# Supplementary material for: A domain sequence approach to pangenomics: applications to Escherichia coli
Source: F1000Res. 2013 May 29;1:19. Originally published 2012 Oct 1. [Version 2] doi: 10.12688/f1000research.1-19.v2 (PMC3901455; doi:10.12688/f1000research.1-19.v2)
Supplement: The 347 text files show the results from scanning each of the fasta-files against the Pfam-A database [file f1000research-1-1101-s0002.tgz › Escherichia_coli_MS_146_1_BIOID50897.txt]

#                                                                            --- full sequence --- -------------- this domain -------------   hmm coord   ali coord   env coord
# target name        accession   tlen query name           accession   qlen   E-value  score  bias   #  of  c-Evalue  i-Evalue  score  bias  from    to  from    to  from    to  acc description of target
#------------------- ---------- ----- -------------------- ---------- ----- --------- ------ ----- --- --- --------- --------- ------ ----- ----- ----- ----- ----- ----- ----- ---- ---------------------
Usher                PF00577.15   552 seq1_BIOID50897      -            594  8.3e-162  539.6  16.9   1   1  1.5e-165    1e-161  539.3  11.7    50   551     8   509     5   510 0.97 Type VII secretion system (T7SS), usher protein
PapC_C               PF13953.1     68 seq1_BIOID50897      -            594     4e-13   48.7   0.0   1   1   2.2e-16   1.5e-12   46.8   0.0     3    62   522   579   520   585 0.91 PapC C-terminal domain
UPF0150              PF03681.10    48 seq4_BIOID50897      -            121   1.8e-13   49.7   0.3   1   1   2.4e-17   3.3e-13   48.8   0.2     2    48     3    55     2    55 0.96 Uncharacterised protein family (UPF0150)
PsiB                 PF06290.6    143 seq5_BIOID50897      -            144   1.1e-71  238.8   0.0   1   1   8.7e-76   1.2e-71  238.6   0.0     1   143     1   143     1   143 0.99 Plasmid SOS inhibition protein (PsiB)
PNP_UDP_1            PF01048.15   234 seq7_BIOID50897      -            239   7.9e-43  145.9   1.4   1   1   6.7e-47   9.2e-43  145.7   1.0     2   213    16   217    15   234 0.88 Phosphorylase superfamily
AA_permease          PF00324.16   479 seq8_BIOID50897      -            457  4.2e-103  345.1  48.2   1   1  7.3e-107    5e-103  344.8  33.4     1   474    15   451    15   455 0.96 Amino acid permease
AA_permease_2        PF13520.1    426 seq8_BIOID50897      -            457   1.1e-47  162.4  56.6   1   1   1.8e-51   1.2e-47  162.2  39.2     2   425    12   442    11   445 0.88 Amino acid permease
DUF457               PF04307.9    157 seq9_BIOID50897      -            173   4.1e-29  100.8  12.6   1   1   3.5e-33   4.8e-29  100.6   8.7     2   143     5   159     4   172 0.86 Predicted membrane-bound metal-dependent hydrolase (DUF457)
EAL                  PF00563.15   236 seq11_BIOID50897     -            215   1.5e-49  168.4   0.0   1   1   1.2e-53   1.7e-49  168.3   0.0    41   236     4   200     1   200 0.97 EAL domain
DUF493               PF04359.9     85 seq12_BIOID50897     -             87   2.5e-31  107.7   0.0   1   1     2e-35   2.7e-31  107.6   0.0     2    85     6    87     5    87 0.98 Protein of unknown function (DUF493)
Aldedh               PF00171.17   462 seq16_BIOID50897     -            512  1.7e-162  540.8   0.0   1   1  1.4e-166  1.9e-162  540.6   0.0     1   460    33   498    33   500 0.96 Aldehyde dehydrogenase family
HTH_AraC             PF00165.18    42 seq17_BIOID50897     -             78   9.8e-13   47.3   0.5   1   1   2.5e-16   1.7e-12   46.6   0.1     6    40    34    69    32    71 0.94 Bacterial regulatory helix-turn-helix proteins, AraC family
HTH_18               PF12833.2     81 seq17_BIOID50897     -             78   2.1e-10   40.4   0.0   1   1   3.6e-14   2.4e-10   40.2   0.0    21    80    14    71     4    72 0.94 Helix-turn-helix domain
DUF1971              PF09313.6     82 seq19_BIOID50897     -             74   1.2e-14   53.6   0.0   1   1   1.2e-18   1.6e-14   53.2   0.0    32    82     1    52     1    52 0.97 Domain of unknown function (DUF1971)
Ribonuclease_T2      PF00445.13   189 seq20_BIOID50897     -            274   4.8e-32  111.0   0.0   1   1   4.8e-36   6.6e-32  110.5   0.0     1   181    40   244    40   252 0.81 Ribonuclease T2 family
AP_endonuc_2         PF01261.19   211 seq21_BIOID50897     -            276   8.1e-32  110.1   0.0   1   1   7.5e-36     1e-31  109.7   0.0     1   210    19   225    19   226 0.97 Xylose isomerase-like TIM barrel
Homoserine_dh        PF00742.14   179 seq22_BIOID50897     -            820   9.5e-52  175.1   0.0   1   1   9.4e-55   2.6e-51  173.7   0.0     1   179   614   811   614   811 0.98 Homoserine dehydrogenase
AA_kinase            PF00696.23   241 seq22_BIOID50897     -            820   6.8e-45  153.3   0.5   1   1   4.4e-47   1.2e-43  149.3   0.1     3   241     2   284     1   284 0.81 Amino acid kinase family
NAD_binding_3        PF03447.11   117 seq22_BIOID50897     -            820   1.9e-32  112.0   0.0   1   1   2.2e-35   5.9e-32  110.4   0.0     1   116   472   605   472   606 0.97 Homoserine dehydrogenase, NAD binding domain
ACT_7                PF13840.1     65 seq22_BIOID50897     -            820   2.2e-20   71.7   1.5   1   2   1.3e-11   3.5e-08   32.7   0.0     5    63   314   374   312   376 0.91 Family description
ACT_7                PF13840.1     65 seq22_BIOID50897     -            820   2.2e-20   71.7   1.5   2   2   4.9e-13   1.3e-09   37.2   0.3     3    62   393   454   391   457 0.93 Family description
ACT                  PF01842.20    66 seq22_BIOID50897     -            820   4.2e-17   61.1   0.3   1   2   4.9e-10   1.4e-06   27.5   0.0     6    63   324   376   320   379 0.86 ACT domain
ACT                  PF01842.20    66 seq22_BIOID50897     -            820   4.2e-17   61.1   0.3   2   2     8e-11   2.2e-07   30.1   0.4     2    53   401   447   400   457 0.79 ACT domain
SSB                  PF00436.20   104 seq24_BIOID50897     -            179   3.8e-39  132.6   0.4   1   1   3.5e-43   4.7e-39  132.3   0.3     1   101     6   109     6   112 0.96 Single-strand binding protein family
Glyoxalase           PF00903.20   128 seq25_BIOID50897     -            135   3.7e-25   88.2   0.0   1   1   9.3e-29   4.2e-25   88.0   0.0     2   128     3   123     2   123 0.92 Glyoxalase/Bleomycin resistance protein/Dioxygenase superfamily
Glyoxalase_2         PF12681.2    108 seq25_BIOID50897     -            135   3.6e-18   66.0   0.0   1   1   9.1e-22   4.2e-18   65.8   0.0     1   108     8   124     8   124 0.77 Glyoxalase-like domain
Glyoxalase_4         PF13669.1    110 seq25_BIOID50897     -            135   5.7e-09   35.8   0.0   1   1   6.2e-12   2.8e-08   33.6   0.0     2   106     5   108     4   112 0.88 Glyoxalase/Bleomycin resistance protein/Dioxygenase superfamily
BATS                 PF06968.8     92 seq28_BIOID50897     -            346   1.7e-29  101.3   0.0   1   1   5.5e-33   3.7e-29  100.2   0.0     1    92   220   312   220   312 0.99 Biotin and Thiamin Synthesis associated domain
Radical_SAM          PF04055.16   166 seq28_BIOID50897     -            346   3.9e-19   69.3   0.0   1   1   4.6e-22   3.2e-18   66.3   0.0     4   160    50   203    47   209 0.92 Radical SAM superfamily
ketoacyl-synt        PF00109.21   255 seq30_BIOID50897     -            413     6e-60  202.7   1.1   1   1   1.7e-63     6e-60  202.7   0.8     2   255     4   247     3   247 0.93 Beta-ketoacyl synthase, N-terminal domain
Ketoacyl-synt_C      PF02801.17   119 seq30_BIOID50897     -            413   2.5e-39  133.6   1.7   1   1   1.4e-42   4.7e-39  132.7   1.2     1   119   255   370   255   370 0.97 Beta-ketoacyl synthase, C-terminal domain
Thiolase_N           PF00108.18   264 seq30_BIOID50897     -            413   1.2e-06   27.6   0.1   1   1   8.7e-10     3e-06   26.3   0.0    80   120   156   196   145   216 0.93 Thiolase, N-terminal domain
Barstar              PF01337.13    90 seq31_BIOID50897     -             90   1.7e-19   69.3   0.4   1   1   1.4e-23   1.9e-19   69.1   0.3     1    84     4    82     4    87 0.96 Barstar (barnase inhibitor)
HMGL-like            PF00682.14   237 seq32_BIOID50897     -            523     3e-91  305.1   3.0   1   1   7.2e-95   4.9e-91  304.4   2.1     1   236    13   251    13   252 0.99 HMGL-like
LeuA_dimer           PF08502.5    133 seq32_BIOID50897     -            523     4e-39  133.3   0.3   1   1   1.3e-42   8.7e-39  132.2   0.2     1   133   369   500   369   500 0.98 LeuA allosteric (dimerisation) domain
Pili_assembly_N      PF00345.15   122 seq34_BIOID50897     -            231   9.2e-42  141.5   0.0   1   1   2.4e-45   1.6e-41  140.7   0.0     1   122    25   145    25   145 0.94 Gram-negative pili assembly chaperone, N-terminal domain
Pili_assembly_C      PF02753.12    68 seq34_BIOID50897     -            231     3e-17   62.0   0.2   1   1     1e-20   7.1e-17   60.8   0.1     1    67   164   226   164   227 0.91 Gram-negative pili assembly chaperone, C-terminal domain
Tex_N                PF09371.5    193 seq35_BIOID50897     -            773   2.9e-80  268.0   0.4   1   1   1.2e-83   5.5e-80  267.1   0.3     1   192    10   201    10   202 0.99 Tex-like protein N-terminal domain
HHH_3                PF12836.2     65 seq35_BIOID50897     -            773   4.9e-27   93.5   0.0   1   1   2.5e-30   1.1e-26   92.3   0.0     1    65   491   555   491   555 0.99 Helix-hairpin-helix motif
S1                   PF00575.18    74 seq35_BIOID50897     -            773   4.2e-24   84.3   0.6   1   1   1.7e-27   7.8e-24   83.4   0.4     2    74   648   720   647   720 0.98 S1 RNA binding domain
AA_kinase            PF00696.23   241 seq37_BIOID50897     -            316   1.7e-27   96.4   0.3   1   1   1.5e-31     2e-27   96.1   0.2     2   240     4   296     3   297 0.91 Amino acid kinase family
DUF1992              PF09350.5     71 seq38_BIOID50897     -            122     3e-23   81.2   0.1   1   1   2.7e-27   3.7e-23   81.0   0.1     1    69     7    74     7   100 0.96 Domain of unknown function (DUF1992)
YihI                 PF04220.7    169 seq39_BIOID50897     -            169   3.4e-56  189.0  15.5   1   1   2.8e-60   3.9e-56  188.9  10.8     3   167     5   165     2   167 0.94 Der GTPase activator (YihI)
Usp                  PF00582.21   140 seq40_BIOID50897     -            168   2.3e-28   99.0   0.7   1   1     2e-32   2.7e-28   98.8   0.5     1   140    25   168    25   168 0.99 Universal stress protein family
Nterm_IS4            PF13006.2     98 seq41_BIOID50897     -            442   1.4e-31  108.2   0.1   1   1     6e-35   4.1e-31  106.7   0.1     3    97    17   109    15   110 0.97 Insertion element 4 transposase N-terminal
DDE_Tnp_1            PF01609.16   211 seq41_BIOID50897     -            442   4.8e-26   91.5   0.0   1   1   9.4e-30   6.4e-26   91.1   0.0     4   211   127   352   124   352 0.84 Transposase DDE domain
SpoU_methylase       PF00588.14   142 seq42_BIOID50897     -            157   4.4e-34  117.2   0.0   1   1   3.6e-38   4.9e-34  117.1   0.0     1   142     1   142     1   142 0.95 SpoU rRNA Methylase family
Glycos_transf_1      PF00534.15   172 seq43_BIOID50897     -            300   7.1e-35  119.8   0.0   1   1   4.5e-38     1e-34  119.3   0.0    17   172   124   274   115   274 0.95 Glycosyl transferases group 1
Glyco_trans_1_4      PF13692.1    135 seq43_BIOID50897     -            300   2.1e-15   56.9   0.0   1   1   1.5e-18   3.4e-15   56.2   0.0    17   130   137   254   122   257 0.78 Glycosyl transferases group 1
Glyco_trans_4_4      PF13579.1    160 seq43_BIOID50897     -            300   1.3e-10   41.4   0.1   1   1   1.1e-13   2.5e-10   40.6   0.0    55   159     6   105     2   106 0.85 Glycosyl transferase 4-like domain
Glyco_transf_4       PF13439.1    177 seq43_BIOID50897     -            300   4.4e-10   39.4   0.2   1   1   2.9e-13   6.6e-10   38.8   0.1    66   176     8   112     2   113 0.89 Glycosyltransferase Family 4
Glyco_trans_1_2      PF13524.1     92 seq43_BIOID50897     -            300   2.4e-08   34.0   0.0   1   1     3e-11   6.8e-08   32.5   0.0     5    90   199   288   187   290 0.88 Glycosyl transferases group 1
Glyco_trans_4_2      PF13477.1    139 seq43_BIOID50897     -            300   1.8e-05   24.4   0.0   1   1   1.6e-08   3.7e-05   23.4   0.0    59   134     6    77     1    82 0.78 Glycosyl transferase 4-like
DUF997               PF06196.7     80 seq44_BIOID50897     -             80     2e-31  107.1   1.1   1   1   1.6e-35   2.2e-31  107.0   0.8     2    78     7    78     6    80 0.97 Protein of unknown function (DUF997)
Cation_efflux        PF01545.16   285 seq46_BIOID50897     -            300   2.3e-65  220.4   5.4   1   1   1.9e-69   2.5e-65  220.2   3.7     2   283    14   289    13   291 0.97 Cation efflux family
Phage_integrase      PF00589.17   173 seq48_BIOID50897     -            198   1.4e-46  158.1   0.6   1   1   1.2e-50   1.6e-46  158.0   0.4     1   172     5   177     5   178 0.98 Phage integrase family
adh_short            PF00106.20   167 seq49_BIOID50897     -            247   7.6e-36  123.4   4.6   1   1   2.8e-39   9.5e-36  123.1   3.2     2   165     3   173     2   175 0.93 short chain dehydrogenase
adh_short_C2         PF13561.1    243 seq49_BIOID50897     -            247   4.9e-29  101.7   0.1   1   1   1.7e-32   5.8e-29  101.4   0.1     5   241    10   246     8   247 0.94 Enoyl-(Acyl carrier protein) reductase
KR                   PF08659.5    181 seq49_BIOID50897     -            247   2.9e-18   66.0   2.7   1   1   1.3e-21   4.3e-18   65.4   1.8     2   161     3   168     2   185 0.86 KR domain
Epimerase            PF01370.16   236 seq49_BIOID50897     -            247   2.8e-06   26.8   0.8   1   1   1.8e-09   6.2e-06   25.6   0.3     1   171     4   190     4   210 0.71 NAD dependent epimerase/dehydratase family
Abhydrolase_5        PF12695.2    142 seq50_BIOID50897     -            293   6.5e-27   93.9   0.0   1   1     3e-30   8.2e-27   93.5   0.0     1   141    89   265    89   266 0.89 Alpha/beta hydrolase family
Abhydrolase_6        PF12697.2    228 seq50_BIOID50897     -            293   4.8e-16   59.2   0.2   1   1   1.1e-14   2.9e-11   43.5   0.0     1   102    90   194    90   212 0.89 Alpha/beta hydrolase family
Peptidase_S9         PF00326.16   213 seq50_BIOID50897     -            293   2.1e-09   36.8   0.0   1   1   5.4e-12   1.5e-08   34.0   0.0     8   212   108   291   103   292 0.72 Prolyl oligopeptidase family
Hydrolase_4          PF12146.3     79 seq50_BIOID50897     -            293   1.9e-07   30.6   0.0   1   1   5.7e-10   1.6e-06   27.7   0.0    11    61    82   132    76   149 0.82 Putative lysophospholipase
PsiF_repeat          PF07769.9     35 seq51_BIOID50897     -            106     5e-37  125.0  21.0   1   2   7.1e-24   9.7e-20   69.7   4.0     2    35    26    59    25    59 0.97 psiF repeat
PsiF_repeat          PF07769.9     35 seq51_BIOID50897     -            106     5e-37  125.0  21.0   2   2   2.4e-21   3.3e-17   61.5   5.0     2    35    70   103    69   103 0.97 psiF repeat
LysR_substrate       PF03466.15   209 seq53_BIOID50897     -            171   1.6e-15   56.7   0.0   1   1   1.4e-19   1.9e-15   56.4   0.0    45   205     8   166     3   170 0.87 LysR substrate binding domain
Pili_assembly_C      PF02753.12    68 seq55_BIOID50897     -             97   2.1e-11   43.3   2.2   1   1   1.6e-15   2.1e-11   43.3   1.5     1    65    34    94    34    97 0.94 Gram-negative pili assembly chaperone, C-terminal domain
Transgly             PF00912.17   178 seq56_BIOID50897     -            844   2.6e-56  189.6   0.0   1   1     6e-60   4.1e-56  188.9   0.0    10   177   209   380   198   381 0.95 Transglycosylase
Transpeptidase       PF00905.17   304 seq56_BIOID50897     -            844   1.2e-25   90.0   0.3   1   1   1.6e-28   1.1e-24   86.9   0.2     2   284   473   725   472   744 0.86 Penicillin binding protein transpeptidase domain
HTH_3                PF01381.17    55 seq57_BIOID50897     -            104   2.7e-08   33.4   0.0   1   1   7.8e-12   3.6e-08   33.0   0.0     1    45    10    54    10    60 0.87 Helix-turn-helix
HTH_31               PF13560.1     64 seq57_BIOID50897     -            104   9.1e-08   32.0   5.2   1   1   7.7e-11   3.5e-07   30.1   3.1     3    55     7    58     5    68 0.92 Helix-turn-helix domain
HTH_19               PF12844.2     64 seq57_BIOID50897     -            104   7.9e-07   28.9   0.0   1   1   2.2e-10   9.8e-07   28.6   0.0     1    36     7    42     7    57 0.91 Helix-turn-helix domain
Asp_Glu_race         PF01177.17   217 seq58_BIOID50897     -            230     2e-36  125.8   0.1   1   1   1.7e-40   2.3e-36  125.6   0.1     1   216     7   224     7   225 0.93 Asp/Glu/Hydantoin racemase
hemP                 PF10636.4     38 seq59_BIOID50897     -             63   2.7e-16   58.7   1.9   1   1     9e-20   1.2e-15   56.6   0.9     1    38    26    63    26    63 0.98 Hemin uptake protein hemP
FlaE                 PF07559.9    130 seq60_BIOID50897     -            400   6.4e-26   91.4  13.7   1   1   1.4e-29   6.4e-26   91.4   9.5     1   130   170   281   170   281 0.96 Flagellar basal body protein FlaE
Flg_bbr_C            PF06429.8     74 seq60_BIOID50897     -            400   5.4e-17   61.3   0.1   1   1   1.2e-20   5.4e-17   61.3   0.0     2    72   322   397   321   399 0.87 Flagellar basal body rod FlgEFG protein C-terminal
Flg_bb_rod           PF00460.15    31 seq60_BIOID50897     -            400   1.8e-06   27.4   2.4   1   1   3.9e-10   1.8e-06   27.4   1.7     3    31     5    33     4    33 0.97 Flagella basal body rod protein
ProQ                 PF04352.8    115 seq61_BIOID50897     -            198   1.2e-22   79.5   0.1   1   1   8.7e-27   1.2e-22   79.5   0.1     7   113    87   196    82   197 0.95 ProQ/FINO family
Sigma70_r3           PF04539.11    78 seq62_BIOID50897     -            239   9.3e-20   70.1   1.5   1   1   5.4e-23   1.8e-19   69.2   0.4     2    72    96   166    95   171 0.95 Sigma-70 region 3
Sigma70_r4           PF04545.11    50 seq62_BIOID50897     -            239     7e-18   63.5   4.4   1   1   1.1e-20   3.6e-17   61.2   1.0     1    49   185   233   185   234 0.98 Sigma-70, region 4
Sigma70_r2           PF04542.9     71 seq62_BIOID50897     -            239   2.2e-17   62.2   0.5   1   1   1.4e-20   4.7e-17   61.2   0.3     1    70    16    88    16    89 0.98 Sigma-70 region 2
Sigma70_r4_2         PF08281.7     54 seq62_BIOID50897     -            239   3.7e-10   38.9   2.9   1   1   6.9e-13   2.4e-09   36.4   0.9     1    54   179   232   179   232 0.98 Sigma-70, region 4
DUF4132              PF13569.1    180 seq63_BIOID50897     -           1264   6.3e-53  178.8   0.0   1   1   2.6e-56   1.7e-52  177.4   0.0     1   179   988  1173   988  1174 0.96 Domain of unknown function (DUF4132)
WGR                  PF05406.10    81 seq63_BIOID50897     -           1264   1.7e-16   59.8   1.7   1   1   1.5e-19     1e-15   57.2   0.4    11    78     4    68     1    71 0.92 WGR domain
AA_kinase            PF00696.23   241 seq64_BIOID50897     -            241   1.7e-27   96.3   0.2   1   1   1.9e-31   2.7e-27   95.7   0.2     1   241    10   219    10   219 0.77 Amino acid kinase family
ABC_tran             PF00005.22   118 seq65_BIOID50897     -            193   8.9e-10   38.8   0.0   1   1   3.5e-13   1.6e-09   38.0   0.0    64   118    71   147    12   147 0.74 ABC transporter
MotB_plug            PF13677.1     58 seq66_BIOID50897     -            307   1.9e-18   65.3   0.1   1   1   6.1e-22   4.2e-18   64.3   0.1     3    55    17    71    15    74 0.88 Membrane MotB of proton-channel complex MotA/MotB
OmpA                 PF00691.15    97 seq66_BIOID50897     -            307   8.7e-15   54.8   0.1   1   1   4.5e-18   3.1e-14   53.0   0.0     1    94   166   260   166   263 0.83 OmpA family
Thiolase_N           PF00108.18   264 seq68_BIOID50897     -            436   4.7e-66  222.3   0.5   1   1   1.4e-69   6.4e-66  221.9   0.3     3   264    14   288    12   288 0.97 Thiolase, N-terminal domain
Thiolase_C           PF02803.13   123 seq68_BIOID50897     -            436   5.9e-37  125.7   0.8   1   1   3.4e-40   1.5e-36  124.3   0.1     3   122   297   434   295   435 0.98 Thiolase, C-terminal domain
Fer2_BFD             PF04324.10    55 seq70_BIOID50897     -             64   8.1e-14   51.2   0.1   1   1   6.8e-18   9.3e-14   51.1   0.1     1    53     1    52     1    54 0.95 BFD-like [2Fe-2S] binding domain
DAHP_synth_1         PF00793.15   272 seq71_BIOID50897     -            348  7.9e-103  342.7   0.0   1   1  6.9e-107  9.4e-103  342.4   0.0     8   270    39   336    24   338 0.97 DAHP synthetase I family
MFS_1                PF07690.11   354 seq72_BIOID50897     -            403   2.2e-39  135.1  70.6   1   1   3.6e-41   2.5e-37  128.3  30.6     2   296    21   301    20   304 0.90 Major Facilitator Superfamily
Sugar_tr             PF00083.19   451 seq72_BIOID50897     -            403   3.6e-16   58.6  13.1   1   1   5.2e-20   3.6e-16   58.6   9.1    44   201    48   199    10   203 0.87 Sugar (and other) transporter
ADK                  PF00406.17   151 seq73_BIOID50897     -            214   1.3e-60  203.5   0.0   1   1   3.4e-64   1.5e-60  203.2   0.0     1   150     5   186     5   187 0.99 Adenylate kinase
ADK_lid              PF05191.9     36 seq73_BIOID50897     -            214   8.3e-17   60.4   0.0   1   1   3.2e-20   1.5e-16   59.6   0.0     1    36   123   158   123   158 1.00 Adenylate kinase, active site lid
AAA_17               PF13207.1    121 seq73_BIOID50897     -            214   1.5e-08   35.3   0.0   1   1   4.7e-12   2.1e-08   34.8   0.0     1   108     2   116     2   170 0.62 AAA domain
Sugar_tr             PF00083.19   451 seq74_BIOID50897     -            507  6.6e-130  433.5  32.8   1   1  2.2e-133  7.7e-130  433.3  22.7     2   449    61   494    60   496 0.96 Sugar (and other) transporter
MFS_1                PF07690.11   354 seq74_BIOID50897     -            507   5.4e-38  130.5  40.4   1   1   4.6e-41   1.6e-37  129.0  23.0     2   328    65   410    64   422 0.80 Major Facilitator Superfamily
MFS_2                PF13347.1    427 seq74_BIOID50897     -            507   1.1e-10   40.4  32.3   1   1   2.2e-11   7.7e-08   31.0   4.9   190   344    24   177    16   183 0.85 MFS/sugar transport protein
TRI12                PF06609.8    599 seq74_BIOID50897     -            507   1.3e-09   36.7   6.5   1   1   3.7e-13   1.3e-09   36.7   4.5    38   229    51   246    35   257 0.75 Fungal trichothecene efflux pump (TRI12)
TonB_dep_Rec         PF00593.19   276 seq75_BIOID50897     -            747   7.1e-28   98.1  10.2   1   1     1e-31   7.1e-28   98.1   7.1     1   276   510   746   510   746 0.98 TonB dependent receptor
Plug                 PF07715.10   108 seq75_BIOID50897     -            747     2e-21   76.2   0.1   1   1   6.6e-25   4.5e-21   75.0   0.1     2   107    76   180    75   181 0.94 TonB-dependent Receptor Plug Domain
adh_short_C2         PF13561.1    243 seq76_BIOID50897     -            262   2.9e-79  266.2   0.1   1   1   4.7e-83   3.2e-79  266.0   0.1     1   243    13   252    13   252 0.98 Enoyl-(Acyl carrier protein) reductase
adh_short            PF00106.20   167 seq76_BIOID50897     -            262   6.1e-09   35.8   0.2   1   1   1.2e-12   7.9e-09   35.5   0.1     2   165     8   176     7   178 0.83 short chain dehydrogenase
K_trans              PF02705.11   534 seq77_BIOID50897     -            622  8.9e-207  687.5  25.4   1   1  7.5e-211    1e-206  687.3  17.6     2   534    14   544    13   544 0.99 K+ potassium transporter
Ferrochelatase       PF00762.14   316 seq78_BIOID50897     -            320  3.9e-108  361.0   0.0   1   1  6.3e-112  4.3e-108  360.8   0.0     1   313     5   317     5   320 0.98 Ferrochelatase
FCD                  PF07729.7    125 seq79_BIOID50897     -            221   1.7e-23   83.2   2.5   1   1   3.4e-27   2.3e-23   82.7   1.7     2   124    85   209    84   210 0.96 FCD domain
GntR                 PF00392.16    64 seq79_BIOID50897     -            221   9.5e-12   44.0   0.1   1   1   3.9e-15   2.7e-11   42.6   0.1     2    64    13    74    12    74 0.95 Bacterial regulatory proteins, gntR family
Autoind_bind         PF03472.10   149 seq81_BIOID50897     -            240   2.6e-31  107.8   0.1   1   1   5.1e-35   3.5e-31  107.3   0.1     2   141    23   157    22   165 0.91 Autoinducer binding domain
GerE                 PF00196.14    58 seq81_BIOID50897     -            240   3.5e-23   80.5   0.5   1   1   9.4e-27   6.5e-23   79.7   0.4     2    58   178   234   177   234 0.97 Bacterial regulatory proteins, luxR family
HTH_35               PF13693.1     78 seq82_BIOID50897     -             92   2.6e-38  129.5   0.2   1   1   2.1e-42   2.9e-38  129.3   0.1     1    78     7    85     7    85 0.98 Winged helix-turn-helix DNA-binding
rve                  PF00665.21   120 seq83_BIOID50897     -            272   4.8e-25   87.8   0.0   1   1   2.3e-28     8e-25   87.1   0.0     2   119   106   221   105   222 0.97 Integrase core domain
rve_3                PF13683.1     67 seq83_BIOID50897     -            272   1.4e-17   62.8   0.2   1   1   9.7e-21   3.3e-17   61.6   0.2     2    67   194   260   193   260 0.98 Integrase core domain
rve_2                PF13333.1     52 seq83_BIOID50897     -            272     1e-12   47.7   0.7   1   1   6.5e-16   2.2e-12   46.7   0.5     1    51   212   267   212   267 0.93 Integrase core domain
HTH_21               PF13276.1     60 seq83_BIOID50897     -            272   1.5e-09   37.5   5.4   1   1   1.2e-12   3.9e-09   36.2   3.8     3    59    27    82    23    83 0.89 HTH-like domain
Response_reg         PF00072.19   112 seq84_BIOID50897     -            215   1.2e-30  105.6   0.4   1   1   5.3e-34   1.8e-30  105.0   0.3     1   112     9   121     9   121 0.99 Response regulator receiver domain
GerE                 PF00196.14    58 seq84_BIOID50897     -            215   4.1e-25   86.7   0.5   1   1   2.5e-28   8.5e-25   85.7   0.4     2    57   152   207   151   208 0.96 Bacterial regulatory proteins, luxR family
Sigma70_r4_2         PF08281.7     54 seq84_BIOID50897     -            215   1.4e-07   30.7   0.1   1   1   8.1e-11   2.8e-07   29.7   0.0    25    54   167   196   154   196 0.93 Sigma-70, region 4
HTH_24               PF13412.1     48 seq84_BIOID50897     -            215   1.6e-05   24.0   1.1   1   1   1.8e-08   6.1e-05   22.2   0.3     6    43   159   194   154   195 0.80 Winged helix-turn-helix DNA-binding
Glycos_transf_1      PF00534.15   172 seq87_BIOID50897     -            840   5.3e-53  178.8   0.0   1   2   9.4e-30   3.2e-26   91.6   0.0    14   169   225   381   214   384 0.93 Glycosyl transferases group 1
Glycos_transf_1      PF00534.15   172 seq87_BIOID50897     -            840   5.3e-53  178.8   0.0   2   2   1.1e-27   3.8e-24   84.9   0.0    16   164   662   809   654   817 0.92 Glycosyl transferases group 1
Glyco_trans_1_4      PF13692.1    135 seq87_BIOID50897     -            840   2.3e-21   76.2   0.0   1   2   6.1e-12   2.1e-08   34.2   0.0     4   135   228   370   226   370 0.83 Glycosyl transferases group 1
Glyco_trans_1_4      PF13692.1    135 seq87_BIOID50897     -            840   2.3e-21   76.2   0.0   2   2   1.7e-13   5.7e-10   39.3   0.0     6   133   665   801   661   802 0.79 Glycosyl transferases group 1
Glyco_trans_1_2      PF13524.1     92 seq87_BIOID50897     -            840   8.3e-10   38.6   0.1   1   1   6.4e-10   2.2e-06   27.7   0.0     2    87   310   394   307   399 0.91 Glycosyl transferases group 1
UTRA                 PF07702.8    141 seq88_BIOID50897     -            236   2.1e-20   72.6   0.0   1   1   5.6e-24   3.8e-20   71.8   0.0     1   140    91   230    91   231 0.97 UTRA domain
GntR                 PF00392.16    64 seq88_BIOID50897     -            236   6.3e-20   70.2   0.0   1   1   1.4e-23   9.4e-20   69.7   0.0     2    64     8    70     7    70 0.97 Bacterial regulatory proteins, gntR family
TraC_F_IV            PF11130.3    235 seq89_BIOID50897     -            875   4.5e-59  199.6   0.0   1   1   2.1e-62   7.3e-59  198.9   0.0     2   235    37   277    36   277 0.98 F pilus assembly Type-IV secretion system for plasmid transfer
AAA_10               PF12846.2    328 seq89_BIOID50897     -            875   1.7e-43  149.0   0.1   1   1     8e-47   2.7e-43  148.3   0.0     1   322   479   772   479   774 0.83 AAA-like domain
DUF87                PF01935.12   229 seq89_BIOID50897     -            875   1.6e-05   24.7   0.0   1   1   1.3e-08   4.5e-05   23.2   0.0    26   222   482   669   468   676 0.77 Domain of unknown function DUF87
DAGK_cat             PF00781.19   130 seq90_BIOID50897     -            299   3.7e-26   90.9   0.4   1   1   8.6e-30   5.9e-26   90.2   0.3     3   129     8   131     6   132 0.96 Diacylglycerol kinase catalytic domain
NAD_kinase           PF01513.16   285 seq90_BIOID50897     -            299   2.5e-05   23.0   0.1   1   1   4.5e-09     3e-05   22.8   0.1    64   134    45   121    12   196 0.82 ATP-NAD kinase
DnaJ_C               PF01556.13    81 seq92_BIOID50897     -            306   8.6e-28   95.9   0.6   1   1     4e-22   2.7e-18   65.5   0.0     1    75   210   280   210   286 0.89 DnaJ C terminal domain
DnaJ                 PF00226.26    64 seq92_BIOID50897     -            306     6e-25   86.6   0.9   1   1   1.9e-28   1.3e-24   85.5   0.6     1    64     5    66     5    66 0.99 DnaJ domain
Ribosomal_S30AE      PF02482.14    94 seq93_BIOID50897     -            113   3.8e-29  100.7   0.1   1   1   3.5e-33   4.8e-29  100.4   0.1     2    92     3    93     2    95 0.97 Sigma 54 modulation protein / S30EA ribosomal protein
Complex1_51K         PF01512.12   151 seq94_BIOID50897     -            665   1.2e-48  164.4   1.7   1   1   1.7e-51     2e-48  163.8   0.0     1   151    32   177    32   177 0.98 Respiratory-chain NADH dehydrogenase 51 Kd subunit
SLBB                 PF10531.4     59 seq94_BIOID50897     -            665   2.1e-11   43.4   0.1   1   1   4.7e-14   5.4e-11   42.1   0.0     1    58   189   237   189   238 0.95 SLBB domain
Fer4_7               PF12838.2     52 seq94_BIOID50897     -            665   1.3e-09   38.1   8.8   1   1   4.3e-12   4.8e-09   36.3   6.1     1    52   269   323   269   323 0.81 4Fe-4S dicluster domain
Fer4_8               PF13183.1     57 seq94_BIOID50897     -            665     4e-09   36.2   5.1   1   1   1.1e-11   1.3e-08   34.6   3.5     3    57   268   323   265   358 0.80 4Fe-4S dicluster domain
Fer4_10              PF13237.1     52 seq94_BIOID50897     -            665     5e-08   32.5  10.5   1   1   1.3e-10   1.5e-07   31.0   7.3     6    52   267   320   263   320 0.91 4Fe-4S dicluster domain
Fer4_9               PF13187.1     55 seq94_BIOID50897     -            665   4.8e-07   29.8   9.2   1   1   1.6e-09   1.8e-06   28.0   6.3     2    53   270   322   269   324 0.72 4Fe-4S dicluster domain
Fer4_4               PF12800.2     17 seq94_BIOID50897     -            665   4.5e-07   29.5  11.4   1   2   4.7e-06    0.0053   16.8   2.0     2    16   268   282   267   288 0.90 4Fe-4S binding domain
Fer4_4               PF12800.2     17 seq94_BIOID50897     -            665   4.5e-07   29.5  11.4   2   2   4.4e-06     0.005   16.9   1.0     3    16   308   321   306   329 0.91 4Fe-4S binding domain
Fer4_17              PF13534.1     61 seq94_BIOID50897     -            665   1.5e-06   28.3  10.9   1   1   1.2e-08   1.3e-05   25.3   7.0     2    61   270   324   269   324 0.82 4Fe-4S dicluster domain
GGDEF                PF00990.16   161 seq95_BIOID50897     -            315   2.7e-40  137.4   0.0   1   1   2.7e-44   3.7e-40  137.0   0.0     1   161   146   304   146   304 0.91 GGDEF domain
DDE_Tnp_IS240        PF13610.1    140 seq99_BIOID50897     -            238   1.1e-50  171.1   0.0   1   1   3.3e-54   1.5e-50  170.6   0.0     4   139    79   216    77   217 0.99 DDE domain
rve                  PF00665.21   120 seq99_BIOID50897     -            238   4.5e-11   42.7   0.1   1   1   1.9e-13   8.5e-10   38.6   0.0     9   119    79   186    74   187 0.89 Integrase core domain
DDE_Tnp_IS66         PF03050.9    271 seq99_BIOID50897     -            238   3.3e-10   39.5   0.3   1   1   9.3e-14   4.2e-10   39.1   0.2     5   132    14   148    10   178 0.87 Transposase IS66 family
Sigma70_r4_2         PF08281.7     54 seq100_BIOID50897    -            173   2.5e-15   55.5   0.4   1   1   1.5e-18   5.1e-15   54.5   0.0     2    54   112   164   111   164 0.97 Sigma-70, region 4
Sigma70_r2           PF04542.9     71 seq100_BIOID50897    -            173   8.4e-12   44.4   0.2   1   1   3.6e-15   1.2e-11   43.9   0.1     1    69    16    81    16    83 0.90 Sigma-70 region 2
Sigma70_r4           PF04545.11    50 seq100_BIOID50897    -            173   7.6e-08   31.4   0.0   1   1   4.6e-11   1.6e-07   30.4   0.0     2    47   118   163   117   164 0.95 Sigma-70, region 4
Sigma70_ECF          PF07638.6    185 seq100_BIOID50897    -            173     4e-05   23.2   0.1   1   1   2.7e-08   9.1e-05   22.0   0.1    53   172    42   157    11   164 0.76 ECF sigma factor
LPP                  PF04728.8     11 seq101_BIOID50897    -             78   5.8e-11   41.3  16.8   1   2   4.2e-10   5.8e-06   25.7   1.0     1    11    24    34    24    34 0.99 Repeated sequence found in lipoprotein LPP
LPP                  PF04728.8     11 seq101_BIOID50897    -             78   5.8e-11   41.3  16.8   2   2   6.3e-10   8.6e-06   25.1   2.1     1    11    38    48    38    48 0.99 Repeated sequence found in lipoprotein LPP
NadA                 PF02445.11   296 seq102_BIOID50897    -            245   1.1e-79  267.2   0.0   1   1   9.9e-84   1.4e-79  266.9   0.0     2   208    31   242    30   244 0.98 Quinolinate synthetase A protein
AA_permease          PF00324.16   479 seq104_BIOID50897    -            461   3.7e-43  147.4  35.4   1   1   6.6e-47   4.5e-43  147.1  24.5     2   428    27   421    26   442 0.81 Amino acid permease
AA_permease_2        PF13520.1    426 seq104_BIOID50897    -            461   3.6e-32  111.3  36.8   1   1   6.7e-36   4.6e-32  110.9  25.5    39   400    61   416    22   435 0.79 Amino acid permease
SDF                  PF00375.13   390 seq105_BIOID50897    -            414   1.5e-63  214.8  34.9   1   1   1.3e-67   1.8e-63  214.5  24.2     1   385    18   397    18   401 0.89 Sodium:dicarboxylate symporter family
GST_N_3              PF13417.1     75 seq106_BIOID50897    -            202   5.7e-16   58.4   0.0   1   1   2.7e-19   9.2e-16   57.7   0.0     1    68     3    71     3    78 0.95 Glutathione S-transferase, N-terminal domain
GST_N_2              PF13409.1     70 seq106_BIOID50897    -            202   2.2e-10   40.2   0.0   1   1   1.1e-13   3.8e-10   39.5   0.0     2    68     9    71     8    72 0.92 Glutathione S-transferase, N-terminal domain
GST_C                PF00043.20    95 seq106_BIOID50897    -            202   1.3e-09   37.8   0.0   1   1   5.1e-13   1.7e-09   37.3   0.0     2    95    97   192    96   192 0.96 Glutathione S-transferase, C-terminal domain
GST_N                PF02798.15    76 seq106_BIOID50897    -            202   1.4e-06   28.3   0.0   1   1     1e-09   3.5e-06   26.9   0.0    11    75    11    71     2    71 0.87 Glutathione S-transferase, N-terminal domain
Pyr_redox_2          PF07992.9    200 seq107_BIOID50897    -            485   1.6e-44  152.1   1.7   1   1   1.9e-47   2.5e-44  151.4   1.2     1   198    19   328    19   330 0.94 Pyridine nucleotide-disulphide oxidoreductase
Pyr_redox_dim        PF02852.17   110 seq107_BIOID50897    -            485   9.1e-35  118.9   0.0   1   1   1.6e-37   2.2e-34  117.6   0.0     1   109   358   466   358   467 0.98 Pyridine nucleotide-disulphide oxidoreductase, dimerisation domain
Pyr_redox            PF00070.22    80 seq107_BIOID50897    -            485   2.7e-15   56.4   0.8   1   1   1.9e-18   2.7e-15   56.4   0.5     1    78   188   264   188   267 0.94 Pyridine nucleotide-disulphide oxidoreductase
GIDA                 PF01134.17   392 seq107_BIOID50897    -            485   1.9e-08   33.4   1.1   1   1   9.3e-11   1.3e-07   30.7   0.4     1    60    19    81    19    94 0.91 Glucose inhibited division protein A
FAD_oxidored         PF12831.2    428 seq107_BIOID50897    -            485   2.9e-08   33.0   0.9   1   1   4.5e-11   6.2e-08   32.0   0.6     1    38    19    56    19    74 0.94 FAD dependent oxidoreductase
FAD_binding_2        PF00890.19   421 seq107_BIOID50897    -            485   1.5e-06   27.2   0.7   1   1   3.4e-08   4.6e-05   22.3   0.2     2    35    20    53    19    58 0.90 FAD binding domain
Thi4                 PF01946.12   230 seq107_BIOID50897    -            485   1.5e-05   24.1   0.1   1   1   2.7e-08   3.7e-05   22.8   0.1    11    63    11    63     4    95 0.79 Thi4 family
DUF1869              PF08956.5     60 seq108_BIOID50897    -             60   3.9e-37  125.5   2.8   1   1   3.1e-41   4.2e-37  125.4   2.0     1    60     1    60     1    60 0.99 Domain of unknown function (DUF1869)
Ligase_CoA           PF00549.14   153 seq109_BIOID50897    -            515   8.4e-48  161.7   0.0   1   1   1.1e-50   7.2e-47  158.6   0.0     1   148   346   503   346   508 0.97 CoA-ligase
CoA_binding          PF02629.14    96 seq109_BIOID50897    -            515   6.4e-19   68.1   0.1   1   1   3.8e-21   2.6e-17   62.9   0.0     2    94   188   282   187   283 0.97 CoA binding domain
DDE_Tnp_IS66         PF03050.9    271 seq111_BIOID50897    -            129     2e-26   92.6   0.0   1   1   3.4e-30   2.3e-26   92.4   0.0   194   271     3    80     1    80 0.98 Transposase IS66 family
DDE_Tnp_IS66_C       PF13817.1     39 seq111_BIOID50897    -            129   7.5e-20   70.5   0.0   1   1     2e-23   1.4e-19   69.6   0.0     1    39    86   124    86   124 0.98 IS66 C-terminal element
CBM_5_12             PF02839.9     41 seq112_BIOID50897    -            897   1.5e-21   75.5  52.8   1   1   3.2e-16   4.4e-12   45.2   2.5     2    40   460   507   459   508 0.86 Carbohydrate binding domain
Replicase            PF03090.12   137 seq113_BIOID50897    -            194   4.4e-49  165.7   0.4   1   1     1e-52   7.2e-49  165.0   0.0     2   137     4   137     3   137 0.99 Replicase family
PriCT_1              PF08708.6     72 seq113_BIOID50897    -            194   4.7e-13   48.6   0.3   1   1   1.2e-16     8e-13   47.9   0.2     8    43   149   188   143   191 0.93 Primase C terminal 1 (PriCT-1)
SSF                  PF00474.12   406 seq115_BIOID50897    -            483  8.8e-143  475.6  29.8   1   1  7.9e-147  1.1e-142  475.3  20.6     1   406    36   432    36   432 1.00 Sodium:solute symporter family
MurB_C               PF02873.11   105 seq118_BIOID50897    -            342   1.6e-42  143.3   0.0   1   1   4.2e-46   2.9e-42  142.5   0.0     1   105   203   330   203   330 0.99 UDP-N-acetylenolpyruvoylglucosamine reductase, C-terminal domain
FAD_binding_4        PF01565.18   139 seq118_BIOID50897    -            342   1.1e-27   96.0   0.0   1   1   1.3e-30   9.2e-27   93.0   0.0     2   137    18   148    17   150 0.87 FAD binding domain
AICARFT_IMPCHas      PF01808.13   315 seq119_BIOID50897    -            529  1.1e-146  487.7   4.5   1   1  2.1e-150  1.4e-146  487.4   3.1     1   315   137   461   137   461 0.99 AICARFT/IMPCHase bienzyme
MGS                  PF02142.17    95 seq119_BIOID50897    -            529   5.8e-32  109.3   0.0   1   1   1.9e-35   1.3e-31  108.2   0.0     1    95    19   132    19   132 0.99 MGS-like domain
Acyl_transf_3        PF01757.17   340 seq120_BIOID50897    -            337   5.3e-24   84.5  44.6   1   1   6.6e-28   9.1e-24   83.7  30.9     3   338     6   318     4   322 0.75 Acyltransferase family
Ldr_toxin            PF13940.1     35 seq123_BIOID50897    -             44   3.1e-23   81.1   4.6   1   1   2.6e-27   3.6e-23   80.9   3.2     1    35    10    44    10    44 1.00 Toxin Ldr, type I toxin-antitoxin system
GST_N_3              PF13417.1     75 seq124_BIOID50897    -            212     2e-20   72.6   0.1   1   1   1.4e-23   3.8e-20   71.7   0.0     1    75    13    87    13    87 0.98 Glutathione S-transferase, N-terminal domain
GST_N                PF02798.15    76 seq124_BIOID50897    -            212     2e-17   62.9   0.0   1   1   4.2e-20   1.1e-16   60.5   0.0     2    76    10    81     9    81 0.95 Glutathione S-transferase, N-terminal domain
GST_N_2              PF13409.1     70 seq124_BIOID50897    -            212   4.3e-14   52.1   0.1   1   1   3.6e-17   9.8e-14   51.0   0.0     4    69    21    81    19    82 0.93 Glutathione S-transferase, N-terminal domain
GST_C                PF00043.20    95 seq124_BIOID50897    -            212     6e-11   42.0   0.0   1   1   3.3e-14     9e-11   41.5   0.0     2    95   102   194   101   194 0.93 Glutathione S-transferase, C-terminal domain
GST_C_2              PF13410.1     69 seq124_BIOID50897    -            212   3.1e-09   36.4   0.0   1   1   2.4e-12   6.6e-09   35.4   0.0     3    53   124   174   109   189 0.85 Glutathione S-transferase, C-terminal domain
PhdYeFM_antitox      PF02604.14    75 seq126_BIOID50897    -             92     8e-25   86.1   0.1   1   1   1.4e-28   9.5e-25   85.8   0.1     1    74    10    82    10    83 0.97 Antitoxin Phd_YefM, type II toxin-antitoxin system
RelB_N               PF12910.2     46 seq126_BIOID50897    -             92   3.4e-21   74.2   0.1   1   1     7e-25   4.8e-21   73.7   0.0     1    46    10    55    10    55 0.99 Antitoxin of toxin-antitoxin stability system N-terminal
CsgG                 PF03783.9    209 seq130_BIOID50897    -            277   9.6e-67  223.9   0.0   1   1   8.2e-71   1.1e-66  223.7   0.0     2   208    41   255    40   256 0.98 Curli production assembly/transport component CsgG
BPL_LplA_LipB        PF03099.14   125 seq132_BIOID50897    -            213     1e-18   67.4   0.0   1   1   1.1e-22   1.4e-18   66.9   0.0    15   125    57   159    47   159 0.85 Biotin/lipoate A/B protein ligase family
DUF987               PF06174.6     66 seq133_BIOID50897    -             73   1.7e-43  145.8   0.2   1   1   1.4e-47   1.9e-43  145.6   0.1     1    66     1    66     1    66 0.99 Protein of unknown function (DUF987)
Usher                PF00577.15   552 seq134_BIOID50897    -            826  1.6e-181  604.6  30.3   1   1  4.6e-185  2.1e-181  604.3  21.0     1   552   177   743   177   743 0.98 Type VII secretion system (T7SS), usher protein
PapC_N               PF13954.1    146 seq134_BIOID50897    -            826     1e-33  115.8   0.1   1   1   4.5e-37   2.1e-33  114.8   0.1     2   145    26   162    25   163 0.92 PapC N-terminal domain
PapC_C               PF13953.1     68 seq134_BIOID50897    -            826   2.4e-09   36.5   0.4   1   1   2.1e-12   9.7e-09   34.6   0.0     4    61   756   813   753   820 0.93 PapC C-terminal domain
Ferritin             PF00210.19   142 seq135_BIOID50897    -            158     2e-36  124.7   3.1   1   1   1.9e-40   2.6e-36  124.3   2.1     1   142     8   144     8   144 0.97 Ferritin-like domain
DSRB                 PF10781.4     62 seq136_BIOID50897    -             62   3.6e-41  138.3   0.2   1   1   2.8e-45   3.9e-41  138.2   0.1     1    61     1    61     1    62 0.98 Dextransucrase DSRB
Potass_KdpF          PF09604.5     25 seq138_BIOID50897    -             67     6e-06   25.8   5.9   1   1   4.4e-10     6e-06   25.8   4.1     2    25    44    67    43    67 0.95 F subunit of K+-transporting ATPase (Potass_KdpF)
2-Hacid_dh_C         PF02826.14   178 seq139_BIOID50897    -            214   1.2e-30  105.8   0.0   1   1   1.3e-34   1.7e-30  105.3   0.0    74   178    59   164    40   164 0.91 D-isomer specific 2-hydroxyacid dehydrogenase, NAD binding domain
FTR1                 PF03239.9    306 seq140_BIOID50897    -            276   1.8e-76  256.9  18.6   1   1   1.4e-80     2e-76  256.7  12.9     1   304     1   274     1   276 0.98 Iron permease FTR1 family
PsiA                 PF06952.6    238 seq141_BIOID50897    -            253   1.4e-53  181.3   0.6   1   1   1.4e-57     2e-53  180.8   0.4     1   135     1   135     1   152 0.88 PsiA protein
Antitoxin-MazE       PF04014.13    47 seq142_BIOID50897    -             75   3.8e-06   26.3   0.3   1   1   4.3e-10   5.9e-06   25.7   0.2     3    42     8    51     6    55 0.82 Antidote-toxin recognition MazE
HEAT_2               PF13646.1     88 seq143_BIOID50897    -            280   1.9e-26   92.0   0.3   1   2   5.2e-10   1.8e-06   28.0   0.0     3    86    27   114    26   116 0.94 HEAT repeats
HEAT_2               PF13646.1     88 seq143_BIOID50897    -            280   1.9e-26   92.0   0.3   2   2   4.4e-11   1.5e-07   31.4   0.0    11    56   139   184   130   191 0.91 HEAT repeats
HEAT                 PF02985.17    31 seq143_BIOID50897    -            280   9.5e-16   56.3   1.7   1   1   2.5e-07   0.00084   19.1   0.0     2    24   161   183   160   184 0.95 HEAT repeat
HEAT_PBS             PF03130.11    27 seq143_BIOID50897    -            280   1.3e-05   25.0   0.9   1   1   4.3e-06     0.015   15.6   0.0     1    27   144   170   144   170 0.98 PBS lyase HEAT-like repeat
VacJ                 PF04333.8    200 seq145_BIOID50897    -            251     2e-82  275.4   0.0   1   1   1.7e-86   2.3e-82  275.2   0.0     2   199    25   225    24   226 0.98 VacJ like lipoprotein
Flagellin_N          PF00669.15   139 seq146_BIOID50897    -            304   1.7e-29  102.2  18.9   1   1   2.5e-33   1.7e-29  102.2  13.1     1   135     4   138     4   144 0.98 Bacterial flagellin N-terminal helical region
Flagellin_C          PF00700.16    86 seq146_BIOID50897    -            304   1.1e-20   73.4  11.2   1   1   1.6e-24   1.1e-20   73.4   7.8     1    86   218   303   218   303 0.98 Bacterial flagellin C-terminal helical region
DUF3279              PF11682.3    128 seq148_BIOID50897    -            133   1.4e-56  189.4   1.6   1   1   1.2e-60   1.6e-56  189.2   1.1     1   128     1   127     1   127 0.99 Protein of unknown function (DUF3279)
DUF165               PF02592.10   145 seq151_BIOID50897    -            221   6.3e-35  120.3  11.9   1   1   7.8e-39   1.1e-34  119.5   8.3     1   145    43   186    43   186 0.90 Uncharacterized ACR, YhhQ family COG1738
Oxidored_q6          PF01058.17   131 seq152_BIOID50897    -            372   7.7e-29   99.8   0.3   1   1   8.9e-33   1.2e-28   99.1   0.2     1   130    62   207    62   208 0.95 NADH ubiquinone oxidoreductase, 20 Kd subunit
DUF968               PF06147.6    200 seq153_BIOID50897    -            347   2.3e-55  187.5   0.0   1   1   2.4e-59   3.3e-55  186.9   0.0     3   200   132   337   130   337 0.97 Protein of unknown function (DUF968)
Caps_assemb_Wzi      PF14052.1    443 seq156_BIOID50897    -            504  2.1e-108  362.9  20.9   1   1  1.8e-112  2.4e-108  362.7  14.5     1   442    64   499    64   500 0.93 Capsule assembly protein Wzi
DUF1449              PF07290.6    202 seq159_BIOID50897    -            209  1.2e-112  373.9   0.4   1   1    1e-116  1.4e-112  373.7   0.3     1   202     4   205     4   205 1.00 Protein of unknown function (DUF1449)
ClpS                 PF02617.12    82 seq160_BIOID50897    -            106   8.1e-35  118.3   0.1   1   1     7e-39   9.6e-35  118.0   0.1     2    82    23   103    22   103 0.98 ATP-dependent Clp protease adaptor protein ClpS
HAD_2                PF13419.1    176 seq161_BIOID50897    -            188   2.9e-25   89.4   0.1   1   1   7.3e-29   3.3e-25   89.2   0.1     1   174     8   183     8   185 0.88 Haloacid dehalogenase-like hydrolase
Hydrolase            PF00702.21   204 seq161_BIOID50897    -            188   7.4e-14   52.6   0.1   1   1   2.3e-17   1.1e-13   52.1   0.0     4   204     8   179     5   179 0.88 haloacid dehalogenase-like hydrolase
Hydrolase_like       PF13242.1     75 seq161_BIOID50897    -            188   1.9e-06   27.3   0.1   1   1   1.1e-09   4.9e-06   26.0   0.0     3    48   141   185   139   186 0.94 HAD-hyrolase-like
Oxidored_q4          PF00507.14   102 seq162_BIOID50897    -            147   7.6e-27   92.9   1.1   1   1   5.5e-31   7.6e-27   92.9   0.8     2   102    26   125    25   125 0.95 NADH-ubiquinone/plastoquinone oxidoreductase, chain 3
ABC_membrane         PF00664.18   275 seq167_BIOID50897    -            590   7.8e-35  120.5   5.6   1   1   1.5e-38     1e-34  120.1   3.9     5   274    22   290    18   291 0.94 ABC transporter transmembrane region
ABC_tran             PF00005.22   118 seq167_BIOID50897    -            590   1.2e-19   70.7   0.0   1   1   3.3e-23   2.2e-19   69.8   0.0     1   117   376   500   376   501 0.93 ABC transporter
Transgly_assoc       PF04226.8     48 seq168_BIOID50897    -             82   1.5e-16   60.0  12.4   1   1   1.1e-20   1.5e-16   60.0   8.6     1    47    33    81    33    82 0.97 Transglycosylase associated protein
Sulfatase            PF00884.18   379 seq169_BIOID50897    -            551   4.3e-97  325.3   2.1   1   1  1.1e-100   5.1e-97  325.1   1.5     1   377    86   514    86   516 0.96 Sulfatase
HTH_Tnp_1            PF01527.15    76 seq170_BIOID50897    -            122   2.3e-11   43.3   1.0   1   1   4.3e-15   2.9e-11   43.0   0.7     1    76     1    76     1    76 0.94 Transposase
Helicase_C_2         PF13307.1    167 seq174_BIOID50897    -            761   4.9e-26   91.5   0.0   1   1   2.3e-29   7.7e-26   90.9   0.0     8   165   578   733   571   735 0.93 Helicase C-terminal domain
DEAD                 PF00270.24   173 seq174_BIOID50897    -            761   3.5e-09   36.2   0.1   1   1     2e-09   6.8e-06   25.5   0.0    12    78    88   153    73   171 0.74 DEAD/DEAH box helicase
DEAD_2               PF06733.10   174 seq174_BIOID50897    -            761   1.3e-08   34.3   0.0   1   1   6.7e-12   2.3e-08   33.5   0.0   103   167   245   308   195   314 0.87 DEAD_2
KdpA                 PF03814.10   552 seq175_BIOID50897    -            557  9.4e-245  812.7  30.9   1   1  7.9e-249  1.1e-244  812.5  21.4     1   552     9   557     9   557 0.99 Potassium-transporting ATPase A subunit
SBP_bac_5            PF00496.17   374 seq176_BIOID50897    -            535    2e-107  359.1   7.1   1   1  1.8e-111  2.5e-107  358.8   4.9     1   372    73   453    73   455 0.94 Bacterial extracellular solute-binding proteins, family 5 Middle
DUF1656              PF07869.7     58 seq177_BIOID50897    -             78   3.3e-18   65.1   9.6   1   1   2.4e-22   3.3e-18   65.1   6.7     3    57    16    70    14    72 0.95 Protein of unknown function (DUF1656)
DUF905               PF06006.7     71 seq178_BIOID50897    -             79   9.3e-38  127.3   0.2   1   1   7.6e-42     1e-37  127.1   0.1     2    71    11    79    10    79 0.98 Bacterial protein of unknown function (DUF905)
HD                   PF01966.17   122 seq179_BIOID50897    -            231   1.5e-15   57.2   0.7   1   1   2.3e-19   3.1e-15   56.1   0.5     4   121    29   131    27   132 0.92 HD domain
Transposase_31       PF04754.7    205 seq180_BIOID50897    -            300   7.3e-81  270.3   0.3   1   1   7.4e-85     1e-80  269.8   0.2     1   203     7   207     7   209 0.98 Putative transposase, YhgA-like
ATP-synt_ab          PF00006.20   215 seq181_BIOID50897    -            445   2.4e-63  213.3   0.0   1   1   2.4e-67   3.3e-63  212.9   0.0     2   215   147   357   146   357 0.99 ATP synthase alpha/beta family, nucleotide-binding domain
PIN                  PF01850.16   121 seq183_BIOID50897    -            132   1.3e-15   57.6   0.0   1   1   1.1e-19   1.5e-15   57.5   0.0     2   120     5   125     4   126 0.93 PIN domain
GGDEF                PF00990.16   161 seq184_BIOID50897    -            442   2.3e-26   92.1   0.0   1   1   3.3e-30   4.5e-26   91.2   0.0     1   160   295   437   295   438 0.89 GGDEF domain
MTS                  PF05175.9    170 seq187_BIOID50897    -            310   1.2e-20   73.4   0.0   1   1   1.6e-23     2e-20   72.7   0.0    31   138   132   260   124   272 0.92 Methyltransferase small domain
Methyltransf_26      PF13659.1    117 seq187_BIOID50897    -            310     6e-19   68.0   0.0   1   1     8e-22   9.9e-19   67.3   0.0     2   116   134   263   133   264 0.92 Methyltransferase domain
Methyltransf_31      PF13847.1    152 seq187_BIOID50897    -            310   3.2e-16   59.1   0.0   1   1   4.4e-19   5.4e-16   58.4   0.0     2   119   131   271   130   295 0.80 Methyltransferase domain
Methyltransf_18      PF12847.2    112 seq187_BIOID50897    -            310   5.5e-13   49.3   0.0   1   1   8.6e-16   1.1e-12   48.4   0.0     3   110   134   261   132   263 0.82 Methyltransferase domain
PrmA                 PF06325.8    295 seq187_BIOID50897    -            310   1.7e-08   33.8   0.0   1   1     2e-11   2.5e-08   33.2   0.0   159   232   130   207   124   208 0.84 Ribosomal protein L11 methyltransferase (PrmA)
Methyltransf_25      PF13649.1    101 seq187_BIOID50897    -            310   1.1e-07   31.9   0.0   1   1   1.9e-10   2.3e-07   30.9   0.0     1    73   136   206   136   256 0.90 Methyltransferase domain
UPF0020              PF01170.13   180 seq187_BIOID50897    -            310   1.6e-06   27.7   0.0   1   1   2.2e-09   2.7e-06   26.9   0.0    30   117   134   211   123   218 0.85 Putative RNA methylase family UPF0020
Methyltransf_15      PF09445.5    164 seq187_BIOID50897    -            310   2.4e-06   27.1   0.0   1   1   2.9e-09   3.6e-06   26.5   0.0     3    79   135   209   133   214 0.92 RNA cap guanine-N2 methyltransferase
Met_10               PF02475.11   200 seq187_BIOID50897    -            310   4.7e-06   26.2   0.0   1   1   6.3e-09   7.8e-06   25.4   0.0   100   179   131   210   122   222 0.91 Met-10+ like-protein
Ubie_methyltran      PF01209.13   233 seq187_BIOID50897    -            310   4.7e-05   22.5   0.0   1   1     6e-08   7.4e-05   21.8   0.0    45    98   130   182   121   196 0.88 ubiE/COQ5 methyltransferase family
Cons_hypoth95        PF03602.10   183 seq187_BIOID50897    -            310   8.8e-05   21.8   0.0   1   1   1.2e-07   0.00014   21.1   0.0    42   128   132   214   116   227 0.80 Conserved hypothetical protein 95
DUF2810              PF10928.3     54 seq188_BIOID50897    -            120   3.1e-32  109.9   2.6   1   1   2.4e-36   3.3e-32  109.8   1.1     1    53    66   118    66   119 0.96 Protein of unknown function (DUF2810)
Usher                PF00577.15   552 seq189_BIOID50897    -            863  2.6e-207  689.8  30.2   1   1  5.6e-211  2.6e-207  689.8  20.9     1   552   231   773   231   773 0.99 Type VII secretion system (T7SS), usher protein
PapC_N               PF13954.1    146 seq189_BIOID50897    -            863   1.6e-47  160.6   0.1   1   1   7.7e-51   3.5e-47  159.5   0.1     1   146    68   217    68   217 0.98 PapC N-terminal domain
PapC_C               PF13953.1     68 seq189_BIOID50897    -            863   5.2e-21   73.9   0.1   1   1   2.6e-24   1.2e-20   72.8   0.1     2    67   784   850   783   851 0.95 PapC C-terminal domain
Usp                  PF00582.21   140 seq193_BIOID50897    -            144   5.2e-21   75.1   0.0   1   1   4.3e-25   5.9e-21   75.0   0.0     2   140     3   138     2   138 0.98 Universal stress protein family
Plug                 PF07715.10   108 seq194_BIOID50897    -            790   2.5e-09   37.2   1.3   1   1   6.5e-13   8.9e-09   35.5   0.9    12   106    49   165    39   167 0.89 TonB-dependent Receptor Plug Domain
ATP_bind_3           PF01171.15   182 seq195_BIOID50897    -            311   1.1e-14   54.2   0.0   1   1   1.3e-18   1.7e-14   53.5   0.0     2   161    42   205    41   209 0.84 PP-loop family
Radical_SAM          PF04055.16   166 seq196_BIOID50897    -            457   3.7e-15   56.3   0.0   1   1     8e-19   5.4e-15   55.8   0.0     2   164    57   227    56   229 0.79 Radical SAM superfamily
HemN_C               PF06969.11    66 seq196_BIOID50897    -            457     4e-12   45.8   0.3   1   1   2.7e-15   1.8e-11   43.7   0.0     1    66   363   431   363   431 0.94 HemN C-terminal domain
FecR                 PF04773.8     98 seq199_BIOID50897    -            317   2.7e-17   62.6   0.8   1   1   3.1e-21   4.3e-17   62.0   0.6     2    98   110   203   109   203 0.90 FecR protein
Biotin_lipoyl        PF00364.17    74 seq200_BIOID50897    -            156   5.4e-27   93.1   0.5   1   1   7.9e-31   5.4e-27   93.1   0.4     2    74    82   155    81   155 0.98 Biotin-requiring enzyme
Dynamin_N            PF00350.18   168 seq201_BIOID50897    -            742   9.6e-19   67.6   0.0   1   1     8e-22   3.7e-18   65.7   0.0     1   148    72   278    72   300 0.79 Dynamin family
MMR_HSR1             PF01926.18   114 seq201_BIOID50897    -            742   3.9e-08   33.1   0.0   1   1   1.1e-10   5.1e-07   29.5   0.0     2   114    72   298    71   298 0.78 50S ribosome-binding GTPase
Na_H_antiport_1      PF06965.7    378 seq202_BIOID50897    -            388  1.9e-164  546.8  29.9   1   1  1.6e-168  2.2e-164  546.6  20.7     2   378     5   380     4   380 0.99 Na+/H+ antiporter 1
AIRC                 PF00731.15   150 seq203_BIOID50897    -            169   3.6e-66  220.9   1.9   1   1     3e-70   4.1e-66  220.7   1.3     2   150     9   159     8   159 0.99 AIR carboxylase
YagB_YeeU_YfjZ       PF06154.6    105 seq204_BIOID50897    -            122   3.2e-52  175.0   0.0   1   1   2.8e-56   3.9e-52  174.8   0.0     2   104    16   118    15   119 0.98 YagB/YeeU/YfjZ family
PDT                  PF00800.13   182 seq205_BIOID50897    -            386   9.1e-61  204.4   0.2   1   1     2e-64   1.3e-60  203.9   0.1     1   180   106   286   106   288 0.96 Prephenate dehydratase
CM_2                 PF01817.16    81 seq205_BIOID50897    -            386   1.9e-22   79.0   2.0   1   1   6.3e-26   4.3e-22   77.8   1.4     1    80    11    90    11    91 0.99 Chorismate mutase type II
PsiA                 PF06952.6    238 seq206_BIOID50897    -            115   6.6e-52  175.8   8.4   1   1   5.4e-56   7.3e-52  175.6   5.8   126   237     1   112     1   113 0.99 PsiA protein
Flagellin_N          PF00669.15   139 seq207_BIOID50897    -            317   4.4e-34  117.1   9.6   1   1   3.2e-38   4.4e-34  117.1   6.7     2   139     4   141     3   141 0.99 Bacterial flagellin N-terminal helical region
DUF188               PF02639.9    130 seq208_BIOID50897    -            192     2e-50  169.4   0.0   1   1   1.9e-54   2.6e-50  169.1   0.0     1   127    57   183    57   186 0.98 Uncharacterized BCR, YaiI/YqxD family COG1671
Phage_integr_N       PF02899.12    84 seq209_BIOID50897    -            195   1.5e-13   50.5   0.1   1   1   3.9e-16   5.3e-12   45.6   0.0     2    81   102   176   101   178 0.94 Phage integrase, N-terminal SAM-like domain
MFS_1                PF07690.11   354 seq210_BIOID50897    -            393     2e-24   85.8  58.2   1   1   1.3e-26   1.8e-22   79.4  34.4     2   328    14   320    10   327 0.84 Major Facilitator Superfamily
PfkB                 PF00294.19   301 seq211_BIOID50897    -            261   7.5e-38  130.2   0.1   1   1   7.5e-42     1e-37  129.7   0.1    34   294    22   260     7   261 0.87 pfkB family carbohydrate kinase
HlyD                 PF00529.15   306 seq214_BIOID50897    -            285   2.2e-46  158.4   6.4   1   2   1.4e-22   3.8e-19   69.0   1.7     1    78    43   120    43   128 0.92 HlyD family secretion protein
HlyD                 PF00529.15   306 seq214_BIOID50897    -            285   2.2e-46  158.4   6.4   2   2     1e-29   2.8e-26   92.4   0.2   139   302   127   278   116   282 0.91 HlyD family secretion protein
HlyD_2               PF12700.2    328 seq214_BIOID50897    -            285     1e-21   77.3   0.3   1   1   5.1e-25   1.4e-21   76.9   0.2    15   239    38   229    31   242 0.86 HlyD family secretion protein
HlyD_3               PF13437.1    105 seq214_BIOID50897    -            285   9.2e-19   67.6   0.1   1   1   2.1e-15   5.7e-12   45.7   0.0     1    82   153   232   153   248 0.90 HlyD family secretion protein
Biotin_lipoyl_2      PF13533.1     50 seq214_BIOID50897    -            285     4e-18   64.7   2.2   1   1   1.9e-18   5.1e-15   54.7   0.7     1    50    43    92    43   103 0.89 Biotin-lipoyl like
TPP_enzyme_N         PF02776.13   172 seq215_BIOID50897    -            588   8.4e-63  210.8   0.7   1   1   9.9e-63   4.5e-59  198.6   0.2     2   167    19   183    18   188 0.98 Thiamine pyrophosphate enzyme, N-terminal TPP binding domain
TPP_enzyme_C         PF02775.16   153 seq215_BIOID50897    -            588   1.4e-51  173.9   0.2   1   1   4.5e-53   2.1e-49  166.9   0.0     1   153   408   559   408   559 0.95 Thiamine pyrophosphate enzyme, C-terminal TPP binding domain
TPP_enzyme_M         PF00205.17   137 seq215_BIOID50897    -            588   3.7e-45  152.9   0.1   1   1   1.8e-48   8.2e-45  151.8   0.1     1   137   210   345   210   345 0.99 Thiamine pyrophosphate enzyme, central domain
SmpB                 PF01668.13    68 seq216_BIOID50897    -            160   1.3e-29  101.6   0.0   1   1   1.5e-33   2.1e-29  100.9   0.0     2    67    13    78    12    80 0.96 SmpB protein
DUF3279              PF11682.3    128 seq217_BIOID50897    -            144     2e-57  192.1   5.4   1   1   1.7e-61   2.4e-57  191.9   3.8     1   126     2   126     2   128 0.97 Protein of unknown function (DUF3279)
DUF454               PF04304.8     71 seq218_BIOID50897    -            125   3.1e-22   78.2  15.2   1   1   2.3e-26   3.1e-22   78.2  10.6     1    71    46   115    46   115 0.95 Protein of unknown function (DUF454)
AAA_2                PF07724.9    171 seq219_BIOID50897    -            758   2.6e-51  173.8   0.0   1   1   1.5e-50   1.5e-47  161.6   0.0     1   171   486   647   486   647 0.97 AAA domain (Cdc48 subfamily)
ClpB_D2-small        PF10431.4     81 seq219_BIOID50897    -            758     5e-25   87.1   0.0   1   1   1.5e-27   1.5e-24   85.5   0.0     1    81   653   733   653   733 0.98 C-terminal, D2-small domain, of ClpB protein
AAA                  PF00004.24   132 seq219_BIOID50897    -            758   1.8e-24   86.3   0.1   1   2   4.1e-16     4e-13   49.5   0.0     2   125   211   342   210   347 0.76 ATPase family associated with various cellular activities (AAA)
AAA                  PF00004.24   132 seq219_BIOID50897    -            758   1.8e-24   86.3   0.1   2   2   5.9e-11   5.7e-08   32.9   0.0     2   111   492   607   491   621 0.85 ATPase family associated with various cellular activities (AAA)
AAA_5                PF07728.9    139 seq219_BIOID50897    -            758   4.2e-19   68.5   0.0   1   1   2.9e-16   2.8e-13   49.6   0.0     2   125   491   609   490   619 0.89 AAA domain (dynein-related subfamily)
Clp_N                PF02861.15    53 seq219_BIOID50897    -            758   2.3e-16   59.3   1.3   1   1     1e-17   9.9e-15   54.1   0.7     1    52    13    62    13    63 0.97 Clp amino terminal domain
AAA_16               PF13191.1    166 seq219_BIOID50897    -            758   1.7e-13   51.1   6.7   1   1     6e-11   5.9e-08   33.1   0.0     1    95   187   287   187   354 0.79 AAA ATPase domain
Sigma54_activat      PF00158.21   168 seq219_BIOID50897    -            758   1.3e-12   47.3   0.2   1   2     1e-07   9.8e-05   21.7   0.0     2   105   189   290   188   328 0.85 Sigma-54 interaction domain
Sigma54_activat      PF00158.21   168 seq219_BIOID50897    -            758   1.3e-12   47.3   0.2   2   2   3.1e-08   3.1e-05   23.4   0.0    22   148   484   612   460   618 0.77 Sigma-54 interaction domain
DUF331               PF03889.8     39 seq220_BIOID50897    -             72   3.2e-21   74.1   0.6   1   1   3.1e-25   4.2e-21   73.8   0.4     1    37     9    45     9    47 0.97 Domain of unknown function
AP_endonuc_2         PF01261.19   211 seq221_BIOID50897    -            326   3.1e-14   52.6   0.1   1   1   3.4e-18   4.7e-14   52.0   0.1     1   204    41   222    41   229 0.91 Xylose isomerase-like TIM barrel
SelA                 PF03841.8    367 seq224_BIOID50897    -            463  1.6e-176  586.4   0.0   1   1  2.7e-180  1.8e-176  586.1   0.0     1   366    83   451    83   452 0.99 L-seryl-tRNA selenium transferase
Se-cys_synth_N       PF12390.3     40 seq224_BIOID50897    -            463   2.8e-10   40.0   0.5   1   1   4.1e-14   2.8e-10   40.0   0.4     1    40     9    48     9    48 0.99 Selenocysteine synthase N terminal
Ivy                  PF08816.6    118 seq227_BIOID50897    -            157   6.8e-35  119.4   0.1   1   1   6.1e-39   8.4e-35  119.2   0.1     1   118    37   152    37   152 0.98 Inhibitor of vertebrate lysozyme (Ivy)
NAD_binding_10       PF13460.1    183 seq228_BIOID50897    -            274   3.2e-15   56.5   0.0   1   1   1.5e-18   5.2e-15   55.8   0.0     1   181     4   201     4   203 0.82 NADH(P)-binding
Epimerase            PF01370.16   236 seq228_BIOID50897    -            274   2.9e-11   43.1   0.0   1   1   5.7e-13   1.9e-09   37.1   0.0     8   236    10   213     4   213 0.74 NAD dependent epimerase/dehydratase family
UDPG_MGDP_dh_N       PF03721.9    185 seq228_BIOID50897    -            274   4.3e-07   29.3   0.0   1   1     5e-10   1.7e-06   27.4   0.0     1   133     2   125     2   136 0.76 UDP-glucose/GDP-mannose dehydrogenase family, NAD binding domain
NAD_binding_2        PF03446.10   162 seq228_BIOID50897    -            274   8.9e-06   25.5   0.0   1   1   3.8e-09   1.3e-05   25.0   0.0     1   101     1   120     1   131 0.69 NAD binding domain of 6-phosphogluconate dehydrogenase
CTP_transf_2         PF01467.21   157 seq229_BIOID50897    -            213   2.8e-41  141.0   0.0   1   1   2.3e-45   3.2e-41  140.8   0.0     1   157     7   187     7   187 0.98 Cytidylyltransferase
SspB                 PF04386.8    155 seq231_BIOID50897    -            165   3.4e-47  159.8   0.0   1   1     3e-51   4.2e-47  159.5   0.0     5   155     8   165     5   165 0.90 Stringent starvation protein B
Glycos_transf_1      PF00534.15   172 seq232_BIOID50897    -            384   6.5e-33  113.4   0.0   1   1   3.3e-36   1.1e-32  112.6   0.0    15   169   197   351   192   353 0.91 Glycosyl transferases group 1
Glyco_trans_1_4      PF13692.1    135 seq232_BIOID50897    -            384   1.3e-16   60.8   0.0   1   1     7e-20   2.4e-16   59.9   0.0     5   129   200   334   196   339 0.83 Glycosyl transferases group 1
Glyco_trans_4_2      PF13477.1    139 seq232_BIOID50897    -            384     4e-12   46.0   1.4   1   1   1.9e-15   6.6e-12   45.3   1.0     1   136     2   154     2   157 0.80 Glycosyl transferase 4-like
Glyco_trans_1_2      PF13524.1     92 seq232_BIOID50897    -            384   3.7e-07   30.1   0.0   1   1   2.1e-10   7.2e-07   29.2   0.0     2    82   278   360   277   369 0.93 Glycosyl transferases group 1
Pro_CA               PF00484.14   148 seq233_BIOID50897    -            219   2.7e-48  163.5   0.0   1   1   2.4e-52   3.3e-48  163.3   0.0     1   147    34   188    34   189 0.85 Carbonic anhydrase
Amidohydro_4         PF13147.1    304 seq236_BIOID50897    -            460   1.4e-33  117.0   0.0   1   1   4.1e-37   1.9e-33  116.6   0.0     1   304   107   427   107   427 0.90 Amidohydrolase
Amidohydro_5         PF13594.1     68 seq236_BIOID50897    -            460   3.5e-06   26.6   0.0   1   1   4.9e-09   2.2e-05   24.0   0.0     3    45    84   138    82   180 0.71 Amidohydrolase
Oxidored_q6          PF01058.17   131 seq237_BIOID50897    -            220   2.2e-22   78.9   0.2   1   1   2.2e-26     3e-22   78.5   0.1     4   129    64   170    62   172 0.82 NADH ubiquinone oxidoreductase, 20 Kd subunit
NadA                 PF02445.11   296 seq238_BIOID50897    -             88   2.3e-13   49.5   0.0   1   1   1.8e-17   2.5e-13   49.3   0.0   227   295     2    81     1    82 0.95 Quinolinate synthetase A protein
SlyX                 PF04102.7     69 seq239_BIOID50897    -             72   4.1e-26   91.0   2.4   1   1   3.4e-30   4.6e-26   90.8   1.7     1    69     5    72     5    72 0.99 SlyX
Ribosomal_S2         PF00318.15   211 seq241_BIOID50897    -            241   1.6e-85  285.5   0.0   1   1   1.3e-89   1.8e-85  285.3   0.0     1   211     9   225     9   225 0.99 Ribosomal protein S2
Aminotran_1_2        PF00155.16   363 seq245_BIOID50897    -            384   1.1e-69  235.0   0.0   1   1   1.8e-73   1.2e-69  234.8   0.0     2   363    40   380    39   380 0.97 Aminotransferase class I and II
Beta_elim_lyase      PF01212.16   290 seq245_BIOID50897    -            384   2.2e-06   26.9   0.0   1   1   1.5e-09     1e-05   24.7   0.0    28    87    83   142    70   206 0.77 Beta-eliminating lyase
GreA_GreB            PF01272.14    77 seq246_BIOID50897    -            136   1.9e-18   65.7   0.0   1   1     2e-22   2.7e-18   65.3   0.0     2    77    50   126    49   126 0.97 Transcription elongation factor, GreA/GreB, C-term
HTS                  PF04204.11   298 seq247_BIOID50897    -            309  5.5e-131  435.5   0.0   1   1  4.5e-135  6.1e-131  435.4   0.0     1   298     2   299     2   299 1.00 Homoserine O-succinyltransferase
UPF0102              PF02021.12    93 seq248_BIOID50897    -            131   4.5e-36  122.5   0.1   1   1     4e-40   5.4e-36  122.2   0.0     1    92    22   115    22   116 0.98 Uncharacterised protein family UPF0102
Acetyltransf_2       PF00797.12   240 seq249_BIOID50897    -            281   3.2e-84  282.1   0.2   1   1   2.7e-88   3.7e-84  281.9   0.1     1   237    21   256    21   259 0.97 N-acetyltransferase
Histone_HNS          PF00816.16    93 seq251_BIOID50897    -            134   2.2e-20   72.8   7.8   1   1   2.2e-24     3e-20   72.3   5.0     5    93    28   129    24   129 0.87 H-NS histone family
IMS                  PF00817.15   148 seq252_BIOID50897    -            351     9e-48  161.7   0.0   1   1   3.2e-51   1.4e-47  161.0   0.0     1   148     7   154     7   154 0.98 impB/mucB/samB family
IMS_C                PF11799.3    137 seq252_BIOID50897    -            351   2.1e-09   37.7   0.1   1   1   8.2e-13   3.7e-09   36.9   0.0     3    99   211   309   210   327 0.85 impB/mucB/samB family C-terminal
IMS_HHH              PF11798.3     32 seq252_BIOID50897    -            351   1.3e-08   34.2   0.0   1   1   7.1e-12   3.2e-08   33.0   0.0     1    32   166   197   166   197 0.96 IMS family HHH motif
SNARE_assoc          PF09335.6    123 seq254_BIOID50897    -            142   7.9e-13   48.5   6.1   1   1   9.4e-17   1.3e-12   47.8   4.2     4   119    26   132    21   136 0.83 SNARE associated Golgi protein
Dyp_perox            PF04261.7    313 seq255_BIOID50897    -            365   6.4e-96  320.6   0.0   1   1  5.5e-100   7.5e-96  320.4   0.0     4   311    27   320    24   322 0.96 Dyp-type peroxidase family
MerR_2               PF13591.1     84 seq257_BIOID50897    -            101   6.9e-30  102.3   0.3   1   1   5.7e-34   7.9e-30  102.1   0.2     1    84     8    92     8    92 0.95 MerR HTH family regulatory protein
RRF                  PF01765.14   165 seq258_BIOID50897    -            185   3.9e-68  227.9   1.7   1   1   3.7e-72     5e-68  227.6   1.2     1   165    19   183    19   183 0.99 Ribosome recycling factor
Fer4_14              PF13394.1    117 seq259_BIOID50897    -            223   7.8e-18   64.5   0.1   1   1   3.1e-21   1.4e-17   63.7   0.1     1   112    24   139    24   147 0.83 4Fe-4S single cluster domain
Radical_SAM          PF04055.16   166 seq259_BIOID50897    -            223   1.7e-10   41.2   0.1   1   1   5.5e-14   2.5e-10   40.6   0.1     2   139    26   181    25   196 0.83 Radical SAM superfamily
Fer4_12              PF13353.1    139 seq259_BIOID50897    -            223   4.7e-07   29.8   0.1   1   1   1.5e-10   6.7e-07   29.3   0.1     2    98    13   126    12   141 0.76 4Fe-4S single cluster domain
ACCA                 PF03255.9    145 seq261_BIOID50897    -            319     6e-65  217.1   0.2   1   1   1.9e-68   8.7e-65  216.5   0.1     2   145     5   151     4   151 0.97 Acetyl co-enzyme A carboxylase carboxyltransferase alpha subunit
Carboxyl_trans       PF01039.17   493 seq261_BIOID50897    -            319   1.5e-18   66.3   0.1   1   1   4.1e-22   1.9e-18   66.0   0.0   272   473    85   288    58   300 0.84 Carboxyl transferase domain
MdcE                 PF06833.6    234 seq261_BIOID50897    -            319   6.6e-06   25.3   0.0   1   1     2e-09   9.1e-06   24.9   0.0     5   176    88   262    84   313 0.81 Malonate decarboxylase gamma subunit (MdcE)
BCCT                 PF02028.12   485 seq262_BIOID50897    -            667  3.5e-195  648.7  42.8   1   1    3e-199  4.1e-195  648.5  29.7     1   485    21   506    21   506 0.98 BCCT family transporter
PFK                  PF00365.15   282 seq263_BIOID50897    -            320  1.2e-129  431.1   2.2   1   1  1.1e-133  1.5e-129  430.8   1.6     1   281     3   277     3   278 0.98 Phosphofructokinase
PRD                  PF00874.15    90 seq264_BIOID50897    -            426   2.1e-25   88.5   0.0   1   2   1.6e-13   2.2e-09   37.1   0.0     2    89   131   217   130   218 0.97 PRD domain
PRD                  PF00874.15    90 seq264_BIOID50897    -            426   2.1e-25   88.5   0.0   2   2   2.6e-17   3.5e-13   49.3   0.0     2    89   240   328   239   329 0.97 PRD domain
Fimbrial             PF00419.15   145 seq265_BIOID50897    -            182   6.4e-21   74.9   9.7   1   1   6.4e-25   8.8e-21   74.5   6.7     1   145    33   182    33   182 0.85 Fimbrial protein
Rhodanese            PF00581.15   113 seq266_BIOID50897    -            350   4.8e-17   62.2   0.1   1   1   9.6e-21   1.3e-16   60.8   0.0     2   112   138   233   137   234 0.94 Rhodanese-like domain
Peripla_BP_4         PF13407.1    258 seq267_BIOID50897    -            318   3.2e-44  151.1   6.8   1   1   8.7e-48     4e-44  150.8   4.7     1   243    26   274    26   287 0.91 Periplasmic binding protein domain
Peripla_BP_1         PF00532.16   279 seq267_BIOID50897    -            318     1e-16   60.8   0.1   1   1   2.8e-20   1.3e-16   60.5   0.1    15   224    37   253    25   298 0.84 Periplasmic binding proteins and sugar binding domain of LacI family
Ecotin               PF03974.8    128 seq268_BIOID50897    -            169   2.2e-52  176.0   0.1   1   1     2e-56   2.7e-52  175.7   0.1     2   128    35   160    34   160 0.97 Ecotin
Mur_ligase_M         PF08245.7    189 seq269_BIOID50897    -            457   4.5e-17   62.5   0.0   1   1   1.4e-20   6.4e-17   62.1   0.0     1   189   108   291   108   291 0.77 Mur ligase middle domain
Mur_ligase           PF01225.20    83 seq269_BIOID50897    -            457   9.2e-16   57.5   0.0   1   1   4.7e-19   2.1e-15   56.4   0.0     1    80     2   100     2   103 0.96 Mur ligase family, catalytic domain
Mur_ligase_C         PF02875.16    91 seq269_BIOID50897    -            457   1.5e-10   40.8   0.0   1   1   1.3e-13     6e-10   38.9   0.0     2    50   312   361   311   390 0.83 Mur ligase family, glutamate ligase domain
Fer4_11              PF13247.1     99 seq271_BIOID50897    -            175   1.7e-15   56.6  22.9   1   1   2.7e-14   3.3e-11   42.8   5.2     7    59    55   105    50   110 0.93 4Fe-4S dicluster domain
Fer4_9               PF13187.1     55 seq271_BIOID50897    -            175   9.4e-13   48.1  29.8   1   1   1.4e-10   1.8e-07   31.2   7.7     1    54    88   151    88   152 0.88 4Fe-4S dicluster domain
Fer4                 PF00037.22    24 seq271_BIOID50897    -            175   4.6e-13   48.0  42.8   1   1   3.9e-11   4.9e-08   32.1   2.2     2    23    83   104    82   105 0.91 4Fe-4S binding domain
Fer4_7               PF12838.2     52 seq271_BIOID50897    -            175   1.4e-12   47.6  34.0   1   1     2e-11   2.5e-08   34.0   7.8     1    52    88   151    88   151 0.74 4Fe-4S dicluster domain
Fer4_6               PF12837.2     24 seq271_BIOID50897    -            175   2.7e-12   45.8  41.1   1   1   2.7e-09   3.4e-06   26.5   2.0     2    23    82   103    81   104 0.92 4Fe-4S binding domain
Fer4_2               PF12797.2     22 seq271_BIOID50897    -            175   1.3e-11   43.5  37.8   1   1   6.4e-10   7.9e-07   28.5   1.6     7    22    86   101    79   101 0.85 4Fe-4S binding domain
Fer4_10              PF13237.1     52 seq271_BIOID50897    -            175   4.9e-10   38.9  35.7   1   1   1.4e-09   1.7e-06   27.5   8.8     6    52    55   100    50   100 0.91 4Fe-4S dicluster domain
Fer4_3               PF12798.2     15 seq271_BIOID50897    -            175   6.3e-07   29.3  44.6   1   3   0.00058      0.72   10.4   2.1     1    15    58    74    58    74 0.91 4Fe-4S binding domain
Fer4_3               PF12798.2     15 seq271_BIOID50897    -            175   6.3e-07   29.3  44.6   2   3   1.2e-05     0.015   15.6   4.8     1    15    89   103    89   103 0.98 4Fe-4S binding domain
Fer4_3               PF12798.2     15 seq271_BIOID50897    -            175   6.3e-07   29.3  44.6   3   3   1.2e-05     0.015   15.6   3.3     1    15   131   151   131   151 0.97 4Fe-4S binding domain
Fer4_4               PF12800.2     17 seq271_BIOID50897    -            175   2.3e-06   27.3  40.9   1   2   0.00025      0.32   11.3   3.5     2    14    10    22     9    24 0.93 4Fe-4S binding domain
Fer4_4               PF12800.2     17 seq271_BIOID50897    -            175   2.3e-06   27.3  40.9   2   2   1.2e-07   0.00014   21.7   2.5     1    17    86   102    86   102 0.93 4Fe-4S binding domain
DUF1795              PF08786.6    130 seq272_BIOID50897    -            199   7.3e-05   22.5   1.0   1   1   9.2e-09   0.00013   21.7   0.7     2   130    64   196    63   196 0.90 Domain of unknown function (DUF1795)
KGG                  PF10685.4     23 seq273_BIOID50897    -             57   2.5e-20   71.7  18.2   1   2   5.5e-14   7.5e-10   38.3   4.3     1    23    10    31    10    31 0.98 Stress-induced bacterial acidophilic repeat motif
KGG                  PF10685.4     23 seq273_BIOID50897    -             57   2.5e-20   71.7  18.2   2   2   2.5e-14   3.4e-10   39.5   2.8     1    23    32    53    32    53 0.99 Stress-induced bacterial acidophilic repeat motif
Band_7               PF01145.20   179 seq275_BIOID50897    -            553   4.6e-19   68.9   2.1   1   1   3.3e-23   4.6e-19   68.9   1.5     5   148    38   188    34   220 0.85 SPFH domain / Band 7 family
DUF1040              PF06288.8     86 seq276_BIOID50897    -             89   1.6e-46  156.3   0.5   1   1   1.3e-50   1.8e-46  156.2   0.3     1    86     1    86     1    86 1.00 Protein of unknown function (DUF1040)
DUF2813              PF11398.3    373 seq277_BIOID50897    -            552    6e-154  512.5   0.0   1   1    2e-157  8.9e-154  511.9   0.0     1   373     1   375     1   375 0.99 Protein of unknown function (DUF2813)
ETF                  PF01012.16   164 seq279_BIOID50897    -            254   3.8e-32  111.1   0.7   1   1     4e-36   5.4e-32  110.6   0.5     8   164    28   183    22   183 0.92 Electron transfer flavoprotein domain
CPSase_L_D2          PF02786.12   211 seq280_BIOID50897    -            449   1.5e-86  288.9   0.0   1   1   1.3e-89   2.2e-86  288.4   0.0     1   210   115   323   115   324 0.99 Carbamoyl-phosphate synthase L chain, ATP binding domain
CPSase_L_chain       PF00289.17   110 seq280_BIOID50897    -            449   4.7e-41  139.2   0.1   1   1   5.6e-44   9.7e-41  138.2   0.1     1   110     1   110     1   110 0.99 Carbamoyl-phosphate synthase L chain, N-terminal domain
Biotin_carb_C        PF02785.14   107 seq280_BIOID50897    -            449   5.6e-38  129.0   0.0   1   1   6.7e-41   1.2e-37  128.0   0.0     1   107   336   441   336   441 0.99 Biotin carboxylase C-terminal domain
ATP-grasp_4          PF13535.1    184 seq280_BIOID50897    -            449   7.3e-13   48.5   0.0   1   1   1.8e-15     3e-12   46.5   0.0     4   179   115   293   112   294 0.76 ATP-grasp domain
ATP-grasp_3          PF02655.9    161 seq280_BIOID50897    -            449   1.6e-07   31.2   0.0   1   1   1.6e-10   2.8e-07   30.4   0.0     2   159   114   294   113   296 0.87 ATP-grasp domain
Dala_Dala_lig_C      PF07478.8    203 seq280_BIOID50897    -            449   1.8e-07   30.6   0.0   1   1   3.1e-10   5.3e-07   29.1   0.0    25   173   145   291   123   292 0.80 D-ala D-ala ligase C-terminus
ATP-grasp            PF02222.17   172 seq280_BIOID50897    -            449   1.1e-06   28.0   0.0   1   1   1.2e-09   2.1e-06   27.0   0.0    18   160   143   292   138   294 0.81 ATP-grasp domain
adh_short            PF00106.20   167 seq283_BIOID50897    -            240   5.3e-16   58.8   0.2   1   1   1.6e-19   7.2e-16   58.4   0.1     3   166     9   170     8   171 0.87 short chain dehydrogenase
adh_short_C2         PF13561.1    243 seq283_BIOID50897    -            240   2.1e-07   30.9   0.0   1   1   5.8e-11   2.6e-07   30.5   0.0     8   192    18   193    13   238 0.71 Enoyl-(Acyl carrier protein) reductase
KR                   PF08659.5    181 seq283_BIOID50897    -            240   3.8e-07   29.8   0.5   1   1   1.6e-10   7.1e-07   28.9   0.4     4   172    10   175     8   184 0.84 KR domain
LamB                 PF02264.10   398 seq285_BIOID50897    -            446  1.3e-168  561.0  26.2   1   1  1.1e-172  1.5e-168  560.9  18.2     1   398    28   446    28   446 0.97 LamB porin
ATP-grasp            PF02222.17   172 seq286_BIOID50897    -            355   1.3e-56  190.5   0.0   1   1   2.4e-60   1.7e-56  190.1   0.0     2   171    88   253    86   254 0.97 ATP-grasp domain
ATP-grasp_4          PF13535.1    184 seq286_BIOID50897    -            355   3.3e-10   39.9   0.0   1   1   9.6e-14   6.5e-10   38.9   0.0     4   179    79   243    76   248 0.85 ATP-grasp domain
LysR_substrate       PF03466.15   209 seq287_BIOID50897    -            317   9.6e-18   63.9   0.0   1   1   1.9e-21   1.3e-17   63.4   0.0     5   207   116   316   114   317 0.95 LysR substrate binding domain
HTH_1                PF00126.22    60 seq287_BIOID50897    -            317   1.2e-14   53.6   0.0   1   1   3.1e-18   2.1e-14   52.8   0.0     1    59    31    89    31    90 0.96 Bacterial regulatory helix-turn-helix protein, lysR family
DEAD_assoc           PF08494.6    187 seq289_BIOID50897    -           1538     2e-58  197.1   0.0   1   1   1.9e-61   6.5e-58  195.4   0.0     2   186   679   867   678   868 0.96 DEAD/H associated
DEAD                 PF00270.24   173 seq289_BIOID50897    -           1538     6e-27   94.0   0.0   1   1   4.5e-30   1.5e-26   92.7   0.0     1   167    31   218    31   224 0.88 DEAD/DEAH box helicase
Helicase_C           PF00271.26    78 seq289_BIOID50897    -           1538     2e-13   49.8   0.1   1   1   1.9e-16   6.6e-13   48.2   0.0    12    75   354   417   348   419 0.96 Helicase conserved C-terminal domain
ResIII               PF04851.10   184 seq289_BIOID50897    -           1538   2.2e-07   30.7   0.0   1   1   1.4e-10   4.8e-07   29.6   0.0    23   182    42   217    21   219 0.74 Type III restriction enzyme, res subunit
Flg_bbr_C            PF06429.8     74 seq292_BIOID50897    -            245   1.1e-17   63.6   1.1   1   1   1.6e-21   1.1e-17   63.6   0.8     2    74   170   241   169   241 0.94 Flagellar basal body rod FlgEFG protein C-terminal
Flg_bb_rod           PF00460.15    31 seq292_BIOID50897    -            245   2.9e-07   29.9   3.7   1   1   1.3e-10   8.6e-07   28.4   2.6     1    31     5    35     5    35 0.97 Flagella basal body rod protein
Peptidase_M75        PF09375.5    285 seq294_BIOID50897    -            375   5.9e-52  176.6   5.0   1   1   1.1e-55   7.8e-52  176.2   3.5     1   285   135   368   135   368 0.96 Imelysin
Cupredoxin_1         PF13473.1    104 seq294_BIOID50897    -            375   3.4e-25   87.8   0.1   1   1   8.1e-29   5.6e-25   87.1   0.1     4   104    13   115    10   115 0.95 Cupredoxin-like domain
NMN_transporter      PF04973.7    182 seq298_BIOID50897    -            239   1.6e-46  157.9  27.1   1   1   1.3e-48   1.8e-44  151.2  18.8     1   180    23   227    23   229 0.94 Nicotinamide mononucleotide transporter
YebG                 PF07130.7     75 seq299_BIOID50897    -             96   2.2e-34  116.8   1.4   1   1     2e-38   2.8e-34  116.5   1.0     1    74     1    74     1    75 0.99 YebG protein
BPL_LplA_LipB        PF03099.14   125 seq300_BIOID50897    -            321   9.6e-21   73.9   0.0   1   1   3.2e-24   1.4e-20   73.4   0.0     4   125    86   208    83   208 0.89 Biotin/lipoate A/B protein ligase family
HTH_11               PF08279.7     55 seq300_BIOID50897    -            321   8.3e-13   47.6   0.0   1   1   4.4e-16     2e-12   46.4   0.0     4    54     9    58     8    59 0.92 HTH domain
BPL_C                PF02237.12    48 seq300_BIOID50897    -            321   1.6e-11   43.5   0.2   1   1   8.9e-15   4.1e-11   42.2   0.1     1    48   271   317   271   317 0.97 Biotin protein ligase C terminal domain
RHS                  PF03527.9     41 seq301_BIOID50897    -            312   7.7e-21   73.4   1.9   1   1   6.3e-25   8.6e-21   73.3   0.3     1    41    46    86    46    86 0.98 RHS protein
WGR                  PF05406.10    81 seq302_BIOID50897    -            244   2.6e-15   56.0   0.9   1   1   4.1e-19   5.5e-15   54.9   0.6    12    80     6    71     3    72 0.92 WGR domain
DNA_methylase        PF00145.12   335 seq306_BIOID50897    -            472   1.6e-76  257.4   0.0   1   1   1.8e-80   2.5e-76  256.8   0.0     1   331    87   448    87   451 0.88 C-5 cytosine-specific DNA methylase
Mannitol_dh_C        PF08125.8    245 seq307_BIOID50897    -            483   1.2e-79  266.8   0.0   1   1   2.4e-83   1.6e-79  266.4   0.0     2   244   204   458   203   459 0.98 Mannitol dehydrogenase C-terminal domain
Mannitol_dh          PF01232.18   151 seq307_BIOID50897    -            483     8e-42  142.6   0.0   1   1   2.6e-45   1.8e-41  141.4   0.0     2   150    17   172    16   173 0.98 Mannitol dehydrogenase Rossmann domain
Aminotran_4          PF01063.14   231 seq308_BIOID50897    -            269   1.9e-42  145.1   0.0   1   1   1.7e-46   2.4e-42  144.8   0.0     2   225    38   259    37   266 0.87 Aminotransferase class IV
Pribosyltran         PF00156.22   125 seq311_BIOID50897    -            183   3.4e-20   71.8   0.2   1   1   3.2e-24   4.4e-20   71.5   0.1     2   124    33   155    32   156 0.95 Phosphoribosyl transferase domain
Lactate_perm         PF02652.9    522 seq312_BIOID50897    -            551  1.8e-234  778.9  41.6   1   1  1.5e-238    2e-234  778.8  28.9     1   522    16   542    16   542 0.99 L-lactate permease
HOK_GEF              PF01848.11    43 seq313_BIOID50897    -             52   2.8e-24   84.0   2.4   1   1   2.2e-28   3.1e-24   83.9   1.6     2    43     7    48     6    48 0.97 Hok/gef family
ECH                  PF00378.15   245 seq314_BIOID50897    -            714   1.7e-60  204.0   0.5   1   1   6.7e-64   3.1e-60  203.2   0.4     6   195    14   208    11   259 0.89 Enoyl-CoA hydratase/isomerase family
3HCDH_N              PF02737.13   180 seq314_BIOID50897    -            714   4.4e-59  199.0   0.1   1   1   2.2e-62   9.8e-59  197.8   0.0     2   179   311   489   310   490 0.98 3-hydroxyacyl-CoA dehydrogenase, NAD binding domain
3HCDH                PF00725.17    97 seq314_BIOID50897    -            714   3.3e-37  126.6   0.0   1   2   3.6e-32   1.6e-28   98.8   0.0     1    97   492   586   492   586 0.99 3-hydroxyacyl-CoA dehydrogenase, C-terminal domain
3HCDH                PF00725.17    97 seq314_BIOID50897    -            714   3.3e-37  126.6   0.0   2   2   9.3e-09   4.2e-05   23.7   0.0     3    85   618   703   618   711 0.89 3-hydroxyacyl-CoA dehydrogenase, C-terminal domain
TonB_dep_Rec         PF00593.19   276 seq315_BIOID50897    -            628   1.4e-30  107.0  21.3   1   1     2e-34   1.4e-30  107.0  14.8     1   276   404   627   404   627 0.90 TonB dependent receptor
Plug                 PF07715.10   108 seq315_BIOID50897    -            628   6.4e-30  103.5   1.5   1   1   9.4e-34   6.4e-30  103.5   1.0     4   108    55   160    52   160 0.97 TonB-dependent Receptor Plug Domain
DUF2058              PF09831.4    177 seq316_BIOID50897    -            179   2.1e-63  213.2   9.1   1   1   1.7e-67   2.4e-63  213.1   6.3     1   177     5   179     5   179 0.99 Uncharacterized protein conserved in bacteria (DUF2058)
SBP_bac_3            PF00497.15   225 seq317_BIOID50897    -            285   4.4e-72  241.8   0.7   1   1   3.8e-76   5.3e-72  241.6   0.5     2   224    63   280    62   281 0.97 Bacterial extracellular solute-binding proteins, family 3
Autotransporter      PF03797.14   265 seq320_BIOID50897    -            159   4.8e-25   88.2   3.3   1   1   4.2e-29   5.8e-25   88.0   2.3   123   262     1   147     1   151 0.92 Autotransporter beta-domain
PTR2                 PF00854.16   373 seq323_BIOID50897    -            489   2.3e-79  266.7  24.6   1   1   4.4e-83     3e-79  266.3  17.1     2   372    82   427    81   428 0.97 POT family
MFS_1                PF07690.11   354 seq323_BIOID50897    -            489   7.5e-15   54.4  59.6   1   1   3.1e-16   2.1e-12   46.3  21.2    12   298    30   288    16   339 0.65 Major Facilitator Superfamily
Histone_HNS          PF00816.16    93 seq325_BIOID50897    -            137   1.1e-19   70.5   6.3   1   1     1e-23   1.4e-19   70.2   3.8     2    91    25   127    24   130 0.91 H-NS histone family
SIS_2                PF13580.1    138 seq326_BIOID50897    -            196   1.2e-31  109.1   1.0   1   1   2.2e-35   1.5e-31  108.8   0.7     3   138    10   144     8   144 0.95 SIS domain
SIS                  PF01380.17   131 seq326_BIOID50897    -            196   6.2e-07   28.9   0.3   1   1   7.1e-10   4.8e-06   26.0   0.0    49   105   105   164    77   182 0.82 SIS domain
SgrR_N               PF12793.2    115 seq327_BIOID50897    -            551   1.3e-38  131.3   4.6   1   1     2e-42   1.3e-38  131.3   3.2     1   115     5   118     5   118 0.98 Sugar transport-related sRNA regulator N-term
SBP_bac_5            PF00496.17   374 seq327_BIOID50897    -            551   5.6e-30  104.2   0.0   1   1   1.2e-32   8.5e-29  100.4   0.0     1   340   163   445   163   502 0.86 Bacterial extracellular solute-binding proteins, family 5 Middle
Alpha-amylase        PF00128.19   316 seq331_BIOID50897    -            605   3.3e-80  269.7   0.0   1   1   6.3e-84   4.3e-80  269.3   0.0     1   316   178   494   178   494 0.96 Alpha amylase, catalytic domain
Alpha-amylase_N      PF02903.9    120 seq331_BIOID50897    -            605   5.9e-09   35.8   0.0   1   1   1.9e-12   1.3e-08   34.7   0.0     5   108     4   105     1   115 0.84 Alpha amylase, N-terminal ig-like domain
HAD_2                PF13419.1    176 seq333_BIOID50897    -            221   7.9e-22   78.2   0.0   1   1   1.4e-25   9.3e-22   78.0   0.0     1   176     7   185     7   185 0.89 Haloacid dehalogenase-like hydrolase
Autotransporter      PF03797.14   265 seq334_BIOID50897    -            968   7.7e-42  143.3  30.2   1   1   5.6e-46   7.7e-42  143.3  21.0     3   259   706   948   704   959 0.95 Autotransporter beta-domain
APH                  PF01636.18   239 seq336_BIOID50897    -            328   2.2e-41  142.0   2.0   1   1   5.1e-45   3.5e-41  141.4   1.4     2   232    31   259    30   269 0.84 Phosphotransferase enzyme family
EcKinase             PF02958.15   293 seq336_BIOID50897    -            328   7.3e-05   21.9   0.0   1   1   1.9e-08   0.00013   21.1   0.0   197   280   176   252   149   257 0.79 Ecdysteroid kinase
OKR_DC_1             PF01276.15   417 seq337_BIOID50897    -            711  2.4e-202  671.9   0.0   1   1  6.3e-206  2.9e-202  671.6   0.0     1   417   101   543   101   543 1.00 Orn/Lys/Arg decarboxylase, major domain
OKR_DC_1_C           PF03711.10   137 seq337_BIOID50897    -            711   1.3e-51  174.1   0.0   1   1   1.1e-54   5.1e-51  172.2   0.0     1   135   568   699   568   701 0.98 Orn/Lys/Arg decarboxylase, C-terminal domain
OKR_DC_1_N           PF03709.10   115 seq337_BIOID50897    -            711     4e-14   52.5   0.0   1   1   1.8e-17   8.2e-14   51.5   0.0     1   114     4    94     4    95 0.89 Orn/Lys/Arg decarboxylase, N-terminal domain
SKI                  PF01202.17   158 seq338_BIOID50897    -            174   4.8e-48  162.8   0.0   1   1   1.6e-51   5.5e-48  162.7   0.0     1   157    11   168    11   169 0.98 Shikimate kinase
AAA_17               PF13207.1    121 seq338_BIOID50897    -            174   1.9e-06   28.5   0.0   1   1   1.3e-09   4.3e-06   27.4   0.0     3    66     6    67     5   172 0.67 AAA domain
AAA                  PF00004.24   132 seq338_BIOID50897    -            174   2.2e-06   27.7   0.0   1   1   3.1e-08   0.00011   22.3   0.0     2    30     6    34     5    95 0.86 ATPase family associated with various cellular activities (AAA)
Nramp                PF01566.13   357 seq339_BIOID50897    -            412    3e-127  424.1  30.6   1   1  3.3e-131  4.6e-127  423.5  21.2     1   357    38   384    38   384 0.98 Natural resistance-associated macrophage protein
His_Phos_2           PF00328.17   347 seq340_BIOID50897    -            421   6.7e-39  134.0   0.0   1   1   5.8e-43     8e-39  133.8   0.0     1   344    38   367    38   372 0.85 Histidine phosphatase superfamily (branch 2)
EamA                 PF00892.15   126 seq342_BIOID50897    -            299   1.6e-25   89.4  39.0   1   2   1.6e-15   1.1e-11   44.7  11.0     1   124    14   130    14   131 0.80 EamA-like transporter family
EamA                 PF00892.15   126 seq342_BIOID50897    -            299   1.6e-25   89.4  39.0   2   2   2.3e-17   1.6e-13   50.6  10.5     1   124   153   285   153   287 0.93 EamA-like transporter family
TPT                  PF03151.11   153 seq342_BIOID50897    -            299   4.4e-07   29.5  24.7   1   1   3.1e-09   2.1e-05   24.0   8.6     1   149   144   283   144   284 0.91 Triose-phosphate Transporter family
LysR_substrate       PF03466.15   209 seq343_BIOID50897    -            297   1.7e-39  135.0   0.1   1   1   3.8e-43   2.6e-39  134.3   0.1     3   205    88   294    86   297 0.94 LysR substrate binding domain
HTH_1                PF00126.22    60 seq343_BIOID50897    -            297   3.1e-22   77.9   0.5   1   1   8.2e-26   5.6e-22   77.1   0.4     1    60     3    62     3    62 0.98 Bacterial regulatory helix-turn-helix protein, lysR family
Iso_dh               PF00180.15   348 seq344_BIOID50897    -            364  5.8e-140  466.0   0.0   1   1  4.8e-144  6.5e-140  465.8   0.0     1   348     7   356     7   356 0.99 Isocitrate/isopropylmalate dehydrogenase
Glu_cys_ligase       PF04262.9    377 seq345_BIOID50897    -            518  4.4e-181  601.2   0.0   1   1    4e-185  5.5e-181  600.9   0.0     2   377     7   381     6   381 0.99 Glutamate-cysteine ligase
NiFeSe_Hases         PF00374.14   507 seq346_BIOID50897    -            597  1.2e-243  809.4   0.0   1   1  9.7e-248  1.3e-243  809.2   0.0     1   507    54   582    54   582 0.98 Nickel-dependent hydrogenase
HTH_3                PF01381.17    55 seq347_BIOID50897    -            178     6e-17   61.1   0.0   1   1   3.7e-20   8.5e-17   60.6   0.0     1    53    12    64    12    66 0.97 Helix-turn-helix
HTH_31               PF13560.1     64 seq347_BIOID50897    -            178   1.2e-10   41.2   0.0   1   1   8.8e-14     2e-10   40.5   0.0     4    57    10    62     8    74 0.94 Helix-turn-helix domain
HTH_19               PF12844.2     64 seq347_BIOID50897    -            178   9.9e-10   38.2   0.0   1   1   6.5e-13   1.5e-09   37.6   0.0     3    59    11    67     9    71 0.95 Helix-turn-helix domain
Cupin_2              PF07883.6     71 seq347_BIOID50897    -            178   8.4e-10   37.9   0.3   1   1   6.6e-13   1.5e-09   37.0   0.2     4    69   105   171   102   173 0.92 Cupin domain
HTH_26               PF13443.1     63 seq347_BIOID50897    -            178   5.3e-06   26.4   0.0   1   1   3.5e-09     8e-06   25.8   0.0     2    59    12    68    11    72 0.93 Cro/C1-type HTH DNA-binding domain
HTH_25               PF13413.1     62 seq347_BIOID50897    -            178   4.6e-06   26.0   0.0   1   1   3.4e-09   7.9e-06   25.3   0.0     2    35    12    45    11    49 0.94 Helix-turn-helix domain
His_Phos_1           PF00300.17   158 seq349_BIOID50897    -            204   2.4e-37  128.3   0.1   1   1   2.1e-41   2.9e-37  128.0   0.1     1   156     3   155     3   157 0.96 Histidine phosphatase superfamily (branch 1)
Radical_SAM          PF04055.16   166 seq350_BIOID50897    -            474   4.8e-30  104.7   0.0   1   1   1.7e-33   7.9e-30  104.0   0.0     1   166   151   325   151   325 0.97 Radical SAM superfamily
UPF0004              PF00919.15    98 seq350_BIOID50897    -            474   7.8e-29   99.2   0.0   1   1     3e-32   1.4e-28   98.4   0.0     1    98     4   104     4   104 0.95 Uncharacterized protein family UPF0004
TRAM                 PF01938.15    61 seq350_BIOID50897    -            474   4.6e-20   71.0   0.1   1   1   2.3e-23   1.1e-19   69.9   0.1     1    61   378   440   378   440 0.96 TRAM domain
Chorismate_synt      PF01264.16   346 seq352_BIOID50897    -            362  4.4e-148  492.2   0.0   1   1  3.7e-152    5e-148  492.0   0.0     1   346    11   347    11   347 0.99 Chorismate synthase
TetR_N               PF00440.18    47 seq353_BIOID50897    -            197   7.8e-13   47.7   0.1   1   1   1.5e-16   2.1e-12   46.3   0.0     2    46    22    66    21    67 0.95 Bacterial regulatory proteins, tetR family
HTH_Tnp_1            PF01527.15    76 seq354_BIOID50897    -            126   3.9e-20   71.4   0.0   1   1   3.9e-24   5.3e-20   71.0   0.0     1    70    10    86    10    92 0.86 Transposase
Cyanate_lyase        PF02560.9     73 seq355_BIOID50897    -            156   1.8e-33  113.7   0.0   1   1   1.9e-37   2.6e-33  113.2   0.0     3    72    85   155    83   156 0.95 Cyanate lyase C-terminal domain
UTRA                 PF07702.8    141 seq357_BIOID50897    -            265     2e-32  111.6   0.0   1   1   9.8e-36   4.5e-32  110.5   0.0     1   140   118   256   118   257 0.99 UTRA domain
GntR                 PF00392.16    64 seq357_BIOID50897    -            265   8.6e-24   82.6   0.0   1   1   2.9e-27   1.3e-23   82.0   0.0     1    64    34    97    34    97 0.99 Bacterial regulatory proteins, gntR family
HTH_DeoR             PF08220.7     57 seq357_BIOID50897    -            265   7.6e-05   22.0   0.0   1   1   3.8e-08   0.00017   20.9   0.0    18    54    61    97    46   100 0.88 DeoR-like helix-turn-helix domain
YebF                 PF13995.1     89 seq358_BIOID50897    -            122   4.1e-37  125.9   0.3   1   1   3.7e-41   5.1e-37  125.6   0.2     2    89    33   120    32   120 0.98 YebF-like protein
FliD_C               PF07195.7    239 seq359_BIOID50897    -            438   6.4e-43  146.6  11.4   1   1   9.4e-47   6.4e-43  146.6   7.9     1   232   209   423   209   431 0.94 Flagellar hook-associated protein 2 C-terminus
FliD_N               PF02465.13    99 seq359_BIOID50897    -            438   1.3e-14   54.2   6.8   1   1   1.8e-18   1.3e-14   54.2   4.7     8    99     6    98     1    98 0.85 Flagellar hook-associated protein 2 C-terminus
Peptidase_S24        PF00717.18    70 seq360_BIOID50897    -            145   1.7e-15   56.2   0.0   1   1   1.9e-19   2.6e-15   55.6   0.0     2    67    60   125    59   127 0.92 Peptidase S24-like
FUSC                 PF04632.7    650 seq362_BIOID50897    -            670  5.1e-163  543.8  47.2   1   1  8.4e-167  5.8e-163  543.6  32.7     1   649    20   662    20   663 0.97 Fusaric acid resistance protein family
FUSC_2               PF13515.1    128 seq362_BIOID50897    -            670   2.7e-16   59.5  13.2   1   1     4e-20   2.7e-16   59.5   9.2     1   125    33   163    31   166 0.86 Fusaric acid resistance protein-like
UxuA                 PF03786.8    351 seq364_BIOID50897    -            394  2.2e-163  542.7   0.2   1   1  3.6e-167  2.5e-163  542.5   0.1     1   350     1   388     1   389 0.99 D-mannonate dehydratase (UxuA)
AP_endonuc_2         PF01261.19   211 seq364_BIOID50897    -            394   7.1e-09   35.1   0.0   1   1   7.3e-12     5e-08   32.4   0.0     3   189    18   299    16   322 0.82 Xylose isomerase-like TIM barrel
PrmA                 PF06325.8    295 seq365_BIOID50897    -            293  1.2e-105  352.7   0.0   1   1  9.1e-109  1.4e-105  352.5   0.0     1   294     2   292     2   293 0.99 Ribosomal protein L11 methyltransferase (PrmA)
Methyltransf_18      PF12847.2    112 seq365_BIOID50897    -            293   2.2e-11   44.2   0.1   1   1   2.4e-14   3.6e-11   43.5   0.1     2    77   159   230   158   273 0.82 Methyltransferase domain
Methyltransf_26      PF13659.1    117 seq365_BIOID50897    -            293   1.5e-11   44.2   0.0   1   1   2.2e-14   3.4e-11   43.0   0.0     1    78   159   231   159   252 0.80 Methyltransferase domain
MTS                  PF05175.9    170 seq365_BIOID50897    -            293   4.3e-11   42.3   0.0   1   1   4.4e-14   6.7e-11   41.7   0.0    17   105   142   230   127   238 0.81 Methyltransferase small domain
Methyltransf_31      PF13847.1    152 seq365_BIOID50897    -            293   1.5e-10   40.7   0.0   1   1   1.5e-13   2.2e-10   40.1   0.0     4    80   159   230   156   277 0.79 Methyltransferase domain
Methyltransf_23      PF13489.1    162 seq365_BIOID50897    -            293   1.1e-07   31.5   0.0   1   1   1.3e-10     2e-07   30.7   0.0    21    86   157   230   141   268 0.73 Methyltransferase domain
UPF0020              PF01170.13   180 seq365_BIOID50897    -            293   8.9e-06   25.2   0.1   1   1     1e-08   1.5e-05   24.5   0.1    29   113   159   230   155   231 0.85 Putative RNA methylase family UPF0020
Methyltransf_11      PF08241.7     95 seq365_BIOID50897    -            293   2.2e-05   24.7   0.0   1   1   2.6e-08     4e-05   23.9   0.0     2    65   164   228   163   238 0.76 Methyltransferase domain
Cons_hypoth95        PF03602.10   183 seq365_BIOID50897    -            293   1.3e-05   24.5   0.0   1   1   1.5e-08   2.3e-05   23.7   0.0    34    98   150   214   138   234 0.86 Conserved hypothetical protein 95
Fimbrial             PF00419.15   145 seq366_BIOID50897    -            179   6.8e-16   58.6   0.0   1   1   5.9e-20     8e-16   58.4   0.0     2   145    33   179    32   179 0.86 Fimbrial protein
DUF2543              PF10820.3     81 seq367_BIOID50897    -             81   1.5e-50  168.9   1.2   1   1   1.2e-54   1.7e-50  168.8   0.9     1    81     1    81     1    81 1.00 Protein of unknown function (DUF2543)
Complex1_49kDa       PF00346.14   272 seq368_BIOID50897    -            600  1.6e-120  401.0   0.0   1   1  3.1e-124  2.1e-120  400.6   0.0     1   272   329   600   329   600 1.00 Respiratory-chain NADH dehydrogenase, 49 Kd subunit
Complex1_30kDa       PF00329.14   103 seq368_BIOID50897    -            600     3e-34  117.2   0.0   1   1     9e-38   6.1e-34  116.2   0.0     4   103    62   171    59   171 0.95 Respiratory-chain NADH dehydrogenase, 30 Kd subunit
Pili_assembly_N      PF00345.15   122 seq371_BIOID50897    -            242   2.3e-37  127.3   0.7   1   1   6.7e-41   4.5e-37  126.4   0.2     1   121    21   142    21   143 0.90 Gram-negative pili assembly chaperone, N-terminal domain
Pili_assembly_C      PF02753.12    68 seq371_BIOID50897    -            242   4.3e-12   45.5   0.6   1   1   1.3e-15   8.7e-12   44.5   0.1     1    64   163   224   163   228 0.94 Gram-negative pili assembly chaperone, C-terminal domain
DXP_reductoisom      PF02670.11   129 seq373_BIOID50897    -            398     6e-49  165.7   0.7   1   1   1.3e-52     6e-49  165.7   0.5     1   129     4   132     4   132 0.99 1-deoxy-D-xylulose 5-phosphate reductoisomerase
DXPR_C               PF13288.1    121 seq373_BIOID50897    -            398   2.4e-45  153.3   0.3   1   1   1.1e-48   5.2e-45  152.2   0.2     1   121   271   389   271   389 0.99 DXP reductoisomerase C-terminal domain
DXP_redisom_C        PF08436.7     84 seq373_BIOID50897    -            398   7.5e-34  115.3   0.0   1   1   4.4e-37     2e-33  113.9   0.0     1    84   146   239   146   239 0.96 1-deoxy-D-xylulose 5-phosphate reductoisomerase C-terminal
FxsA                 PF04186.8    120 seq374_BIOID50897    -            158   1.1e-36  124.9   8.3   1   1   9.6e-41   1.3e-36  124.7   5.7     1   113     6   118     6   127 0.93 FxsA cytoplasmic membrane protein
MFS_1                PF07690.11   354 seq375_BIOID50897    -            427   1.1e-32  113.0  40.7   1   2   1.5e-25     7e-22   77.5  17.7    33   258    27   262     6   265 0.81 Major Facilitator Superfamily
MFS_1                PF07690.11   354 seq375_BIOID50897    -            427   1.1e-32  113.0  40.7   2   2   8.8e-15     4e-11   42.1   6.6    38   180   255   401   247   420 0.82 Major Facilitator Superfamily
Sugar_tr             PF00083.19   451 seq375_BIOID50897    -            427   1.2e-24   86.6  33.0   1   1   2.2e-25     1e-21   76.9  22.9    51   448    34   408    10   411 0.82 Sugar (and other) transporter
TonB_dep_Rec         PF00593.19   276 seq376_BIOID50897    -            774   5.7e-23   82.1  17.8   1   1   1.3e-26   5.7e-23   82.1  12.4     2   274   526   771   525   773 0.88 TonB dependent receptor
Plug                 PF07715.10   108 seq376_BIOID50897    -            774     1e-19   70.7   0.4   1   1   7.4e-23   3.4e-19   69.0   0.3     4   108   132   244   129   244 0.88 TonB-dependent Receptor Plug Domain
STN                  PF07660.9     52 seq376_BIOID50897    -            774   3.4e-10   39.2   0.0   1   1   2.3e-13     1e-09   37.6   0.0     2    52    57   107    56   107 0.95 Secretin and TonB N terminus short domain
DUF1116              PF06545.6    216 seq377_BIOID50897    -            472   9.6e-94  312.3   0.3   1   1   9.3e-98   1.3e-93  311.9   0.2     1   216   143   358   143   358 1.00 Protein of unknown function (DUF1116)
PMI_typeI            PF01238.16   373 seq378_BIOID50897    -            403  4.1e-125  417.5   0.1   1   1  4.8e-128  3.3e-124  414.5   0.0     1   373    13   369    13   369 0.99 Phosphomannose isomerase type I
LysR_substrate       PF03466.15   209 seq379_BIOID50897    -            316   1.8e-23   82.6   0.0   1   1   3.1e-27   2.1e-23   82.3   0.0     2   204    96   296    95   301 0.92 LysR substrate binding domain
HTH_1                PF00126.22    60 seq379_BIOID50897    -            316   3.5e-13   48.9   0.0   1   1   1.4e-16   9.4e-13   47.5   0.0     3    59    14    70    12    71 0.95 Bacterial regulatory helix-turn-helix protein, lysR family
Orn_Arg_deC_N        PF02784.11   251 seq381_BIOID50897    -            420   1.1e-66  224.4   0.0   1   1   2.1e-70   1.4e-66  224.1   0.0     1   251    32   276    32   276 0.97 Pyridoxal-dependent decarboxylase, pyridoxal binding domain
Orn_DAP_Arg_deC      PF00278.17   116 seq381_BIOID50897    -            420   5.8e-22   77.4   0.0   1   1   1.4e-25   9.4e-22   76.8   0.0     1   115   279   396   279   397 0.95 Pyridoxal-dependent decarboxylase, C-terminal sheet domain
Sua5_yciO_yrdC       PF01300.13   179 seq384_BIOID50897    -            750   1.8e-46  157.5   0.0   1   1   6.8e-50   3.1e-46  156.7   0.0     2   178   209   373   208   374 0.95 Telomere recombination
zf-HYPF              PF07503.7     35 seq384_BIOID50897    -            750   6.7e-34  114.8  18.5   1   2   2.6e-20   1.2e-16   59.7   3.7     1    35   108   142   108   142 0.97 HypF finger
zf-HYPF              PF07503.7     35 seq384_BIOID50897    -            750   6.7e-34  114.8  18.5   2   2   4.5e-21     2e-17   62.1   1.6     1    34   158   191   158   192 0.96 HypF finger
Acylphosphatase      PF00708.13    91 seq384_BIOID50897    -            750   1.1e-17   63.7   0.0   1   1   5.1e-21   2.3e-17   62.7   0.0     6    91     9    91     1    91 0.87 Acylphosphatase
PTS_EIIC             PF02378.13   321 seq386_BIOID50897    -            598   8.9e-83  277.6  29.6   1   1   1.3e-86   8.9e-83  277.6  20.5     1   321    87   429    87   429 0.94 Phosphotransferase system, EIIC
PTS_EIIB             PF00367.15    35 seq386_BIOID50897    -            598   1.4e-16   59.2   0.1   1   1   4.6e-20   3.1e-16   58.1   0.1     3    35   522   554   520   554 0.97 phosphotransferase system, EIIB
ATP-cone             PF03477.11    90 seq388_BIOID50897    -            149     2e-17   63.2   0.1   1   1     2e-21   2.8e-17   62.8   0.1     2    89    50   136    49   137 0.98 ATP cone domain
Curlin_rpt           PF07012.7     34 seq389_BIOID50897    -            160   8.3e-22   76.5  32.2   1   3   1.1e-15   1.5e-11   43.7   0.8     1    34    62    95    62    95 0.99 Curlin associated repeat
Curlin_rpt           PF07012.7     34 seq389_BIOID50897    -            160   8.3e-22   76.5  32.2   2   3   2.3e-09   3.2e-05   23.4   2.1     9    32    92   115    91   116 0.95 Curlin associated repeat
Curlin_rpt           PF07012.7     34 seq389_BIOID50897    -            160   8.3e-22   76.5  32.2   3   3   7.8e-12   1.1e-07   31.3   4.2     1    34   106   139   106   139 0.98 Curlin associated repeat
Ldh_1_N              PF00056.18   142 seq390_BIOID50897    -            312   2.9e-48  163.0   0.9   1   1   6.1e-52   4.1e-48  162.5   0.6     1   141     1   144     1   145 0.97 lactate/malate dehydrogenase, NAD binding domain
Ldh_1_C              PF02866.13   174 seq390_BIOID50897    -            312   7.4e-48  162.4   0.0   1   1   1.5e-51     1e-47  161.9   0.0     1   174   147   310   147   310 0.99 lactate/malate dehydrogenase, alpha/beta C-terminal domain
GntR                 PF00392.16    64 seq392_BIOID50897    -            254   5.4e-26   89.6   0.4   1   1   1.8e-29   1.2e-25   88.5   0.3     2    64    12    74    11    74 0.97 Bacterial regulatory proteins, gntR family
FCD                  PF07729.7    125 seq392_BIOID50897    -            254   1.2e-16   60.9  11.2   1   1   3.5e-20   2.4e-16   60.0   7.8     1   124    99   226    99   227 0.90 FCD domain
GARS_A               PF01071.14   194 seq393_BIOID50897    -            429   1.2e-86  289.1   0.1   1   1   8.3e-90   1.6e-86  288.7   0.0     1   194   103   296   103   296 0.99 Phosphoribosylglycinamide synthetase, ATP-grasp (A) domain
GARS_N               PF02844.10   100 seq393_BIOID50897    -            429     4e-38  129.7   0.1   1   1   3.9e-41   7.7e-38  128.8   0.1     1   100     1   102     1   102 0.95 Phosphoribosylglycinamide synthetase, N domain
GARS_C               PF02843.11    93 seq393_BIOID50897    -            429   4.5e-30  103.5   0.1   1   1   1.4e-32   2.8e-29  101.0   0.0     1    92   330   423   330   424 0.95 Phosphoribosylglycinamide synthetase, C domain
ATP-grasp_4          PF13535.1    184 seq393_BIOID50897    -            429   7.2e-15   55.0   0.0   1   1   7.6e-18   1.5e-14   54.0   0.0     5   180   105   292   103   293 0.78 ATP-grasp domain
ATP-grasp_3          PF02655.9    161 seq393_BIOID50897    -            429   1.8e-07   31.0   0.0   1   1   1.5e-10     3e-07   30.3   0.0     3   159   104   292   103   294 0.79 ATP-grasp domain
CPSase_L_D2          PF02786.12   211 seq393_BIOID50897    -            429   1.3e-05   24.5   0.0   1   1   1.4e-08   2.8e-05   23.3   0.0     6   138   109   244   104   293 0.67 Carbamoyl-phosphate synthase L chain, ATP binding domain
ATP-grasp            PF02222.17   172 seq393_BIOID50897    -            429   8.3e-05   21.8   0.0   1   1   6.8e-08   0.00013   21.2   0.0     2    83   113   200   112   222 0.84 ATP-grasp domain
T2SE                 PF00437.15   272 seq400_BIOID50897    -            176   1.2e-05   24.2   0.1   1   1   4.4e-09     2e-05   23.5   0.0   105   149     6    50     1    57 0.81 Type II/IV secretion system protein
Sigma54_activat      PF00158.21   168 seq400_BIOID50897    -            176   4.9e-05   22.7   0.0   1   1   1.7e-08   7.8e-05   22.0   0.0     2    47     9    55     8    71 0.81 Sigma-54 interaction domain
FliJ                 PF02050.11   123 seq403_BIOID50897    -            144   4.7e-09   36.2   2.7   1   1   3.5e-13   4.7e-09   36.2   1.9    37   122    51   136    41   137 0.92 Flagellar FliJ protein
HTH_1                PF00126.22    60 seq404_BIOID50897    -            301   5.1e-16   58.0   0.0   1   1   1.5e-19     1e-15   57.0   0.0     2    60     9    67     8    67 0.97 Bacterial regulatory helix-turn-helix protein, lysR family
LysR_substrate       PF03466.15   209 seq404_BIOID50897    -            301   4.8e-11   42.0   0.0   1   1   9.5e-15   6.5e-11   41.6   0.0     9   200    98   287    92   290 0.94 LysR substrate binding domain
MFS_1                PF07690.11   354 seq406_BIOID50897    -            421   3.6e-23   81.7  32.6   1   1   2.6e-27   3.6e-23   81.7  22.6    21   351    32   365    13   367 0.79 Major Facilitator Superfamily
ETF_alpha            PF00766.14    86 seq409_BIOID50897    -            312   1.1e-30  105.0   0.3   1   1   2.8e-34   1.9e-30  104.1   0.2     2    85   189   273   188   274 0.97 Electron transfer flavoprotein FAD-binding domain
ETF                  PF01012.16   164 seq409_BIOID50897    -            312   5.1e-24   84.7   0.5   1   1   1.3e-27   8.9e-24   83.9   0.3     2   164     7   153     6   153 0.91 Electron transfer flavoprotein domain
EF_TS                PF00889.14   221 seq410_BIOID50897    -            283   2.3e-71  239.5   5.7   1   1   3.3e-75   2.3e-71  239.5   4.0     1   221    57   263    57   263 0.98 Elongation factor TS
UBA                  PF00627.26    37 seq410_BIOID50897    -            283   3.5e-11   42.4   0.1   1   1   3.4e-14   2.3e-10   39.8   0.1     1    35     4    39     4    40 0.96 UBA/TS-N domain
Sdh_cyt              PF01127.17   121 seq411_BIOID50897    -            134   4.5e-30  103.8   5.0   1   1   3.8e-34   5.2e-30  103.6   3.4     2   120    11   128    10   129 0.90 Succinate dehydrogenase/Fumarate reductase transmembrane subunit
TnpB_IS66            PF05717.8    108 seq413_BIOID50897    -            115   2.6e-42  142.4   0.0   1   1   2.1e-46   2.9e-42  142.3   0.0     2   104     7   107     6   111 0.97 IS66 Orf2 like protein
APH                  PF01636.18   239 seq416_BIOID50897    -            419   6.4e-18   65.2   0.0   1   1   8.1e-22   1.1e-17   64.4   0.0     2   218    40   288    39   308 0.71 Phosphotransferase enzyme family
MFS_1                PF07690.11   354 seq417_BIOID50897    -            438   1.5e-27   96.1  51.4   1   2   1.3e-19   5.7e-16   58.0  17.4    38   258    70   296    27   301 0.69 Major Facilitator Superfamily
MFS_1                PF07690.11   354 seq417_BIOID50897    -            438   1.5e-27   96.1  51.4   2   2   7.9e-15   3.6e-11   42.3  14.7    44   172   298   431   288   438 0.84 Major Facilitator Superfamily
Sugar_tr             PF00083.19   451 seq417_BIOID50897    -            438   3.8e-26   91.5  35.3   1   1   6.9e-28   3.1e-24   85.2  24.5     6   417    27   407    23   433 0.75 Sugar (and other) transporter
MFS_2                PF13347.1    427 seq417_BIOID50897    -            438   1.1e-08   33.8   9.5   1   1   2.4e-12   1.1e-08   33.8   6.6   153   343   173   372   149   382 0.75 MFS/sugar transport protein
BON                  PF04972.12    64 seq418_BIOID50897    -            191   2.5e-32  110.3   8.7   1   2   2.7e-19   3.6e-15   55.3   0.8     3    62    53   113    51   115 0.96 BON domain
BON                  PF04972.12    64 seq418_BIOID50897    -            191   2.5e-32  110.3   8.7   2   2   1.8e-20   2.4e-16   59.1   0.8     1    57   129   184   129   188 0.97 BON domain
DNA_pol3_tau_5       PF12170.3    142 seq420_BIOID50897    -            643   3.4e-94  312.1   5.3   1   1   4.1e-97   6.9e-94  311.1   3.7     1   142   499   640   499   640 1.00 DNA polymerase III tau subunit V interacting with alpha
DNA_pol3_delta2      PF13177.1    162 seq420_BIOID50897    -            643   3.3e-40  137.3   0.0   1   1   3.2e-43   5.5e-40  136.5   0.0     1   161    20   178    20   179 0.98 DNA polymerase III, delta subunit
DNA_pol3_gamma3      PF12169.3    143 seq420_BIOID50897    -            643     7e-31  106.7   4.8   1   1   8.9e-34   1.5e-30  105.7   0.8     1   131   232   360   232   372 0.91 DNA polymerase III subunits gamma and tau domain III
DNA_pol3_tau_4       PF12168.3     84 seq420_BIOID50897    -            643   4.3e-22   78.2  12.8   1   1   7.6e-25   1.3e-21   76.6   8.9     1    84   416   498   416   498 0.98 DNA polymerase III subunits tau domain IV DnaB-binding
AAA                  PF00004.24   132 seq420_BIOID50897    -            643   7.8e-12   45.4   0.1   1   1   2.9e-14     5e-11   42.8   0.0     2   125    42   171    41   177 0.80 ATPase family associated with various cellular activities (AAA)
RuvB_N               PF05496.7    234 seq420_BIOID50897    -            643   1.8e-06   27.1   0.0   1   1   2.2e-08   3.8e-05   22.7   0.0    15    85     7    73     2    82 0.85 Holliday junction DNA helicase ruvB N-terminus
AAA_5                PF07728.9    139 seq420_BIOID50897    -            643   2.9e-05   23.7   0.0   1   1   5.2e-08   8.9e-05   22.1   0.0     3    93    42   147    40   161 0.76 AAA domain (dynein-related subfamily)
DNA_pol3_delta       PF06144.8    172 seq420_BIOID50897    -            643   9.5e-05   21.8   0.1   1   1   1.1e-07    0.0002   20.8   0.1    73   161   131   215   121   219 0.86 DNA polymerase III, delta subunit
AAA_PrkA             PF08298.6    358 seq421_BIOID50897    -            644  1.3e-180  599.6   0.0   1   1  2.6e-184  1.8e-180  599.1   0.0     2   358    20   380    19   380 0.99 PrkA AAA domain
PrkA                 PF06798.7    254 seq421_BIOID50897    -            644   6.8e-86  287.5   2.2   1   1   2.2e-89   1.5e-85  286.4   1.5     1   254   382   636   382   636 0.98 PrkA serine protein kinase C-terminal domain
AAA_2                PF07724.9    171 seq422_BIOID50897    -            831   1.3e-38  132.4   0.0   1   1   2.2e-41   4.4e-38  130.7   0.0     1   170   554   715   554   716 0.97 AAA domain (Cdc48 subfamily)
AAA                  PF00004.24   132 seq422_BIOID50897    -            831   4.6e-17   62.3   0.0   1   2   3.9e-10   7.5e-07   29.2   0.0     3   110   133   244   131   268 0.75 ATPase family associated with various cellular activities (AAA)
AAA                  PF00004.24   132 seq422_BIOID50897    -            831   4.6e-17   62.3   0.0   2   2   6.7e-10   1.3e-06   28.5   0.0     2   110   560   677   559   686 0.80 ATPase family associated with various cellular activities (AAA)
AAA_5                PF07728.9    139 seq422_BIOID50897    -            831   5.6e-14   51.9   0.0   1   1   1.4e-14   2.8e-11   43.1   0.0     2   124   559   679   558   698 0.77 AAA domain (dynein-related subfamily)
ClpB_D2-small        PF10431.4     81 seq422_BIOID50897    -            831     1e-12   47.6   0.3   1   1   1.3e-15   2.4e-12   46.4   0.2     1    76   721   797   721   803 0.92 C-terminal, D2-small domain, of ClpB protein
Flg_bbr_C            PF06429.8     74 seq424_BIOID50897    -            261   5.2e-26   90.2   2.6   1   1   7.6e-30   5.2e-26   90.2   1.8     1    73   182   259   182   260 0.95 Flagellar basal body rod FlgEFG protein C-terminal
Flg_bb_rod           PF00460.15    31 seq424_BIOID50897    -            261   7.1e-13   47.8   0.6   1   1   4.6e-16   3.1e-12   45.7   0.4     1    31     5    35     5    35 0.98 Flagella basal body rod protein
Pro_isomerase        PF00160.16   155 seq426_BIOID50897    -            164   3.2e-47  160.4   1.6   1   1   2.6e-51   3.6e-47  160.3   1.1     2   155     2   162     1   162 0.88 Cyclophilin type peptidyl-prolyl cis-trans isomerase/CLD
IMS                  PF00817.15   148 seq427_BIOID50897    -            423   4.5e-38  130.2   0.0   1   1   2.6e-41   8.8e-38  129.3   0.0     2   146     6   149     5   151 0.95 impB/mucB/samB family
DUF4113              PF13438.1     75 seq427_BIOID50897    -            423     1e-27   95.6   0.0   1   1   9.5e-31   3.2e-27   94.1   0.0     1    74   348   420   348   421 0.98 Domain of unknown function (DUF4113)
IMS_C                PF11799.3    137 seq427_BIOID50897    -            423   7.7e-11   42.4   0.0   1   1     4e-14   1.4e-10   41.6   0.0     4   127   216   339   213   345 0.86 impB/mucB/samB family C-terminal
IMS_HHH              PF11798.3     32 seq427_BIOID50897    -            423   6.2e-07   28.9   0.3   1   1   5.3e-10   1.8e-06   27.5   0.2     3    32   172   201   170   201 0.93 IMS family HHH motif
Phage_integrase      PF00589.17   173 seq428_BIOID50897    -            413     3e-33  114.8   0.0   1   1   9.1e-37   6.2e-33  113.7   0.0     3   171   214   378   212   380 0.92 Phage integrase family
DUF4102              PF13356.1     89 seq428_BIOID50897    -            413   1.4e-24   85.6   0.1   1   1   7.9e-28   5.4e-24   83.7   0.2     1    87     8    95     8    97 0.91 Domain of unknown function (DUF4102)
TfoX_N               PF04993.8     97 seq430_BIOID50897    -            209   7.2e-27   92.9   0.1   1   1   1.8e-30   1.3e-26   92.1   0.0     2    97    13   108    12   108 0.98 TfoX N-terminal domain
TfoX_C               PF04994.8     81 seq430_BIOID50897    -            209   1.8e-26   91.7   0.3   1   1   5.9e-30   4.1e-26   90.5   0.1     2    81   116   195   115   195 0.98 TfoX C-terminal domain
RbsD_FucU            PF05025.8    142 seq431_BIOID50897    -            151   1.7e-50  170.9   0.4   1   1   1.4e-54   1.9e-50  170.7   0.3     1   142    13   151    13   151 0.99 RbsD / FucU transport protein family
DUF3521              PF12035.3     35 seq432_BIOID50897    -             65     1e-19   69.9   1.5   1   1   9.6e-24   1.3e-19   69.5   0.4     1    34     6    39     6    40 0.99 Protein of unknown function (DUF3521)
S-methyl_trans       PF02574.11   305 seq433_BIOID50897    -           1227  1.3e-104  349.6   0.1   1   1  9.1e-108  2.5e-104  348.7   0.1     1   304    16   326    16   327 0.98 Homocysteine S-methyltransferase
Met_synt_B12         PF02965.12   136 seq433_BIOID50897    -           1227   9.5e-54  180.5   0.0   1   1   8.9e-57   2.4e-53  179.2   0.0     1   136  1055  1192  1055  1192 0.99 Vitamin B12 dependent methionine synthase, activation domain
Pterin_bind          PF00809.17   210 seq433_BIOID50897    -           1227   1.5e-48  164.8   0.4   1   1   1.7e-51   4.6e-48  163.2   0.3     1   210   356   568   356   568 0.98 Pterin binding enzyme
B12-binding_2        PF02607.12    79 seq433_BIOID50897    -           1227   4.4e-21   74.5   0.0   1   1   6.4e-24   1.8e-20   72.6   0.0     4    79   659   734   657   734 0.96 B12 binding domain
B12-binding          PF02310.14   121 seq433_BIOID50897    -           1227   6.7e-20   71.0   0.2   1   1   1.8e-22     5e-19   68.2   0.1     2    94   748   840   747   851 0.93 B12 binding domain
OstA_C               PF04453.9    388 seq434_BIOID50897    -            784  4.1e-110  368.4  32.2   1   1  5.9e-114  4.1e-110  368.4  22.3     2   388   309   697   308   697 0.99 Organic solvent tolerance protein
OstA                 PF03968.9    113 seq434_BIOID50897    -            784   2.1e-28   98.4   0.0   1   1   6.9e-32   4.7e-28   97.2   0.0     1   112    53   194    53   195 0.98 OstA-like protein
HTH_3                PF01381.17    55 seq435_BIOID50897    -             88   6.7e-15   54.5   0.0   1   1   3.8e-18     1e-14   53.9   0.0     2    53    18    69    17    70 0.95 Helix-turn-helix
HTH_19               PF12844.2     64 seq435_BIOID50897    -             88   6.5e-12   45.2   0.0   1   1     3e-15   8.1e-12   44.9   0.0     3    54    16    67    14    79 0.88 Helix-turn-helix domain
HTH_37               PF13744.1     80 seq435_BIOID50897    -             88   1.1e-07   31.3   0.2   1   1   5.4e-11   1.5e-07   31.0   0.1    18    72    12    65    10    70 0.91 Helix-turn-helix domain
HTH_26               PF13443.1     63 seq435_BIOID50897    -             88   8.1e-07   29.0   0.2   1   1   1.4e-09   3.7e-06   26.9   0.0     7    53    22    67    16    69 0.90 Cro/C1-type HTH DNA-binding domain
HTH_31               PF13560.1     64 seq435_BIOID50897    -             88   1.5e-06   28.1   0.0   1   1   6.8e-10   1.9e-06   27.8   0.0     2    57    13    67    12    83 0.89 Helix-turn-helix domain
Methyltransf_31      PF13847.1    152 seq436_BIOID50897    -            396   2.7e-21   75.6   3.9   1   1   2.9e-24   3.3e-21   75.3   0.0     3   117    32   149    30   206 0.78 Methyltransferase domain
Methyltransf_11      PF08241.7     95 seq436_BIOID50897    -            396   4.1e-17   62.3   0.0   1   1     1e-19   1.2e-16   60.8   0.0     1    95    37   133    37   133 0.98 Methyltransferase domain
Methyltransf_23      PF13489.1    162 seq436_BIOID50897    -            396   2.3e-16   59.7   0.0   1   1   3.8e-19   4.4e-16   58.8   0.0    20   150    30   163    14   167 0.77 Methyltransferase domain
Methyltransf_18      PF12847.2    112 seq436_BIOID50897    -            396   7.2e-13   48.9   0.1   1   1   2.9e-15   3.3e-12   46.8   0.0     2   110    33   134    32   136 0.86 Methyltransferase domain
Methyltransf_25      PF13649.1    101 seq436_BIOID50897    -            396   4.4e-12   46.1   0.0   1   1   2.1e-14   2.4e-11   43.7   0.0     1    86    36   116    36   128 0.84 Methyltransferase domain
Methyltransf_12      PF08242.7     99 seq436_BIOID50897    -            396   1.8e-11   44.2   0.2   1   1   8.9e-14     1e-10   41.8   0.0     1    98    37   130    37   131 0.91 Methyltransferase domain
Methyltransf_26      PF13659.1    117 seq436_BIOID50897    -            396   2.2e-08   34.0   0.0   1   1   5.3e-11     6e-08   32.6   0.0     2    76    34   104    33   137 0.84 Methyltransferase domain
CMAS                 PF02353.15   273 seq436_BIOID50897    -            396   5.4e-08   32.1   0.1   1   1   1.1e-10   1.3e-07   30.8   0.0    54   178    24   147     7   167 0.73 Mycolic acid cyclopropane synthetase
MetW                 PF07021.7    193 seq436_BIOID50897    -            396     2e-06   27.1   0.0   1   1   3.9e-09   4.5e-06   26.0   0.0     4   107    24   130    22   143 0.83 Methionine biosynthesis protein MetW
Methyltransf_9       PF08003.6    315 seq436_BIOID50897    -            396   1.6e-06   26.9   0.5   1   1   8.7e-09     1e-05   24.3   0.0   109   209    26   125    16   133 0.80 Protein of unknown function (DUF1698)
MTS                  PF05175.9    170 seq436_BIOID50897    -            396   5.4e-06   25.7   0.0   1   1   1.7e-08     2e-05   23.9   0.0    27   104    28   104    22   107 0.83 Methyltransferase small domain
Autotransporter      PF03797.14   265 seq438_BIOID50897    -           1529   3.1e-48  164.3  21.0   1   1   4.5e-52   3.1e-48  164.3  14.6     2   263  1263  1513  1262  1515 0.96 Autotransporter beta-domain
Pertactin            PF03212.9    121 seq438_BIOID50897    -           1529   4.9e-45  152.0   4.5   1   1   7.2e-49   4.9e-45  152.0   3.1     1   120  1060  1182  1060  1183 0.98 Pertactin
Poly_export          PF02563.11    83 seq439_BIOID50897    -            378   4.2e-30  103.2   0.9   1   1   2.6e-33   1.8e-29  101.2   0.1     5    82    78   166    74   167 0.86 Polysaccharide biosynthesis/export protein
SLBB                 PF10531.4     59 seq439_BIOID50897    -            378     2e-13   49.9   0.8   1   1   3.2e-11   2.2e-07   30.5   0.0     1    47   172   219   172   225 0.92 SLBB domain
Peptidase_U32        PF01136.14   233 seq440_BIOID50897    -            667   1.2e-70  237.0   0.1   1   1   3.2e-71   2.2e-67  226.2   0.0     2   231    93   319    92   321 0.90 Peptidase family U32
DUF3656              PF12392.3    122 seq440_BIOID50897    -            667   2.4e-26   92.0   0.0   1   1   6.9e-30   4.7e-26   91.1   0.0     2   122   405   522   404   522 0.97 Collagenase
OKR_DC_1             PF01276.15   417 seq441_BIOID50897    -            713    2e-194  645.8   0.0   1   1  5.3e-198  2.4e-194  645.5   0.0     1   417   130   545   130   545 1.00 Orn/Lys/Arg decarboxylase, major domain
OKR_DC_1_C           PF03711.10   137 seq441_BIOID50897    -            713   8.5e-53  177.9   0.0   1   1   4.3e-56   1.9e-52  176.8   0.0     1   135   570   702   570   704 0.99 Orn/Lys/Arg decarboxylase, C-terminal domain
OKR_DC_1_N           PF03709.10   115 seq441_BIOID50897    -            713   8.4e-27   93.3   0.0   1   1   3.8e-30   1.7e-26   92.4   0.0     1   115    14   124    14   124 0.99 Orn/Lys/Arg decarboxylase, N-terminal domain
CbiA                 PF01656.18   195 seq442_BIOID50897    -            391     1e-34  119.5   0.0   1   1     2e-38   1.4e-34  119.1   0.0     2   194   113   342   112   343 0.80 CobQ/CobB/MinD/ParA nucleotide binding domain
Linocin_M18          PF04454.7    255 seq443_BIOID50897    -            268   3.4e-88  294.7   0.0   1   1   2.8e-92   3.8e-88  294.5   0.0     1   255     1   251     1   251 1.00 Encapsulating protein for peroxidase
YceG                 PF02618.11   297 seq444_BIOID50897    -            340   3.1e-95  318.5   0.0   1   1   2.6e-99   3.6e-95  318.3   0.0     3   297    42   330    40   330 0.94 YceG-like family
Methyltransf_11      PF08241.7     95 seq445_BIOID50897    -            251   1.3e-23   83.1   0.0   1   1   1.4e-26   2.4e-23   82.3   0.0     1    95    47   138    47   138 0.98 Methyltransferase domain
Methyltransf_23      PF13489.1    162 seq445_BIOID50897    -            251   6.2e-15   55.1   0.1   1   1   5.3e-18   9.1e-15   54.5   0.1     4   151    25   174    18   181 0.78 Methyltransferase domain
Methyltransf_31      PF13847.1    152 seq445_BIOID50897    -            251   1.5e-14   53.7   0.0   1   1   1.1e-17   1.9e-14   53.3   0.0     5   118    44   147    40   196 0.84 Methyltransferase domain
Methyltransf_12      PF08242.7     99 seq445_BIOID50897    -            251   1.8e-10   41.0   0.0   1   1   2.2e-13   3.8e-10   40.0   0.0     1    98    47   135    47   136 0.86 Methyltransferase domain
Methyltransf_18      PF12847.2    112 seq445_BIOID50897    -            251   3.9e-09   36.9   0.0   1   1   4.4e-12   7.6e-09   36.0   0.0     4   110    45   139    42   141 0.78 Methyltransferase domain
Methyltransf_25      PF13649.1    101 seq445_BIOID50897    -            251   8.5e-09   35.5   0.0   1   1   1.9e-11   3.3e-08   33.6   0.0     1   101    46   134    46   134 0.87 Methyltransferase domain
Ubie_methyltran      PF01209.13   233 seq445_BIOID50897    -            251   5.1e-08   32.2   0.0   1   1   3.9e-11   6.7e-08   31.8   0.0    43   168    38   155     2   169 0.83 ubiE/COQ5 methyltransferase family
Methyltransf_8       PF05148.10   219 seq445_BIOID50897    -            251   9.7e-05   21.9   0.0   1   1   8.4e-08   0.00014   21.4   0.0    59   155    30   137    17   158 0.76 Hypothetical methyltransferase
NQR2_RnfD_RnfE       PF03116.10   314 seq446_BIOID50897    -            352  1.2e-121  405.6  16.1   1   1  9.8e-126  1.3e-121  405.4  11.1     3   314     4   350     2   350 0.93 NQR2, RnfD, RnfE family
PhdYeFM_antitox      PF02604.14    75 seq447_BIOID50897    -             97   1.5e-09   37.1   0.1   1   1     2e-13   2.8e-09   36.3   0.1     2    73     8    74     7    79 0.90 Antitoxin Phd_YefM, type II toxin-antitoxin system
PfkB                 PF00294.19   301 seq448_BIOID50897    -            434   2.4e-56  190.9   0.0   1   1   2.5e-60   3.4e-56  190.4   0.0     4   294    55   414    52   422 0.91 pfkB family carbohydrate kinase
ABC_tran             PF00005.22   118 seq451_BIOID50897    -            500   7.9e-38  129.3   0.0   1   2   1.8e-25     5e-22   78.3   0.0     1   118    49   174    49   174 0.95 ABC transporter
ABC_tran             PF00005.22   118 seq451_BIOID50897    -            500   7.9e-38  129.3   0.0   2   2   2.4e-16   6.6e-13   48.9   0.0     5   117   304   430   300   431 0.88 ABC transporter
AAA_21               PF13304.1    303 seq451_BIOID50897    -            500   1.5e-14   54.5   1.7   1   1   1.5e-12   4.2e-09   36.6   0.2     1   297    37   203    37   203 0.84 AAA domain
RNB                  PF00773.14   325 seq452_BIOID50897    -            644   3.6e-82  276.1   0.0   1   1     1e-85   4.5e-82  275.8   0.0     1   324   189   516   189   517 0.95 RNB domain
OB_RNB               PF08206.6     58 seq452_BIOID50897    -            644   4.3e-19   67.6   0.0   1   1   2.6e-22   1.2e-18   66.2   0.0     1    57    24    80    24    81 0.95 Ribonuclease B OB domain
S1                   PF00575.18    74 seq452_BIOID50897    -            644   2.2e-12   46.7   1.0   1   1   5.6e-13   2.6e-09   36.9   0.2     4    69   560   638   557   640 0.78 S1 RNA binding domain
Malate_synthase      PF01274.17   523 seq454_BIOID50897    -            533  1.3e-214  712.9   0.0   1   1  1.1e-218  1.5e-214  712.7   0.0     2   522    12   532    11   533 0.99 Malate synthase
Pyr_redox_2          PF07992.9    200 seq458_BIOID50897    -            847     2e-36  125.6   0.0   1   1   3.9e-39   8.8e-36  123.5   0.0     1   198     5   285     5   287 0.95 Pyridine nucleotide-disulphide oxidoreductase
NIR_SIR              PF01077.17   157 seq458_BIOID50897    -            847     3e-27   94.8   0.1   1   1   3.5e-30     8e-27   93.4   0.0     2   150   632   770   631   776 0.94 Nitrite and sulphite reductase 4Fe-4S domain
Fer2_BFD             PF04324.10    55 seq458_BIOID50897    -            847   2.8e-21   75.1   4.8   1   1     7e-19   1.6e-15   56.7   2.0     2    53   423   472   422   474 0.93 BFD-like [2Fe-2S] binding domain
Pyr_redox            PF00070.22    80 seq458_BIOID50897    -            847   1.5e-15   57.2   0.7   1   1   6.4e-19   1.5e-15   57.2   0.5     2    72   148   219   147   229 0.91 Pyridine nucleotide-disulphide oxidoreductase
NIR_SIR_ferr         PF03460.12    69 seq458_BIOID50897    -            847   4.4e-12   45.3   0.0   1   1     4e-15   9.1e-12   44.3   0.0     3    68   560   622   558   623 0.95 Nitrite/Sulfite reductase ferredoxin-like half domain
Pyr_redox_3          PF13738.1    203 seq458_BIOID50897    -            847     2e-08   34.3   0.4   1   1   1.5e-09   3.5e-06   27.1   0.0    78   196    55   174    42   179 0.83 Pyridine nucleotide-disulphide oxidoreductase
UvrC_HhH_N           PF08459.6    155 seq460_BIOID50897    -            610   3.5e-52  175.9   0.0   1   1   2.1e-55   7.1e-52  174.9   0.0     1   155   383   542   383   542 0.96 UvrC Helix-hairpin-helix N-terminal
GIY-YIG              PF01541.19    80 seq460_BIOID50897    -            610   2.9e-12   46.6   0.1   1   1   1.8e-15   6.2e-12   45.6   0.1     2    80    18    93    17    93 0.83 GIY-YIG catalytic domain
HHH                  PF00633.18    30 seq460_BIOID50897    -            610   1.1e-10   40.4   0.0   1   1     1e-09   3.5e-06   26.2   0.0     2    29   579   606   578   607 0.94 Helix-hairpin-helix motif
UVR                  PF02151.14    36 seq460_BIOID50897    -            610   1.9e-10   39.7   1.0   1   1   1.2e-13   4.3e-10   38.6   0.7     1    34   204   237   204   239 0.94 UvrB/uvrC motif
AIRS_C               PF02769.17   153 seq461_BIOID50897    -            350   1.9e-35  121.9   0.0   1   1   4.2e-39   2.9e-35  121.4   0.0     2   148   182   344   181   349 0.96 AIR synthase related protein, C-terminal domain
AIRS                 PF00586.19    96 seq461_BIOID50897    -            350   2.3e-18   66.0   0.1   1   1   5.8e-22     4e-18   65.3   0.1     4    96    51   147    25   147 0.91 AIR synthase related protein, N-terminal domain
DUF333               PF03891.10    50 seq462_BIOID50897    -             84   9.5e-21   73.2   0.1   1   1   8.5e-25   1.2e-20   72.9   0.0     1    50    31    79    31    79 0.98 Domain of unknown function (DUF333)
Hydrolase            PF00702.21   204 seq464_BIOID50897    -            682   4.4e-36  125.2   4.6   1   1   1.3e-39   4.4e-36  125.2   3.2     1   204   301   530   301   530 0.80 haloacid dehalogenase-like hydrolase
E1-E2_ATPase         PF00122.15   230 seq464_BIOID50897    -            682   1.4e-34  118.9   0.2   1   1   4.2e-38   1.4e-34  118.9   0.1     3   230    73   297    71   297 0.93 E1-E2 ATPase
HAD                  PF12710.2    191 seq464_BIOID50897    -            682   3.3e-14   53.4   0.0   1   1   2.3e-17   7.7e-14   52.1   0.0     2   190   305   526   304   527 0.66 haloacid dehalogenase-like hydrolase
Hydrolase_3          PF08282.7    254 seq464_BIOID50897    -            682   2.3e-05   23.9   1.3   1   1   4.3e-08   0.00015   21.3   0.3   193   241   501   549   497   556 0.89 haloacid dehalogenase-like hydrolase
SBP_bac_5            PF00496.17   374 seq466_BIOID50897    -            547   1.5e-82  277.2   0.2   1   1   1.3e-86   1.8e-82  277.0   0.2     3   371    80   456    78   459 0.94 Bacterial extracellular solute-binding proteins, family 5 Middle
RibD_C               PF01872.12   200 seq468_BIOID50897    -            367   3.8e-64  215.8   0.0   1   1   7.6e-68   5.2e-64  215.4   0.0     1   200   147   362   147   362 0.97 RibD C-terminal domain
dCMP_cyt_deam_1      PF00383.17   102 seq468_BIOID50897    -            367   1.3e-24   85.6   0.3   1   1   2.9e-28     2e-24   85.0   0.2     3   100     2    98     1   100 0.94 Cytidine and deoxycytidylate deaminase zinc-binding region
Pili_assembly_N      PF00345.15   122 seq469_BIOID50897    -            241   1.1e-40  138.0   0.1   1   1   2.7e-44   1.9e-40  137.3   0.0     1   121    37   156    37   157 0.91 Gram-negative pili assembly chaperone, N-terminal domain
Pili_assembly_C      PF02753.12    68 seq469_BIOID50897    -            241   9.5e-17   60.4   0.3   1   1   8.1e-20   5.6e-16   58.0   0.1     1    65   176   234   176   237 0.95 Gram-negative pili assembly chaperone, C-terminal domain
GTP_EFTU             PF00009.22   188 seq470_BIOID50897    -            614   3.3e-37  127.6   0.0   1   1   2.1e-40   5.7e-37  126.8   0.0     5   184     2   163     1   166 0.95 Elongation factor Tu GTP binding domain
SelB-wing_3          PF09107.6     50 seq470_BIOID50897    -            614   8.4e-20   69.7   0.6   1   1   9.4e-23   2.6e-19   68.2   0.4     1    50   557   606   557   606 0.96 Elongation factor SelB, winged helix
SelB-wing_2          PF09106.6     59 seq470_BIOID50897    -            614     2e-19   69.1   1.1   1   1   2.6e-22   7.1e-19   67.3   0.8     1    59   423   480   423   480 0.99 Elongation factor SelB, winged helix
GTP_EFTU_D2          PF03144.20    74 seq470_BIOID50897    -            614   9.4e-09   35.1   0.0   1   1   1.1e-11   2.9e-08   33.5   0.0     1    73   189   256   189   257 0.94 Elongation factor Tu domain 2
MMR_HSR1             PF01926.18   114 seq470_BIOID50897    -            614   1.7e-05   24.6   0.0   1   1   2.6e-08     7e-05   22.6   0.0     2   109     3   107     2   115 0.70 50S ribosome-binding GTPase
ASCH                 PF04266.9    104 seq471_BIOID50897    -            103   1.3e-16   60.7   0.1   1   1   1.1e-20   1.4e-16   60.6   0.1     1   101     6   101     6   103 0.92 ASCH domain
DUF2799              PF10973.3     89 seq473_BIOID50897    -            134   3.4e-17   62.1   0.9   1   1   3.3e-21   4.5e-17   61.7   0.6     1    88    44   126    44   127 0.93 Protein of unknown function (DUF2799)
DUF533               PF04391.7    189 seq476_BIOID50897    -            219   1.8e-53  180.6   1.2   1   1   1.7e-57   2.3e-53  180.2   0.9     5   188    29   210    19   211 0.95 Protein of unknown function (DUF533)
DUF386               PF04074.7    153 seq477_BIOID50897    -            153   3.2e-51  172.7   0.0   1   1   2.6e-55   3.6e-51  172.5   0.0     1   152     4   152     4   153 0.99 Domain of unknown function (DUF386)
Acetyltransf_7       PF13508.1     79 seq478_BIOID50897    -            153   1.8e-14   53.5   0.0   1   1   5.5e-18   2.5e-14   53.0   0.0     2    78    47   130    46   131 0.85 Acetyltransferase (GNAT) domain
Acetyltransf_1       PF00583.19    83 seq478_BIOID50897    -            153   8.9e-10   38.3   0.0   1   1   2.7e-13   1.2e-09   37.9   0.0     2    82    54   129    53   130 0.97 Acetyltransferase (GNAT) family
Acetyltransf_9       PF13527.1    128 seq478_BIOID50897    -            153     1e-06   28.4   0.0   1   1   3.2e-10   1.5e-06   27.9   0.0     8   125    15   129     9   132 0.84 Acetyltransferase (GNAT) domain
NusG                 PF02357.14    92 seq479_BIOID50897    -            162   3.6e-22   78.2   0.0   1   1   3.7e-26     5e-22   77.8   0.0     2    91     3    90     2    91 0.92 Transcription termination factor nusG
Trans_reg_C          PF00486.23    77 seq480_BIOID50897    -            251   1.1e-20   73.2   0.2   1   1   6.4e-24   4.3e-20   71.2   0.0     2    77   170   245   169   245 0.98 Transcriptional regulatory protein, C terminal
Response_reg         PF00072.19   112 seq480_BIOID50897    -            251   1.6e-20   73.0   0.1   1   1   3.6e-24   2.5e-20   72.4   0.1     2   111    17   124    16   125 0.97 Response regulator receiver domain
Curlin_rpt           PF07012.7     34 seq481_BIOID50897    -            151   9.8e-29   98.6  29.3   1   3   3.6e-16   4.9e-12   45.2   0.6     1    34    40    74    40    74 0.99 Curlin associated repeat
Curlin_rpt           PF07012.7     34 seq481_BIOID50897    -            151   9.8e-29   98.6  29.3   2   3   7.7e-17   1.1e-12   47.3   0.3     2    34    86   119    85   119 0.98 Curlin associated repeat
Curlin_rpt           PF07012.7     34 seq481_BIOID50897    -            151   9.8e-29   98.6  29.3   3   3   1.2e-09   1.7e-05   24.3   3.5     8    34   115   141   114   141 0.95 Curlin associated repeat
PALP                 PF00291.20   307 seq483_BIOID50897    -            328   2.2e-39  135.3   0.1   1   1   1.8e-43   2.5e-39  135.2   0.1     5   307    16   316    12   316 0.81 Pyridoxal-phosphate dependent enzyme
Sdh_cyt              PF01127.17   121 seq484_BIOID50897    -            115   8.9e-12   44.7  15.1   1   1   7.9e-16   1.1e-11   44.5  10.5    18   120    11   104     2   113 0.83 Succinate dehydrogenase/Fumarate reductase transmembrane subunit
CTP_transf_2         PF01467.21   157 seq485_BIOID50897    -            131   3.6e-12   46.4   0.0   1   1   7.3e-16     5e-12   46.0   0.0     1   117     5   115     5   126 0.81 Cytidylyltransferase
SBP_bac_11           PF13531.1    231 seq486_BIOID50897    -            329   1.4e-44  152.3   0.2   1   1     5e-48   1.7e-44  152.0   0.1     4   231    28   280    25   280 0.87 Bacterial extracellular solute-binding protein
SBP_bac_1            PF01547.20   314 seq486_BIOID50897    -            329   1.5e-18   67.5   2.8   1   1   5.5e-22   1.9e-18   67.1   2.0     4   314    32   272    29   272 0.88 Bacterial extracellular solute-binding protein
SBP_bac_8            PF13416.1    281 seq486_BIOID50897    -            329   1.8e-13   50.7   1.2   1   1     9e-17   3.1e-13   49.9   0.8    85   262   108   281    34   300 0.75 Bacterial extracellular solute-binding protein
SBP_bac_6            PF13343.1    242 seq486_BIOID50897    -            329   3.7e-13   49.2   1.1   1   1     2e-16   6.8e-13   48.3   0.8    53   235   112   303    77   306 0.83 Bacterial extracellular solute-binding protein
HlyD                 PF00529.15   306 seq487_BIOID50897    -            378   1.9e-59  201.3  13.0   1   1   6.2e-63   2.1e-59  201.2   9.0     3   306    64   349    62   349 0.98 HlyD family secretion protein
HlyD_3               PF13437.1    105 seq487_BIOID50897    -            378   3.8e-11   43.1   0.6   1   1   9.5e-12   3.3e-08   33.7   0.0     2    80   222   301   221   335 0.87 HlyD family secretion protein
Biotin_lipoyl_2      PF13533.1     50 seq487_BIOID50897    -            378   2.6e-09   36.4   1.0   1   1   1.3e-09   4.4e-06   26.1   0.2     4    49    65   110    61   113 0.93 Biotin-lipoyl like
HlyD_2               PF12700.2    328 seq487_BIOID50897    -            378   8.1e-09   34.9   0.2   1   1   4.3e-12   1.5e-08   34.1   0.2    26   240    68   301    63   319 0.74 HlyD family secretion protein
Couple_hipA          PF13657.1     99 seq488_BIOID50897    -            440   4.8e-25   87.6   0.0   1   1   1.8e-28   8.4e-25   86.8   0.0     4    98     7   103     4   104 0.97 HipA N-terminal domain
HipA_N               PF07805.7     82 seq488_BIOID50897    -            440   4.8e-21   74.6   0.0   1   1   2.4e-24   1.1e-20   73.5   0.0     1    82   150   238   150   238 0.98 HipA-like N-terminal domain
HipA_C               PF07804.7     79 seq488_BIOID50897    -            440   3.1e-17   62.3   0.0   1   1   2.1e-20   9.4e-17   60.7   0.0     1    79   249   332   249   332 0.95 HipA-like C-terminal domain
Radical_SAM          PF04055.16   166 seq489_BIOID50897    -            321   1.7e-14   54.2   0.0   1   1   1.9e-18   2.6e-14   53.6   0.0     4   165    91   251    88   252 0.91 Radical SAM superfamily
ABC_tran             PF00005.22   118 seq490_BIOID50897    -            265     1e-20   74.1   0.0   1   1   2.3e-24   1.6e-20   73.5   0.0     1   118    51   176    51   176 0.94 ABC transporter
DDE_Tnp_IS66         PF03050.9    271 seq491_BIOID50897    -            461   1.3e-71  240.8   1.3   1   1   4.7e-75   1.6e-71  240.5   0.0     1   209   175   400   175   409 0.97 Transposase IS66 family
DDE_Tnp_IS66_C       PF13817.1     39 seq491_BIOID50897    -            461   3.7e-19   68.3   0.1   1   1   2.9e-22   9.9e-19   66.9   0.0     1    39   417   455   417   455 0.98 IS66 C-terminal element
HTH_Tnp_IS66         PF13005.2     59 seq491_BIOID50897    -            461   2.8e-17   62.1   0.7   1   1   1.5e-20   5.2e-17   61.3   0.5     3    59   115   169   113   169 0.95 putative Helix-turn-helix domain of transposase IS66
LZ_Tnp_IS66          PF13007.2     78 seq491_BIOID50897    -            461   3.2e-13   50.0   3.2   1   1   9.3e-17   3.2e-13   50.0   2.2     1    77    38   110    38   111 0.82 Transposase C of IS166 homeodomain
Dyp_perox            PF04261.7    313 seq492_BIOID50897    -            423  4.4e-111  370.4   0.0   1   1  3.7e-115    5e-111  370.2   0.0     1   312    61   410    61   411 0.99 Dyp-type peroxidase family
Phage_integrase      PF00589.17   173 seq493_BIOID50897    -            262   1.9e-36  125.1   0.1   1   1   2.2e-40   2.9e-36  124.5   0.1     1   171    44   236    44   238 0.87 Phage integrase family
Secretin             PF00263.16   165 seq494_BIOID50897    -            547   2.8e-15   55.9   7.1   1   1   4.1e-19   2.8e-15   55.9   4.9     1   164   367   535   367   536 0.93 Bacterial type II and III secretion system protein
Secretin_N_2         PF07655.8     98 seq494_BIOID50897    -            547   4.7e-15   55.6   9.1   1   1   6.9e-19   4.7e-15   55.6   6.3     1    96   193   272   193   274 0.95 Secretin N-terminal domain
GHMP_kinases_N       PF00288.21    67 seq495_BIOID50897    -            310   1.7e-17   63.1   0.3   1   1   5.7e-21   3.9e-17   61.9   0.2     2    67    84   150    83   150 0.95 GHMP kinases N terminal domain
GHMP_kinases_C       PF08544.8     85 seq495_BIOID50897    -            310   1.1e-11   44.5   1.8   1   1   1.9e-15   1.3e-11   44.3   0.0     2    83   211   287   210   289 0.92 GHMP kinases C terminal
LysR_substrate       PF03466.15   209 seq496_BIOID50897    -            317   2.2e-43  147.6   1.4   1   1   4.6e-47   3.1e-43  147.1   1.0     3   207    86   288    84   290 0.97 LysR substrate binding domain
HTH_1                PF00126.22    60 seq496_BIOID50897    -            317   3.7e-17   61.6   1.4   1   1   1.4e-20   9.5e-17   60.3   1.0     2    60     5    63     4    63 0.97 Bacterial regulatory helix-turn-helix protein, lysR family
FAD_binding_3        PF01494.14   356 seq497_BIOID50897    -            552     2e-81  273.6   0.0   1   1   3.7e-85   2.6e-81  273.3   0.0     2   355    16   352    15   353 0.95 FAD binding domain
Fimbrial             PF00419.15   145 seq500_BIOID50897    -            353   5.5e-14   52.4   0.1   1   1   2.3e-17   3.1e-13   50.0   0.1     8   145   213   353   202   353 0.88 Fimbrial protein
Oligomerisation      PF02410.10   100 seq501_BIOID50897    -            105   3.4e-33  113.5   0.2   1   1   2.8e-37   3.8e-33  113.3   0.1     4   100     9   104     6   104 0.97 Oligomerisation domain
YafO_toxin           PF13957.1    109 seq502_BIOID50897    -            132   7.8e-34  115.6   0.0   1   1   6.6e-38     9e-34  115.4   0.0     1   109    25   132    25   132 0.98 Toxin YafO, type II toxin-antitoxin system
BPD_transp_1         PF00528.17   185 seq503_BIOID50897    -            339     2e-46  157.7  14.5   1   1   1.4e-50     2e-46  157.7  10.0     1   184   114   336   114   337 0.99 Binding-protein-dependent transport system inner membrane component
DSBA                 PF01323.15   193 seq504_BIOID50897    -            208   6.8e-32  110.4   3.3   1   1   7.9e-35   5.4e-31  107.5   2.3     1   192    40   197    40   198 0.95 DSBA-like thioredoxin domain
Thioredoxin_4        PF13462.1    163 seq504_BIOID50897    -            208   4.4e-10   39.7   0.0   1   1   9.2e-14   6.3e-10   39.1   0.0    16   149    40   180    33   191 0.69 Thioredoxin
Pmp3                 PF01679.12    51 seq505_BIOID50897    -             52   6.9e-21   73.6   7.8   1   1   5.2e-25   7.1e-21   73.5   5.4     3    49     3    49     1    51 0.95 Proteolipid membrane potential modulator
AroM                 PF07302.6    221 seq507_BIOID50897    -            225   1.2e-86  289.5   2.8   1   1   9.7e-91   1.3e-86  289.3   1.9     2   220     5   224     4   225 0.99 AroM protein
ALS_ss_C             PF10369.4     75 seq508_BIOID50897    -            173   3.1e-28   97.1   0.6   1   1     1e-29   4.6e-26   90.2   0.1     1    75    93   168    93   168 0.99 Small subunit of acetolactate synthase
ACT_5                PF13710.1     63 seq508_BIOID50897    -            173   6.7e-17   60.9   0.1   1   1   1.5e-20   6.7e-17   60.9   0.0     1    63    21    83    21    83 0.98 ACT domain
ACT                  PF01842.20    66 seq508_BIOID50897    -            173   2.4e-14   52.3   0.0   1   1     9e-18   4.1e-14   51.5   0.0     2    65    14    78    13    79 0.97 ACT domain
ABC_tran             PF00005.22   118 seq509_BIOID50897    -            501   1.4e-34  118.8   0.0   1   2   1.6e-21   7.4e-18   64.9   0.0     1   117    44   169    44   170 0.91 ABC transporter
ABC_tran             PF00005.22   118 seq509_BIOID50897    -            501   1.4e-34  118.8   0.0   2   2   1.9e-17   8.5e-14   51.8   0.0     3   117   294   423   292   424 0.77 ABC transporter
ADH_N                PF08240.7    109 seq515_BIOID50897    -            343   6.2e-26   90.1   3.2   1   1   1.1e-29   7.2e-26   89.9   1.4     3   108    29   139    27   140 0.94 Alcohol dehydrogenase GroES-like domain
ADH_zinc_N           PF00107.21   130 seq515_BIOID50897    -            343   1.2e-25   89.4   0.0   1   1   3.2e-29   2.2e-25   88.6   0.0     1   129   180   304   180   305 0.97 Zinc-binding dehydrogenase
Aconitase            PF00330.15   465 seq517_BIOID50897    -            466  7.3e-198  657.6   0.2   1   1    6e-202  8.2e-198  657.4   0.1     1   465     4   457     4   457 0.99 Aconitase family (aconitate hydratase)
Peptidase_M74        PF03411.8    240 seq521_BIOID50897    -            274  6.2e-137  454.3   0.1   1   1  5.2e-141  7.1e-137  454.1   0.0     1   239    35   273    35   274 1.00 Penicillin-insensitive murein endopeptidase
FAD_binding_2        PF00890.19   421 seq522_BIOID50897    -            592  2.7e-117  392.0   6.1   1   1  7.1e-121  3.2e-117  391.8   4.2     1   421    13   409    13   409 0.98 FAD binding domain
Succ_DH_flav_C       PF02910.15   129 seq522_BIOID50897    -            592   3.1e-38  130.4   0.1   1   1   1.1e-41   5.2e-38  129.6   0.1     1   129   464   592   464   592 0.96 Fumarate reductase flavoprotein C-term
tRNA-synt_1g         PF09334.6    391 seq524_BIOID50897    -            677  2.3e-156  520.2   0.1   1   1  1.1e-159  2.9e-156  519.9   0.0     1   390     8   397     8   398 0.98 tRNA synthetases class I (M)
tRNA_bind            PF01588.15    95 seq524_BIOID50897    -            677   1.5e-22   79.0   0.0   1   1   1.2e-25   3.4e-22   77.9   0.0     1    94   581   674   581   675 0.98 Putative tRNA binding domain
tRNA-synt_1          PF00133.17   601 seq524_BIOID50897    -            677   2.7e-18   65.2   1.3   1   1   3.7e-15     1e-11   43.5   0.0    28   103    11    85     2   113 0.83 tRNA synthetases class I (I, L, M and V)
tRNA-synt_1e         PF01406.14   301 seq524_BIOID50897    -            677   3.9e-14   52.3   0.4   1   2   6.2e-09   1.7e-05   23.9   0.0    14   120    12   119     2   132 0.87 tRNA synthetases class I (C) catalytic domain
tRNA-synt_1e         PF01406.14   301 seq524_BIOID50897    -            677   3.9e-14   52.3   0.4   2   2   1.5e-09   4.2e-06   25.9   0.0   213   282   294   362   287   380 0.82 tRNA synthetases class I (C) catalytic domain
TerC                 PF03741.11   184 seq525_BIOID50897    -            542   3.9e-47  159.9  14.0   1   1   1.3e-50   5.8e-47  159.3   9.7     1   183    29   218    29   219 0.94 Integral membrane protein TerC family
CorC_HlyC            PF03471.12    81 seq525_BIOID50897    -            542   2.6e-20   71.9   0.1   1   1   5.6e-23   2.5e-19   68.7   0.0     2    79   455   531   454   533 0.93 Transporter associated domain
CBS                  PF00571.23    57 seq525_BIOID50897    -            542   3.8e-16   58.3   1.1   1   2   5.2e-09   2.4e-05   23.8   0.3     1    53   317   373   317   376 0.94 CBS domain
CBS                  PF00571.23    57 seq525_BIOID50897    -            542   3.8e-16   58.3   1.1   2   2   9.7e-12   4.4e-08   32.5   0.0     3    53   384   434   383   438 0.93 CBS domain
ADH_zinc_N           PF00107.21   130 seq526_BIOID50897    -            349   1.2e-28   99.1   0.1   1   1   4.3e-32     2e-28   98.4   0.1     1   129   185   308   185   309 0.97 Zinc-binding dehydrogenase
ADH_N                PF08240.7    109 seq526_BIOID50897    -            349   4.3e-28   97.1   5.4   1   1   1.8e-31     8e-28   96.2   3.7     1   108    27   142    27   143 0.95 Alcohol dehydrogenase GroES-like domain
UPF0167              PF03691.9    176 seq528_BIOID50897    -            195   3.8e-78  260.7   7.7   1   1   3.5e-82   4.8e-78  260.4   5.4     3   176     6   195     4   195 0.98 Uncharacterised protein family (UPF0167)
CRS1_YhbY            PF01985.16    84 seq530_BIOID50897    -             97   1.7e-29  101.5   1.1   1   1   1.4e-33   1.9e-29  101.3   0.8     1    84     3    86     3    86 0.99 CRS1 / YhbY (CRM) domain
LysM                 PF01476.15    44 seq531_BIOID50897    -            149   5.1e-13   48.5   0.0   1   1   1.4e-16   9.9e-13   47.6   0.0     1    44    99   147    99   147 0.98 LysM domain
BON                  PF04972.12    64 seq531_BIOID50897    -            149   6.2e-10   38.5   3.1   1   1   1.4e-13   9.3e-10   38.0   2.1     2    62    29    89    28    91 0.92 BON domain
TrbI_Ftype           PF09677.5    111 seq532_BIOID50897    -            128   4.2e-51  171.3   0.4   1   1   3.7e-55     5e-51  171.0   0.3     1   111    15   125    15   125 0.99 Type-F conjugative transfer system protein (TrbI_Ftype)
HlyIII               PF03006.15   222 seq533_BIOID50897    -            219     4e-49  166.9  22.4   1   1   3.3e-53   4.5e-49  166.7  15.6     1   222    11   209    11   209 0.95 Haemolysin-III related
FeoA                 PF04023.9     74 seq534_BIOID50897    -             75   3.5e-09   36.3   0.0   1   1     3e-13   4.1e-09   36.1   0.0     7    73     4    71     2    72 0.90 FeoA domain
SPOUT_MTase          PF02590.12   155 seq535_BIOID50897    -            155   4.9e-52  175.6   0.0   1   1     4e-56   5.5e-52  175.4   0.0     1   155     1   153     1   153 0.99 Predicted SPOUT methyltransferase
DUF1323              PF07037.6    122 seq536_BIOID50897    -            119   9.2e-49  164.5   0.0   1   1   8.9e-53   1.2e-48  164.1   0.0     1   122     6   118     6   118 0.94 Putative transcription regulator (DUF1323)
Transketolase_N      PF00456.16   333 seq537_BIOID50897    -            887   1.4e-22   79.8   0.1   1   2   3.1e-18   4.2e-14   51.9   0.0     7   217    84   297    78   306 0.76 Transketolase, thiamine diphosphate binding domain
Transketolase_N      PF00456.16   333 seq537_BIOID50897    -            887   1.4e-22   79.8   0.1   2   2   3.4e-10   4.6e-06   25.5   0.1   213   281   361   431   351   475 0.79 Transketolase, thiamine diphosphate binding domain
MalM                 PF07148.7    136 seq538_BIOID50897    -            309   2.3e-50  169.4   0.1   1   1   2.5e-54   3.4e-50  168.9   0.0     2   136    78   213    77   213 0.98 Maltose operon periplasmic protein precursor (MalM)
DUF904               PF06005.7     72 seq542_BIOID50897    -             81   3.3e-28   97.6  17.2   1   1   2.9e-32     4e-28   97.4  11.9     1    72     3    81     3    81 0.99 Protein of unknown function (DUF904)
Fimbrial             PF00419.15   145 seq543_BIOID50897    -            344     2e-13   50.6   5.1   1   1   1.4e-17     2e-13   50.6   3.5     2   145   182   344   181   344 0.82 Fimbrial protein
DUF883               PF05957.8     94 seq545_BIOID50897    -            101   1.2e-31  108.8   0.4   1   1   9.5e-36   1.3e-31  108.7   0.3     2    94     9   101     8   101 0.98 Bacterial protein of unknown function (DUF883)
DUF4154              PF13689.1    145 seq546_BIOID50897    -            172     6e-33  113.3   0.0   1   1   5.4e-37   7.3e-33  113.0   0.0     6   145    32   168    27   168 0.95 Domain of unknown function (DUF4154)
Tafi-CsgC            PF10610.4    106 seq547_BIOID50897    -            110   4.7e-67  222.3   4.6   1   1     4e-71   5.4e-67  222.1   3.2     1   106     5   110     5   110 0.99 Thin aggregative fimbriae synthesis protein
Glycos_trans_3N      PF02885.12    66 seq548_BIOID50897    -            320   2.8e-15   55.5   0.0   1   1   3.6e-19     5e-15   54.7   0.0     2    65     3    70     2    71 0.97 Glycosyl transferase family, helical bundle domain
Ibs_toxin            PF13956.1     19 seq551_BIOID50897    -             67     2e-09   36.8   8.7   1   1   1.9e-13   2.6e-09   36.4   6.0     1    19    49    67    49    67 1.00 Toxin Ibs, type I toxin-antitoxin system
AAA_26               PF13500.1    199 seq552_BIOID50897    -            225   3.7e-42  144.0   0.0   1   1   9.5e-46   4.3e-42  143.8   0.0     1   193     3   208     3   213 0.95 AAA domain
CbiA                 PF01656.18   195 seq552_BIOID50897    -            225   1.9e-20   72.9   0.0   1   1     5e-24   2.3e-20   72.7   0.0     2   180     6   199     5   217 0.76 CobQ/CobB/MinD/ParA nucleotide binding domain
Dus                  PF01207.12   310 seq553_BIOID50897    -            321  9.6e-116  385.8   0.0   1   1  1.6e-119  1.1e-115  385.6   0.0     2   307    14   318    12   321 0.98 Dihydrouridine synthase (Dus)
Hydrolase_3          PF08282.7    254 seq554_BIOID50897    -            322   3.6e-09   36.4   0.0   1   1   4.8e-11   2.2e-07   30.6   0.0   187   251   249   312   234   315 0.91 haloacid dehalogenase-like hydrolase
HAD                  PF12710.2    191 seq554_BIOID50897    -            322   3.6e-07   30.4   0.0   1   1   9.7e-11   4.4e-07   30.1   0.0    46   191   146   281    49   281 0.77 haloacid dehalogenase-like hydrolase
Hydrolase            PF00702.21   204 seq554_BIOID50897    -            322   3.1e-06   27.7   1.0   1   1   8.9e-10     4e-06   27.3   0.4    65   204   124   284    53   284 0.76 haloacid dehalogenase-like hydrolase
YjcZ                 PF13990.1    270 seq556_BIOID50897    -            292  1.5e-117  391.4   5.5   1   1  1.2e-121  1.7e-117  391.2   3.8     1   270    21   287    21   287 0.99 YjcZ-like protein
tRNA_U5-meth_tr      PF05958.6    352 seq557_BIOID50897    -            433   8.2e-30  103.5   0.0   1   1   9.5e-32   1.2e-28   99.7   0.0    25   351   117   431    95   432 0.74 tRNA (Uracil-5-)-methyltransferase
Methyltransf_31      PF13847.1    152 seq557_BIOID50897    -            433   5.4e-14   51.9   0.0   1   1   6.8e-17   8.5e-14   51.2   0.0     4   111   287   391   284   424 0.79 Methyltransferase domain
TRAM                 PF01938.15    61 seq557_BIOID50897    -            433   3.6e-13   48.9   0.1   1   1   4.8e-16     6e-13   48.2   0.1     2    61    11    67    10    67 0.96 TRAM domain
Methyltransf_26      PF13659.1    117 seq557_BIOID50897    -            433   2.9e-10   40.1   0.1   1   1   4.3e-12   5.3e-09   36.0   0.0     2    81   288   367   287   423 0.87 Methyltransferase domain
Methyltransf_18      PF12847.2    112 seq557_BIOID50897    -            433   2.5e-08   34.3   0.0   1   1   4.7e-11   5.8e-08   33.1   0.0     1    78   286   364   286   406 0.84 Methyltransferase domain
PCMT                 PF01135.14   210 seq557_BIOID50897    -            433   6.9e-08   32.1   0.0   1   1   1.1e-10   1.4e-07   31.1   0.0    59   130   272   340   258   351 0.89 Protein-L-isoaspartate(D-aspartate) O-methyltransferase (PCMT)
RrnaAD               PF00398.15   262 seq557_BIOID50897    -            433   1.6e-06   27.2   0.0   1   1   2.2e-09   2.7e-06   26.4   0.0    14    84   270   342   259   350 0.91 Ribosomal RNA adenine dimethylase
Met_10               PF02475.11   200 seq557_BIOID50897    -            433   2.5e-06   27.0   0.0   1   1   3.2e-09     4e-06   26.4   0.0    99   173   284   360   269   385 0.79 Met-10+ like-protein
MTS                  PF05175.9    170 seq557_BIOID50897    -            433   1.4e-05   24.4   0.0   1   1   2.6e-08   3.2e-05   23.2   0.0    24    97   279   350   275   378 0.87 Methyltransferase small domain
Cons_hypoth95        PF03602.10   183 seq557_BIOID50897    -            433   2.3e-05   23.7   0.0   1   1   3.6e-08   4.5e-05   22.8   0.0    42   122   286   364   274   384 0.89 Conserved hypothetical protein 95
DAO                  PF01266.19   358 seq559_BIOID50897    -            429   2.6e-21   75.8   6.3   1   2     2e-10   2.8e-07   29.6   0.2     1    35     7    41     7    93 0.84 FAD dependent oxidoreductase
DAO                  PF01266.19   358 seq559_BIOID50897    -            429   2.6e-21   75.8   6.3   2   2   3.8e-16   5.2e-13   48.5   0.8   144   356   105   328    99   330 0.62 FAD dependent oxidoreductase
FAD_binding_3        PF01494.14   356 seq559_BIOID50897    -            429   2.8e-13   49.5   0.9   1   1   4.1e-16   5.5e-13   48.5   0.1     2   191     6   183     5   207 0.81 FAD binding domain
FAD_oxidored         PF12831.2    428 seq559_BIOID50897    -            429   6.8e-09   35.1   1.0   1   1     5e-12   6.8e-09   35.1   0.7     1   143     7   157     7   161 0.77 FAD dependent oxidoreductase
HI0933_like          PF03486.9    409 seq559_BIOID50897    -            429   1.9e-07   29.7   3.2   1   1   9.9e-10   1.4e-06   26.9   2.3     2   167     7   165     6   174 0.83 HI0933-like protein
FAD_binding_2        PF00890.19   421 seq559_BIOID50897    -            429   2.9e-07   29.5  17.3   1   1   2.7e-08   3.7e-05   22.6   4.5     1    35     7    41     7    48 0.93 FAD binding domain
NAD_binding_8        PF13450.1     68 seq559_BIOID50897    -            429   5.4e-07   29.4   1.3   1   1     1e-09   1.4e-06   28.0   0.9     1    32    10    41    10    64 0.90 NAD(P)-binding Rossmann-like domain
Thi4                 PF01946.12   230 seq559_BIOID50897    -            429   6.9e-07   28.4   1.7   1   1   4.8e-09   6.6e-06   25.2   0.4    18    64     6    52     3    58 0.94 Thi4 family
Pyr_redox_2          PF07992.9    200 seq559_BIOID50897    -            429   3.6e-06   26.9   2.5   1   1   7.4e-09     1e-05   25.4   1.7     1    90     7    95     7   306 0.82 Pyridine nucleotide-disulphide oxidoreductase
GIDA                 PF01134.17   392 seq559_BIOID50897    -            429   0.00014   20.7   1.9   1   1     1e-07   0.00014   20.7   1.3     1    31     7    36     7    60 0.78 Glucose inhibited division protein A
FliS                 PF02561.9    122 seq560_BIOID50897    -            130   2.8e-23   81.9   0.0   1   1   2.5e-27   3.4e-23   81.6   0.0     2   118     5   125     4   128 0.94 Flagellar protein FliS
Mannitol_dh_C        PF08125.8    245 seq561_BIOID50897    -            486     6e-96  320.2   0.0   1   1   1.2e-99   8.2e-96  319.7   0.0     1   245   216   463   216   463 0.99 Mannitol dehydrogenase C-terminal domain
Mannitol_dh          PF01232.18   151 seq561_BIOID50897    -            486   3.2e-54  182.8   0.0   1   1   7.2e-58   4.9e-54  182.2   0.0     2   151    24   188    23   188 0.99 Mannitol dehydrogenase Rossmann domain
Flg_bbr_C            PF06429.8     74 seq563_BIOID50897    -            143   1.6e-09   37.4   0.2   1   1   2.3e-13   1.6e-09   37.4   0.1    32    74    98   140    69   140 0.89 Flagellar basal body rod FlgEFG protein C-terminal
Flg_bb_rod           PF00460.15    31 seq563_BIOID50897    -            143   1.1e-06   28.0   4.3   1   1   1.7e-10   1.2e-06   27.9   1.6     3    25     9    31     8    34 0.93 Flagella basal body rod protein
AA_permease          PF00324.16   479 seq564_BIOID50897    -            452   1.9e-38  131.9  38.0   1   1   3.5e-42   2.4e-38  131.5  26.4     2   427    23   416    22   438 0.83 Amino acid permease
AA_permease_2        PF13520.1    426 seq564_BIOID50897    -            452   1.9e-35  122.1  36.0   1   1   5.4e-39   3.7e-35  121.1  25.0    34   399    53   411    23   438 0.81 Amino acid permease
DUF3950              PF13132.1     30 seq565_BIOID50897    -             57   3.3e-19   67.9   0.5   1   1   4.2e-23   5.8e-19   67.1   0.3     1    30     1    30     1    30 0.99 Domain of unknown function (DUF3950)
Rick_17kDa_Anti      PF05433.10    42 seq566_BIOID50897    -            171   3.5e-08   32.8  24.1   1   1   8.3e-12   5.7e-08   32.1  16.7     2    41    72   113    71   114 0.91 Glycine zipper 2TM domain
Gly-zipper_Omp       PF13488.1     46 seq566_BIOID50897    -            171   3.3e-07   29.7  21.1   1   1   7.3e-11     5e-07   29.1  14.6     2    43    72   114    71   117 0.87 Glycine zipper
Bestrophin           PF01062.16   296 seq567_BIOID50897    -            304     9e-89  297.2   5.0   1   1   7.4e-93     1e-88  297.0   3.5     1   296     1   284     1   284 0.99 Bestrophin, RFP-TM, chloride channel
FeoB_N               PF02421.13   189 seq568_BIOID50897    -            777   2.6e-71  238.6   0.1   1   1   2.2e-74     5e-71  237.7   0.0     2   187     9   196     8   198 0.94 Ferrous iron transport protein B
Gate                 PF07670.9    109 seq568_BIOID50897    -            777   7.3e-48  160.8  20.5   1   2   5.2e-18   1.2e-14   54.0   2.5     3   106   356   447   354   454 0.94 Nucleoside recognition
Gate                 PF07670.9    109 seq568_BIOID50897    -            777   7.3e-48  160.8  20.5   2   2   2.7e-38   6.2e-35  119.2   0.3     1   107   516   693   516   695 0.99 Nucleoside recognition
FeoB_C               PF07664.7     54 seq568_BIOID50897    -            777   3.3e-21   74.3   2.1   1   1   1.4e-24   3.3e-21   74.3   1.5     1    54   458   511   458   511 0.99 Ferrous iron transport protein B C terminus
MMR_HSR1             PF01926.18   114 seq568_BIOID50897    -            777     2e-17   63.1   0.0   1   1   1.7e-20   3.8e-17   62.2   0.0     2   113    10   124     9   125 0.68 50S ribosome-binding GTPase
SRPRB                PF09439.5    181 seq568_BIOID50897    -            777     3e-06   26.4   0.0   1   1   2.2e-09   5.1e-06   25.7   0.0     5    71     9    76     5   130 0.67 Signal recognition particle receptor beta subunit
FCD                  PF07729.7    125 seq570_BIOID50897    -            263   3.3e-23   82.2   2.7   1   1   4.8e-27   3.3e-23   82.2   1.9     1   124   105   228   105   229 0.90 FCD domain
GntR                 PF00392.16    64 seq570_BIOID50897    -            263   2.2e-22   78.1   0.4   1   1   6.3e-26   4.3e-22   77.1   0.3     1    64    13    76    13    76 0.98 Bacterial regulatory proteins, gntR family
DUF945               PF06097.6    459 seq574_BIOID50897    -            502    4e-149  497.1  19.0   1   1  3.3e-153  4.5e-149  496.9  13.2     1   459     1   482     1   482 0.99 Bacterial protein of unknown function (DUF945)
Usher                PF00577.15   552 seq576_BIOID50897    -            878  1.1e-222  740.5  25.9   1   1    3e-226  1.3e-222  740.2  17.9     1   552   208   790   208   790 0.99 Type VII secretion system (T7SS), usher protein
PapC_N               PF13954.1    146 seq576_BIOID50897    -            878   4.4e-48  162.4   0.0   1   1   2.4e-51   1.1e-47  161.1   0.0     2   146    48   194    47   194 0.98 PapC N-terminal domain
PapC_C               PF13953.1     68 seq576_BIOID50897    -            878   1.1e-27   95.3   0.1   1   1   1.1e-30   4.8e-27   93.2   0.1     1    67   800   865   800   866 0.97 PapC C-terminal domain
MerR_1               PF13411.1     69 seq577_BIOID50897    -            243   2.4e-18   65.5   0.2   1   1   2.6e-21   1.8e-17   62.7   0.0     1    68     4    72     4    73 0.98 MerR HTH family regulatory protein
MerR                 PF00376.18    38 seq577_BIOID50897    -            243   7.2e-13   47.7   0.0   1   1   2.1e-16   1.4e-12   46.7   0.0     1    38     5    42     5    42 0.98 MerR family regulatory protein
UPF0118              PF01594.11   327 seq578_BIOID50897    -            349   9.5e-80  267.9  38.9   1   1   7.8e-84   1.1e-79  267.7  26.9     2   326    14   328    13   329 0.99 Domain of unknown function DUF20
Peptidase_M16_C      PF05193.16   184 seq580_BIOID50897    -            931     4e-43  147.1   1.1   1   2   2.1e-26   1.4e-22   80.1   0.1     2   182   207   386   206   388 0.86 Peptidase M16 inactive domain
Peptidase_M16_C      PF05193.16   184 seq580_BIOID50897    -            931     4e-43  147.1   1.1   2   2   1.5e-20     1e-16   61.0   0.0    15   183   698   862   686   863 0.92 Peptidase M16 inactive domain
Peptidase_M16        PF00675.15   149 seq580_BIOID50897    -            931   5.3e-43  146.2   5.3   1   1   1.1e-45   7.3e-42  142.5   0.0     1   148    46   203    46   204 0.96 Insulinase (Peptidase family M16)
HATPase_c            PF02518.21   111 seq581_BIOID50897    -            433   1.9e-22   78.9   0.0   1   1   8.1e-26   3.7e-22   78.0   0.0     6   110   320   423   316   424 0.96 Histidine kinase-, DNA gyrase B-, and HSP90-like ATPase
HisKA                PF00512.20    68 seq581_BIOID50897    -            433   6.2e-08   32.3   1.3   1   1   3.7e-11   1.7e-07   30.9   0.9     1    67   211   270   211   271 0.90 His Kinase A (phospho-acceptor) domain
HAMP                 PF00672.20    70 seq581_BIOID50897    -            433     3e-07   30.4   0.0   1   1   6.6e-11     3e-07   30.4   0.0     3    69   140   206   139   207 0.90 HAMP domain
TerC                 PF03741.11   184 seq582_BIOID50897    -            518     1e-46  158.5  12.7   1   1   3.3e-50   1.5e-46  158.0   8.8     1   183    14   203    14   204 0.95 Integral membrane protein TerC family
CorC_HlyC            PF03471.12    81 seq582_BIOID50897    -            518   1.7e-18   66.0   0.4   1   1     1e-21   4.6e-18   64.6   0.3     4    80   434   510   431   511 0.92 Transporter associated domain
CBS                  PF00571.23    57 seq582_BIOID50897    -            518   2.2e-09   36.6   0.2   1   1   1.9e-08   8.8e-05   21.9   0.0     2    56   301   358   300   359 0.93 CBS domain
Mannitol_dh_C        PF08125.8    245 seq583_BIOID50897    -            486   4.2e-98  327.2   0.0   1   1  1.4e-101   9.4e-98  326.1   0.0     1   244   213   459   213   460 0.98 Mannitol dehydrogenase C-terminal domain
Mannitol_dh          PF01232.18   151 seq583_BIOID50897    -            486   2.9e-52  176.5   0.0   1   1   6.6e-56   4.5e-52  175.8   0.0     2   151    23   185    22   185 0.99 Mannitol dehydrogenase Rossmann domain
Prenyltransf         PF01255.14   223 seq584_BIOID50897    -            252   6.7e-82  273.8   0.0   1   1   5.6e-86   7.7e-82  273.6   0.0     1   222    23   243    23   244 0.99 Putative undecaprenyl diphosphate synthase
PhoH                 PF02562.11   205 seq585_BIOID50897    -            359     8e-97  322.2   0.0   1   1  1.5e-100     1e-96  321.9   0.0     2   205   131   334   130   334 0.99 PhoH-like protein
AAA_30               PF13604.1    196 seq585_BIOID50897    -            359   7.3e-08   32.1   0.0   1   1   5.1e-11   3.5e-07   29.8   0.0     4   133   136   287   134   289 0.84 AAA domain
Usp                  PF00582.21   140 seq586_BIOID50897    -            142   4.9e-26   91.4   0.4   1   1   4.1e-30   5.6e-26   91.2   0.3     1   140     1   142     1   142 0.97 Universal stress protein family
DUF1323              PF07037.6    122 seq588_BIOID50897    -            130   5.2e-55  184.7   0.0   1   1   1.3e-58   5.8e-55  184.5   0.0     1   122     8   129     8   129 0.99 Putative transcription regulator (DUF1323)
HTH_17               PF12728.2     51 seq588_BIOID50897    -            130     2e-08   34.2   0.1   1   1   1.2e-11   5.5e-08   32.8   0.0     2    38     8    49     8    52 0.82 Helix-turn-helix domain
PQQ_2                PF13360.1    238 seq589_BIOID50897    -            353   7.6e-08   31.9   1.2   1   1   2.8e-10   7.7e-07   28.6   0.7     3   236    69   308    67   310 0.68 PQQ-like domain
TraW_N               PF12477.3     31 seq590_BIOID50897    -            210   7.6e-11   41.5   0.2   1   1   8.2e-15   1.1e-10   40.9   0.2     1    30     1    30     1    31 0.97 Sex factor F TraW protein N terminal
DUF2254              PF10011.4    371 seq592_BIOID50897    -            137     1e-32  112.9  10.8   1   1   9.1e-37   1.2e-32  112.6   7.5     3   106    14   113    12   118 0.98 Predicted membrane protein (DUF2254)
DcuC                 PF03606.10   463 seq594_BIOID50897    -            461  1.3e-137  458.8  49.1   1   1  2.1e-141  1.4e-137  458.6  34.0     2   462     6   451     5   452 0.99 C4-dicarboxylate anaerobic carrier
DctM                 PF06808.7    416 seq594_BIOID50897    -            461   1.3e-08   33.7  42.1   1   1   1.9e-12   1.3e-08   33.7  29.2    97   412   124   449   117   453 0.79 DctM-like transporters
Thymidylate_kin      PF02223.12   186 seq595_BIOID50897    -            213   1.2e-60  203.9   0.0   1   1   9.8e-65   1.3e-60  203.8   0.0     1   186     8   200     8   200 0.98 Thymidylate kinase
Peripla_BP_2         PF01497.13   238 seq597_BIOID50897    -            296   8.2e-27   93.7   0.0   1   1   6.9e-31   9.4e-27   93.5   0.0     1   235    38   270    38   273 0.94 Periplasmic binding protein
Peptidase_S9_N       PF02897.10   414 seq598_BIOID50897    -            686  3.3e-116  388.1   3.0   1   1  5.7e-120  3.9e-116  387.9   2.1     1   413     3   403     3   404 0.96 Prolyl oligopeptidase, N-terminal beta-propeller domain
Peptidase_S9         PF00326.16   213 seq598_BIOID50897    -            686   7.4e-70  234.3   0.1   1   1   1.7e-73   1.2e-69  233.6   0.0     2   210   462   676   461   679 0.97 Prolyl oligopeptidase family
PfkB                 PF00294.19   301 seq599_BIOID50897    -            300   2.7e-63  213.7   0.5   1   1   2.3e-67   3.1e-63  213.5   0.4     3   299     5   287     3   289 0.93 pfkB family carbohydrate kinase
DUF1398              PF07166.6    125 seq600_BIOID50897    -            141   2.3e-63  211.5  10.2   1   1   1.9e-67   2.6e-63  211.3   7.1     1   125     8   132     8   132 0.99 Protein of unknown function (DUF1398)
Asp_Glu_race         PF01177.17   217 seq602_BIOID50897    -            285   6.4e-30  104.5   0.1   1   1   6.1e-34   8.3e-30  104.2   0.1     2   215    25   234    24   236 0.85 Asp/Glu/Hydantoin racemase
FMN_bind             PF04205.9     81 seq603_BIOID50897    -            206   2.6e-18   65.8   0.1   1   1     4e-22   5.5e-18   64.7   0.0     1    77    99   187    99   191 0.98 FMN-binding domain
Chorismate_bind      PF00425.13   257 seq604_BIOID50897    -            431     7e-63  212.2   0.0   1   1   6.4e-67   8.8e-63  211.9   0.0     2   257   169   420   168   420 0.97 chorismate binding enzyme
DUF945               PF06097.6    459 seq606_BIOID50897    -            490    2e-106  356.3  12.4   1   1  1.8e-110  2.4e-106  356.1   8.6     3   459    18   481    16   481 0.98 Bacterial protein of unknown function (DUF945)
Fimbrial             PF00419.15   145 seq607_BIOID50897    -            363     6e-21   75.0   0.5   1   1   4.4e-25     6e-21   75.0   0.4     2   143   211   361   210   363 0.85 Fimbrial protein
LacI                 PF00356.16    46 seq609_BIOID50897    -            334   2.5e-18   65.3   0.9   1   1   7.2e-22   2.5e-18   65.3   0.6     2    46     3    50     2    50 0.96 Bacterial regulatory proteins, lacI family
Peripla_BP_3         PF13377.1    160 seq609_BIOID50897    -            334   6.6e-17   61.8   0.4   1   1     4e-18   1.4e-14   54.3   0.1    10   155   180   326   171   329 0.82 Periplasmic binding protein-like domain
Peripla_BP_1         PF00532.16   279 seq609_BIOID50897    -            334     3e-14   52.8   0.0   1   1   1.1e-17   3.9e-14   52.4   0.0     2   267    62   312    61   327 0.84 Periplasmic binding proteins and sugar binding domain of LacI family
Peripla_BP_4         PF13407.1    258 seq609_BIOID50897    -            334     4e-10   39.3   0.0   1   1   1.5e-13   5.1e-10   39.0   0.0     1   208    64   264    64   309 0.84 Periplasmic binding protein domain
FdhD-NarQ            PF02634.10   236 seq610_BIOID50897    -            277   7.6e-73  244.7   0.0   1   1   6.6e-77     9e-73  244.4   0.0     1   235    38   275    38   276 0.92 FdhD/NarQ family
SBP_bac_6            PF13343.1    242 seq611_BIOID50897    -            327   2.2e-17   63.0   3.3   1   1   6.2e-21   2.8e-17   62.7   2.3     1   217    73   288    73   313 0.76 Bacterial extracellular solute-binding protein
SBP_bac_1            PF01547.20   314 seq611_BIOID50897    -            327   1.1e-16   61.3   6.2   1   1   3.5e-20   1.6e-16   60.8   4.3    14   313    40   272    33   273 0.84 Bacterial extracellular solute-binding protein
SBP_bac_11           PF13531.1    231 seq611_BIOID50897    -            327     1e-15   57.9   0.3   1   1     3e-19   1.4e-15   57.5   0.2    17   224    41   274    22   277 0.84 Bacterial extracellular solute-binding protein
SEC-C                PF02810.10    21 seq612_BIOID50897    -            152   1.2e-18   66.0  20.2   1   2   3.8e-11   5.3e-07   28.9   0.5     1    20     1    20     1    21 0.94 SEC-C motif
SEC-C                PF02810.10    21 seq612_BIOID50897    -            152   1.2e-18   66.0  20.2   2   2   3.9e-15   5.4e-11   41.6   8.9     1    19   134   152   134   152 0.96 SEC-C motif
Transpeptidase       PF00905.17   304 seq613_BIOID50897    -            633   2.1e-90  302.7   0.1   1   1   4.1e-94   2.8e-90  302.3   0.0     2   304   272   609   271   609 0.97 Penicillin binding protein transpeptidase domain
PBP_dimer            PF03717.10   190 seq613_BIOID50897    -            633   1.8e-42  145.3   1.0   1   1   3.8e-46   2.6e-42  144.8   0.7     2   189    64   239    63   240 0.95 Penicillin-binding Protein dimerisation domain
IF-2B                PF01008.12   281 seq614_BIOID50897    -            371   5.8e-58  195.9   0.0   1   1   5.3e-62   7.2e-58  195.6   0.0     2   279    52   347    51   349 0.94 Initiation factor 2 subunit family
DUF1255              PF06865.6     94 seq615_BIOID50897    -             94   5.4e-35  119.4   0.0   1   1   4.3e-39   5.9e-35  119.3   0.0     1    94     1    94     1    94 0.98 Protein of unknown function (DUF1255)
PmbA_TldD            PF01523.11   293 seq616_BIOID50897    -            450   7.4e-66  222.2   0.0   1   1   8.4e-70   1.2e-65  221.6   0.0     1   292    34   326    34   327 0.96 Putative modulator of DNA gyrase
Formyl_trans_N       PF00551.14   181 seq617_BIOID50897    -            212   1.6e-65  219.9   0.0   1   1   1.3e-69   1.8e-65  219.7   0.0     1   181     1   181     1   181 0.99 Formyl transferase
Glycos_transf_1      PF00534.15   172 seq621_BIOID50897    -            693   1.6e-18   66.6   0.0   1   1   1.4e-21   3.8e-18   65.3   0.0    62   160   549   647   537   655 0.89 Glycosyl transferases group 1
Glycos_transf_2      PF00535.21   169 seq621_BIOID50897    -            693   1.4e-15   57.2   0.0   1   1   1.4e-18   3.7e-15   55.8   0.0    14   158    58   216    56   227 0.82 Glycosyl transferase family 2
Glyco_trans_1_4      PF13692.1    135 seq621_BIOID50897    -            693   2.4e-11   43.7   0.0   1   1   2.9e-14   7.8e-11   42.1   0.0    52   134   553   644   519   645 0.79 Glycosyl transferases group 1
Glyco_tranf_2_3      PF13641.1    230 seq621_BIOID50897    -            693     9e-08   32.1   0.0   1   1   7.6e-11   2.1e-07   30.9   0.0    16   203    57   255    44   281 0.84 Glycosyltransferase like family 2
Glyco_tranf_2_2      PF10111.4    281 seq621_BIOID50897    -            693   1.2e-07   31.0   0.0   1   1   1.5e-10     4e-07   29.2   0.0    34   227    72   269    46   284 0.80 Glycosyltransferase like family 2
CDH                  PF02611.10   222 seq623_BIOID50897    -            300   9.7e-96  319.1   0.0   1   1  8.4e-100   1.1e-95  318.9   0.0     2   221    80   299    79   300 0.99 CDP-diacylglycerol pyrophosphatase
ParBc                PF02195.13    90 seq624_BIOID50897    -            323     7e-10   38.7   0.0   1   1   1.1e-13   1.6e-09   37.6   0.0    11    88    78   152    69   154 0.91 ParB-like nuclease domain
Esterase             PF00756.15   251 seq626_BIOID50897    -            400   7.7e-50  169.5   0.0   1   1   1.1e-53   7.7e-50  169.5   0.0     1   251   172   391   172   391 0.98 Putative esterase
DUF3327              PF11806.3    122 seq626_BIOID50897    -            400   1.2e-35  122.3   2.6   1   1   3.7e-39   2.6e-35  121.2   0.4     3   121    29   155    21   156 0.97 Domain of unknown function (DUF3327)
AMNp_N               PF10423.4    160 seq627_BIOID50897    -            519   9.4e-51  171.4   0.1   1   1     2e-54   1.4e-50  170.9   0.1     2   158    47   205    46   207 0.96 Bacterial AMP nucleoside phosphorylase N-terminus
PNP_UDP_1            PF01048.15   234 seq627_BIOID50897    -            519   5.3e-20   71.2   0.0   1   1   1.2e-23   8.5e-20   70.6   0.0    33   200   297   464   264   487 0.83 Phosphorylase superfamily
BPD_transp_1         PF00528.17   185 seq630_BIOID50897    -            222   1.7e-25   89.5  10.7   1   1   1.7e-29   2.3e-25   89.0   7.4     1   183    33   214    33   216 0.97 Binding-protein-dependent transport system inner membrane component
GGDEF                PF00990.16   161 seq632_BIOID50897    -            408   5.3e-45  152.7   0.5   1   1   6.1e-49   8.4e-45  152.1   0.3     1   159   249   403   249   405 0.96 GGDEF domain
PALP                 PF00291.20   307 seq633_BIOID50897    -            428   1.4e-33  116.3   0.0   1   1   1.4e-37   1.9e-33  115.8   0.0    30   289    96   366    94   374 0.81 Pyridoxal-phosphate dependent enzyme
Cytochrom_B_N        PF00033.14   188 seq634_BIOID50897    -            235   5.8e-37  126.7  21.4   1   1   9.6e-41   6.6e-37  126.5  14.8     2   188    12   220    11   220 0.98 Cytochrome b(N-terminal)/b6/petB
Ni_hydr_CYTB         PF01292.15   182 seq634_BIOID50897    -            235   6.3e-36  123.3  19.2   1   1   1.1e-39   7.3e-36  123.1  13.3     2   182    14   220    13   220 0.95 Prokaryotic cytochrome b561
Thiolase_N           PF00108.18   264 seq635_BIOID50897    -            393  6.4e-110  366.1   1.9   1   1  1.8e-113    8e-110  365.8   1.3     1   263     1   261     1   262 0.99 Thiolase, N-terminal domain
Thiolase_C           PF02803.13   123 seq635_BIOID50897    -            393   1.7e-52  175.9   0.3   1   1   7.6e-56   3.5e-52  174.8   0.2     2   123   270   391   269   391 0.98 Thiolase, C-terminal domain
ketoacyl-synt        PF00109.21   255 seq635_BIOID50897    -            393   2.5e-06   27.0   2.3   1   1   6.2e-10   2.8e-06   26.8   0.3   170   209    81   120    79   136 0.87 Beta-ketoacyl synthase, N-terminal domain
DMRL_synthase        PF00885.14   144 seq640_BIOID50897    -            156   2.2e-57  192.6   1.1   1   1   1.8e-61   2.5e-57  192.5   0.8     2   143    11   153    10   154 0.98 6,7-dimethyl-8-ribityllumazine synthase
TauE                 PF01925.14   240 seq643_BIOID50897    -            269   1.8e-40  138.8  27.2   1   1   1.6e-44   2.2e-40  138.4  18.9     1   240    18   253    18   253 0.95 Sulfite exporter TauE/SafE
BPD_transp_1         PF00528.17   185 seq644_BIOID50897    -            300   4.7e-31  107.6  17.3   1   1   1.6e-34   1.1e-30  106.4   8.9     1   184   116   299   116   300 0.98 Binding-protein-dependent transport system inner membrane component
OppC_N               PF12911.2     56 seq644_BIOID50897    -            300   8.2e-17   60.2   0.9   1   1   1.2e-20   8.2e-17   60.2   0.6     2    55    16    69    15    70 0.90 N-terminal TM domain of oligopeptide transport permease C
LMWPc                PF01451.16   138 seq646_BIOID50897    -             63   1.7e-09   37.9   0.0   1   1   1.3e-13   1.8e-09   37.9   0.0    83   133     1    53     1    58 0.94 Low molecular weight phosphotyrosine protein phosphatase
YliH                 PF10799.3    127 seq647_BIOID50897    -            127   2.3e-73  243.8   4.9   1   1   1.8e-77   2.5e-73  243.6   3.4     1   127     1   127     1   127 0.99 Biofilm formation protein (YliH/bssR)
Complex1_24kDa       PF01257.14   145 seq648_BIOID50897    -            166   5.6e-51  171.8   0.0   1   1   4.7e-55   6.4e-51  171.6   0.0     2   145    23   166    22   166 0.98 Respiratory-chain NADH dehydrogenase 24 Kd subunit
zf-C2H2              PF00096.21    23 seq650_BIOID50897    -             94   2.6e-05   24.2   2.5   1   1   1.2e-08   5.7e-05   23.2   1.7     1    23     8    30     8    30 0.98 Zinc finger, C2H2 type
zf-C2H2_4            PF13894.1     24 seq650_BIOID50897    -             94   4.1e-05   23.5   1.2   1   1   9.1e-09   4.1e-05   23.5   0.8     1    23     8    30     8    31 0.96 C2H2-type zinc finger
MreB_Mbl             PF06723.8    327 seq651_BIOID50897    -            347  9.3e-151  500.8   3.4   1   1  3.4e-154  1.2e-150  500.5   2.4     2   324    11   338    10   340 0.99 MreB/Mbl protein
HSP70                PF00012.15   602 seq651_BIOID50897    -            347     3e-13   48.4   0.2   1   1   1.9e-16   6.6e-13   47.3   0.0   136   241   108   207    84   221 0.86 Hsp70 protein
Actin                PF00022.14   393 seq651_BIOID50897    -            347     8e-11   40.8   0.0   1   1   1.5e-10   5.1e-07   28.3   0.0    45   211    52   226    13   243 0.79 Actin
FtsA                 PF14450.1    120 seq651_BIOID50897    -            347   1.1e-08   34.8   0.2   1   1   1.2e-11   4.1e-08   32.9   0.0     2    98   162   319   161   328 0.92 Cell division protein FtsA
tRNA-synt_2          PF00152.15   335 seq654_BIOID50897    -            325     5e-70  235.7   0.0   1   1   4.7e-74   6.4e-70  235.4   0.0    21   333    15   323     6   325 0.88 tRNA synthetases class II (D, K and N)
MobC                 PF05713.6     48 seq656_BIOID50897    -            113   4.7e-12   45.5   1.2   1   1   1.2e-15   8.5e-12   44.7   0.8     1    48    62   106    62   112 0.88 Bacterial mobilisation protein (MobC)
RHH_1                PF01402.16    39 seq656_BIOID50897    -            113   1.6e-05   24.4   0.1   1   1   9.5e-09   6.5e-05   22.5   0.0     2    32    11    41    10    46 0.95 Ribbon-helix-helix protein, copG family
AmoA                 PF05145.7    318 seq657_BIOID50897    -            294   4.1e-77  259.2  20.4   1   1   4.6e-81   6.3e-77  258.6  14.1     1   232    44   274    44   289 0.96 Putative ammonia monooxygenase
Aminotran_1_2        PF00155.16   363 seq658_BIOID50897    -            390     4e-60  203.5   0.0   1   1   3.3e-64   4.5e-60  203.4   0.0     3   360    30   379    28   382 0.94 Aminotransferase class I and II
UPF0027              PF01139.12   420 seq659_BIOID50897    -             88     3e-12   46.1   0.0   1   1   2.4e-16   3.3e-12   46.0   0.0     6    61    18    73    13    74 0.92 Uncharacterized protein family UPF0027
Flg_hook             PF02120.11    85 seq662_BIOID50897    -            353   1.4e-18   66.2   4.8   1   1   2.5e-22   3.5e-18   64.9   3.3     3    85   239   321   237   322 0.94 Flagellar hook-length control protein FliK
adh_short            PF00106.20   167 seq665_BIOID50897    -            254   3.1e-34  118.2   0.3   1   1   1.5e-37   6.9e-34  117.0   0.1     2   166    11   176    10   177 0.94 short chain dehydrogenase
adh_short_C2         PF13561.1    243 seq665_BIOID50897    -            254   1.2e-27   97.2   0.0   1   1   2.9e-31   1.3e-27   97.0   0.0     5   242    18   250    15   251 0.97 Enoyl-(Acyl carrier protein) reductase
KR                   PF08659.5    181 seq665_BIOID50897    -            254   3.5e-12   46.2   0.1   1   1   1.3e-15   5.8e-12   45.5   0.1     3   154    12   163    11   177 0.89 KR domain
Glyco_hydro_4C       PF11975.3    232 seq667_BIOID50897    -            451   1.7e-86  289.6   0.0   1   1   3.3e-90   2.3e-86  289.2   0.0     2   232   193   421   192   421 0.99 Family 4 glycosyl hydrolase C-terminal domain
Glyco_hydro_4        PF02056.11   183 seq667_BIOID50897    -            451   7.6e-80  266.4   0.1   1   1   1.5e-83     1e-79  266.0   0.1     1   182     6   188     6   189 0.99 Family 4 glycosyl hydrolase
FlgI                 PF02119.11   342 seq669_BIOID50897    -            371  2.3e-130  434.0  11.6   1   1  1.9e-134  2.6e-130  433.9   8.0     2   342    30   371    29   371 0.98 Flagellar P-ring protein
Macro                PF01661.16   118 seq670_BIOID50897    -            177     3e-41  139.8   0.0   1   1   2.8e-45   3.8e-41  139.5   0.0     1   118    21   137    21   137 0.99 Macro domain
BPD_transp_2         PF02653.11   267 seq671_BIOID50897    -            340   4.3e-48  163.4  44.0   1   1   4.1e-52   5.6e-48  163.1  30.5     4   267    57   320    54   320 0.91 Branched-chain amino acid transport system / permease component
His_Phos_1           PF00300.17   158 seq672_BIOID50897    -            161   1.1e-11   44.9   0.0   1   1   2.4e-15   3.3e-11   43.4   0.0     1    73     2    70     2   103 0.82 Histidine phosphatase superfamily (branch 1)
Wzz                  PF02706.10   152 seq673_BIOID50897    -            721   1.1e-46  158.2   0.2   1   1   4.1e-50   1.1e-46  158.2   0.2     3   152    16   251    14   251 0.98 Chain length determinant protein
GNVR                 PF13807.1     82 seq673_BIOID50897    -            721   1.6e-32  110.9   2.3   1   1   7.8e-36   2.1e-32  110.5   0.4     2    81   367   446   366   447 0.98 G-rich domain on putative tyrosine kinase
AAA_31               PF13614.1    157 seq673_BIOID50897    -            721     1e-20   74.1   0.3   1   1   1.1e-23   3.1e-20   72.5   0.0     2   149   528   667   527   673 0.91 AAA domain
CbiA                 PF01656.18   195 seq673_BIOID50897    -            721   1.5e-10   40.7   0.1   1   1   1.3e-13   3.4e-10   39.5   0.0     5   158   533   698   529   707 0.67 CobQ/CobB/MinD/ParA nucleotide binding domain
DAHP_synth_1         PF00793.15   272 seq674_BIOID50897    -            350  1.3e-105  351.8   0.0   1   1  1.1e-109  1.5e-105  351.6   0.0     8   271    40   338    25   339 0.96 DAHP synthetase I family
OpuAC                PF04069.7    257 seq675_BIOID50897    -            339   2.4e-27   95.7   2.1   1   1   1.1e-30   3.6e-27   95.2   1.5     2   248    43   266    42   270 0.86 Substrate binding domain of ABC-type glycine betaine transport system
NMT1_2               PF13379.1    252 seq675_BIOID50897    -            339     1e-24   87.1   2.1   1   1   4.6e-28   1.6e-24   86.6   1.4     7   236    41   254    37   268 0.86 NMT1-like family
NMT1                 PF09084.6    216 seq675_BIOID50897    -            339   8.3e-20   71.1   0.1   1   1   3.4e-23   1.2e-19   70.6   0.0    14   214    63   259    49   260 0.87 NMT1/THI5 like
Phosphonate-bd       PF12974.2    243 seq675_BIOID50897    -            339   1.4e-09   37.5   0.2   1   1     6e-13   2.1e-09   37.0   0.2    23   214    64   244    46   270 0.78 ABC transporter, phosphonate, periplasmic substrate-binding protein
Cpn10                PF00166.16    93 seq677_BIOID50897    -             97   5.2e-29   99.9   1.8   1   1   4.2e-33   5.7e-29   99.7   1.3     1    93     2    95     2    95 0.97 Chaperonin 10 Kd subunit
Formyl_trans_N       PF00551.14   181 seq678_BIOID50897    -            280   5.8e-55  185.5   0.0   1   1   1.1e-58   7.3e-55  185.2   0.0     2   181    86   262    85   262 0.99 Formyl transferase
ACT                  PF01842.20    66 seq678_BIOID50897    -            280   1.1e-07   31.0   0.0   1   1   3.3e-11   2.2e-07   30.0   0.0     2    63     8    69     7    72 0.91 ACT domain
TraU                 PF06834.6    280 seq680_BIOID50897    -            330   2.4e-84  282.6   0.7   1   1     2e-88   2.7e-84  282.4   0.5     2   279    29   329    28   330 0.97 TraU protein
DUF2773              PF10971.3     81 seq681_BIOID50897    -             93     6e-47  157.4   2.4   1   1   5.1e-51   6.9e-47  157.2   1.7     1    81    13    93    13    93 0.99 Protein of unknown function (DUF2773)
MarC                 PF01914.12   203 seq683_BIOID50897    -            221   2.6e-69  232.2  11.2   1   1   2.2e-73     3e-69  232.1   7.8     1   203     5   217     5   217 0.98 MarC family integral membrane protein
adh_short            PF00106.20   167 seq684_BIOID50897    -            261   3.1e-30  105.1   0.0   1   1   9.6e-34   4.4e-30  104.6   0.0     1   165    19   183    19   185 0.94 short chain dehydrogenase
adh_short_C2         PF13561.1    243 seq684_BIOID50897    -            261   3.8e-23   82.4   0.0   1   1     1e-26   4.7e-23   82.1   0.0     6   242    28   258    25   259 0.90 Enoyl-(Acyl carrier protein) reductase
KR                   PF08659.5    181 seq684_BIOID50897    -            261   5.2e-12   45.6   0.0   1   1   1.9e-15   8.8e-12   44.9   0.0     2   162    20   179    19   192 0.88 KR domain
YbjQ_1               PF01906.12   105 seq685_BIOID50897    -            107   1.2e-40  138.0   0.5   1   1   9.3e-45   1.3e-40  137.9   0.4     1   104     1   104     1   105 0.99 Putative heavy-metal-binding
FMN_dh               PF01070.13   357 seq686_BIOID50897    -            396  3.2e-125  417.5   0.0   1   1  1.3e-128  4.4e-125  417.1   0.0     1   355    13   375    13   377 0.96 FMN-dependent dehydrogenase
NMO                  PF03060.10   330 seq686_BIOID50897    -            396   2.7e-05   23.3   2.7   1   1   1.1e-08   3.9e-05   22.8   1.9   138   225   248   335   244   373 0.87 Nitronate monooxygenase
RF-1                 PF00472.15   114 seq688_BIOID50897    -            185   1.1e-23   83.0   2.0   1   1   1.2e-27   1.6e-23   82.5   1.4     9   104    84   178    78   181 0.86 RF-1 domain
DNA_pol3_delta2      PF13177.1    162 seq689_BIOID50897    -            334   2.9e-39  134.2   0.0   1   1   7.3e-43     5e-39  133.4   0.0     8   159    13   165     9   168 0.96 DNA polymerase III, delta subunit
DNApol3-delta_C      PF09115.5    119 seq689_BIOID50897    -            334     2e-37  127.7   0.1   1   1   4.5e-41   3.1e-37  127.1   0.1     2   119   207   323   206   323 0.98 DNA polymerase III, delta subunit, C terminal
Phage_integrase      PF00589.17   173 seq690_BIOID50897    -            385     3e-23   82.2   0.0   1   1   7.7e-27   5.3e-23   81.4   0.0     1   168   206   364   206   367 0.95 Phage integrase family
DUF4102              PF13356.1     89 seq690_BIOID50897    -            385   5.2e-22   77.4   0.0   1   1   1.8e-25   1.2e-21   76.2   0.0     1    88     2    91     2    92 0.91 Domain of unknown function (DUF4102)
ICL                  PF00463.16   526 seq693_BIOID50897    -            439  3.2e-200  665.6   1.7   1   2  4.6e-118  3.2e-114  381.9   0.0     1   255    12   262    12   264 0.99 Isocitrate lyase family
ICL                  PF00463.16   526 seq693_BIOID50897    -            439  3.2e-200  665.6   1.7   2   2   1.5e-88     1e-84  284.5   1.0   353   526   262   439   260   439 0.98 Isocitrate lyase family
PEP_mutase           PF13714.1    238 seq693_BIOID50897    -            439   4.8e-19   68.4   0.0   1   1   2.3e-22   1.6e-18   66.7   0.0    26   198    86   320    74   352 0.86 Phosphoenolpyruvate phosphomutase
Rnf-Nqr              PF02508.9    190 seq694_BIOID50897    -            231   7.9e-59  198.3   9.5   1   1   6.7e-63   9.1e-59  198.1   6.6     1   189     1   200     1   201 0.98 Rnf-Nqr subunit, membrane protein
PAPS_reduct          PF01507.14   174 seq696_BIOID50897    -            302   3.6e-66  222.1   0.0   1   1   3.1e-70   4.3e-66  221.9   0.0     1   174    29   257    29   257 0.99 Phosphoadenosine phosphosulfate reductase family
DUF4132              PF13569.1    180 seq698_BIOID50897    -           1210   3.5e-42  143.8   0.0   1   1   6.4e-46   8.7e-42  142.5   0.0     3   180   954  1139   952  1139 0.96 Domain of unknown function (DUF4132)
Glycos_transf_1      PF00534.15   172 seq699_BIOID50897    -            371   1.3e-29  102.6   0.0   1   1   9.6e-33   2.6e-29  101.7   0.0    13   172   190   345   181   345 0.94 Glycosyl transferases group 1
Glyco_trans_4_4      PF13579.1    160 seq699_BIOID50897    -            371   6.4e-14   52.2   0.0   1   1   3.8e-17     1e-13   51.5   0.0     1   160    16   170    16   170 0.87 Glycosyl transferase 4-like domain
Glyco_trans_1_4      PF13692.1    135 seq699_BIOID50897    -            371   2.1e-09   37.4   0.0   1   1   1.6e-12   4.4e-09   36.4   0.0     5   135   195   331   192   331 0.76 Glycosyl transferases group 1
Glyco_transf_4       PF13439.1    177 seq699_BIOID50897    -            371   6.7e-09   35.5   0.0   1   1     4e-12   1.1e-08   34.9   0.0     9   168    13   168     6   176 0.82 Glycosyltransferase Family 4
Glyco_trans_4_2      PF13477.1    139 seq699_BIOID50897    -            371   4.6e-05   23.1   0.0   1   1   2.9e-08   7.9e-05   22.3   0.0    11   138    20   146    14   147 0.71 Glycosyl transferase 4-like
CTP_transf_1         PF01148.15   259 seq702_BIOID50897    -            285   1.3e-63  214.9  19.9   1   1   1.1e-67   1.5e-63  214.7  13.8     2   257     4   279     3   281 0.88 Cytidylyltransferase family
Rick_17kDa_Anti      PF05433.10    42 seq705_BIOID50897    -            155   1.4e-07   30.9  26.2   1   1   1.8e-11   2.5e-07   30.1  18.2     1    42    62   103    62   103 0.96 Glycine zipper 2TM domain
Response_reg         PF00072.19   112 seq707_BIOID50897    -            230   9.9e-27   93.0   0.1   1   1   3.5e-30   2.4e-26   91.8   0.1     1   112     5   114     5   114 0.98 Response regulator receiver domain
Trans_reg_C          PF00486.23    77 seq707_BIOID50897    -            230   1.4e-16   60.0   0.2   1   1   4.4e-20     3e-16   58.9   0.1     1    77   153   225   153   225 0.97 Transcriptional regulatory protein, C terminal
BPD_transp_1         PF00528.17   185 seq708_BIOID50897    -            321   1.5e-44  151.6  11.2   1   1   1.1e-48   1.5e-44  151.6   7.8     1   181    92   311    92   315 0.99 Binding-protein-dependent transport system inner membrane component
HlyD_2               PF12700.2    328 seq709_BIOID50897    -            380   3.3e-34  118.4   4.0   1   1   8.8e-38     4e-34  118.1   2.8     1   328    49   371    49   371 0.88 HlyD family secretion protein
HlyD_3               PF13437.1    105 seq709_BIOID50897    -            380   1.8e-15   57.0   6.6   1   1     1e-17   4.8e-14   52.4   0.1     1    97   194   294   194   314 0.87 HlyD family secretion protein
HlyD                 PF00529.15   306 seq709_BIOID50897    -            380   4.8e-13   48.9  24.2   1   1   2.2e-16   9.9e-13   47.9  16.7     1   167    69   242    69   251 0.92 HlyD family secretion protein
Peptidase_S13        PF02113.10   444 seq710_BIOID50897    -            477  1.7e-178  593.6   0.0   1   1  2.8e-182  1.9e-178  593.4   0.0     2   443    20   468    19   469 0.99 D-Ala-D-Ala carboxypeptidase 3 (S13) family
Beta-lactamase2      PF13354.1    197 seq710_BIOID50897    -            477   2.7e-09   36.6   0.3   1   1   7.8e-12   5.3e-08   32.4   0.1    27   195   261   441   252   442 0.75 Beta-lactamase enzyme family
Aconitase_2_N        PF06434.8    204 seq711_BIOID50897    -            865   1.5e-95  318.2   0.0   1   1   4.8e-99   2.2e-95  317.7   0.0     1   204   168   382   168   382 0.99 Aconitate hydratase 2 N-terminus
Aconitase_B_N        PF11791.3    154 seq711_BIOID50897    -            865   5.8e-68  227.4   0.1   1   1   2.3e-71     1e-67  226.6   0.1     1   154     4   156     4   156 1.00 Aconitate B N-terminal domain
Aconitase            PF00330.15   465 seq711_BIOID50897    -            865   2.2e-25   88.9   0.1   1   2     1e-12   4.7e-09   35.1   0.0   102   305   473   698   464   701 0.75 Aconitase family (aconitate hydratase)
Aconitase            PF00330.15   465 seq711_BIOID50897    -            865   2.2e-25   88.9   0.1   2   2   1.9e-17   8.9e-14   50.7   0.0   337   465   699   818   695   818 0.90 Aconitase family (aconitate hydratase)
AAA_25               PF13481.1    194 seq712_BIOID50897    -            460     2e-26   92.5   0.0   1   1   1.7e-29   3.2e-26   91.7   0.0    10   194    72   226    64   226 0.90 AAA domain
KaiC                 PF06745.8    226 seq712_BIOID50897    -            460   1.5e-18   66.6   0.1   1   1   6.2e-19   1.2e-15   57.1   0.1     2   202    78   261    77   278 0.85 KaiC
ChlI                 PF13541.1    121 seq712_BIOID50897    -            460   5.6e-12   45.1   0.0   1   1   6.5e-15   1.3e-11   43.9   0.0    35   121   348   433   321   433 0.92 Subunit ChlI of Mg-chelatase
Lon_C                PF05362.8    205 seq712_BIOID50897    -            460   4.1e-08   32.6   0.1   1   1   4.7e-11   9.2e-08   31.5   0.0    94   200   356   455   347   457 0.88 Lon protease (S16) C-terminal proteolytic domain
RecA                 PF00154.16   323 seq712_BIOID50897    -            460   2.3e-05   23.5   0.1   1   1     2e-08   3.9e-05   22.7   0.0    16   140    60   179    49   199 0.78 recA bacterial DNA recombination protein
NusB                 PF01029.13   134 seq716_BIOID50897    -            139   1.4e-34  118.8   0.2   1   1   1.2e-38   1.6e-34  118.6   0.1     1   133     7   131     7   132 0.93 NusB family
Queuosine_synth      PF02547.10   341 seq717_BIOID50897    -            356  2.2e-144  480.2   0.0   1   1  1.8e-148  2.5e-144  480.1   0.0     2   341     3   344     2   344 0.96 Queuosine biosynthesis protein
Ldh_2                PF02615.9    335 seq718_BIOID50897    -            361  9.2e-139  461.7   0.0   1   1  7.6e-143    1e-138  461.5   0.0     1   334     5   340     5   341 0.99 Malate/L-lactate dehydrogenase
PhoH                 PF02562.11   205 seq721_BIOID50897    -            354     9e-76  253.5   0.0   1   1   8.5e-80   1.2e-75  253.1   0.0     2   204   149   353   148   354 0.98 PhoH-like protein
GSDH                 PF07995.6    331 seq724_BIOID50897    -            371  6.2e-128  426.4   0.1   1   1  5.2e-132  7.1e-128  426.2   0.1     1   331    34   366    34   366 0.98 Glucose / Sorbosone dehydrogenase
Complex1_51K         PF01512.12   151 seq725_BIOID50897    -            445     1e-49  168.0   0.0   1   1   3.2e-53   1.5e-49  167.5   0.0     1   150    54   226    54   227 0.97 Respiratory-chain NADH dehydrogenase 51 Kd subunit
NADH_4Fe-4S          PF10589.4     46 seq725_BIOID50897    -            445   2.8e-18   64.6   0.0   1   1   1.2e-21   5.6e-18   63.6   0.0     1    46   336   381   336   381 0.97 NADH-ubiquinone oxidoreductase-F iron-sulfur binding region
SLBB                 PF10531.4     59 seq725_BIOID50897    -            445   6.8e-08   32.1   0.0   1   1   4.5e-11     2e-07   30.6   0.0     5    55   253   296   252   300 0.91 SLBB domain
ECH                  PF00378.15   245 seq726_BIOID50897    -            771   1.8e-78  262.9   0.0   1   1   1.1e-81   4.9e-78  261.5   0.0     3   244    54   308    52   309 0.99 Enoyl-CoA hydratase/isomerase family
3HCDH_N              PF02737.13   180 seq726_BIOID50897    -            771     2e-60  203.4   0.2   1   1   1.2e-63   5.3e-60  202.0   0.1     2   180   358   536   357   536 0.99 3-hydroxyacyl-CoA dehydrogenase, NAD binding domain
3HCDH                PF00725.17    97 seq726_BIOID50897    -            771   1.9e-35  121.0   2.7   1   2   8.1e-30   3.7e-26   91.2   0.1     1    97   538   634   538   634 0.97 3-hydroxyacyl-CoA dehydrogenase, C-terminal domain
3HCDH                PF00725.17    97 seq726_BIOID50897    -            771   1.9e-35  121.0   2.7   2   2   1.2e-09   5.4e-06   26.6   0.0     4    62   670   732   669   753 0.86 3-hydroxyacyl-CoA dehydrogenase, C-terminal domain
ABC_tran             PF00005.22   118 seq728_BIOID50897    -            250   6.4e-27   94.1   0.0   1   1   5.1e-30     1e-26   93.5   0.0     1   118    43   173    43   173 0.88 ABC transporter
AAA_21               PF13304.1    303 seq728_BIOID50897    -            250   1.6e-15   57.7   0.0   1   1   1.6e-11   3.1e-08   33.8   0.0   234   299   142   204   135   207 0.94 AAA domain
AAA_22               PF13401.1    131 seq728_BIOID50897    -            250   1.3e-08   34.8   0.1   1   1     8e-11   1.6e-07   31.4   0.1     5   121    30   200    26   207 0.83 AAA domain
AAA_16               PF13191.1    166 seq728_BIOID50897    -            250   7.1e-08   32.8   0.3   1   1   7.7e-11   1.5e-07   31.8   0.2    19   104    26   130    19   215 0.60 AAA ATPase domain
AAA_10               PF12846.2    328 seq728_BIOID50897    -            250   2.7e-07   30.0   0.0   1   1   1.9e-10   3.7e-07   29.6   0.0     4   191    32   236    30   243 0.65 AAA-like domain
YbaB_DNA_bd          PF02575.11    93 seq729_BIOID50897    -            109   3.4e-38  129.3   7.0   1   1   2.8e-42   3.8e-38  129.1   4.8     1    93    11   102    11   102 0.99 YbaB/EbfC DNA-binding family
Metalloenzyme        PF01676.13   262 seq730_BIOID50897    -            514  4.5e-101  337.4   0.5   1   1  1.1e-104  5.2e-101  337.2   0.3     1   261     6   507     6   508 0.99 Metalloenzyme superfamily
iPGM_N               PF06415.8    223 seq730_BIOID50897    -            514   6.9e-89  296.9   0.6   1   1   2.2e-92     1e-88  296.3   0.4     2   223    85   308    84   308 0.99 BPG-independent PGAM N-terminus (iPGM_N)
Phosphodiest         PF01663.17   364 seq730_BIOID50897    -            514   2.3e-05   23.7   0.0   1   1   7.7e-09   3.5e-05   23.1   0.0   104   246   303   449   259   491 0.73 Type I phosphodiesterase / nucleotide pyrophosphatase
BPD_transp_2         PF02653.11   267 seq731_BIOID50897    -            321   8.2e-53  178.9  42.6   1   1   9.2e-57   1.3e-52  178.3  29.6     1   267    45   314    45   314 0.95 Branched-chain amino acid transport system / permease component
Aconitase_C          PF00694.14   131 seq732_BIOID50897    -            201   8.6e-44  148.7   0.0   1   1   8.7e-48   1.2e-43  148.2   0.0     2   129     3   125     2   127 0.97 Aconitase C-terminal domain
FecCD                PF01032.13   311 seq733_BIOID50897    -            660  6.3e-145  481.6  85.7   1   2   3.2e-73   4.4e-69  232.5  27.4     7   310    13   324     7   325 0.93 FecCD transport family
FecCD                PF01032.13   311 seq733_BIOID50897    -            660  6.3e-145  481.6  85.7   2   2   5.8e-80   7.9e-76  254.7  26.6     2   311   358   657   347   657 0.94 FecCD transport family
Sugar_tr             PF00083.19   451 seq734_BIOID50897    -            500   6.9e-71  239.0  26.0   1   1   2.1e-74   9.7e-71  238.5  18.1     3   446    28   448    25   453 0.95 Sugar (and other) transporter
MFS_1                PF07690.11   354 seq734_BIOID50897    -            500   2.5e-36  125.0  40.2   1   2   6.8e-30   3.1e-26   91.8  10.9     9   257    38   310    30   312 0.74 Major Facilitator Superfamily
MFS_1                PF07690.11   354 seq734_BIOID50897    -            500   2.5e-36  125.0  40.2   2   2     2e-14     9e-11   41.0  14.2    38   171   301   437   299   467 0.80 Major Facilitator Superfamily
Osmo_CC              PF08946.5     46 seq734_BIOID50897    -            500   2.6e-25   88.0   8.8   1   1   1.1e-28     5e-25   87.1   6.1     1    46   454   499   454   499 0.99 Osmosensory transporter coiled coil
HycI                 PF01750.13   130 seq735_BIOID50897    -            195   4.8e-39  132.7   0.0   1   1   4.3e-43   5.8e-39  132.4   0.0     1   129    23   151    23   152 0.99 Hydrogenase maturation protease
Cpn60_TCP1           PF00118.19   488 seq737_BIOID50897    -            548  1.2e-126  423.1  10.9   1   1  9.8e-131  1.3e-126  422.9   7.5     1   486    23   523    23   525 0.94 TCP-1/cpn60 chaperonin family
SIS_2                PF13580.1    138 seq738_BIOID50897    -            198     2e-31  108.4   0.3   1   1   5.1e-35   3.5e-31  107.6   0.2    15   138    30   152     8   152 0.92 SIS domain
SIS                  PF01380.17   131 seq738_BIOID50897    -            198   5.2e-08   32.4   0.0   1   1   1.5e-11     1e-07   31.5   0.0    51   104   115   168   104   183 0.91 SIS domain
DUF444               PF04285.7    421 seq739_BIOID50897    -            427  3.1e-200  665.1   2.7   1   1  2.5e-204  3.4e-200  664.9   1.9     1   420     1   422     1   423 1.00 Protein of unknown function (DUF444)
LigB                 PF02900.13   272 seq740_BIOID50897    -            314   2.6e-86  288.8   0.0   1   1   2.1e-90   2.9e-86  288.7   0.0     2   272     5   306     4   306 0.97 Catalytic LigB subunit of aromatic ring-opening dioxygenase
Peripla_BP_2         PF01497.13   238 seq741_BIOID50897    -            302   6.3e-30  103.9   0.5   1   1   5.9e-34     8e-30  103.5   0.4     2   237    43   271    42   272 0.89 Periplasmic binding protein
PP_kinase_C          PF13090.1    353 seq742_BIOID50897    -            688  2.4e-147  490.0   0.2   1   1  9.1e-151  3.1e-147  489.6   0.1     3   352   333   681   331   682 0.99 Polyphosphate kinase C-terminal domain
PP_kinase            PF02503.12   207 seq742_BIOID50897    -            688   1.1e-49  168.6   0.9   1   1   5.3e-53   1.8e-49  167.9   0.6     2   204   118   321   117   324 0.95 Polyphosphate kinase middle domain
PP_kinase_N          PF13089.1    109 seq742_BIOID50897    -            688   9.3e-32  109.2   3.0   1   1   3.2e-35   1.1e-31  109.0   1.0     1   109     6   111     6   111 0.96 Polyphosphate kinase N-terminal domain
PLDc_2               PF13091.1    126 seq742_BIOID50897    -            688     4e-13   49.1   0.2   1   1   5.1e-12   1.7e-08   34.0   0.3    12   123   369   489   354   491 0.85 PLD-like domain
PAP_PilO             PF06864.7    414 seq743_BIOID50897    -            440  8.1e-148  492.0   0.0   1   1  6.8e-152  9.3e-148  491.8   0.0     1   414    24   438    24   438 0.98 Pilin accessory protein (PilO)
Amidase_2            PF01510.20   132 seq744_BIOID50897    -            276   1.2e-26   93.1   0.0   1   1   1.5e-30   2.1e-26   92.4   0.0     6   131    41   179    35   180 0.92 N-acetylmuramoyl-L-alanine amidase
DeoRC                PF00455.17   162 seq745_BIOID50897    -            269   2.5e-50  170.1   1.3   1   1   2.8e-53   3.2e-50  169.8   0.9     2   161    86   245    85   246 0.99 DeoR C terminal sensor domain
HTH_DeoR             PF08220.7     57 seq745_BIOID50897    -            269   5.8e-23   80.0   0.9   1   1   5.1e-26   5.8e-23   80.0   0.6     1    56    19    74    19    75 0.97 DeoR-like helix-turn-helix domain
HTH_11               PF08279.7     55 seq745_BIOID50897    -            269   6.5e-10   38.4   0.1   1   1     1e-12   1.2e-09   37.5   0.1     4    44    22    61    19    68 0.87 HTH domain
MarR_2               PF12802.2     62 seq745_BIOID50897    -            269   3.5e-07   29.6   0.1   1   1   7.3e-10   8.4e-07   28.4   0.1     5    61    18    71    12    72 0.88 MarR family
MarR                 PF01047.17    59 seq745_BIOID50897    -            269   4.8e-07   29.2   0.1   1   1   8.8e-10     1e-06   28.2   0.0     8    50    23    65    17    67 0.94 MarR family
HTH_27               PF13463.1     68 seq745_BIOID50897    -            269   5.2e-06   26.5   0.1   1   1   1.1e-08   1.2e-05   25.3   0.0     2    53    17    67    17    78 0.89 Winged helix DNA-binding domain
GntR                 PF00392.16    64 seq745_BIOID50897    -            269   8.7e-06   24.9   0.0   1   1   1.7e-08   1.9e-05   23.8   0.0    27    60    35    68    27    71 0.93 Bacterial regulatory proteins, gntR family
HTH_24               PF13412.1     48 seq745_BIOID50897    -            269   2.2e-05   23.6   0.1   1   1   4.6e-08   5.3e-05   22.4   0.1     7    48    22    63    17    63 0.95 Winged helix-turn-helix DNA-binding
CDP-OH_P_transf      PF01066.16   101 seq746_BIOID50897    -            182   1.7e-16   60.2  10.8   1   1   1.2e-20   1.7e-16   60.2   7.5     2    77     3    91     2   141 0.81 CDP-alcohol phosphatidyltransferase
Sigma54_activat      PF00158.21   168 seq749_BIOID50897    -            592   2.7e-69  231.8   0.1   1   1   4.1e-72     7e-69  230.4   0.0     1   168   272   440   272   440 0.98 Sigma-54 interaction domain
HTH_8                PF02954.14    42 seq749_BIOID50897    -            592   1.5e-13   49.9   1.1   1   1   1.8e-16   3.2e-13   48.8   0.8     2    42   548   587   547   587 0.98 Bacterial regulatory protein, Fis family
PAS_8                PF13188.1     64 seq749_BIOID50897    -            592   8.9e-07   28.4   0.0   1   1   1.7e-09   2.9e-06   26.8   0.0     3    42   162   205   160   223 0.75 PAS domain
AAA_5                PF07728.9    139 seq749_BIOID50897    -            592   1.8e-06   27.6   0.0   1   1   2.8e-09   4.7e-06   26.2   0.0     2   123   296   415   295   425 0.83 AAA domain (dynein-related subfamily)
AAA                  PF00004.24   132 seq749_BIOID50897    -            592   4.9e-05   23.4   0.0   1   1   9.1e-08   0.00016   21.7   0.0     1   111   296   415   296   433 0.83 ATPase family associated with various cellular activities (AAA)
UvrB                 PF12344.3     44 seq750_BIOID50897    -            673   6.7e-23   79.8   0.9   1   1   1.3e-25   2.9e-22   77.7   0.1     1    43   552   594   552   595 0.97 Ultra-violet resistance protein B
Helicase_C           PF00271.26    78 seq750_BIOID50897    -            673   1.2e-15   57.0   0.0   1   1   1.2e-18   2.8e-15   55.8   0.0     2    77   465   545   464   546 0.98 Helicase conserved C-terminal domain
ResIII               PF04851.10   184 seq750_BIOID50897    -            673   1.1e-11   44.8   0.0   1   1     3e-14   6.9e-11   42.1   0.0     4    94    13   101    10   134 0.79 Type III restriction enzyme, res subunit
UVR                  PF02151.14    36 seq750_BIOID50897    -            673   5.2e-07   28.8   1.1   1   1     7e-10   1.6e-06   27.3   0.8     2    35   634   667   633   668 0.93 UvrB/uvrC motif
Glucosamine_iso      PF01182.15   199 seq751_BIOID50897    -            266   9.1e-25   87.4   0.0   1   1   8.8e-29   1.2e-24   87.0   0.0     4   198    15   216    12   217 0.85 Glucosamine-6-phosphate isomerases/6-phosphogluconolactonase
ACPS                 PF01648.15   113 seq753_BIOID50897    -            195   9.7e-12   44.6   0.0   1   1   1.1e-15   1.5e-11   44.0   0.0     2    73    88   155    87   189 0.80 4'-phosphopantetheinyl transferase superfamily
UPF0054              PF02130.12   145 seq754_BIOID50897    -            155   1.6e-43  147.3   0.0   1   1   1.3e-47   1.8e-43  147.1   0.0    13   144    22   144     9   145 0.88 Uncharacterized protein family UPF0054
Pentapeptide_4       PF13599.1     78 seq755_BIOID50897    -            149   6.9e-10   38.4  16.8   1   1   4.6e-11   3.2e-07   29.9   3.6     4    78    38   112    36   120 0.94 Pentapeptide repeats (9 copies)
PLDc_2               PF13091.1    126 seq756_BIOID50897    -            493   5.5e-35  119.7   0.0   1   2   1.1e-13   7.8e-10   38.4   0.0     6   126    59   204    55   204 0.68 PLD-like domain
PLDc_2               PF13091.1    126 seq756_BIOID50897    -            493   5.5e-35  119.7   0.0   2   2   2.6e-26   1.8e-22   79.3   0.0     5   123   295   437   291   440 0.92 PLD-like domain
DUF3520              PF12034.3    183 seq757_BIOID50897    -            575   5.9e-67  225.2   0.0   1   1   2.2e-70   5.9e-67  225.2   0.0     2   181   393   569   392   571 0.97 Domain of unknown function (DUF3520)
vWF_A                PF12450.3    101 seq757_BIOID50897    -            575     2e-35  120.4   0.0   1   1   2.5e-38   6.8e-35  118.7   0.0     7   101    98   199    92   199 0.91 von Willebrand factor
VWA_2                PF13519.1    172 seq757_BIOID50897    -            575   3.8e-22   79.0   0.4   1   1   1.4e-25   3.8e-22   79.0   0.2     1   169   216   386   216   389 0.84 von Willebrand factor type A domain
VWA                  PF00092.23   179 seq757_BIOID50897    -            575   3.1e-22   79.0   0.7   1   1   2.9e-25   7.9e-22   77.7   0.5     1   174   216   384   216   392 0.91 von Willebrand factor type A domain
VWA_3                PF13768.1    156 seq757_BIOID50897    -            575   1.2e-16   60.6   0.4   1   1   1.2e-19   3.4e-16   59.1   0.0     2   155   216   374   215   375 0.86 von Willebrand factor type A domain
HTH_18               PF12833.2     81 seq758_BIOID50897    -            273   9.9e-17   60.7   0.0   1   1   4.9e-20   1.7e-16   59.9   0.0     2    81   181   258   180   258 0.95 Helix-turn-helix domain
AraC_binding         PF02311.14   136 seq758_BIOID50897    -            273   2.1e-05   24.1   0.1   1   1   1.2e-08   4.2e-05   23.1   0.1     5    79    22    96    19   152 0.76 AraC-like ligand binding domain
OsmC                 PF02566.14   100 seq759_BIOID50897    -            143   1.5e-19   69.9   0.1   1   1   1.4e-23   1.9e-19   69.5   0.0     2    99    42   139    41   140 0.89 OsmC-like protein
BPD_transp_1         PF00528.17   185 seq761_BIOID50897    -            536   9.9e-17   60.9  21.7   1   2   1.4e-15     2e-11   43.6   6.8     5   181    74   266    70   273 0.83 Binding-protein-dependent transport system inner membrane component
BPD_transp_1         PF00528.17   185 seq761_BIOID50897    -            536   9.9e-17   60.9  21.7   2   2   8.3e-12   1.1e-07   31.4   2.7    22   172   373   523   359   532 0.81 Binding-protein-dependent transport system inner membrane component
DUF3829              PF12889.2    277 seq763_BIOID50897    -            351   2.1e-79  266.5  12.1   1   1   1.8e-83   2.4e-79  266.2   8.4     2   277    71   351    70   351 0.98 Protein of unknown function (DUF3829)
P-II                 PF00543.17   102 seq764_BIOID50897    -            112   2.4e-40  136.9   1.0   1   1     2e-44   2.7e-40  136.8   0.7     1   102     4   105     4   105 0.99 Nitrogen regulatory protein P-II
Acetyltransf_3       PF13302.1    142 seq767_BIOID50897    -            194   8.5e-20   71.3   0.1   1   1     3e-23     1e-19   71.1   0.0     1   142    17   162    17   162 0.87 Acetyltransferase (GNAT) domain
Acetyltransf_4       PF13420.1    155 seq767_BIOID50897    -            194   6.1e-14   52.1   0.2   1   1   2.4e-17   8.2e-14   51.7   0.1     2   154    21   181    20   182 0.78 Acetyltransferase (GNAT) domain
Acetyltransf_1       PF00583.19    83 seq767_BIOID50897    -            194   1.9e-08   34.0   0.1   1   1   8.7e-12     3e-08   33.4   0.0     2    83    83   162    82   162 0.96 Acetyltransferase (GNAT) family
Acetyltransf_8       PF13523.1    152 seq767_BIOID50897    -            194   1.5e-06   28.1   0.1   1   1   5.7e-10   1.9e-06   27.6   0.1    61   141    76   166    20   170 0.80 Acetyltransferase (GNAT) domain
N6_N4_Mtase          PF01555.13   231 seq768_BIOID50897    -            296   7.2e-54  182.5   0.0   1   1     2e-57     9e-54  182.2   0.0     1   227    36   252    36   256 0.92 DNA methylase
RelA_SpoT            PF04607.12   116 seq769_BIOID50897    -            744   1.1e-37  128.5   0.2   1   1   1.3e-40   3.5e-37  126.8   0.0     1   114   251   360   251   362 0.98 Region found in RelA / SpoT proteins
HD_4                 PF13328.1    153 seq769_BIOID50897    -            744   1.6e-34  118.7   0.8   1   1   1.4e-37   3.9e-34  117.4   0.5    15   152    50   191    35   192 0.91 HD domain
TGS                  PF02824.16    60 seq769_BIOID50897    -            744     4e-23   80.9   0.1   1   1   5.8e-26   1.6e-22   79.0   0.0     1    60   406   465   406   465 0.99 TGS domain
ACT_4                PF13291.1     80 seq769_BIOID50897    -            744   1.5e-18   66.7   1.3   1   1   1.4e-21   3.7e-18   65.5   0.9     4    80   664   740   662   740 0.97 ACT domain
ACT                  PF01842.20    66 seq769_BIOID50897    -            744   7.4e-09   34.7   0.3   1   1   2.7e-12   7.4e-09   34.7   0.2     2    65   668   733   667   734 0.97 ACT domain
DUF808               PF05661.7    295 seq770_BIOID50897    -            305  2.1e-134  446.8  16.4   1   1  1.8e-138  2.5e-134  446.6  11.4     1   293     3   292     3   294 0.95 Protein of unknown function (DUF808)
KdpC                 PF02669.10   188 seq771_BIOID50897    -            194  9.2e-102  338.4   0.2   1   1  7.6e-106    1e-101  338.2   0.1     1   188     5   192     5   192 0.99 K+-transporting ATPase, c chain
Glyoxalase           PF00903.20   128 seq772_BIOID50897    -            138     7e-23   80.8   0.0   1   1   2.3e-26     8e-23   80.7   0.0     2   128    16   135    15   135 0.97 Glyoxalase/Bleomycin resistance protein/Dioxygenase superfamily
Glyoxalase_2         PF12681.2    108 seq772_BIOID50897    -            138   9.5e-18   64.6   0.0   1   1   3.2e-21   1.1e-17   64.4   0.0     1   108    21   136    21   136 0.78 Glyoxalase-like domain
Glyoxalase_4         PF13669.1    110 seq772_BIOID50897    -            138   2.5e-13   49.8   0.0   1   1   9.3e-17   3.2e-13   49.5   0.0     1   109    17   123    17   124 0.86 Glyoxalase/Bleomycin resistance protein/Dioxygenase superfamily
DUF462               PF04315.7    165 seq774_BIOID50897    -            182   1.4e-77  258.6   0.1   1   1   1.2e-81   1.6e-77  258.4   0.0     1   163    13   176    13   178 0.99 Protein of unknown function, DUF462
Fe-ADH               PF00465.14   366 seq775_BIOID50897    -            383  3.2e-121  404.3   9.4   1   1  5.3e-125  3.6e-121  404.1   6.5     2   366    10   375     9   375 0.97 Iron-containing alcohol dehydrogenase
Fe-ADH_2             PF13685.1    250 seq775_BIOID50897    -            383   1.4e-19   70.2   5.3   1   1   8.3e-21   5.7e-17   61.7   3.7     2   246    14   278    13   280 0.91 Iron-containing alcohol dehydrogenase
Toprim_4             PF13662.1     81 seq776_BIOID50897    -            201   2.6e-22   78.5   0.0   1   1   8.9e-26   4.1e-22   77.8   0.0     1    81    81   172    81   172 0.95 Toprim domain
RecR                 PF02132.10    41 seq776_BIOID50897    -            201   4.7e-16   57.8   1.1   1   1     1e-19   4.7e-16   57.8   0.8     2    41    39    78    38    78 0.95 RecR protein
Toprim               PF01751.17    88 seq776_BIOID50897    -            201   9.5e-11   41.3   0.0   1   1   3.6e-14   1.7e-10   40.5   0.0     2    77    83   166    82   173 0.90 Toprim domain
EAL                  PF00563.15   236 seq778_BIOID50897    -            661     1e-57  195.2   1.1   1   1   4.6e-61   1.6e-57  194.6   0.8     3   236   412   644   410   644 0.94 EAL domain
GGDEF                PF00990.16   161 seq778_BIOID50897    -            661   8.8e-46  155.3   0.0   1   1   4.6e-49   1.6e-45  154.4   0.0     1   160   237   390   237   391 0.97 GGDEF domain
PAS_9                PF13426.1    104 seq778_BIOID50897    -            661   3.3e-09   36.9   0.0   1   1   2.4e-12   8.4e-09   35.6   0.0     2   104   122   225   121   225 0.78 PAS domain
PAS                  PF00989.19   113 seq778_BIOID50897    -            661   5.2e-07   29.3   0.0   1   1     5e-10   1.7e-06   27.6   0.0     4   107   114   217   111   223 0.64 PAS fold
oligo_HPY            PF08352.7     64 seq779_BIOID50897    -            327   3.6e-19   68.7   0.4   1   1   1.4e-22   6.2e-19   67.9   0.3     1    64   233   297   233   297 0.99 Oligopeptide/dipeptide transporter, C-terminal region
ABC_tran             PF00005.22   118 seq779_BIOID50897    -            327   4.9e-19   68.7   0.0   1   1   1.9e-22   8.7e-19   67.9   0.0    15   118    65   182    52   182 0.88 ABC transporter
AAA_21               PF13304.1    303 seq779_BIOID50897    -            327   1.1e-09   38.6   0.6   1   1   2.7e-12   1.2e-08   35.1   0.0   231   302   148   217   112   218 0.93 AAA domain
Aldolase_II          PF00596.16   183 seq780_BIOID50897    -            213   1.8e-47  161.2   0.2   1   1   1.6e-51   2.2e-47  161.0   0.1     2   182     9   181     8   182 0.94 Class II Aldolase and Adducin N-terminal domain
AIRS                 PF00586.19    96 seq782_BIOID50897    -            325   1.7e-23   82.5   0.0   1   1   6.1e-27   4.2e-23   81.2   0.0     1    96    28   123    28   123 0.98 AIR synthase related protein, N-terminal domain
AIRS_C               PF02769.17   153 seq782_BIOID50897    -            325   1.2e-09   38.1   0.0   1   1   2.6e-13   1.7e-09   37.6   0.0     1   145   150   299   150   303 0.74 AIR synthase related protein, C-terminal domain
Ter                  PF05472.6    290 seq783_BIOID50897    -            313  3.9e-114  380.5   6.8   1   1  3.2e-118  4.4e-114  380.3   4.7     2   290    13   311    12   311 0.99 DNA replication terminus site-binding protein (Ter protein)
Cytochrom_C552       PF02335.10   435 seq784_BIOID50897    -            478  1.2e-172  574.3   8.0   1   1  2.2e-176  1.5e-172  574.0   5.5     3   433    43   472    41   474 0.98 Cytochrome c552
AmoA                 PF05145.7    318 seq785_BIOID50897    -             73     6e-24   84.5   2.2   1   1   4.8e-28   6.5e-24   84.4   1.5   250   317     1    68     1    69 0.98 Putative ammonia monooxygenase
DUF406               PF04175.7     94 seq786_BIOID50897    -             94   1.2e-33  115.3   1.5   1   1   9.5e-38   1.3e-33  115.2   1.1     3    94     3    94     1    94 0.98 Protein of unknown function (DUF406)
Fer2_3               PF13085.1    110 seq787_BIOID50897    -            238   6.5e-31  106.2   0.0   1   1   2.8e-34   9.5e-31  105.7   0.0     2   109     5   111     4   112 0.93 2Fe-2S iron-sulfur cluster binding domain
Fer4_17              PF13534.1     61 seq787_BIOID50897    -            238     2e-10   40.7   0.8   1   1   1.1e-13   3.9e-10   39.8   0.5     1    61   148   221   148   221 0.80 4Fe-4S dicluster domain
Fer4_8               PF13183.1     57 seq787_BIOID50897    -            238   1.3e-09   37.8   1.5   1   1     8e-13   2.7e-09   36.7   1.0     2    56   146   219   145   220 0.71 4Fe-4S dicluster domain
Fer4_18              PF13746.1     69 seq787_BIOID50897    -            238   3.3e-07   30.5   1.1   1   1     1e-09   3.5e-06   27.2   0.1     2    67   155   221   154   223 0.97 4Fe-4S dicluster domain
GntP_permease        PF02447.11   441 seq789_BIOID50897    -            439  3.7e-183  608.9  48.3   1   1  9.4e-187  4.3e-183  608.7  33.5     1   440     1   436     1   437 0.99 GntP family permease
CitMHS               PF03600.11   349 seq789_BIOID50897    -            439   1.7e-11   43.1  38.2   1   1   3.8e-15   1.7e-11   43.1  26.5     5   344     8   382     3   387 0.77 Citrate transporter
DctM                 PF06808.7    416 seq789_BIOID50897    -            439     5e-06   25.2  18.3   1   1   1.1e-09     5e-06   25.2  12.7   200   357   198   379   153   393 0.71 DctM-like transporters
Rotamase             PF00639.16    95 seq790_BIOID50897    -            428   2.5e-50  169.0   0.0   1   2   8.1e-24   2.2e-20   73.0   0.0     1    95   178   272   178   272 0.97 PPIC-type PPIASE domain
Rotamase             PF00639.16    95 seq790_BIOID50897    -            428   2.5e-50  169.0   0.0   2   2   5.3e-30   1.4e-26   92.8   0.0     1    94   289   381   289   382 0.98 PPIC-type PPIASE domain
Rotamase_3           PF13616.1    117 seq790_BIOID50897    -            428   2.3e-49  166.3   0.0   1   2   1.7e-23   4.7e-20   71.8   0.0     8   115   166   272   159   274 0.92 PPIC-type PPIASE domain
Rotamase_3           PF13616.1    117 seq790_BIOID50897    -            428   2.3e-49  166.3   0.0   2   2   9.5e-30   2.6e-26   92.0   0.0    14   116   283   383   275   384 0.93 PPIC-type PPIASE domain
SurA_N               PF09312.6    118 seq790_BIOID50897    -            428   9.3e-46  154.3   9.3   1   1   3.4e-49   9.3e-46  154.3   6.5     1   118    25   142    25   142 0.99 SurA N-terminal domain
Rotamase_2           PF13145.1    121 seq790_BIOID50897    -            428   1.3e-20   74.0   0.7   1   2   5.7e-13   1.6e-09   38.3   0.0    33   110   194   275   180   286 0.77 PPIC-type PPIASE domain
Rotamase_2           PF13145.1    121 seq790_BIOID50897    -            428   1.3e-20   74.0   0.7   2   2   2.3e-11   6.2e-08   33.1   0.1    33   110   302   385   293   395 0.69 PPIC-type PPIASE domain
SurA_N_3             PF13624.1    154 seq790_BIOID50897    -            428     7e-10   38.9   4.0   1   1   4.6e-13   1.3e-09   38.1   2.7    26   152    12   140     5   142 0.78 SurA N-terminal domain
MbtH                 PF03621.8     54 seq791_BIOID50897    -             72   3.9e-21   74.0   0.6   1   1   3.5e-25   4.8e-21   73.7   0.4     1    53     1    54     1    55 0.96 MbtH-like protein
HhH-GPD              PF00730.20   121 seq792_BIOID50897    -            211   9.8e-19   67.6   0.0   1   1   3.1e-22   1.4e-18   67.1   0.0     1   120    34   168    34   169 0.95 HhH-GPD superfamily base excision DNA repair protein
HHH                  PF00633.18    30 seq792_BIOID50897    -            211   7.1e-08   31.6   0.0   1   1   3.7e-11   1.7e-07   30.4   0.0     2    29   100   127    99   128 0.94 Helix-hairpin-helix motif
EndIII_4Fe-2S        PF10576.4     17 seq792_BIOID50897    -            211   9.7e-05   22.2   3.3   1   1   3.7e-08   0.00017   21.5   2.3     1    17   187   203   187   203 0.99 Iron-sulfur binding domain of endonuclease III
DUF3121              PF11319.3    183 seq793_BIOID50897    -            247   5.1e-56  188.9   0.0   1   1   4.5e-60   6.1e-56  188.6   0.0     2   183    53   238    52   238 0.95 Protein of unknown function (DUF3121)
Usher                PF00577.15   552 seq795_BIOID50897    -            382   8.1e-77  259.0  10.9   1   1   1.6e-80   1.1e-76  258.6   7.6   288   552    18   294     5   294 0.97 Type VII secretion system (T7SS), usher protein
PapC_C               PF13953.1     68 seq795_BIOID50897    -            382     1e-23   82.6   0.2   1   1   5.3e-27   3.6e-23   80.8   0.1     1    65   304   367   304   370 0.96 PapC C-terminal domain
DJ-1_PfpI            PF01965.19   147 seq799_BIOID50897    -            179   1.8e-42  144.1   0.0   1   1   3.1e-46   2.1e-42  143.9   0.0     1   147    38   178    38   178 0.97 DJ-1/PfpI family
DUF4066              PF13278.1    166 seq799_BIOID50897    -            179   3.8e-13   48.9   0.0   1   1   6.8e-17   4.7e-13   48.6   0.0     1   151    15   160    15   162 0.89 Putative amidotransferase
AMP-binding          PF00501.23   418 seq800_BIOID50897    -            548  7.3e-101  337.4   0.0   1   1  1.3e-104  8.7e-101  337.1   0.0     1   418    52   464    52   464 0.94 AMP-binding enzyme
DUF4009              PF13193.1     41 seq800_BIOID50897    -            548   1.9e-10   39.9   0.3   1   1   7.4e-14   5.1e-10   38.5   0.1     1    28   506   533   506   544 0.90 Domain of unknown function (DUF4009)
MipA                 PF06629.7    226 seq801_BIOID50897    -            246   1.1e-73  247.3   1.8   1   1   8.8e-78   1.2e-73  247.1   1.3     2   226    24   246    23   246 0.99 MltA-interacting protein MipA
OmpA                 PF00691.15    97 seq802_BIOID50897    -            160   3.6e-18   65.6   0.1   1   1     4e-22   5.5e-18   65.0   0.1     1    97    55   151    55   151 0.95 OmpA family
TPP_enzyme_N         PF02776.13   172 seq804_BIOID50897    -            556   2.2e-25   88.9   1.0   1   1   1.4e-25   9.8e-22   77.1   0.1     2   135     9   141     8   172 0.88 Thiamine pyrophosphate enzyme, N-terminal TPP binding domain
TPP_enzyme_C         PF02775.16   153 seq804_BIOID50897    -            556     8e-10   38.3   0.0   1   1   2.6e-13   1.8e-09   37.2   0.0    27   153   415   535   396   535 0.90 Thiamine pyrophosphate enzyme, C-terminal TPP binding domain
ABC_tran             PF00005.22   118 seq805_BIOID50897    -            637     1e-36  125.7   1.1   1   2   2.4e-18   3.3e-15   56.3   0.0     1   118    41   178    41   178 0.87 ABC transporter
ABC_tran             PF00005.22   118 seq805_BIOID50897    -            637     1e-36  125.7   1.1   2   2   2.6e-21   3.6e-18   65.9   0.0     1   118   352   459   352   459 0.92 ABC transporter
ABC_tran_2           PF12848.2     85 seq805_BIOID50897    -            637   6.6e-29   99.4   4.3   1   1   4.8e-32   6.6e-29   99.4   3.0     1    83   217   298   217   302 0.93 ABC transporter
Ammonium_transp      PF00909.16   399 seq806_BIOID50897    -            428    2e-131  438.0  40.4   1   1  1.6e-135  2.3e-131  437.8  28.0     1   399    33   426    33   426 0.97 Ammonium Transporter Family
GntR                 PF00392.16    64 seq807_BIOID50897    -            257   1.8e-23   81.5   1.4   1   1     7e-27   3.2e-23   80.8   0.2     1    64    10    73    10    73 0.99 Bacterial regulatory proteins, gntR family
FCD                  PF07729.7    125 seq807_BIOID50897    -            257   3.9e-21   75.5   7.6   1   1   1.3e-24   5.8e-21   74.9   5.3     1   125    97   226    97   226 0.92 FCD domain
Rrf2                 PF02082.15    83 seq807_BIOID50897    -            257   5.4e-05   23.1   0.1   1   1   2.9e-08   0.00013   21.8   0.0    28    69    36    76    23    82 0.88 Transcriptional regulator
DUF3521              PF12035.3     35 seq808_BIOID50897    -             31   7.3e-07   28.8   0.0   1   1     6e-11   8.1e-07   28.6   0.0     6    35     1    29     1    29 0.91 Protein of unknown function (DUF3521)
MreC                 PF04085.9    152 seq809_BIOID50897    -            367     1e-47  161.2   0.3   1   1   1.1e-51   1.4e-47  160.7   0.2     1   150   122   270   122   272 0.99 rod shape-determining protein MreC
FAD_binding_4        PF01565.18   139 seq810_BIOID50897    -            484   3.2e-37  126.9   1.5   1   1   8.3e-41   5.7e-37  126.1   1.0     1   138    51   190    51   191 0.97 FAD binding domain
FAD-oxidase_C        PF02913.14   249 seq810_BIOID50897    -            484   6.1e-21   74.7   0.0   1   1     4e-24   2.7e-20   72.6   0.0     2   247   228   477   227   479 0.79 FAD linked oxidases, C-terminal domain
SopA                 PF13981.1    135 seq811_BIOID50897    -            289   1.2e-32  112.6   7.0   1   1   1.4e-36   1.9e-32  112.0   4.9     3   135    56   189    54   189 0.97 SopA-like central domain
AMP-binding          PF00501.23   418 seq813_BIOID50897    -            719   2.2e-73  246.9   0.0   1   1   4.9e-77   3.4e-73  246.2   0.0     1   409   233   635   233   642 0.91 AMP-binding enzyme
Acyltransferase      PF01553.16   132 seq813_BIOID50897    -            719   3.5e-19   68.4   0.0   1   1   1.1e-22   7.3e-19   67.4   0.0     1   131    15   137    15   138 0.96 Acyltransferase
HyaE                 PF07449.6    107 seq814_BIOID50897    -            132   3.6e-40  136.0   0.0   1   1     3e-44   4.1e-40  135.8   0.0     1   107    10   116    10   116 0.99 Hydrogenase-1 expression protein HyaE
YcfA                 PF07927.7     58 seq815_BIOID50897    -             58   4.5e-11   42.4   0.0   1   1   3.7e-15   5.1e-11   42.2   0.0     2    58     4    57     3    57 0.92 YcfA-like protein
Ring_hydroxyl_A      PF00848.14   209 seq816_BIOID50897    -            453   2.4e-32  112.1   0.0   1   1   4.9e-36   3.4e-32  111.6   0.0     2   208   164   433   163   435 0.90 Ring hydroxylating alpha subunit (catalytic domain)
Rieske               PF00355.21    98 seq816_BIOID50897    -            453   2.5e-24   84.5   0.1   1   1   6.3e-28   4.3e-24   83.7   0.1     1    86    42   125    42   142 0.90 Rieske [2Fe-2S] domain
Cytochrom_B562       PF07361.6    103 seq817_BIOID50897    -            128   7.8e-35  119.2   5.2   1   1   6.5e-39   8.9e-35  119.0   3.6     1   103    23   128    23   128 0.99 Cytochrome b562
BPD_transp_2         PF02653.11   267 seq818_BIOID50897    -            331     3e-44  150.8  43.6   1   1   3.4e-48   4.6e-44  150.2  30.2     2   266    35   304    34   305 0.88 Branched-chain amino acid transport system / permease component
FliL                 PF03748.9     99 seq819_BIOID50897    -            155   2.4e-12   46.5   0.3   1   1   2.3e-16   3.1e-12   46.2   0.2     2    99    54   155    53   155 0.89 Flagellar basal body-associated protein FliL
YfiO                 PF13525.1    203 seq820_BIOID50897    -            245   1.1e-84  282.8   5.8   1   1   2.8e-88   1.3e-84  282.6   4.0     1   202    28   236    28   238 0.97 Outer membrane lipoprotein
TPR_18               PF13512.1    142 seq820_BIOID50897    -            245   5.1e-65  217.7   7.3   1   1     3e-68   1.4e-64  216.3   1.2     2   142    24   167    23   167 0.98 Tetratricopeptide repeat
Peptidase_M50        PF02163.17   192 seq821_BIOID50897    -            450   2.7e-70  235.1   0.3   1   1   6.9e-74   3.1e-70  234.9   0.2     2   192    11   446    10   446 0.99 Peptidase family M50
PDZ                  PF00595.19    81 seq821_BIOID50897    -            450   8.1e-13   48.2   0.3   1   1     1e-13   4.6e-10   39.4   0.0     8    81   209   277   203   277 0.91 PDZ domain (Also known as DHR or GLGF)
PDZ_2                PF13180.1     82 seq821_BIOID50897    -            450   7.3e-11   41.6   0.0   1   1   1.1e-11   5.1e-08   32.5   0.0    19    78   227   285   211   287 0.84 PDZ domain
AMP-binding          PF00501.23   418 seq822_BIOID50897    -           1293  1.1e-116  389.4   0.0   1   1  5.6e-120  1.5e-116  389.0   0.0     1   417   482   886   482   887 0.96 AMP-binding enzyme
Condensation         PF00668.15   301 seq822_BIOID50897    -           1293   3.6e-60  203.2   0.0   1   1     2e-63   5.5e-60  202.6   0.0     2   300     2   300     1   301 0.91 Condensation domain
Thioesterase         PF00975.15   229 seq822_BIOID50897    -           1293   3.6e-46  158.1   0.6   1   1   1.2e-46   3.3e-43  148.4   0.0     2   219  1067  1277  1066  1290 0.95 Thioesterase domain
PP-binding           PF00550.20    67 seq822_BIOID50897    -           1293   2.7e-09   37.0   0.1   1   1     3e-12   8.1e-09   35.5   0.1     3    65   980  1040   978  1042 0.90 Phosphopantetheine attachment site
Abhydrolase_6        PF12697.2    228 seq822_BIOID50897    -           1293   1.3e-05   25.1   0.1   1   1   4.8e-09   1.3e-05   25.1   0.1     2   127  1069  1198  1068  1267 0.65 Alpha/beta hydrolase family
CorC_HlyC            PF03471.12    81 seq823_BIOID50897    -            292   3.5e-24   84.3   0.4   1   1   1.6e-27   1.1e-23   82.7   0.0     2    79   206   281   205   283 0.94 Transporter associated domain
CBS                  PF00571.23    57 seq823_BIOID50897    -            292   1.2e-21   75.9   3.1   1   2   4.4e-14     3e-10   39.5   0.1     1    52    69   123    69   128 0.96 CBS domain
CBS                  PF00571.23    57 seq823_BIOID50897    -            292   1.2e-21   75.9   3.1   2   2   3.1e-13   2.1e-09   36.7   0.3     4    56   138   189   135   190 0.92 CBS domain
GTP_EFTU             PF00009.22   188 seq824_BIOID50897    -            475   5.2e-43  146.5   0.0   1   1   1.4e-46   6.3e-43  146.2   0.0     3   182    27   232    25   312 0.90 Elongation factor Tu GTP binding domain
MMR_HSR1             PF01926.18   114 seq824_BIOID50897    -            475   4.1e-06   26.6   0.0   1   1   2.3e-09   1.1e-05   25.3   0.0     5   114    33   169    29   173 0.77 50S ribosome-binding GTPase
GTP_EFTU_D2          PF03144.20    74 seq824_BIOID50897    -            475   2.6e-05   24.1   0.2   1   1   1.2e-08   5.4e-05   23.1   0.1     6    73   265   324   261   325 0.83 Elongation factor Tu domain 2
AA_permease_2        PF13520.1    426 seq825_BIOID50897    -            505   1.8e-32  112.3  60.8   1   1   3.5e-36   2.4e-32  111.9  42.2     2   419    14   473    13   488 0.77 Amino acid permease
AA_permease          PF00324.16   479 seq825_BIOID50897    -            505   1.7e-14   52.9  52.2   1   1   1.7e-17   1.1e-13   50.2  36.2    14   446    26   470    14   489 0.72 Amino acid permease
Rieske_2             PF13806.1    104 seq826_BIOID50897    -            108   2.3e-40  136.3   0.0   1   1   1.9e-44   2.6e-40  136.2   0.0     1   103     3   106     3   107 0.98 Rieske-like [2Fe-2S] domain
ABC_tran             PF00005.22   118 seq827_BIOID50897    -            255   1.4e-21   76.9   0.0   1   1   4.7e-25   2.1e-21   76.3   0.0     1   117    41   156    41   157 0.89 ABC transporter
TrbC_Ftype           PF09673.5    113 seq828_BIOID50897    -            213   7.2e-28   96.3   0.0   1   1   1.1e-31   1.5e-27   95.3   0.0     1   113    94   192    94   192 0.97 Type-F conjugative transfer system pilin assembly protein
GGDEF                PF00990.16   161 seq829_BIOID50897    -            430   1.3e-45  154.7   0.0   1   1   4.8e-49   2.2e-45  154.0   0.0     1   161   273   426   273   426 0.96 GGDEF domain
PAS_4                PF08448.5    110 seq829_BIOID50897    -            430   8.3e-09   35.3   0.0   1   1   6.3e-12   2.9e-08   33.6   0.0     6   110   162   264   156   264 0.89 PAS fold
PAS_8                PF13188.1     64 seq829_BIOID50897    -            430   7.9e-07   28.6   0.0   1   1   2.4e-06     0.011   15.4   0.0     9    37   157   191   150   217 0.74 PAS domain
ATP_bind_3           PF01171.15   182 seq831_BIOID50897    -            432   3.5e-60  202.5   0.0   1   1     1e-63   4.6e-60  202.1   0.0     1   180    14   191    14   193 0.97 PP-loop family
TilS_C               PF11734.3     74 seq831_BIOID50897    -            432   3.7e-25   86.8   0.0   1   1   3.1e-28   1.4e-24   84.9   0.0     1    74   356   427   356   427 0.90 TilS substrate C-terminal domain
TilS                 PF09179.6     69 seq831_BIOID50897    -            432   8.8e-23   80.0   4.7   1   1   7.8e-26   3.5e-22   78.0   3.2     1    69   241   309   241   309 0.98 TilS substrate binding domain
Glucokinase          PF02685.11   316 seq832_BIOID50897    -            321  4.5e-124  413.2   0.0   1   1  3.7e-128  5.1e-124  413.0   0.0     1   315     6   315     6   316 0.99 Glucokinase
TatD_DNase           PF01026.16   255 seq835_BIOID50897    -            265   1.2e-76  257.2   0.0   1   1   9.8e-81   1.3e-76  257.0   0.0     1   255     4   255     4   255 0.96 TatD related DNase
Rod-binding          PF10135.4     49 seq836_BIOID50897    -             99   1.1e-17   63.6   0.0   1   1   1.4e-21   1.9e-17   62.8   0.0     1    49    42    93    42    93 0.98 Rod binding protein
KduI                 PF04962.7    262 seq837_BIOID50897    -            278   3.2e-42  144.2   0.2   1   1   2.8e-46   3.9e-42  144.0   0.1     8   261    31   273    24   274 0.89 KduI/IolB family
Sdh5                 PF03937.11    51 seq838_BIOID50897    -             88   3.7e-22   77.8   2.9   1   1   3.1e-26   4.2e-22   77.7   1.3     1    51    11    60    11    60 0.99 Flavinator of succinate dehydrogenase
MraZ                 PF02381.13    72 seq840_BIOID50897    -            152   8.1e-48  159.9   0.0   1   2   4.8e-29   6.5e-25   86.5   0.0     1    71     1    75     1    76 0.98 MraZ protein
MraZ                 PF02381.13    72 seq840_BIOID50897    -            152   8.1e-48  159.9   0.0   2   2     2e-24   2.7e-20   71.7   0.0     1    59    77   135    77   146 0.92 MraZ protein
BPD_transp_1         PF00528.17   185 seq841_BIOID50897    -            296     9e-19   67.5  13.8   1   1   1.3e-22     9e-19   67.5   9.6     1   180   113   292   113   296 0.91 Binding-protein-dependent transport system inner membrane component
OppC_N               PF12911.2     56 seq841_BIOID50897    -            296   1.1e-10   40.5   1.6   1   1   1.9e-12   1.3e-08   33.9   0.0     5    56    16    67    12    67 0.94 N-terminal TM domain of oligopeptide transport permease C
DUF480               PF04337.7    148 seq842_BIOID50897    -            215   8.6e-65  216.9   0.5   1   1   1.1e-68   1.5e-64  216.2   0.3     1   148     5   158     5   158 0.99 Protein of unknown function, DUF480
DUF2502              PF10697.4     82 seq843_BIOID50897    -             98   8.4e-25   86.5  15.4   1   1   7.3e-29     1e-24   86.3  10.7     1    82    25    97    25    97 0.96 Protein of unknown function (DUF2502)
KdpD                 PF02702.12   211 seq845_BIOID50897    -            894   4.1e-99  329.8   0.0   1   1  2.8e-102   6.3e-99  329.2   0.0     2   211    21   230    20   230 0.99 Osmosensitive K+ channel His kinase sensor domain
HATPase_c            PF02518.21   111 seq845_BIOID50897    -            894   1.4e-24   85.7   0.0   1   1   1.5e-27   3.3e-24   84.6   0.0     6   110   778   881   774   882 0.97 Histidine kinase-, DNA gyrase B-, and HSP90-like ATPase
DUF4118              PF13493.1    105 seq845_BIOID50897    -            894   6.4e-15   55.1  14.3   1   1   4.8e-18   1.1e-14   54.3   9.9     5   103   407   499   402   501 0.84 Domain of unknown function (DUF4118)
HisKA                PF00512.20    68 seq845_BIOID50897    -            894   2.6e-11   43.2   1.8   1   1   1.1e-14   2.6e-11   43.2   1.2     2    68   664   730   663   730 0.88 His Kinase A (phospho-acceptor) domain
GAF_3                PF13492.1    129 seq845_BIOID50897    -            894   2.9e-10   40.1   0.0   1   1   3.8e-13   8.7e-10   38.6   0.0     2   129   528   644   527   644 0.86 GAF domain
Usp                  PF00582.21   140 seq845_BIOID50897    -            894   3.6e-05   23.8   0.6   1   1   6.9e-08   0.00016   21.7   0.4     3   133   251   365   249   373 0.85 Universal stress protein family
UPF0150              PF03681.10    48 seq846_BIOID50897    -            145   1.2e-12   47.0   0.1   1   1   2.8e-16   1.9e-12   46.4   0.1     1    45     9    53     9    56 0.95 Uncharacterised protein family (UPF0150)
HTH_3                PF01381.17    55 seq846_BIOID50897    -            145   2.1e-07   30.5   0.1   1   1   4.7e-11   3.2e-07   29.9   0.1     7    53    95   141    89   143 0.93 Helix-turn-helix
Fimbrial             PF00419.15   145 seq847_BIOID50897    -            187   4.8e-16   59.1   6.0   1   1   3.5e-20   4.8e-16   59.1   4.2     3   144    34   186    32   187 0.78 Fimbrial protein
SBP_bac_5            PF00496.17   374 seq848_BIOID50897    -            524   2.6e-88  296.2   2.5   1   1   2.3e-92   3.1e-88  296.0   1.8     2   370    68   437    67   441 0.90 Bacterial extracellular solute-binding proteins, family 5 Middle
YfcL                 PF08891.6     85 seq849_BIOID50897    -             92     2e-34  117.3   0.3   1   1   1.6e-38   2.2e-34  117.1   0.2     1    85     2    88     2    88 0.98 YfcL protein
GATase_4             PF13230.1    272 seq850_BIOID50897    -            255  3.2e-107  357.1   0.0   1   1  7.7e-111  3.5e-107  357.0   0.0     1   252     1   252     1   255 0.99 Glutamine amidotransferases class-II
GATase_2             PF00310.16   361 seq850_BIOID50897    -            255   3.3e-17   62.1   0.1   1   1   2.1e-15   9.7e-12   44.1   0.1   189   359    65   215    60   217 0.87 Glutamine amidotransferases class-II
A_deaminase          PF00962.17   330 seq851_BIOID50897    -            333  6.3e-101  337.5   0.0   1   1  5.2e-105  7.1e-101  337.3   0.0     2   329     6   328     5   329 0.99 Adenosine/AMP deaminase
CbiA                 PF01656.18   195 seq853_BIOID50897    -            214   8.2e-16   57.8   0.0   1   1     5e-19   1.1e-15   57.4   0.0     2   148     4   138     3   182 0.72 CobQ/CobB/MinD/ParA nucleotide binding domain
MipZ                 PF09140.6    261 seq853_BIOID50897    -            214   1.2e-13   50.6   3.3   1   1   1.1e-10   2.6e-07   29.9   0.1     2    53     2    52     1    61 0.88 ATPase MipZ
SRP54                PF00448.17   196 seq853_BIOID50897    -            214   4.1e-09   36.0   0.3   1   1   3.3e-12   7.6e-09   35.1   0.2     6    98     4    93     1   100 0.79 SRP54-type protein, GTPase domain
VirC1                PF07015.6    231 seq853_BIOID50897    -            214   3.5e-06   26.1   0.1   1   1   1.9e-09   4.4e-06   25.8   0.1     8   200     7   199     1   209 0.72 VirC1 protein
HAD_2                PF13419.1    176 seq856_BIOID50897    -            206   5.6e-29  101.5   0.1   1   1   1.9e-32   6.4e-29  101.3   0.1     2   176    11   191    10   191 0.85 Haloacid dehalogenase-like hydrolase
Hydrolase_like       PF13242.1     75 seq856_BIOID50897    -            206   2.5e-08   33.3   0.0   1   1   1.7e-11   5.9e-08   32.2   0.0     2    50   146   193   145   205 0.93 HAD-hyrolase-like
Hydrolase            PF00702.21   204 seq856_BIOID50897    -            206   1.9e-06   28.4   0.0   1   1   6.6e-10   2.2e-06   28.2   0.0   109   203    80   184    11   185 0.75 haloacid dehalogenase-like hydrolase
FecCD                PF01032.13   311 seq857_BIOID50897    -            332   1.5e-86  289.9  30.0   1   1   2.6e-90   1.7e-86  289.7  20.8     2   311    18   330    17   330 0.95 FecCD transport family
ABC-3                PF00950.12   258 seq857_BIOID50897    -            332   1.1e-07   31.3  11.2   1   1   1.6e-11   1.1e-07   31.3   7.8    50   253   119   326    99   330 0.80 ABC 3 transport family
Amidohydro_1         PF01979.15   333 seq860_BIOID50897    -            382   1.6e-39  136.4   0.3   1   1   5.3e-43   1.8e-39  136.2   0.2     1   332    50   363    50   364 0.94 Amidohydrolase family
Amidohydro_4         PF13147.1    304 seq860_BIOID50897    -            382   1.2e-12   48.3   0.1   1   1   4.6e-15   1.6e-11   44.7   0.1     2   304    46   361    45   361 0.64 Amidohydrolase
Amidohydro_3         PF07969.6    404 seq860_BIOID50897    -            382   1.5e-05   24.2   0.1   1   1   9.1e-09   3.1e-05   23.2   0.0   368   403   326   361   305   362 0.90 Amidohydrolase family
MacB_PCD             PF12704.2    232 seq862_BIOID50897    -            648   1.7e-54  184.7   3.1   1   1     5e-58   1.7e-54  184.7   2.1     1   231   261   491   261   492 0.94 MacB-like periplasmic core domain
ABC_tran             PF00005.22   118 seq862_BIOID50897    -            648   1.8e-21   76.5   0.0   1   1     1e-24   3.5e-21   75.6   0.0     1   117    48   172    48   173 0.94 ABC transporter
FtsX                 PF02687.16   121 seq862_BIOID50897    -            648   2.4e-21   75.5  10.3   1   1   7.1e-25   2.4e-21   75.5   7.1     2   121   527   641   526   641 0.97 FtsX-like permease family
AAA_21               PF13304.1    303 seq862_BIOID50897    -            648   7.5e-12   45.6   0.1   1   1   5.8e-10     2e-06   27.8   0.0   221   300   129   205    90   208 0.88 AAA domain
Peripla_BP_4         PF13407.1    258 seq863_BIOID50897    -            296   9.7e-59  198.6  12.1   1   1   3.4e-62   1.1e-58  198.4   8.4     1   258    29   281    29   281 0.97 Periplasmic binding protein domain
Peripla_BP_1         PF00532.16   279 seq863_BIOID50897    -            296   4.4e-27   94.8   2.4   1   1   1.6e-30   5.4e-27   94.6   1.7     2   250    27   268    26   289 0.86 Periplasmic binding proteins and sugar binding domain of LacI family
Peripla_BP_3         PF13377.1    160 seq863_BIOID50897    -            296   1.7e-15   57.2   0.0   1   1   2.4e-18   8.1e-15   55.0   0.0    19   145   158   284   148   296 0.81 Periplasmic binding protein-like domain
Peripla_BP_6         PF13458.1    343 seq863_BIOID50897    -            296   2.2e-12   46.9   4.2   1   1     8e-16   2.7e-12   46.5   2.9    44   235    58   249    19   283 0.86 Periplasmic binding protein
HupH_C               PF04809.8    120 seq864_BIOID50897    -            285   1.1e-49  166.9   0.0   1   2   3.3e-11   4.6e-07   29.5   0.0     6    96    50   140    47   155 0.82 HupH hydrogenase expression protein, C-terminal conserved region
HupH_C               PF04809.8    120 seq864_BIOID50897    -            285   1.1e-49  166.9   0.0   2   2   4.5e-44   6.2e-40  135.5   0.0     1   119   163   279   163   280 0.99 HupH hydrogenase expression protein, C-terminal conserved region
HSP90                PF00183.13   531 seq865_BIOID50897    -            624  1.5e-115  386.5   8.4   1   1  5.5e-118  2.5e-114  382.4   5.5    74   491   212   622   209   624 0.93 Hsp90 protein
HATPase_c_3          PF13589.1    137 seq865_BIOID50897    -            624   2.1e-15   56.4   1.5   1   1   7.1e-19   3.2e-15   55.8   0.1     2   123    26   171    25   183 0.79 Histidine kinase-, DNA gyrase B-, and HSP90-like ATPase
HATPase_c            PF02518.21   111 seq865_BIOID50897    -            624     8e-12   44.7   0.1   1   1   3.2e-15   1.5e-11   43.9   0.1     6   109    32   181    27   183 0.84 Histidine kinase-, DNA gyrase B-, and HSP90-like ATPase
DUF1434              PF07254.7    132 seq867_BIOID50897    -            135     6e-64  213.6  15.0   1   1   5.2e-68   7.1e-64  213.4  10.4     1   132     1   131     1   131 0.98 Protein of unknown function (DUF1434)
TGT                  PF01702.13   238 seq868_BIOID50897    -            375  2.9e-105  350.7   0.0   1   1  2.5e-109  3.5e-105  350.4   0.0     1   237   125   362   125   363 0.99 Queuine tRNA-ribosyltransferase
DUF3521              PF12035.3     35 seq869_BIOID50897    -             56   3.6e-12   45.8   0.7   1   1   4.2e-16   5.8e-12   45.1   0.5     1    34    20    47    20    48 0.96 Protein of unknown function (DUF3521)
MFS_2                PF13347.1    427 seq871_BIOID50897    -            473  7.9e-109  363.7  43.3   1   1  6.5e-113  8.9e-109  363.5  30.0     3   426     8   436     6   437 0.97 MFS/sugar transport protein
ROK                  PF00480.15   179 seq872_BIOID50897    -            331   1.1e-58  197.9   0.2   1   1     3e-62   1.4e-58  197.5   0.1     1   179    33   222    33   222 0.96 ROK family
Glucokinase          PF02685.11   316 seq872_BIOID50897    -            331   5.3e-10   38.4   0.0   1   1   2.2e-13   9.9e-10   37.5   0.0     4   235    35   266    32   276 0.81 Glucokinase
SLT_2                PF13406.1    262 seq873_BIOID50897    -            396   3.8e-86  288.1   0.1   1   1   3.3e-90   4.5e-86  287.8   0.0     3   261    92   387    90   388 0.90 Transglycosylase SLT domain
Sigma70_r4           PF04545.11    50 seq874_BIOID50897    -            238   5.2e-14   51.1   0.6   1   1   2.7e-17   1.2e-13   49.9   0.4     1    50   184   233   184   233 0.98 Sigma-70, region 4
Sigma70_r2           PF04542.9     71 seq874_BIOID50897    -            238   1.2e-12   47.1   0.7   1   1   4.1e-16   1.8e-12   46.5   0.1     2    71    26    97    25    97 0.94 Sigma-70 region 2
Sigma70_r4_2         PF08281.7     54 seq874_BIOID50897    -            238   9.1e-08   31.3   1.7   1   1   6.6e-11     3e-07   29.6   1.2     2    41   179   218   178   220 0.95 Sigma-70, region 4
Form_Nir_trans       PF01226.12   250 seq875_BIOID50897    -            268     2e-62  210.2  29.3   1   1   1.7e-66   2.4e-62  209.9  20.3    16   249    20   248     4   249 0.92 Formate/nitrite transporter
Transcrip_reg        PF01709.15   234 seq878_BIOID50897    -            238   9.7e-83  276.7   0.8   1   1     8e-87   1.1e-82  276.5   0.6     1   233     3   235     3   236 0.98 Transcriptional regulator
DUF2556              PF10831.3     53 seq879_BIOID50897    -             59   9.6e-40  133.9   6.0   1   1   7.8e-44   1.1e-39  133.7   4.2     1    53     1    53     1    53 0.99 Protein of unknown function (DUF2556)
DUF2158              PF09926.4     53 seq881_BIOID50897    -             60   8.5e-19   66.6   0.4   1   1   7.3e-23     1e-18   66.3   0.3     1    53     3    49     3    49 0.98 Uncharacterized small protein (DUF2158)
Methyltransf_5       PF01795.14   310 seq884_BIOID50897    -            313  1.5e-124  415.2   0.0   1   1  1.2e-128  1.7e-124  415.0   0.0     2   309     5   310     4   311 0.97 MraW methylase family
UPF0149              PF03695.8    178 seq885_BIOID50897    -            221   2.3e-36  125.2   6.7   1   1   3.9e-40   2.7e-36  125.0   4.7     1   177    11   185    11   186 0.95 Uncharacterised protein family (UPF0149)
SEC-C                PF02810.10    21 seq885_BIOID50897    -            221   1.2e-10   40.5   9.7   1   1   2.6e-14   1.8e-10   40.0   6.7     1    18   203   220   203   221 0.96 SEC-C motif
Nucleolin_N          PF12462.3    166 seq886_BIOID50897    -            715   2.3e-62  209.3   1.9   1   1   1.2e-65   2.3e-62  209.3   1.3     1   166    32   196    32   196 1.00 DNA helicase IV / RNA helicase N terminal
UvrD-helicase        PF00580.16   315 seq886_BIOID50897    -            715   3.6e-44  151.2   0.0   1   1     4e-47   7.8e-44  150.1   0.0     1   314   228   521   228   522 0.84 UvrD/REP helicase N-terminal domain
UvrD_C               PF13361.1    319 seq886_BIOID50897    -            715   1.2e-14   54.4   0.0   1   1   2.8e-16   5.5e-13   48.9   0.0   208   318   577   694   572   695 0.80 UvrD-like helicase C-terminal domain
AAA_19               PF13245.1     76 seq886_BIOID50897    -            715   4.8e-14   51.7   0.8   1   1   6.9e-17   1.3e-13   50.3   0.6     6    75   235   309   231   310 0.84 Part of AAA domain
UvrD_C_2             PF13538.1    104 seq886_BIOID50897    -            715     1e-09   38.3   0.1   1   1   2.6e-12   5.1e-09   36.0   0.1    50   102   614   689   561   691 0.79 Family description
AAA_28               PF13521.1    163 seq887_BIOID50897    -            410   4.7e-29  101.3   0.0   1   1     2e-32   6.9e-29  100.7   0.0     2   163   234   394   233   394 0.92 AAA domain
HTH_3                PF01381.17    55 seq887_BIOID50897    -            410   1.3e-09   37.6   0.1   1   1   1.3e-12   4.4e-09   35.9   0.0     1    52     7    59     7    61 0.95 Helix-turn-helix
HTH_19               PF12844.2     64 seq887_BIOID50897    -            410   2.5e-08   33.7   0.0   1   1   1.9e-10   6.6e-07   29.1   0.0     3    55     6    59     5    67 0.94 Helix-turn-helix domain
FeoC                 PF09012.5     69 seq888_BIOID50897    -             78   1.9e-15   56.1   0.4   1   1   3.3e-19   2.3e-15   55.9   0.3     1    65     3    69     3    75 0.92 FeoC like transcriptional regulator
TrmB                 PF01978.14    68 seq888_BIOID50897    -             78   2.2e-06   27.1   0.0   1   1   4.3e-10   2.9e-06   26.7   0.0    17    59    10    53     7    56 0.92 Sugar-specific transcriptional regulator TrmB
MFS_1                PF07690.11   354 seq889_BIOID50897    -            472   9.8e-57  192.1  44.8   1   2   3.6e-52   4.9e-48  163.5  16.0     2   269    56   327    55   340 0.89 Major Facilitator Superfamily
MFS_1                PF07690.11   354 seq889_BIOID50897    -            472   9.8e-57  192.1  44.8   2   2   1.3e-12   1.8e-08   33.4  10.6    59   178   340   456   328   470 0.85 Major Facilitator Superfamily
oligo_HPY            PF08352.7     64 seq891_BIOID50897    -            334   5.3e-20   71.4   0.6   1   1   2.3e-23     1e-19   70.5   0.4     1    64   241   306   241   306 0.97 Oligopeptide/dipeptide transporter, C-terminal region
ABC_tran             PF00005.22   118 seq891_BIOID50897    -            334   1.5e-19   70.3   0.0   1   1     6e-23   2.7e-19   69.5   0.0     1   117    62   189    62   190 0.82 ABC transporter
NADH-G_4Fe-4S_3      PF10588.4     41 seq892_BIOID50897    -            910   5.2e-17   60.6   0.2   1   1   4.6e-20     1e-16   59.7   0.2     1    41    90   130    90   130 0.98 NADH-ubiquinone oxidoreductase-G iron-sulfur binding region
Fer2_4               PF13510.1     82 seq892_BIOID50897    -            910   2.5e-11   43.1   0.2   1   1   1.4e-13   3.3e-10   39.5   0.0     5    78     5    80     3    84 0.88 2Fe-2S iron-sulfur cluster binding domain
Molybdop_Fe4S4       PF04879.11    55 seq892_BIOID50897    -            910   3.4e-11   42.6   0.1   1   1   4.1e-14   9.4e-11   41.2   0.1     1    54   223   276   223   277 0.97 Molybdopterin oxidoreductase Fe4S4 domain
Molybdopterin        PF00384.17   432 seq892_BIOID50897    -            910   3.1e-10   39.2   0.0   1   1   3.2e-11   7.4e-08   31.4   0.0   340   417   564   640   512   645 0.90 Molybdopterin oxidoreductase
Fer2                 PF00111.22    78 seq892_BIOID50897    -            910   2.3e-09   36.7   1.4   1   1   1.9e-12   4.3e-09   35.8   0.1     1    77     6    73     6    74 0.79 2Fe-2S iron-sulfur cluster binding domain
Molydop_binding      PF01568.16   109 seq892_BIOID50897    -            910   2.6e-07   30.3   0.0   1   1     3e-10   6.8e-07   28.9   0.0    20    81   831   892   823   906 0.89 Molydopterin dinucleotide binding domain
Aminotran_1_2        PF00155.16   363 seq894_BIOID50897    -            468   5.2e-31  107.7   0.0   1   1   1.2e-34   8.3e-31  107.1   0.0    44   348   145   445   120   458 0.88 Aminotransferase class I and II
GntR                 PF00392.16    64 seq894_BIOID50897    -            468     6e-15   54.3   0.1   1   1   2.9e-18     2e-14   52.6   0.0     1    64     3    66     3    66 0.98 Bacterial regulatory proteins, gntR family
PgpA                 PF04608.8    143 seq895_BIOID50897    -            172   4.8e-51  172.2   8.6   1   1   4.1e-55   5.5e-51  172.0   6.0     2   142    22   162    21   163 0.92 Phosphatidylglycerophosphatase A
TraN                 PF06986.6    248 seq896_BIOID50897    -            602   3.2e-74  249.2  25.2   1   1   2.4e-78   3.2e-74  249.2  17.5     4   247   306   552   303   553 0.95 Type-1V conjugative transfer system mating pair stabilisation
Phage_AlpA           PF05930.7     51 seq897_BIOID50897    -             61   5.8e-09   35.4   0.1   1   1   9.7e-13   6.6e-09   35.2   0.1     2    51     3    52     2    52 0.97 Prophage CP4-57 regulatory protein (AlpA)
HTH_17               PF12728.2     51 seq897_BIOID50897    -             61   2.8e-08   33.7   0.1   1   1   4.6e-12   3.1e-08   33.6   0.1     1    51     4    56     4    56 0.95 Helix-turn-helix domain
AceK                 PF06315.6    562 seq898_BIOID50897    -            578  6.2e-240  797.1   0.0   1   1  5.2e-244  7.1e-240  796.9   0.0     1   562     9   568     9   568 0.99 Isocitrate dehydrogenase kinase/phosphatase (AceK)
Trns_repr_metal      PF02583.12    85 seq900_BIOID50897    -             90   5.9e-24   83.9   2.8   1   1   4.7e-28   6.5e-24   83.8   2.0     2    85     6    88     5    88 0.96 Metal-sensitive transcriptional repressor
2-oxoacid_dh         PF00198.18   231 seq901_BIOID50897    -            630   3.4e-78  261.9   0.0   1   1   3.2e-81   4.8e-78  261.4   0.0     3   230   399   629   397   630 0.98 2-oxoacid dehydrogenases acyltransferase (catalytic domain)
Biotin_lipoyl        PF00364.17    74 seq901_BIOID50897    -            630     1e-66  220.3  35.1   1   3   1.3e-24     2e-21   75.3   4.6     2    73     4    73     3    74 0.97 Biotin-requiring enzyme
Biotin_lipoyl        PF00364.17    74 seq901_BIOID50897    -            630     1e-66  220.3  35.1   2   3   2.8e-26   4.3e-23   80.6   3.8     2    73   107   176   106   177 0.96 Biotin-requiring enzyme
Biotin_lipoyl        PF00364.17    74 seq901_BIOID50897    -            630     1e-66  220.3  35.1   3   3   4.5e-25   6.9e-22   76.7   4.9     1    73   207   277   207   278 0.97 Biotin-requiring enzyme
E3_binding           PF02817.12    39 seq901_BIOID50897    -            630   3.6e-16   58.4   0.1   1   1   2.3e-19   3.6e-16   58.4   0.1     3    39   327   363   325   363 0.97 e3 binding domain
Na_Ca_ex             PF01699.19   139 seq903_BIOID50897    -            325   1.8e-53  179.7  23.9   1   2   2.3e-32   3.2e-28   97.9   6.3     1   138    13   142    13   143 0.98 Sodium/calcium exchanger protein
Na_Ca_ex             PF01699.19   139 seq903_BIOID50897    -            325   1.8e-53  179.7  23.9   2   2     3e-29     4e-25   87.9   4.7     4   137   187   314   183   316 0.94 Sodium/calcium exchanger protein
Transket_pyr         PF02779.19   178 seq904_BIOID50897    -            933   5.3e-67  224.6   0.0   1   1   1.3e-70     9e-67  223.8   0.0     3   178   591   785   589   785 0.99 Transketolase, pyrimidine binding domain
E1_dh                PF00676.15   300 seq904_BIOID50897    -            933   1.7e-46  158.1   0.0   1   1   5.4e-50   3.7e-46  157.1   0.0    15   282   219   511   207   516 0.84 Dehydrogenase E1 component
GFO_IDH_MocA         PF01408.17   120 seq906_BIOID50897    -            307   9.4e-26   90.5   0.0   1   1   2.2e-29   1.5e-25   89.9   0.0     1   120     4   121     4   121 0.98 Oxidoreductase family, NAD-binding Rossmann fold
GFO_IDH_MocA_C       PF02894.12   115 seq906_BIOID50897    -            307   2.7e-07   30.2   0.1   1   1   9.2e-11   6.3e-07   29.0   0.0    19   114   141   226   132   227 0.92 Oxidoreductase family, C-terminal alpha/beta domain
LysR_substrate       PF03466.15   209 seq907_BIOID50897    -            320   1.2e-37  128.9   1.3   1   1   4.4e-41     3e-37  127.6   0.2     4   205    94   295    92   297 0.96 LysR substrate binding domain
HTH_1                PF00126.22    60 seq907_BIOID50897    -            320   1.7e-15   56.3   0.1   1   1   4.3e-19     3e-15   55.5   0.0     2    59     8    66     7    67 0.94 Bacterial regulatory helix-turn-helix protein, lysR family
DUF4137              PF13593.1    313 seq908_BIOID50897    -            332    8e-106  353.5  22.8   1   1  6.6e-110    9e-106  353.3  15.8     1   313     8   316     8   316 0.98 SBF-like CPA transporter family (DUF4137)
GGDEF                PF00990.16   161 seq909_BIOID50897    -            491   1.5e-44  151.3   0.0   1   1   1.5e-48   2.1e-44  150.8   0.0     1   161   328   485   328   485 0.98 GGDEF domain
Usher                PF00577.15   552 seq911_BIOID50897    -            881  3.8e-188  626.5  26.8   1   1    1e-191  4.7e-188  626.2  18.6     2   552   197   759   196   759 0.97 Type VII secretion system (T7SS), usher protein
PapC_N               PF13954.1    146 seq911_BIOID50897    -            881     8e-42  142.1   0.0   1   1   3.3e-45   1.5e-41  141.2   0.0     2   145    34   180    33   181 0.98 PapC N-terminal domain
PapC_C               PF13953.1     68 seq911_BIOID50897    -            881   1.6e-15   56.3   0.0   1   1   1.2e-18   5.7e-15   54.6   0.0     3    64   771   830   769   834 0.93 PapC C-terminal domain
BPD_transp_1         PF00528.17   185 seq912_BIOID50897    -            275   5.2e-23   81.3  16.5   1   1   3.8e-27   5.2e-23   81.3  11.4     1   181    98   269    98   271 0.97 Binding-protein-dependent transport system inner membrane component
LolB                 PF03550.9    157 seq913_BIOID50897    -            207   4.5e-56  188.6   1.6   1   1   4.4e-60   6.1e-56  188.2   1.1     2   157    49   204    48   204 0.99 Outer membrane lipoprotein LolB
Flg_bbr_C            PF06429.8     74 seq915_BIOID50897    -            458   2.3e-10   40.1   4.5   1   1   1.7e-14   2.3e-10   40.1   3.1    17    73   397   455   386   456 0.78 Flagellar basal body rod FlgEFG protein C-terminal
TetR_N               PF00440.18    47 seq917_BIOID50897    -            199   2.5e-11   42.9   0.0   1   1   2.9e-15   3.9e-11   42.2   0.0     1    46    13    58    13    59 0.93 Bacterial regulatory proteins, tetR family
GIY-YIG              PF01541.19    80 seq919_BIOID50897    -            100   6.9e-10   39.0   0.0   1   1     6e-14   8.3e-10   38.7   0.0     2    76     4    73     3    77 0.91 GIY-YIG catalytic domain
Peptidase_M23        PF01551.17    96 seq920_BIOID50897    -            427   2.2e-25   88.4   0.2   1   1   3.6e-29     5e-25   87.2   0.1     3    96   328   421   327   421 0.98 Peptidase family M23
Virul_fac_BrkB       PF03631.10   260 seq921_BIOID50897    -            290     1e-55  188.8  24.6   1   1   8.7e-60   1.2e-55  188.6  17.0     2   258    29   274    28   276 0.88 Virulence factor BrkB
GGDEF                PF00990.16   161 seq922_BIOID50897    -            564   6.6e-47  158.9   0.0   1   1   8.5e-51   1.2e-46  158.1   0.0     1   161   398   557   398   557 0.97 GGDEF domain
CN_hydrolase         PF00795.17   184 seq923_BIOID50897    -            512   9.6e-27   93.4   0.0   1   1   1.2e-30   1.6e-26   92.6   0.0     2   184   224   412   223   412 0.89 Carbon-nitrogen hydrolase
PseudoU_synth_2      PF00849.17   164 seq924_BIOID50897    -            319   2.6e-30  105.3   0.1   1   1   6.1e-34   4.2e-30  104.6   0.0     1   163   101   249   101   250 0.90 RNA pseudouridylate synthase
S4                   PF01479.20    48 seq924_BIOID50897    -            319   1.7e-10   40.0   0.2   1   1   4.7e-14   3.2e-10   39.1   0.2     1    48    20    66    20    66 0.96 S4 domain
TetR_C_3             PF08362.6    143 seq926_BIOID50897    -            212     3e-59  198.7   0.0   1   1   5.7e-63   3.9e-59  198.3   0.0     1   143    70   212    70   212 0.99 YcdC-like protein, C-terminal region
TetR_N               PF00440.18    47 seq926_BIOID50897    -            212   1.3e-16   59.8   0.2   1   1   2.9e-20     2e-16   59.2   0.1     1    47    23    69    23    69 0.98 Bacterial regulatory proteins, tetR family
HATPase_c            PF02518.21   111 seq927_BIOID50897    -            904   3.5e-29  100.6   0.0   1   1   4.1e-32   1.1e-28   99.0   0.0     1   110   547   652   547   653 0.98 Histidine kinase-, DNA gyrase B-, and HSP90-like ATPase
HisKA                PF00512.20    68 seq927_BIOID50897    -            904   8.9e-17   60.7   0.2   1   1   3.3e-20   8.9e-17   60.7   0.1     2    68   434   498   433   498 0.95 His Kinase A (phospho-acceptor) domain
Response_reg         PF00072.19   112 seq927_BIOID50897    -            904   2.5e-14   53.0   0.1   1   1   5.3e-17   1.4e-13   50.6   0.0     1   107   674   780   674   785 0.95 Response regulator receiver domain
Hpt                  PF01627.18    90 seq927_BIOID50897    -            904   4.5e-11   42.4   1.1   1   1   1.7e-14   4.5e-11   42.4   0.8     1    85   817   897   817   900 0.92 Hpt domain
HAMP                 PF00672.20    70 seq927_BIOID50897    -            904   7.9e-09   35.4   0.4   1   1   2.9e-12   7.9e-09   35.4   0.3     1    68   324   392   324   397 0.85 HAMP domain
adh_short            PF00106.20   167 seq928_BIOID50897    -            253   5.6e-28   97.8   0.1   1   1   1.7e-31   7.8e-28   97.3   0.1     1   166    11   176    11   177 0.93 short chain dehydrogenase
adh_short_C2         PF13561.1    243 seq928_BIOID50897    -            253   1.8e-20   73.6   0.0   1   1   5.4e-24   2.4e-20   73.2   0.0     5   241    19   249    17   250 0.91 Enoyl-(Acyl carrier protein) reductase
KR                   PF08659.5    181 seq928_BIOID50897    -            253   3.4e-06   26.7   0.1   1   1   1.2e-09   5.4e-06   26.0   0.1     3   125    13   129    12   192 0.84 KR domain
DUF3987              PF13148.1    375 seq929_BIOID50897    -            832   2.9e-63  213.5   0.1   1   1   5.4e-67   7.3e-63  212.2   0.1     5   370   362   752   359   757 0.93 Protein of unknown function (DUF3987)
Fimbrial             PF00419.15   145 seq930_BIOID50897    -            177   3.8e-21   75.7   3.8   1   1   3.3e-25   4.5e-21   75.4   2.6     1   145    28   177    28   177 0.93 Fimbrial protein
Fimbrial             PF00419.15   145 seq931_BIOID50897    -            176   1.9e-19   70.2   0.2   1   1   1.6e-23   2.2e-19   70.0   0.1     3   145    29   176    27   176 0.91 Fimbrial protein
Chor_lyase           PF04345.8    168 seq933_BIOID50897    -            165   5.1e-31  107.2   0.0   1   1   4.5e-35   6.1e-31  106.9   0.0    12   163    17   165    10   165 0.90 Chorismate lyase
MreD                 PF04093.7    160 seq934_BIOID50897    -            162   1.2e-46  158.3  22.1   1   1     1e-50   1.4e-46  158.1  15.3     2   160     5   155     4   155 0.99 rod shape-determining protein MreD
ABC_tran             PF00005.22   118 seq935_BIOID50897    -            330   3.1e-19   69.3   0.0   1   1   7.1e-22   3.3e-18   66.0   0.0     1   118    47   187    47   187 0.91 ABC transporter
oligo_HPY            PF08352.7     64 seq935_BIOID50897    -            330   4.6e-18   65.2   0.4   1   1     2e-21   9.1e-18   64.2   0.2     1    64   238   305   238   305 0.96 Oligopeptide/dipeptide transporter, C-terminal region
AAA_21               PF13304.1    303 seq935_BIOID50897    -            330   7.7e-11   42.3   0.2   1   1   7.7e-11   3.5e-07   30.3   0.0   234   300   156   220   131   223 0.86 AAA domain
HycA_repressor       PF11046.3    149 seq936_BIOID50897    -            153   2.1e-90  300.2   1.0   1   1   1.7e-94   2.3e-90  300.1   0.7     1   148     1   148     1   149 0.99 Transcriptional repressor of hyc and hyp operons
Transposase_31       PF04754.7    205 seq937_BIOID50897    -            292   5.7e-84  280.4   0.0   1   1   5.7e-88   7.8e-84  280.0   0.0     1   204     8   209     8   210 0.99 Putative transposase, YhgA-like
PTR2                 PF00854.16   373 seq938_BIOID50897    -            500   3.8e-75  252.8  26.0   1   1   6.9e-79   4.7e-75  252.5  15.9     2   370    89   428    88   431 0.97 POT family
MFS_1                PF07690.11   354 seq938_BIOID50897    -            500   2.6e-20   72.3  54.6   1   1   3.7e-21   2.5e-17   62.5  25.8    10   301    35   372    26   382 0.78 Major Facilitator Superfamily
DHBP_synthase        PF00926.14   194 seq939_BIOID50897    -            217     6e-80  266.9   0.8   1   1   4.9e-84   6.7e-80  266.7   0.6     1   194    16   209    16   209 0.99 3,4-dihydroxy-2-butanone 4-phosphate synthase
PdxA                 PF04166.7    299 seq940_BIOID50897    -            329  1.2e-123  411.9   0.0   1   1  1.1e-127  1.5e-123  411.6   0.0     6   299    29   322    25   322 0.99 Pyridoxal phosphate biosynthetic protein PdxA
ABC_tran             PF00005.22   118 seq941_BIOID50897    -            232   5.3e-26   91.1   0.0   1   1   1.3e-29   8.7e-26   90.5   0.0     1   117    39   157    39   158 0.92 ABC transporter
AAA_21               PF13304.1    303 seq941_BIOID50897    -            232   6.3e-12   45.9   0.2   1   1   2.5e-10   1.7e-06   28.1   0.0   235   298   128   189   124   191 0.93 AAA domain
DUF4156              PF13698.1     93 seq943_BIOID50897    -            128   4.7e-32  109.6   0.1   1   1   4.3e-36   5.9e-32  109.2   0.0     2    93    34   126    33   126 0.98 Domain of unknown function (DUF4156)
DUF805               PF05656.9    117 seq944_BIOID50897    -            146   2.4e-20   72.4  11.7   1   1   3.8e-24   5.2e-20   71.3   8.1     2   116     7   134     6   135 0.82 Protein of unknown function (DUF805)
Fe_dep_repr_C        PF02742.10    71 seq945_BIOID50897    -            155   1.4e-13   50.2   0.9   1   1   1.5e-16   2.9e-13   49.1   0.6     1    57    95   150    95   154 0.95 Iron dependent repressor, metal binding and dimerisation domain
Fe_dep_repress       PF01325.14    60 seq945_BIOID50897    -            155   6.9e-11   41.8   0.0   1   1   6.3e-14   1.2e-10   40.9   0.0     6    60    38    92    35    92 0.95 Iron dependent repressor, N-terminal DNA binding domain
HTH_24               PF13412.1     48 seq945_BIOID50897    -            155   1.2e-07   30.9   0.0   1   1     9e-11   1.8e-07   30.3   0.0     3    48    40    85    38    85 0.90 Winged helix-turn-helix DNA-binding
MarR                 PF01047.17    59 seq945_BIOID50897    -            155   1.7e-06   27.4   0.0   1   1   1.6e-09   3.1e-06   26.6   0.0    11    48    48    85    47    87 0.95 MarR family
Peripla_BP_3         PF13377.1    160 seq947_BIOID50897    -            332   1.6e-23   83.3   0.0   1   1   1.7e-26   5.8e-23   81.5   0.0    10   156   182   328   172   332 0.82 Periplasmic binding protein-like domain
Peripla_BP_1         PF00532.16   279 seq947_BIOID50897    -            332   2.6e-21   75.9   0.0   1   1     1e-24   3.5e-21   75.5   0.0     3   267    65   317    63   324 0.87 Periplasmic binding proteins and sugar binding domain of LacI family
LacI                 PF00356.16    46 seq947_BIOID50897    -            332   1.7e-19   69.0   0.3   1   1   1.2e-22   4.1e-19   67.8   0.1     1    46     7    52     7    52 0.98 Bacterial regulatory proteins, lacI family
Peripla_BP_4         PF13407.1    258 seq947_BIOID50897    -            332   8.8e-17   61.1   0.0   1   1   4.2e-20   1.4e-16   60.4   0.0     2   256    67   312    66   314 0.88 Periplasmic binding protein domain
PTS_EIIC             PF02378.13   321 seq948_BIOID50897    -            477   1.4e-80  270.4  33.4   1   1   2.1e-84   1.4e-80  270.4  23.2     1   321    13   320    13   320 0.94 Phosphotransferase system, EIIC
PTS_EIIB             PF00367.15    35 seq948_BIOID50897    -            477   7.7e-14   50.5   0.1   1   1     2e-17   1.3e-13   49.7   0.0     3    35   404   436   402   436 0.95 phosphotransferase system, EIIB
FAA_hydrolase        PF01557.13   217 seq950_BIOID50897    -            271     6e-24   84.5   0.0   1   1   5.9e-28   8.1e-24   84.1   0.0     2   216    58   261    57   262 0.88 Fumarylacetoacetate (FAA) hydrolase family
T2SE                 PF00437.15   272 seq951_BIOID50897    -            512   7.2e-37  126.6   0.0   1   1   8.1e-41   1.1e-36  126.0   0.0    66   271   166   385   151   386 0.87 Type II/IV secretion system protein
HK                   PF02110.10   246 seq952_BIOID50897    -            262  3.5e-103  343.9   1.2   1   1  8.8e-107    4e-103  343.7   0.8     1   246    15   259    15   259 0.99 Hydroxyethylthiazole kinase family
Phos_pyr_kin         PF08543.7    246 seq952_BIOID50897    -            262   1.6e-08   34.0   0.3   1   1   5.7e-12   2.6e-08   33.2   0.2    69   241    77   241    25   245 0.75 Phosphomethylpyrimidine kinase
Carb_kinase          PF01256.12   242 seq952_BIOID50897    -            262   1.5e-05   24.2   0.6   1   1   4.2e-09   1.9e-05   23.9   0.4    63   226    59   238    11   252 0.80 Carbohydrate kinase
MacB_PCD             PF12704.2    232 seq953_BIOID50897    -            399     3e-18   66.1   0.1   1   1   4.4e-22     3e-18   66.1   0.0     9   227    24   237    11   239 0.79 MacB-like periplasmic core domain
FtsX                 PF02687.16   121 seq953_BIOID50897    -            399   2.4e-17   62.7  17.6   1   1   3.9e-21   2.7e-17   62.5  10.1     2   121   269   392   268   392 0.95 FtsX-like permease family
DNA_processg_A       PF02481.10   212 seq954_BIOID50897    -            374   2.3e-72  242.1   0.0   1   1   2.2e-76     3e-72  241.8   0.0     2   211    67   274    66   275 0.98 DNA recombination-mediator protein A
Paired_CXXCH_1       PF09699.5     41 seq955_BIOID50897    -            190   6.5e-08   31.8  25.9   1   1     2e-08   6.7e-05   22.2   3.7     4    40   135   173   131   174 0.78 Doubled CXXCH motif (Paired_CXXCH_1)
DUF519               PF04378.8    245 seq956_BIOID50897    -            280  3.8e-115  382.9   0.0   1   1  3.2e-119  4.4e-115  382.7   0.0     1   245    33   278    33   278 1.00 Protein of unknown function (DUF519)
Peptidase_S11        PF00768.15   241 seq958_BIOID50897    -            407  8.9e-101  336.0   0.4   1   1  2.5e-104  1.1e-100  335.7   0.2     2   241    36   273    35   273 0.99 D-alanyl-D-alanine carboxypeptidase
PBP5_C               PF07943.8     91 seq958_BIOID50897    -            407   5.7e-25   87.0   0.0   1   1   2.3e-28   1.1e-24   86.1   0.0     1    91   292   383   292   383 0.99 Penicillin-binding protein 5, C-terminal domain
Beta-lactamase2      PF13354.1    197 seq958_BIOID50897    -            407     1e-13   51.0   0.1   1   1   3.1e-17   1.4e-13   50.6   0.1     4   144    57   209    54   262 0.75 Beta-lactamase enzyme family
PTS_IIB              PF02302.12    90 seq959_BIOID50897    -            108   6.8e-17   61.5   1.0   1   1   5.8e-21   7.9e-17   61.3   0.7     2    90     7    98     6    98 0.95 PTS system, Lactose/Cellobiose specific IIB subunit
Bac_transf           PF02397.11   187 seq960_BIOID50897    -            476   1.5e-68  229.5   0.0   1   1   5.3e-72   3.6e-68  228.2   0.0     1   187   280   476   280   476 0.94 Bacterial sugar transferase
CoA_binding_3        PF13727.1    175 seq960_BIOID50897    -            476   3.3e-07   30.1   2.1   1   1   4.8e-11   3.3e-07   30.1   1.5    13   129    80   197    65   209 0.82 CoA-binding domain
FecCD                PF01032.13   311 seq962_BIOID50897    -            318   3.2e-94  315.1  27.1   1   1   2.9e-98   3.9e-94  314.8  18.8     2   311    13   316     9   316 0.98 FecCD transport family
Na_Pi_cotrans        PF02690.10   142 seq963_BIOID50897    -            543   1.6e-44  150.9  30.2   1   2   1.4e-39   9.5e-36  122.5   7.0     1   140    13   148    13   150 0.98 Na+/Pi-cotransporter
Na_Pi_cotrans        PF02690.10   142 seq963_BIOID50897    -            543   1.6e-44  150.9  30.2   2   2   1.6e-13   1.1e-09   38.0  10.2     1   123   139   265   139   284 0.90 Na+/Pi-cotransporter
Peptidase_S11        PF00768.15   241 seq965_BIOID50897    -            390   1.8e-97  325.2   0.0   1   1  4.9e-101   2.2e-97  324.9   0.0     4   240    30   264    27   265 0.99 D-alanyl-D-alanine carboxypeptidase
PBP5_C               PF07943.8     91 seq965_BIOID50897    -            390   9.8e-23   79.8   0.0   1   1   3.3e-26   1.5e-22   79.2   0.0     1    90   284   374   284   375 0.99 Penicillin-binding protein 5, C-terminal domain
Beta-lactamase2      PF13354.1    197 seq965_BIOID50897    -            390   4.7e-11   42.3   0.0   1   1   1.4e-14   6.3e-11   41.9   0.0     2   175    47   241    46   266 0.74 Beta-lactamase enzyme family
THF_DHG_CYH_C        PF02882.14   161 seq966_BIOID50897    -            320   1.7e-68  228.6   0.1   1   1   4.7e-72   3.2e-68  227.7   0.1     1   157   156   311   156   315 0.99 Tetrahydrofolate dehydrogenase/cyclohydrolase, NAD(P)-binding domain
THF_DHG_CYH          PF00763.18   117 seq966_BIOID50897    -            320   1.4e-41  141.1   0.1   1   1   3.2e-45   2.2e-41  140.4   0.1     1   117    36   153    36   153 0.99 Tetrahydrofolate dehydrogenase/cyclohydrolase, catalytic domain
Ring_hydroxyl_B      PF00866.13   145 seq967_BIOID50897    -            172   2.4e-47  160.1   5.2   1   1     2e-51   2.7e-47  159.9   3.6     1   145    19   166    19   166 0.98 Ring hydroxylating beta subunit
DNA_pol_A            PF00476.15   383 seq968_BIOID50897    -            928  2.7e-160  533.0   0.0   1   1  1.1e-163  3.7e-160  532.6   0.0     2   383   548   927   547   927 0.99 DNA polymerase family A
5_3_exonuc_N         PF02739.11   169 seq968_BIOID50897    -            928   1.7e-59  199.8   0.0   1   1   1.1e-62   3.9e-59  198.7   0.0     2   169     8   169     7   169 0.99 5'-3' exonuclease, N-terminal resolvase-like domain
DNA_pol_A_exo1       PF01612.15   174 seq968_BIOID50897    -            928   6.4e-45  152.5   0.1   1   1   3.6e-48   1.2e-44  151.6   0.1     1   174   330   517   330   517 0.97 3'-5' exonuclease
5_3_exonuc           PF01367.15   101 seq968_BIOID50897    -            928     3e-31  107.5   0.0   1   1   2.2e-34   7.5e-31  106.2   0.0     1    99   171   275   171   277 0.97 5'-3' exonuclease, C-terminal SAM fold
Bac_Ubq_Cox          PF01654.12   436 seq969_BIOID50897    -            514  3.5e-184  612.1  24.6   1   1  3.4e-188  4.7e-184  611.7  17.1     1   435     7   502     7   503 0.97 Bacterial Cytochrome Ubiquinol Oxidase
TP_methylase         PF00590.15   210 seq970_BIOID50897    -            457   9.3e-50  169.1   0.1   1   1   3.2e-53   1.5e-49  168.4   0.1     2   209   218   426   217   427 0.92 Tetrapyrrole (Corrin/Porphyrin) Methylases
NAD_binding_7        PF13241.1    103 seq970_BIOID50897    -            457   6.1e-28   96.9   0.1   1   1   1.3e-29     6e-26   90.5   0.0     1   103     6   115     6   115 0.89 Putative NAD(P)-binding
CysG_dimeriser       PF10414.4     60 seq970_BIOID50897    -            457   1.7e-19   68.9   0.9   1   1   3.7e-23   1.7e-19   68.9   0.6     2    60   150   209   149   209 0.97 Sirohaem synthase dimerisation region
PfkB                 PF00294.19   301 seq971_BIOID50897    -            314   3.8e-75  252.6   3.3   1   1   6.4e-79   4.4e-75  252.4   2.3     3   300    11   302     9   303 0.95 pfkB family carbohydrate kinase
Phos_pyr_kin         PF08543.7    246 seq971_BIOID50897    -            314   1.9e-15   56.6   0.4   1   1   3.9e-19   2.6e-15   56.1   0.2   104   231   170   290   132   299 0.82 Phosphomethylpyrimidine kinase
GST_N_3              PF13417.1     75 seq973_BIOID50897    -            205   3.4e-09   36.6   0.0   1   1   8.8e-13     6e-09   35.8   0.0    15    72    17    79    13    84 0.88 Glutathione S-transferase, N-terminal domain
GST_N_2              PF13409.1     70 seq973_BIOID50897    -            205   1.7e-06   27.8   0.0   1   1   4.4e-10     3e-06   27.0   0.0     9    67    16    74    12    77 0.86 Glutathione S-transferase, N-terminal domain
PhdYeFM_antitox      PF02604.14    75 seq974_BIOID50897    -             73   1.3e-16   59.7   0.1   1   1     2e-20   1.4e-16   59.7   0.1     1    63     1    62     1    73 0.90 Antitoxin Phd_YefM, type II toxin-antitoxin system
RelB_N               PF12910.2     46 seq974_BIOID50897    -             73   3.9e-12   45.2   0.2   1   1   1.1e-15   7.4e-12   44.3   0.0     1    45     1    44     1    45 0.95 Antitoxin of toxin-antitoxin stability system N-terminal
AFG1_ATPase          PF03969.11   362 seq975_BIOID50897    -            375  2.7e-166  552.7   0.1   1   1  2.2e-170    3e-166  552.5   0.1     2   362     5   371     4   371 0.99 AFG1-like ATPase
Sugar_tr             PF00083.19   451 seq976_BIOID50897    -            469   9.6e-50  169.3  24.9   1   1   1.8e-53   1.3e-49  168.9  17.2     7   445    49   454    44   459 0.88 Sugar (and other) transporter
MFS_1                PF07690.11   354 seq976_BIOID50897    -            469   8.9e-36  123.2  53.3   1   2     3e-33     2e-29  102.3  26.8     5   317    52   374    45   382 0.79 Major Facilitator Superfamily
MFS_1                PF07690.11   354 seq976_BIOID50897    -            469   8.9e-36  123.2  53.3   2   2   1.2e-12   7.9e-09   34.6  13.2    60   180   332   450   327   460 0.88 Major Facilitator Superfamily
Bac_surface_Ag       PF01103.18   323 seq978_BIOID50897    -            810  1.7e-100  336.4  16.0   1   1  1.1e-103  3.7e-100  335.4  11.1     1   323   448   810   448   810 0.96 Surface antigen
Surf_Ag_VNR          PF07244.10    78 seq978_BIOID50897    -            810   3.1e-65  216.4  10.4   1   5   6.3e-10   2.2e-06   27.8   0.0     1    78    24    91    24    91 0.87 Surface antigen variable number repeat
Surf_Ag_VNR          PF07244.10    78 seq978_BIOID50897    -            810   3.1e-65  216.4  10.4   2   5   5.9e-15     2e-11   44.0   0.0     1    78    92   172    92   172 0.93 Surface antigen variable number repeat
Surf_Ag_VNR          PF07244.10    78 seq978_BIOID50897    -            810   3.1e-65  216.4  10.4   3   5   3.5e-17   1.2e-13   51.1   0.1     2    78   176   263   175   263 0.86 Surface antigen variable number repeat
Surf_Ag_VNR          PF07244.10    78 seq978_BIOID50897    -            810   3.1e-65  216.4  10.4   4   5   5.8e-14     2e-10   40.8   0.0     1    78   266   344   266   344 0.92 Surface antigen variable number repeat
Surf_Ag_VNR          PF07244.10    78 seq978_BIOID50897    -            810   3.1e-65  216.4  10.4   5   5     1e-18   3.5e-15   56.0   0.1     1    78   347   421   347   421 0.91 Surface antigen variable number repeat
Pribosyltran         PF00156.22   125 seq979_BIOID50897    -            152   2.2e-11   43.4   0.0   1   1   2.3e-15   3.2e-11   42.9   0.0     2   112     4   105     3   112 0.87 Phosphoribosyl transferase domain
GHMP_kinases_N       PF00288.21    67 seq980_BIOID50897    -            283   3.8e-10   39.5   0.2   1   1   1.2e-13   7.9e-10   38.5   0.1     1    66    91   148    91   149 0.87 GHMP kinases N terminal domain
GHMP_kinases_C       PF08544.8     85 seq980_BIOID50897    -            283     1e-06   28.7   0.0   1   1     3e-10     2e-06   27.7   0.0    28    81   214   263   191   266 0.83 GHMP kinases C terminal
Phage_integrase      PF00589.17   173 seq981_BIOID50897    -            298   1.7e-53  180.7   0.1   1   1   3.9e-57   2.7e-53  180.0   0.0     3   172   113   285   111   286 0.97 Phage integrase family
Phage_integr_N       PF02899.12    84 seq981_BIOID50897    -            298   1.1e-24   86.2   3.3   1   1   1.6e-28   1.1e-24   86.2   2.3     1    84     8    90     8    90 0.99 Phage integrase, N-terminal SAM-like domain
Ppx-GppA             PF02541.11   285 seq982_BIOID50897    -            513  2.1e-105  351.8   0.1   1   1  4.1e-109  5.5e-105  350.5   0.0     1   284    26   308    26   309 0.99 Ppx/GppA phosphatase family
NAD_synthase         PF02540.12   242 seq983_BIOID50897    -            275   7.5e-79  263.9   0.0   1   1   6.3e-83   8.7e-79  263.7   0.0     2   242    23   265    22   265 0.98 NAD synthase
DUF3521              PF12035.3     35 seq984_BIOID50897    -             65   3.1e-24   84.4  10.4   1   2   2.5e-16   3.4e-12   45.8   0.4     1    35     1    28     1    28 0.99 Protein of unknown function (DUF3521)
DUF3521              PF12035.3     35 seq984_BIOID50897    -             65   3.1e-24   84.4  10.4   2   2   1.7e-15   2.3e-11   43.2   2.4     1    34    35    65    35    65 0.99 Protein of unknown function (DUF3521)
ROK                  PF00480.15   179 seq985_BIOID50897    -            406   1.5e-59  200.7   0.2   1   1   5.1e-63   3.5e-59  199.5   0.0     1   179    90   274    90   274 0.99 ROK family
MarR                 PF01047.17    59 seq985_BIOID50897    -            406   8.4e-08   31.7   0.0   1   1     4e-11   2.8e-07   30.0   0.0    10    48    25    63    18    67 0.94 MarR family
Pyridoxal_deC        PF00282.14   373 seq986_BIOID50897    -            489  1.3e-108  362.6   0.0   1   1  2.4e-112  1.7e-108  362.3   0.0     1   373    56   406    56   406 0.98 Pyridoxal-dependent decarboxylase conserved domain
LysE                 PF01810.13   191 seq987_BIOID50897    -            206   7.4e-46  155.7  14.2   1   1   6.3e-50   8.6e-46  155.5   9.9     1   189    14   202    14   204 0.98 LysE type translocator
APS_kinase           PF01583.15   157 seq988_BIOID50897    -            201   2.1e-72  241.7   0.0   1   1     4e-76   2.7e-72  241.4   0.0     1   153    27   179    27   182 0.98 Adenylylsulphate kinase
AAA_33               PF13671.1    143 seq988_BIOID50897    -            201     5e-08   32.8   0.0   1   1   1.1e-11   7.2e-08   32.3   0.0     1   115    30   143    30   169 0.82 AAA domain
Oxidored_FMN         PF00724.15   341 seq989_BIOID50897    -            365   2.3e-90  302.9   0.0   1   1   1.9e-94   2.6e-90  302.7   0.0     1   340     5   343     5   344 0.93 NADH:flavin oxidoreductase / NADH oxidase family
DUF3596              PF12167.3     88 seq990_BIOID50897    -            431   7.5e-29   99.0   0.0   1   1   2.1e-32   1.4e-28   98.1   0.0     1    87     9    94     9    95 0.98 Domain of unknown function (DUF3596)
Phage_integrase      PF00589.17   173 seq990_BIOID50897    -            431   7.6e-20   71.1   0.1   1   1   2.5e-23   1.7e-19   70.0   0.0     3   167   205   398   204   403 0.88 Phage integrase family
Maf                  PF02545.9    195 seq991_BIOID50897    -            197   3.2e-71  238.4   0.0   1   1   2.7e-75   3.6e-71  238.1   0.0     2   194     3   191     2   192 0.98 Maf-like protein
YajC                 PF02699.10    83 seq992_BIOID50897    -            110   3.5e-28   96.9   0.4   1   1   3.3e-32   4.5e-28   96.6   0.3     2    83    20   102    19   102 0.96 Preprotein translocase subunit
UbiA                 PF01040.13   257 seq993_BIOID50897    -            290   1.1e-40  139.4  25.2   1   1   9.5e-45   1.3e-40  139.1  17.5     2   256    26   277    25   283 0.86 UbiA prenyltransferase family
Fimbrial             PF00419.15   145 seq994_BIOID50897    -            169   1.7e-09   37.9   8.2   1   1   1.6e-13   2.1e-09   37.6   5.7     1   144    30   168    30   169 0.76 Fimbrial protein
FtsL                 PF04999.8     97 seq995_BIOID50897    -            121   1.3e-33  114.4   0.1   1   1   1.1e-37   1.5e-33  114.2   0.1     3    96    26   119    24   120 0.97 Cell division protein FtsL
Fimbrial             PF00419.15   145 seq996_BIOID50897    -            167   4.4e-09   36.6   5.1   1   1     4e-13   5.4e-09   36.2   3.6     1   143    28   165    26   167 0.73 Fimbrial protein
IcmF-related         PF06761.7    312 seq997_BIOID50897    -           1152     5e-85  285.4   9.8   1   1   1.1e-88     5e-85  285.4   6.8     1   311   505   818   505   819 0.98 Intracellular multiplication and human macrophage-killing
ImcF-related_N       PF14331.1    266 seq997_BIOID50897    -           1152   1.1e-61  207.9   3.9   1   1   2.4e-65   1.1e-61  207.9   2.7     7   261   205   455   200   462 0.91 ImcF-related N-terminal domain
DUF1215              PF06744.7    125 seq997_BIOID50897    -           1152   9.8e-34  115.5   0.9   1   1   6.7e-37   3.1e-33  113.9   0.1     2   125   892  1011   891  1011 0.95 Protein of unknown function (DUF1215)
Abhydrolase_6        PF12697.2    228 seq998_BIOID50897    -            252   2.7e-24   86.2   3.7   1   1   6.9e-28   3.2e-24   85.9   2.6     1   226    17   243    17   245 0.82 Alpha/beta hydrolase family
Abhydrolase_5        PF12695.2    142 seq998_BIOID50897    -            252   6.4e-15   55.0   0.2   1   1   4.1e-18   1.9e-14   53.5   0.1     1   142    16   233    16   233 0.81 Alpha/beta hydrolase family
Abhydrolase_1        PF00561.15   230 seq998_BIOID50897    -            252   1.2e-07   31.4   0.0   1   1   3.6e-11   1.6e-07   30.9   0.0     6   224    45   242    42   248 0.89 alpha/beta hydrolase fold
SPOR                 PF05036.8     76 seq999_BIOID50897    -            362   4.8e-16   58.5   1.7   1   1   1.7e-19   1.1e-15   57.3   1.2     1    75   287   359   287   360 0.92 Sporulation related domain
DPBB_1               PF03330.13    78 seq999_BIOID50897    -            362   2.4e-15   56.2   0.0   1   1     7e-19   4.8e-15   55.2   0.0     2    76    79   166    78   167 0.86 Rare lipoprotein A (RlpA)-like double-psi beta-barrel
DUF1471              PF07338.8     56 seq1000_BIOID50897   -             91     1e-16   60.1   0.6   1   1     1e-20   1.4e-16   59.7   0.4     1    56    36    89    36    89 0.98 Protein of unknown function (DUF1471)
Response_reg         PF00072.19   112 seq1001_BIOID50897   -            260   1.2e-27   96.0   0.0   1   1     3e-31   2.1e-27   95.2   0.0     1   112    40   149    40   149 0.99 Response regulator receiver domain
Trans_reg_C          PF00486.23    77 seq1001_BIOID50897   -            260   4.6e-25   87.2   0.0   1   1   1.6e-28   1.1e-24   86.0   0.0     3    77   182   255   178   255 0.95 Transcriptional regulatory protein, C terminal
PTS_EIIC             PF02378.13   321 seq1002_BIOID50897   -            415   2.7e-13   49.3  35.0   1   1     2e-17   2.7e-13   49.3  24.3     2   320    41   347    40   348 0.75 Phosphotransferase system, EIIC
PTS_EIIA_2           PF00359.17   142 seq1003_BIOID50897   -            637   6.7e-33  113.2   0.0   1   1   2.5e-36   1.1e-32  112.5   0.0     5   140   498   634   495   636 0.95 Phosphoenolpyruvate-dependent sugar phosphotransferase system, EIIA 2
PTS_EIIC             PF02378.13   321 seq1003_BIOID50897   -            637   2.5e-19   69.1  33.4   1   1   5.5e-23   2.5e-19   69.1  23.2     1   321    17   277    17   277 0.92 Phosphotransferase system, EIIC
PTS_IIB              PF02302.12    90 seq1003_BIOID50897   -            637   1.9e-09   37.6   0.3   1   1   1.1e-12   4.9e-09   36.3   0.0     1    79   379   453   379   458 0.87 PTS system, Lactose/Cellobiose specific IIB subunit
Fer4_11              PF13247.1     99 seq1004_BIOID50897   -            203     2e-14   53.1  15.1   1   1   4.3e-14   5.9e-11   42.0   2.8     5    60    46    99    42   104 0.92 4Fe-4S dicluster domain
Fer4_9               PF13187.1     55 seq1004_BIOID50897   -            203   1.2e-13   50.9  17.8   1   2   1.1e-09   1.5e-06   28.2   5.3     2    55    12    68    11    68 0.85 4Fe-4S dicluster domain
Fer4_9               PF13187.1     55 seq1004_BIOID50897   -            203   1.2e-13   50.9  17.8   2   2     1e-09   1.4e-06   28.3   1.7     2    54    82   163    81   164 0.96 4Fe-4S dicluster domain
Fer4                 PF00037.22    24 seq1004_BIOID50897   -            203   8.7e-12   44.0  36.1   1   1   3.9e-10   5.4e-07   28.8   0.9     2    24    76    98    75    98 0.93 4Fe-4S binding domain
CitMHS               PF03600.11   349 seq1005_BIOID50897   -            372   3.2e-28   98.2  21.5   1   1   4.7e-32   3.2e-28   98.2  14.9    41   321    32   306    12   330 0.89 Citrate transporter
Na_sulph_symp        PF00939.14   471 seq1005_BIOID50897   -            372   1.3e-07   30.8   6.0   1   1   1.8e-11   1.3e-07   30.8   4.1   320   448    41   165    35   183 0.80 Sodium:sulfate symporter transmembrane region
Thiolase_N           PF00108.18   264 seq1006_BIOID50897   -            387   7.3e-92  306.9   2.1   1   1   2.3e-95     1e-91  306.4   1.4     1   264     1   254     1   254 0.97 Thiolase, N-terminal domain
Thiolase_C           PF02803.13   123 seq1006_BIOID50897   -            387   1.3e-49  166.5   1.6   1   1   2.9e-53   1.3e-49  166.5   0.1     1   123   261   386   261   386 0.98 Thiolase, C-terminal domain
ketoacyl-synt        PF00109.21   255 seq1006_BIOID50897   -            387   3.6e-05   23.2   1.1   1   1     8e-09   3.6e-05   23.2   0.8   169   218    83   132    76   146 0.85 Beta-ketoacyl synthase, N-terminal domain
DUF421               PF04239.7     99 seq1007_BIOID50897   -            230   1.4e-24   85.3   0.0   1   1   1.4e-28   1.9e-24   84.9   0.0     1    71   102   171   102   213 0.85 Protein of unknown function (DUF421)
Thioredoxin_2        PF13098.1    112 seq1008_BIOID50897   -            268   9.4e-11   41.7   0.1   1   1   7.7e-14   5.3e-10   39.3   0.0     7   108   136   261   130   265 0.59 Thioredoxin-like domain
Thioredoxin_4        PF13462.1    163 seq1008_BIOID50897   -            268   3.3e-07   30.3   0.0   1   1   1.2e-10   8.2e-07   29.0   0.0     9    73   130   192   122   248 0.74 Thioredoxin
TauD                 PF02668.11   258 seq1009_BIOID50897   -            283   1.1e-62  211.9   1.6   1   1   9.1e-67   1.2e-62  211.7   1.1     2   258     7   272     6   272 0.91 Taurine catabolism dioxygenase TauD, TfdA family
BPD_transp_1         PF00528.17   185 seq1013_BIOID50897   -            314   8.5e-45  152.4   9.9   1   1   6.2e-49   8.5e-45  152.4   6.9     2   185   117   308   116   308 0.99 Binding-protein-dependent transport system inner membrane component
SIS                  PF01380.17   131 seq1014_BIOID50897   -            328   4.5e-34  116.7   0.1   1   1   1.5e-37     1e-33  115.5   0.0     2   131    46   177    45   177 0.97 SIS domain
CBS                  PF00571.23    57 seq1014_BIOID50897   -            328   3.4e-14   52.1   3.5   1   2   2.4e-09   1.7e-05   24.2   0.3     1    54   206   261   206   263 0.96 CBS domain
CBS                  PF00571.23    57 seq1014_BIOID50897   -            328   3.4e-14   52.1   3.5   2   2   5.4e-10   3.7e-06   26.3   0.4     2    54   274   325   273   327 0.96 CBS domain
Tyr_Deacylase        PF02580.11   145 seq1015_BIOID50897   -            145   6.3e-55  185.0   0.1   1   1   5.1e-59     7e-55  184.8   0.0     2   144     3   144     2   145 0.99 D-Tyr-tRNA(Tyr) deacylase
HlyD                 PF00529.15   306 seq1016_BIOID50897   -            385   1.5e-81  273.9  13.7   1   1     5e-85   1.7e-81  273.7   9.5     1   306    63   360    63   360 0.99 HlyD family secretion protein
HlyD_2               PF12700.2    328 seq1016_BIOID50897   -            385   4.2e-19   68.7   2.2   1   1   1.4e-22   4.9e-19   68.5   1.5     2   328    44   360    43   360 0.82 HlyD family secretion protein
HlyD_3               PF13437.1    105 seq1016_BIOID50897   -            385   1.2e-15   57.6   4.6   1   1   7.4e-15   2.5e-11   43.7   0.2     1   105   174   289   174   289 0.94 HlyD family secretion protein
Biotin_lipoyl_2      PF13533.1     50 seq1016_BIOID50897   -            385     3e-13   49.0   0.2   1   1   8.2e-12   2.8e-08   33.1   0.0     4    49    66   111    59   121 0.88 Biotin-lipoyl like
DUF406               PF04175.7     94 seq1018_BIOID50897   -             99   2.1e-28   98.5   3.1   1   1   1.6e-32   2.3e-28   98.4   2.2     4    94     3    96     1    96 0.96 Protein of unknown function (DUF406)
Fer4_11              PF13247.1     99 seq1020_BIOID50897   -            223   1.4e-26   92.1  10.8   1   1     1e-29   1.4e-26   92.1   7.5     2    98    84   181    83   182 0.95 4Fe-4S dicluster domain
Fer4_7               PF12838.2     52 seq1020_BIOID50897   -            223     4e-17   62.2  26.6   1   2   2.1e-12   2.9e-09   37.0   5.6     2    52    46   108    45   108 0.75 4Fe-4S dicluster domain
Fer4_7               PF12838.2     52 seq1020_BIOID50897   -            223     4e-17   62.2  26.6   2   2   1.5e-09   2.1e-06   27.9   8.5     2    52   125   176   124   176 0.81 4Fe-4S dicluster domain
Fer4_9               PF13187.1     55 seq1020_BIOID50897   -            223   1.2e-15   57.3  25.1   1   2   4.7e-10   6.4e-07   29.4   4.8     2    54    46   108    45   111 0.87 4Fe-4S dicluster domain
Fer4_9               PF13187.1     55 seq1020_BIOID50897   -            223   1.2e-15   57.3  25.1   2   2     2e-11   2.8e-08   33.7   7.1     2    54   125   176   124   177 0.96 4Fe-4S dicluster domain
Fer4                 PF00037.22    24 seq1020_BIOID50897   -            223   3.5e-13   48.4  40.5   1   1   2.7e-09   3.7e-06   26.1   2.2     2    21   119   138   118   141 0.90 4Fe-4S binding domain
Fer4_10              PF13237.1     52 seq1020_BIOID50897   -            223   3.3e-12   45.8  50.0   1   2   7.1e-09   9.7e-06   25.1   8.5     7    52    90   136    84   136 0.93 4Fe-4S dicluster domain
Fer4_10              PF13237.1     52 seq1020_BIOID50897   -            223   3.3e-12   45.8  50.0   2   2   2.1e-09   2.9e-06   26.8   7.1     4    52   120   173   117   173 0.85 4Fe-4S dicluster domain
Fer4_2               PF12797.2     22 seq1020_BIOID50897   -            223     4e-10   38.8  36.2   1   1   9.6e-09   1.3e-05   24.6   1.2     2    20    38    56    37    64 0.89 4Fe-4S binding domain
Fer4_3               PF12798.2     15 seq1020_BIOID50897   -            223   1.6e-09   37.5  44.1   1   3   2.8e-05     0.039   14.4   5.2     1    15    92   108    92   108 0.98 4Fe-4S binding domain
Fer4_3               PF12798.2     15 seq1020_BIOID50897   -            223   1.6e-09   37.5  44.1   2   3   0.00027      0.37   11.3   3.7     1    13   125   137   125   139 0.94 4Fe-4S binding domain
Fer4_3               PF12798.2     15 seq1020_BIOID50897   -            223   1.6e-09   37.5  44.1   3   3   2.6e-07   0.00036   20.7   1.5     1    15   152   176   152   176 0.98 4Fe-4S binding domain
Fer4_4               PF12800.2     17 seq1020_BIOID50897   -            223   4.8e-07   29.4  37.0   1   3    0.0002      0.27   11.5   1.9     3    15    45    57    43    61 0.90 4Fe-4S binding domain
Fer4_4               PF12800.2     17 seq1020_BIOID50897   -            223   4.8e-07   29.4  37.0   2   3   0.00016      0.22   11.8   3.0     2    17    90   107    89   107 0.86 4Fe-4S binding domain
Fer4_4               PF12800.2     17 seq1020_BIOID50897   -            223   4.8e-07   29.4  37.0   3   3   1.9e-06    0.0026   17.8   2.4     2    17   123   138   122   138 0.91 4Fe-4S binding domain
CinA                 PF02464.12   155 seq1021_BIOID50897   -            166   1.1e-61  206.7   2.5   1   1     9e-66   1.2e-61  206.5   1.7     3   153     9   160     7   162 0.98 Competence-damaged protein
Abhydrolase_1        PF00561.15   230 seq1022_BIOID50897   -            340   3.4e-26   92.1   0.0   1   1   2.6e-29     9e-26   90.7   0.0     4   218   105   312   102   315 0.96 alpha/beta hydrolase fold
Abhydrolase_6        PF12697.2    228 seq1022_BIOID50897   -            340     3e-16   59.9   0.7   1   1   1.2e-19   4.2e-16   59.4   0.5     1   219    75   312    75   320 0.70 Alpha/beta hydrolase family
Abhydrolase_5        PF12695.2    142 seq1022_BIOID50897   -            340   7.6e-11   41.8   0.4   1   1   7.2e-14   2.5e-10   40.1   0.2     2   141    75   308    74   309 0.65 Alpha/beta hydrolase family
MVIN                 PF03023.9    452 seq1024_BIOID50897   -            511  3.6e-161  536.4  32.4   1   1  3.2e-165  4.4e-161  536.1  22.4     1   450    28   478    28   480 0.99 MviN-like protein
FAD-oxidase_C        PF02913.14   249 seq1025_BIOID50897   -            499   2.4e-65  220.2   0.0   1   1   4.7e-69   3.2e-65  219.7   0.0     1   248   230   470   230   471 0.99 FAD linked oxidases, C-terminal domain
FAD_binding_4        PF01565.18   139 seq1025_BIOID50897   -            499   1.2e-35  121.9   1.1   1   1   3.3e-39   2.3e-35  120.9   0.2     1   139    56   195    56   195 0.98 FAD binding domain
DUF2545              PF10810.3     80 seq1026_BIOID50897   -             80   2.3e-48  162.3  12.9   1   1   1.9e-52   2.6e-48  162.2   8.9     1    80     1    80     1    80 0.99 Protein of unknown function (DUF2545)
Rieske               PF00355.21    98 seq1027_BIOID50897   -            106   1.7e-17   62.6   0.0   1   1   2.8e-21   1.9e-17   62.4   0.0     3    97     4    94     2    95 0.85 Rieske [2Fe-2S] domain
Rieske_2             PF13806.1    104 seq1027_BIOID50897   -            106   1.9e-12   46.6   0.0   1   1   3.3e-16   2.2e-12   46.4   0.0    18   103    17    99     4   100 0.82 Rieske-like [2Fe-2S] domain
NLPC_P60             PF00877.14   105 seq1028_BIOID50897   -            271   1.2e-33  114.8   0.0   1   1   4.7e-37   3.2e-33  113.5   0.0     1   105   153   263   153   263 0.98 NlpC/P60 family
Antitoxin-MazE       PF04014.13    47 seq1031_BIOID50897   -             82   1.8e-11   43.3   0.3   1   1   2.2e-15     3e-11   42.6   0.2     1    46     7    51     7    52 0.95 Antidote-toxin recognition MazE
SecD-TM1             PF13721.1    101 seq1033_BIOID50897   -            615   1.4e-39  134.2   3.4   1   1   2.6e-41   8.8e-38  128.5   0.1     1   101     2   103     2   103 0.96 SecD export protein N-terminal TM region
SecD_SecF            PF02355.11   189 seq1033_BIOID50897   -            615   7.3e-16   57.7  10.3   1   1     4e-19   1.4e-15   56.9   7.1    14   184   434   602   427   606 0.90 Protein export membrane protein
MMPL                 PF03176.10   333 seq1033_BIOID50897   -            615   1.7e-08   33.4  12.2   1   1     5e-12   1.7e-08   33.4   8.5   180   299   481   601   458   612 0.81 MMPL family
Sec_GG               PF07549.9     29 seq1033_BIOID50897   -            615   3.8e-08   32.1   0.0   1   1     3e-11     1e-07   30.7   0.0     1    27   112   141   112   143 0.86 SecD/SecF GG Motif
SbmA_BacA            PF05992.7    315 seq1035_BIOID50897   -            406    2e-164  546.2  12.2   1   1  4.1e-168  2.8e-164  545.7   8.5     1   314    80   393    80   394 1.00 SbmA/BacA-like family
ABC_membrane_2       PF06472.10   282 seq1035_BIOID50897   -            406   4.2e-13   48.9   8.2   1   1   3.8e-16   2.6e-12   46.3   5.7    20   214    79   284    70   343 0.87 ABC transporter transmembrane region 2
Transpeptidase       PF00905.17   304 seq1036_BIOID50897   -            588   4.1e-82  275.4   0.0   1   1   8.2e-86   5.6e-82  275.0   0.0     1   303   260   554   260   555 0.99 Penicillin binding protein transpeptidase domain
PBP_dimer            PF03717.10   190 seq1036_BIOID50897   -            588     2e-34  119.1   0.0   1   1   4.2e-38   2.8e-34  118.6   0.0     4   188    69   220    66   222 0.93 Penicillin-binding Protein dimerisation domain
Peptidase_M3         PF01432.15   458 seq1037_BIOID50897   -            681  6.1e-147  490.2   0.1   1   1  7.4e-151    1e-146  489.5   0.0     2   457   230   678   229   679 0.97 Peptidase family M3
DUF2645              PF10840.3    103 seq1038_BIOID50897   -            104   4.6e-47  158.3   8.5   1   1   3.7e-51     5e-47  158.1   5.9     1   103     1   103     1   103 1.00 Protein of unknown function (DUF2645)
UPF0231              PF06062.6    121 seq1039_BIOID50897   -            136   2.9e-41  140.0   2.4   1   1   2.4e-45   3.3e-41  139.8   1.6     1   121    17   134    17   134 0.99 Uncharacterised protein family (UPF0231)
DUF1100              PF06500.6    411 seq1042_BIOID50897   -            414  3.5e-222  737.1   0.0   1   1  8.5e-226  3.9e-222  737.0   0.0     1   411     1   414     1   414 0.99 Alpha/beta hydrolase of unknown function (DUF1100)
Abhydrolase_5        PF12695.2    142 seq1042_BIOID50897   -            414   2.2e-08   33.8   0.0   1   1   8.8e-12     4e-08   33.0   0.0     1   121   196   375   196   392 0.75 Alpha/beta hydrolase family
Abhydrolase_6        PF12697.2    228 seq1042_BIOID50897   -            414   2.9e-06   27.2   0.4   1   1   1.3e-09   6.1e-06   26.1   0.0    12   107   208   326   197   390 0.70 Alpha/beta hydrolase family
DUF4051              PF13260.1     54 seq1044_BIOID50897   -             56   1.4e-36  123.4   1.8   1   1   1.2e-40   1.6e-36  123.3   1.2     1    54     1    54     1    54 0.98 Protein of unknown function (DUF4051)
Phos_pyr_kin         PF08543.7    246 seq1045_BIOID50897   -            266   9.1e-95  316.4   0.0   1   1   1.5e-98     1e-94  316.2   0.0     1   246    13   260    13   260 0.98 Phosphomethylpyrimidine kinase
PfkB                 PF00294.19   301 seq1045_BIOID50897   -            266   1.9e-07   30.4   0.0   1   1   3.3e-11   2.2e-07   30.1   0.0   136   282    80   237    39   251 0.84 pfkB family carbohydrate kinase
AcetDehyd-dimer      PF09290.6    137 seq1046_BIOID50897   -            316     1e-65  219.6   0.3   1   1   2.3e-69   1.6e-65  219.0   0.2     1   137   131   284   131   284 1.00 Prokaryotic acetaldehyde dehydrogenase, dimerisation
Semialdhyde_dh       PF01118.19   121 seq1046_BIOID50897   -            316   1.7e-16   60.5   0.0   1   1   6.1e-20   4.2e-16   59.2   0.0     1   117     5   119     5   123 0.92 Semialdehyde dehydrogenase, NAD binding domain
ABC_tran             PF00005.22   118 seq1047_BIOID50897   -            268   1.6e-20   73.5   0.0   1   1   4.5e-24   3.1e-20   72.5   0.0     1   117    54   178    54   179 0.88 ABC transporter
YaeQ                 PF07152.7    175 seq1048_BIOID50897   -            181   4.4e-72  240.9   1.2   1   1   3.7e-76     5e-72  240.7   0.8     1   174     1   175     1   176 0.99 YaeQ protein
FimH_man-bind        PF09160.5    147 seq1050_BIOID50897   -            303   4.9e-57  191.7   0.2   1   1   1.3e-60   8.7e-57  190.9   0.1     1   147    27   171    27   171 0.99 FimH, mannose binding
Fimbrial             PF00419.15   145 seq1050_BIOID50897   -            303   1.1e-09   38.4   7.6   1   1   1.7e-13   1.1e-09   38.4   5.3     7   145   176   303   170   303 0.85 Fimbrial protein
DeoRC                PF00455.17   162 seq1052_BIOID50897   -            249   1.5e-46  157.8   0.0   1   1   7.1e-50   2.4e-46  157.1   0.0     2   162    68   228    67   228 0.98 DeoR C terminal sensor domain
HTH_DeoR             PF08220.7     57 seq1052_BIOID50897   -            249   5.5e-16   57.7   0.4   1   1   3.4e-19   1.2e-15   56.6   0.2     1    56     4    59     4    60 0.98 DeoR-like helix-turn-helix domain
HTH_11               PF08279.7     55 seq1052_BIOID50897   -            249   1.9e-09   36.9   0.4   1   1     2e-12   6.7e-09   35.1   0.1     1    42     4    44     4    53 0.91 HTH domain
HTH_Mga              PF08280.6     59 seq1052_BIOID50897   -            249   1.4e-06   27.8   0.0   1   1   1.1e-09   3.8e-06   26.4   0.0     5    44     3    42     2    46 0.94 M protein trans-acting positive regulator (MGA) HTH domain
RrnaAD               PF00398.15   262 seq1053_BIOID50897   -            273   1.9e-77  259.7   0.0   1   1   1.5e-81   2.1e-77  259.5   0.0     3   261    10   265     8   266 0.98 Ribosomal RNA adenine dimethylase
MFS_1                PF07690.11   354 seq1056_BIOID50897   -            397   9.2e-14   50.8  42.0   1   1   6.7e-18   9.2e-14   50.8  29.1     2   345    20   350    19   359 0.72 Major Facilitator Superfamily
FimH_man-bind        PF09160.5    147 seq1057_BIOID50897   -            304   5.8e-61  204.5   0.8   1   1   1.3e-64   8.7e-61  203.9   0.1     1   147    27   171    27   171 0.99 FimH, mannose binding
Fimbrial             PF00419.15   145 seq1057_BIOID50897   -            304     9e-08   32.3   4.5   1   1   1.3e-11     9e-08   32.3   3.1     5   145   176   304   172   304 0.83 Fimbrial protein
RNase_E_G            PF10150.4    271 seq1058_BIOID50897   -            489  3.6e-113  377.1   2.0   1   1  6.1e-117  4.2e-113  376.9   0.8     1   271   124   394   124   394 0.99 Ribonuclease E/G family
S1                   PF00575.18    74 seq1058_BIOID50897   -            489   4.1e-17   61.9   0.3   1   1   3.8e-20   2.6e-16   59.3   0.0     3    73    37   121    35   122 0.97 S1 RNA binding domain
Usp                  PF00582.21   140 seq1059_BIOID50897   -            142   3.2e-17   62.8   0.0   1   1   2.7e-21   3.7e-17   62.7   0.0     2   140     3   138     2   138 0.95 Universal stress protein family
PemK                 PF02452.12   110 seq1060_BIOID50897   -            111   2.6e-24   85.4   0.0   1   1   2.1e-28   2.9e-24   85.2   0.0     3   109    10   109     8   110 0.92 PemK-like protein
DUF3561              PF12084.3    107 seq1061_BIOID50897   -            107   1.1e-51  173.0   8.8   1   1   8.8e-56   1.2e-51  172.8   6.1     1   107     1   107     1   107 0.99 Protein of unknown function (DUF3561)
Pyr_redox_2          PF07992.9    200 seq1062_BIOID50897   -            450   4.6e-43  147.3   1.5   1   1   2.2e-46   7.4e-43  146.6   0.7     2   196     7   305     6   308 0.95 Pyridine nucleotide-disulphide oxidoreductase
Pyr_redox_dim        PF02852.17   110 seq1062_BIOID50897   -            450   3.9e-37  126.5   0.7   1   1   1.8e-39   6.1e-36  122.6   0.2     1   110   339   450   339   450 0.99 Pyridine nucleotide-disulphide oxidoreductase, dimerisation domain
Pyr_redox            PF00070.22    80 seq1062_BIOID50897   -            450   5.3e-18   65.0   0.0   1   1   5.6e-21   1.9e-17   63.2   0.0     1    80   169   249   169   250 0.96 Pyridine nucleotide-disulphide oxidoreductase
Pyr_redox_3          PF13738.1    203 seq1062_BIOID50897   -            450   3.3e-09   36.9   0.1   1   1   7.3e-11   2.5e-07   30.8   0.0     3   200    10   200     8   203 0.77 Pyridine nucleotide-disulphide oxidoreductase
GntR                 PF00392.16    64 seq1063_BIOID50897   -            263     7e-23   79.7   0.2   1   1   1.9e-26   1.3e-22   78.8   0.1     1    64    14    77    14    77 0.99 Bacterial regulatory proteins, gntR family
FCD                  PF07729.7    125 seq1063_BIOID50897   -            263   9.6e-19   67.8   5.0   1   1   2.2e-22   1.5e-18   67.1   3.5     1   125   101   225   101   225 0.90 FCD domain
Polysacc_deac_2      PF04748.8    213 seq1064_BIOID50897   -            319   9.8e-81  269.7   0.4   1   1   8.6e-85   1.2e-80  269.4   0.3     1   212    28   238    28   239 0.99 Divergent polysaccharide deacetylase
Flagellin_N          PF00669.15   139 seq1066_BIOID50897   -            309   9.9e-12   44.7   9.1   1   1   1.4e-15   9.9e-12   44.7   6.3     2   137     4   139     3   141 0.97 Bacterial flagellin N-terminal helical region
Oxidored_q1          PF00361.15   270 seq1068_BIOID50897   -            608   3.9e-37  127.8  16.3   1   1   2.9e-41   3.9e-37  127.8  11.3     1   267   124   395   124   398 0.93 NADH-Ubiquinone/plastoquinone (complex I), various chains
5_nucleotid_C        PF02872.13   156 seq1069_BIOID50897   -            550   7.7e-33  113.5   0.5   1   1   2.6e-36   1.8e-32  112.3   0.3     1   155   363   510   363   511 0.95 5'-nucleotidase, C-terminal domain
Metallophos          PF00149.23   201 seq1069_BIOID50897   -            550     5e-18   65.1   0.1   1   1     1e-21   7.1e-18   64.6   0.1     1   198    34   253    34   256 0.94 Calcineurin-like phosphoesterase
ABC_tran             PF00005.22   118 seq1070_BIOID50897   -            255   7.7e-21   74.5   0.0   1   1   2.5e-24   1.1e-20   73.9   0.0     1   118    42   167    42   167 0.95 ABC transporter
AAA_29               PF13555.1     62 seq1070_BIOID50897   -            255   6.8e-08   31.8   0.1   1   1   3.6e-11   1.6e-07   30.6   0.1    21    54    26    59    17    62 0.86 P-loop containing region of AAA domain
YiiD_Cterm           PF09500.5    144 seq1071_BIOID50897   -            313     6e-49  165.1   0.0   1   1   2.6e-52   8.8e-49  164.6   0.0     1   143   158   297   158   298 0.99 Putative thioesterase (yiiD_Cterm)
Acetyltransf_7       PF13508.1     79 seq1071_BIOID50897   -            313   4.2e-13   49.1   0.0   1   1   2.2e-16   7.6e-13   48.3   0.0     3    78    44   123    42   124 0.87 Acetyltransferase (GNAT) domain
Acetyltransf_1       PF00583.19    83 seq1071_BIOID50897   -            313   2.4e-12   46.5   0.0   1   1   1.9e-15   6.5e-12   45.2   0.0     2    82    50   122    49   123 0.96 Acetyltransferase (GNAT) family
Acetyltransf_10      PF13673.1    117 seq1071_BIOID50897   -            313   1.6e-08   34.5   0.0   1   1   7.9e-12   2.7e-08   33.8   0.0    39   117    40   122    11   122 0.81 Acetyltransferase (GNAT) domain
DUF853               PF05872.7    504 seq1072_BIOID50897   -            500  2.1e-252  837.8   0.2   1   1  1.4e-255  2.3e-252  837.6   0.1     3   504     5   500     3   500 0.98 Bacterial protein of unknown function (DUF853)
AAA_10               PF12846.2    328 seq1072_BIOID50897   -            500   5.4e-20   71.7   0.0   1   2   5.3e-10   9.1e-07   28.3   0.0     1    47    23    69    23   112 0.94 AAA-like domain
AAA_10               PF12846.2    328 seq1072_BIOID50897   -            500   5.4e-20   71.7   0.0   2   2   5.6e-14   9.5e-11   41.3   0.0   245   307   255   319   222   341 0.79 AAA-like domain
TrwB_AAD_bind        PF10412.4    386 seq1072_BIOID50897   -            500   8.4e-08   31.1   0.1   1   1   2.9e-08   4.9e-05   21.9   0.0    14    56    22    64    14    82 0.93 Type IV secretion-system coupling protein DNA-binding domain
FtsK_SpoIIIE         PF01580.13   205 seq1072_BIOID50897   -            500   4.3e-07   29.4   0.0   1   1   1.8e-09   3.1e-06   26.6   0.0    35    86    18    66     7    77 0.85 FtsK/SpoIIIE family
DUF87                PF01935.12   229 seq1072_BIOID50897   -            500   4.3e-06   26.5   0.0   1   1   4.6e-09   7.9e-06   25.7   0.0    20    69    20    73    12   227 0.74 Domain of unknown function DUF87
Transgly             PF00912.17   178 seq1073_BIOID50897   -            858   1.4e-67  226.3   0.0   1   1   4.3e-71   2.9e-67  225.2   0.0     1   177    62   237    62   238 0.98 Transglycosylase
Transpeptidase       PF00905.17   304 seq1073_BIOID50897   -            858   3.1e-28   98.5   3.4   1   1   1.5e-29   9.9e-26   90.3   0.1     2   204   436   617   435   681 0.79 Penicillin binding protein transpeptidase domain
Peripla_BP_3         PF13377.1    160 seq1074_BIOID50897   -            330   1.3e-42  145.4   0.0   1   1   4.3e-45   1.5e-41  141.9   0.0     2   159   170   329   169   330 0.92 Periplasmic binding protein-like domain
Peripla_BP_1         PF00532.16   279 seq1074_BIOID50897   -            330   7.6e-35  120.3   0.0   1   1   2.9e-38   9.7e-35  119.9   0.0     1   272    59   321    59   327 0.91 Periplasmic binding proteins and sugar binding domain of LacI family
LacI                 PF00356.16    46 seq1074_BIOID50897   -            330   2.7e-21   74.8   0.9   1   1   1.3e-24   4.4e-21   74.0   0.6     1    46     3    48     3    48 0.99 Bacterial regulatory proteins, lacI family
Peripla_BP_4         PF13407.1    258 seq1074_BIOID50897   -            330   3.7e-19   68.9   0.0   1   1   1.7e-22   5.7e-19   68.3   0.0     1   251    62   305    62   310 0.90 Periplasmic binding protein domain
S4_2                 PF13275.1     65 seq1075_BIOID50897   -             70   9.2e-25   85.9   0.0   1   1   7.1e-29   9.7e-25   85.8   0.0     5    65     9    69     4    69 0.95 S4 domain
YscW                 PF09619.5    106 seq1077_BIOID50897   -            190     8e-42  141.1   0.6   1   1   8.2e-46   1.1e-41  140.6   0.4     1   106    41   152    41   152 0.99 Type III secretion system lipoprotein chaperone (YscW)
DUF494               PF04361.8    155 seq1078_BIOID50897   -            157   4.2e-64  214.7   4.6   1   1   3.4e-68   4.7e-64  214.6   3.2     1   155     1   157     1   157 0.98 Protein of unknown function (DUF494)
CopC                 PF04234.7     97 seq1080_BIOID50897   -            124   2.6e-31  107.9   0.5   1   1   2.2e-35     3e-31  107.7   0.3     1    97    27   124    27   124 0.98 CopC domain
GPW_gp25             PF04965.9     99 seq1082_BIOID50897   -            130   8.4e-12   44.3   0.0   1   1   8.1e-16   1.1e-11   43.9   0.0     3    94    18   108    16   113 0.90 Gene 25-like lysozyme
SBP_bac_8            PF13416.1    281 seq1083_BIOID50897   -            381   1.9e-26   93.3   4.0   1   1   5.3e-30   2.4e-26   92.9   2.8     2   265    56   326    55   333 0.83 Bacterial extracellular solute-binding protein
SBP_bac_1            PF01547.20   314 seq1083_BIOID50897   -            381   1.9e-20   73.7   6.0   1   1   5.7e-24   2.6e-20   73.2   4.2    14   313    56   312    45   313 0.83 Bacterial extracellular solute-binding protein
SBP_bac_6            PF13343.1    242 seq1083_BIOID50897   -            381   7.6e-17   61.3   1.9   1   1   1.7e-15   7.8e-12   44.9   0.1   107   216   215   325   179   350 0.85 Bacterial extracellular solute-binding protein
GTP_EFTU             PF00009.22   188 seq1084_BIOID50897   -            607     1e-56  191.2   0.0   1   1   7.2e-60     2e-56  190.3   0.0     2   187     4   195     3   196 0.96 Elongation factor Tu GTP binding domain
EFG_C                PF00679.19    89 seq1084_BIOID50897   -            607   1.9e-21   75.6   0.0   1   1   1.6e-24   4.3e-21   74.4   0.0     3    83   397   477   395   483 0.96 Elongation factor G C-terminus
GTP_EFTU_D2          PF03144.20    74 seq1084_BIOID50897   -            607   7.4e-10   38.6   3.2   1   1   8.1e-13   2.2e-09   37.1   2.2     1    74   219   289   219   289 0.94 Elongation factor Tu domain 2
MMR_HSR1             PF01926.18   114 seq1084_BIOID50897   -            607   1.3e-05   25.0   0.2   1   1   1.5e-08   4.1e-05   23.4   0.0     2   113     8   128     7   129 0.55 50S ribosome-binding GTPase
ECH                  PF00378.15   245 seq1085_BIOID50897   -            285   5.2e-66  222.1   0.0   1   1   4.6e-70   6.3e-66  221.8   0.0     5   245    31   273    27   273 0.96 Enoyl-CoA hydratase/isomerase family
Peptidase_U32        PF01136.14   233 seq1087_BIOID50897   -            340   8.4e-62  208.0   0.0   1   1     8e-66   1.1e-61  207.6   0.0     3   232    85   339    83   340 0.94 Peptidase family U32
RecA                 PF00154.16   323 seq1088_BIOID50897   -            358    1e-173  576.7   2.4   1   1  3.5e-177  1.2e-173  576.5   1.7     1   320    14   332    14   335 0.99 recA bacterial DNA recombination protein
KaiC                 PF06745.8    226 seq1088_BIOID50897   -            358     3e-10   39.4   0.2   1   1   3.4e-12   1.2e-08   34.2   0.2     2   173    47   223    46   280 0.68 KaiC
Rad51                PF08423.6    261 seq1088_BIOID50897   -            358   1.3e-09   37.2   0.2   1   1   7.1e-13   2.4e-09   36.3   0.1    19   227    40   233    24   274 0.76 Rad51
AAA_25               PF13481.1    194 seq1088_BIOID50897   -            358   3.3e-08   33.0   0.3   1   1   2.6e-11     9e-08   31.6   0.2    13   174    44   183    33   195 0.74 AAA domain
Thioredoxin_2        PF13098.1    112 seq1089_BIOID50897   -            236   1.2e-24   86.5   0.0   1   1   6.1e-28   2.1e-24   85.7   0.0     3   112   104   226   101   226 0.75 Thioredoxin-like domain
DsbC_N               PF10411.4     57 seq1089_BIOID50897   -            236   7.5e-17   60.2   0.1   1   1   5.4e-20   1.8e-16   58.9   0.0     1    56    25    77    25    78 0.96 Disulfide bond isomerase protein N-terminus
HATPase_c            PF02518.21   111 seq1090_BIOID50897   -            452   1.1e-13   50.6   0.0   1   1   5.4e-17   2.5e-13   49.6   0.0     2   109   345   449   344   451 0.87 Histidine kinase-, DNA gyrase B-, and HSP90-like ATPase
HisKA                PF00512.20    68 seq1090_BIOID50897   -            452   1.9e-11   43.6   1.0   1   1     1e-14   4.5e-11   42.4   0.7     2    66   236   299   235   301 0.97 His Kinase A (phospho-acceptor) domain
HAMP                 PF00672.20    70 seq1090_BIOID50897   -            452   3.6e-09   36.5   1.9   1   1   1.6e-12   7.4e-09   35.5   0.0     2    69   162   230   161   231 0.91 HAMP domain
ABC_tran             PF00005.22   118 seq1091_BIOID50897   -            233     2e-27   95.7   0.0   1   1   4.9e-31   3.4e-27   95.0   0.0     1   117    49   173    49   174 0.94 ABC transporter
AAA_21               PF13304.1    303 seq1091_BIOID50897   -            233   1.6e-11   44.6   0.1   1   1   5.4e-13   3.7e-09   36.8   0.1     1   299    37   206    37   210 0.74 AAA domain
NrfD                 PF03916.9    313 seq1095_BIOID50897   -            318  1.6e-111  372.6  32.3   1   1  1.3e-115  1.8e-111  372.4  22.4     2   313     5   318     4   318 0.99 Polysulphide reductase, NrfD
Citrate_ly_lig       PF08218.6    182 seq1096_BIOID50897   -            381   8.8e-82  272.8   0.0   1   1   2.6e-85   1.8e-81  271.8   0.0     1   182   176   362   176   362 0.99 Citrate lyase ligase C-terminal domain
Flagellin_N          PF00669.15   139 seq1097_BIOID50897   -            561   6.6e-42  142.4  19.2   1   1   1.4e-45   6.6e-42  142.4  13.3     1   137     5   141     5   143 0.99 Bacterial flagellin N-terminal helical region
Flagellin_C          PF00700.16    86 seq1097_BIOID50897   -            561   1.2e-29  102.1   8.6   1   1   2.7e-33   1.2e-29  102.1   6.0     2    86   475   559   474   559 0.98 Bacterial flagellin C-terminal helical region
FliC                 PF12445.3    129 seq1097_BIOID50897   -            561   2.1e-29  102.1  46.3   1   1   1.4e-32   6.2e-29  100.6  17.6     6   129   342   465   337   465 0.96 Flagellin protein
DLH                  PF01738.13   218 seq1098_BIOID50897   -            293   1.5e-76  256.3   0.0   1   1   6.7e-80   1.8e-76  256.0   0.0     1   217    64   287    64   288 0.99 Dienelactone hydrolase family
Abhydrolase_5        PF12695.2    142 seq1098_BIOID50897   -            293   3.7e-15   55.8   0.1   1   1     2e-18   5.5e-15   55.2   0.0     2   142    81   259    80   259 0.76 Alpha/beta hydrolase family
Abhydrolase_6        PF12697.2    228 seq1098_BIOID50897   -            293   4.9e-12   46.1   1.9   1   1   3.5e-09   9.6e-06   25.5   0.0   163   221   202   264   186   271 0.74 Alpha/beta hydrolase family
BAAT_C               PF08840.6    213 seq1098_BIOID50897   -            293   5.8e-09   35.8   0.1   1   1   7.8e-09   2.1e-05   24.2   0.0   109   174   208   271   195   273 0.82 BAAT / Acyl-CoA thioester hydrolase C terminal
Peptidase_S9         PF00326.16   213 seq1098_BIOID50897   -            293   1.1e-06   27.9   0.0   1   1   1.6e-08   4.3e-05   22.7   0.0   136   210   206   288   190   291 0.79 Prolyl oligopeptidase family
MdoG                 PF04349.7    484 seq1100_BIOID50897   -            517  1.1e-262  871.3   1.2   1   1  9.2e-267  1.3e-262  871.1   0.8     1   483    29   514    29   515 1.00 Periplasmic glucan biosynthesis protein, MdoG
Exo_endo_phos        PF03372.18   251 seq1101_BIOID50897   -            272     2e-26   93.3   0.0   1   1   1.7e-30   2.3e-26   93.0   0.0     1   251     8   263     8   263 0.80 Endonuclease/Exonuclease/phosphatase family
NLPC_P60             PF00877.14   105 seq1102_BIOID50897   -            269   5.2e-31  106.4   0.0   1   1   1.4e-34   9.3e-31  105.6   0.0     1   105   151   261   151   261 0.98 NlpC/P60 family
GIY-YIG              PF01541.19    80 seq1103_BIOID50897   -            295   2.9e-05   24.2   0.0   1   1   4.2e-09   5.8e-05   23.2   0.0     2    76    35   104    34   109 0.76 GIY-YIG catalytic domain
Aminotran_5          PF00266.14   371 seq1104_BIOID50897   -            362   3.6e-71  239.7   0.0   1   1   2.9e-75     4e-71  239.6   0.0     1   371     4   350     4   350 0.99 Aminotransferase class-V
TrbE                 PF11100.3     66 seq1105_BIOID50897   -             86   8.9e-33  111.8   4.1   1   1   7.8e-37   1.1e-32  111.5   2.8     1    65    10    74    10    75 0.97 Conjugal transfer protein TrbE
MazG                 PF03819.12    74 seq1106_BIOID50897   -            263   1.1e-37  127.7   3.7   1   2   1.3e-31   9.1e-28   95.9   0.0     1    74    27   100    27   100 0.99 MazG nucleotide pyrophosphohydrolase domain
MazG                 PF03819.12    74 seq1106_BIOID50897   -            263   1.1e-37  127.7   3.7   2   2   2.1e-11   1.5e-07   31.1   0.7    10    70   169   227   161   230 0.85 MazG nucleotide pyrophosphohydrolase domain
Asparaginase_2       PF01112.13   319 seq1107_BIOID50897   -            321  3.1e-125  417.0   2.9   1   1  2.8e-129  3.8e-125  416.7   2.0     2   315     3   315     2   317 0.99 Asparaginase
RF-1                 PF00472.15   114 seq1108_BIOID50897   -            140   1.6e-29  101.8   0.6   1   1   1.4e-33   1.9e-29  101.6   0.4     4   114     4   132     1   138 0.91 RF-1 domain
GyrI-like            PF06445.10   155 seq1109_BIOID50897   -            157   4.6e-32  111.0   0.2   1   1   3.7e-36   5.1e-32  110.9   0.1     1   155     1   153     1   153 0.99 GyrI-like small molecule binding domain
DUF3987              PF13148.1    375 seq1110_BIOID50897   -            494  6.6e-109  363.8   0.0   1   1  5.6e-113  7.7e-109  363.5   0.0     2   374    29   396    28   397 0.98 Protein of unknown function (DUF3987)
DivIC                PF04977.10    80 seq1111_BIOID50897   -            103   5.7e-30  102.5   0.0   1   1   4.9e-34   6.7e-30  102.2   0.0     1    79    11    89    11    90 0.98 Septum formation initiator
HTH_1                PF00126.22    60 seq1112_BIOID50897   -            300   1.2e-19   69.6   0.0   1   1   3.6e-23   2.4e-19   68.6   0.0     1    59    12    70    12    71 0.97 Bacterial regulatory helix-turn-helix protein, lysR family
LysR_substrate       PF03466.15   209 seq1112_BIOID50897   -            300   3.4e-09   36.0   0.0   1   1   6.7e-13   4.6e-09   35.5   0.0    42   207   135   299   116   300 0.89 LysR substrate binding domain
Glyco_tranf_2_3      PF13641.1    230 seq1113_BIOID50897   -            318     1e-19   71.1   0.0   1   1     4e-23   1.4e-19   70.7   0.0     3   219    18   230    16   238 0.83 Glycosyltransferase like family 2
Glycos_transf_2      PF00535.21   169 seq1113_BIOID50897   -            318   2.6e-19   69.4   0.3   1   1   1.1e-22   3.9e-19   68.8   0.2     2   167    20   185    19   187 0.92 Glycosyl transferase family 2
Glyco_trans_2_3      PF13632.1    192 seq1113_BIOID50897   -            318   2.2e-11   43.7   0.0   1   1   7.8e-15   2.7e-11   43.4   0.0     1   134    97   234    97   306 0.85 Glycosyl transferase family group 2
Glyco_transf_21      PF13506.1    174 seq1113_BIOID50897   -            318   2.8e-07   29.9   0.0   1   1   1.6e-10   5.3e-07   29.0   0.0    27   166    89   236    70   237 0.83 Glycosyl transferase family 21
BPD_transp_1         PF00528.17   185 seq1114_BIOID50897   -            277   6.8e-29  100.5  11.6   1   1     5e-33   6.8e-29  100.5   8.0     1   183    89   271    86   273 0.98 Binding-protein-dependent transport system inner membrane component
CopD                 PF05425.8    105 seq1115_BIOID50897   -            290   9.8e-22   77.0  10.9   1   1   7.2e-26   9.8e-22   77.0   7.6     2   105   185   284   184   284 0.93 Copper resistance protein D
Exonuc_VII_L         PF02601.10   319 seq1117_BIOID50897   -            456   6.5e-92  308.0   1.1   1   1   1.8e-95   8.3e-92  307.6   0.8     1   319   126   442   126   442 0.96 Exonuclease VII, large subunit
tRNA_anti_2          PF13742.1     99 seq1117_BIOID50897   -            456   1.2e-34  118.0   0.1   1   1   1.3e-37   6.1e-34  115.7   0.0     1    99     9   104     9   104 0.98 OB-fold nucleic acid binding domain
tRNA_anti            PF01336.20    76 seq1117_BIOID50897   -            456   1.1e-08   34.6   0.0   1   1   4.6e-12   2.1e-08   33.7   0.0     1    75    30   104    30   105 0.96 OB-fold nucleic acid binding domain
Ldh_2                PF02615.9    335 seq1118_BIOID50897   -            349  1.4e-140  467.6   0.1   1   1  1.2e-144  1.6e-140  467.4   0.0     1   334     1   333     1   334 0.99 Malate/L-lactate dehydrogenase
Ribosomal_L13        PF00572.13   128 seq1119_BIOID50897   -            147   4.8e-55  184.9   0.3   1   1   4.1e-59   5.6e-55  184.7   0.2     1   127    20   146    20   147 0.99 Ribosomal protein L13
Hydrolase_6          PF13344.1    101 seq1120_BIOID50897   -            250   5.2e-23   80.7   0.0   1   1     3e-26     1e-22   79.7   0.0     1   101     6   105     6   105 0.98 Haloacid dehalogenase-like hydrolase
Hydrolase_like       PF13242.1     75 seq1120_BIOID50897   -            250   2.4e-19   68.6   0.0   1   1   2.4e-22   8.1e-19   67.0   0.0     2    74   174   246   173   247 0.97 HAD-hyrolase-like
HAD_2                PF13419.1    176 seq1120_BIOID50897   -            250   2.8e-10   40.6   0.0   1   1   3.2e-08   0.00011   22.4   0.0   131   176   174   220   136   220 0.90 Haloacid dehalogenase-like hydrolase
Hydrolase            PF00702.21   204 seq1120_BIOID50897   -            250   1.7e-09   38.4   0.0   1   1   4.2e-11   1.4e-07   32.1   0.0     1   204     3   214     3   214 0.62 haloacid dehalogenase-like hydrolase
YfdX                 PF10938.3    155 seq1121_BIOID50897   -            211   1.7e-51  173.7   4.2   1   1   1.3e-55   1.7e-51  173.7   2.9     1   153    55   207    55   209 0.99 YfdX protein
Peptidase_S11        PF00768.15   241 seq1122_BIOID50897   -            427    7e-100  333.1   0.1   1   1  2.1e-103  9.4e-100  332.7   0.0     4   240    62   296    59   297 0.98 D-alanyl-D-alanine carboxypeptidase
PBP5_C               PF07943.8     91 seq1122_BIOID50897   -            427   1.2e-24   86.0   0.0   1   1   4.5e-28   2.1e-24   85.2   0.0     1    91   316   407   316   407 0.99 Penicillin-binding protein 5, C-terminal domain
Beta-lactamase2      PF13354.1    197 seq1122_BIOID50897   -            427   2.9e-08   33.2   0.0   1   1     9e-12   4.1e-08   32.7   0.0     2   141    79   230    78   273 0.81 Beta-lactamase enzyme family
DUF2492              PF10678.4     78 seq1123_BIOID50897   -             79   1.9e-35  120.6   0.1   1   1   1.5e-39     2e-35  120.5   0.0     1    78     1    78     1    78 0.99 Protein of unknown function (DUF2492)
ketoacyl-synt        PF00109.21   255 seq1124_BIOID50897   -            406   4.2e-43  147.5   2.7   1   1   1.3e-46   5.9e-43  147.0   1.9     2   255     2   246     1   246 0.87 Beta-ketoacyl synthase, N-terminal domain
Ketoacyl-synt_C      PF02801.17   119 seq1124_BIOID50897   -            406   9.7e-30  102.7   2.0   1   1   5.4e-33   2.4e-29  101.4   0.4     1   119   254   362   254   362 0.96 Beta-ketoacyl synthase, C-terminal domain
Thiolase_N           PF00108.18   264 seq1124_BIOID50897   -            406   6.3e-05   21.9   0.2   1   1   2.8e-08   0.00013   20.9   0.1    68   146   143   223   132   232 0.78 Thiolase, N-terminal domain
T2SF                 PF00482.18   124 seq1125_BIOID50897   -            369   7.8e-33  112.9   0.4   1   2   1.4e-18   1.9e-14   53.5   0.0     2   118    37   157    36   163 0.95 Type II secretion system (T2SS), protein F
T2SF                 PF00482.18   124 seq1125_BIOID50897   -            369   7.8e-33  112.9   0.4   2   2     8e-20   1.1e-15   57.5   0.2     1   122   238   361   238   363 0.96 Type II secretion system (T2SS), protein F
Hydrolase_3          PF08282.7    254 seq1126_BIOID50897   -            188     1e-12   48.0   0.0   1   1   3.6e-15     5e-11   42.5   0.0   179   243    94   158    88   167 0.94 haloacid dehalogenase-like hydrolase
Pribosyltran         PF00156.22   125 seq1127_BIOID50897   -            227   2.4e-09   36.8   0.0   1   1   2.9e-13     4e-09   36.1   0.0    45   124   141   223   136   224 0.82 Phosphoribosyl transferase domain
ETF                  PF01012.16   164 seq1129_BIOID50897   -            259   1.5e-31  109.2   0.0   1   1     2e-35   2.7e-31  108.3   0.0    16   159    42   185    37   191 0.95 Electron transfer flavoprotein domain
DUF177               PF02620.12   119 seq1130_BIOID50897   -            173   4.8e-23   81.3   0.7   1   1   5.4e-27   7.4e-23   80.7   0.5     1   119    61   171    61   171 0.90 Uncharacterized ACR, COG1399
Sod_Fe_C             PF02777.13   106 seq1131_BIOID50897   -            193   1.9e-45  152.9   1.9   1   1   1.5e-48     1e-44  150.5   0.1     1   105    87   190    87   191 0.98 Iron/manganese superoxide dismutases, C-terminal domain
Sod_Fe_N             PF00081.17    82 seq1131_BIOID50897   -            193     3e-35  120.2   0.6   1   1   7.4e-39   5.1e-35  119.5   0.4     1    82     2    82     2    82 0.98 Iron/manganese superoxide dismutases, alpha-hairpin domain
zf-C4_Topoisom       PF01396.14    39 seq1132_BIOID50897   -            180   2.3e-52  174.0  20.7   1   3     1e-19   6.9e-16   57.3   1.0     2    38    13    49    12    50 0.95 Topoisomerase DNA binding C4 zinc finger
zf-C4_Topoisom       PF01396.14    39 seq1132_BIOID50897   -            180   2.3e-52  174.0  20.7   2   3   3.1e-21   2.1e-17   62.1   0.3     2    38    62    98    61    99 0.93 Topoisomerase DNA binding C4 zinc finger
zf-C4_Topoisom       PF01396.14    39 seq1132_BIOID50897   -            180   2.3e-52  174.0  20.7   3   3   3.5e-19   2.4e-15   55.6   0.8     2    38   104   142   103   143 0.95 Topoisomerase DNA binding C4 zinc finger
UPF0270              PF06794.7     70 seq1133_BIOID50897   -             72   9.2e-36  121.3   0.1   1   1   7.4e-40     1e-35  121.2   0.0     1    70     1    70     1    70 0.99 Uncharacterised protein family (UPF0270)
Response_reg         PF00072.19   112 seq1135_BIOID50897   -            225   1.2e-29  102.4   0.0   1   1   2.5e-33   1.7e-29  101.9   0.0     1   111     4   112     4   113 0.98 Response regulator receiver domain
Trans_reg_C          PF00486.23    77 seq1135_BIOID50897   -            225     2e-22   78.7   0.0   1   1   6.4e-26   4.4e-22   77.6   0.0     2    77   148   223   146   223 0.97 Transcriptional regulatory protein, C terminal
Glyco_hydro_25       PF01183.15   181 seq1138_BIOID50897   -            275   5.8e-51  172.7   0.2   1   1   5.8e-55   7.9e-51  172.3   0.1     1   181    73   248    73   248 0.96 Glycosyl hydrolases family 25
Peptidase_M24        PF00557.19   205 seq1139_BIOID50897   -            361   4.2e-63  212.6   0.1   1   1     8e-67   5.5e-63  212.2   0.0     1   205   134   342   134   342 0.94 Metallopeptidase family M24
Creatinase_N         PF01321.13   131 seq1139_BIOID50897   -            361   2.3e-14   53.9   0.1   1   1   6.5e-18   4.4e-14   53.0   0.1     2   130     4   126     4   127 0.91 Creatinase/Prolidase N-terminal domain
SBP_bac_3            PF00497.15   225 seq1140_BIOID50897   -            302   3.1e-47  160.6   0.7   1   1   2.8e-51   3.8e-47  160.2   0.5     1   224    42   271    42   272 0.93 Bacterial extracellular solute-binding proteins, family 3
Cyto_ox_2            PF02322.10   328 seq1141_BIOID50897   -            378  5.8e-112  373.9  33.8   1   1  4.8e-116  6.6e-112  373.7  23.4     1   328     6   362     6   362 0.99 Cytochrome oxidase subunit II
Mob_synth_C          PF06463.8    128 seq1142_BIOID50897   -            354   7.1e-36  122.6   0.0   1   1   3.7e-39   1.3e-35  121.8   0.0     1   127   211   337   211   338 0.98 Molybdenum Cofactor Synthesis C
Radical_SAM          PF04055.16   166 seq1142_BIOID50897   -            354   6.7e-27   94.5   0.0   1   1   2.7e-30   9.1e-27   94.1   0.0     2   166    44   206    43   206 0.97 Radical SAM superfamily
Fer4_12              PF13353.1    139 seq1142_BIOID50897   -            354     2e-07   31.0   0.0   1   1   1.2e-10     4e-07   30.1   0.0    15   116    49   150    38   155 0.83 4Fe-4S single cluster domain
Fer4_14              PF13394.1    117 seq1142_BIOID50897   -            354   6.5e-07   29.3   0.0   1   1   6.3e-10   2.2e-06   27.6   0.0     6    90    47   129    40   150 0.71 4Fe-4S single cluster domain
DUF525               PF04379.9     90 seq1143_BIOID50897   -            125   1.1e-35  121.3   0.1   1   1     1e-39   1.4e-35  121.0   0.1     2    89    17   104    16   105 0.98 Protein of unknown function (DUF525)
HHA                  PF05321.6     57 seq1144_BIOID50897   -             71   3.8e-25   87.6   0.0   1   1   3.2e-29   4.3e-25   87.4   0.0     1    57     8    68     8    68 0.97 Haemolysin expression modulating protein
DUF559               PF04480.7    109 seq1145_BIOID50897   -            117   8.8e-50  166.8   0.7   1   1   7.2e-54   9.8e-50  166.6   0.5     2   109     4   111     3   111 0.98 Protein of unknown function (DUF559)
ACR_tran             PF00873.14  1021 seq1146_BIOID50897   -           1034         0 1447.9  22.5   1   1         0         0 1447.7  15.6     1  1021     1  1029     1  1029 1.00 AcrB/AcrD/AcrF family
SecD_SecF            PF02355.11   189 seq1146_BIOID50897   -           1034   2.3e-07   30.0  31.4   1   1   3.1e-08   0.00014   21.0   5.2    31   180   870  1018   856  1029 0.84 Protein export membrane protein
MMPL                 PF03176.10   333 seq1146_BIOID50897   -           1034   1.4e-05   23.8   9.6   1   1     3e-09   1.4e-05   23.8   6.7   135   306   330   500   289   525 0.78 MMPL family
DUF4223              PF13978.1     56 seq1147_BIOID50897   -             55   1.2e-36  124.0   0.7   1   1   9.5e-41   1.3e-36  123.9   0.5     1    55     1    55     1    55 0.99 Protein of unknown function (DUF4223)
HMGL-like            PF00682.14   237 seq1148_BIOID50897   -            337   1.3e-63  214.7   4.4   1   1   2.2e-67   1.5e-63  214.4   3.1     1   235    14   245    14   247 0.99 HMGL-like
DmpG_comm            PF07836.6     66 seq1148_BIOID50897   -            337   1.9e-32  110.3   0.1   1   1   5.6e-36   3.8e-32  109.3   0.0     1    65   271   335   271   336 0.97 DmpG-like communication domain
IspD                 PF01128.14   221 seq1149_BIOID50897   -            236   6.5e-96  319.9   0.0   1   1   1.1e-99   7.4e-96  319.8   0.0     1   221     8   229     8   229 0.98 Uncharacterized protein family UPF0007
NTP_transf_3         PF12804.2    179 seq1149_BIOID50897   -            236     5e-17   62.5   1.4   1   1   1.1e-20   7.3e-17   61.9   1.0     1   145    10   181    10   208 0.77 MobA-like NTP transferase domain
Pyr_redox_2          PF07992.9    200 seq1150_BIOID50897   -            400     2e-28   99.5   0.1   1   1   1.8e-30   2.4e-27   95.9   0.0     2   196     6   277     5   281 0.89 Pyridine nucleotide-disulphide oxidoreductase
Pyr_redox            PF00070.22    80 seq1150_BIOID50897   -            400   7.5e-20   70.9   1.1   1   1   4.3e-20   5.9e-17   61.7   0.1     1    77   146   222   146   226 0.92 Pyridine nucleotide-disulphide oxidoreductase
Voltage_CLC          PF00654.15   355 seq1151_BIOID50897   -            473   1.4e-90  303.8  35.9   1   1   1.1e-92   1.5e-88  297.1  20.9     2   354    89   437    88   438 0.94 Voltage gated chloride channel
NlpE                 PF04170.7     87 seq1152_BIOID50897   -            236   1.6e-35  121.2   0.0   1   1   1.9e-39   2.6e-35  120.5   0.0     1    86    45   130    45   131 0.99 NlpE N-terminal domain
TisB_toxin           PF13939.1     28 seq1155_BIOID50897   -             29   2.7e-15   55.5  10.7   1   1   2.1e-19   2.9e-15   55.4   7.4     1    28     1    28     1    28 0.97 Toxin TisB, type I toxin-antitoxin system
Rick_17kDa_Anti      PF05433.10    42 seq1158_BIOID50897   -             72     2e-08   33.6  20.8   1   1     2e-12   2.7e-08   33.1  14.4     2    42    33    71    32    71 0.96 Glycine zipper 2TM domain
Methyltransf_4       PF02390.12   197 seq1159_BIOID50897   -            239   1.8e-65  219.5   0.0   1   1   1.6e-69   2.2e-65  219.3   0.0     5   197    49   238    42   238 0.97 Putative methyltransferase
DHH                  PF01368.15   137 seq1160_BIOID50897   -            577   3.5e-19   68.7   0.0   1   1   7.5e-23   5.1e-19   68.1   0.0     3   137    69   234    67   234 0.88 DHH family
DHHA1                PF02272.14    68 seq1160_BIOID50897   -            577     3e-15   55.5   0.0   1   1   8.7e-19   5.9e-15   54.6   0.0     1    66   382   449   382   451 0.94 DHHA1 domain
PRK                  PF00485.13   194 seq1161_BIOID50897   -            289     3e-74  248.6   0.0   1   1   2.7e-78   3.6e-74  248.4   0.0     1   194     7   214     7   214 0.99 Phosphoribulokinase / Uridine kinase family
LigB                 PF02900.13   272 seq1162_BIOID50897   -            271   1.3e-57  194.8   0.1   1   1     1e-61   1.4e-57  194.6   0.1     1   271    16   270    16   271 0.92 Catalytic LigB subunit of aromatic ring-opening dioxygenase
MacB_PCD             PF12704.2    232 seq1163_BIOID50897   -            414   1.2e-25   90.4   0.2   1   1   1.7e-29   1.2e-25   90.4   0.1    11   229    26   241    21   244 0.83 MacB-like periplasmic core domain
FtsX                 PF02687.16   121 seq1163_BIOID50897   -            414   1.9e-22   79.1  12.5   1   1   3.4e-26   2.3e-22   78.8   4.5     2   121   274   407   273   407 0.98 FtsX-like permease family
DUF1615              PF07759.7    319 seq1164_BIOID50897   -            364  1.4e-148  493.7   0.0   1   1  1.2e-152  1.6e-148  493.5   0.0     2   318    49   363    48   364 0.99 Protein of unknown function (DUF1615)
Transaldolase        PF00923.14   287 seq1165_BIOID50897   -            317  2.1e-104  348.5   0.3   1   1  1.7e-108  2.3e-104  348.4   0.2     1   287    14   313    14   313 0.95 Transaldolase
Ribosomal_S9         PF00380.14   121 seq1168_BIOID50897   -            130   1.4e-47  160.8   2.1   1   1   1.1e-51   1.5e-47  160.6   1.5     1   121    10   130    10   130 1.00 Ribosomal protein S9/S16
MR_MLE               PF01188.16    67 seq1169_BIOID50897   -            320   2.8e-10   40.4   0.2   1   1   5.5e-14   7.6e-10   39.0   0.1     2    67   146   213   145   213 0.86 Mandelate racemase / muconate lactonizing enzyme, C-terminal domain
DUF2569              PF10754.4    149 seq1170_BIOID50897   -            146   1.5e-47  161.3  10.4   1   1   1.3e-51   1.7e-47  161.2   7.2     2   149     4   145     3   145 0.99 Protein of unknown function (DUF2569)
LysR_substrate       PF03466.15   209 seq1171_BIOID50897   -            354   1.4e-33  115.6   0.0   1   1     3e-37     2e-33  115.1   0.0     6   208   148   352   143   353 0.97 LysR substrate binding domain
HTH_1                PF00126.22    60 seq1171_BIOID50897   -            354   6.3e-19   67.3   2.6   1   1   1.9e-22   1.3e-18   66.3   1.8     1    60    60   119    60   119 0.94 Bacterial regulatory helix-turn-helix protein, lysR family
FUSC                 PF04632.7    650 seq1174_BIOID50897   -            366     1e-16   60.4   1.7   1   1   1.9e-20   1.3e-16   60.1   1.2     3   281    35   327    33   362 0.81 Fusaric acid resistance protein family
FUSC_2               PF13515.1    128 seq1174_BIOID50897   -            366   1.9e-13   50.2  12.6   1   1   4.4e-17     3e-13   49.6   8.7     2   128    47   172    42   172 0.86 Fusaric acid resistance protein-like
Aldedh               PF00171.17   462 seq1175_BIOID50897   -            470  2.7e-141  470.9   1.6   1   1  2.3e-145  3.2e-141  470.7   1.1    10   462    18   465    11   465 0.97 Aldehyde dehydrogenase family
Crl                  PF07417.7    127 seq1176_BIOID50897   -            133     1e-54  183.5   0.1   1   1   8.7e-59   1.2e-54  183.3   0.1     2   122     3   123     2   131 0.96 Transcriptional regulator Crl
Metallophos          PF00149.23   201 seq1177_BIOID50897   -            280   1.1e-20   73.7   0.0   1   1   9.4e-25   1.3e-20   73.6   0.0     4   170     4   133     1   243 0.86 Calcineurin-like phosphoesterase
SNARE_assoc          PF09335.6    123 seq1179_BIOID50897   -            220   1.6e-22   79.8   5.4   1   1   1.2e-26   1.6e-22   79.8   3.7     1   123    48   174    48   174 0.96 SNARE associated Golgi protein
HTH_AraC             PF00165.18    42 seq1180_BIOID50897   -            274   9.3e-20   69.7   0.7   1   2   1.1e-09   7.5e-06   25.4   0.0     1    41   151   190   151   191 0.93 Bacterial regulatory helix-turn-helix proteins, AraC family
HTH_AraC             PF00165.18    42 seq1180_BIOID50897   -            274   9.3e-20   69.7   0.7   2   2   4.8e-15   3.3e-11   42.5   0.1     7    41   205   240   204   241 0.95 Bacterial regulatory helix-turn-helix proteins, AraC family
HTH_18               PF12833.2     81 seq1180_BIOID50897   -            274   2.6e-16   59.3   0.1   1   1   7.3e-20     5e-16   58.4   0.1     1    81   164   242   164   242 0.96 Helix-turn-helix domain
CSD                  PF00313.17    66 seq1182_BIOID50897   -             70   3.4e-21   74.6   0.0   1   1   2.7e-25   3.7e-21   74.5   0.0     1    65     5    69     5    70 0.98 'Cold-shock' DNA-binding domain
LptC                 PF06835.8    176 seq1183_BIOID50897   -            191   1.2e-53  180.9   2.1   1   1     1e-57   1.4e-53  180.8   1.4     2   176     9   183     8   183 0.97 Lipopolysaccharide-assembly, LptC-related
Peptidase_M20        PF01546.23   171 seq1184_BIOID50897   -            441   1.4e-24   86.4   5.5   1   1   5.4e-28   3.7e-24   85.1   3.8     1   170   117   433   117   434 0.91 Peptidase family M20/M25/M40
M20_dimer            PF07687.9    109 seq1184_BIOID50897   -            441   6.4e-10   38.6   0.4   1   1   2.7e-13   1.9e-09   37.1   0.3     9    98   236   325   231   331 0.83 Peptidase dimerisation domain
FAD_binding_4        PF01565.18   139 seq1185_BIOID50897   -            350   3.4e-16   58.8   0.0   1   1   4.6e-20   6.3e-16   57.9   0.0    16   138    14   136     4   137 0.91 FAD binding domain
Molybdopterin        PF00384.17   432 seq1186_BIOID50897   -            759   1.9e-29  102.5   0.0   1   1   6.9e-33   4.7e-29  101.2   0.0     1   302   108   423   108   501 0.76 Molybdopterin oxidoreductase
Molydop_binding      PF01568.16   109 seq1186_BIOID50897   -            759   4.4e-06   26.3   0.0   1   1   2.4e-09   1.7e-05   24.5   0.0     1   108   642   751   642   752 0.77 Molydopterin dinucleotide binding domain
AA_permease_2        PF13520.1    426 seq1187_BIOID50897   -            462   2.8e-59  200.6  45.4   1   1     5e-63   3.5e-59  200.3  31.5     1   405    27   427    27   448 0.85 Amino acid permease
AA_permease          PF00324.16   479 seq1187_BIOID50897   -            462     5e-36  123.9  40.9   1   1   1.2e-39   8.5e-36  123.1  28.3     2   475    32   457    31   461 0.83 Amino acid permease
Ribosomal_L32p       PF01783.18    56 seq1188_BIOID50897   -             57   4.1e-19   68.3   0.9   1   1   3.3e-23   4.4e-19   68.2   0.7     1    56     2    57     2    57 0.98 Ribosomal L32p protein family
Sua5_yciO_yrdC       PF01300.13   179 seq1189_BIOID50897   -            190   2.6e-42  143.9   0.0   1   1   2.1e-46   2.9e-42  143.8   0.0     2   178    16   189    15   190 0.92 Telomere recombination
Peptidase_U32        PF01136.14   233 seq1192_BIOID50897   -            298   1.3e-34  118.9   0.0   1   1   1.3e-38   1.8e-34  118.5   0.0     5   195    88   269    82   293 0.89 Peptidase family U32
MFS_1                PF07690.11   354 seq1193_BIOID50897   -            396     2e-39  135.2  46.6   1   1   4.4e-43     2e-39  135.2  32.3     2   352    16   351    15   353 0.83 Major Facilitator Superfamily
MFS_3                PF05977.8    524 seq1193_BIOID50897   -            396   6.8e-08   30.9   6.3   1   1   1.5e-11   6.8e-08   30.9   4.3    32   206    32   201     5   207 0.84 Transmembrane secretion effector
TRI12                PF06609.8    599 seq1193_BIOID50897   -            396   2.8e-06   25.7   4.5   1   1   6.2e-10   2.8e-06   25.7   3.1    87   212    54   179    14   190 0.80 Fungal trichothecene efflux pump (TRI12)
NADHdh               PF00146.16   311 seq1194_BIOID50897   -            325  5.5e-124  413.1  15.7   1   1  4.7e-128  6.4e-124  412.9  10.9     2   310    14   320    13   321 0.99 NADH dehydrogenase
IclR                 PF01614.13   129 seq1195_BIOID50897   -            282   2.1e-44  150.1   0.0   1   1   4.7e-48   3.2e-44  149.6   0.0     2   128   143   268   142   269 0.97 Bacterial transcriptional regulator
HTH_IclR             PF09339.5     52 seq1195_BIOID50897   -            282   1.8e-14   52.9   0.0   1   1   5.2e-18   3.5e-14   51.9   0.0     1    50    25    74    25    76 0.96 IclR helix-turn-helix domain
TonB_dep_Rec         PF00593.19   276 seq1196_BIOID50897   -            721   1.1e-22   81.2  16.5   1   1   1.5e-26   1.1e-22   81.2  11.4     1   275   476   719   476   720 0.82 TonB dependent receptor
Plug                 PF07715.10   108 seq1196_BIOID50897   -            721   4.3e-13   49.4   2.4   1   1   7.3e-17     5e-13   49.2   0.5     4   107    68   164    65   165 0.94 TonB-dependent Receptor Plug Domain
Pili_assembly_N      PF00345.15   122 seq1197_BIOID50897   -            250     8e-37  125.6   0.9   1   1   1.2e-40     8e-37  125.6   0.6     1   121    29   147    29   148 0.93 Gram-negative pili assembly chaperone, N-terminal domain
Pili_assembly_C      PF02753.12    68 seq1197_BIOID50897   -            250   6.8e-10   38.5   1.0   1   1   2.8e-13   1.9e-09   37.0   0.7     2    66   170   231   169   233 0.84 Gram-negative pili assembly chaperone, C-terminal domain
SNARE_assoc          PF09335.6    123 seq1198_BIOID50897   -            236   3.2e-27   95.0   6.3   1   1   2.3e-31   3.2e-27   95.0   4.3     1   121    63   180    63   182 0.98 SNARE associated Golgi protein
ABC_tran             PF00005.22   118 seq1200_BIOID50897   -            337   2.2e-22   79.5   0.0   1   1   2.5e-25   1.1e-21   77.2   0.0     1   117    44   162    44   163 0.88 ABC transporter
TOBE_2               PF08402.5     75 seq1200_BIOID50897   -            337   1.2e-16   60.3   0.0   1   1     6e-20   2.7e-16   59.1   0.0     2    73   257   331   256   333 0.92 TOBE domain
Cytochrom_C_asm      PF01578.15   214 seq1201_BIOID50897   -            552   1.2e-49  168.6  22.0   1   1   8.7e-54   1.2e-49  168.6  15.2     1   212    72   279    72   281 0.97 Cytochrome C assembly protein
ABC_tran             PF00005.22   118 seq1202_BIOID50897   -            629   7.3e-41  139.1   0.1   1   2   5.8e-21   7.2e-18   64.9   0.1    24   118    96   203    62   203 0.80 ABC transporter
ABC_tran             PF00005.22   118 seq1202_BIOID50897   -            629   7.3e-41  139.1   0.1   2   2   4.1e-23   5.1e-20   71.8   0.0     1   117   370   497   370   498 0.93 ABC transporter
oligo_HPY            PF08352.7     64 seq1202_BIOID50897   -            629   8.8e-21   73.9   0.4   1   2   8.9e-12   1.1e-08   35.1   0.0     1    33   254   286   254   309 0.88 Oligopeptide/dipeptide transporter, C-terminal region
oligo_HPY            PF08352.7     64 seq1202_BIOID50897   -            629   8.8e-21   73.9   0.4   2   2   3.1e-12   3.8e-09   36.6   0.0     1    33   549   581   549   600 0.85 Oligopeptide/dipeptide transporter, C-terminal region
Fe-S_biosyn          PF01521.15    91 seq1203_BIOID50897   -            191   2.1e-23   81.7   0.0   1   1   1.6e-26   1.1e-22   79.4   0.0     1    91     2    94     2    94 0.98 Iron-sulphur cluster biosynthesis
NifU                 PF01106.12    68 seq1203_BIOID50897   -            191     2e-10   40.1   0.0   1   1   4.4e-14     3e-10   39.5   0.0     2    65   112   177   111   180 0.90 NifU-like domain
Sulfate_transp       PF00916.15   280 seq1205_BIOID50897   -            559   3.6e-71  239.2  10.3   1   1   7.9e-75   3.6e-71  239.2   7.1     1   279   119   409   119   410 0.96 Sulfate transporter family
Sulfate_tra_GLY      PF13792.1     84 seq1205_BIOID50897   -            559   1.5e-24   85.3   5.5   1   1   3.3e-28   1.5e-24   85.3   3.8     6    82    20    95    12    97 0.96 Sulfate transporter N-terminal domain with GLY motif
STAS                 PF01740.16   117 seq1205_BIOID50897   -            559   5.5e-12   45.0   0.0   1   1   2.1e-15   9.4e-12   44.2   0.0     4   116   453   554   451   555 0.95 STAS domain
RecX                 PF02631.11   122 seq1206_BIOID50897   -            166   2.1e-32  111.7   0.4   1   1   3.5e-36   4.8e-32  110.6   0.1     6   117    51   162    46   166 0.94 RecX family
ABC_tran             PF00005.22   118 seq1207_BIOID50897   -            254   1.5e-14   54.2   0.0   1   1   2.1e-18   2.9e-14   53.3   0.0     9   118    55   169    47   169 0.81 ABC transporter
Toxin_15             PF07906.8    284 seq1210_BIOID50897   -            471     1e-85  287.5   0.1   1   1   7.6e-87   3.5e-83  279.2   0.0    49   284     2   235     1   235 0.99 ShET2 enterotoxin, N-terminal region
CTP_synth_N          PF06418.9    276 seq1211_BIOID50897   -            545  1.9e-130  433.8   0.0   1   1  8.6e-134    3e-130  433.1   0.0     1   276     3   276     3   276 0.98 CTP synthase N-terminus
GATase               PF00117.23   192 seq1211_BIOID50897   -            545   5.3e-52  175.9   0.0   1   1   2.7e-55   9.2e-52  175.1   0.0     2   192   301   535   300   535 0.90 Glutamine amidotransferase class-I
Peptidase_C26        PF07722.8    217 seq1211_BIOID50897   -            545   1.1e-10   41.2   0.7   1   1   1.8e-13   6.1e-10   38.7   0.1    99   217   365   517   359   517 0.80 Peptidase C26
CbiA                 PF01656.18   195 seq1211_BIOID50897   -            545   1.4e-05   24.4   0.0   1   1   9.4e-09   3.2e-05   23.3   0.0     8   109    14   148     7   178 0.73 CobQ/CobB/MinD/ParA nucleotide binding domain
ETF_alpha            PF00766.14    86 seq1213_BIOID50897   -            286   3.3e-21   74.5   1.5   1   1   8.8e-25     6e-21   73.7   1.0     3    86   164   245   162   245 0.92 Electron transfer flavoprotein FAD-binding domain
ETF                  PF01012.16   164 seq1213_BIOID50897   -            286     1e-07   31.7   0.2   1   1   5.3e-11   3.6e-07   29.9   0.0    78   159    41   123    27   128 0.83 Electron transfer flavoprotein domain
Mannitol_dh_C        PF08125.8    245 seq1214_BIOID50897   -            443   4.8e-72  241.9   0.0   1   1   2.2e-75   9.9e-72  240.9   0.0     1   244   209   434   209   435 0.98 Mannitol dehydrogenase C-terminal domain
Mannitol_dh          PF01232.18   151 seq1214_BIOID50897   -            443   8.1e-28   97.1   0.1   1   1   3.7e-31   1.7e-27   96.1   0.1     1   151    62   184    62   184 0.97 Mannitol dehydrogenase Rossmann domain
DUF3521              PF12035.3     35 seq1214_BIOID50897   -            443   1.8e-07   30.7   3.8   1   1     9e-11   4.1e-07   29.6   2.6     1    33     1    31     1    32 0.88 Protein of unknown function (DUF3521)
MASE1                PF05231.9    299 seq1215_BIOID50897   -            316   5.8e-35  120.6  42.3   1   1   4.9e-39   6.8e-35  120.4  29.3     2   298    19   294    18   295 0.88 MASE1
DUF2511              PF10709.4     87 seq1216_BIOID50897   -            113   6.9e-36  122.3   0.0   1   1     6e-40   8.2e-36  122.1   0.0     1    87    26   113    26   113 0.99 Protein of unknown function (DUF2511)
2-oxoacid_dh         PF00198.18   231 seq1217_BIOID50897   -            405   7.8e-82  273.8   0.0   1   1   2.2e-85     1e-81  273.5   0.0     3   231   175   403   173   403 0.98 2-oxoacid dehydrogenases acyltransferase (catalytic domain)
Biotin_lipoyl        PF00364.17    74 seq1217_BIOID50897   -            405   6.9e-18   63.9   0.3   1   1   3.6e-21   1.6e-17   62.7   0.2     2    73     5    76     4    77 0.96 Biotin-requiring enzyme
E3_binding           PF02817.12    39 seq1217_BIOID50897   -            405     4e-15   55.0   2.3   1   1     1e-18   4.6e-15   54.8   0.1     5    39   114   148   111   148 0.96 e3 binding domain
ACP                  PF06857.6     87 seq1219_BIOID50897   -             98   1.2e-33  114.7   0.1   1   1   9.9e-38   1.4e-33  114.5   0.1     1    86     2    87     2    88 0.98 Malonate decarboxylase delta subunit (MdcD)
DUF3971              PF13116.1    289 seq1220_BIOID50897   -           1266   4.2e-94  315.0   2.9   1   1   6.8e-97   4.7e-93  311.6   1.5     2   288   505   788   504   829 0.98 Protein of unknown function
AsmA_2               PF13502.1    220 seq1220_BIOID50897   -           1266   1.8e-60  203.9  12.1   1   1   3.9e-62   2.7e-58  196.8   0.4     1   220  1009  1252  1009  1252 0.95 AsmA-like C-terminal region
FA_synthesis         PF02504.10   323 seq1221_BIOID50897   -            346  4.2e-124  413.5   0.0   1   1  3.4e-128  4.7e-124  413.3   0.0     8   323     1   321     1   321 0.99 Fatty acid synthesis protein
Mur_ligase_M         PF08245.7    189 seq1223_BIOID50897   -            495   1.2e-45  155.7   0.2   1   1   4.4e-49     2e-45  155.0   0.1     1   188   114   318   114   319 0.90 Mur ligase middle domain
Mur_ligase_C         PF02875.16    91 seq1223_BIOID50897   -            495   2.2e-26   91.5   0.0   1   1   2.8e-29   1.3e-25   89.1   0.0     1    91   339   425   339   425 0.96 Mur ligase family, glutamate ligase domain
Mur_ligase           PF01225.20    83 seq1223_BIOID50897   -            495   5.9e-13   48.5   0.5   1   1   6.3e-16   2.9e-12   46.3   0.1     5    83    25   102    22   102 0.88 Mur ligase family, catalytic domain
EPSP_synthase        PF00275.15   419 seq1224_BIOID50897   -            427  3.5e-164  546.0   0.0   1   1  2.9e-168  3.9e-164  545.9   0.0     2   419     7   420     6   420 0.97 EPSP synthase (3-phosphoshikimate 1-carboxyvinyltransferase)
YgbB                 PF02542.11   157 seq1225_BIOID50897   -            159   1.7e-68  229.2   0.0   1   1   1.4e-72   1.9e-68  229.1   0.0     1   156     1   156     1   157 0.99 YgbB family
DUF3440              PF11922.3    181 seq1226_BIOID50897   -            406   5.3e-56  188.9   0.9   1   2   4.4e-45     2e-41  141.4   0.1     1   106   237   344   237   348 0.96 Domain of unknown function (DUF3440)
DUF3440              PF11922.3    181 seq1226_BIOID50897   -            406   5.3e-56  188.9   0.9   2   2   6.7e-16   3.1e-12   46.3   0.1   137   181   346   387   341   387 0.89 Domain of unknown function (DUF3440)
PAPS_reduct          PF01507.14   174 seq1226_BIOID50897   -            406   4.1e-16   59.1   0.1   1   1   6.8e-19   3.1e-15   56.3   0.1     2   163    30   234    29   237 0.78 Phosphoadenosine phosphosulfate reductase family
Rnf-Nqr              PF02508.9    190 seq1227_BIOID50897   -            193   2.6e-71  239.0  21.0   1   1   2.1e-75   2.9e-71  238.8  14.6     1   189     1   191     1   192 0.99 Rnf-Nqr subunit, membrane protein
UTRA                 PF07702.8    141 seq1228_BIOID50897   -            248   6.9e-36  122.8   0.3   1   1     3e-39     1e-35  122.2   0.2     2   140   108   242   107   243 0.98 UTRA domain
GntR                 PF00392.16    64 seq1228_BIOID50897   -            248   1.7e-16   59.2   0.4   1   1   1.2e-19     4e-16   58.0   0.1     6    64    29    87    24    87 0.94 Bacterial regulatory proteins, gntR family
SecD_SecF            PF02355.11   189 seq1229_BIOID50897   -            323   2.1e-68  229.1  10.7   1   1   4.7e-72   3.2e-68  228.5   7.4     4   188   117   301   114   302 0.97 Protein export membrane protein
Sec_GG               PF07549.9     29 seq1229_BIOID50897   -            323   1.8e-08   33.1   0.1   1   1   7.1e-12   4.9e-08   31.8   0.0     2    27    41    66    40    68 0.90 SecD/SecF GG Motif
Fer4_5               PF12801.2     48 seq1230_BIOID50897   -            357     4e-21   74.4   6.6   1   2   2.7e-17   7.4e-14   51.1   0.3     2    47    97   142    96   143 0.93 4Fe-4S binding domain
Fer4_5               PF12801.2     48 seq1230_BIOID50897   -            357     4e-21   74.4   6.6   2   2   5.7e-12   1.6e-08   34.1   0.7     2    48   201   247   200   247 0.83 4Fe-4S binding domain
Fer4_10              PF13237.1     52 seq1230_BIOID50897   -            357   1.1e-06   28.2  14.5   1   1     4e-10   1.1e-06   28.2  10.0     2    52   244   289   243   289 0.94 4Fe-4S dicluster domain
DUF469               PF04320.9    101 seq1231_BIOID50897   -            118   8.8e-42  141.8   0.5   1   1   7.5e-46     1e-41  141.6   0.4     1   101    17   117    17   117 1.00 Protein with unknown function (DUF469)
PEP_mutase           PF13714.1    238 seq1233_BIOID50897   -            296   1.3e-53  181.6   4.4   1   1   2.1e-57   1.5e-53  181.3   3.0     1   233    10   250    10   255 0.92 Phosphoenolpyruvate phosphomutase
ICL                  PF00463.16   526 seq1233_BIOID50897   -            296   1.2e-16   59.9   1.9   1   1   4.6e-20   3.1e-16   58.5   1.3   150   255    80   183    71   213 0.86 Isocitrate lyase family
Peptidase_M20        PF01546.23   171 seq1234_BIOID50897   -            411   2.8e-26   92.0   0.0   1   1   5.1e-30   3.5e-26   91.6   0.0     3   169    79   404    77   406 0.93 Peptidase family M20/M25/M40
Glycos_transf_2      PF00535.21   169 seq1236_BIOID50897   -            291   7.3e-33  113.5   1.2   1   1   2.4e-36   1.1e-32  112.9   0.9     1   141    12   151    12   177 0.86 Glycosyl transferase family 2
Glyco_tranf_2_2      PF10111.4    281 seq1236_BIOID50897   -            291   1.2e-09   37.6   2.6   1   1   3.1e-13   1.4e-09   37.3   1.8    10   215    17   202    11   265 0.85 Glycosyltransferase like family 2
Glyco_tranf_2_3      PF13641.1    230 seq1236_BIOID50897   -            291     2e-09   37.5   0.0   1   1   1.7e-11   7.6e-08   32.3   0.0     2   103    10   105     9   124 0.87 Glycosyltransferase like family 2
CoA_transf_3         PF02515.12   191 seq1238_BIOID50897   -            416     3e-43  147.1   0.0   1   1   3.2e-47   4.4e-43  146.6   0.0     1   147    70   215    70   244 0.96 CoA-transferase family III
Asn_synthase         PF00733.16   255 seq1239_BIOID50897   -            554   1.6e-76  257.0   0.1   1   1   1.3e-79   3.5e-76  255.9   0.0     1   255   211   450   211   450 0.99 Asparagine synthase
GATase_7             PF13537.1    124 seq1239_BIOID50897   -            554   3.5e-42  142.9   0.0   1   1   2.7e-45   7.4e-42  141.9   0.0     1   123    48   166    48   167 0.96 Glutamine amidotransferase domain
GATase_6             PF13522.1    133 seq1239_BIOID50897   -            554   4.8e-37  126.7   0.0   1   1     5e-40   1.4e-36  125.3   0.0     1   133    33   161    33   161 0.98 Glutamine amidotransferase domain
DUF3700              PF12481.3    228 seq1239_BIOID50897   -            554     6e-11   41.8   0.0   1   1   4.1e-14   1.1e-10   40.9   0.0    83   204    76   193    59   203 0.80 Aluminium induced protein
PilS                 PF08805.6    133 seq1240_BIOID50897   -            185   9.1e-36  122.1   9.8   1   1   9.2e-40   1.3e-35  121.7   6.8     3   132    59   183    57   184 0.97 PilS N terminal
HpcH_HpaI            PF03328.9    221 seq1243_BIOID50897   -            307   1.6e-81  272.2   0.2   1   1   4.3e-85   5.9e-81  270.4   0.0     1   221    20   239    20   239 0.99 HpcH/HpaI aldolase/citrate lyase family
PseudoU_synth_2      PF00849.17   164 seq1244_BIOID50897   -            290   5.7e-16   58.6   0.1   1   1   3.6e-18   2.5e-14   53.3   0.1     2   164    69   195    68   195 0.85 RNA pseudouridylate synthase
S4                   PF01479.20    48 seq1244_BIOID50897   -            290   2.7e-14   52.2   1.5   1   1   1.1e-17   7.6e-14   50.7   0.0     1    48     7    52     7    52 0.98 S4 domain
ABC_tran             PF00005.22   118 seq1245_BIOID50897   -            530   1.4e-36  125.3   0.0   1   2   1.1e-18   1.9e-15   57.1   0.0     1   118    41   184    41   184 0.98 ABC transporter
ABC_tran             PF00005.22   118 seq1245_BIOID50897   -            530   1.4e-36  125.3   0.0   2   2   2.2e-21   3.7e-18   65.8   0.0     1   118   359   467   359   467 0.95 ABC transporter
ABC_tran_2           PF12848.2     85 seq1245_BIOID50897   -            530   3.4e-23   81.1   3.0   1   1   1.8e-23     3e-20   71.7   1.4     2    85   224   309   223   309 0.91 ABC transporter
Shikimate_dh_N       PF08501.6     83 seq1246_BIOID50897   -            272   6.4e-24   83.6   0.0   1   1   1.5e-27   9.9e-24   83.0   0.0     1    83     6    88     6    88 0.99 Shikimate dehydrogenase substrate binding domain
Shikimate_DH         PF01488.15   135 seq1246_BIOID50897   -            272   5.2e-15   55.6   0.0   1   1   1.3e-18   8.6e-15   54.9   0.0    12    86   119   191   111   213 0.90 Shikimate / quinate 5-dehydrogenase
Peptidase_M42        PF05343.9    292 seq1247_BIOID50897   -            345   2.6e-84  282.3   0.0   1   1   8.6e-88   3.9e-84  281.7   0.0     1   292    43   325    43   325 0.97 M42 glutamyl aminopeptidase
Peptidase_M20        PF01546.23   171 seq1247_BIOID50897   -            345   1.2e-09   37.8   0.0   1   1   4.5e-13     2e-09   37.1   0.0    22   170   164   331   161   332 0.89 Peptidase family M20/M25/M40
Peptidase_M18        PF02127.10   432 seq1247_BIOID50897   -            345   2.4e-05   22.9   0.0   1   1   2.9e-08   0.00013   20.4   0.0   331   431   233   329   211   330 0.86 Aminopeptidase I zinc metalloprotease (M18)
SecD-TM1             PF13721.1    101 seq1249_BIOID50897   -            127   2.5e-16   59.6   0.0   1   1   2.4e-20   3.3e-16   59.2   0.0    10   101    16   105     8   105 0.91 SecD export protein N-terminal TM region
MoCF_biosynth        PF00994.19   144 seq1250_BIOID50897   -            170   5.6e-31  106.7   0.0   1   1   5.1e-35     7e-31  106.4   0.0     1   143    14   156    12   157 0.92 Probable molybdopterin binding domain
FGGY_C               PF02782.11   197 seq1251_BIOID50897   -            566   7.3e-35  120.2   0.5   1   1   1.8e-38   1.2e-34  119.5   0.4     4   197   292   501   289   501 0.89 FGGY family of carbohydrate kinases, C-terminal domain
Mrr_cat              PF04471.7    115 seq1253_BIOID50897   -            304   3.1e-38  130.0   0.0   1   1   8.6e-42   5.9e-38  129.1   0.0     2   115   164   281   163   281 0.98 Restriction endonuclease
Mrr_N                PF14338.1     92 seq1253_BIOID50897   -            304   1.9e-20   72.6   0.0   1   1   6.9e-24   4.7e-20   71.3   0.0     1    92     5    94     5    94 0.95 Mrr N-terminal domain
SLT                  PF01464.15   121 seq1254_BIOID50897   -            654     4e-31  106.9   0.1   1   1   5.2e-35   7.1e-31  106.1   0.0     2   116   492   606   491   611 0.95 Transglycosylase SLT domain
RHH_1                PF01402.16    39 seq1255_BIOID50897   -             81   4.7e-11   41.9   0.5   1   1   5.7e-15   7.7e-11   41.2   0.4     2    39    15    52    14    52 0.96 Ribbon-helix-helix protein, copG family
Elong-fact-P_C       PF09285.6     56 seq1257_BIOID50897   -            188   5.3e-27   92.8   1.0   1   1   2.4e-30   1.1e-26   91.8   0.2     1    56   131   186   131   186 0.99 Elongation factor P, C-terminal
EFP                  PF01132.15    55 seq1257_BIOID50897   -            188   3.2e-24   84.2   0.1   1   1   1.2e-27   5.5e-24   83.4   0.0     3    55    71   123    69   123 0.97 Elongation factor P (EF-P) OB domain
EFP_N                PF08207.7     58 seq1257_BIOID50897   -            188   5.8e-24   83.6   0.0   1   1   4.5e-27     2e-23   81.8   0.0     3    57     7    61     5    62 0.97 Elongation factor P (EF-P) KOW-like domain
Glycos_transf_2      PF00535.21   169 seq1258_BIOID50897   -            847   1.4e-19   70.2   0.0   1   1   6.3e-23   2.2e-19   69.6   0.0     2   168   246   429   245   430 0.98 Glycosyl transferase family 2
Glyco_tranf_2_3      PF13641.1    230 seq1258_BIOID50897   -            847   3.3e-15   56.4   0.3   1   1     3e-18     1e-14   54.8   0.0     2   230   243   493   242   493 0.84 Glycosyltransferase like family 2
Glyco_trans_2_3      PF13632.1    192 seq1258_BIOID50897   -            847     2e-14   53.6  10.7   1   1     6e-18     2e-14   53.6   7.4     1   185   341   533   341   676 0.80 Glycosyl transferase family group 2
Glyco_transf_21      PF13506.1    174 seq1258_BIOID50897   -            847   4.5e-08   32.5   0.0   1   1   4.7e-11   1.6e-07   30.6   0.0     6   147   312   468   308   492 0.77 Glycosyl transferase family 21
NADHdh               PF00146.16   311 seq1259_BIOID50897   -            307     2e-20   72.9   9.8   1   1   1.6e-24   2.2e-20   72.8   6.8    12   296    11   295     1   307 0.81 NADH dehydrogenase
OKR_DC_1             PF01276.15   417 seq1260_BIOID50897   -            732  3.3e-199  661.5   0.0   1   1  8.7e-203    4e-199  661.2   0.0     1   417   109   551   109   551 0.99 Orn/Lys/Arg decarboxylase, major domain
OKR_DC_1_C           PF03711.10   137 seq1260_BIOID50897   -            732     2e-53  180.0   0.2   1   1   1.2e-56   5.5e-53  178.5   0.1     1   135   576   707   576   709 0.98 Orn/Lys/Arg decarboxylase, C-terminal domain
OKR_DC_1_N           PF03709.10   115 seq1260_BIOID50897   -            732   1.1e-22   80.1   0.0   1   1   4.4e-26     2e-22   79.2   0.0     1   115     4   103     4   103 0.99 Orn/Lys/Arg decarboxylase, N-terminal domain
CoA_binding_2        PF13380.1    115 seq1261_BIOID50897   -            155   8.1e-38  129.0   0.1   1   1   1.5e-41     1e-37  128.6   0.1     2   114    33   148    32   149 0.97 CoA binding domain
CoA_binding          PF02629.14    96 seq1261_BIOID50897   -            155   9.2e-06   25.9   0.0   1   1   2.5e-09   1.7e-05   25.1   0.0     2    91    30   117    29   120 0.90 CoA binding domain
Wzz                  PF02706.10   152 seq1263_BIOID50897   -            281     2e-25   89.2   0.9   1   1   1.5e-29     2e-25   89.2   0.6     1   150    25   173    25   175 0.92 Chain length determinant protein
HTH_5                PF01022.15    47 seq1265_BIOID50897   -            117   2.6e-18   65.2   1.9   1   1   6.1e-22   4.2e-18   64.6   1.3     1    45    15    60    15    62 0.98 Bacterial regulatory protein, arsR family
HTH_20               PF12840.2     61 seq1265_BIOID50897   -            117   4.7e-11   42.2   0.3   1   1   9.9e-15   6.8e-11   41.7   0.2     2    61     8    67     7    67 0.97 Helix-turn-helix domain
tRNA-synt_2c         PF01411.14   552 seq1266_BIOID50897   -            876  1.5e-242  805.7   0.0   1   1  4.9e-246  2.3e-242  805.1   0.0     1   552     7   556     7   556 0.99 tRNA synthetases class II (A)
tRNA_SAD             PF07973.9     44 seq1266_BIOID50897   -            876   2.4e-18   65.6   1.4   1   1   1.1e-21   5.2e-18   64.5   0.1     1    44   653   696   653   696 0.99 Threonyl and Alanyl tRNA synthetase second additional domain
DHHA1                PF02272.14    68 seq1266_BIOID50897   -            876   3.2e-16   58.6   3.6   1   1   2.2e-19   9.8e-16   57.1   2.5     2    67   800   868   799   869 0.92 DHHA1 domain
PTR2                 PF00854.16   373 seq1267_BIOID50897   -            493   1.6e-73  247.5  15.9   1   1   2.8e-77   1.9e-73  247.2  11.0     2   371    77   424    76   426 0.97 POT family
MFS_1                PF07690.11   354 seq1267_BIOID50897   -            493   3.4e-16   58.8  44.5   1   1   3.3e-19   2.3e-15   56.1  29.4     9   347    22   423    14   431 0.73 Major Facilitator Superfamily
Cytochrom_C_asm      PF01578.15   214 seq1268_BIOID50897   -            288   5.7e-45  153.3  17.3   1   1   4.2e-49   5.7e-45  153.3  12.0     5   212    62   286    58   288 0.97 Cytochrome C assembly protein
AMP-binding          PF00501.23   418 seq1269_BIOID50897   -            451   4.5e-62  209.6   0.0   1   1   5.4e-65   7.4e-61  205.6   0.0     2   417    30   381    29   382 0.93 AMP-binding enzyme
DUF3521              PF12035.3     35 seq1270_BIOID50897   -             46   4.6e-10   39.0   0.3   1   1   4.6e-14   6.3e-10   38.6   0.2     1    35     1    28     1    28 0.99 Protein of unknown function (DUF3521)
TruD                 PF01142.13   378 seq1271_BIOID50897   -            349  2.1e-107  358.9   0.4   1   1  1.1e-110  1.5e-106  356.1   0.3     5   378     3   337     1   337 0.96 tRNA pseudouridine synthase D (TruD)
rve                  PF00665.21   120 seq1272_BIOID50897   -            356   2.2e-20   72.8   0.0   1   1   1.1e-23   3.7e-20   72.1   0.0     3   120   176   288   174   288 0.92 Integrase core domain
rve_3                PF13683.1     67 seq1272_BIOID50897   -            356   4.7e-16   57.9   0.2   1   1   2.6e-19     9e-16   57.0   0.1     2    67   260   328   259   328 0.98 Integrase core domain
HTH_28               PF13518.1     52 seq1272_BIOID50897   -            356   4.5e-09   35.9   0.1   1   1   4.7e-12   1.6e-08   34.2   0.0    11    51    41    81    32    82 0.89 Helix-turn-helix domain
HTH_23               PF13384.1     50 seq1272_BIOID50897   -            356   6.2e-07   28.7   0.2   1   1   4.5e-10   1.5e-06   27.4   0.1     5    49    31    74    28    75 0.91 Homeodomain-like domain
His_Phos_2           PF00328.17   347 seq1273_BIOID50897   -            442   1.3e-40  139.6   0.0   1   1   1.2e-44   1.6e-40  139.4   0.0     1   345    39   383    39   387 0.85 Histidine phosphatase superfamily (branch 2)
MoCF_biosynth        PF00994.19   144 seq1276_BIOID50897   -            195   1.1e-27   96.1   0.0   1   1     1e-31   1.4e-27   95.7   0.0     2   138     8   147     7   150 0.88 Probable molybdopterin binding domain
MFS_1                PF07690.11   354 seq1278_BIOID50897   -            392   8.4e-33  113.4  66.5   1   2     3e-21   4.1e-17   61.8  22.2     1   235    20   243    20   251 0.80 Major Facilitator Superfamily
MFS_1                PF07690.11   354 seq1278_BIOID50897   -            392   8.4e-33  113.4  66.5   2   2   1.1e-18   1.5e-14   53.4  24.2     3   173   223   389   222   392 0.89 Major Facilitator Superfamily
MFS_1                PF07690.11   354 seq1279_BIOID50897   -            410     9e-29  100.2  41.0   1   1   1.8e-32   1.2e-28   99.7  28.4     5   352    26   363    22   365 0.71 Major Facilitator Superfamily
Sugar_tr             PF00083.19   451 seq1279_BIOID50897   -            410   7.8e-06   24.6  30.9   1   1     2e-09   1.4e-05   23.7   8.2    52   188    58   188    44   196 0.92 Sugar (and other) transporter
Fimbrial             PF00419.15   145 seq1281_BIOID50897   -            170   1.9e-27   96.1   1.7   1   1   1.8e-31   2.4e-27   95.7   1.2     8   145    42   170    35   170 0.91 Fimbrial protein
DoxX                 PF07681.7     85 seq1283_BIOID50897   -            155   9.8e-17   61.0  14.4   1   1   2.5e-20   1.7e-16   60.2  10.0     1    85    31   113    31   113 0.98 DoxX
SURF4                PF02077.10   267 seq1283_BIOID50897   -            155   4.6e-08   32.6   5.5   1   1   2.9e-11     2e-07   30.5   3.8   154   262    30   154    23   155 0.74 SURF4 family
ABC_tran             PF00005.22   118 seq1285_BIOID50897   -            268   1.3e-25   89.9   0.1   1   1   3.1e-29   2.1e-25   89.2   0.0     1   117    52   179    52   180 0.92 ABC transporter
Kinase-PPPase        PF03618.9    255 seq1286_BIOID50897   -            277   3.4e-82  275.6   0.0   1   1   2.8e-86   3.9e-82  275.4   0.0     1   255     9   267     9   267 0.97 Kinase/pyrophosphorylase
FeS                  PF04060.8     35 seq1287_BIOID50897   -            192     1e-14   53.6   5.2   1   1   1.9e-17   2.8e-14   52.2   3.6     1    35    43    77    43    77 0.97 Putative Fe-S cluster
Fer4                 PF00037.22    24 seq1287_BIOID50897   -            192   8.5e-13   47.2  25.0   1   2     1e-10   1.5e-07   30.5   4.8     2    23   111   132   110   133 0.95 4Fe-4S binding domain
Fer4                 PF00037.22    24 seq1287_BIOID50897   -            192   8.5e-13   47.2  25.0   2   2   2.5e-09   3.8e-06   26.1   2.4     2    24   141   163   140   163 0.91 4Fe-4S binding domain
Fer4_9               PF13187.1     55 seq1287_BIOID50897   -            192   2.3e-10   40.4  32.0   1   1     1e-10   1.6e-07   31.3  10.2     1    55   116   162   116   162 0.95 4Fe-4S dicluster domain
Fer4_6               PF12837.2     24 seq1287_BIOID50897   -            192   2.9e-08   33.0  28.2   1   1   4.9e-10   7.5e-07   28.6   4.5     1    24   109   132   109   132 0.96 4Fe-4S binding domain
Fer4_10              PF13237.1     52 seq1287_BIOID50897   -            192   3.3e-08   33.0  25.8   1   1   1.2e-10   1.8e-07   30.7   9.6     3    52   111   158   109   158 0.86 4Fe-4S dicluster domain
Fer4_2               PF12797.2     22 seq1287_BIOID50897   -            192   1.6e-07   30.6  20.1   1   1   8.7e-09   1.3e-05   24.6   2.9     3    22   110   129   108   129 0.93 4Fe-4S binding domain
Inositol_P           PF00459.20   271 seq1288_BIOID50897   -            267   2.5e-77  259.7   0.0   1   1   2.1e-81   2.8e-77  259.5   0.0     3   268     2   260     1   263 0.97 Inositol monophosphatase family
HisKA_3              PF07730.8     68 seq1289_BIOID50897   -            598   5.9e-19   68.0   0.9   1   1   1.7e-22   5.9e-19   68.0   0.6     1    64   390   453   390   457 0.97 Histidine kinase
PilJ                 PF13675.1    112 seq1289_BIOID50897   -            598   7.2e-19   68.0  14.0   1   1     3e-22     1e-18   67.5   1.3     2   108    34   131    33   135 0.91 Type IV pili methyl-accepting chemotaxis transducer N-term
HATPase_c            PF02518.21   111 seq1289_BIOID50897   -            598   1.7e-15   56.6   0.1   1   1   1.2e-18   4.1e-15   55.3   0.1     4   108   497   583   494   586 0.92 Histidine kinase-, DNA gyrase B-, and HSP90-like ATPase
HAMP                 PF00672.20    70 seq1289_BIOID50897   -            598   2.8e-11   43.3   3.2   1   1   8.1e-15   2.8e-11   43.3   2.2     4    69   159   224   158   225 0.93 HAMP domain
DUF2884              PF11101.3    229 seq1290_BIOID50897   -            239   1.7e-59  200.8   2.3   1   1   1.4e-63     2e-59  200.6   1.6     1   215    24   234    24   239 0.98 Protein of unknown function (DUF2884)
Metallophos          PF00149.23   201 seq1291_BIOID50897   -            218   2.8e-15   56.1   1.5   1   1   4.9e-19   3.4e-15   55.9   1.1     2   170    18   155    17   205 0.87 Calcineurin-like phosphoesterase
Metallophos_2        PF12850.2    156 seq1291_BIOID50897   -            218   1.5e-06   28.0   0.1   1   1   3.3e-10   2.2e-06   27.4   0.1     6   138    22   208    18   213 0.67 Calcineurin-like phosphoesterase superfamily domain
Bac_luciferase       PF00296.15   307 seq1292_BIOID50897   -            335   1.6e-31  109.4   0.4   1   1   2.1e-34   2.9e-30  105.3   0.2    18   300    23   299     8   306 0.77 Luciferase-like monooxygenase
ROK                  PF00480.15   179 seq1293_BIOID50897   -            303   1.3e-45  155.3   0.0   1   1   2.5e-49   1.7e-45  154.8   0.0     1   179     4   194     4   194 0.95 ROK family
Glucokinase          PF02685.11   316 seq1293_BIOID50897   -            303   3.5e-10   39.0   0.0   1   1     4e-13   2.7e-09   36.1   0.0     4   265     6   256     4   268 0.80 Glucokinase
CCG                  PF02754.11    85 seq1294_BIOID50897   -            407   7.9e-29   99.3  10.6   1   2   2.3e-16   3.5e-13   49.2   0.0     1    84   170   255   170   256 0.93 Cysteine-rich domain
CCG                  PF02754.11    85 seq1294_BIOID50897   -            407   7.9e-29   99.3  10.6   2   2   1.7e-16   2.5e-13   49.6   0.1     2    84   303   385   302   386 0.85 Cysteine-rich domain
Fer4_8               PF13183.1     57 seq1294_BIOID50897   -            407   2.1e-12   46.7   4.7   1   1   3.2e-15   4.9e-12   45.5   3.3     2    57    22    89    21    89 0.84 4Fe-4S dicluster domain
Fer4_17              PF13534.1     61 seq1294_BIOID50897   -            407   6.3e-12   45.5   5.7   1   1   5.5e-15   8.3e-12   45.1   3.2     1    60    24    89    24    90 0.88 4Fe-4S dicluster domain
Fer4_7               PF12838.2     52 seq1294_BIOID50897   -            407   2.5e-11   43.6   5.1   1   1   4.2e-14   6.4e-11   42.3   3.5     1    52    24    89    24    89 0.79 4Fe-4S dicluster domain
Fer4_10              PF13237.1     52 seq1294_BIOID50897   -            407   6.7e-08   32.1   5.0   1   1   1.9e-10   2.9e-07   30.0   3.7     7    52    23    86    18    86 0.93 4Fe-4S dicluster domain
Fer4_4               PF12800.2     17 seq1294_BIOID50897   -            407   2.2e-05   24.2  13.8   1   2   1.2e-05     0.018   15.2   2.1     3    16    24    37    22    39 0.91 4Fe-4S binding domain
Fer4_4               PF12800.2     17 seq1294_BIOID50897   -            407   2.2e-05   24.2  13.8   2   2   4.3e-05     0.066   13.4   2.1     2    16    73    87    72    90 0.92 4Fe-4S binding domain
Fer4                 PF00037.22    24 seq1296_BIOID50897   -            180   1.5e-14   52.7  16.5   1   2   4.5e-08   5.6e-05   22.4   6.2     5    24    57    76    56    76 0.95 4Fe-4S binding domain
Fer4                 PF00037.22    24 seq1296_BIOID50897   -            180   1.5e-14   52.7  16.5   2   2   4.4e-12   5.5e-09   35.1   0.6     2    24    93   115    92   115 0.93 4Fe-4S binding domain
Fer4_7               PF12838.2     52 seq1296_BIOID50897   -            180   1.4e-12   47.6   8.3   1   1   1.9e-15   2.3e-12   46.9   5.8     1    52    59   113    59   123 0.93 4Fe-4S dicluster domain
Fer4_10              PF13237.1     52 seq1296_BIOID50897   -            180   7.3e-08   31.9  10.5   1   1   1.4e-10   1.8e-07   30.7   7.3     6    52    57   110    55   110 0.97 4Fe-4S dicluster domain
Fer4_4               PF12800.2     17 seq1296_BIOID50897   -            180   2.2e-05   24.3  13.5   1   2   4.9e-05     0.061   13.5   3.6     2    16    58    72    57    79 0.92 4Fe-4S binding domain
Fer4_4               PF12800.2     17 seq1296_BIOID50897   -            180   2.2e-05   24.3  13.5   2   2     1e-05     0.013   15.6   0.8     2    16    97   111    96   121 0.92 4Fe-4S binding domain
Fer4_11              PF13247.1     99 seq1297_BIOID50897   -            157   3.9e-17   61.8  25.1   1   1   1.1e-19   1.9e-16   59.6  13.5     7    98    55   143    49   144 0.88 4Fe-4S dicluster domain
Fer4_7               PF12838.2     52 seq1297_BIOID50897   -            157   2.4e-12   46.9  61.4   1   1   2.5e-10   4.3e-07   30.1   8.1     1    52    88   138    88   138 0.85 4Fe-4S dicluster domain
Fer4                 PF00037.22    24 seq1297_BIOID50897   -            157   1.1e-12   46.8  44.1   1   1     2e-10   3.4e-07   29.4   0.9     3    23    84   104    82   105 0.89 4Fe-4S binding domain
Fer4_9               PF13187.1     55 seq1297_BIOID50897   -            157   1.8e-11   44.0  34.2   1   1   5.4e-11   9.2e-08   32.1   6.3     1    54    88   138    88   139 0.88 4Fe-4S dicluster domain
Fer4_2               PF12797.2     22 seq1297_BIOID50897   -            157   1.5e-09   37.0  13.1   1   1   1.7e-09     3e-06   26.7   1.0     2    21    81   100    80   101 0.93 4Fe-4S binding domain
Fer4_10              PF13237.1     52 seq1297_BIOID50897   -            157     2e-09   36.9  34.4   1   1   2.8e-10   4.8e-07   29.3   7.3     2    52    82   135    81   135 0.83 4Fe-4S dicluster domain
Fer4_3               PF12798.2     15 seq1297_BIOID50897   -            157   1.5e-08   34.4  48.1   1   2   1.7e-06     0.003   17.8   2.9     1    15    89   103    89   103 0.98 4Fe-4S binding domain
Fer4_3               PF12798.2     15 seq1297_BIOID50897   -            157   1.5e-08   34.4  48.1   2   2   1.7e-07    0.0003   21.0   2.7     1    15   118   138   118   138 0.98 4Fe-4S binding domain
TetR_N               PF00440.18    47 seq1298_BIOID50897   -            215   2.5e-15   55.7   0.0   1   1   2.8e-19   3.9e-15   55.1   0.0     1    47    15    61    15    61 0.97 Bacterial regulatory proteins, tetR family
GntP_permease        PF02447.11   441 seq1301_BIOID50897   -            438  2.1e-188  626.2  45.8   1   1  5.2e-192  2.4e-188  626.0  31.7     1   441     1   437     1   437 0.99 GntP family permease
CitMHS               PF03600.11   349 seq1301_BIOID50897   -            438   5.3e-09   35.0  40.0   1   1   1.6e-12   7.2e-09   34.5  27.5     5   348     8   386     3   387 0.78 Citrate transporter
Na_H_antiporter      PF03553.9    303 seq1301_BIOID50897   -            438   3.8e-06   26.0  19.5   1   1   8.3e-10   3.8e-06   26.0  13.5    67   257   215   393   160   394 0.69 Na+/H+ antiporter family
Hexapep              PF00132.19    36 seq1302_BIOID50897   -            341   4.3e-32  108.0  41.1   1   3   1.2e-14   8.4e-11   40.7   2.6     2    36   110   144   109   144 0.95 Bacterial transferase hexapeptide (six repeats)
Hexapep              PF00132.19    36 seq1302_BIOID50897   -            341   4.3e-32  108.0  41.1   2   3   1.7e-12   1.2e-08   33.9   0.3     1    35   145   179   145   180 0.96 Bacterial transferase hexapeptide (six repeats)
Hexapep              PF00132.19    36 seq1302_BIOID50897   -            341   4.3e-32  108.0  41.1   3   3   4.2e-11   2.9e-07   29.5   6.4     1    35   222   256   222   257 0.94 Bacterial transferase hexapeptide (six repeats)
LpxD                 PF04613.9     72 seq1302_BIOID50897   -            341   1.9e-23   81.6   0.0   1   1   4.7e-27   3.2e-23   80.9   0.0     1    72    21    90    21    90 0.97 UDP-3-O-[3-hydroxymyristoyl] glucosamine N-acyltransferase, LpxD
DUF2766              PF10964.3     79 seq1303_BIOID50897   -             83   5.1e-51  170.3   2.9   1   1   4.1e-55   5.6e-51  170.2   2.0     1    79     1    79     1    79 0.99 Protein of unknown function (DUF2766)
Fe-S_biosyn          PF01521.15    91 seq1305_BIOID50897   -            118   4.8e-29   99.8   0.0   1   1   4.1e-33   5.6e-29   99.6   0.0     1    91    13   104    13   104 0.99 Iron-sulphur cluster biosynthesis
DUF1090              PF06476.7    115 seq1306_BIOID50897   -            127   5.3e-38  129.1  17.6   1   1   4.8e-42   6.6e-38  128.8  12.2     2   114    12   121    10   122 0.92 Protein of unknown function (DUF1090)
HTH_AraC             PF00165.18    42 seq1307_BIOID50897   -            242   4.2e-19   67.6   0.9   1   2     1e-08   6.8e-05   22.4   0.0     1    37   145   181   145   186 0.88 Bacterial regulatory helix-turn-helix proteins, AraC family
HTH_AraC             PF00165.18    42 seq1307_BIOID50897   -            242   4.2e-19   67.6   0.9   2   2   2.8e-15   1.9e-11   43.2   0.1     6    40   198   233   196   235 0.91 Bacterial regulatory helix-turn-helix proteins, AraC family
HTH_18               PF12833.2     81 seq1307_BIOID50897   -            242   3.4e-12   46.1   0.3   1   1   8.5e-16   5.8e-12   45.4   0.2     1    80   158   235   158   236 0.93 Helix-turn-helix domain
BPD_transp_1         PF00528.17   185 seq1311_BIOID50897   -            313   2.5e-16   59.6  19.3   1   1   1.8e-20   2.5e-16   59.6  13.4     2   179   106   307   105   310 0.86 Binding-protein-dependent transport system inner membrane component
DUF496               PF04363.7     95 seq1312_BIOID50897   -            109   1.8e-46  155.7   6.3   1   1   1.6e-50   2.1e-46  155.5   4.4     1    93     8   100     8   102 0.98 Protein of unknown function (DUF496)
SLT                  PF01464.15   121 seq1314_BIOID50897   -            160   5.4e-29  100.0   0.1   1   1   4.7e-33   6.4e-29   99.8   0.1     2   114    33   150    32   157 0.93 Transglycosylase SLT domain
ArsB                 PF02040.10   423 seq1316_BIOID50897   -            436  1.9e-230  765.0  39.1   1   1  3.1e-234  2.1e-230  764.8  27.1     1   423    10   432    10   432 1.00 Arsenical pump membrane protein
CitMHS               PF03600.11   349 seq1316_BIOID50897   -            436   2.3e-15   55.9  35.6   1   1   4.8e-19   3.3e-15   55.4  24.7     3   343    14   370    12   376 0.82 Citrate transporter
SIS                  PF01380.17   131 seq1318_BIOID50897   -            298   5.5e-09   35.6   0.0   1   1     8e-13   5.5e-09   35.6   0.0    50   128   128   208   114   211 0.95 SIS domain
SIS_2                PF13580.1    138 seq1318_BIOID50897   -            298   2.5e-07   30.3   1.2   1   1   8.6e-11   5.9e-07   29.1   0.1    20   136    47   164    39   166 0.85 SIS domain
Cu-oxidase_3         PF07732.10   120 seq1319_BIOID50897   -            529   9.2e-33  112.4   0.2   1   1   5.1e-36   2.3e-32  111.1   0.1     5   119    68   179    64   180 0.93 Multicopper oxidase
Cu-oxidase_2         PF07731.9    138 seq1319_BIOID50897   -            529   3.1e-20   71.9  12.1   1   1   6.4e-23   2.9e-19   68.8   6.8    16   134   409   529   386   529 0.75 Multicopper oxidase
Cu-oxidase           PF00394.17   159 seq1319_BIOID50897   -            529   3.5e-09   36.6   0.0   1   1   3.7e-09   1.7e-05   24.6   0.0    66   130   240   305   195   325 0.85 Multicopper oxidase
HTH_18               PF12833.2     81 seq1320_BIOID50897   -            278   5.5e-26   90.3   2.2   1   1     2e-29   6.7e-26   90.0   0.8     1    80   193   271   193   272 0.97 Helix-turn-helix domain
AraC_binding         PF02311.14   136 seq1320_BIOID50897   -            278   2.1e-23   82.3   2.1   1   1   6.2e-27   2.1e-23   82.3   1.4     4   136    16   154    14   154 0.96 AraC-like ligand binding domain
HTH_AraC             PF00165.18    42 seq1320_BIOID50897   -            278   8.5e-21   73.0   0.1   1   2   1.9e-11   6.5e-08   32.0   0.0     1    42   180   221   180   221 0.97 Bacterial regulatory helix-turn-helix proteins, AraC family
HTH_AraC             PF00165.18    42 seq1320_BIOID50897   -            278   8.5e-21   73.0   0.1   2   2   1.3e-13   4.5e-10   38.9   0.0     1    42   232   271   232   271 0.93 Bacterial regulatory helix-turn-helix proteins, AraC family
Cupin_2              PF07883.6     71 seq1320_BIOID50897   -            278   7.1e-06   25.3   2.6   1   1   3.5e-09   1.2e-05   24.5   1.8     7    61    24    77    22    84 0.94 Cupin domain
Peptidase_M20        PF01546.23   171 seq1321_BIOID50897   -            481   1.9e-05   24.2   0.1   1   1   4.8e-09   3.3e-05   23.4   0.0     2    92    78   284    77   368 0.71 Peptidase family M20/M25/M40
Entericidin          PF08085.6     21 seq1322_BIOID50897   -             41   5.3e-09   35.3   0.0   1   1   4.6e-13   6.3e-09   35.1   0.0     1    21    20    40    20    40 0.99 Entericidin EcnA/B family
Mg_chelatase         PF01078.16   207 seq1323_BIOID50897   -            516   1.6e-89  298.4   0.0   1   1   1.4e-92   2.8e-89  297.6   0.0     1   200   199   396   199   401 0.98 Magnesium chelatase, subunit ChlI
ChlI                 PF13541.1    121 seq1323_BIOID50897   -            516   6.1e-45  151.5   0.1   1   1   5.3e-48     1e-44  150.7   0.1     1   121    31   152    31   152 0.96 Subunit ChlI of Mg-chelatase
Mg_chelatase_2       PF13335.1     96 seq1323_BIOID50897   -            516   3.2e-32  110.6   0.3   1   1   4.2e-35   8.2e-32  109.3   0.2     2    96   410   502   409   502 0.99 Magnesium chelatase, subunit ChlI
AAA_5                PF07728.9    139 seq1323_BIOID50897   -            516   1.2e-12   47.6   0.0   1   1   1.1e-15   2.2e-12   46.7   0.0     1   126   222   362   222   372 0.90 AAA domain (dynein-related subfamily)
MCM                  PF00493.18   332 seq1323_BIOID50897   -            516   1.1e-12   47.2   0.0   1   1   5.2e-12     1e-08   34.2   0.0   114   201   297   392   281   407 0.85 MCM2/3/5 family
Sigma54_activat      PF00158.21   168 seq1323_BIOID50897   -            516   4.2e-06   26.2   0.0   1   1   2.1e-08   4.1e-05   23.0   0.0    18   145   216   358   205   368 0.71 Sigma-54 interaction domain
BPD_transp_1         PF00528.17   185 seq1324_BIOID50897   -            224   1.2e-18   67.2  19.4   1   1   1.1e-22   1.5e-18   66.8  13.5     1   183    34   223    12   224 0.92 Binding-protein-dependent transport system inner membrane component
GGDEF                PF00990.16   161 seq1326_BIOID50897   -            730   9.3e-46  155.2   0.2   1   1   1.3e-48   2.6e-45  153.7   0.2     1   160   307   463   307   464 0.97 GGDEF domain
PAS_9                PF13426.1    104 seq1326_BIOID50897   -            730   1.6e-19   70.1   0.1   1   1   1.8e-12   3.6e-09   36.8   0.0     2   104   191   295   190   295 0.92 PAS domain
EAL                  PF00563.15   236 seq1326_BIOID50897   -            730   6.6e-17   61.6   1.4   1   1     6e-20   1.2e-16   60.8   0.1    37   234   521   713   515   715 0.93 EAL domain
PAS_3                PF08447.6     91 seq1326_BIOID50897   -            730   7.3e-17   61.1   0.0   1   1   7.7e-14   1.5e-10   40.9   0.0     2    91    77   162    76   162 0.96 PAS fold
PAS_4                PF08448.5    110 seq1326_BIOID50897   -            730   2.4e-16   59.6   0.0   1   1   5.6e-14   1.1e-10   41.4   0.0     1   109   186   297   186   298 0.94 PAS fold
PAS                  PF00989.19   113 seq1326_BIOID50897   -            730   2.6e-14   52.8   0.0   1   1   2.8e-11   5.5e-08   32.4   0.0     7   113   186   293   180   293 0.94 PAS fold
PAS_8                PF13188.1     64 seq1326_BIOID50897   -            730     9e-06   25.2   0.0   1   1   8.3e-08   0.00016   21.2   0.0     1    53   180   233   180   244 0.80 PAS domain
Glyco_tranf_2_3      PF13641.1    230 seq1328_BIOID50897   -            278   4.8e-10   39.5   0.0   1   1   8.6e-14   5.9e-10   39.2   0.0     4   207     4   220     1   259 0.76 Glycosyltransferase like family 2
Glycos_transf_2      PF00535.21   169 seq1328_BIOID50897   -            278     3e-07   30.1   0.6   1   1   9.1e-11   6.2e-07   29.1   0.2     2   165     5   178     4   181 0.70 Glycosyl transferase family 2
DUF2776              PF10951.3    347 seq1329_BIOID50897   -            383  1.1e-165  550.7  33.0   1   1  9.5e-170  1.3e-165  550.5  22.9     1   347    34   381    34   381 0.99 Protein of unknown function (DUF2776)
Glutaminase          PF04960.10   286 seq1330_BIOID50897   -            308    7e-127  422.1   0.1   1   1  5.8e-131    8e-127  422.0   0.0     1   286    24   308    24   308 1.00 Glutaminase
DUF2754              PF10953.3     70 seq1331_BIOID50897   -            114   6.1e-47  157.4   2.6   1   1   6.3e-51   8.5e-47  156.9   1.8     1    70    45   114    45   114 0.99 Protein of unknown function (DUF2754)
cNMP_binding         PF00027.24    91 seq1332_BIOID50897   -            210   8.9e-24   83.0   0.0   1   1     4e-27   1.4e-23   82.4   0.0     3    90    23   111    21   112 0.97 Cyclic nucleotide-binding domain
Crp                  PF00325.15    32 seq1332_BIOID50897   -            210   2.1e-15   55.7   0.4   1   1   1.1e-18   3.9e-15   54.8   0.3     1    32   166   197   166   197 0.98 Bacterial regulatory proteins, crp family
HTH_Crp_2            PF13545.1     76 seq1332_BIOID50897   -            210   2.2e-11   43.2   0.1   1   1   1.5e-14     5e-11   42.1   0.1     1    67   142   206   142   207 0.94 Crp-like helix-turn-helix domain
Fimbrial             PF00419.15   145 seq1333_BIOID50897   -            162     1e-24   87.3   0.0   1   1   8.4e-29   1.1e-24   87.1   0.0     1   145    23   162    23   162 0.90 Fimbrial protein
SIS                  PF01380.17   131 seq1334_BIOID50897   -            347   3.1e-21   75.2   0.0   1   2   1.2e-12   1.6e-08   34.0   0.0     5   122    51   170    48   175 0.87 SIS domain
SIS                  PF01380.17   131 seq1334_BIOID50897   -            347   3.1e-21   75.2   0.0   2   2     3e-14   4.1e-10   39.2   0.0     4    87   214   299   211   305 0.93 SIS domain
ACP_syn_III_C        PF08541.5     90 seq1335_BIOID50897   -            317   2.8e-37  126.5   0.0   1   1   2.8e-40   9.5e-37  124.7   0.0     1    90   228   317   228   317 0.98 3-Oxoacyl-[acyl-carrier-protein (ACP)] synthase III C terminal
ACP_syn_III          PF08545.5     80 seq1335_BIOID50897   -            317   4.2e-30  103.1   1.3   1   1   2.3e-33     8e-30  102.2   0.9     1    80   106   183   106   183 0.99 3-Oxoacyl-[acyl-carrier-protein (ACP)] synthase III
HMG_CoA_synt_N       PF01154.12   174 seq1335_BIOID50897   -            317   1.2e-05   24.8   0.1   1   1   5.7e-09     2e-05   24.1   0.1     7   150     5   143     2   167 0.85 Hydroxymethylglutaryl-coenzyme A synthase N terminal
[truncated: 1,219,369 more chars]
