# Supplementary material for: A domain sequence approach to pangenomics: applications to Escherichia coli
Source: F1000Res. 2013 May 29;1:19. Originally published 2012 Oct 1. [Version 2] doi: 10.12688/f1000research.1-19.v2 (PMC3901455; doi:10.12688/f1000research.1-19.v2)
Supplement: The 347 text files show the results from scanning each of the fasta-files against the Pfam-A database [file f1000research-1-1101-s0002.tgz › Escherichia_coli_MS_153_1_BIOID47257.txt]

#                                                                            --- full sequence --- -------------- this domain -------------   hmm coord   ali coord   env coord
# target name        accession   tlen query name           accession   qlen   E-value  score  bias   #  of  c-Evalue  i-Evalue  score  bias  from    to  from    to  from    to  acc description of target
#------------------- ---------- ----- -------------------- ---------- ----- --------- ------ ----- --- --- --------- --------- ------ ----- ----- ----- ----- ----- ----- ----- ---- ---------------------
Pyridoxal_deC        PF00282.14   373 seq2_BIOID47257      -            330   4.2e-76  255.6   0.0   1   1   7.3e-80     5e-76  255.4   0.0   123   373     1   247     1   247 0.98 Pyridoxal-dependent decarboxylase conserved domain
Aminotran_5          PF00266.14   371 seq2_BIOID47257      -            330   5.7e-05   21.8   0.0   1   1   1.4e-08   9.5e-05   21.1   0.0   103   323    28   251    25   288 0.81 Aminotransferase class-V
Thiolase_C           PF02803.13   123 seq3_BIOID47257      -            155   8.3e-38  128.4   0.1   1   1   9.6e-42   1.3e-37  127.8   0.1     3   122    16   153    14   154 0.98 Thiolase, C-terminal domain
MFS_2                PF13347.1    427 seq5_BIOID47257      -            171   8.3e-39  133.0  10.1   1   1   6.8e-43   9.2e-39  132.9   7.0   283   427     2   145     1   145 0.99 MFS/sugar transport protein
MFS_1                PF07690.11   354 seq7_BIOID47257      -            491   7.3e-34  116.9  67.3   1   1   2.8e-36   3.9e-32  111.2  27.3     1   351    17   366    17   369 0.87 Major Facilitator Superfamily
Tape_meas_lam_C      PF09718.5     78 seq11_BIOID47257     -            206   1.2e-11   44.2   3.7   1   1   8.6e-16   1.2e-11   44.2   2.6    24    78     2    56     1    56 0.97 Lambda phage tail tape-measure protein (Tape_meas_lam_C)
DUF986               PF06173.7    149 seq12_BIOID47257     -            152   3.7e-65  218.1   6.4   1   1     3e-69   4.1e-65  218.0   4.4     1   148     4   151     4   152 0.99 Protein of unknown function (DUF986)
Ail_Lom              PF06316.6    199 seq15_BIOID47257     -            199  2.5e-128  425.1   5.1   1   1  4.1e-132  2.8e-128  425.0   3.5     1   199     1   199     1   199 1.00 Enterobacterial Ail/Lom protein
OMP_b-brl            PF13505.1    176 seq15_BIOID47257     -            199   4.6e-25   88.4   5.1   1   1   7.7e-29   5.2e-25   88.2   3.6     2   176    11   199     8   199 0.83 Outer membrane protein beta-barrel domain
DUF2884              PF11101.3    229 seq16_BIOID47257     -            239   1.7e-59  200.8   2.3   1   1   1.4e-63     2e-59  200.6   1.6     1   215    24   234    24   239 0.98 Protein of unknown function (DUF2884)
Cytochrom_B_N        PF00033.14   188 seq17_BIOID47257     -            180   4.5e-26   91.2  14.9   1   1   7.4e-30   5.1e-26   91.0  10.3    45   188     3   165     1   165 0.97 Cytochrome b(N-terminal)/b6/petB
Ni_hydr_CYTB         PF01292.15   182 seq17_BIOID47257     -            180   1.6e-25   89.4  13.7   1   1   2.6e-29   1.8e-25   89.2   9.5    43   182     5   165     1   165 0.95 Prokaryotic cytochrome b561
Beta-lactamase       PF00144.19   330 seq19_BIOID47257     -            377   6.5e-89  298.0   0.8   1   1   5.5e-93   7.5e-89  297.8   0.6     3   329    30   376    28   377 0.97 Beta-lactamase
ParBc                PF02195.13    90 seq20_BIOID47257     -            654     5e-22   77.7   0.0   1   1   8.6e-26   1.2e-21   76.5   0.0     1    89    38   133    38   134 0.95 ParB-like nuclease domain
Ribonuc_L-PSP        PF01042.16   121 seq21_BIOID47257     -            128   2.6e-46  156.2   0.9   1   1   2.1e-50   2.9e-46  156.0   0.6     1   120     7   126     7   127 0.98 Endoribonuclease L-PSP
His_Phos_1           PF00300.17   158 seq22_BIOID47257     -            161   1.5e-11   44.5   0.0   1   1   2.5e-15   3.4e-11   43.3   0.0     1    72     2    69     2   103 0.82 Histidine phosphatase superfamily (branch 1)
Malic_M              PF03949.10   255 seq23_BIOID47257     -            574   6.1e-93  310.9   0.0   1   1   1.3e-96   8.6e-93  310.4   0.0     1   254   280   539   280   540 0.99 Malic enzyme, NAD binding domain
malic                PF00390.14   182 seq23_BIOID47257     -            574     2e-80  268.5   0.0   1   1   5.8e-84   3.9e-80  267.5   0.0     1   182    90   270    90   270 0.99 Malic enzyme, N-terminal domain
OTCace_N             PF02729.16   142 seq25_BIOID47257     -            311   1.7e-43  147.5   0.1   1   1   4.3e-47   2.9e-43  146.8   0.0     1   141     8   148     8   149 0.95 Aspartate/ornithine carbamoyltransferase, carbamoyl-P binding domain
OTCace               PF00185.19   158 seq25_BIOID47257     -            311   2.5e-36  124.8   0.1   1   1   6.6e-40   4.5e-36  123.9   0.1     1   157   154   303   154   304 0.93 Aspartate/ornithine carbamoyltransferase, Asp/Orn binding domain
DUF1380              PF07128.7    139 seq26_BIOID47257     -            140   3.1e-06   26.9   0.2   1   1   2.6e-10   3.5e-06   26.7   0.2     1   103     1   100     1   131 0.83 Protein of unknown function (DUF1380)
Methyltransf_27      PF13708.1    194 seq27_BIOID47257     -            281   2.2e-74  249.0   0.1   1   1   2.1e-78   2.8e-74  248.7   0.1     2   194    86   278    85   278 0.99 Methyltransferase domain
adh_short            PF00106.20   167 seq28_BIOID47257     -            261     1e-29  103.4   0.0   1   1   3.2e-33   1.5e-29  102.9   0.0     1   165    19   183    19   185 0.94 short chain dehydrogenase
adh_short_C2         PF13561.1    243 seq28_BIOID47257     -            261   1.1e-22   80.9   0.0   1   1     3e-26   1.4e-22   80.6   0.0     6   242    28   258    25   259 0.90 Enoyl-(Acyl carrier protein) reductase
KR                   PF08659.5    181 seq28_BIOID47257     -            261   7.1e-12   45.2   0.0   1   1   2.6e-15   1.2e-11   44.4   0.0     2   162    20   179    19   192 0.87 KR domain
rve                  PF00665.21   120 seq29_BIOID47257     -            390   4.4e-18   65.4   0.0   1   1   6.5e-22   8.9e-18   64.4   0.0     3   120   113   240   112   240 0.94 Integrase core domain
HTH_28               PF13518.1     52 seq31_BIOID47257     -            176   1.5e-19   69.4   0.0   1   2   2.2e-10   7.7e-07   28.8   0.0     2    50    11    60    10    62 0.96 Helix-turn-helix domain
HTH_28               PF13518.1     52 seq31_BIOID47257     -            176   1.5e-19   69.4   0.0   2   2   2.2e-13   7.5e-10   38.4   0.0     2    50    67   117    66   119 0.92 Helix-turn-helix domain
GATase               PF00117.23   192 seq33_BIOID47257     -            525   1.4e-40  138.7   0.0   1   1   8.7e-44     2e-40  138.2   0.0     2   190    12   199    11   201 0.93 Glutamine amidotransferase class-I
GMP_synt_C           PF00958.17    93 seq33_BIOID47257     -            525   8.7e-41  137.4   0.0   1   1   8.4e-44   1.9e-40  136.3   0.0     2    93   433   524   432   524 0.99 GMP synthase C terminal domain
NAD_synthase         PF02540.12   242 seq33_BIOID47257     -            525   2.1e-09   36.5   0.0   1   1   4.1e-10   9.3e-07   27.8   0.0    14    45   223   254   211   306 0.77 NAD synthase
Peptidase_C26        PF07722.8    217 seq33_BIOID47257     -            525   7.9e-09   35.1   0.0   1   1   7.3e-12   1.7e-08   34.0   0.0   103   217    76   183    72   183 0.80 Peptidase C26
Asn_synthase         PF00733.16   255 seq33_BIOID47257     -            525   1.1e-05   24.9   0.0   1   1   3.4e-08   7.7e-05   22.1   0.0     8    66   216   273   211   296 0.70 Asparagine synthase
tRNA_Me_trans        PF03054.11   356 seq33_BIOID47257     -            525   8.9e-06   24.3   0.1   1   1   1.9e-08   4.4e-05   22.1   0.0     2    33   229   261   228   273 0.84 tRNA methyl transferase
AA_permease_2        PF13520.1    426 seq34_BIOID47257     -            477   2.5e-37  128.3  62.3   1   1   4.4e-41     3e-37  128.0  43.2     2   418    10   434     9   449 0.86 Amino acid permease
AA_permease          PF00324.16   479 seq34_BIOID47257     -            477   8.9e-20   70.3  49.5   1   1   1.9e-23   1.3e-19   69.8  34.3    25   466    34   448    21   470 0.85 Amino acid permease
Cation_efflux        PF01545.16   285 seq35_BIOID47257     -            314   3.9e-65  219.6   5.3   1   1   3.3e-69   4.5e-65  219.4   3.7     2   283    28   303    27   305 0.97 Cation efflux family
Aldose_epim          PF01263.15   301 seq36_BIOID47257     -            294   7.9e-46  156.4   0.1   1   1     7e-50   9.5e-46  156.1   0.1     1   284    27   274    27   287 0.89 Aldose 1-epimerase
Aminotran_1_2        PF00155.16   363 seq39_BIOID47257     -            452     1e-21   77.1   0.0   1   1   2.7e-25   3.8e-21   75.3   0.0   126   348   200   426    68   440 0.77 Aminotransferase class I and II
Glyoxalase           PF00903.20   128 seq40_BIOID47257     -            135   7.2e-25   87.3   0.0   1   1   1.8e-28   8.3e-25   87.1   0.0     2   128     3   123     2   123 0.92 Glyoxalase/Bleomycin resistance protein/Dioxygenase superfamily
Glyoxalase_2         PF12681.2    108 seq40_BIOID47257     -            135   7.6e-18   64.9   0.0   1   1   1.9e-21   8.7e-18   64.7   0.0     1   108     8   124     8   124 0.77 Glyoxalase-like domain
Glyoxalase_4         PF13669.1    110 seq40_BIOID47257     -            135     1e-08   35.0   0.0   1   1   1.2e-11   5.2e-08   32.7   0.0     2   106     5   108     4   112 0.88 Glyoxalase/Bleomycin resistance protein/Dioxygenase superfamily
SymE_toxin           PF08845.5     57 seq41_BIOID47257     -            113     1e-18   66.7   0.0   1   1   1.1e-22   1.5e-18   66.2   0.0     1    57    20    71    20    71 0.96 Toxin SymE, type I toxin-antitoxin system
DUF1722              PF08349.6    117 seq42_BIOID47257     -            169   4.3e-38  129.6   0.1   1   1   3.9e-42   5.3e-38  129.3   0.0     1   116    41   157    41   158 0.98 Protein of unknown function (DUF1722)
DUF1327              PF07041.6    113 seq43_BIOID47257     -            114   1.4e-64  214.9   0.0   1   1   1.1e-68   1.5e-64  214.8   0.0     1   112     1   112     1   113 0.99 Protein of unknown function (DUF1327)
DUF446               PF04287.7    100 seq45_BIOID47257     -            109     2e-33  114.0   2.4   1   1   1.7e-37   2.3e-33  113.8   1.6     2   100     5   104     4   104 0.96 tRNA pseudouridine synthase C
ketoacyl-synt        PF00109.21   255 seq46_BIOID47257     -            413     6e-60  202.7   1.1   1   1   1.7e-63     6e-60  202.7   0.8     2   255     4   247     3   247 0.93 Beta-ketoacyl synthase, N-terminal domain
Ketoacyl-synt_C      PF02801.17   119 seq46_BIOID47257     -            413   2.5e-39  133.6   1.7   1   1   1.4e-42   4.7e-39  132.7   1.2     1   119   255   370   255   370 0.97 Beta-ketoacyl synthase, C-terminal domain
Thiolase_N           PF00108.18   264 seq46_BIOID47257     -            413   1.2e-06   27.6   0.1   1   1   8.7e-10     3e-06   26.3   0.0    80   120   156   196   145   216 0.93 Thiolase, N-terminal domain
Lambda_tail_I        PF06805.7     82 seq47_BIOID47257     -            170   6.8e-08   32.1   0.0   1   1   8.7e-12   1.2e-07   31.3   0.0    38    82     3    52     1    52 0.94 Bacteriophage lambda tail assembly protein I
TrmE_N               PF10396.4    114 seq48_BIOID47257     -            454   2.3e-43  146.6   0.0   1   1   3.5e-46   6.8e-43  145.1   0.0     1   114     6   120     6   120 0.99 GTP-binding protein TrmE N-terminus
GTPase_Cys_C         PF12631.2     73 seq48_BIOID47257     -            454   1.4e-22   79.7   2.9   1   1   1.5e-25     3e-22   78.6   0.2     3    73   381   451   379   451 0.98 Catalytic cysteine-containing C-terminus of GTPase, MnmE
MMR_HSR1             PF01926.18   114 seq48_BIOID47257     -            454   3.9e-22   78.3   0.0   1   1   4.7e-25   9.1e-22   77.1   0.0     1   114   218   336   218   336 0.77 50S ribosome-binding GTPase
Miro                 PF08477.8    119 seq48_BIOID47257     -            454   3.6e-11   43.5   0.0   1   1   5.6e-14   1.1e-10   41.9   0.0     1   119   218   338   218   338 0.85 Miro-like protein
FeoB_N               PF02421.13   189 seq48_BIOID47257     -            454   7.4e-09   34.9   0.0   1   1   2.4e-10   4.7e-07   29.0   0.0     2    89   218   306   217   311 0.84 Ferrous iron transport protein B
Bac_DNA_binding      PF00216.16    90 seq50_BIOID47257     -             94   2.1e-30  104.4   0.0   1   1   1.7e-34   2.3e-30  104.3   0.0     1    90     1    91     1    91 0.97 Bacterial DNA-binding protein
YihI                 PF04220.7    169 seq51_BIOID47257     -            169   2.8e-56  189.3  15.5   1   1   2.3e-60   3.1e-56  189.2  10.7     3   167     5   165     2   167 0.94 Der GTPase activator (YihI)
EamA                 PF00892.15   126 seq52_BIOID47257     -            301     9e-48  161.3  36.0   1   2   2.3e-25   1.5e-21   76.5  11.3     1   125    20   141    20   142 0.93 EamA-like transporter family
EamA                 PF00892.15   126 seq52_BIOID47257     -            301     9e-48  161.3  36.0   2   2   7.4e-30   5.1e-26   91.0   8.2     1   125   162   289   162   290 0.98 EamA-like transporter family
YagB_YeeU_YfjZ       PF06154.6    105 seq54_BIOID47257     -            154   6.3e-53  177.3   0.0   1   1   5.8e-57     8e-53  177.0   0.0     2   103    46   147    45   149 0.98 YagB/YeeU/YfjZ family
Sugar_tr             PF00083.19   451 seq55_BIOID47257     -            449   2.4e-38  131.7  27.0   1   1   1.1e-39   4.9e-36  124.1  18.7     4   443    22   430    20   438 0.78 Sugar (and other) transporter
MFS_1                PF07690.11   354 seq55_BIOID47257     -            449   6.7e-31  107.2  45.3   1   1   2.7e-31   1.3e-27   96.4  22.3    30   312    54   349    24   358 0.76 Major Facilitator Superfamily
MFS_2                PF13347.1    427 seq55_BIOID47257     -            449   1.1e-10   40.4  21.0   1   1   3.5e-13   1.6e-09   36.5   8.2   126   385   144   404   140   428 0.75 MFS/sugar transport protein
ABC_tran             PF00005.22   118 seq56_BIOID47257     -            190   9.7e-28   96.7   0.0   1   1     2e-31   1.4e-27   96.2   0.0     1   117     9   130     9   131 0.97 ABC transporter
AAA_21               PF13304.1    303 seq56_BIOID47257     -            190     5e-10   39.6   0.0   1   1   4.4e-10     3e-06   27.2   0.0   234   301   100   164    93   165 0.96 AAA domain
PS_pyruv_trans       PF04230.8    286 seq57_BIOID47257     -            426   3.5e-40  138.3   0.0   1   1   4.2e-44   5.7e-40  137.7   0.0     1   286    13   356    13   356 0.94 Polysaccharide pyruvyl transferase
DUF2559              PF10832.3     54 seq58_BIOID47257     -             55   2.1e-37  126.5   3.8   1   1   1.6e-41   2.2e-37  126.4   2.7     1    54     2    55     2    55 0.99 Protein of unknown function (DUF2559)
CutA1                PF03091.10   102 seq59_BIOID47257     -            114   1.3e-37  127.4   0.1   1   1     1e-41   1.4e-37  127.2   0.0     2   101    14   113    13   114 0.98 CutA1 divalent ion tolerance protein
AsnA                 PF03590.10   244 seq61_BIOID47257     -            208   3.1e-58  196.9   0.0   1   1   2.9e-62     4e-58  196.6   0.0   122   244     2   124     1   124 0.99 Aspartate-ammonia ligase
TonB_dep_Rec         PF00593.19   276 seq62_BIOID47257     -            673   9.8e-27   94.4  13.9   1   1   1.4e-30   9.8e-27   94.4   9.6     3   273   434   668   432   671 0.87 TonB dependent receptor
Plug                 PF07715.10   108 seq62_BIOID47257     -            673   4.2e-15   55.8   1.8   1   1   1.3e-18   8.8e-15   54.8   1.3     6   108    48   149    42   149 0.92 TonB-dependent Receptor Plug Domain
Asp_Glu_race         PF01177.17   217 seq64_BIOID47257     -            230   1.3e-36  126.4   0.1   1   1   1.1e-40   1.5e-36  126.2   0.1     1   216     7   224     7   225 0.93 Asp/Glu/Hydantoin racemase
DAHP_synth_1         PF00793.15   272 seq65_BIOID47257     -            348    1e-102  342.3   0.0   1   1  8.9e-107  1.2e-102  342.1   0.0     8   270    39   336    24   338 0.97 DAHP synthetase I family
Condensation         PF00668.15   301 seq67_BIOID47257     -           2035  8.1e-118  392.5   0.3   1   2   4.1e-61     7e-58  195.7   0.0     2   300   112   409   111   410 0.96 Condensation domain
Condensation         PF00668.15   301 seq67_BIOID47257     -           2035  8.1e-118  392.5   0.3   2   2   7.6e-61   1.3e-57  194.8   0.1     3   300  1494  1781  1492  1782 0.96 Condensation domain
AMP-binding          PF00501.23   418 seq67_BIOID47257     -           2035  1.1e-103  346.6   0.0   1   1  8.9e-107  1.5e-103  346.2   0.0     2   418   594   990   593   990 0.98 AMP-binding enzyme
NRPS                 PF08415.5     58 seq67_BIOID47257     -           2035     4e-40  135.2   2.0   1   2   3.2e-22   5.4e-19   67.5   0.1     1    58   431   486   431   486 0.98 Nonribosomal peptide synthase
NRPS                 PF08415.5     58 seq67_BIOID47257     -           2035     4e-40  135.2   2.0   2   2   5.9e-22     1e-18   66.7   0.2     1    58  1802  1858  1802  1858 0.98 Nonribosomal peptide synthase
PP-binding           PF00550.20    67 seq67_BIOID47257     -           2035   1.1e-31  108.7   0.0   1   3   8.7e-10   1.5e-06   28.2   0.0     2    62    23    82    22    86 0.92 Phosphopantetheine attachment site
PP-binding           PF00550.20    67 seq67_BIOID47257     -           2035   1.1e-31  108.7   0.0   2   3   9.9e-14   1.7e-10   40.9   0.0     2    66  1412  1473  1411  1474 0.94 Phosphopantetheine attachment site
PP-binding           PF00550.20    67 seq67_BIOID47257     -           2035   1.1e-31  108.7   0.0   3   3   6.5e-12   1.1e-08   35.0   0.0     3    67  1952  2013  1950  2013 0.93 Phosphopantetheine attachment site
Methyltransf_12      PF08242.7     99 seq67_BIOID47257     -           2035     7e-10   39.1   0.0   1   1   1.1e-12   1.9e-09   37.7   0.0     1    99  1182  1279  1182  1279 0.95 Methyltransferase domain
Methyltransf_23      PF13489.1    162 seq67_BIOID47257     -           2035   1.6e-07   31.0   0.0   1   1   4.5e-10   7.6e-07   28.8   0.0     8   159  1163  1324  1157  1326 0.71 Methyltransferase domain
Methyltransf_11      PF08241.7     95 seq67_BIOID47257     -           2035   1.3e-05   25.4   0.0   1   1     2e-08   3.4e-05   24.1   0.0     1    94  1182  1280  1182  1281 0.90 Methyltransferase domain
DUF1992              PF09350.5     71 seq68_BIOID47257     -            122   1.1e-22   79.4   0.0   1   1     1e-26   1.4e-22   79.1   0.0     1    69     7    74     7    99 0.96 Domain of unknown function (DUF1992)
AA_permease_2        PF13520.1    426 seq70_BIOID47257     -            511   1.9e-57  194.5  52.9   1   1   3.5e-61   2.4e-57  194.2  36.6     1   424    13   452    13   457 0.92 Amino acid permease
AA_permease          PF00324.16   479 seq70_BIOID47257     -            511   1.7e-20   72.6  45.7   1   1   3.9e-24   2.7e-20   72.0  31.7    20   462    32   459    15   474 0.76 Amino acid permease
Exc                  PF07825.6     77 seq71_BIOID47257     -             82   6.4e-08   32.1   0.1   1   1   5.1e-12   6.9e-08   32.0   0.1     4    70     6    74     3    81 0.88 Excisionase-like protein
Aldolase_II          PF00596.16   183 seq72_BIOID47257     -            231   2.7e-47  160.6   0.4   1   1   2.4e-51   3.2e-47  160.4   0.3     2   181     8   196     7   198 0.91 Class II Aldolase and Adducin N-terminal domain
DUF485               PF04341.7     91 seq73_BIOID47257     -            105   1.7e-35  120.4   0.0   1   1   1.4e-39   1.9e-35  120.3   0.0     1    91    10   101    10   101 0.98 Protein of unknown function, DUF485
Peptidase_M75        PF09375.5    285 seq74_BIOID47257     -            375   4.1e-52  177.1   5.0   1   1   7.9e-56   5.4e-52  176.7   3.5     1   285   135   368   135   368 0.95 Imelysin
Cupredoxin_1         PF13473.1    104 seq74_BIOID47257     -            375   1.1e-24   86.1   0.1   1   1   2.8e-28   1.9e-24   85.4   0.1     4   104    13   115    10   115 0.95 Cupredoxin-like domain
NQR2_RnfD_RnfE       PF03116.10   314 seq76_BIOID47257     -            352  1.3e-121  405.4  16.3   1   1  1.1e-125  1.5e-121  405.2  11.3     3   314     4   350     2   350 0.93 NQR2, RnfD, RnfE family
Minor_tail_Z         PF06763.6    189 seq77_BIOID47257     -             89   6.4e-42  143.2   0.5   1   1   5.5e-46   7.5e-42  143.0   0.4   105   189     5    89     2    89 0.98 Prophage minor tail protein Z (GPZ)
PAS_6                PF08348.6    118 seq79_BIOID47257     -            244   2.2e-39  133.5   0.1   1   1     6e-43   4.1e-39  132.6   0.1     1   114    32   144    32   148 0.96 YheO-like PAS domain
HTH_22               PF13309.1     64 seq79_BIOID47257     -            244   1.4e-21   75.8   0.4   1   1   3.4e-25   2.3e-21   75.1   0.3     1    64   169   232   169   232 0.98 HTH domain
Zn_peptidase         PF04228.8    292 seq80_BIOID47257     -            287  6.2e-140  465.3   1.1   1   1  5.1e-144    7e-140  465.1   0.8     1   292     1   283     1   283 0.99 Putative neutral zinc metallopeptidase
Pyr_redox_2          PF07992.9    200 seq81_BIOID47257     -            495   1.7e-44  152.0   1.7   1   1     2e-47   2.7e-44  151.3   1.2     1   198    29   338    29   340 0.94 Pyridine nucleotide-disulphide oxidoreductase
Pyr_redox_dim        PF02852.17   110 seq81_BIOID47257     -            495   9.5e-35  118.8   0.0   1   1   1.7e-37   2.3e-34  117.6   0.0     1   109   368   476   368   477 0.98 Pyridine nucleotide-disulphide oxidoreductase, dimerisation domain
Pyr_redox            PF00070.22    80 seq81_BIOID47257     -            495   2.7e-15   56.3   0.8   1   1     2e-18   2.7e-15   56.3   0.5     1    78   198   274   198   277 0.94 Pyridine nucleotide-disulphide oxidoreductase
GIDA                 PF01134.17   392 seq81_BIOID47257     -            495     2e-08   33.4   1.1   1   1   9.6e-11   1.3e-07   30.7   0.4     1    60    29    91    29   104 0.91 Glucose inhibited division protein A
FAD_oxidored         PF12831.2    428 seq81_BIOID47257     -            495     3e-08   33.0   0.9   1   1   4.7e-11   6.4e-08   31.9   0.6     1    38    29    66    29    84 0.94 FAD dependent oxidoreductase
FAD_binding_2        PF00890.19   421 seq81_BIOID47257     -            495   1.5e-06   27.1   0.7   1   1   3.5e-08   4.7e-05   22.2   0.2     2    35    30    63    29    68 0.90 FAD binding domain
Thi4                 PF01946.12   230 seq81_BIOID47257     -            495   1.5e-05   24.0   0.1   1   1   2.7e-08   3.7e-05   22.8   0.1    11    63    21    73    13   105 0.79 Thi4 family
Asparaginase         PF00710.15   313 seq82_BIOID47257     -            338  4.7e-112  373.7   0.0   1   1  3.9e-116  5.4e-112  373.5   0.0     2   313     6   323     5   323 0.96 Asparaginase
Lyase_1              PF00206.15   312 seq83_BIOID47257     -            467  1.6e-125  418.3   0.1   1   1  3.4e-129  2.3e-125  417.8   0.1     1   312    12   342    12   342 0.98 Lyase
FumaraseC_C          PF10415.4     55 seq83_BIOID47257     -            467   1.3e-26   92.2   0.7   1   1   5.5e-30   3.8e-26   90.8   0.1     1    54   408   461   408   462 0.98 Fumarase C C-terminus
GNVR                 PF13807.1     82 seq84_BIOID47257     -            222   2.2e-12   46.4   0.0   1   1   3.1e-16   4.3e-12   45.5   0.0     3    82   137   212   135   212 0.96 G-rich domain on putative tyrosine kinase
rve                  PF00665.21   120 seq87_BIOID47257     -            117   1.7e-11   44.1   0.0   1   1   3.9e-15   2.7e-11   43.5   0.0    68   120    13    65     1    65 0.91 Integrase core domain
rve_3                PF13683.1     67 seq87_BIOID47257     -            117   8.6e-10   37.8   0.0   1   1   1.7e-13   1.1e-09   37.5   0.0     2    67    37   103    36   103 0.95 Integrase core domain
MurB_C               PF02873.11   105 seq88_BIOID47257     -            342   5.4e-41  138.4   0.0   1   1   1.4e-44   9.4e-41  137.7   0.0     1   105   203   330   203   330 0.99 UDP-N-acetylenolpyruvoylglucosamine reductase, C-terminal domain
FAD_binding_4        PF01565.18   139 seq88_BIOID47257     -            342   8.5e-27   93.2   0.0   1   1   4.5e-30   3.1e-26   91.4   0.0     2   138    18   149    17   150 0.91 FAD binding domain
Fer2_BFD             PF04324.10    55 seq89_BIOID47257     -             64   8.1e-14   51.2   0.1   1   1   6.8e-18   9.3e-14   51.1   0.1     1    53     1    52     1    54 0.95 BFD-like [2Fe-2S] binding domain
DUF3672              PF12421.3    136 seq90_BIOID47257     -            908   1.7e-37  128.4   2.4   1   1   4.3e-41     2e-37  128.2   0.0     1   136   726   867   726   867 0.89 Fibronectin type III protein
Phage-tail_3         PF13550.1    164 seq90_BIOID47257     -            908   9.4e-37  126.1   0.0   1   1   4.2e-40   1.9e-36  125.1   0.0     2   163     9   177     8   178 0.95 Putative phage tail protein
DUF1983              PF09327.6     81 seq90_BIOID47257     -            908   1.3e-25   89.0   0.2   1   1   7.8e-29   3.5e-25   87.6   0.2     1    81   622   702   622   702 0.99 Domain of unknown function (DUF1983)
MltA                 PF03562.12   158 seq91_BIOID47257     -            432   5.6e-44  149.5   0.7   1   1   5.8e-46   3.9e-42  143.5   0.5     1   158   192   324   192   324 0.96 MltA specific insert domain
3D                   PF06725.6     75 seq91_BIOID47257     -            432   1.7e-25   88.7   0.0   1   1   5.6e-29   3.8e-25   87.5   0.0     2    75   344   421   343   421 0.93 3D domain
Phage_rep_org_N      PF09681.5    121 seq92_BIOID47257     -            346   1.6e-05   24.3   0.0   1   1   1.9e-09   2.6e-05   23.6   0.0     1   120     5   131     5   134 0.84 N-terminal phage replisome organiser (Phage_rep_org_N)
DDE_Tnp_ISL3         PF01610.12   248 seq94_BIOID47257     -            127   3.9e-12   46.1   0.0   1   1   3.3e-16   4.5e-12   45.9   0.0   130   248    14   122     3   122 0.84 Transposase
GntR                 PF00392.16    64 seq95_BIOID47257     -            236   6.4e-20   70.2   0.0   1   1   1.4e-23   9.4e-20   69.7   0.0     2    64     8    70     7    70 0.97 Bacterial regulatory proteins, gntR family
UTRA                 PF07702.8    141 seq95_BIOID47257     -            236   1.6e-19   69.8   0.0   1   1   4.1e-23   2.8e-19   69.0   0.0     1   140    91   230    91   231 0.96 UTRA domain
APH                  PF01636.18   239 seq98_BIOID47257     -            188   7.1e-12   45.4   6.2   1   1     1e-15   7.1e-12   45.4   4.3    97   237    19   147     2   149 0.78 Phosphotransferase enzyme family
Choline_kinase       PF01633.15   211 seq98_BIOID47257     -            188   4.4e-06   26.3   0.0   1   1   8.6e-10   5.8e-06   25.9   0.0   142   193    72   125    53   154 0.80 Choline/ethanolamine kinase
Mqo                  PF06039.10   489 seq99_BIOID47257     -            548  9.6e-251  831.9   0.1   1   1  2.5e-254  1.1e-250  831.7   0.0     2   489    29   518    28   518 0.99 Malate:quinone oxidoreductase (Mqo)
DAO                  PF01266.19   358 seq99_BIOID47257     -            548   1.6e-11   43.5   0.1   1   1     5e-15   2.3e-11   43.1   0.0     1   317    33   423    33   463 0.75 FAD dependent oxidoreductase
N6_N4_Mtase          PF01555.13   231 seq101_BIOID47257    -            227   4.6e-33  114.5   0.0   1   1   1.4e-34   9.8e-31  106.8   0.0     1   228    21   200    21   203 0.90 DNA methylase
DUF457               PF04307.9    157 seq102_BIOID47257    -            138   6.4e-23   80.7   7.8   1   1   5.5e-27   7.6e-23   80.4   5.4    35   143     1   124     1   137 0.84 Predicted membrane-bound metal-dependent hydrolase (DUF457)
DDE_Tnp_IS240        PF13610.1    140 seq104_BIOID47257    -            238     1e-49  168.0   0.0   1   1   3.1e-53   1.4e-49  167.5   0.0     4   139    79   216    77   217 0.99 DDE domain
rve                  PF00665.21   120 seq104_BIOID47257    -            238   1.4e-10   41.2   0.1   1   1   5.6e-13   2.5e-09   37.1   0.0     9   119    79   186    74   187 0.85 Integrase core domain
DDE_Tnp_IS66         PF03050.9    271 seq104_BIOID47257    -            238   1.4e-09   37.4   0.3   1   1   3.9e-13   1.8e-09   37.1   0.2     5   132    14   148    10   177 0.86 Transposase IS66 family
EAL                  PF00563.15   236 seq105_BIOID47257    -            661   6.5e-58  195.8   0.9   1   1   3.3e-61   1.1e-57  195.1   0.6     3   236   412   644   410   644 0.94 EAL domain
GGDEF                PF00990.16   161 seq105_BIOID47257    -            661   1.6e-45  154.4   0.0   1   1     8e-49   2.7e-45  153.7   0.0     1   160   237   390   237   391 0.97 GGDEF domain
PAS_9                PF13426.1    104 seq105_BIOID47257    -            661   5.6e-10   39.4   0.0   1   1   4.3e-13   1.5e-09   38.1   0.0     2   104   122   225   121   225 0.78 PAS domain
PAS                  PF00989.19   113 seq105_BIOID47257    -            661     5e-07   29.3   0.0   1   1   5.3e-10   1.8e-06   27.5   0.0     4   107   114   217   111   223 0.64 PAS fold
Transket_pyr         PF02779.19   178 seq107_BIOID47257    -            933   5.3e-67  224.6   0.0   1   1   1.3e-70     9e-67  223.8   0.0     3   178   591   785   589   785 0.99 Transketolase, pyrimidine binding domain
E1_dh                PF00676.15   300 seq107_BIOID47257    -            933   1.7e-46  158.1   0.0   1   1   5.4e-50   3.7e-46  157.1   0.0    15   282   219   511   207   516 0.84 Dehydrogenase E1 component
PapB                 PF03333.8     91 seq110_BIOID47257    -             90   2.3e-31  107.3   1.8   1   1   1.8e-35   2.4e-31  107.2   1.3     9    91     6    88     1    88 0.95 Adhesin biosynthesis transcription regulatory protein
DUF3279              PF11682.3    128 seq111_BIOID47257    -            141   8.7e-48  161.0   2.2   1   1   7.4e-52     1e-47  160.7   1.5     2   128     3   123     2   123 0.98 Protein of unknown function (DUF3279)
Fimbrial             PF00419.15   145 seq113_BIOID47257    -            166   1.8e-09   37.8   0.0   1   1   1.5e-13   2.1e-09   37.6   0.0     2   145    19   166    18   166 0.83 Fimbrial protein
TonB_dep_Rec         PF00593.19   276 seq116_BIOID47257    -            715   1.1e-26   94.3  16.7   1   1   1.6e-30   1.1e-26   94.3  11.6     5   272   466   710   464   714 0.90 TonB dependent receptor
Plug                 PF07715.10   108 seq116_BIOID47257    -            715   2.9e-24   85.3   1.3   1   1   1.3e-27   8.7e-24   83.8   0.9     4   108    54   159    51   159 0.93 TonB-dependent Receptor Plug Domain
Antirestrict         PF03230.8     94 seq117_BIOID47257    -            161   4.8e-39  132.1   0.2   1   1   4.7e-43   6.4e-39  131.7   0.1     1    94    64   161    64   161 0.98 Antirestriction protein
FlgI                 PF02119.11   342 seq118_BIOID47257    -            366  3.2e-138  459.9  15.5   1   1  2.7e-142  3.6e-138  459.7  10.8     1   342    22   366    22   366 0.99 Flagellar P-ring protein
Aldo_ket_red         PF00248.16   283 seq119_BIOID47257    -            267   7.9e-57  192.1   0.7   1   1   7.3e-61     1e-56  191.7   0.5     2   281     6   250     5   251 0.95 Aldo/keto reductase family
rve                  PF00665.21   120 seq121_BIOID47257    -            340     2e-20   72.9   0.0   1   1   2.2e-23   3.8e-20   72.0   0.0     3   118   118   242   117   244 0.96 Integrase core domain
HTH_38               PF13936.1     44 seq121_BIOID47257    -            340   1.8e-09   36.8   0.5   1   1   4.1e-12     7e-09   34.9   0.1     6    41     3    38     2    40 0.94 Helix-turn-helix domain
HTH_7                PF02796.10    45 seq121_BIOID47257    -            340   3.5e-09   36.2   0.3   1   1   5.4e-12   9.2e-09   34.9   0.2    13    44     9    40     5    41 0.93 Helix-turn-helix domain of resolvase
HTH_23               PF13384.1     50 seq121_BIOID47257    -            340   1.1e-06   27.9   0.0   1   1     2e-09   3.4e-06   26.3   0.0     9    40     9    40     2    43 0.89 Homeodomain-like domain
HTH_28               PF13518.1     52 seq121_BIOID47257    -            340     1e-05   25.2   0.1   1   1   1.5e-08   2.6e-05   23.9   0.1     7    34    12    39     8    40 0.89 Helix-turn-helix domain
Sigma70_r4_2         PF08281.7     54 seq121_BIOID47257    -            340   1.2e-05   24.5   0.0   1   1   1.5e-08   2.5e-05   23.5   0.0    25    48    16    39    12    40 0.94 Sigma-70, region 4
HTH_3                PF01381.17    55 seq121_BIOID47257    -            340   0.00013   21.6   0.1   1   1   1.4e-07   0.00024   20.7   0.1     7    37    15    45     8    48 0.91 Helix-turn-helix
Ribonuclease_3       PF00636.21   114 seq122_BIOID47257    -            226   5.6e-21   75.0   0.0   1   1   2.4e-24   1.6e-20   73.5   0.0     1   113    38   127    38   128 0.90 Ribonuclease III domain
dsrm                 PF00035.20    67 seq122_BIOID47257    -            226   8.7e-15   54.9   0.0   1   1   2.1e-18   1.5e-14   54.2   0.0     1    67   156   223   156   223 0.95 Double-stranded RNA binding motif
Fic                  PF02661.13    97 seq124_BIOID47257    -            200   1.1e-14   54.7   0.1   1   1   1.5e-18     2e-14   53.9   0.0     6    96    58   152    55   153 0.96 Fic/DOC family
CBM_5_12             PF02839.9     41 seq125_BIOID47257    -            900   1.7e-23   81.8  53.2   1   1   3.2e-16   4.4e-12   45.2   2.5     2    40   463   510   462   511 0.86 Carbohydrate binding domain
GGDEF                PF00990.16   161 seq128_BIOID47257    -            472   8.3e-40  135.8   0.0   1   1   8.4e-44   1.1e-39  135.4   0.0     1   161   303   461   303   461 0.91 GGDEF domain
NadA                 PF02445.11   296 seq129_BIOID47257    -            347  3.8e-105  350.8   0.0   1   1  3.2e-109  4.4e-105  350.6   0.0     2   295    31   340    30   341 0.97 Quinolinate synthetase A protein
HTH_Tnp_1            PF01527.15    76 seq130_BIOID47257    -             72   4.9e-14   51.9   0.0   1   1   8.7e-18   5.9e-14   51.6   0.0     3    49    11    58     9    68 0.91 Transposase
HTH_28               PF13518.1     52 seq130_BIOID47257    -             72   9.5e-06   25.3   0.0   1   1   1.7e-09   1.2e-05   25.0   0.0     1    41    19    60    19    67 0.92 Helix-turn-helix domain
YjcZ                 PF13990.1    270 seq132_BIOID47257    -            301    5e-118  393.0   6.2   1   1  4.1e-122  5.6e-118  392.8   4.3     1   270    26   296    26   296 1.00 YjcZ-like protein
Peptidase_S49        PF01343.13   154 seq133_BIOID47257    -            501   7.6e-47  158.8   0.7   1   1   9.8e-51   1.3e-46  158.0   0.5     2   153   145   295   144   296 0.97 Peptidase family S49
Hydrolase_3          PF08282.7    254 seq135_BIOID47257    -            271   2.5e-15   56.6   0.0   1   1   1.7e-17   1.2e-13   51.1   0.0     1   229    10   233    10   240 0.75 haloacid dehalogenase-like hydrolase
S6PP                 PF05116.8    247 seq135_BIOID47257    -            271   2.3e-07   30.2   0.0   1   1   1.2e-08   8.3e-05   21.8   0.0   151   245   173   267   118   268 0.77 Sucrose-6F-phosphate phosphohydrolase
AMP-binding          PF00501.23   418 seq137_BIOID47257    -            719   1.4e-73  247.5   0.0   1   1   3.2e-77   2.2e-73  246.9   0.0     1   409   233   635   233   642 0.92 AMP-binding enzyme
Acyltransferase      PF01553.16   132 seq137_BIOID47257    -            719   2.5e-19   68.8   0.0   1   1   7.6e-23   5.2e-19   67.8   0.0     1   131    15   137    15   138 0.97 Acyltransferase
Trp_Tyr_perm         PF03222.8    394 seq139_BIOID47257    -            423   3.1e-05   22.8  38.3   1   1   5.2e-09   7.1e-05   21.6  26.5     7   374    21   404    17   415 0.76 Tryptophan/tyrosine permease family
DUF892               PF05974.7    159 seq141_BIOID47257    -            167   3.4e-53  179.5  15.1   1   1   3.1e-57   4.2e-53  179.2  10.4     7   159    12   164    11   164 0.98 Domain of unknown function (DUF892)
HTH_Tnp_1            PF01527.15    76 seq142_BIOID47257    -            134   2.4e-16   59.3   0.0   1   1   2.3e-20   3.2e-16   58.9   0.0     2    58     9    72     8   101 0.84 Transposase
BPD_transp_1         PF00528.17   185 seq143_BIOID47257    -            306     4e-43  146.9  10.6   1   1   2.9e-47     4e-43  146.9   7.4     1   184   113   304   113   305 0.99 Binding-protein-dependent transport system inner membrane component
Phage_integ_N        PF09003.5     81 seq144_BIOID47257    -            376   1.9e-28   97.8   0.2   1   1   6.4e-32   4.4e-28   96.6   0.1     3    77     2    76     1    84 0.95 Bacteriophage lambda integrase, N-terminal domain
Phage_integrase      PF00589.17   173 seq144_BIOID47257    -            376   2.7e-15   56.3   0.0   1   1   6.9e-19   4.7e-15   55.5   0.0     2   170   193   367   192   370 0.87 Phage integrase family
AICARFT_IMPCHas      PF01808.13   315 seq145_BIOID47257    -            528  1.8e-146  487.1   5.2   1   1  3.1e-150  2.1e-146  486.8   3.6     1   315   137   461   137   461 0.99 AICARFT/IMPCHase bienzyme
MGS                  PF02142.17    95 seq145_BIOID47257    -            528   4.7e-30  103.2   0.0   1   1   1.6e-33   1.1e-29  102.1   0.0     1    95    19   132    19   132 0.97 MGS-like domain
HTH_Tnp_1            PF01527.15    76 seq146_BIOID47257    -             84   9.9e-16   57.3   0.0   1   1   7.7e-20   1.1e-15   57.2   0.0     3    47    10    54     8    78 0.91 Transposase
Colicin_Pyocin       PF01320.13    85 seq149_BIOID47257    -             97   4.9e-33  112.7   0.1   1   1   4.1e-37   5.6e-33  112.5   0.1     3    85     2    92     1    92 0.93 Colicin immunity protein / pyocin immunity protein
CcmB                 PF03379.8    215 seq151_BIOID47257    -            220   2.4e-87  291.5  20.9   1   1     2e-91   2.7e-87  291.3  14.5     1   215     3   217     3   217 0.99 CcmB protein
Phage_tail_U         PF06141.6    133 seq155_BIOID47257    -            131   5.1e-64  214.1   1.0   1   1   4.1e-68   5.6e-64  213.9   0.7     1   133     1   131     1   131 0.99 Phage minor tail protein U
PhdYeFM_antitox      PF02604.14    75 seq156_BIOID47257    -             92     8e-25   86.1   0.1   1   1   1.4e-28   9.5e-25   85.8   0.1     1    74    10    82    10    83 0.97 Antitoxin Phd_YefM, type II toxin-antitoxin system
RelB_N               PF12910.2     46 seq156_BIOID47257    -             92   3.4e-21   74.2   0.1   1   1     7e-25   4.8e-21   73.7   0.0     1    46    10    55    10    55 0.99 Antitoxin of toxin-antitoxin stability system N-terminal
PseudoU_synth_2      PF00849.17   164 seq157_BIOID47257    -            260   3.4e-30  104.9   0.0   1   1   3.1e-34   4.3e-30  104.5   0.0     2   164    11   170    10   170 0.96 RNA pseudouridylate synthase
DDE_Tnp_ISL3         PF01610.12   248 seq158_BIOID47257    -             53   6.5e-06   25.7   0.0   1   1   4.8e-10   6.6e-06   25.7   0.0   203   248     5    48     1    48 0.91 Transposase
TolA                 PF06519.6     96 seq159_BIOID47257    -            142   2.2e-23   81.9   0.0   1   1   4.3e-27   2.9e-23   81.5   0.0     4    96    49   140    46   140 0.95 TolA C-terminal
TonB_2               PF13103.1     85 seq159_BIOID47257    -            142   5.2e-06   26.2   0.0   1   1     1e-09   7.1e-06   25.8   0.0     4    73    61   126    58   140 0.81 TonB C terminal
GCV_T                PF01571.16   211 seq160_BIOID47257    -            364   6.5e-67  224.8   0.1   1   1   1.3e-70   9.2e-67  224.3   0.1     1   211    46   254    46   254 0.93 Aminomethyltransferase folate-binding domain
GCV_T_C              PF08669.6     95 seq160_BIOID47257    -            364     3e-19   68.7   0.1   1   1   8.2e-23   5.6e-19   67.8   0.1     1    94   262   353   262   354 0.91 Glycine cleavage T-protein C-terminal barrel domain
LysR_substrate       PF03466.15   209 seq162_BIOID47257    -            305   2.5e-33  114.8   0.4   1   1   5.2e-37   3.5e-33  114.3   0.3     2   206    87   289    86   292 0.95 LysR substrate binding domain
HTH_1                PF00126.22    60 seq162_BIOID47257    -            305   2.5e-21   75.0   0.2   1   1   7.3e-25     5e-21   74.0   0.1     1    60     3    62     3    62 0.98 Bacterial regulatory helix-turn-helix protein, lysR family
DsbC                 PF11412.3    117 seq163_BIOID47257    -            565   3.2e-36  123.6   0.3   1   1   2.4e-39   5.4e-36  122.8   0.2     2   115    28   138    27   140 0.97 Disulphide bond corrector protein DsbC
DsbD                 PF02683.10   211 seq163_BIOID47257    -            565   4.9e-20   71.9  19.8   1   1   3.4e-23   7.8e-20   71.2  13.7     2   209   171   376   170   378 0.83 Cytochrome C biogenesis protein transmembrane region
Thioredoxin_7        PF13899.1     82 seq163_BIOID47257    -            565   2.1e-13   49.9   0.1   1   1   1.6e-16   3.7e-13   49.1   0.1     6    81   459   536   454   537 0.81 Thioredoxin-like
Thioredoxin_2        PF13098.1    112 seq163_BIOID47257    -            565   3.4e-13   49.6   0.0   1   1   3.3e-16   7.4e-13   48.5   0.0     2   112   465   560   464   560 0.87 Thioredoxin-like domain
DsbD_2               PF13386.1    199 seq163_BIOID47257    -            565   2.5e-10   40.3  25.8   1   1   1.1e-13   2.5e-10   40.3  17.9     2   182   170   355   169   375 0.75 Family description
Thioredoxin          PF00085.15   104 seq163_BIOID47257    -            565   1.4e-08   34.2   0.0   1   1     1e-11   2.3e-08   33.5   0.0     9   101   458   560   451   563 0.66 Thioredoxin
Lactate_perm         PF02652.9    522 seq164_BIOID47257    -             67   2.7e-08   32.6   0.1   1   1   2.1e-12   2.9e-08   32.5   0.1   202   259     1    58     1    65 0.92 L-lactate permease
DUF3521              PF12035.3     35 seq166_BIOID47257    -             37   8.7e-07   28.5   0.6   1   1   9.6e-11   1.3e-06   27.9   0.4     1    19    19    37    19    37 0.97 Protein of unknown function (DUF3521)
DUF977               PF06163.6    127 seq167_BIOID47257    -            140   1.4e-65  218.6   0.2   1   1   1.2e-69   1.6e-65  218.4   0.1     1   127     1   136     1   136 1.00 Bacterial protein of unknown function (DUF977)
Ferritin             PF00210.19   142 seq168_BIOID47257    -            158     2e-36  124.7   3.1   1   1   1.9e-40   2.6e-36  124.3   2.1     1   142     8   144     8   144 0.97 Ferritin-like domain
SSF                  PF00474.12   406 seq171_BIOID47257    -            549  2.5e-140  467.5  38.3   1   1  2.7e-144  3.7e-140  467.0  26.6     1   406    63   468    63   468 1.00 Sodium:solute symporter family
Phage_tail_U         PF06141.6    133 seq172_BIOID47257    -            131   1.7e-62  209.1   0.4   1   1   1.4e-66   1.9e-62  209.0   0.2     1   133     1   131     1   131 0.99 Phage minor tail protein U
Porin_1              PF00267.16   337 seq173_BIOID47257    -            375  7.3e-137  456.0  27.4   1   1  6.1e-141  8.3e-137  455.8  19.0     1   337    27   375    27   375 0.97 Gram-negative porin
Phage_integrase      PF00589.17   173 seq174_BIOID47257    -             99   4.6e-15   55.5   0.0   1   1   3.9e-19   5.3e-15   55.3   0.0     3    87     9    89     7    96 0.96 Phage integrase family
Trp_Tyr_perm         PF03222.8    394 seq175_BIOID47257    -            403  6.8e-144  479.4  30.9   1   1  1.1e-147  7.6e-144  479.2  21.4     2   393     2   390     1   391 0.99 Tryptophan/tyrosine permease family
Aa_trans             PF01490.13   410 seq175_BIOID47257    -            403   1.5e-10   40.0  21.5   1   1   2.1e-14   1.5e-10   40.0  14.9     6   243     6   231     1   240 0.82 Transmembrane amino acid transporter protein
Sulfatase            PF00884.18   379 seq176_BIOID47257    -            557   4.6e-56  190.3   0.4   1   1   8.7e-60     6e-56  189.9   0.3     3   310   248   539   246   554 0.92 Sulfatase
DUF1705              PF08019.7    156 seq176_BIOID47257    -            557     2e-45  153.9   8.2   1   1   2.9e-49     2e-45  153.9   5.7     2   154    68   221    67   223 0.98 Domain of unknown function (DUF1705)
Porin_1              PF00267.16   337 seq177_BIOID47257    -             37   7.2e-10   38.5   0.2   1   1   5.6e-14   7.6e-10   38.4   0.1   302   337     1    37     1    37 0.95 Gram-negative porin
ECH                  PF00378.15   245 seq178_BIOID47257    -            714   6.4e-63  212.0   0.3   1   1   2.3e-66   1.1e-62  211.2   0.2     6   231    14   249    11   261 0.87 Enoyl-CoA hydratase/isomerase family
3HCDH_N              PF02737.13   180 seq178_BIOID47257    -            714   7.3e-60  201.5   0.4   1   1   3.3e-63   1.5e-59  200.5   0.0     2   179   311   489   310   490 0.98 3-hydroxyacyl-CoA dehydrogenase, NAD binding domain
3HCDH                PF00725.17    97 seq178_BIOID47257    -            714     2e-37  127.3   0.0   1   2   2.3e-32     1e-28   99.4   0.0     1    97   492   586   492   586 0.99 3-hydroxyacyl-CoA dehydrogenase, C-terminal domain
3HCDH                PF00725.17    97 seq178_BIOID47257    -            714     2e-37  127.3   0.0   2   2   7.3e-09   3.3e-05   24.0   0.0     3    85   618   703   618   711 0.91 3-hydroxyacyl-CoA dehydrogenase, C-terminal domain
Autotransporter      PF03797.14   265 seq180_BIOID47257    -           1339     6e-19   68.3  13.1   1   1   4.4e-23     6e-19   68.3   9.1    53   247  1109  1309  1101  1321 0.84 Autotransporter beta-domain
Peptidase_S24        PF00717.18    70 seq182_BIOID47257    -            212   1.2e-10   40.7   0.1   1   1   2.5e-14   1.7e-10   40.2   0.1     3    69   126   197   124   198 0.96 Peptidase S24-like
HTH_3                PF01381.17    55 seq182_BIOID47257    -            212   4.5e-05   23.0   0.1   1   1   1.7e-08   0.00012   21.7   0.0    19    55    28    64    10    64 0.87 Helix-turn-helix
MerR_1               PF13411.1     69 seq183_BIOID47257    -            141   5.7e-21   73.9   0.5   1   1   2.1e-24   9.7e-21   73.2   0.3     1    67     2    69     2    70 0.95 MerR HTH family regulatory protein
MerR-DNA-bind        PF09278.6     65 seq183_BIOID47257    -            141   1.3e-20   73.4   6.9   1   1   4.3e-24     2e-20   72.8   4.8     1    65    45   110    45   110 0.97 MerR, DNA binding
MerR                 PF00376.18    38 seq183_BIOID47257    -            141   1.8e-12   46.4   0.0   1   1   7.2e-16   3.3e-12   45.6   0.0     1    38     3    40     3    40 0.99 MerR family regulatory protein
Helicase_C_2         PF13307.1    167 seq184_BIOID47257    -            716   4.4e-26   91.6   0.0   1   1     2e-29   6.9e-26   91.0   0.0     8   165   533   688   526   690 0.93 Helicase C-terminal domain
DEAD                 PF00270.24   173 seq184_BIOID47257    -            716   2.9e-09   36.5   0.1   1   1   1.8e-09   6.3e-06   25.6   0.0    12    78    43   108    28   126 0.74 DEAD/DEAH box helicase
DEAD_2               PF06733.10   174 seq184_BIOID47257    -            716   1.2e-08   34.4   0.0   1   1   6.2e-12   2.1e-08   33.6   0.0   103   167   200   263   150   269 0.87 DEAD_2
CN_hydrolase         PF00795.17   184 seq185_BIOID47257    -            264   1.9e-21   76.1   0.1   1   1     2e-25   2.8e-21   75.6   0.1     6   184     9   174     4   174 0.85 Carbon-nitrogen hydrolase
DUF2002              PF09400.5    111 seq189_BIOID47257    -            114   8.2e-66  218.6   0.2   1   1   6.8e-70   9.3e-66  218.4   0.2     1   110     1   110     1   112 0.99 Protein of unknown function (DUF2002)
DJ-1_PfpI            PF01965.19   147 seq190_BIOID47257    -            283   3.7e-12   45.8   0.0   1   1   4.5e-16   6.2e-12   45.0   0.0    22   143   125   274   108   278 0.80 DJ-1/PfpI family
Oxidored_q6          PF01058.17   131 seq191_BIOID47257    -            372   7.5e-29   99.8   0.3   1   1   8.7e-33   1.2e-28   99.2   0.2     1   130    62   207    62   208 0.94 NADH ubiquinone oxidoreductase, 20 Kd subunit
DUF2441              PF10386.4    141 seq192_BIOID47257    -            128   1.8e-06   27.8   0.0   1   1   1.7e-10   2.3e-06   27.5   0.0    53   141    18   104     5   104 0.83 Protein of unknown function (DUF2441)
MFS_1                PF07690.11   354 seq195_BIOID47257    -            396   1.9e-39  135.2  46.6   1   1   4.3e-43   1.9e-39  135.2  32.3     2   352    16   351    15   353 0.84 Major Facilitator Superfamily
MFS_3                PF05977.8    524 seq195_BIOID47257    -            396   5.9e-08   31.1   6.0   1   1   1.3e-11   5.9e-08   31.1   4.2    32   206    32   201     5   207 0.84 Transmembrane secretion effector
TRI12                PF06609.8    599 seq195_BIOID47257    -            396   2.8e-06   25.7   4.5   1   1   6.2e-10   2.8e-06   25.7   3.1    87   212    54   179    14   190 0.80 Fungal trichothecene efflux pump (TRI12)
TnpB_IS66            PF05717.8    108 seq197_BIOID47257    -            116     5e-40  135.1   0.1   1   1   4.4e-44     6e-40  134.9   0.0     2   104     7   107     6   110 0.97 IS66 Orf2 like protein
GerE                 PF00196.14    58 seq198_BIOID47257    -             74   6.4e-20   70.1   0.4   1   1   5.5e-24   7.5e-20   69.8   0.3     2    58    12    68    11    68 0.97 Bacterial regulatory proteins, luxR family
OprD                 PF03573.8    391 seq199_BIOID47257    -            421     1e-06   27.7   0.6   1   1   2.4e-10   3.3e-06   26.0   0.4    18   370    42   394    26   418 0.69 outer membrane porin, OprD family
FhuF                 PF06276.7    163 seq200_BIOID47257    -            262   2.4e-29  102.2   0.6   1   1   6.8e-33   4.6e-29  101.3   0.4     1   150    93   223    93   239 0.89 Ferric iron reductase FhuF-like transporter
FhuF_C               PF11575.3     22 seq200_BIOID47257    -            262   6.9e-08   31.8   6.5   1   1   1.8e-11   1.2e-07   31.0   4.5     1    22   241   262   241   262 0.96 FhuF 2Fe-2S C-terminal domain
HycI                 PF01750.13   130 seq201_BIOID47257    -            195   1.2e-38  131.5   0.0   1   1     1e-42   1.4e-38  131.2   0.0     1   128    23   150    23   152 0.98 Hydrogenase maturation protease
FAD_binding_7        PF03441.9    277 seq202_BIOID47257    -            472    9e-107  356.2   0.4   1   1  1.7e-110  1.2e-106  355.8   0.3     3   276   205   468   203   469 0.96 FAD binding domain of DNA photolyase
DNA_photolyase       PF00875.13   165 seq202_BIOID47257    -            472   2.7e-44  150.7   1.1   1   1   7.2e-48   4.9e-44  149.8   0.4     2   159     5   168     4   174 0.92 DNA photolyase
RNase_T              PF00929.19   164 seq203_BIOID47257    -            215   1.2e-36  126.4   0.1   1   1   9.8e-41   1.3e-36  126.2   0.0     1   164    20   194    20   194 0.96 Exonuclease
adh_short_C2         PF13561.1    243 seq204_BIOID47257    -            294   7.6e-30  104.3   0.0   1   1   1.9e-33   8.7e-30  104.1   0.0     5   241    58   290    55   292 0.92 Enoyl-(Acyl carrier protein) reductase
adh_short            PF00106.20   167 seq204_BIOID47257    -            294   3.3e-26   92.0   0.2   1   1     9e-30   4.1e-26   91.7   0.1     3   166    52   217    50   218 0.95 short chain dehydrogenase
KR                   PF08659.5    181 seq204_BIOID47257    -            294   2.3e-08   33.7   0.0   1   1   6.9e-12   3.2e-08   33.3   0.0     4   167    53   221    51   234 0.77 KR domain
DUF1219              PF06755.7    117 seq209_BIOID47257    -            125   8.7e-61  202.4   0.0   1   1   7.4e-65     1e-60  202.2   0.0     1   113     1   113     1   122 0.97 Protein of unknown function (DUF1219)
ClpS                 PF02617.12    82 seq210_BIOID47257    -            106   8.1e-35  118.3   0.1   1   1     7e-39   9.6e-35  118.0   0.1     2    82    23   103    22   103 0.98 ATP-dependent Clp protease adaptor protein ClpS
DUF4014              PF13198.1     72 seq212_BIOID47257    -             72   1.5e-37  127.6   1.3   1   1   1.2e-41   1.6e-37  127.5   0.9     1    72     1    72     1    72 0.98 Protein of unknown function (DUF4014)
Sulfatase            PF00884.18   379 seq214_BIOID47257    -            551   2.4e-97  326.2   1.2   1   1  4.1e-101   2.8e-97  326.0   0.8     1   377    86   514    86   516 0.97 Sulfatase
Phage_min_tail       PF05939.8    109 seq217_BIOID47257    -            109   6.2e-39  132.2   0.0   1   1     5e-43   6.8e-39  132.0   0.0     1   109     1   109     1   109 0.99 Phage minor tail protein
DUF1656              PF07869.7     58 seq219_BIOID47257    -             78   4.6e-18   64.6   9.3   1   1   3.3e-22   4.6e-18   64.6   6.5     3    57    16    70    14    72 0.95 Protein of unknown function (DUF1656)
DUF2810              PF10928.3     54 seq221_BIOID47257    -            120   3.1e-32  109.9   2.6   1   1   2.4e-36   3.3e-32  109.8   1.1     1    53    66   118    66   119 0.96 Protein of unknown function (DUF2810)
Trns_repr_metal      PF02583.12    85 seq222_BIOID47257    -             98   3.6e-26   91.0   0.8   1   1     3e-30   4.1e-26   90.8   0.6     2    85    13    96    12    96 0.94 Metal-sensitive transcriptional repressor
Plasmid_Txe          PF06769.8     80 seq223_BIOID47257    -             84   5.1e-43  144.6   0.7   1   1   8.3e-47   5.7e-43  144.5   0.5     1    80     5    84     5    84 0.99 Plasmid encoded toxin Txe
Plasmid_stabil       PF05016.9     90 seq223_BIOID47257    -             84   6.8e-05   23.0   0.0   1   1   1.1e-08   7.4e-05   22.9   0.0    16    78    12    77     4    83 0.82 Plasmid stabilisation system protein
DHDPS                PF00701.17   289 seq227_BIOID47257    -            305   5.6e-90  300.7   0.0   1   1   4.6e-94   6.2e-90  300.5   0.0     2   287     5   291     4   293 0.99 Dihydrodipicolinate synthetase family
DUF1737              PF08410.5     54 seq229_BIOID47257    -             62   2.3e-18   65.6   0.0   1   1     2e-22   2.8e-18   65.3   0.0     1    53     1    50     1    51 0.97 Domain of unknown function (DUF1737)
OTCace               PF00185.19   158 seq230_BIOID47257    -            334   2.3e-52  176.9   0.1   1   1   7.6e-56   5.2e-52  175.7   0.1     2   157   156   330   155   331 0.97 Aspartate/ornithine carbamoyltransferase, Asp/Orn binding domain
OTCace_N             PF02729.16   142 seq230_BIOID47257    -            334   2.5e-47  159.9   0.0   1   1   5.3e-51   3.6e-47  159.4   0.0     1   142     7   148     7   148 0.99 Aspartate/ornithine carbamoyltransferase, carbamoyl-P binding domain
Response_reg         PF00072.19   112 seq231_BIOID47257    -            239   2.6e-29  101.3   0.0   1   1   5.4e-33   3.7e-29  100.8   0.0     1   111     7   116     7   117 0.99 Response regulator receiver domain
Trans_reg_C          PF00486.23    77 seq231_BIOID47257    -            239   5.2e-23   80.6   0.0   1   1   2.1e-26   1.4e-22   79.2   0.0     2    77   157   232   156   232 0.98 Transcriptional regulatory protein, C terminal
TnpB_IS66            PF05717.8    108 seq232_BIOID47257    -            115   2.7e-42  142.4   0.0   1   1   2.2e-46   2.9e-42  142.3   0.0     2   104     7   107     6   111 0.97 IS66 Orf2 like protein
Ribul_P_3_epim       PF00834.14   201 seq234_BIOID47257    -            225   1.6e-93  311.2   0.0   1   1   2.8e-97   1.9e-93  311.0   0.0     2   200     6   205     5   206 0.99 Ribulose-phosphate 3 epimerase family
SNARE_assoc          PF09335.6    123 seq235_BIOID47257    -            142   8.6e-13   48.4   6.1   1   1     1e-16   1.4e-12   47.7   4.2     4   119    26   132    21   136 0.82 SNARE associated Golgi protein
Phage_lysozyme       PF00959.14   110 seq237_BIOID47257    -            177   1.4e-30  105.6   0.0   1   1   1.4e-34   1.9e-30  105.2   0.0     1   110    48   166    48   166 0.98 Phage lysozyme
Glyco_hydro_3        PF00933.16   299 seq239_BIOID47257    -            341   1.6e-70  237.3   0.0   1   1   1.5e-74     2e-70  237.0   0.0     3   294     7   319     5   321 0.94 Glycosyl hydrolase family 3 N terminal domain
YicC_N               PF03755.8    159 seq240_BIOID47257    -            287   6.4e-49  165.8   0.1   1   1   9.3e-53   6.4e-49  165.8   0.1     1   157     2   153     2   155 0.96 YicC-like family, N-terminal region
DUF1732              PF08340.6     87 seq240_BIOID47257    -            287     2e-34  117.1   7.3   1   1   2.9e-38     2e-34  117.1   5.0     1    87   202   287   202   287 0.97 Domain of unknown function (DUF1732)
Usher                PF00577.15   552 seq242_BIOID47257    -            843  4.2e-178  593.4  22.4   1   1  1.1e-181    5e-178  593.1  15.5     2   552   204   757   203   757 0.97 Type VII secretion system (T7SS), usher protein
PapC_N               PF13954.1    146 seq242_BIOID47257    -            843   5.5e-43  145.9   0.0   1   1   2.6e-46   1.2e-42  144.8   0.0     1   145    35   188    35   189 0.97 PapC N-terminal domain
PapC_C               PF13953.1     68 seq242_BIOID47257    -            843   2.1e-19   68.8   0.1   1   1   2.2e-22   9.8e-19   66.6   0.0     3    63   769   827   767   832 0.95 PapC C-terminal domain
Radical_SAM          PF04055.16   166 seq244_BIOID47257    -            457   3.6e-15   56.4   0.0   1   1     8e-19   5.4e-15   55.8   0.0     2   164    57   227    56   229 0.79 Radical SAM superfamily
HemN_C               PF06969.11    66 seq244_BIOID47257    -            457   4.3e-12   45.8   0.5   1   1   2.4e-15   1.7e-11   43.9   0.0     1    66   363   431   363   431 0.94 HemN C-terminal domain
Aminotran_1_2        PF00155.16   363 seq245_BIOID47257    -            430   2.4e-33  115.4   0.0   1   1   2.1e-37   2.9e-33  115.1   0.0    36   363    90   416    64   416 0.89 Aminotransferase class I and II
ACPS                 PF01648.15   113 seq247_BIOID47257    -            244     9e-16   57.6   0.1   1   1   6.2e-19   8.4e-15   54.5   0.0     2    95   110   199   109   215 0.84 4'-phosphopantetheinyl transferase superfamily
Big_2                PF02368.13    79 seq248_BIOID47257    -            248   1.1e-12   47.4   8.1   1   1   8.4e-17   1.1e-12   47.4   5.6     1    74   160   235   160   240 0.93 Bacterial Ig-like domain (group 2)
Big_2                PF02368.13    79 seq250_BIOID47257    -            256   5.2e-13   48.5   9.6   1   1   7.6e-17   5.2e-13   48.5   6.6     2    74   171   246   170   251 0.94 Bacterial Ig-like domain (group 2)
ABC_tran             PF00005.22   118 seq252_BIOID47257    -            308   2.2e-21   76.3   0.0   1   1   6.2e-25   4.2e-21   75.3   0.0     1   118    45   165    45   165 0.86 ABC transporter
AAA_21               PF13304.1    303 seq252_BIOID47257    -            308   2.4e-15   57.1   0.3   1   1     5e-17   3.4e-13   50.0   0.2     2   298    34   195    33   198 0.69 AAA domain
DUF177               PF02620.12   119 seq254_BIOID47257    -            173   4.8e-23   81.3   0.7   1   1   5.4e-27   7.4e-23   80.7   0.5     1   119    61   171    61   171 0.90 Uncharacterized ACR, COG1399
TonB_dep_Rec         PF00593.19   276 seq255_BIOID47257    -            696     4e-37  128.5  19.3   1   1   5.9e-41     4e-37  128.5  13.4     1   276   418   695   418   695 0.94 TonB dependent receptor
Plug                 PF07715.10   108 seq255_BIOID47257    -            696   1.6e-28   99.0   1.1   1   1   2.4e-32   1.6e-28   99.0   0.8     3   108    40   152    38   152 0.91 TonB-dependent Receptor Plug Domain
Peripla_BP_2         PF01497.13   238 seq256_BIOID47257    -            296   1.2e-26   93.2   0.0   1   1   9.9e-31   1.4e-26   93.0   0.0     1   235    38   270    38   273 0.94 Periplasmic binding protein
SLT                  PF01464.15   121 seq257_BIOID47257    -            200   4.7e-31  106.6   0.0   1   1   4.3e-35   5.9e-31  106.3   0.0     2   118    53   168    52   171 0.96 Transglycosylase SLT domain
ABC_tran             PF00005.22   118 seq259_BIOID47257    -            343   2.1e-27   95.6   0.0   1   1   1.3e-30   4.4e-27   94.6   0.0     1   118    45   169    45   169 0.95 ABC transporter
NIL                  PF09383.5     76 seq259_BIOID47257    -            343   7.6e-23   79.7   0.0   1   1   4.6e-26   1.6e-22   78.7   0.0     4    76   268   340   266   340 0.98 NIL domain
AAA_21               PF13304.1    303 seq259_BIOID47257    -            343   1.3e-12   48.1   0.1   1   1   1.8e-11     6e-08   32.8   0.0   220   298   124   200    87   205 0.84 AAA domain
DUF204               PF02659.10    67 seq260_BIOID47257    -            206   9.1e-39  131.3  23.3   1   2   1.2e-24   1.7e-20   72.7   1.6     1    67    31    99    31    99 0.98 Domain of unknown function DUF
DUF204               PF02659.10    67 seq260_BIOID47257    -            206   9.1e-39  131.3  23.3   2   2   5.6e-22   7.6e-18   64.2   9.2     1    67   133   196   133   196 0.99 Domain of unknown function DUF
DrsE                 PF02635.10   117 seq264_BIOID47257    -            128   6.9e-27   93.7   0.1   1   1   5.7e-31   7.8e-27   93.5   0.0     1   117     1   128     1   128 0.96 DsrE/DsrF-like family
DUF892               PF05974.7    159 seq265_BIOID47257    -            168     1e-46  158.5   0.3   1   1   8.4e-51   1.2e-46  158.3   0.2     4   157     5   155     2   157 0.98 Domain of unknown function (DUF892)
DUF258               PF03193.11   161 seq268_BIOID47257    -            350   2.5e-55  185.9   0.0   1   1     1e-58   3.5e-55  185.4   0.0     2   161   174   334   173   334 0.97 Protein of unknown function, DUF258
MMR_HSR1             PF01926.18   114 seq268_BIOID47257    -            350   2.3e-06   27.4   0.0   1   1   1.6e-09   5.3e-06   26.2   0.0     4    57   212   272   210   334 0.75 50S ribosome-binding GTPase
GATase               PF00117.23   192 seq269_BIOID47257    -            187   5.3e-62  208.5   0.0   1   1   8.6e-66   5.9e-62  208.4   0.0     1   190     3   186     3   187 0.95 Glutamine amidotransferase class-I
Peptidase_C26        PF07722.8    217 seq269_BIOID47257    -            187   4.4e-10   39.2   0.1   1   1   1.1e-13   7.2e-10   38.5   0.1   104   217    70   170    49   170 0.85 Peptidase C26
DNA_pol_B            PF00136.16   467 seq270_BIOID47257    -            783   2.5e-49  168.1   0.0   1   1   1.3e-51     9e-48  163.0   0.0    42   451   400   771   373   779 0.80 DNA polymerase family B
DNA_pol_B_exo1       PF03104.14   317 seq270_BIOID47257    -            783   2.1e-15   56.3   0.0   1   1   6.6e-18   4.5e-14   51.9   0.0    65   317    74   296    54   296 0.91 DNA polymerase family B, exonuclease domain
polyprenyl_synt      PF00348.12   260 seq273_BIOID47257    -            323   3.7e-90  301.1   0.0   1   1   3.2e-94   4.4e-90  300.9   0.0     2   257    32   282    31   285 0.97 Polyprenyl synthetase
HlyD                 PF00529.15   306 seq276_BIOID47257    -            285   7.7e-47  159.9   6.2   1   2   4.7e-23   1.3e-19   70.5   1.5     1    78    43   120    43   128 0.92 HlyD family secretion protein
HlyD                 PF00529.15   306 seq276_BIOID47257    -            285   7.7e-47  159.9   6.2   2   2     1e-29   2.9e-26   92.3   0.2   139   302   127   278   116   282 0.91 HlyD family secretion protein
HlyD_2               PF12700.2    328 seq276_BIOID47257    -            285   8.9e-22   77.5   0.2   1   1   4.3e-25   1.2e-21   77.1   0.1    15   239    38   229    30   245 0.86 HlyD family secretion protein
HlyD_3               PF13437.1    105 seq276_BIOID47257    -            285   5.7e-18   65.0   0.1   1   1   1.8e-15   4.9e-12   46.0   0.0     1    82   153   232   153   264 0.90 HlyD family secretion protein
Biotin_lipoyl_2      PF13533.1     50 seq276_BIOID47257    -            285   2.2e-17   62.3   2.0   1   1   1.1e-17   3.1e-14   52.2   0.6     1    50    43    92    43   103 0.89 Biotin-lipoyl like
FAD_binding_4        PF01565.18   139 seq277_BIOID47257    -            484   7.2e-37  125.8   1.9   1   1   1.9e-40   1.3e-36  125.0   1.3     1   138    51   190    51   191 0.97 FAD binding domain
FAD-oxidase_C        PF02913.14   249 seq277_BIOID47257    -            484   2.5e-20   72.7   0.1   1   1   1.7e-23   1.1e-19   70.5   0.0     2   247   228   477   227   479 0.78 FAD linked oxidases, C-terminal domain
AP_endonuc_2         PF01261.19   211 seq278_BIOID47257    -            326   3.8e-14   52.3   0.1   1   1   4.2e-18   5.7e-14   51.8   0.1     1   201    41   219    41   229 0.91 Xylose isomerase-like TIM barrel
Packaging_FI         PF14000.1    125 seq280_BIOID47257    -            140   6.4e-41  139.3   3.2   1   1   5.3e-45   7.2e-41  139.1   2.2     1   125    19   137    19   137 0.98 DNA packaging protein FI
PseudoU_synth_2      PF00849.17   164 seq281_BIOID47257    -            326   8.1e-32  110.2   0.1   1   1   1.8e-35   1.2e-31  109.6   0.1     1   164    92   242    92   242 0.96 RNA pseudouridylate synthase
S4                   PF01479.20    48 seq281_BIOID47257    -            326   2.4e-12   45.9   0.0   1   1   6.1e-16   4.2e-12   45.1   0.0     1    48    18    65    18    65 0.97 S4 domain
Zip                  PF02535.17   319 seq284_BIOID47257    -            271   1.4e-32  112.8  20.6   1   1   3.7e-31     5e-27   94.5   3.5   150   317   100   260    95   262 0.96 ZIP Zinc transporter
HTH_Tnp_IS66         PF13005.2     59 seq285_BIOID47257    -            224   1.2e-14   53.7   3.6   1   1   1.8e-18   1.2e-14   53.7   2.5     1    59   136   192   136   192 0.97 putative Helix-turn-helix domain of transposase IS66
LZ_Tnp_IS66          PF13007.2     78 seq285_BIOID47257    -            224   1.2e-13   51.3   9.6   1   1   1.7e-17   1.2e-13   51.3   6.7     1    77    61   133    61   134 0.88 Transposase C of IS166 homeodomain
Asparaginase         PF00710.15   313 seq287_BIOID47257    -            348   9.5e-89  297.2   4.0   1   1     8e-93   1.1e-88  297.0   2.7     1   313    25   342    25   342 0.96 Asparaginase
MMR_HSR1             PF01926.18   114 seq288_BIOID47257    -            301   8.7e-22   77.1   0.1   1   1   8.9e-25   1.5e-21   76.3   0.1     2   114    11   125    10   125 0.81 50S ribosome-binding GTPase
KH_2                 PF07650.12    78 seq288_BIOID47257    -            301   2.1e-18   65.5   0.7   1   1   3.5e-21     6e-18   64.0   0.5     1    77   209   285   209   286 0.94 KH domain
FeoB_N               PF02421.13   189 seq288_BIOID47257    -            301   6.7e-14   51.4   0.1   1   1   5.9e-17     1e-13   50.8   0.0     3   164    11   177    10   203 0.82 Ferrous iron transport protein B
GTP_EFTU             PF00009.22   188 seq288_BIOID47257    -            301   2.9e-10   39.7   0.7   1   1   8.2e-12   1.4e-08   34.2   0.5     6   187    11   174     9   175 0.68 Elongation factor Tu GTP binding domain
Dynamin_N            PF00350.18   168 seq288_BIOID47257    -            301   4.4e-08   33.0   0.2   1   1   2.8e-08   4.8e-05   23.0   0.1     1    35    11    45    11    57 0.84 Dynamin family
AIG1                 PF04548.11   212 seq288_BIOID47257    -            301   5.1e-07   28.9   0.0   1   1   5.3e-10     9e-07   28.0   0.0     3   108    11   113    10   117 0.74 AIG1 family
PduV-EutP            PF10662.4    143 seq288_BIOID47257    -            301     1e-06   28.1   0.3   1   1   7.9e-09   1.3e-05   24.5   0.2     4   141    11   169     9   171 0.72 Ethanolamine utilisation - propanediol utilisation
Miro                 PF08477.8    119 seq288_BIOID47257    -            301   1.8e-05   25.0   0.0   1   1   2.9e-08   4.9e-05   23.6   0.0     2   119    11   127    11   127 0.64 Miro-like protein
HATPase_c            PF02518.21   111 seq289_BIOID47257    -            464   5.3e-24   83.9   0.0   1   1   2.4e-27   1.7e-23   82.3   0.0     2   109   353   457   352   459 0.98 Histidine kinase-, DNA gyrase B-, and HSP90-like ATPase
HisKA                PF00512.20    68 seq289_BIOID47257    -            464   1.2e-06   28.2   0.9   1   1   1.8e-10   1.2e-06   28.2   0.6     2    65   243   307   242   309 0.90 His Kinase A (phospho-acceptor) domain
AAA_2                PF07724.9    171 seq290_BIOID47257    -            758   2.7e-51  173.7   0.0   1   1   1.6e-50   1.5e-47  161.6   0.0     1   171   486   647   486   647 0.97 AAA domain (Cdc48 subfamily)
ClpB_D2-small        PF10431.4     81 seq290_BIOID47257    -            758   5.1e-25   87.0   0.0   1   1   1.6e-27   1.5e-24   85.5   0.0     1    81   653   733   653   733 0.98 C-terminal, D2-small domain, of ClpB protein
AAA                  PF00004.24   132 seq290_BIOID47257    -            758   1.8e-24   86.2   0.1   1   2   4.4e-16     4e-13   49.5   0.0     2   125   211   342   210   347 0.76 ATPase family associated with various cellular activities (AAA)
AAA                  PF00004.24   132 seq290_BIOID47257    -            758   1.8e-24   86.2   0.1   2   2   6.3e-11   5.7e-08   32.9   0.0     2   111   492   607   491   621 0.85 ATPase family associated with various cellular activities (AAA)
AAA_5                PF07728.9    139 seq290_BIOID47257    -            758   4.2e-19   68.5   0.0   1   1   3.1e-16   2.8e-13   49.6   0.0     2   125   491   609   490   619 0.89 AAA domain (dynein-related subfamily)
Clp_N                PF02861.15    53 seq290_BIOID47257    -            758   5.5e-16   58.1   0.7   1   1     3e-17   2.7e-14   52.7   0.3     1    52    13    62    13    63 0.97 Clp amino terminal domain
AAA_16               PF13191.1    166 seq290_BIOID47257    -            758   1.9e-13   51.0   6.3   1   1   6.4e-11   5.9e-08   33.1   0.0     1    95   187   287   187   354 0.79 AAA ATPase domain
Sigma54_activat      PF00158.21   168 seq290_BIOID47257    -            758   1.3e-12   47.3   0.2   1   2   1.1e-07   9.8e-05   21.7   0.0     2   105   189   290   188   328 0.85 Sigma-54 interaction domain
Sigma54_activat      PF00158.21   168 seq290_BIOID47257    -            758   1.3e-12   47.3   0.2   2   2   3.4e-08   3.1e-05   23.4   0.0    22   148   484   612   460   618 0.77 Sigma-54 interaction domain
SgrR_N               PF12793.2    115 seq291_BIOID47257    -            566   5.9e-38  129.2   2.0   1   1   1.5e-41     1e-37  128.5   1.4     2   115     6   119     5   119 0.98 Sugar transport-related sRNA regulator N-term
SBP_bac_5            PF00496.17   374 seq291_BIOID47257    -            566   6.3e-19   67.9   0.0   1   1   1.8e-22   1.3e-18   66.9   0.0     2   158   165   303   164   305 0.89 Bacterial extracellular solute-binding proteins, family 5 Middle
DUF331               PF03889.8     39 seq296_BIOID47257    -             72   3.2e-21   74.1   0.6   1   1   3.1e-25   4.2e-21   73.8   0.4     1    37     9    45     9    47 0.97 Domain of unknown function
Arginase             PF00491.16   275 seq297_BIOID47257    -            306   2.4e-83  279.5   0.5   1   1   2.1e-87   2.8e-83  279.3   0.3     1   274    33   297    33   298 0.92 Arginase family
TolA                 PF06519.6     96 seq299_BIOID47257    -            131   8.9e-15   54.3   0.0   1   1   7.9e-19   1.1e-14   54.0   0.0    11    92    45   125    37   129 0.91 TolA C-terminal
PyrI                 PF01948.13    96 seq300_BIOID47257    -            153   7.1e-37  125.2   0.0   1   1   1.5e-40     1e-36  124.6   0.0     2    94     5    97     4    99 0.97 Aspartate carbamoyltransferase regulatory chain, allosteric domain
PyrI_C               PF02748.10    52 seq300_BIOID47257    -            153   7.8e-21   73.1   1.7   1   1   1.8e-24   1.2e-20   72.5   1.2     1    51   101   151   101   152 0.95 Aspartate carbamoyltransferase regulatory chain, metal binding domain
ADH_N                PF08240.7    109 seq302_BIOID47257    -            369   1.1e-28   99.0   2.4   1   1   1.6e-32   1.1e-28   99.0   1.7     2   108    28   154    27   155 0.91 Alcohol dehydrogenase GroES-like domain
ADH_zinc_N           PF00107.21   130 seq302_BIOID47257    -            369   3.6e-20   71.7   0.1   1   1   9.2e-24   6.3e-20   70.9   0.0     1   128   197   330   197   332 0.90 Zinc-binding dehydrogenase
ABC_tran             PF00005.22   118 seq304_BIOID47257    -            255   3.1e-18   66.1   0.0   1   1   1.8e-21   4.9e-18   65.4   0.0     1   117    44   161    44   162 0.89 ABC transporter
AAA_21               PF13304.1    303 seq304_BIOID47257    -            255     1e-14   55.0   0.2   1   1   6.6e-10   1.8e-06   28.0   0.0     1    24    32    55    32    79 0.80 AAA domain
AAA_16               PF13191.1    166 seq304_BIOID47257    -            255     9e-08   32.5   0.6   1   1   6.2e-11   1.7e-07   31.6   0.4    14   139    20   159    12   207 0.63 AAA ATPase domain
AAA_25               PF13481.1    194 seq304_BIOID47257    -            255     9e-07   28.3   0.0   1   1   7.4e-10     2e-06   27.2   0.0    29    77    26    82    14   158 0.89 AAA domain
Rad17                PF03215.10   498 seq304_BIOID47257    -            255   0.00011   20.9   0.0   1   1   4.2e-08   0.00011   20.9   0.0    41   110    28    93    16   194 0.81 Rad17 cell cycle checkpoint protein
GNAT_acetyltr_2      PF13718.1    198 seq305_BIOID47257    -            671   5.5e-53  179.1   0.5   1   1   5.2e-55   1.4e-51  174.4   0.3     1   197   368   533   368   534 0.98 GNAT acetyltransferase 2
Helicase_RecD        PF05127.9    177 seq305_BIOID47257    -            671   5.9e-43  146.4   1.2   1   1   2.2e-44     6e-41  139.8   0.8     2   177   197   337   196   337 0.96 Helicase
tRNA_bind_2          PF13725.1    101 seq305_BIOID47257    -            671   1.7e-08   34.3   0.2   1   1   1.4e-11   3.9e-08   33.1   0.1     2    99   549   635   548   637 0.97 Possible tRNA binding domain
DUF1726              PF08351.6     92 seq305_BIOID47257    -            671   1.5e-05   24.4   0.0   1   1   1.3e-08   3.6e-05   23.2   0.0     5    57    66   118    63   152 0.79 Domain of unknown function (DUF1726)
DSBA                 PF01323.15   193 seq306_BIOID47257    -             52   1.1e-07   31.4   0.0   1   1   8.6e-12   1.2e-07   31.3   0.0   151   190     2    40     1    43 0.93 DSBA-like thioredoxin domain
His_Phos_2           PF00328.17   347 seq307_BIOID47257    -            149     7e-19   68.2   0.0   1   1   5.6e-23   7.6e-19   68.1   0.0     1   144    30   141    30   149 0.88 Histidine phosphatase superfamily (branch 2)
Colicin_Pyocin       PF01320.13    85 seq308_BIOID47257    -             96   2.4e-32  110.4   0.3   1   1   2.2e-36     3e-32  110.2   0.2     2    85     3    94     2    94 0.94 Colicin immunity protein / pyocin immunity protein
Lysis_S              PF04971.7     68 seq309_BIOID47257    -             71   2.5e-47  158.3   0.6   1   1     2e-51   2.8e-47  158.1   0.4     1    68     4    71     4    71 1.00 Lysis protein S
Cytochrom_C_asm      PF01578.15   214 seq310_BIOID47257    -            245   1.1e-32  113.2  24.9   1   1     8e-37   1.1e-32  113.2  17.3     5   214     9   184     5   184 0.94 Cytochrome C assembly protein
TK                   PF00265.13   176 seq311_BIOID47257    -            205   2.6e-64  215.9   0.0   1   1   2.2e-68   2.9e-64  215.7   0.0     1   176     2   186     2   186 0.99 Thymidine kinase
Fimbrial             PF00419.15   145 seq317_BIOID47257    -            188   5.9e-16   58.8   0.9   1   1   5.4e-20   7.3e-16   58.5   0.6     3   144    34   187    32   188 0.80 Fimbrial protein
PadR                 PF03551.9     75 seq318_BIOID47257    -            207   6.7e-16   57.7   0.1   1   1   8.1e-20   1.1e-15   57.0   0.1     1    74    67   136    67   137 0.93 Transcriptional regulator PadR-like family
A2M_N_2              PF07703.9    136 seq323_BIOID47257    -           1653   1.5e-25   89.4   0.0   1   1   1.9e-28   4.4e-25   87.9   0.0     2   136   759   906   758   906 0.95 Alpha-2-macroglobulin family N-terminal region
A2M_N                PF01835.14    99 seq323_BIOID47257    -           1653   4.6e-23   81.2   0.1   1   1   2.1e-21   4.8e-18   65.1   0.0     2    99   388   479   387   479 0.92 MG2 domain
MG1                  PF11974.3     96 seq323_BIOID47257    -           1653   6.8e-14   52.1   0.2   1   1   6.4e-16   1.5e-12   47.8   0.0     1    94   289   381   289   383 0.97 Alpha-2-macroglobulin MG1 domain
A2M                  PF00207.17    92 seq323_BIOID47257    -           1653   1.9e-06   27.2   0.0   1   1   3.7e-09   8.5e-06   25.1   0.0     8    91   976  1056   972  1057 0.94 Alpha-2-macroglobulin family
HIM                  PF05662.9     21 seq326_BIOID47257    -            555     1e-33  113.5  35.3   1   4   3.1e-10   1.1e-06   28.0   0.0     1    21   122   142   122   142 0.98 Haemagglutinin
HIM                  PF05662.9     21 seq326_BIOID47257    -            555     1e-33  113.5  35.3   2   4   8.7e-13     3e-09   36.1   1.9     1    21   258   278   258   278 0.98 Haemagglutinin
HIM                  PF05662.9     21 seq326_BIOID47257    -            555     1e-33  113.5  35.3   3   4   4.5e-14   1.5e-10   40.2   1.8     1    21   379   399   379   399 0.98 Haemagglutinin
HIM                  PF05662.9     21 seq326_BIOID47257    -            555     1e-33  113.5  35.3   4   4   1.5e-10     5e-07   29.0   1.5     1    21   432   452   432   452 0.96 Haemagglutinin
YadA                 PF03895.10    78 seq326_BIOID47257    -            555   1.9e-24   85.3  10.1   1   1   5.4e-28   1.9e-24   85.3   7.0     2    78   478   555   477   555 0.98 YadA-like C-terminal region
Hep_Hag              PF05658.9     28 seq326_BIOID47257    -            555   2.1e-20   71.8  72.9   1   4     2e-09     7e-06   25.9   5.7     1    27    38    64    38    65 0.95 Hep_Hag
Hep_Hag              PF05658.9     28 seq326_BIOID47257    -            555   2.1e-20   71.8  72.9   2   4     8e-09   2.7e-05   24.0   4.0     1    28   198   225   198   225 0.96 Hep_Hag
Hep_Hag              PF05658.9     28 seq326_BIOID47257    -            555   2.1e-20   71.8  72.9   3   4   6.7e-11   2.3e-07   30.6   4.4     1    28   336   363   336   363 0.96 Hep_Hag
Hep_Hag              PF05658.9     28 seq326_BIOID47257    -            555   2.1e-20   71.8  72.9   4   4   3.4e-08   0.00012   22.0   3.1     1    27   350   376   350   377 0.93 Hep_Hag
Phage_integrase      PF00589.17   173 seq327_BIOID47257    -            405   1.7e-22   79.8   0.0   1   1   1.5e-25   1.1e-21   77.2   0.0     1   171   209   371   209   373 0.90 Phage integrase family
DUF4102              PF13356.1     89 seq327_BIOID47257    -            405   1.2e-20   73.1   0.1   1   1   1.4e-23   9.7e-20   70.1   0.1     1    83     4    91     4    97 0.88 Domain of unknown function (DUF4102)
DUF3296              PF11726.3    180 seq328_BIOID47257    -            188   5.6e-08   32.4   0.0   1   1   4.9e-12   6.7e-08   32.1   0.0    36   131    52   143    21   170 0.83 Protein of unknown function (DUF3296)
LZ_Tnp_IS66          PF13007.2     78 seq329_BIOID47257    -             85   3.5e-08   33.8   1.2   1   1   2.5e-12   3.5e-08   33.8   0.8     1    44    38    78    38    84 0.81 Transposase C of IS166 homeodomain
DUF1391              PF07151.7     49 seq330_BIOID47257    -             78   5.6e-32  108.8   0.9   1   1   5.3e-36   7.2e-32  108.5   0.6     1    48    29    76    29    77 0.97 Protein of unknown function (DUF1391)
SIS                  PF01380.17   131 seq331_BIOID47257    -            327   5.4e-37  126.2   0.1   1   1   1.6e-40   1.1e-36  125.1   0.1     2   131    53   184    52   184 0.98 SIS domain
CBS                  PF00571.23    57 seq331_BIOID47257    -            327   7.2e-20   70.3   0.5   1   2   1.7e-11   1.1e-07   31.2   0.0     1    56   213   268   213   269 0.97 CBS domain
CBS                  PF00571.23    57 seq331_BIOID47257    -            327   7.2e-20   70.3   0.5   2   2   5.4e-13   3.7e-09   35.9   0.0     2    48   279   325   278   327 0.94 CBS domain
Antirestrict         PF03230.8     94 seq332_BIOID47257    -            141   1.5e-30  104.9   0.0   1   1   1.4e-34   1.8e-30  104.6   0.0     1    94    42   141    42   141 0.93 Antirestriction protein
CoA_trans            PF01144.18   217 seq333_BIOID47257    -            523   1.5e-28   99.3   0.8   1   1   2.3e-29   3.2e-25   88.4   0.1     4   216     9   250     6   251 0.90 Coenzyme A transferase
Histone_HNS          PF00816.16    93 seq334_BIOID47257    -            134   2.7e-20   72.5   7.3   1   1   2.7e-24   3.7e-20   72.1   4.5     5    93    28   129    24   129 0.87 H-NS histone family
Isochorismatase      PF00857.15   174 seq335_BIOID47257    -            219   1.4e-37  129.1   0.0   1   1   1.2e-41   1.7e-37  128.9   0.0     2   174    11   213    10   213 0.96 Isochorismatase family
HyaE                 PF07449.6    107 seq336_BIOID47257    -            132   1.4e-39  134.1   0.0   1   1   1.2e-43   1.6e-39  133.9   0.0     1   107    10   116    10   116 0.99 Hydrogenase-1 expression protein HyaE
Redoxin              PF08534.5    146 seq338_BIOID47257    -            168   5.2e-16   58.3   0.0   1   1   2.5e-19   6.9e-16   57.9   0.0    11   129    41   148    31   152 0.89 Redoxin
AhpC-TSA             PF00578.16   124 seq338_BIOID47257    -            168   4.2e-14   52.1   0.0   1   1     2e-17   5.4e-14   51.8   0.0    10   121    43   146    34   149 0.92 AhpC/TSA family
Thioredoxin          PF00085.15   104 seq338_BIOID47257    -            168   1.9e-10   40.2   0.0   1   1   9.2e-12   2.5e-08   33.4   0.0    16    90    57   151    43   158 0.86 Thioredoxin
Thioredoxin_8        PF13905.1     96 seq338_BIOID47257    -            168   5.3e-09   36.0   0.0   1   1     3e-12   8.2e-09   35.3   0.0     2    93    60   143    59   146 0.91 Thioredoxin-like
Thioredoxin_2        PF13098.1    112 seq338_BIOID47257    -            168   7.9e-09   35.5   0.0   1   1   5.5e-12   1.5e-08   34.6   0.0     4   103    58   153    54   159 0.79 Thioredoxin-like domain
DUF3296              PF11726.3    180 seq340_BIOID47257    -            188   1.5e-31  109.2   0.5   1   1   1.2e-35   1.7e-31  109.0   0.4     3   179    15   172    13   173 0.88 Protein of unknown function (DUF3296)
BPL_LplA_LipB        PF03099.14   125 seq341_BIOID47257    -            321   8.3e-21   74.1   0.0   1   1   2.7e-24   1.3e-20   73.6   0.0     4   125    86   208    83   208 0.89 Biotin/lipoate A/B protein ligase family
HTH_11               PF08279.7     55 seq341_BIOID47257    -            321   8.1e-13   47.7   0.0   1   1   4.4e-16     2e-12   46.4   0.0     4    54     9    58     8    59 0.92 HTH domain
BPL_C                PF02237.12    48 seq341_BIOID47257    -            321   1.7e-11   43.5   0.2   1   1   8.9e-15   4.1e-11   42.2   0.1     1    48   271   317   271   317 0.97 Biotin protein ligase C terminal domain
Ribosomal_S2         PF00318.15   211 seq342_BIOID47257    -            241   1.6e-85  285.5   0.0   1   1   1.3e-89   1.8e-85  285.3   0.0     1   211     9   225     9   225 0.99 Ribosomal protein S2
PFK                  PF00365.15   282 seq343_BIOID47257    -            320  8.3e-130  431.6   2.2   1   1  7.2e-134  9.8e-130  431.4   1.5     1   281     3   277     3   278 0.98 Phosphofructokinase
Ail_Lom              PF06316.6    199 seq344_BIOID47257    -             86   1.4e-44  151.8   0.1   1   1   2.2e-48   1.5e-44  151.7   0.1     1    86     1    86     1    86 1.00 Enterobacterial Ail/Lom protein
OMP_b-brl            PF13505.1    176 seq344_BIOID47257    -             86     2e-08   34.2   0.4   1   1   3.6e-12   2.5e-08   33.9   0.3     2    74    11    79     9    85 0.85 Outer membrane protein beta-barrel domain
FMN_bind             PF04205.9     81 seq345_BIOID47257    -            206   2.7e-18   65.7   0.1   1   1     4e-22   5.5e-18   64.7   0.0     1    77    99   187    99   191 0.98 FMN-binding domain
Flavodoxin_1         PF00258.20   143 seq348_BIOID47257    -            149   1.7e-25   89.5   0.0   1   1   1.4e-29     2e-25   89.3   0.0     1   141     6   138     6   140 0.89 Flavodoxin
AIRC                 PF00731.15   150 seq349_BIOID47257    -            169   4.8e-66  220.5   1.8   1   1     4e-70   5.5e-66  220.3   1.2     2   150     9   159     8   159 0.99 AIR carboxylase
IstB_IS21            PF01695.12   178 seq351_BIOID47257    -            265   1.7e-75  252.2   0.7   1   1   1.3e-78   3.5e-75  251.1   0.0     1   177    51   227    51   228 0.99 IstB-like ATP binding protein
Bac_DnaA             PF00308.13   219 seq351_BIOID47257    -            265   3.3e-10   39.8   0.0   1   1     2e-13   5.4e-10   39.1   0.0    36   139    99   199    71   212 0.87 Bacterial dnaA  protein
AAA                  PF00004.24   132 seq351_BIOID47257    -            265   6.2e-07   29.5   0.0   1   1   6.3e-10   1.7e-06   28.1   0.0     1    74   100   174   100   202 0.73 ATPase family associated with various cellular activities (AAA)
OKR_DC_1             PF01276.15   417 seq352_BIOID47257    -            711  1.1e-201  669.6   0.0   1   1    3e-205  1.4e-201  669.3   0.0     1   417   101   543   101   543 1.00 Orn/Lys/Arg decarboxylase, major domain
OKR_DC_1_C           PF03711.10   137 seq352_BIOID47257    -            711   6.1e-52  175.2   0.0   1   1   5.1e-55   2.3e-51  173.3   0.0     1   135   568   699   568   701 0.98 Orn/Lys/Arg decarboxylase, C-terminal domain
OKR_DC_1_N           PF03709.10   115 seq352_BIOID47257    -            711   1.4e-14   54.0   0.0   1   1   6.2e-18   2.8e-14   53.0   0.0     1   114     4    94     4    95 0.89 Orn/Lys/Arg decarboxylase, N-terminal domain
Glu_cys_ligase       PF04262.9    377 seq354_BIOID47257    -            518  4.4e-181  601.2   0.0   1   1    4e-185  5.5e-181  600.9   0.0     2   377     7   381     6   381 0.99 Glutamate-cysteine ligase
Lipocalin_2          PF08212.7    143 seq357_BIOID47257    -            177   8.1e-51  171.4   0.0   1   1   1.4e-54   9.4e-51  171.2   0.0     1   143    34   174    34   174 0.98 Lipocalin-like domain
Lipocalin            PF00061.18   144 seq357_BIOID47257    -            177     4e-09   36.5   0.0   1   1   7.7e-13   5.3e-09   36.1   0.0     2   139    41   171    40   175 0.85 Lipocalin / cytosolic fatty-acid binding protein family
Packaging_FI         PF14000.1    125 seq358_BIOID47257    -            143   1.3e-42  144.8   0.2   1   1   1.1e-46   1.4e-42  144.6   0.1     1   125    19   140    19   140 0.96 DNA packaging protein FI
DrsE                 PF02635.10   117 seq359_BIOID47257    -            119   1.1e-19   70.5   0.0   1   1     9e-24   1.2e-19   70.3   0.0     1   117     2   119     2   119 0.96 DsrE/DsrF-like family
Mob_synth_C          PF06463.8    128 seq360_BIOID47257    -            356   7.2e-36  122.5   0.0   1   1   3.7e-39   1.3e-35  121.7   0.0     1   127   213   339   213   340 0.98 Molybdenum Cofactor Synthesis C
Radical_SAM          PF04055.16   166 seq360_BIOID47257    -            356     7e-27   94.4   0.0   1   1   2.8e-30   9.6e-27   94.0   0.0     2   166    46   208    45   208 0.97 Radical SAM superfamily
Fer4_12              PF13353.1    139 seq360_BIOID47257    -            356   1.5e-07   31.4   0.0   1   1   9.1e-11   3.1e-07   30.4   0.0    15   116    51   152    40   157 0.84 4Fe-4S single cluster domain
Fer4_14              PF13394.1    117 seq360_BIOID47257    -            356     6e-07   29.4   0.0   1   1   5.9e-10     2e-06   27.7   0.0     6    90    49   131    42   152 0.70 4Fe-4S single cluster domain
Dyp_perox            PF04261.7    313 seq361_BIOID47257    -            423  2.6e-110  367.9   0.0   1   1  2.2e-114  3.1e-110  367.7   0.0     1   312    61   410    61   411 0.98 Dyp-type peroxidase family
hemP                 PF10636.4     38 seq362_BIOID47257    -             72   1.8e-15   56.1   3.1   1   1   4.3e-19   5.9e-15   54.4   1.4     1    38    35    72    35    72 0.98 Hemin uptake protein hemP
Phage_lysozyme       PF00959.14   110 seq363_BIOID47257    -            165   4.2e-32  110.5   0.3   1   1   3.8e-36   5.2e-32  110.3   0.2     1   109    48   154    48   155 0.98 Phage lysozyme
ETF                  PF01012.16   164 seq364_BIOID47257    -            254   9.7e-32  109.8   0.7   1   1     1e-35   1.4e-31  109.3   0.5     8   164    28   183    22   183 0.92 Electron transfer flavoprotein domain
BPD_transp_1         PF00528.17   185 seq365_BIOID47257    -            303   7.2e-31  107.0  13.0   1   1   1.1e-34   7.2e-31  107.0   9.0     1   184   119   302   119   303 0.99 Binding-protein-dependent transport system inner membrane component
OppC_N               PF12911.2     56 seq365_BIOID47257    -            303   1.3e-17   62.7   0.2   1   1     2e-21   1.3e-17   62.7   0.2     2    56    24    79    23    79 0.86 N-terminal TM domain of oligopeptide transport permease C
IstB_IS21            PF01695.12   178 seq367_BIOID47257    -            260   1.2e-70  236.4   0.1   1   1   7.5e-74   2.6e-70  235.3   0.0     1   178    57   236    57   236 0.98 IstB-like ATP binding protein
Bac_DnaA             PF00308.13   219 seq367_BIOID47257    -            260   5.3e-07   29.3   0.0   1   1   2.3e-10   7.9e-07   28.8   0.0    37   136   106   203    76   208 0.84 Bacterial dnaA  protein
AAA                  PF00004.24   132 seq367_BIOID47257    -            260   1.8e-05   24.8   0.0   1   1   9.1e-09   3.1e-05   24.0   0.0     1    74   106   181   106   215 0.76 ATPase family associated with various cellular activities (AAA)
PhoH                 PF02562.11   205 seq367_BIOID47257    -            260   1.3e-05   24.3   0.2   1   1   1.4e-08   4.8e-05   22.5   0.0    11    48    95   132    84   160 0.83 PhoH-like protein
ABC_membrane         PF00664.18   275 seq368_BIOID47257    -            582   4.6e-55  186.8  14.9   1   1     2e-58   6.7e-55  186.3  10.3     6   275    29   298    24   298 0.94 ABC transporter transmembrane region
ABC_tran             PF00005.22   118 seq368_BIOID47257    -            582   2.2e-22   79.5   0.3   1   1   1.8e-25   6.1e-22   78.0   0.0     1   118   383   509   383   509 0.98 ABC transporter
Phage_lysis          PF03245.8    125 seq370_BIOID47257    -            155   1.9e-41  140.8   2.1   1   1   1.6e-45   2.2e-41  140.6   1.5     1   125    29   154    29   154 0.98 Bacteriophage lysis protein
DUF1040              PF06288.8     86 seq371_BIOID47257    -             89   1.6e-46  156.3   0.5   1   1   1.3e-50   1.8e-46  156.2   0.3     1    86     1    86     1    86 1.00 Protein of unknown function (DUF1040)
HTH_3                PF01381.17    55 seq372_BIOID47257    -            178   6.1e-17   61.1   0.0   1   1   3.7e-20   8.5e-17   60.6   0.0     1    53    12    64    12    66 0.97 Helix-turn-helix
HTH_31               PF13560.1     64 seq372_BIOID47257    -            178   1.1e-10   41.3   0.0   1   1   8.8e-14     2e-10   40.5   0.0     4    57    10    62     8    75 0.94 Helix-turn-helix domain
Cupin_2              PF07883.6     71 seq372_BIOID47257    -            178     4e-10   38.9   0.3   1   1     3e-13   6.8e-10   38.1   0.2     3    69   104   171   102   173 0.93 Cupin domain
HTH_19               PF12844.2     64 seq372_BIOID47257    -            178     1e-09   38.1   0.0   1   1   6.5e-13   1.5e-09   37.6   0.0     3    59    11    67     9    71 0.95 Helix-turn-helix domain
HTH_26               PF13443.1     63 seq372_BIOID47257    -            178   5.5e-06   26.3   0.0   1   1   3.5e-09     8e-06   25.8   0.0     2    59    12    68    11    72 0.93 Cro/C1-type HTH DNA-binding domain
HTH_25               PF13413.1     62 seq372_BIOID47257    -            178   4.7e-06   26.0   0.0   1   1   3.4e-09   7.9e-06   25.3   0.0     2    35    12    45    11    49 0.94 Helix-turn-helix domain
PTS_EIIA_2           PF00359.17   142 seq373_BIOID47257    -            147   2.2e-27   95.3   0.0   1   1   1.8e-31   2.4e-27   95.2   0.0     2   141     6   146     5   147 0.93 Phosphoenolpyruvate-dependent sugar phosphotransferase system, EIIA 2
Phage_attach         PF05354.6    117 seq374_BIOID47257    -            123   2.5e-60  201.0   0.1   1   1   4.1e-64   2.8e-60  200.8   0.1     1   117     7   123     7   123 1.00 Phage Head-Tail Attachment
Gifsy-2              PF13856.1     95 seq374_BIOID47257    -            123   4.3e-29  100.3   0.0   1   1   7.2e-33   4.9e-29  100.1   0.0     1    95    10   111    10   111 0.98 ATP-binding sugar transporter from pro-phage
Rick_17kDa_Anti      PF05433.10    42 seq375_BIOID47257    -            155   6.2e-08   32.0  26.0   1   1   8.1e-12   1.1e-07   31.2  18.0     1    42    62   103    62   103 0.96 Glycine zipper 2TM domain
Glucosaminidase      PF01832.15   134 seq376_BIOID47257    -            323   9.4e-38  129.2   0.9   1   1   2.5e-41   1.7e-37  128.4   0.6     5   133   170   305   167   306 0.96 Mannosyl-glycoprotein endo-beta-N-acetylglucosaminidase
Rod-binding          PF10135.4     49 seq376_BIOID47257    -            323   9.2e-20   70.2   2.8   1   1   3.3e-23   2.2e-19   69.0   1.9     1    49    60   107    60   107 0.99 Rod binding protein
Autotransporter      PF03797.14   265 seq377_BIOID47257    -            108   1.6e-10   40.7   0.2   1   1   1.3e-14   1.7e-10   40.5   0.1   168   262     3    91     1    94 0.93 Autotransporter beta-domain
DUF1391              PF07151.7     49 seq380_BIOID47257    -             78   4.3e-33  112.4   1.0   1   1     4e-37   5.5e-33  112.0   0.7     1    48    29    76    29    77 0.97 Protein of unknown function (DUF1391)
NMN_transporter      PF04973.7    182 seq383_BIOID47257    -            239   2.6e-46  157.2  27.0   1   2   1.1e-28   1.5e-24   86.3   5.8     1   104    23   127    23   132 0.95 Nicotinamide mononucleotide transporter
NMN_transporter      PF04973.7    182 seq383_BIOID47257    -            239   2.6e-46  157.2  27.0   2   2   6.5e-26   8.9e-22   77.2   7.3    87   180   134   227   129   229 0.94 Nicotinamide mononucleotide transporter
HTH_AraC             PF00165.18    42 seq385_BIOID47257    -            274   1.1e-20   72.6   0.6   1   2   4.8e-11   3.3e-07   29.8   0.0     1    42   151   191   151   191 0.95 Bacterial regulatory helix-turn-helix proteins, AraC family
HTH_AraC             PF00165.18    42 seq385_BIOID47257    -            274   1.1e-20   72.6   0.6   2   2   1.3e-14   8.8e-11   41.1   0.1     9    41   207   240   205   241 0.95 Bacterial regulatory helix-turn-helix proteins, AraC family
HTH_18               PF12833.2     81 seq385_BIOID47257    -            274   2.7e-16   59.3   0.0   1   1   6.7e-20   4.6e-16   58.5   0.0     1    81   164   242   164   242 0.96 Helix-turn-helix domain
Glycos_transf_1      PF00534.15   172 seq388_BIOID47257    -            406   1.7e-38  131.6   0.0   1   1   8.5e-42   2.9e-38  130.8   0.0    11   169   218   382   209   385 0.93 Glycosyl transferases group 1
Glyco_trans_1_4      PF13692.1    135 seq388_BIOID47257    -            406   5.7e-17   62.0   0.0   1   1   3.6e-20   1.2e-16   60.9   0.0     5   131   225   366   222   369 0.89 Glycosyl transferases group 1
Glyco_transf_4       PF13439.1    177 seq388_BIOID47257    -            406   6.5e-10   38.9   0.0   1   1   4.9e-11   1.7e-07   31.0   0.0    14   177    14   212    14   212 0.65 Glycosyltransferase Family 4
Acetyltransf_1       PF00583.19    83 seq389_BIOID47257    -            173   1.4e-13   50.5   0.1   1   1     1e-16   2.3e-13   49.8   0.1     2    83    72   151    71   151 0.96 Acetyltransferase (GNAT) family
Acetyltransf_10      PF13673.1    117 seq389_BIOID47257    -            173   9.1e-12   45.0   0.0   1   1   4.8e-15   1.1e-11   44.7   0.0     1   117    24   150    24   150 0.84 Acetyltransferase (GNAT) domain
Acetyltransf_7       PF13508.1     79 seq389_BIOID47257    -            173   4.3e-10   39.5   0.1   1   1   3.2e-13   7.2e-10   38.7   0.0     3    78    66   151    64   152 0.83 Acetyltransferase (GNAT) domain
Acetyltransf_4       PF13420.1    155 seq389_BIOID47257    -            173   5.6e-10   39.2   0.0   1   1     3e-13   6.7e-10   38.9   0.0     1   137    17   153    17   159 0.81 Acetyltransferase (GNAT) domain
Acetyltransf_3       PF13302.1    142 seq389_BIOID47257    -            173     1e-07   32.2   0.0   1   1   5.4e-11   1.2e-07   31.9   0.0     2   142    15   151    14   151 0.76 Acetyltransferase (GNAT) domain
FR47                 PF08445.5     86 seq389_BIOID47257    -            173   3.2e-05   23.4   0.0   1   1   2.6e-08     6e-05   22.6   0.0    19    81    91   154    88   157 0.90 FR47-like protein
Phage_fiber_2        PF03406.8     44 seq392_BIOID47257    -            532   2.5e-65  215.7  35.5   1   3   1.2e-26   5.7e-23   80.1   5.3     1    44     7    50     7    50 0.98 Phage tail fibre repeat
Phage_fiber_2        PF03406.8     44 seq392_BIOID47257    -            532   2.5e-65  215.7  35.5   2   3   2.6e-24   1.2e-20   72.7   3.9     1    44    51    94    51    94 0.97 Phage tail fibre repeat
Phage_fiber_2        PF03406.8     44 seq392_BIOID47257    -            532   2.5e-65  215.7  35.5   3   3   6.5e-25   2.9e-21   74.6   4.4     1    42    95   136    95   138 0.95 Phage tail fibre repeat
Collar               PF07484.7     57 seq392_BIOID47257    -            532   5.1e-12   45.2   0.2   1   1   3.5e-15   1.6e-11   43.7   0.1     1    56   306   352   306   353 0.97 Phage Tail Collar Domain
Phage_fiber          PF03335.8     14 seq392_BIOID47257    -            532   5.5e-09   34.3  59.7   1   7    0.0002      0.92    9.2   1.5     1    14   369   382   369   382 0.88 Phage tail fibre repeat
Phage_fiber          PF03335.8     14 seq392_BIOID47257    -            532   5.5e-09   34.3  59.7   2   7   9.5e-06     0.043   13.3   2.7     1    14   401   414   401   414 0.92 Phage tail fibre repeat
Phage_fiber          PF03335.8     14 seq392_BIOID47257    -            532   5.5e-09   34.3  59.7   3   7   8.3e-05      0.38   10.4   0.8     1    12   415   426   415   428 0.90 Phage tail fibre repeat
Phage_fiber          PF03335.8     14 seq392_BIOID47257    -            532   5.5e-09   34.3  59.7   4   7   5.4e-05      0.25   11.0   2.0     1    14   467   480   467   480 0.90 Phage tail fibre repeat
Phage_fiber          PF03335.8     14 seq392_BIOID47257    -            532   5.5e-09   34.3  59.7   5   7   6.3e-05      0.29   10.8   1.7     2    12   482   492   481   493 0.90 Phage tail fibre repeat
Phage_fiber          PF03335.8     14 seq392_BIOID47257    -            532   5.5e-09   34.3  59.7   6   7     9e-05      0.41   10.3   1.6     2    13   491   502   490   503 0.87 Phage tail fibre repeat
Phage_fiber          PF03335.8     14 seq392_BIOID47257    -            532   5.5e-09   34.3  59.7   7   7    0.0002      0.89    9.3   0.9     2    13   500   511   499   512 0.87 Phage tail fibre repeat
HAD_2                PF13419.1    176 seq393_BIOID47257    -            252   2.9e-30  105.7   0.0   1   1   1.4e-33   3.9e-30  105.2   0.0     1   175    10   209    10   210 0.78 Haloacid dehalogenase-like hydrolase
Hydrolase            PF00702.21   204 seq393_BIOID47257    -            252   4.4e-21   76.2   0.1   1   1     2e-24   5.5e-21   75.9   0.1     1   204     7   204     7   204 0.80 haloacid dehalogenase-like hydrolase
Hydrolase_like       PF13242.1     75 seq393_BIOID47257    -            252     4e-12   45.5   0.0   1   1   3.1e-15   8.5e-12   44.5   0.0     3    75   166   235   164   235 0.90 HAD-hyrolase-like
HAD                  PF12710.2    191 seq393_BIOID47257    -            252   1.2e-11   44.9   0.0   1   1   6.2e-15   1.7e-11   44.5   0.0     1   191    10   201    10   201 0.59 haloacid dehalogenase-like hydrolase
Methyltransf_26      PF13659.1    117 seq394_BIOID47257    -            187   7.5e-12   45.2   0.0   1   1   3.7e-15   1.3e-11   44.4   0.0     2   114    52   147    51   150 0.90 Methyltransferase domain
Methyltransf_18      PF12847.2    112 seq394_BIOID47257    -            187   2.5e-08   34.3   0.0   1   1   1.6e-11   5.3e-08   33.3   0.0     4   109    53   146    50   148 0.90 Methyltransferase domain
MTS                  PF05175.9    170 seq394_BIOID47257    -            187   9.6e-08   31.4   0.0   1   1   3.8e-11   1.3e-07   31.0   0.0    31   141    50   149    41   166 0.84 Methyltransferase small domain
RrnaAD               PF00398.15   262 seq394_BIOID47257    -            187   1.5e-06   27.3   0.0   1   1   5.6e-10   1.9e-06   26.9   0.0     9   113    29   128    24   148 0.87 Ribosomal RNA adenine dimethylase
MttA_Hcf106          PF02416.11    53 seq396_BIOID47257    -             67   1.7e-12   46.1   0.4   1   1   1.4e-16   1.9e-12   46.0   0.2     1    48     4    51     4    62 0.92 mttA/Hcf106 family
THF_DHG_CYH_C        PF02882.14   161 seq398_BIOID47257    -            288   1.3e-68  229.0   0.1   1   1   3.6e-72   2.5e-68  228.1   0.1     1   157   124   279   124   283 0.99 Tetrahydrofolate dehydrogenase/cyclohydrolase, NAD(P)-binding domain
THF_DHG_CYH          PF00763.18   117 seq398_BIOID47257    -            288   1.1e-41  141.4   0.1   1   1   2.5e-45   1.7e-41  140.7   0.1     1   117     4   121     4   121 0.99 Tetrahydrofolate dehydrogenase/cyclohydrolase, catalytic domain
LysR_substrate       PF03466.15   209 seq399_BIOID47257    -            316   6.3e-43  146.1   0.1   1   1   1.5e-46     1e-42  145.5   0.1     3   206    90   293    88   296 0.96 LysR substrate binding domain
HTH_1                PF00126.22    60 seq399_BIOID47257    -            316   9.3e-14   50.7   0.0   1   1   2.5e-17   1.7e-13   49.9   0.0     1    59     3    63     3    64 0.95 Bacterial regulatory helix-turn-helix protein, lysR family
Aminotran_4          PF01063.14   231 seq400_BIOID47257    -            269   2.5e-43  148.0   0.0   1   1   2.2e-47     3e-43  147.8   0.0     2   225    38   259    37   266 0.87 Aminotransferase class IV
Aldose_epim          PF01263.15   301 seq401_BIOID47257    -            295   4.9e-20   71.7   0.0   1   1     5e-24   6.8e-20   71.2   0.0     3   196    29   212    27   262 0.86 Aldose 1-epimerase
HATPase_c            PF02518.21   111 seq402_BIOID47257    -            450   2.1e-23   82.0   0.0   1   1   1.3e-26   5.7e-23   80.6   0.0     4   110   335   438   332   439 0.96 Histidine kinase-, DNA gyrase B-, and HSP90-like ATPase
HAMP                 PF00672.20    70 seq402_BIOID47257    -            450   2.4e-11   43.5   6.2   1   1   1.9e-14   8.8e-11   41.7   0.0     4    67   163   226   160   229 0.93 HAMP domain
HisKA                PF00512.20    68 seq402_BIOID47257    -            450   6.9e-11   41.8   0.1   1   1   3.4e-14   1.6e-10   40.7   0.1     2    66   234   291   233   293 0.89 His Kinase A (phospho-acceptor) domain
TonB_dep_Rec         PF00593.19   276 seq403_BIOID47257    -            628     2e-30  106.5  21.7   1   1     3e-34     2e-30  106.5  15.1     1   276   404   627   404   627 0.89 TonB dependent receptor
Plug                 PF07715.10   108 seq403_BIOID47257    -            628   6.4e-30  103.5   1.5   1   1   9.4e-34   6.4e-30  103.5   1.0     4   108    55   160    52   160 0.97 TonB-dependent Receptor Plug Domain
Fe-ADH               PF00465.14   366 seq408_BIOID47257    -            404  4.6e-112  374.1   7.6   1   1  7.7e-116  5.2e-112  373.9   5.3     1   366    36   396    36   396 0.94 Iron-containing alcohol dehydrogenase
Fe-ADH_2             PF13685.1    250 seq408_BIOID47257    -            404     5e-17   61.9   3.4   1   1   1.8e-13   1.2e-09   37.7   0.0     3    97    42   137    40   143 0.95 Iron-containing alcohol dehydrogenase
tRNA-synt_2          PF00152.15   335 seq411_BIOID47257    -            505   1.5e-98  329.5   1.0   1   1  4.3e-102     2e-98  329.1   0.7     1   334   162   502   162   503 0.90 tRNA synthetases class II (D, K and N)
tRNA_anti            PF01336.20    76 seq411_BIOID47257    -            505   1.2e-15   56.9   0.0   1   1   4.7e-19   2.1e-15   56.1   0.0     1    76    68   146    68   146 0.98 OB-fold nucleic acid binding domain
Rhomboid             PF01694.17   146 seq413_BIOID47257    -            625   1.9e-30  105.6  13.4   1   1   2.8e-34   1.9e-30  105.6   9.3     4   141    58   201    55   205 0.93 Rhomboid family
Lactonase            PF10282.4    344 seq413_BIOID47257    -            625   1.1e-05   24.6   0.5   1   1   1.6e-08   0.00011   21.3   0.1   196   318   300   421   298   425 0.82 Lactonase, 7-bladed beta-propeller
GCV_H                PF01597.14   122 seq415_BIOID47257    -            129   2.3e-50  169.2   0.1   1   1   1.9e-54   2.6e-50  169.0   0.1     1   121     8   128     8   129 0.99 Glycine cleavage H-protein
Voltage_CLC          PF00654.15   355 seq416_BIOID47257    -            473   1.9e-90  303.3  36.0   1   1   1.5e-92   2.1e-88  296.6  20.9     2   354    89   437    88   438 0.94 Voltage gated chloride channel
Aminotran_3          PF00202.16   339 seq418_BIOID47257    -            406    2e-125  418.0   0.0   1   1  3.5e-129  2.4e-125  417.7   0.0     3   338    29   347    27   348 0.99 Aminotransferase class-III
Aminotran_1_2        PF00155.16   363 seq418_BIOID47257    -            406     8e-07   28.2   0.0   1   1   1.7e-10   1.1e-06   27.6   0.0   104   332   155   368    75   396 0.79 Aminotransferase class I and II
HAD_2                PF13419.1    176 seq419_BIOID47257    -            221   2.5e-21   76.6   0.1   1   1   2.2e-25     3e-21   76.3   0.0     1   176     7   185     7   185 0.87 Haloacid dehalogenase-like hydrolase
Thiolase_N           PF00108.18   264 seq420_BIOID47257    -            394  5.2e-110  366.4   1.9   1   1  1.5e-113  6.7e-110  366.0   1.3     1   263     2   262     2   263 0.99 Thiolase, N-terminal domain
Thiolase_C           PF02803.13   123 seq420_BIOID47257    -            394   5.5e-53  177.4   0.3   1   1   2.5e-56   1.1e-52  176.4   0.2     2   123   271   392   270   392 0.98 Thiolase, C-terminal domain
ketoacyl-synt        PF00109.21   255 seq420_BIOID47257    -            394   2.5e-06   27.0   2.5   1   1   6.2e-10   2.8e-06   26.8   0.3   170   209    82   121    80   137 0.87 Beta-ketoacyl synthase, N-terminal domain
ThiF                 PF00899.16   136 seq421_BIOID47257    -            268   1.5e-40  138.0   0.5   1   1   1.7e-44   2.4e-40  137.3   0.4     2   128    30   157    29   164 0.96 ThiF family
HupH_C               PF04809.8    120 seq422_BIOID47257    -            285   1.1e-49  167.0   0.0   1   2   3.1e-11   4.3e-07   29.6   0.0     6    96    50   140    47   154 0.82 HupH hydrogenase expression protein, C-terminal conserved region
HupH_C               PF04809.8    120 seq422_BIOID47257    -            285   1.1e-49  167.0   0.0   2   2   4.5e-44   6.2e-40  135.5   0.0     1   119   163   279   163   280 0.99 HupH hydrogenase expression protein, C-terminal conserved region
DDE_Tnp_IS66_C       PF13817.1     39 seq424_BIOID47257    -             49   1.6e-17   63.0   0.0   1   1   1.4e-21   1.9e-17   62.8   0.0     1    39     5    43     5    43 0.98 IS66 C-terminal element
Phage_lambd_GpG      PF06894.6    127 seq426_BIOID47257    -            143   5.5e-57  190.7   0.4   1   1   4.7e-61   6.4e-57  190.5   0.3     1   127     1   127     1   127 0.98 Bacteriophage lambda minor tail protein (GpG)
SirA                 PF01206.12    70 seq427_BIOID47257    -             81   2.3e-26   91.0   0.0   1   1   1.9e-30   2.6e-26   90.8   0.0     1    70    10    79    10    79 0.98 SirA-like protein
LysR_substrate       PF03466.15   209 seq428_BIOID47257    -            324   1.1e-38  132.3   0.9   1   1   5.6e-42   3.8e-38  130.5   0.1     3   204   116   321   114   324 0.93 LysR substrate binding domain
HTH_1                PF00126.22    60 seq428_BIOID47257    -            324   3.4e-22   77.7   0.5   1   1   9.5e-26   6.5e-22   76.9   0.4     1    60    31    90    31    90 0.98 Bacterial regulatory helix-turn-helix protein, lysR family
DUF3251              PF11622.3    165 seq429_BIOID47257    -            227   3.8e-06   26.2   0.4   1   1   4.7e-10   6.4e-06   25.5   0.3    62   152   111   203    35   213 0.80 Protein of unknown function (DUF3251)
DUF412               PF04217.8    143 seq430_BIOID47257    -            151   5.8e-59  197.8   0.1   1   1   4.8e-63   6.6e-59  197.7   0.1     1   142    10   149    10   150 0.98 Protein of unknown function, DUF412
Phage_lambd_GpG      PF06894.6    127 seq431_BIOID47257    -            140   3.3e-55  185.0   0.9   1   1   2.8e-59   3.8e-55  184.7   0.7     1   125     1   124     1   126 0.96 Bacteriophage lambda minor tail protein (GpG)
DsrH                 PF04077.7     88 seq433_BIOID47257    -             95     2e-29  100.9   0.0   1   1   1.7e-33   2.3e-29  100.7   0.0     1    88     7    93     7    93 0.98 DsrH like protein
Lysis_S              PF04971.7     68 seq435_BIOID47257    -             71   1.5e-47  159.0   0.4   1   1   1.2e-51   1.6e-47  158.9   0.3     1    68     4    71     4    71 1.00 Lysis protein S
Iso_dh               PF00180.15   348 seq437_BIOID47257    -            363  4.4e-140  466.4   0.0   1   1  3.6e-144  4.9e-140  466.2   0.0     1   348     6   355     6   355 0.99 Isocitrate/isopropylmalate dehydrogenase
Response_reg         PF00072.19   112 seq438_BIOID47257    -            238     3e-26   91.5   0.4   1   1   1.5e-29   1.1e-25   89.7   0.1     1   109     6   112     6   115 0.98 Response regulator receiver domain
Trans_reg_C          PF00486.23    77 seq438_BIOID47257    -            238   3.5e-18   65.1   0.0   1   1   1.2e-21   8.1e-18   63.9   0.0     1    77   156   232   156   232 0.98 Transcriptional regulatory protein, C terminal
APH                  PF01636.18   239 seq439_BIOID47257    -            328   2.2e-41  142.0   2.0   1   1   5.1e-45   3.5e-41  141.4   1.4     2   232    31   259    30   269 0.84 Phosphotransferase enzyme family
EcKinase             PF02958.15   293 seq439_BIOID47257    -            328   7.3e-05   21.9   0.0   1   1   1.9e-08   0.00013   21.1   0.0   197   280   176   252   149   257 0.79 Ecdysteroid kinase
EamA                 PF00892.15   126 seq440_BIOID47257    -            299   1.5e-25   89.5  39.4   1   2   8.8e-16     6e-12   45.6  11.0     1   124    14   130    14   131 0.80 EamA-like transporter family
EamA                 PF00892.15   126 seq440_BIOID47257    -            299   1.5e-25   89.5  39.4   2   2   3.9e-17   2.7e-13   49.9  10.8     1   124   153   285   153   287 0.94 EamA-like transporter family
TPT                  PF03151.11   153 seq440_BIOID47257    -            299     2e-07   30.6  25.2   1   1   3.7e-09   2.5e-05   23.8   8.7     1   149   144   283   144   284 0.91 Triose-phosphate Transporter family
NiFeSe_Hases         PF00374.14   507 seq441_BIOID47257    -            597  3.5e-243  807.8   0.0   1   1  2.9e-247  3.9e-243  807.6   0.0     1   507    54   582    54   582 0.98 Nickel-dependent hydrogenase
Flg_bb_rod           PF00460.15    31 seq442_BIOID47257    -            138   8.6e-13   47.5   0.2   1   1   1.5e-16   2.1e-12   46.3   0.2     1    31     9    39     9    39 0.98 Flagella basal body rod protein
ROK                  PF00480.15   179 seq443_BIOID47257    -            291   9.7e-41  139.4   1.0   1   1   9.4e-45   1.3e-40  139.0   0.7     1   179     5   183     5   183 0.97 ROK family
HTH_Tnp_1            PF01527.15    76 seq446_BIOID47257    -             88   9.7e-21   73.3   0.0   1   1   3.1e-24   1.4e-20   72.8   0.0     1    75     1    71     1    72 0.96 Transposase
HTH_23               PF13384.1     50 seq446_BIOID47257    -             88   7.3e-08   31.7   0.0   1   1   2.7e-11   1.2e-07   30.9   0.0     9    47    13    49     7    52 0.89 Homeodomain-like domain
HTH_28               PF13518.1     52 seq446_BIOID47257    -             88   1.8e-07   30.8   0.2   1   1     6e-11   2.7e-07   30.2   0.1     3    37    12    46    10    65 0.91 Helix-turn-helix domain
LppC                 PF04348.8    536 seq447_BIOID47257    -            700  2.9e-137  458.3  24.1   1   2   7.8e-54   1.1e-49  169.3  14.4     1   316    62   369    62   375 0.93 LppC putative lipoprotein
LppC                 PF04348.8    536 seq447_BIOID47257    -            700  2.9e-137  458.3  24.1   2   2     7e-91   9.6e-87  291.6   0.1   245   536   368   694   363   694 0.97 LppC putative lipoprotein
Phage_attach         PF05354.6    117 seq449_BIOID47257    -            117   1.1e-59  198.9   0.1   1   1   1.8e-63   1.2e-59  198.8   0.1     1   117     1   117     1   117 1.00 Phage Head-Tail Attachment
Gifsy-2              PF13856.1     95 seq449_BIOID47257    -            117   3.4e-30  103.9   0.0   1   1   5.7e-34   3.9e-30  103.7   0.0     1    95     4   105     4   105 0.98 ATP-binding sugar transporter from pro-phage
FA_synthesis         PF02504.10   323 seq450_BIOID47257    -            346  4.2e-124  413.5   0.0   1   1  3.4e-128  4.7e-124  413.3   0.0     8   323     1   321     1   321 0.99 Fatty acid synthesis protein
ApbE                 PF02424.10   252 seq451_BIOID47257    -            351   4.2e-81  271.8   0.0   1   1   4.4e-85   6.1e-81  271.3   0.0     4   252    72   327    69   327 0.97 ApbE family
DUF1627              PF07789.7    155 seq454_BIOID47257    -            256   3.6e-90  299.3   0.6   1   1   1.3e-93   5.7e-90  298.6   0.4     1   155    91   245    91   245 1.00 Protein of unknown function (DUF1627)
ATP-grasp            PF02222.17   172 seq455_BIOID47257    -            355   2.1e-55  186.5   0.0   1   1   3.9e-59   2.7e-55  186.2   0.0     2   171    88   253    86   254 0.97 ATP-grasp domain
ATP-grasp_4          PF13535.1    184 seq455_BIOID47257    -            355   3.1e-09   36.7   0.0   1   1     9e-13   6.2e-09   35.7   0.0     4   179    79   243    76   248 0.83 ATP-grasp domain
FecCD                PF01032.13   311 seq456_BIOID47257    -            660  7.1e-145  481.5  86.4   1   2   2.5e-73   3.4e-69  232.9  27.5     5   310    11   324     7   325 0.94 FecCD transport family
FecCD                PF01032.13   311 seq456_BIOID47257    -            660  7.1e-145  481.5  86.4   2   2   9.1e-80   1.3e-75  254.0  27.0     2   311   358   657   347   657 0.94 FecCD transport family
Phage_integrase      PF00589.17   173 seq457_BIOID47257    -            200     1e-15   57.7   0.1   1   1     1e-19   1.4e-15   57.2   0.1    16   166    33   183    21   188 0.88 Phage integrase family
Usher                PF00577.15   552 seq459_BIOID47257    -            884  1.8e-182  607.8  26.4   1   1  4.6e-186  2.1e-182  607.5  18.3     2   552   199   761   198   761 0.97 Type VII secretion system (T7SS), usher protein
PapC_N               PF13954.1    146 seq459_BIOID47257    -            884   9.9e-39  132.1   0.0   1   1   4.2e-42   1.9e-38  131.1   0.0     2   146    36   183    35   183 0.98 PapC N-terminal domain
PapC_C               PF13953.1     68 seq459_BIOID47257    -            884   3.6e-17   61.6   0.1   1   1     3e-20   1.4e-16   59.7   0.0     3    64   773   832   771   836 0.93 PapC C-terminal domain
OEP                  PF02321.13   188 seq460_BIOID47257    -            415     2e-26   92.6  10.8   1   2   1.6e-17   2.2e-13   50.0   0.2     4   171    24   189    21   205 0.92 Outer membrane efflux protein
OEP                  PF02321.13   188 seq460_BIOID47257    -            415     2e-26   92.6  10.8   2   2   2.3e-16   3.1e-12   46.3   3.3     9   176   235   387   227   397 0.94 Outer membrane efflux protein
DDE_Tnp_IS66_C       PF13817.1     39 seq461_BIOID47257    -            125   2.2e-20   72.2   0.1   1   1   4.9e-24   3.3e-20   71.6   0.1     1    39    81   119    81   119 0.98 IS66 C-terminal element
DDE_Tnp_IS66         PF03050.9    271 seq461_BIOID47257    -            125   9.9e-20   70.7   0.0   1   1   1.7e-23   1.2e-19   70.5   0.0   215   271    19    75     5    75 0.92 Transposase IS66 family
DTW                  PF03942.10   204 seq462_BIOID47257    -            240   3.4e-60  202.6   0.0   1   1     3e-64   4.1e-60  202.3   0.0     1   202    35   224    35   226 0.98 DTW domain
ABC2_membrane        PF01061.19   209 seq463_BIOID47257    -            256   5.5e-36  123.5  24.8   1   1     4e-40   5.5e-36  123.5  17.2     3   209     9   219     7   219 0.93 ABC-2 type transporter
DUF3520              PF12034.3    183 seq465_BIOID47257    -            580   9.1e-69  231.1   0.1   1   1   3.3e-72   9.1e-69  231.1   0.1     1   182   397   575   397   576 0.97 Domain of unknown function (DUF3520)
vWF_A                PF12450.3    101 seq465_BIOID47257    -            580   5.4e-35  119.0   0.0   1   1     2e-38   5.4e-35  119.0   0.0     7   101   103   204    97   204 0.91 von Willebrand factor
VWA_2                PF13519.1    172 seq465_BIOID47257    -            580   1.7e-22   80.2   0.5   1   1   6.2e-26   1.7e-22   80.2   0.4     1   169   221   391   221   394 0.83 von Willebrand factor type A domain
VWA                  PF00092.23   179 seq465_BIOID47257    -            580   7.8e-22   77.7   0.5   1   1   6.8e-25   1.9e-21   76.4   0.4     1   174   221   389   221   399 0.91 von Willebrand factor type A domain
VWA_3                PF13768.1    156 seq465_BIOID47257    -            580     9e-16   57.8   0.8   1   1   5.3e-19   1.4e-15   57.1   0.0     2   155   221   379   220   380 0.85 von Willebrand factor type A domain
AlaDh_PNT_C          PF01262.16   168 seq467_BIOID47257    -            515   6.9e-57  191.5   1.4   1   1   2.3e-60     1e-56  190.9   1.0     2   168   152   316   151   316 0.98 Alanine dehydrogenase/PNT, C-terminal domain
AlaDh_PNT_N          PF05222.10   136 seq467_BIOID47257    -            515     2e-52  176.6   0.0   1   1   9.3e-56   4.2e-52  175.6   0.0     1   136     9   142     9   142 0.99 Alanine dehydrogenase/PNT, N-terminal domain
DUF3814              PF12769.2     87 seq467_BIOID47257    -            515   1.7e-37  127.3   7.5   1   1   9.4e-41   4.3e-37  126.0   4.8     3    87   432   514   430   514 0.96 Domain of unknown function (DUF3814)
FUSC                 PF04632.7    650 seq468_BIOID47257    -            670  7.8e-162  539.9  46.8   1   1  1.3e-165  8.9e-162  539.7  32.5     1   649    20   662    20   663 0.96 Fusaric acid resistance protein family
FUSC_2               PF13515.1    128 seq468_BIOID47257    -            670   2.7e-16   59.5  13.2   1   1     4e-20   2.7e-16   59.5   9.2     1   125    33   163    31   166 0.86 Fusaric acid resistance protein-like
Phage_lysis          PF03245.8    125 seq469_BIOID47257    -            153     4e-49  165.6  12.7   1   1   3.3e-53   4.5e-49  165.4   8.8     1   125    29   153    29   153 0.99 Bacteriophage lysis protein
ADH_N                PF08240.7    109 seq470_BIOID47257    -            339   6.9e-28   96.4   1.0   1   1   4.1e-31   1.1e-27   95.7   0.7     1   109    28   138    28   138 0.96 Alcohol dehydrogenase GroES-like domain
ADH_zinc_N           PF00107.21   130 seq470_BIOID47257    -            339   6.5e-23   80.5   0.0   1   1   3.7e-26     1e-22   79.9   0.0     1   129   179   301   179   302 0.98 Zinc-binding dehydrogenase
ADH_zinc_N_2         PF13602.1    127 seq470_BIOID47257    -            339   4.1e-08   34.0   0.0   1   1   2.6e-11     7e-08   33.3   0.0     1   127   211   335   211   335 0.73 Zinc-binding dehydrogenase
2-Hacid_dh_C         PF02826.14   178 seq470_BIOID47257    -            339   3.6e-06   26.1   0.0   1   1   2.1e-09   5.8e-06   25.4   0.0    34    80   167   213   157   248 0.72 D-isomer specific 2-hydroxyacid dehydrogenase, NAD binding domain
AlaDh_PNT_C          PF01262.16   168 seq470_BIOID47257    -            339   1.5e-05   24.4   0.0   1   1   9.7e-09   2.7e-05   23.7   0.0    21    74   170   223   161   244 0.85 Alanine dehydrogenase/PNT, C-terminal domain
HI0933_like          PF03486.9    409 seq472_BIOID47257    -            397  1.9e-155  517.2   0.0   1   1  1.1e-158  2.1e-155  517.0   0.0     2   408     5   392     4   393 0.98 HI0933-like protein
Pyr_redox_3          PF13738.1    203 seq472_BIOID47257    -            397   3.2e-11   43.5   0.0   1   1   4.6e-14   8.9e-11   42.0   0.0     1   141     7   166     7   189 0.71 Pyridine nucleotide-disulphide oxidoreductase
FAD_binding_2        PF00890.19   421 seq472_BIOID47257    -            397   2.7e-10   39.5   3.2   1   1     7e-10   1.4e-06   27.3   0.3     1    45     5    49     5    55 0.94 FAD binding domain
Pyr_redox_2          PF07992.9    200 seq472_BIOID47257    -            397   5.5e-09   36.0   0.0   1   1   2.3e-11   4.6e-08   33.0   0.0     1   197     5   370     5   373 0.73 Pyridine nucleotide-disulphide oxidoreductase
NAD_binding_8        PF13450.1     68 seq472_BIOID47257    -            397   1.4e-05   24.8   0.6   1   1   1.6e-08   3.2e-05   23.7   0.4     1    32     8    39     8    53 0.95 NAD(P)-binding Rossmann-like domain
PTS_EIIC             PF02378.13   321 seq473_BIOID47257    -            462   9.4e-22   77.1  31.8   1   1   1.4e-25   9.4e-22   77.1  22.0     2   321    19   277    18   278 0.93 Phosphotransferase system, EIIC
PTS_IIB              PF02302.12    90 seq473_BIOID47257    -            462   1.2e-12   48.0   0.2   1   1   4.4e-16     3e-12   46.6   0.0     1    90   372   455   372   455 0.94 PTS system, Lactose/Cellobiose specific IIB subunit
DUF187               PF02638.10   401 seq475_BIOID47257    -            439  3.1e-173  575.6   0.1   1   1  2.6e-177  3.5e-173  575.5   0.1     1   401     3   431     3   431 0.99 Uncharacterised BCR, COG1649
GntR                 PF00392.16    64 seq476_BIOID47257    -            254   5.4e-26   89.6   0.4   1   1   1.8e-29   1.2e-25   88.5   0.3     2    64    12    74    11    74 0.97 Bacterial regulatory proteins, gntR family
FCD                  PF07729.7    125 seq476_BIOID47257    -            254   1.2e-16   60.9  11.2   1   1   3.5e-20   2.4e-16   60.0   7.8     1   124    99   226    99   227 0.90 FCD domain
CcmD                 PF04995.9     46 seq479_BIOID47257    -             69   5.2e-16   57.9   4.7   1   1   6.2e-20   8.5e-16   57.3   3.2     1    45    15    59    15    69 0.98 Heme exporter protein D (CcmD)
Rnf-Nqr              PF02508.9    190 seq482_BIOID47257    -            231   7.9e-59  198.3   9.5   1   1   6.7e-63   9.1e-59  198.1   6.6     1   189     1   200     1   201 0.98 Rnf-Nqr subunit, membrane protein
DUF1471              PF07338.8     56 seq483_BIOID47257    -             91   1.2e-21   75.9   0.2   1   1   1.2e-25   1.7e-21   75.5   0.1     2    56    35    91    34    91 0.98 Protein of unknown function (DUF1471)
UPF0227              PF05728.7    187 seq484_BIOID47257    -            180   4.7e-72  241.5   0.0   1   1   3.9e-76   5.3e-72  241.3   0.0     1   186     1   177     1   178 0.99 Uncharacterised protein family (UPF0227)
Phage_AlpA           PF05930.7     51 seq485_BIOID47257    -             68   9.9e-20   69.9   0.1   1   1   1.7e-23   1.2e-19   69.6   0.1     1    51    10    59    10    59 0.98 Prophage CP4-57 regulatory protein (AlpA)
HTH_17               PF12728.2     51 seq485_BIOID47257    -             68   2.2e-07   30.9   0.1   1   1   3.7e-11   2.5e-07   30.7   0.0     9    50    20    62    15    63 0.90 Helix-turn-helix domain
Orn_Arg_deC_N        PF02784.11   251 seq488_BIOID47257    -            420   1.7e-66  223.8   0.0   1   1   3.2e-70   2.2e-66  223.5   0.0     1   251    32   276    32   276 0.97 Pyridoxal-dependent decarboxylase, pyridoxal binding domain
Orn_DAP_Arg_deC      PF00278.17   116 seq488_BIOID47257    -            420   5.8e-22   77.4   0.0   1   1   1.4e-25   9.4e-22   76.8   0.0     1   115   279   396   279   397 0.95 Pyridoxal-dependent decarboxylase, C-terminal sheet domain
RecO_N               PF11967.3     80 seq489_BIOID47257    -            242   4.6e-24   83.9   0.0   1   1   1.1e-27   7.7e-24   83.2   0.0     5    78     4    76     1    78 0.95 Recombination protein O N terminal
RecO_C               PF02565.10   118 seq489_BIOID47257    -            242   3.3e-20   71.9   0.0   1   1   6.3e-24   4.3e-20   71.6   0.0     3   118    82   226    80   226 0.91 Recombination protein O C terminal
Bro-N                PF02498.12    87 seq490_BIOID47257    -            278   2.2e-07   30.9   0.0   1   1   5.3e-11   7.2e-07   29.2   0.0     1    75    14   105    14   113 0.74 BRO family, N-terminal domain
DUF1327              PF07041.6    113 seq491_BIOID47257    -            103   6.6e-42  141.8   1.3   1   1   5.7e-46   7.7e-42  141.6   0.9     1   100     1    88     1    94 0.96 Protein of unknown function (DUF1327)
Redoxin              PF08534.5    146 seq492_BIOID47257    -            185   1.6e-25   89.2   0.0   1   1   5.9e-29     2e-25   88.9   0.0     3   137    42   165    40   173 0.93 Redoxin
AhpC-TSA             PF00578.16   124 seq492_BIOID47257    -            185   8.1e-16   57.7   0.0   1   1   2.9e-19     1e-15   57.4   0.0     1   124    41   158    41   158 0.89 AhpC/TSA family
Thioredoxin_2        PF13098.1    112 seq492_BIOID47257    -            185   2.9e-10   40.2   0.0   1   1   1.2e-13   4.1e-10   39.7   0.0     4   106    67   166    64   172 0.85 Thioredoxin-like domain
Thioredoxin_8        PF13905.1     96 seq492_BIOID47257    -            185   6.7e-07   29.2   0.0   1   1   3.3e-10   1.1e-06   28.5   0.0     1    95    68   154    68   155 0.86 Thioredoxin-like
Peptidase_U32        PF01136.14   233 seq493_BIOID47257    -            667   1.3e-70  236.8   0.1   1   1   3.6e-71   2.4e-67  226.1   0.0     2   231    93   319    92   321 0.90 Peptidase family U32
DUF3656              PF12392.3    122 seq493_BIOID47257    -            667     2e-26   92.3   0.0   1   1   6.1e-30   4.2e-26   91.3   0.0     2   122   405   522   404   522 0.97 Collagenase
Phage_pRha           PF09669.5     92 seq494_BIOID47257    -            253     3e-31  107.5   0.1   1   1   6.5e-35   8.8e-31  106.0   0.0     1    92   103   193   103   193 0.97 Phage regulatory protein Rha (Phage_pRha)
LysR_substrate       PF03466.15   209 seq495_BIOID47257    -            316   1.8e-23   82.6   0.0   1   1   3.1e-27   2.1e-23   82.3   0.0     2   204    96   296    95   301 0.92 LysR substrate binding domain
HTH_1                PF00126.22    60 seq495_BIOID47257    -            316   3.5e-13   48.9   0.0   1   1   1.4e-16   9.4e-13   47.5   0.0     3    59    14    70    12    71 0.95 Bacterial regulatory helix-turn-helix protein, lysR family
ADH_N                PF08240.7    109 seq496_BIOID47257    -            346   6.1e-31  106.3   7.9   1   1   1.3e-34   6.1e-31  106.3   5.5     2   109    35   141    34   141 0.97 Alcohol dehydrogenase GroES-like domain
ADH_zinc_N           PF00107.21   130 seq496_BIOID47257    -            346     6e-28   96.8   1.7   1   1   2.4e-31   1.1e-27   96.0   1.1     1   129   182   308   182   309 0.97 Zinc-binding dehydrogenase
ADH_zinc_N_2         PF13602.1    127 seq496_BIOID47257    -            346   4.8e-08   33.8   1.7   1   1     2e-11     9e-08   32.9   1.2     1   127   215   342   215   342 0.78 Zinc-binding dehydrogenase
ydhR                 PF08803.6     97 seq497_BIOID47257    -            101   6.8e-42  141.3   0.0   1   1   5.5e-46   7.5e-42  141.2   0.0     1    97     4   100     4   100 0.99 Putative mono-oxygenase ydhR
Cu-oxidase_4         PF02578.10   233 seq498_BIOID47257    -            243   5.4e-79  264.4   0.0   1   1   4.5e-83   6.1e-79  264.2   0.0     2   233    20   242    19   242 0.97 Multi-copper polyphenol oxidoreductase laccase
Rick_17kDa_Anti      PF05433.10    42 seq499_BIOID47257    -            179   1.7e-11   43.4  15.7   1   1   5.1e-15   1.7e-11   43.4  10.9     2    42    73   113    72   113 0.96 Glycine zipper 2TM domain
Gly-zipper_OmpA      PF13436.1    118 seq499_BIOID47257    -            179   5.2e-09   35.6   3.0   1   1   1.5e-12   5.2e-09   35.6   2.1     5   112    28   134    24   136 0.78 Glycine-zipper containing OmpA-like membrane domain
Gly-zipper_YMGG      PF13441.1     45 seq499_BIOID47257    -            179   3.6e-08   32.6  12.7   1   1     1e-11   3.6e-08   32.6   8.8     2    45    69   111    68   111 0.97 YMGG-like Gly-zipper
Gly-zipper_Omp       PF13488.1     46 seq499_BIOID47257    -            179   1.8e-05   24.1  13.8   1   1   5.3e-09   1.8e-05   24.1   9.6     2    42    73   112    72   118 0.82 Glycine zipper
BPD_transp_1         PF00528.17   185 seq500_BIOID47257    -            217   9.7e-21   74.0  20.3   1   1   7.1e-25   9.7e-21   74.0  14.1     2   181    32   216    27   217 0.85 Binding-protein-dependent transport system inner membrane component
IMPDH                PF00478.20   351 seq502_BIOID47257    -            347  2.7e-113  378.3   0.2   1   1  2.4e-117  3.3e-113  378.0   0.2     3   346     9   342     7   346 0.94 IMP dehydrogenase / GMP reductase domain
MFS_1                PF07690.11   354 seq505_BIOID47257    -            406   9.6e-39  133.0  57.6   1   2   9.5e-30   1.3e-25   89.8  16.1     2   247    31   264    30   267 0.80 Major Facilitator Superfamily
MFS_1                PF07690.11   354 seq505_BIOID47257    -            406   9.6e-39  133.0  57.6   2   2   8.7e-20   1.2e-15   57.0  18.3     1   178   232   404   232   406 0.90 Major Facilitator Superfamily
HTH_6                PF01418.12    77 seq506_BIOID47257    -            289   3.5e-33  113.0   0.2   1   1   3.7e-36   1.7e-32  110.8   0.0     1    76     1    76     1    77 0.99 Helix-turn-helix domain, rpiR family
SIS                  PF01380.17   131 seq506_BIOID47257    -            289   2.9e-27   94.7   0.1   1   1   1.1e-30     5e-27   93.9   0.1     2   130   125   252   124   253 0.98 SIS domain
SIS_2                PF13580.1    138 seq506_BIOID47257    -            289   1.1e-12   47.7   0.9   1   1   1.2e-11   5.3e-08   32.5   0.0    99   138   171   210   157   210 0.89 SIS domain
FMN_bind             PF04205.9     81 seq507_BIOID47257    -            253   7.4e-13   48.3   0.0   1   1   1.2e-16   1.6e-12   47.2   0.0    12    77   148   231   137   234 0.89 FMN-binding domain
Mannitol_dh_C        PF08125.8    245 seq508_BIOID47257    -            483   1.2e-79  266.8   0.0   1   1   2.4e-83   1.6e-79  266.4   0.0     2   244   204   458   203   459 0.98 Mannitol dehydrogenase C-terminal domain
Mannitol_dh          PF01232.18   151 seq508_BIOID47257    -            483   1.6e-41  141.6   0.0   1   1     5e-45   3.4e-41  140.5   0.0     2   150    17   172    16   173 0.98 Mannitol dehydrogenase Rossmann domain
Pyocin_S             PF06958.7    139 seq510_BIOID47257    -            593   5.8e-40  136.7   1.4   1   1   2.1e-43   9.5e-40  136.0   1.0     1   139   309   450   309   450 0.97 S-type Pyocin
Colicin-DNase        PF12639.2    110 seq510_BIOID47257    -            593   5.4e-30  103.7   0.0   1   1   1.9e-33   8.8e-30  103.0   0.0     1   109   454   591   454   592 0.96 DNase/tRNase domain of colicin-like bacteriocin
DUF796               PF05638.7    134 seq510_BIOID47257    -            593     3e-24   85.4   0.0   1   1   9.9e-28   4.5e-24   84.8   0.0     1   133     6   139     6   140 0.91 Protein of unknown function (DUF796)
DUF45                PF01863.12   205 seq511_BIOID47257    -            167   7.1e-12   45.4   0.2   1   1   1.1e-15   7.6e-12   45.3   0.2   142   198    93   149    17   156 0.86 Protein of unknown function DUF45
WLM                  PF08325.5    186 seq511_BIOID47257    -            167   1.4e-05   24.9   3.5   1   1   2.6e-09   1.8e-05   24.5   2.0    81   118   114   151   101   166 0.85 WLM domain
GARS_A               PF01071.14   194 seq513_BIOID47257    -            429   5.5e-87  290.2   0.1   1   1   3.9e-90   7.6e-87  289.7   0.0     1   194   103   296   103   296 0.99 Phosphoribosylglycinamide synthetase, ATP-grasp (A) domain
GARS_N               PF02844.10   100 seq513_BIOID47257    -            429   6.1e-38  129.1   0.1   1   1     6e-41   1.2e-37  128.2   0.1     1   100     1   102     1   102 0.95 Phosphoribosylglycinamide synthetase, N domain
GARS_C               PF02843.11    93 seq513_BIOID47257    -            429   8.4e-30  102.7   0.1   1   1   2.6e-32     5e-29  100.2   0.0     1    92   330   423   330   424 0.94 Phosphoribosylglycinamide synthetase, C domain
ATP-grasp_4          PF13535.1    184 seq513_BIOID47257    -            429   6.2e-15   55.3   0.0   1   1   7.4e-18   1.5e-14   54.1   0.0     5   180   105   292   103   293 0.78 ATP-grasp domain
ATP-grasp_3          PF02655.9    161 seq513_BIOID47257    -            429   1.5e-07   31.3   0.0   1   1   1.3e-10   2.5e-07   30.6   0.0     3   158   104   291   103   294 0.78 ATP-grasp domain
CPSase_L_D2          PF02786.12   211 seq513_BIOID47257    -            429   4.4e-06   26.0   0.0   1   1     5e-09   9.9e-06   24.8   0.0     5   179   108   290   104   294 0.70 Carbamoyl-phosphate synthase L chain, ATP binding domain
ATP-grasp            PF02222.17   172 seq513_BIOID47257    -            429   7.4e-05   22.0   0.0   1   1     6e-08   0.00012   21.4   0.0     2    83   113   200   112   223 0.84 ATP-grasp domain
COX_ARM              PF06481.9     47 seq514_BIOID47257    -            315   3.9e-19   67.9   0.6   1   1   1.2e-22     8e-19   66.9   0.4     1    47   239   286   239   286 0.98 COX Aromatic Rich Motif
COX2                 PF00116.15   120 seq514_BIOID47257    -            315   3.6e-08   33.1   0.0   1   1   3.4e-11   2.3e-07   30.5   0.0    43   116   148   221   127   225 0.94 Cytochrome C oxidase subunit II, periplasmic domain
Beta_elim_lyase      PF01212.16   290 seq516_BIOID47257    -            476   1.1e-96  323.2   0.0   1   1  9.4e-101   1.3e-96  323.0   0.0     1   289    54   442    54   443 0.99 Beta-eliminating lyase
ChaB                 PF06150.7     57 seq517_BIOID47257    -             76     6e-26   89.9   5.7   1   1   5.5e-30   7.6e-26   89.5   4.0     1    57     9    76     9    76 0.98 ChaB
His_Phos_2           PF00328.17   347 seq518_BIOID47257    -            413   3.6e-39  134.9   0.0   1   1   3.1e-43   4.3e-39  134.7   0.0     1   344    30   359    30   364 0.85 Histidine phosphatase superfamily (branch 2)
MFS_1                PF07690.11   354 seq519_BIOID47257    -            421   5.4e-23   81.1  40.2   1   1   5.8e-27   7.9e-23   80.6  23.2    22   351    33   365    25   366 0.79 Major Facilitator Superfamily
Phage_tail_T         PF06223.7    103 seq522_BIOID47257    -            144   2.1e-55  185.3   2.5   1   1   2.3e-54   3.1e-50  168.7   0.2     1   103    11   113    11   113 0.99 Minor tail protein T
CcmE                 PF03100.10   131 seq523_BIOID47257    -            159   8.4e-51  170.8   0.0   1   1   7.7e-55     1e-50  170.5   0.0     3   131     4   138     2   138 0.97 CcmE
Phage_tail_T         PF06223.7    103 seq524_BIOID47257    -            137   3.1e-42  143.0   0.5   1   1   1.8e-41   2.4e-37  127.3   0.1     6   100     1    99     1   102 0.88 Minor tail protein T
GDC-P                PF02347.11   429 seq525_BIOID47257    -            957  1.9e-202  672.5   4.9   1   2  7.2e-193  3.3e-189  628.9   1.3     1   429    16   440    16   440 0.99 Glycine cleavage system P-protein
GDC-P                PF02347.11   429 seq525_BIOID47257    -            957  1.9e-202  672.5   4.9   2   2   9.1e-14   4.2e-10   38.7   0.0    44   288   480   739   455   808 0.82 Glycine cleavage system P-protein
Beta_elim_lyase      PF01212.16   290 seq525_BIOID47257    -            957   2.6e-08   33.2   1.6   1   1   2.5e-11   1.1e-07   31.1   0.1    27   166   545   683   540   716 0.79 Beta-eliminating lyase
PS_Dcarbxylase       PF02666.10   202 seq526_BIOID47257    -            322   2.1e-62  209.9   0.0   1   1   1.9e-66   2.5e-62  209.6   0.0     1   198    63   281    63   285 0.93 Phosphatidylserine decarboxylase
Ribosomal_S12        PF00164.20   122 seq527_BIOID47257    -            124   3.1e-56  187.9   2.1   1   1   2.5e-60   3.5e-56  187.7   1.5     2   122     3   123     2   123 0.99 Ribosomal protein S12
rve_3                PF13683.1     67 seq528_BIOID47257    -            159   2.9e-28   97.0   0.3   1   1   7.7e-32   5.3e-28   96.2   0.2     1    67    75   141    75   141 0.98 Integrase core domain
rve                  PF00665.21   120 seq528_BIOID47257    -            159   1.5e-20   73.3   0.0   1   1   3.3e-24   2.2e-20   72.8   0.0    27   120    13   104     6   104 0.96 Integrase core domain
EF_TS                PF00889.14   221 seq530_BIOID47257    -            283   2.3e-71  239.5   5.7   1   1   3.3e-75   2.3e-71  239.5   4.0     1   221    57   263    57   263 0.98 Elongation factor TS
UBA                  PF00627.26    37 seq530_BIOID47257    -            283   3.5e-11   42.4   0.1   1   1   3.4e-14   2.3e-10   39.8   0.1     1    35     4    39     4    40 0.96 UBA/TS-N domain
ETF_alpha            PF00766.14    86 seq531_BIOID47257    -            312     1e-30  105.0   0.3   1   1   2.8e-34   1.9e-30  104.1   0.2     2    85   189   273   188   274 0.97 Electron transfer flavoprotein FAD-binding domain
ETF                  PF01012.16   164 seq531_BIOID47257    -            312   5.1e-25   87.9   0.3   1   1   1.3e-28   8.9e-25   87.1   0.2     2   164     7   153     6   153 0.92 Electron transfer flavoprotein domain
PsiB                 PF06290.6    143 seq532_BIOID47257    -            145     7e-72  239.3   0.0   1   1   5.8e-76   7.9e-72  239.2   0.0     1   143     2   144     2   144 0.99 Plasmid SOS inhibition protein (PsiB)
Na_H_antiporter      PF03553.9    303 seq533_BIOID47257    -            483   5.2e-62  209.5  35.3   1   2   2.7e-10   3.7e-06   26.1   4.4   195   261   107   173   102   174 0.94 Na+/H+ antiporter family
Na_H_antiporter      PF03553.9    303 seq533_BIOID47257    -            483   5.2e-62  209.5  35.3   2   2   1.8e-62   2.4e-58  197.4  14.6     1   303   162   461   162   461 0.98 Na+/H+ antiporter family
MFS_1                PF07690.11   354 seq534_BIOID47257    -            450   1.5e-54  185.0  52.6   1   1   3.4e-51   1.5e-47  161.9  19.6     1   275    25   318    25   325 0.87 Major Facilitator Superfamily
Sugar_tr             PF00083.19   451 seq534_BIOID47257    -            450   5.2e-08   31.7  47.9   1   1   1.3e-10     6e-07   28.2  33.2    16   435    21   434    13   439 0.77 Sugar (and other) transporter
MFS_2                PF13347.1    427 seq534_BIOID47257    -            450   1.1e-07   30.5  12.3   1   1   2.4e-11   1.1e-07   30.5   8.5   150   343   156   377   145   381 0.89 MFS/sugar transport protein
Phage_AlpA           PF05930.7     51 seq536_BIOID47257    -             65     1e-16   60.2   0.2   1   1   8.7e-21   1.2e-16   60.0   0.1     3    50    18    64    16    65 0.96 Prophage CP4-57 regulatory protein (AlpA)
DUF1202              PF06717.6    308 seq537_BIOID47257    -            335  1.6e-175  582.5  16.5   1   1  1.4e-179  1.9e-175  582.3  11.4     1   307    13   322    13   323 0.99 Protein of unknown function (DUF1202)
Sigma54_activat      PF00158.21   168 seq539_BIOID47257    -            330     7e-62  207.7   0.0   1   1     3e-65     1e-61  207.1   0.0     2   163    14   175    13   180 0.98 Sigma-54 interaction domain
AAA_5                PF07728.9    139 seq539_BIOID47257    -            330   2.8e-07   30.2   0.0   1   1   1.6e-10   5.3e-07   29.3   0.0     1   122    36   154    36   174 0.82 AAA domain (dynein-related subfamily)
HTH_8                PF02954.14    42 seq539_BIOID47257    -            330   1.3e-05   24.5   0.7   1   1   7.2e-09   2.5e-05   23.6   0.5     6    41   292   327   288   328 0.89 Bacterial regulatory protein, Fis family
TetR_N               PF00440.18    47 seq543_BIOID47257    -            199   7.9e-06   25.3   0.0   1   1     1e-09   1.4e-05   24.5   0.0     3    44    16    57    14    60 0.94 Bacterial regulatory proteins, tetR family
Response_reg         PF00072.19   112 seq544_BIOID47257    -            222   4.8e-26   90.8   0.0   1   1   9.2e-30   6.3e-26   90.4   0.0     1   112     3   113     3   113 0.99 Response regulator receiver domain
Trans_reg_C          PF00486.23    77 seq544_BIOID47257    -            222   2.6e-20   71.9   0.1   1   1   2.1e-23   1.4e-19   69.6   0.0     1    77   145   216   145   216 0.97 Transcriptional regulatory protein, C terminal
Phage_lysozyme       PF00959.14   110 seq547_BIOID47257    -            177   8.8e-32  109.5   0.0   1   1   8.6e-36   1.2e-31  109.1   0.0     1   110    48   166    48   166 0.98 Phage lysozyme
tRNA-synt_1b         PF00579.20   292 seq548_BIOID47257    -            334   2.4e-88  295.9   0.0   1   1   2.1e-92   2.8e-88  295.6   0.0     5   291     3   285     1   286 0.98 tRNA synthetases class I (W and Y)
TfoX_N               PF04993.8     97 seq549_BIOID47257    -            209   6.5e-27   93.1   0.0   1   1   1.6e-30   1.1e-26   92.3   0.0     2    97    13   108    12   108 0.98 TfoX N-terminal domain
TfoX_C               PF04994.8     81 seq549_BIOID47257    -            209     2e-26   91.5   0.2   1   1   7.8e-30   5.3e-26   90.2   0.1     2    81   116   195   115   195 0.98 TfoX C-terminal domain
Exo_endo_phos        PF03372.18   251 seq550_BIOID47257    -            274   6.6e-12   45.7   0.3   1   1   8.9e-16   1.2e-11   44.8   0.2     2   251    56   260    55   260 0.65 Endonuclease/Exonuclease/phosphatase family
TetR_C_6             PF13977.1    131 seq551_BIOID47257    -            201   3.8e-33  113.9   3.4   1   1   5.6e-37   3.8e-33  113.9   2.4     3   130    75   198    73   199 0.94 Bacterial transcriptional repressor
TetR_N               PF00440.18    47 seq551_BIOID47257    -            201     3e-14   52.2   0.7   1   1   9.4e-18   6.4e-14   51.2   0.0     1    46    20    65    20    66 0.98 Bacterial regulatory proteins, tetR family
Esterase             PF00756.15   251 seq554_BIOID47257    -            277   1.5e-76  257.0   0.1   1   1   3.9e-80   1.8e-76  256.7   0.0     1   250    21   268    21   269 0.99 Putative esterase
Esterase_phd         PF10503.4    220 seq554_BIOID47257    -            277     5e-07   29.0   0.1   1   1   7.8e-10   3.6e-06   26.2   0.1     4   129    31   169    28   175 0.78 Esterase PHB depolymerase
Chlorophyllase2      PF12740.2    260 seq554_BIOID47257    -            277   4.1e-05   22.4   0.0   1   1   1.4e-08   6.2e-05   21.8   0.0    12   119    38   165    27   215 0.74 Chlorophyllase enzyme
FliD_C               PF07195.7    239 seq555_BIOID47257    -            468   2.9e-60  203.4  20.8   1   1   4.2e-64   2.9e-60  203.4  14.4     1   239   222   452   222   452 0.98 Flagellar hook-associated protein 2 C-terminus
FliD_N               PF02465.13    99 seq555_BIOID47257    -            468   1.2e-23   83.2  12.7   1   1   1.7e-27   1.2e-23   83.2   8.8     1    99    10   107    10   107 0.96 Flagellar hook-associated protein 2 C-terminus
Fe_dep_repr_C        PF02742.10    71 seq556_BIOID47257    -            155   1.4e-13   50.2   0.9   1   1   1.5e-16   2.9e-13   49.1   0.6     1    57    95   150    95   154 0.95 Iron dependent repressor, metal binding and dimerisation domain
Fe_dep_repress       PF01325.14    60 seq556_BIOID47257    -            155   6.9e-11   41.8   0.0   1   1   6.3e-14   1.2e-10   40.9   0.0     6    60    38    92    35    92 0.95 Iron dependent repressor, N-terminal DNA binding domain
HTH_24               PF13412.1     48 seq556_BIOID47257    -            155   1.2e-07   30.9   0.0   1   1     9e-11   1.8e-07   30.3   0.0     3    48    40    85    38    85 0.90 Winged helix-turn-helix DNA-binding
MarR                 PF01047.17    59 seq556_BIOID47257    -            155   1.7e-06   27.4   0.0   1   1   1.6e-09   3.1e-06   26.6   0.0    11    48    48    85    47    87 0.95 MarR family
EamA                 PF00892.15   126 seq558_BIOID47257    -            325   1.1e-35  122.3  40.7   1   2     6e-20   8.2e-16   58.0   9.9     1   126    34   163    34   163 0.85 EamA-like transporter family
EamA                 PF00892.15   126 seq558_BIOID47257    -            325   1.1e-35  122.3  40.7   2   2   8.8e-24   1.2e-19   70.4  12.8     1   126   185   309   185   309 0.96 EamA-like transporter family
Pro_isomerase        PF00160.16   155 seq559_BIOID47257    -            164   3.2e-47  160.4   1.6   1   1   2.6e-51   3.6e-47  160.3   1.1     2   155     2   162     1   162 0.88 Cyclophilin type peptidyl-prolyl cis-trans isomerase/CLD
Rep_3                PF01051.16   218 seq560_BIOID47257    -            325   4.9e-22   78.4   0.1   1   1   5.5e-26   7.5e-22   77.8   0.1     4   210    11   265     9   271 0.86 Initiator Replication protein
Phage_integrase      PF00589.17   173 seq561_BIOID47257    -            209   1.6e-43  148.2   0.2   1   1   1.3e-47   1.8e-43  148.0   0.1     1   170     5   177     5   180 0.98 Phage integrase family
YceG                 PF02618.11   297 seq562_BIOID47257    -            340     4e-95  318.1   0.0   1   1   3.4e-99   4.6e-95  317.9   0.0     3   297    42   330    40   330 0.94 YceG-like family
NLPC_P60             PF00877.14   105 seq564_BIOID47257    -            275   1.2e-33  114.9   0.0   1   1   4.8e-37   3.3e-33  113.5   0.0     1   105   157   267   157   267 0.98 NlpC/P60 family
HHA                  PF05321.6     57 seq565_BIOID47257    -             46   7.2e-23   80.3   0.2   1   1   5.7e-27   7.8e-23   80.2   0.1    15    57     1    43     1    43 0.98 Haemolysin expression modulating protein
NAD_binding_9        PF13454.1    156 seq566_BIOID47257    -            536   1.1e-32  112.8   0.2   1   1   1.7e-36   2.4e-32  111.7   0.0     1   155     5   164     5   165 0.90 FAD-NAD(P)-binding
S4_2                 PF13275.1     65 seq567_BIOID47257    -             70   6.4e-25   86.4   0.0   1   1   4.9e-29   6.8e-25   86.3   0.0     5    65     9    69     4    69 0.95 S4 domain
Sigma54_activat      PF00158.21   168 seq568_BIOID47257    -            452   4.5e-67  224.6   0.1   1   1   3.3e-70   7.4e-67  223.8   0.0     1   167   147   313   147   314 0.99 Sigma-54 interaction domain
Response_reg         PF00072.19   112 seq568_BIOID47257    -            452   1.2e-22   79.9   0.1   1   1     1e-25   2.3e-22   78.9   0.1     2   111    11   119     8   120 0.96 Response regulator receiver domain
HTH_8                PF02954.14    42 seq568_BIOID47257    -            452   3.4e-10   39.1   0.1   1   1   4.5e-13     1e-09   37.6   0.0     3    42   400   439   399   439 0.96 Bacterial regulatory protein, Fis family
AAA_5                PF07728.9    139 seq568_BIOID47257    -            452   6.1e-08   32.3   0.1   1   1   7.7e-11   1.8e-07   30.8   0.0     1   123   170   289   170   303 0.86 AAA domain (dynein-related subfamily)
AAA                  PF00004.24   132 seq568_BIOID47257    -            452   3.2e-05   24.0   0.1   1   1   6.4e-08   0.00015   21.8   0.0     1   111   171   289   171   309 0.75 ATPase family associated with various cellular activities (AAA)
ChaC                 PF04752.7    177 seq569_BIOID47257    -            238   1.7e-53  181.0   0.0   1   1   1.5e-57   2.1e-53  180.7   0.0     1   176    54   222    54   223 0.95 ChaC-like protein
MoCF_biosynth        PF00994.19   144 seq572_BIOID47257    -            170   5.8e-31  106.7   0.0   1   1   5.3e-35   7.2e-31  106.4   0.0     1   143    14   156    12   157 0.92 Probable molybdopterin binding domain
EAL                  PF00563.15   236 seq573_BIOID47257    -            782   1.6e-63  214.2   0.1   1   1     2e-67   2.8e-63  213.4   0.0     2   236   532   767   531   767 0.97 EAL domain
Flg_bbr_C            PF06429.8     74 seq574_BIOID47257    -            547     6e-08   32.3   2.6   1   1   8.8e-12     6e-08   32.3   1.8    23    74   491   546   469   546 0.81 Flagellar basal body rod FlgEFG protein C-terminal
Flg_bb_rod           PF00460.15    31 seq574_BIOID47257    -            547   2.8e-05   23.5  11.0   1   1   4.2e-09   2.8e-05   23.5   7.6     1    31     5    35     5    35 0.97 Flagella basal body rod protein
PseudoU_synth_2      PF00849.17   164 seq575_BIOID47257    -            231   5.4e-18   65.2   0.0   1   1   1.5e-21   9.9e-18   64.3   0.0     2   164    62   192    61   192 0.90 RNA pseudouridylate synthase
S4                   PF01479.20    48 seq575_BIOID47257    -            231   6.5e-09   34.9   0.1   1   1   1.8e-12   1.2e-08   34.0   0.1     1    47     1    46     1    47 0.91 S4 domain
VacJ                 PF04333.8    200 seq576_BIOID47257    -            251   1.9e-82  275.4   0.0   1   1   1.6e-86   2.2e-82  275.2   0.0     2   199    25   225    24   226 0.98 VacJ like lipoprotein
Sugar_tr             PF00083.19   451 seq578_BIOID47257    -            469   2.7e-49  167.8  25.1   1   1   5.1e-53   3.5e-49  167.4  17.4     7   445    49   454    44   459 0.88 Sugar (and other) transporter
MFS_1                PF07690.11   354 seq578_BIOID47257    -            469   4.6e-35  120.9  54.6   1   2   8.3e-33   5.7e-29  100.8  27.0     5   317    52   374    45   383 0.78 Major Facilitator Superfamily
MFS_1                PF07690.11   354 seq578_BIOID47257    -            469   4.6e-35  120.9  54.6   2   2     3e-12     2e-08   33.2  13.4    61   180   333   450   331   459 0.88 Major Facilitator Superfamily
DUF3702              PF12486.3    148 seq582_BIOID47257    -            111   1.4e-37  128.5   4.4   1   1   1.1e-41   1.5e-37  128.4   3.1    41   147     2   107     1   108 0.95 ImpA domain protein
Cytochrom_C552       PF02335.10   435 seq586_BIOID47257    -            478  1.2e-172  574.3   8.0   1   1  2.2e-176  1.5e-172  574.0   5.5     3   433    43   472    41   474 0.98 Cytochrome c552
HAD_2                PF13419.1    176 seq587_BIOID47257    -            206   1.2e-28  100.4   0.1   1   1   4.2e-32   1.4e-28  100.1   0.1     2   176    11   191    10   191 0.84 Haloacid dehalogenase-like hydrolase
Hydrolase_like       PF13242.1     75 seq587_BIOID47257    -            206   1.2e-08   34.4   0.0   1   1     8e-12   2.7e-08   33.2   0.0     2    50   146   193   145   205 0.93 HAD-hyrolase-like
Hydrolase            PF00702.21   204 seq587_BIOID47257    -            206   2.5e-06   28.0   0.0   1   1   8.2e-10   2.8e-06   27.9   0.0   110   203    81   184    12   185 0.77 haloacid dehalogenase-like hydrolase
NDK                  PF00334.14   135 seq588_BIOID47257    -            143   2.2e-54  182.8   0.0   1   1   1.8e-58   2.4e-54  182.6   0.0     1   134     4   137     4   138 0.99 Nucleoside diphosphate kinase
Fer4_7               PF12838.2     52 seq589_BIOID47257    -            231   3.9e-14   52.6  24.6   1   1   7.1e-11   9.8e-08   32.1   6.1     1    52    60   115    60   115 0.83 4Fe-4S dicluster domain
Fer4                 PF00037.22    24 seq589_BIOID47257    -            231   9.2e-11   40.7  35.1   1   1   1.9e-09   2.6e-06   26.6   1.2     6    23    59    76    57    77 0.89 4Fe-4S binding domain
Fer4_4               PF12800.2     17 seq589_BIOID47257    -            231   9.6e-08   31.6  34.5   1   3     4e-06    0.0055   16.8   3.4     3    17    60    74    58    74 0.90 4Fe-4S binding domain
Fer4_4               PF12800.2     17 seq589_BIOID47257    -            231   9.6e-08   31.6  34.5   2   3   4.2e-05     0.057   13.6   0.4     1    15   136   155   136   168 0.80 4Fe-4S binding domain
Fer4_4               PF12800.2     17 seq589_BIOID47257    -            231   9.6e-08   31.6  34.5   3   3   3.2e-05     0.044   14.0   3.0     1    14   183   196   183   198 0.94 4Fe-4S binding domain
NusG                 PF02357.14    92 seq591_BIOID47257    -            162   3.6e-22   78.2   0.0   1   1   3.7e-26     5e-22   77.8   0.0     2    91     3    90     2    91 0.92 Transcription termination factor nusG
Trehalase            PF01204.13   512 seq593_BIOID47257    -            549  3.6e-161  537.1   0.1   1   1  3.2e-165  4.3e-161  536.8   0.0     1   511    70   546    70   547 0.96 Trehalase
MFS_1                PF07690.11   354 seq594_BIOID47257    -            397     2e-13   49.7  42.7   1   1   1.4e-17     2e-13   49.7  29.6     2   345    20   350    19   359 0.71 Major Facilitator Superfamily
SBP_bac_11           PF13531.1    231 seq595_BIOID47257    -            329   2.2e-44  151.6   0.2   1   1     8e-48   2.7e-44  151.3   0.1     4   231    28   280    25   280 0.87 Bacterial extracellular solute-binding protein
SBP_bac_1            PF01547.20   314 seq595_BIOID47257    -            329     8e-19   68.3   2.8   1   1     3e-22     1e-18   68.0   2.0     4   314    32   272    29   272 0.88 Bacterial extracellular solute-binding protein
SBP_bac_8            PF13416.1    281 seq595_BIOID47257    -            329     1e-14   54.8   1.1   1   1   5.2e-18   1.8e-14   54.0   0.8    85   262   108   281    34   300 0.76 Bacterial extracellular solute-binding protein
SBP_bac_6            PF13343.1    242 seq595_BIOID47257    -            329   1.1e-13   50.9   1.3   1   1     6e-17     2e-13   50.0   0.9    53   235   112   303    77   306 0.83 Bacterial extracellular solute-binding protein
DUF977               PF06163.6    127 seq596_BIOID47257    -            135   6.4e-54  180.9   0.1   1   1     1e-57   7.2e-54  180.8   0.1     1   127     6   131     6   131 0.99 Bacterial protein of unknown function (DUF977)
Trp_repressor        PF01371.14    88 seq596_BIOID47257    -            135   3.4e-06   26.7   0.0   1   1   8.8e-10     6e-06   25.9   0.0    21    74     4    56     2    62 0.89 Trp repressor protein
Epimerase            PF01370.16   236 seq597_BIOID47257    -            310   9.4e-50  169.1   0.0   1   1   4.3e-53   1.2e-49  168.8   0.0     1   236     2   236     2   236 0.92 NAD dependent epimerase/dehydratase family
3Beta_HSD            PF01073.14   280 seq597_BIOID47257    -            310   3.8e-12   45.3   0.0   1   1   1.9e-15   5.3e-12   44.9   0.0     1   223     3   219     3   224 0.79 3-beta hydroxysteroid dehydrogenase/isomerase family
RmlD_sub_bind        PF04321.12   287 seq597_BIOID47257    -            310   3.9e-10   38.9   0.0   1   1     3e-13   8.3e-10   37.9   0.0     3   155     2   174     1   269 0.80 RmlD substrate binding domain
NAD_binding_4        PF07993.7    249 seq597_BIOID47257    -            310   1.8e-07   30.2   0.0   1   1   3.6e-08   9.9e-05   21.2   0.0    86   210    67   184    47   220 0.84 Male sterility protein
PsiA                 PF06952.6    238 seq599_BIOID47257    -            239    2e-113  377.1   7.3   1   1  1.7e-117  2.3e-113  377.0   5.0     1   237     1   236     1   237 1.00 PsiA protein
FlgD                 PF03963.9     82 seq600_BIOID47257    -            231   1.1e-24   86.1   5.3   1   1   1.1e-27   4.8e-24   84.1   2.8     7    81     7    79     2    80 0.86 Flagellar hook capping protein - N-terminal region
FlgD_ig              PF13860.1     81 seq600_BIOID47257    -            231   3.5e-20   71.4   3.1   1   1   7.6e-24   3.5e-20   71.4   2.2     9    81   119   189   105   189 0.91 FlgD Ig-like domain
FLgD_tudor           PF13861.1     61 seq600_BIOID47257    -            231   9.5e-14   51.0   0.0   1   1   7.2e-17   3.3e-13   49.3   0.0     1    60    86   230    86   231 0.97 FlgD Tudor-like domain
Peptidase_S6         PF02395.11   769 seq602_BIOID47257    -           1371  4.2e-297  987.3  18.8   1   1  6.2e-301  4.2e-297  987.3  13.1     6   766    52   798    47   801 0.97 Immunoglobulin A1 protease
Autotransporter      PF03797.14   265 seq602_BIOID47257    -           1371   3.5e-45  154.3  14.7   1   1   2.7e-48   1.8e-44  151.9  10.2     2   260  1107  1352  1106  1361 0.94 Autotransporter beta-domain
ATP-grasp_5          PF13549.1    222 seq603_BIOID47257    -            886     7e-75  250.9   0.2   1   1   7.5e-78   1.7e-74  249.6   0.0     2   221   473   693   472   694 0.96 ATP-grasp domain
Succ_CoA_lig         PF13607.1    138 seq603_BIOID47257    -            886   1.3e-46  157.5   0.1   1   1   1.1e-49   2.4e-46  156.6   0.1     1   138   147   280   147   280 0.97 Succinyl-CoA ligase like flavodoxin domain
CoA_binding_2        PF13380.1    115 seq603_BIOID47257    -            886   7.6e-23   80.7   0.0   1   1   4.4e-25   9.9e-22   77.1   0.0     1   113    13   130    13   132 0.95 CoA binding domain
Acetyltransf_1       PF00583.19    83 seq603_BIOID47257    -            886     1e-10   41.3   0.0   1   1   1.6e-13   3.7e-10   39.5   0.0    10    82   781   863   775   864 0.81 Acetyltransferase (GNAT) family
Acetyltransf_3       PF13302.1    142 seq603_BIOID47257    -            886   1.9e-09   37.8   0.0   1   1   1.7e-12   3.9e-09   36.8   0.0     1   142   725   864   725   864 0.80 Acetyltransferase (GNAT) domain
Acetyltransf_4       PF13420.1    155 seq603_BIOID47257    -            886   4.3e-07   29.8   0.0   1   1   4.8e-08   0.00011   22.0   0.0     4   135   731   864   728   871 0.80 Acetyltransferase (GNAT) domain
Methyltransf_4       PF02390.12   197 seq604_BIOID47257    -            239   2.9e-65  218.9   0.0   1   1   2.6e-69   3.5e-65  218.6   0.0     5   197    49   238    42   238 0.97 Putative methyltransferase
HhH-GPD              PF00730.20   121 seq605_BIOID47257    -            211   9.8e-19   67.6   0.0   1   1   3.1e-22   1.4e-18   67.1   0.0     1   120    34   168    34   169 0.95 HhH-GPD superfamily base excision DNA repair protein
HHH                  PF00633.18    30 seq605_BIOID47257    -            211   7.1e-08   31.6   0.0   1   1   3.7e-11   1.7e-07   30.4   0.0     2    29   100   127    99   128 0.94 Helix-hairpin-helix motif
EndIII_4Fe-2S        PF10576.4     17 seq605_BIOID47257    -            211   9.7e-05   22.2   3.3   1   1   3.7e-08   0.00017   21.5   2.3     1    17   187   203   187   203 0.99 Iron-sulfur binding domain of endonuclease III
Ribosomal_S7         PF00177.16   148 seq606_BIOID47257    -            156     3e-62  208.4   1.6   1   1   2.4e-66   3.3e-62  208.3   1.1     1   148     1   149     1   149 0.99 Ribosomal protein S7p/S5e
DUF218               PF02698.12   155 seq607_BIOID47257    -            233   1.6e-23   82.8   0.0   1   1   1.6e-27   2.2e-23   82.3   0.0    17   130    71   180    61   203 0.89 DUF218 domain
UPF0259              PF06790.6    248 seq609_BIOID47257    -            247  3.4e-102  341.0  18.6   1   1  2.8e-106  3.8e-102  340.8  12.9     1   247     1   246     1   247 0.99 Uncharacterised protein family (UPF0259)
Fimbrial             PF00419.15   145 seq610_BIOID47257    -            187     3e-18   66.3   4.5   1   1   2.7e-22   3.6e-18   66.0   3.2     1   145    34   187    34   187 0.87 Fimbrial protein
DDE_Tnp_ISL3         PF01610.12   248 seq611_BIOID47257    -            248   1.1e-52  178.9   0.9   1   1   9.2e-57   1.3e-52  178.7   0.6     3   246     1   235     1   237 0.95 Transposase
Bac_Ubq_Cox          PF01654.12   436 seq612_BIOID47257    -            514  3.1e-185  615.6  24.6   1   1    3e-189  4.1e-185  615.2  17.1     1   435     7   502     7   503 0.97 Bacterial Cytochrome Ubiquinol Oxidase
MFS_1                PF07690.11   354 seq613_BIOID47257    -            502   1.8e-41  141.9  52.3   1   2   3.8e-30   1.3e-26   93.0  19.2     2   293    39   304    38   315 0.71 Major Facilitator Superfamily
MFS_1                PF07690.11   354 seq613_BIOID47257    -            502   1.8e-41  141.9  52.3   2   2     3e-17     1e-13   50.7  16.5     3   181   295   474   293   493 0.82 Major Facilitator Superfamily
Sugar_tr             PF00083.19   451 seq613_BIOID47257    -            502     1e-21   76.9  53.2   1   1   4.1e-22   1.4e-18   66.6  36.9     3   434    35   463    33   469 0.80 Sugar (and other) transporter
DUF791               PF05631.9    354 seq613_BIOID47257    -            502     3e-05   22.7   2.2   1   1   8.8e-09     3e-05   22.7   1.5    62   152    61   157    48   306 0.83 Protein of unknown function (DUF791)
Phage_AlpA           PF05930.7     51 seq615_BIOID47257    -            102   7.5e-18   63.8   0.2   1   1   8.2e-22   1.1e-17   63.3   0.1     3    51    43    90    41    90 0.97 Prophage CP4-57 regulatory protein (AlpA)
HTH_AraC             PF00165.18    42 seq617_BIOID47257    -            242   1.1e-18   66.2   1.3   1   2     1e-08   6.8e-05   22.4   0.0     1    37   145   181   145   186 0.88 Bacterial regulatory helix-turn-helix proteins, AraC family
HTH_AraC             PF00165.18    42 seq617_BIOID47257    -            242   1.1e-18   66.2   1.3   2   2   5.5e-15   3.8e-11   42.3   0.1     6    40   198   233   196   234 0.93 Bacterial regulatory helix-turn-helix proteins, AraC family
HTH_18               PF12833.2     81 seq617_BIOID47257    -            242   3.9e-12   46.0   0.2   1   1   1.1e-15   7.3e-12   45.1   0.2     1    79   158   234   158   236 0.93 Helix-turn-helix domain
PdxJ                 PF03740.8    239 seq621_BIOID47257    -            248  5.7e-106  352.8   4.1   1   1  4.8e-110  6.6e-106  352.6   2.8     2   237    10   243     9   245 0.99 Pyridoxal phosphate biosynthesis protein PdxJ
Lipoprotein_9        PF03180.9    237 seq622_BIOID47257    -            271    1e-100  335.4   2.9   1   1  1.7e-104  1.1e-100  335.2   2.0     1   237    33   271    33   271 0.99 NLPA lipoprotein
OpuAC                PF04069.7    257 seq622_BIOID47257    -            271   8.9e-05   21.8   1.0   1   1   1.8e-08   0.00013   21.3   0.7     2   113    32   132    31   261 0.83 Substrate binding domain of ABC-type glycine betaine transport system
DeoRC                PF00455.17   162 seq625_BIOID47257    -            249   6.1e-46  155.8   0.0   1   1   2.8e-49   9.7e-46  155.2   0.0     2   162    68   228    67   228 0.98 DeoR C terminal sensor domain
HTH_DeoR             PF08220.7     57 seq625_BIOID47257    -            249   5.5e-16   57.7   0.4   1   1   3.4e-19   1.2e-15   56.6   0.2     1    56     4    59     4    60 0.98 DeoR-like helix-turn-helix domain
HTH_11               PF08279.7     55 seq625_BIOID47257    -            249   3.3e-09   36.1   0.2   1   1     2e-12   6.7e-09   35.1   0.1     1    42     4    44     4    53 0.91 HTH domain
HTH_Mga              PF08280.6     59 seq625_BIOID47257    -            249   1.5e-06   27.7   0.0   1   1   1.1e-09   3.8e-06   26.4   0.0     5    44     3    42     2    46 0.94 M protein trans-acting positive regulator (MGA) HTH domain
Pmp3                 PF01679.12    51 seq626_BIOID47257    -             52   6.9e-21   73.6   7.8   1   1   5.2e-25   7.1e-21   73.5   5.4     3    49     3    49     1    51 0.95 Proteolipid membrane potential modulator
HAD_2                PF13419.1    176 seq627_BIOID47257    -            216   5.3e-23   82.0   0.0   1   1   1.8e-26   6.2e-23   81.8   0.0     2   176     7   181     6   181 0.83 Haloacid dehalogenase-like hydrolase
Hydrolase            PF00702.21   204 seq627_BIOID47257    -            216   1.3e-18   68.1   0.0   1   1   8.8e-21     3e-17   63.7   0.0     2   204     4   175     3   175 0.82 haloacid dehalogenase-like hydrolase
Hydrolase_like       PF13242.1     75 seq627_BIOID47257    -            216   2.2e-07   30.3   0.0   1   1   2.5e-10   8.6e-07   28.4   0.0     2    49   136   182   135   202 0.93 HAD-hyrolase-like
HAD                  PF12710.2    191 seq627_BIOID47257    -            216   5.7e-07   29.7   0.0   1   1     2e-10     7e-07   29.4   0.0     1   138     6   134     6   190 0.62 haloacid dehalogenase-like hydrolase
DSBA                 PF01323.15   193 seq628_BIOID47257    -            208   1.1e-31  109.8   3.4   1   1   1.3e-34   9.2e-31  106.7   2.4     1   192    40   197    40   198 0.95 DSBA-like thioredoxin domain
Thioredoxin_4        PF13462.1    163 seq628_BIOID47257    -            208   4.5e-10   39.6   0.0   1   1   9.5e-14   6.5e-10   39.1   0.0    16   149    40   180    33   191 0.71 Thioredoxin
UspB                 PF10625.4    107 seq629_BIOID47257    -            111   2.6e-52  174.9   0.8   1   1   2.2e-56     3e-52  174.7   0.6     1   107     1   107     1   107 0.99 Universal stress protein B (UspB)
CitMHS               PF03600.11   349 seq630_BIOID47257    -            372   1.5e-28   99.3  20.9   1   1   2.2e-32   1.5e-28   99.3  14.5    41   322    32   307    11   330 0.88 Citrate transporter
Na_sulph_symp        PF00939.14   471 seq630_BIOID47257    -            372   1.1e-07   31.0   5.8   1   1   1.6e-11   1.1e-07   31.0   4.0   320   449    41   166    35   184 0.80 Sodium:sulfate symporter transmembrane region
DUF3296              PF11726.3    180 seq632_BIOID47257    -            199   6.2e-31  107.2   0.7   1   1   5.4e-35   7.3e-31  106.9   0.5     2   170    19   169    18   176 0.89 Protein of unknown function (DUF3296)
Glycos_trans_3N      PF02885.12    66 seq634_BIOID47257    -            320   4.1e-14   51.7   0.0   1   1   6.2e-18   8.5e-14   50.7   0.0     2    65     3    70     2    71 0.97 Glycosyl transferase family, helical bundle domain
DUF2514              PF10721.4    162 seq637_BIOID47257    -            165   3.6e-47  159.9  11.4   1   1   2.9e-51     4e-47  159.8   7.9     1   161     1   159     1   160 0.97 Protein of unknown function (DUF2514)
ECH                  PF00378.15   245 seq639_BIOID47257    -            259   2.4e-52  177.4   0.2   1   1     2e-56   2.7e-52  177.2   0.1     5   245    11   251     7   251 0.94 Enoyl-CoA hydratase/isomerase family
Trehalase            PF01204.13   512 seq640_BIOID47257    -            783   1.1e-12   47.2   0.2   1   1   5.9e-16   2.7e-12   45.9   0.1   179   488   414   764   408   770 0.83 Trehalase
Transketolase_N      PF00456.16   333 seq641_BIOID47257    -            887   1.4e-22   79.8   0.1   1   2   3.1e-18   4.2e-14   51.9   0.0     7   217    84   297    78   306 0.76 Transketolase, thiamine diphosphate binding domain
Transketolase_N      PF00456.16   333 seq641_BIOID47257    -            887   1.4e-22   79.8   0.1   2   2   3.4e-10   4.6e-06   25.5   0.1   213   281   361   431   351   475 0.79 Transketolase, thiamine diphosphate binding domain
ExsB                 PF06508.8    137 seq643_BIOID47257    -            231     5e-57  191.4   0.0   1   1   1.4e-60   6.4e-57  191.0   0.0     1   137     3   140     3   140 0.99 ExsB
Asn_synthase         PF00733.16   255 seq643_BIOID47257    -            231   2.2e-05   23.9   0.0   1   1   8.3e-09   3.8e-05   23.1   0.0    21    80     5    64     2    77 0.90 Asparagine synthase
Arginosuc_synth      PF00764.14   388 seq643_BIOID47257    -            231   2.3e-05   23.5   0.1   1   1   8.8e-09     4e-05   22.7   0.0     1    59     5    63     5    75 0.91 Arginosuccinate synthase
Aconitase            PF00330.15   465 seq644_BIOID47257    -            466  7.3e-198  657.6   0.2   1   1    6e-202  8.2e-198  657.4   0.1     1   465     4   457     4   457 0.99 Aconitase family (aconitate hydratase)
TraG_N               PF07916.6    466 seq645_BIOID47257    -            175   7.6e-13   47.5   0.0   1   1   6.2e-17   8.4e-13   47.4   0.0   189   313    38   159    22   175 0.83 TraG-like protein, N-terminal region
AAA_2                PF07724.9    171 seq646_BIOID47257    -            857   3.2e-58  196.3   0.0   1   1   7.6e-59   8.7e-56  188.3   0.0     1   171   596   760   596   760 0.98 AAA domain (Cdc48 subfamily)
ClpB_D2-small        PF10431.4     81 seq646_BIOID47257    -            857   1.1e-28   98.8   2.2   1   1   1.5e-31   1.7e-28   98.2   0.2     1    80   766   845   766   846 0.98 C-terminal, D2-small domain, of ClpB protein
AAA                  PF00004.24   132 seq646_BIOID47257    -            857   5.5e-28   97.6   0.0   1   2   6.2e-17   7.1e-14   52.0   0.0     2   128   203   337   202   341 0.82 ATPase family associated with various cellular activities (AAA)
AAA                  PF00004.24   132 seq646_BIOID47257    -            857   5.5e-28   97.6   0.0   2   2     7e-14   7.9e-11   42.1   0.0     2   117   602   727   601   738 0.86 ATPase family associated with various cellular activities (AAA)
Clp_N                PF02861.15    53 seq646_BIOID47257    -            857     2e-27   94.7   6.1   1   2   3.7e-16   4.2e-13   48.9   0.1     1    53    17    69    17    69 0.98 Clp amino terminal domain
Clp_N                PF02861.15    53 seq646_BIOID47257    -            857     2e-27   94.7   6.1   2   2   5.1e-16   5.8e-13   48.4   0.1     1    53    94   145    94   145 0.96 Clp amino terminal domain
AAA_5                PF07728.9    139 seq646_BIOID47257    -            857   2.5e-19   69.2   0.8   1   1   4.2e-16   4.8e-13   48.9   0.0     2   124   601   721   600   762 0.87 AAA domain (dynein-related subfamily)
AAA_16               PF13191.1    166 seq646_BIOID47257    -            857   4.9e-11   43.1   7.3   1   1   1.1e-09   1.2e-06   28.8   0.2     2   141   180   281   179   306 0.81 AAA ATPase domain
Sigma54_activat      PF00158.21   168 seq646_BIOID47257    -            857   7.2e-10   38.4   0.1   1   1   7.8e-10   8.9e-07   28.4   0.0    23   156   599   731   570   742 0.78 Sigma-54 interaction domain
Cys_Met_Meta_PP      PF01053.15   386 seq649_BIOID47257    -            440  1.6e-122  408.3   0.0   1   1  1.4e-126  1.9e-122  408.1   0.0     1   385    52   436    52   437 0.97 Cys/Met metabolism PLP-dependent enzyme
ACP_syn_III_C        PF08541.5     90 seq650_BIOID47257    -            317   2.8e-37  126.5   0.0   1   1   2.8e-40   9.5e-37  124.7   0.0     1    90   228   317   228   317 0.98 3-Oxoacyl-[acyl-carrier-protein (ACP)] synthase III C terminal
ACP_syn_III          PF08545.5     80 seq650_BIOID47257    -            317   4.2e-30  103.1   1.3   1   1   2.3e-33     8e-30  102.2   0.9     1    80   106   183   106   183 0.99 3-Oxoacyl-[acyl-carrier-protein (ACP)] synthase III
HMG_CoA_synt_N       PF01154.12   174 seq650_BIOID47257    -            317   1.2e-05   24.8   0.1   1   1   5.7e-09     2e-05   24.1   0.1     7   150     5   143     2   167 0.85 Hydroxymethylglutaryl-coenzyme A synthase N terminal
Chal_sti_synt_N      PF00195.14   227 seq650_BIOID47257    -            317   2.5e-05   23.5   0.7   1   1   1.3e-08   4.5e-05   22.6   0.5    98   225    48   168    21   170 0.81 Chalcone and stilbene synthases, N-terminal domain
Aldedh               PF00171.17   462 seq651_BIOID47257    -            490  2.5e-178  593.0   0.1   1   1    2e-182  2.8e-178  592.8   0.1     2   462    16   479    15   479 0.98 Aldehyde dehydrogenase family
HATPase_c            PF02518.21   111 seq652_BIOID47257    -            366   1.1e-18   66.8   0.0   1   1   3.7e-22   1.7e-18   66.2   0.0     1   110   252   358   252   359 0.95 Histidine kinase-, DNA gyrase B-, and HSP90-like ATPase
HAMP                 PF00672.20    70 seq652_BIOID47257    -            366     1e-08   35.1   3.5   1   1   2.9e-11   1.3e-07   31.5   0.2     2    69    73   140    72   141 0.91 HAMP domain
HisKA                PF00512.20    68 seq652_BIOID47257    -            366   1.8e-08   34.1   4.2   1   1   5.4e-12   2.5e-08   33.6   1.3     3    66   147   203   145   205 0.76 His Kinase A (phospho-acceptor) domain
Ada_Zn_binding       PF02805.11    66 seq653_BIOID47257    -            354   6.4e-34  115.2   2.3   1   1   7.2e-37   1.6e-33  113.9   1.6     1    66    10    75    10    75 0.99 Metal binding domain of Ada
DNA_binding_1        PF01035.15    85 seq653_BIOID47257    -            354   3.7e-32  109.7   1.7   1   1   3.5e-35     8e-32  108.7   0.3     1    81   269   349   269   352 0.98 6-O-methylguanine DNA methyltransferase, DNA binding domain
Methyltransf_1N      PF02870.10    77 seq653_BIOID47257    -            354   7.5e-22   77.6   0.0   1   1   5.8e-25   1.3e-21   76.8   0.0     2    77   189   266   188   266 0.98 6-O-methylguanine DNA methyltransferase, ribonuclease-like domain
HTH_AraC             PF00165.18    42 seq653_BIOID47257    -            354   2.3e-17   62.1   0.0   1   1   8.3e-14   1.9e-10   40.1   0.0     7    42    98   133    95   133 0.94 Bacterial regulatory helix-turn-helix proteins, AraC family
HTH_18               PF12833.2     81 seq653_BIOID47257    -            354   4.4e-17   61.8   1.4   1   1   4.1e-20   9.4e-17   60.7   0.2     1    80   105   182   105   183 0.97 Helix-turn-helix domain
SLT_2                PF13406.1    262 seq654_BIOID47257    -            396   4.4e-86  287.8   0.1   1   1   3.9e-90   5.3e-86  287.6   0.0     3   261    92   387    90   388 0.90 Transglycosylase SLT domain
DUF1323              PF07037.6    122 seq656_BIOID47257    -            119   9.2e-49  164.5   0.0   1   1   8.9e-53   1.2e-48  164.1   0.0     1   122     6   118     6   118 0.94 Putative transcription regulator (DUF1323)
CRS1_YhbY            PF01985.16    84 seq657_BIOID47257    -             97   1.7e-29  101.5   1.1   1   1   1.4e-33   1.9e-29  101.3   0.8     1    84     3    86     3    86 0.99 CRS1 / YhbY (CRM) domain
LysM                 PF01476.15    44 seq658_BIOID47257    -            149   5.1e-13   48.5   0.0   1   1   1.4e-16   9.9e-13   47.6   0.0     1    44    99   147    99   147 0.98 LysM domain
BON                  PF04972.12    64 seq658_BIOID47257    -            149   6.2e-10   38.5   3.1   1   1   1.4e-13   9.3e-10   38.0   2.1     2    62    29    89    28    91 0.92 BON domain
MoaC                 PF01967.16   136 seq659_BIOID47257    -            161   1.5e-60  202.6   1.3   1   1   1.3e-64   1.7e-60  202.4   0.9     1   136    15   150    15   150 1.00 MoaC family
Metal_resist         PF13801.1    125 seq661_BIOID47257    -            139   9.6e-20   70.7   1.7   1   1   9.7e-24   1.3e-19   70.2   1.2     7   122    11   120     5   123 0.84 Heavy-metal resistance
DUF4406              PF14359.1     92 seq662_BIOID47257    -             98   5.8e-37  125.5   0.1   1   1   9.4e-41   6.5e-37  125.4   0.0     1    92     5    94     5    94 0.99 Domain of unknown function (DUF4406)
Fer4_7               PF12838.2     52 seq666_BIOID47257    -            164   6.7e-15   55.1  26.9   1   2     8e-11   1.1e-07   32.0   7.4     1    50    36    81    36    83 0.94 4Fe-4S dicluster domain
Fer4_7               PF12838.2     52 seq666_BIOID47257    -            164   6.7e-15   55.1  26.9   2   2     6e-10   8.2e-07   29.1   5.7     3    52   108   155   101   155 0.91 4Fe-4S dicluster domain
Fer4_9               PF13187.1     55 seq666_BIOID47257    -            164   1.6e-14   53.7  24.7   1   2     2e-09   2.7e-06   27.4   7.6     2    52    37    81    36    83 0.92 4Fe-4S dicluster domain
Fer4_9               PF13187.1     55 seq666_BIOID47257    -            164   1.6e-14   53.7  24.7   2   2   5.8e-11     8e-08   32.3   4.0     4    55   109   156   108   156 0.86 4Fe-4S dicluster domain
Fer4                 PF00037.22    24 seq666_BIOID47257    -            164   3.4e-14   51.6  25.1   1   1     3e-10   4.1e-07   29.2   1.0     3    24   136   157   134   157 0.90 4Fe-4S binding domain
Fer4_10              PF13237.1     52 seq666_BIOID47257    -            164   9.7e-10   37.9  27.5   1   1   4.3e-09   5.9e-06   25.8   6.3     8    52    36    80    32    80 0.81 4Fe-4S dicluster domain
Fer4_4               PF12800.2     17 seq666_BIOID47257    -            164   7.4e-09   35.1  30.9   1   3   2.1e-05     0.028   14.6   0.9     4    15    37    48    31    54 0.91 4Fe-4S binding domain
Fer4_4               PF12800.2     17 seq666_BIOID47257    -            164   7.4e-09   35.1  30.9   2   3   0.00018      0.25   11.6   1.0     4    15   102   118   100   127 0.75 4Fe-4S binding domain
Fer4_4               PF12800.2     17 seq666_BIOID47257    -            164   7.4e-09   35.1  30.9   3   3   1.4e-06    0.0019   18.2   2.7     1    16   138   153   138   155 0.91 4Fe-4S binding domain
Fer4_6               PF12837.2     24 seq666_BIOID47257    -            164   7.6e-09   34.9  30.8   1   1   1.3e-08   1.8e-05   24.2   1.2     5    24   137   156   134   156 0.90 4Fe-4S binding domain
PK                   PF00224.16   348 seq667_BIOID47257    -            480  5.8e-144  478.8   4.6   1   1  1.2e-147  8.1e-144  478.4   3.2     2   345     6   347     5   350 0.98 Pyruvate kinase, barrel domain
PK_C                 PF02887.11   117 seq667_BIOID47257    -            480   4.5e-31  106.7   1.5   1   1   6.5e-35   4.5e-31  106.7   1.1     2   116   363   477   362   478 0.98 Pyruvate kinase, alpha/beta domain
Amidinotransf        PF02274.12   281 seq668_BIOID47257    -            407   4.6e-91  304.6   0.0   1   1   3.8e-95   5.3e-91  304.4   0.0     1   281    19   404    19   404 0.99 Amidinotransferase
COX1                 PF00115.15   447 seq671_BIOID47257    -            663  5.5e-154  512.9  72.0   1   1    4e-158  5.5e-154  512.9  49.9     1   446    54   504    54   505 0.98 Cytochrome C and Quinol oxidase polypeptide I
LuxS                 PF02664.10   157 seq674_BIOID47257    -            171   2.8e-77  257.5   0.0   1   1   2.3e-81   3.1e-77  257.3   0.0     2   156     3   161     2   162 0.98 S-Ribosylhomocysteinase (LuxS)
FTR1                 PF03239.9    306 seq675_BIOID47257    -            648   6.2e-66  222.2   2.0   1   1   4.5e-70   6.2e-66  222.2   1.4     2   303   159   557   158   560 0.92 Iron permease FTR1 family
UPF0126              PF03458.8     81 seq677_BIOID47257    -            205   1.5e-44  149.3  24.6   1   2   3.2e-25   4.3e-21   74.1   4.6     2    78     4    80     3    83 0.96 UPF0126 domain
UPF0126              PF03458.8     81 seq677_BIOID47257    -            205   1.5e-44  149.3  24.6   2   2   1.8e-28   2.5e-24   84.5   4.1     1    79    89   166    89   168 0.97 UPF0126 domain
UPF0118              PF01594.11   327 seq679_BIOID47257    -            353   9.1e-84  281.1  41.3   1   1   7.4e-88     1e-83  280.9  28.6     3   326    20   345    18   346 0.97 Domain of unknown function DUF20
Caudo_TAP            PF02413.12   130 seq680_BIOID47257    -            191   7.4e-38  129.5   0.7   1   1   6.9e-42   9.5e-38  129.1   0.5     1   129    72   191    72   191 0.98 Caudovirales tail fibre assembly protein
ABC_tran             PF00005.22   118 seq681_BIOID47257    -            715   1.9e-19   70.0   0.0   1   1   5.2e-23   3.5e-19   69.1   0.0     1   118   514   641   514   641 0.94 ABC transporter
ABC_membrane         PF00664.18   275 seq681_BIOID47257    -            715   2.9e-18   66.1   7.9   1   1   5.8e-22     4e-18   65.7   5.5     4   266   157   418   155   427 0.89 ABC transporter transmembrane region
KduI                 PF04962.7    262 seq682_BIOID47257    -            278   4.5e-42  143.8   0.3   1   1   3.9e-46   5.4e-42  143.5   0.2     8   261    31   273    24   274 0.89 KduI/IolB family
tRNA_U5-meth_tr      PF05958.6    352 seq683_BIOID47257    -            433   2.8e-29  101.7   0.0   1   1   3.4e-31   4.2e-28   97.9   0.0   165   351   254   431    96   432 0.71 tRNA (Uracil-5-)-methyltransferase
Methyltransf_31      PF13847.1    152 seq683_BIOID47257    -            433   6.3e-14   51.7   0.0   1   1   8.1e-17     1e-13   51.0   0.0     4   111   287   391   284   424 0.79 Methyltransferase domain
TRAM                 PF01938.15    61 seq683_BIOID47257    -            433   3.5e-13   48.9   0.1   1   1   4.8e-16     6e-13   48.2   0.1     2    61    11    67    10    67 0.96 TRAM domain
Methyltransf_26      PF13659.1    117 seq683_BIOID47257    -            433   1.7e-10   40.8   0.1   1   1   4.3e-12   5.3e-09   36.0   0.0     2    81   288   367   287   423 0.87 Methyltransferase domain
Methyltransf_18      PF12847.2    112 seq683_BIOID47257    -            433   2.7e-08   34.2   0.0   1   1   4.7e-11   5.8e-08   33.1   0.0     1    78   286   364   286   406 0.84 Methyltransferase domain
PCMT                 PF01135.14   210 seq683_BIOID47257    -            433   9.9e-08   31.6   0.0   1   1   1.6e-10     2e-07   30.6   0.0    59   130   272   340   258   351 0.89 Protein-L-isoaspartate(D-aspartate) O-methyltransferase (PCMT)
Met_10               PF02475.11   200 seq683_BIOID47257    -            433   2.8e-06   26.9   0.0   1   1   3.5e-09   4.3e-06   26.3   0.0    99   173   284   360   269   385 0.79 Met-10+ like-protein
RrnaAD               PF00398.15   262 seq683_BIOID47257    -            433   3.3e-06   26.1   0.0   1   1   4.5e-09   5.6e-06   25.4   0.0    14    84   270   342   259   350 0.91 Ribosomal RNA adenine dimethylase
MTS                  PF05175.9    170 seq683_BIOID47257    -            433   1.6e-05   24.2   0.0   1   1   2.7e-08   3.4e-05   23.1   0.0    24    97   279   350   274   378 0.87 Methyltransferase small domain
Cons_hypoth95        PF03602.10   183 seq683_BIOID47257    -            433   2.3e-05   23.7   0.0   1   1   3.7e-08   4.7e-05   22.7   0.0    42   122   286   364   274   384 0.89 Conserved hypothetical protein 95
PhoH                 PF02562.11   205 seq684_BIOID47257    -            307   1.6e-76  255.9   0.0   1   1   1.5e-80   2.1e-76  255.6   0.0     2   204   102   306   101   307 0.98 PhoH-like protein
TonB                 PF03544.9     79 seq685_BIOID47257    -            108   1.2e-13   50.9   0.0   1   1   1.1e-17   1.4e-13   50.6   0.0     2    59    33    90    32   104 0.93 Gram-negative bacterial tonB protein
DUF2498              PF10692.4     82 seq686_BIOID47257    -             83   2.6e-44  148.6   0.1   1   1   2.2e-48   2.9e-44  148.4   0.1     2    82     3    83     2    83 0.98 Protein of unknown function (DUF2498)
Fe-S_biosyn          PF01521.15    91 seq687_BIOID47257    -            118   4.8e-29   99.8   0.0   1   1   4.1e-33   5.6e-29   99.6   0.0     1    91    13   104    13   104 0.99 Iron-sulphur cluster biosynthesis
Radical_SAM          PF04055.16   166 seq688_BIOID47257    -            384   2.5e-13   50.3   0.1   1   1   1.2e-16   8.3e-13   48.7   0.1     2   158   120   289   119   299 0.73 Radical SAM superfamily
MscS_TM              PF12794.2    340 seq689_BIOID47257    -           1107  3.7e-122  407.0  13.3   1   1  8.1e-126  3.7e-122  407.0   9.2     2   340   474   814   473   814 0.97 Mechanosensitive ion channel inner membrane domain 1
MscS_porin           PF12795.2    240 seq689_BIOID47257    -           1107   3.3e-57  193.4  55.4   1   1   7.3e-61   3.3e-57  193.4  38.4     1   239    30   260    27   261 0.96 Mechanosensitive ion channel porin domain
MS_channel           PF00924.13   206 seq689_BIOID47257    -           1107   1.1e-53  181.5   2.9   1   1   2.6e-57   1.2e-53  181.4   0.5     2   206   875  1074   874  1074 0.99 Mechanosensitive ion channel
Fumerase             PF05681.9    271 seq691_BIOID47257    -            548   2.2e-89  299.0   0.0   1   1   4.1e-93   2.8e-89  298.6   0.0     2   271    48   328    47   328 0.98 Fumarate hydratase (Fumerase)
Fumerase_C           PF05683.7    206 seq691_BIOID47257    -            548   1.8e-84  281.8   0.0   1   1   5.4e-88   3.7e-84  280.8   0.0     1   204   332   539   332   541 0.98 Fumarase C-terminus
DAO                  PF01266.19   358 seq693_BIOID47257    -            429   1.6e-22   79.7   5.5   1   2   1.4e-10   2.2e-07   30.0   0.2     1    37     7    43     7    94 0.78 FAD dependent oxidoreductase
DAO                  PF01266.19   358 seq693_BIOID47257    -            429   1.6e-22   79.7   5.5   2   2   2.8e-17   4.3e-14   52.0   0.6   144   356   105   328    98   330 0.63 FAD dependent oxidoreductase
FAD_binding_3        PF01494.14   356 seq693_BIOID47257    -            429   1.3e-13   50.6   1.2   1   1   2.5e-16   3.8e-13   49.1   0.1     2   195     6   187     5   224 0.83 FAD binding domain
FAD_oxidored         PF12831.2    428 seq693_BIOID47257    -            429     6e-09   35.3   1.1   1   1   3.9e-12     6e-09   35.3   0.7     1   143     7   157     7   161 0.76 FAD dependent oxidoreductase
HI0933_like          PF03486.9    409 seq693_BIOID47257    -            429   3.8e-08   32.1   1.6   1   1   9.9e-11   1.5e-07   30.1   1.1     2   167     7   165     6   182 0.85 HI0933-like protein
NAD_binding_8        PF13450.1     68 seq693_BIOID47257    -            429   5.3e-07   29.4   1.2   1   1   9.2e-10   1.4e-06   28.1   0.8     1    32    10    41    10    63 0.90 NAD(P)-binding Rossmann-like domain
Thi4                 PF01946.12   230 seq693_BIOID47257    -            429   5.4e-07   28.8   1.4   1   1   4.2e-09   6.4e-06   25.3   0.4    18    64     6    52     3    57 0.94 Thi4 family
FAD_binding_2        PF00890.19   421 seq693_BIOID47257    -            429   8.9e-07   27.9  17.4   1   1     3e-08   4.5e-05   22.3   4.8     1    35     7    41     7    52 0.92 FAD binding domain
Pyr_redox_2          PF07992.9    200 seq693_BIOID47257    -            429   1.8e-06   27.8   1.6   1   1   3.4e-09   5.2e-06   26.3   1.1     1    90     7    95     7   307 0.84 Pyridine nucleotide-disulphide oxidoreductase
2-oxoacid_dh         PF00198.18   231 seq694_BIOID47257    -            405   7.8e-82  273.8   0.0   1   1   2.2e-85     1e-81  273.5   0.0     3   231   175   403   173   403 0.98 2-oxoacid dehydrogenases acyltransferase (catalytic domain)
Biotin_lipoyl        PF00364.17    74 seq694_BIOID47257    -            405   6.9e-18   63.9   0.3   1   1   3.6e-21   1.6e-17   62.7   0.2     2    73     5    76     4    77 0.96 Biotin-requiring enzyme
E3_binding           PF02817.12    39 seq694_BIOID47257    -            405   4.1e-15   55.0   2.3   1   1     1e-18   4.6e-15   54.8   0.1     5    39   114   148   111   148 0.96 e3 binding domain
AA_kinase            PF00696.23   241 seq695_BIOID47257    -            241   1.7e-27   96.3   0.2   1   1   1.9e-31   2.7e-27   95.7   0.2     1   241    10   219    10   219 0.77 Amino acid kinase family
Virul_fac_BrkB       PF03631.10   260 seq696_BIOID47257    -            290     1e-55  188.8  24.6   1   1   8.7e-60   1.2e-55  188.6  17.0     2   258    29   274    28   276 0.88 Virulence factor BrkB
AA_permease          PF00324.16   479 seq697_BIOID47257    -            454   1.8e-38  131.9  38.2   1   1   3.3e-42   2.3e-38  131.6  26.5     2   427    25   418    24   440 0.83 Amino acid permease
AA_permease_2        PF13520.1    426 seq697_BIOID47257    -            454   1.4e-35  122.5  36.2   1   1   3.9e-39   2.7e-35  121.6  25.0    34   399    55   413    25   437 0.81 Amino acid permease
GTP_EFTU             PF00009.22   188 seq698_BIOID47257    -            704   2.8e-64  215.9   0.1   1   1   1.4e-67   4.7e-64  215.1   0.1     2   188     9   288     8   288 0.94 Elongation factor Tu GTP binding domain
EFG_IV               PF03764.13   120 seq698_BIOID47257    -            704   5.2e-44  148.5   0.0   1   1   3.1e-47   1.1e-43  147.5   0.0     1   120   486   609   486   609 0.99 Elongation factor G, domain IV
EFG_C                PF00679.19    89 seq698_BIOID47257    -            704   4.7e-29   99.9   0.1   1   1   3.8e-32   1.3e-28   98.5   0.0     1    87   611   696   611   698 0.97 Elongation factor G C-terminus
GTP_EFTU_D2          PF03144.20    74 seq698_BIOID47257    -            704   2.5e-15   56.2   0.2   1   1   2.1e-18   7.1e-15   54.7   0.1     1    74   331   398   331   398 0.94 Elongation factor Tu domain 2
Methyltransf_11      PF08241.7     95 seq699_BIOID47257    -            256   3.1e-23   81.9   0.1   1   1   5.2e-26   5.5e-23   81.1   0.1     1    95    49   145    49   145 0.97 Methyltransferase domain
Methyltransf_31      PF13847.1    152 seq699_BIOID47257    -            256   1.7e-19   69.7   0.0   1   1   2.2e-22   2.3e-19   69.3   0.0     5   113    46   159    43   236 0.85 Methyltransferase domain
Methyltransf_23      PF13489.1    162 seq699_BIOID47257    -            256   1.6e-17   63.5   0.0   1   1   2.1e-20   2.2e-17   63.1   0.0     7   159    31   191    26   194 0.79 Methyltransferase domain
Ubie_methyltran      PF01209.13   233 seq699_BIOID47257    -            256   3.4e-16   58.9   0.0   1   1   4.4e-19   4.6e-16   58.5   0.0    32   158    27   152     2   162 0.83 ubiE/COQ5 methyltransferase family
Methyltransf_18      PF12847.2    112 seq699_BIOID47257    -            256   1.5e-14   54.4   0.1   1   1   2.6e-17   2.8e-14   53.5   0.0     1   109    44   145    44   148 0.90 Methyltransferase domain
Methyltransf_12      PF08242.7     99 seq699_BIOID47257    -            256   2.2e-12   47.2   0.1   1   1   3.4e-15   3.6e-12   46.5   0.1     1    99    49   143    49   143 0.93 Methyltransferase domain
Methyltransf_25      PF13649.1    101 seq699_BIOID47257    -            256   2.8e-12   46.7   0.4   1   1   4.8e-15   5.1e-12   45.9   0.1     1   101    48   141    48   141 0.91 Methyltransferase domain
Methyltransf_26      PF13659.1    117 seq699_BIOID47257    -            256   1.4e-09   37.9   0.7   1   1   2.8e-12   2.9e-09   36.8   0.2     3   112    47   144    45   147 0.87 Methyltransferase domain
MTS                  PF05175.9    170 seq699_BIOID47257    -            256   8.3e-09   34.9   0.1   1   1   1.4e-11   1.5e-08   34.0   0.0    25   141    38   147    32   176 0.80 Methyltransferase small domain
Methyltransf_8       PF05148.10   219 seq699_BIOID47257    -            256   2.4e-08   33.7   0.0   1   1   1.8e-10   1.9e-07   30.8   0.0    50   163    16   152     6   177 0.68 Hypothetical methyltransferase
Methyltransf_29      PF03141.11   506 seq699_BIOID47257    -            256   2.1e-06   26.2   0.1   1   1   2.5e-09   2.6e-06   25.9   0.0   117   217    44   145     8   172 0.75 Putative S-adenosyl-L-methionine-dependent methyltransferase
TehB                 PF03848.9    192 seq699_BIOID47257    -            256   6.3e-06   25.3   0.0   1   1   1.1e-08   1.2e-05   24.4   0.0    31   101    45   117    13   156 0.80 Tellurite resistance protein TehB
Methyltransf_9       PF08003.6    315 seq699_BIOID47257    -            256   8.2e-06   24.6   0.0   1   1   1.1e-08   1.2e-05   24.1   0.0   100   224    29   152    23   160 0.80 Protein of unknown function (DUF1698)
Abhydrolase_2        PF02230.11   216 seq700_BIOID47257    -            240   7.2e-53  179.1   0.0   1   1     3e-56   8.3e-53  178.9   0.0     2   216    12   217    11   217 0.96 Phospholipase/Carboxylesterase
DLH                  PF01738.13   218 seq700_BIOID47257    -            240   3.2e-12   46.0   0.0   1   1   1.6e-15   4.3e-12   45.6   0.0    72   194    85   205    69   225 0.89 Dienelactone hydrolase family
Abhydrolase_5        PF12695.2    142 seq700_BIOID47257    -            240   3.5e-09   36.4   0.4   1   1   1.8e-12   4.8e-09   35.9   0.3     2   141    27   199    26   200 0.71 Alpha/beta hydrolase family
HOK_GEF              PF01848.11    43 seq701_BIOID47257    -             50   2.7e-16   58.4   0.9   1   1   2.2e-20     3e-16   58.3   0.6     1    43     4    46     4    46 0.99 Hok/gef family
MFS_1                PF07690.11   354 seq703_BIOID47257    -            396     4e-46  157.2  55.1   1   1   8.8e-50     4e-46  157.2  38.2     2   353    16   358    15   359 0.87 Major Facilitator Superfamily
Sugar_tr             PF00083.19   451 seq703_BIOID47257    -            396   5.4e-12   44.9  15.6   1   1   1.2e-15   5.4e-12   44.9  10.8    48   191    47   184    35   189 0.95 Sugar (and other) transporter
TRI12                PF06609.8    599 seq703_BIOID47257    -            396   1.1e-06   26.9   7.0   1   1   2.5e-10   1.1e-06   26.9   4.8    64   215    30   183     2   202 0.71 Fungal trichothecene efflux pump (TRI12)
GGDEF                PF00990.16   161 seq705_BIOID47257    -            430   1.2e-45  154.8   0.0   1   1   4.6e-49   2.1e-45  154.0   0.0     1   161   273   426   273   426 0.96 GGDEF domain
PAS_4                PF08448.5    110 seq705_BIOID47257    -            430   1.3e-08   34.7   0.0   1   1   1.3e-11   5.8e-08   32.6   0.0     6   110   162   264   156   264 0.89 PAS fold
PAS_8                PF13188.1     64 seq705_BIOID47257    -            430   5.6e-07   29.0   0.0   1   2   6.3e-05      0.29   10.9   0.0     5    34    27    58    24    98 0.75 PAS domain
PAS_8                PF13188.1     64 seq705_BIOID47257    -            430   5.6e-07   29.0   0.0   2   2   3.3e-06     0.015   15.0   0.0     9    37   157   194   150   218 0.72 PAS domain
DUF3458              PF11940.3    367 seq708_BIOID47257    -            870  4.4e-141  469.8   5.5   1   1  1.5e-144    7e-141  469.2   3.8     2   367   458   827   457   827 0.99 Domain of unknown function (DUF3458)
Peptidase_M1         PF01433.15   390 seq708_BIOID47257    -            870   7.6e-67  225.9   0.0   1   1   4.1e-70   1.9e-66  224.6   0.0   122   390   112   384    21   384 0.90 Peptidase family M1
Peptidase_MA_2       PF13485.1    128 seq708_BIOID47257    -            870   4.6e-18   65.3   0.1   1   1   3.2e-21   1.5e-17   63.7   0.0    16   128   282   407   262   407 0.80 Peptidase MA superfamily
AAA_PrkA             PF08298.6    358 seq710_BIOID47257    -            644  1.3e-180  599.6   0.0   1   1  2.6e-184  1.8e-180  599.1   0.0     2   358    20   380    19   380 0.99 PrkA AAA domain
PrkA                 PF06798.7    254 seq710_BIOID47257    -            644   6.8e-86  287.5   2.2   1   1   2.2e-89   1.5e-85  286.4   1.5     1   254   382   636   382   636 0.98 PrkA serine protein kinase C-terminal domain
Fer4_5               PF12801.2     48 seq712_BIOID47257    -            287   8.9e-16   57.3   8.8   1   2   1.1e-15   3.1e-12   45.9   0.2     1    47    81   127    81   128 0.89 4Fe-4S binding domain
Fer4_5               PF12801.2     48 seq712_BIOID47257    -            287   8.9e-16   57.3   8.8   2   2   3.2e-08   8.7e-05   22.1   2.1     6    38   178   211   172   218 0.80 4Fe-4S binding domain
Fer4_6               PF12837.2     24 seq712_BIOID47257    -            287   1.2e-08   34.2  23.1   1   1   1.5e-10   4.1e-07   29.4   2.0     2    21   219   238   218   243 0.89 4Fe-4S binding domain
Fer4_10              PF13237.1     52 seq712_BIOID47257    -            287   1.6e-07   30.8  10.4   1   1     6e-11   1.6e-07   30.8   7.2     4    51   221   270   218   271 0.95 4Fe-4S dicluster domain
Peripla_BP_3         PF13377.1    160 seq713_BIOID47257    -            343   3.7e-27   95.1   0.0   1   1   3.1e-30   1.4e-26   93.2   0.0     2   160   180   343   179   343 0.87 Periplasmic binding protein-like domain
LacI                 PF00356.16    46 seq713_BIOID47257    -            343   1.2e-18   66.3   0.0   1   1   5.8e-22   2.6e-18   65.2   0.0     1    46    14    59    14    59 0.99 Bacterial regulatory proteins, lacI family
Peripla_BP_1         PF00532.16   279 seq713_BIOID47257    -            343   9.4e-17   60.9   0.1   1   1   3.2e-20   1.5e-16   60.3   0.0     2   277    71   336    70   338 0.80 Periplasmic binding proteins and sugar binding domain of LacI family
DUF535               PF04393.8    288 seq720_BIOID47257    -            330  1.2e-104  349.1   0.5   1   1    1e-108  1.4e-104  348.9   0.4     5   288    44   328    40   328 0.98 Protein of unknown function (DUF535)
ADH_zinc_N           PF00107.21   130 seq721_BIOID47257    -            425   1.8e-18   66.2   0.1   1   1     7e-22   4.8e-18   64.8   0.0     1   128   186   329   186   331 0.96 Zinc-binding dehydrogenase
ADH_N                PF08240.7    109 seq721_BIOID47257    -            425   8.3e-08   31.8   0.1   1   1     3e-11     2e-07   30.6   0.1     2    66    27    98    26   126 0.82 Alcohol dehydrogenase GroES-like domain
Usher                PF00577.15   552 seq722_BIOID47257    -            840  1.1e-158  529.3  32.0   1   1    3e-162  1.4e-158  529.0  22.2     3   551   199   752   197   753 0.95 Type VII secretion system (T7SS), usher protein
PapC_N               PF13954.1    146 seq722_BIOID47257    -            840   5.4e-41  139.4   0.4   1   1   2.2e-44   9.8e-41  138.6   0.0     1   146    36   183    36   183 0.97 PapC N-terminal domain
PapC_C               PF13953.1     68 seq722_BIOID47257    -            840   6.9e-14   51.1   0.4   1   1   9.5e-16   4.3e-12   45.3   0.0     3    60   765   820   764   827 0.93 PapC C-terminal domain
LacY_symp            PF01306.14   413 seq723_BIOID47257    -            335    2e-163  543.6  28.5   1   1  3.3e-167  2.3e-163  543.4  19.7    83   412     1   330     1   331 0.99 LacY proton/sugar symporter
MFS_1                PF07690.11   354 seq723_BIOID47257    -            335   1.2e-09   37.2  41.5   1   1   2.9e-12     2e-08   33.3  19.4    70   313     3   251     1   259 0.72 Major Facilitator Superfamily
GerE                 PF00196.14    58 seq724_BIOID47257    -            206   1.2e-12   46.7   0.0   1   1   2.7e-16   1.8e-12   46.2   0.0     3    56   141   194   139   195 0.94 Bacterial regulatory proteins, luxR family
Sigma70_r4_2         PF08281.7     54 seq724_BIOID47257    -            206   5.1e-06   25.7   0.0   1   1   1.3e-09   8.7e-06   24.9   0.0    10    54   141   184   140   184 0.96 Sigma-70, region 4
DUF469               PF04320.9    101 seq725_BIOID47257    -            118   6.1e-42  142.3   0.6   1   1   5.2e-46   7.1e-42  142.1   0.4     1   101    17   117    17   117 1.00 Protein with unknown function (DUF469)
Pyrophosphatase      PF00719.14   156 seq726_BIOID47257    -            176   2.9e-61  205.3   0.1   1   1   2.4e-65   3.3e-61  205.1   0.0     2   155    18   174    17   175 0.98 Inorganic pyrophosphatase
Lactate_perm         PF02652.9    522 seq727_BIOID47257    -            551  6.4e-234  777.1  41.5   1   1  5.3e-238  7.3e-234  776.9  28.8     1   522    16   542    16   542 0.99 L-lactate permease
LysR_substrate       PF03466.15   209 seq728_BIOID47257    -            297   5.7e-47  159.3   1.3   1   1   1.2e-50   7.9e-47  158.9   0.9     2   208    89   296    88   297 0.96 LysR substrate binding domain
HTH_1                PF00126.22    60 seq728_BIOID47257    -            297     2e-23   81.7   1.9   1   1   5.8e-27   3.9e-23   80.8   1.3     1    60     5    64     5    64 0.98 Bacterial regulatory helix-turn-helix protein, lysR family
Ldh_2                PF02615.9    335 seq729_BIOID47257    -            332  9.9e-144  478.0   0.0   1   1    8e-148  1.1e-143  477.8   0.0     1   334     1   331     1   332 0.99 Malate/L-lactate dehydrogenase
DUF1323              PF07037.6    122 seq731_BIOID47257    -            130   1.2e-53  180.2   0.0   1   1   3.1e-57   1.4e-53  180.1   0.0     1   122     8   129     8   129 0.99 Putative transcription regulator (DUF1323)
HTH_17               PF12728.2     51 seq731_BIOID47257    -            130   2.3e-08   34.0   0.0   1   1   1.2e-11   5.5e-08   32.8   0.0     2    38     8    49     8    52 0.82 Helix-turn-helix domain
FlaE                 PF07559.9    130 seq732_BIOID47257    -            401   1.6e-24   86.8  11.1   1   1   3.5e-28   1.6e-24   86.8   7.7     1   130   170   282   170   282 0.94 Flagellar basal body protein FlaE
Flg_bbr_C            PF06429.8     74 seq732_BIOID47257    -            401     5e-21   74.2   1.6   1   1   4.6e-24   2.1e-20   72.2   1.1     2    74   323   400   322   400 0.92 Flagellar basal body rod FlgEFG protein C-terminal
Flg_bb_rod           PF00460.15    31 seq732_BIOID47257    -            401   9.7e-12   44.2   4.1   1   1   2.1e-15   9.7e-12   44.2   2.8     2    31     4    33     3    33 0.96 Flagella basal body rod protein
YscJ_FliF            PF01514.12   207 seq734_BIOID47257    -            552   1.3e-65  220.3   0.0   1   1   7.4e-69   5.1e-65  218.3   0.0     9   205    28   223    17   225 0.96 Secretory protein of YscJ/FliF family
YscJ_FliF_C          PF08345.6    160 seq734_BIOID47257    -            552   4.6e-52  176.0   4.8   1   1   6.7e-56   4.6e-52  176.0   3.3     1   160   250   429   250   429 0.88 Flagellar M-ring protein C-terminal
Sod_Fe_C             PF02777.13   106 seq735_BIOID47257    -            193   1.9e-45  152.9   1.9   1   1   1.5e-48     1e-44  150.5   0.1     1   105    87   190    87   191 0.98 Iron/manganese superoxide dismutases, C-terminal domain
Sod_Fe_N             PF00081.17    82 seq735_BIOID47257    -            193     3e-35  120.2   0.6   1   1   7.4e-39   5.1e-35  119.5   0.4     1    82     2    82     2    82 0.98 Iron/manganese superoxide dismutases, alpha-hairpin domain
OMP_b-brl            PF13505.1    176 seq736_BIOID47257    -            173     4e-27   95.1  13.5   1   1   7.2e-31   4.9e-27   94.8   9.3     2   176    11   173     8   173 0.87 Outer membrane protein beta-barrel domain
Ail_Lom              PF06316.6    199 seq736_BIOID47257    -            173   1.6e-23   83.1   4.8   1   2   2.3e-18   1.6e-14   53.7   1.0     1   126     3   117     3   129 0.77 Enterobacterial Ail/Lom protein
Ail_Lom              PF06316.6    199 seq736_BIOID47257    -            173   1.6e-23   83.1   4.8   2   2   2.1e-11   1.5e-07   31.0   0.1   154   199   128   173   121   173 0.93 Enterobacterial Ail/Lom protein
Thymidylate_kin      PF02223.12   186 seq738_BIOID47257    -            213   4.4e-60  202.1   0.0   1   1   3.7e-64     5e-60  201.9   0.0     1   186     8   200     8   200 0.98 Thymidylate kinase
TraG_N               PF07916.6    466 seq739_BIOID47257    -            118   1.8e-27   95.8  13.2   1   1   1.4e-31   1.9e-27   95.7   9.1   334   454     1   115     1   118 0.97 TraG-like protein, N-terminal region
DAHP_synth_1         PF00793.15   272 seq742_BIOID47257    -            350  3.6e-105  350.4   0.0   1   1  3.1e-109  4.2e-105  350.2   0.0     8   271    40   338    25   339 0.96 DAHP synthetase I family
GFO_IDH_MocA         PF01408.17   120 seq743_BIOID47257    -            334   6.9e-29  100.6   0.1   1   1   8.2e-33   1.1e-28  100.0   0.1     1   117     8   124     8   127 0.97 Oxidoreductase family, NAD-binding Rossmann fold
GrpE                 PF01025.14   166 seq744_BIOID47257    -            197   1.4e-47  161.2   3.3   1   1   1.2e-51   1.7e-47  160.9   2.3     5   166    35   194     7   194 0.87 GrpE
IspA                 PF04279.10   176 seq746_BIOID47257    -            179   9.5e-72  240.5  23.5   1   1   7.9e-76   1.1e-71  240.3  16.3     1   175     1   175     1   176 0.99 Intracellular septation protein A
Asp_Glu_race         PF01177.17   217 seq747_BIOID47257    -            285   1.7e-29  103.2   0.1   1   1   1.7e-33   2.3e-29  102.7   0.0     2   215    25   234    24   236 0.84 Asp/Glu/Hydantoin racemase
PTA_PTB              PF01515.14   319 seq749_BIOID47257    -            759  2.1e-100  335.7   0.0   1   1  8.4e-104  2.9e-100  335.3   0.0     2   319   430   751   429   751 0.98 Phosphate acetyl/butaryl transferase
Malic_M              PF03949.10   255 seq749_BIOID47257    -            759   3.4e-71  239.6   1.6   1   1   1.9e-74   6.4e-71  238.7   1.1     1   255   163   401   163   401 0.97 Malic enzyme, NAD binding domain
malic                PF00390.14   182 seq749_BIOID47257    -            759   6.5e-32  110.4   0.3   1   1   5.9e-33     2e-29  102.3   0.2     2   182    19   151    18   151 0.98 Malic enzyme, N-terminal domain
PNTB                 PF02233.11   464 seq753_BIOID47257    -            462  7.5e-230  763.3  19.7   1   1  6.2e-234  8.5e-230  763.1  13.6     2   464     5   462     4   462 0.98 NAD(P) transhydrogenase beta subunit
DUF1212              PF06738.7    193 seq754_BIOID47257    -            277   4.4e-59  199.0   0.8   1   1   3.3e-63   4.4e-59  199.0   0.5     1   193    37   228    37   228 0.99 Protein of unknown function (DUF1212)
ACPS                 PF01648.15   113 seq755_BIOID47257    -            126   6.4e-22   77.4   0.1   1   1   5.3e-26   7.2e-22   77.3   0.0     1   113     5   122     5   122 0.96 4'-phosphopantetheinyl transferase superfamily
LysR_substrate       PF03466.15   209 seq756_BIOID47257    -            294   2.5e-42  144.2   0.0   1   1   5.1e-46   3.5e-42  143.7   0.0     2   204    87   286    86   290 0.96 LysR substrate binding domain
HTH_1                PF00126.22    60 seq756_BIOID47257    -            294   1.4e-22   79.0   0.1   1   1   8.3e-26   5.7e-22   77.1   0.0     1    60     3    62     3    62 0.98 Bacterial regulatory helix-turn-helix protein, lysR family
Radical_SAM          PF04055.16   166 seq757_BIOID47257    -            342   5.2e-09   36.3   0.0   1   1   3.4e-12   1.6e-08   34.8   0.0     5   157   118   263   115   270 0.74 Radical SAM superfamily
Fer4_14              PF13394.1    117 seq757_BIOID47257    -            342   2.5e-06   27.4   0.0   1   1   1.6e-09   7.5e-06   25.8   0.0     6    86   118   195   114   222 0.68 4Fe-4S single cluster domain
Fer4_12              PF13353.1    139 seq757_BIOID47257    -            342   1.5e-05   25.0   0.0   1   1   9.7e-09   4.4e-05   23.4   0.0     8    68   112   172   104   191 0.72 4Fe-4S single cluster domain
LysR_substrate       PF03466.15   209 seq760_BIOID47257    -            309     7e-38  129.7   0.0   1   1   1.3e-41   9.1e-38  129.3   0.0     4   207    90   291    87   293 0.95 LysR substrate binding domain
HTH_1                PF00126.22    60 seq760_BIOID47257    -            309   2.1e-20   72.0   0.7   1   1   5.1e-24   3.5e-20   71.3   0.5     1    60     4    63     4    63 0.97 Bacterial regulatory helix-turn-helix protein, lysR family
FdhD-NarQ            PF02634.10   236 seq761_BIOID47257    -            277   1.4e-72  243.8   0.0   1   1   1.2e-76   1.7e-72  243.6   0.0     1   235    38   275    38   276 0.92 FdhD/NarQ family
ThiS                 PF02597.15    78 seq762_BIOID47257    -             81   2.4e-22   79.0   0.0   1   1     2e-26   2.7e-22   78.8   0.0     1    78     4    81     4    81 0.99 ThiS family
YmgB                 PF10798.3     61 seq763_BIOID47257    -             78   3.3e-05   23.4   0.0   1   1   3.6e-09   4.9e-05   22.9   0.0     4    35    27    58    25    64 0.93 Biofilm development protein YmgB/AriR
Na_H_Exchanger       PF00999.16   384 seq765_BIOID47257    -            558     2e-75  253.5  52.3   1   1     4e-79   2.8e-75  253.1  36.3     4   379    14   385    11   389 0.94 Sodium/hydrogen exchanger family
TrkA_N               PF02254.13   116 seq765_BIOID47257    -            558   7.1e-25   87.1   0.3   1   1   1.8e-28   1.3e-24   86.3   0.2     2   115   421   534   420   535 0.97 TrkA-N domain
DUF1471              PF07338.8     56 seq766_BIOID47257    -             85   8.5e-20   70.0   0.1   1   1   8.2e-24   1.1e-19   69.6   0.0     2    56    33    85    32    85 0.98 Protein of unknown function (DUF1471)
Poly_export          PF02563.11    83 seq767_BIOID47257    -            559   1.1e-17   63.3   0.4   1   1   6.8e-21   4.6e-17   61.4   0.0     6    81    86   162    81   164 0.90 Polysaccharide biosynthesis/export protein
HOK_GEF              PF01848.11    43 seq768_BIOID47257    -             91   2.5e-23   81.0   2.6   1   1   2.4e-27   3.3e-23   80.6   1.8     2    43    46    87    45    87 0.97 Hok/gef family
CitMHS               PF03600.11   349 seq769_BIOID47257    -            610   1.3e-81  273.8   6.8   1   1   2.3e-78     8e-75  251.4   0.0     3   349    11   558     9   558 0.98 Citrate transporter
TrkA_C               PF02080.16    71 seq769_BIOID47257    -            610   4.6e-26   90.1   0.7   1   2   1.5e-15   5.1e-12   45.1   0.1     2    64   231   297   230   305 0.90 TrkA-C domain
TrkA_C               PF02080.16    71 seq769_BIOID47257    -            610   4.6e-26   90.1   0.7   2   2   5.3e-15   1.8e-11   43.3   0.0     1    66   326   392   326   395 0.87 TrkA-C domain
Na_sulph_symp        PF00939.14   471 seq769_BIOID47257    -            610   4.8e-24   84.9  47.1   1   3   1.8e-08   6.1e-05   21.9   3.2    34   118     9    90     4    92 0.92 Sodium:sulfate symporter transmembrane region
Na_sulph_symp        PF00939.14   471 seq769_BIOID47257    -            610   4.8e-24   84.9  47.1   2   3   2.9e-10     1e-06   27.8   8.1   341   433    74   163    72   200 0.78 Sodium:sulfate symporter transmembrane region
Na_sulph_symp        PF00939.14   471 seq769_BIOID47257    -            610   4.8e-24   84.9  47.1   3   3   1.9e-16   6.5e-13   48.2  11.4   277   461   427   604   416   609 0.88 Sodium:sulfate symporter transmembrane region
DctM                 PF06808.7    416 seq769_BIOID47257    -            610   6.9e-08   31.3  52.8   1   1   4.6e-10   1.6e-06   26.8  16.4   215   411   414   604   392   609 0.79 DctM-like transporters
NapD                 PF03927.8     79 seq770_BIOID47257    -             87   4.1e-27   93.7   2.2   1   1   3.4e-31   4.6e-27   93.5   1.5     2    79     4    82     3    82 0.97 NapD protein
2-Hacid_dh_C         PF02826.14   178 seq772_BIOID47257    -            328   2.2e-62  209.2   0.0   1   1   7.6e-66   3.5e-62  208.6   0.0     1   178   112   291   112   291 0.97 D-isomer specific 2-hydroxyacid dehydrogenase, NAD binding domain
2-Hacid_dh           PF00389.25   133 seq772_BIOID47257    -            328   1.7e-31  108.3   0.1   1   1   4.3e-35   1.9e-31  108.1   0.1     1   133     9   323     9   323 0.97 D-isomer specific 2-hydroxyacid dehydrogenase, catalytic domain
NAD_binding_2        PF03446.10   162 seq772_BIOID47257    -            328     3e-05   23.8   0.1   1   1   2.9e-08   0.00013   21.7   0.0     2   116   150   263   149   271 0.85 NAD binding domain of 6-phosphogluconate dehydrogenase
Pili_assembly_N      PF00345.15   122 seq773_BIOID47257    -            244   4.4e-38  129.6   0.4   1   1   9.4e-42   6.4e-38  129.1   0.2     1   122    27   147    27   147 0.92 Gram-negative pili assembly chaperone, N-terminal domain
Pili_assembly_C      PF02753.12    68 seq773_BIOID47257    -            244   6.4e-12   45.0   0.1   1   1   2.1e-15   1.5e-11   43.8   0.1     2    63   168   226   167   230 0.83 Gram-negative pili assembly chaperone, C-terminal domain
RapA_C               PF12137.3    362 seq776_BIOID47257    -            968    3e-161  536.1   1.0   1   1  1.5e-164  4.2e-161  535.6   0.7     1   362   604   966   604   966 1.00 RNA polymerase recycling family C-terminal
SNF2_N               PF00176.18   296 seq776_BIOID47257    -            968   1.7e-40  138.6   0.0   1   1     2e-43   5.4e-40  136.9   0.0     1   256   157   422   157   468 0.88 SNF2 family N-terminal domain
Helicase_C           PF00271.26    78 seq776_BIOID47257    -            968   1.3e-13   50.5   0.0   1   1   1.2e-16   3.1e-13   49.2   0.0     3    78   524   601   522   601 0.96 Helicase conserved C-terminal domain
ResIII               PF04851.10   184 seq776_BIOID47257    -            968   1.7e-08   34.3   0.0   1   1   2.4e-11   6.4e-08   32.5   0.0    24   183   169   317   151   318 0.75 Type III restriction enzyme, res subunit
DEAD                 PF00270.24   173 seq776_BIOID47257    -            968   4.2e-08   32.7   0.0   1   1   1.6e-10   4.5e-07   29.3   0.0    16   167   172   317   155   321 0.75 DEAD/DEAH box helicase
Glyco_transf_9       PF01075.12   247 seq777_BIOID47257    -            348   1.3e-89  299.5   0.0   1   1   1.1e-93   1.5e-89  299.3   0.0     1   247    69   324    69   324 0.98 Glycosyltransferase family 9 (heptosyltransferase)
rve                  PF00665.21   120 seq778_BIOID47257    -            499   7.9e-12   45.2   0.0   1   1     1e-15   1.4e-11   44.3   0.0     2   120   123   256   122   256 0.91 Integrase core domain
GGDEF                PF00990.16   161 seq781_BIOID47257    -             70   2.4e-08   33.5   0.0   1   1   1.9e-12   2.7e-08   33.4   0.0   115   161    18    62     7    62 0.90 GGDEF domain
MR_MLE_C             PF13378.1    111 seq782_BIOID47257    -            446   1.7e-26   92.2   0.2   1   1   7.8e-30   3.5e-26   91.2   0.1     1   111   288   400   288   400 0.84 Enolase C-terminal domain-like
MR_MLE               PF01188.16    67 seq782_BIOID47257    -            446   1.7e-13   50.7   0.2   1   1   5.7e-16   2.6e-12   46.9   0.0     2    66   219   287   218   288 0.91 Mandelate racemase / muconate lactonizing enzyme, C-terminal domain
MR_MLE_N             PF02746.11   117 seq782_BIOID47257    -            446   2.5e-08   33.7   0.2   1   1   9.7e-12   4.4e-08   33.0   0.2    30   117    39   136    17   136 0.87 Mandelate racemase / muconate lactonizing enzyme, N-terminal domain
DUF1451              PF07295.6    146 seq785_BIOID47257    -            160   7.1e-53  178.2   0.3   1   1   6.1e-57   8.3e-53  177.9   0.2     2   145    12   157    11   158 0.98 Protein of unknown function (DUF1451)
PTS_IIB              PF02302.12    90 seq786_BIOID47257    -            103   7.2e-21   74.3   1.4   1   1   5.9e-25   8.1e-21   74.1   1.0     1    89     3    95     3    96 0.91 PTS system, Lactose/Cellobiose specific IIB subunit
Trp_Tyr_perm         PF03222.8    394 seq788_BIOID47257    -            415  1.6e-149  497.9  35.5   1   1  1.3e-153  1.8e-149  497.7  24.6     1   394     7   403     7   403 0.99 Tryptophan/tyrosine permease family
PD40                 PF07676.7     39 seq789_BIOID47257    -            390   1.3e-08   34.2   0.0   1   1   1.1e-05      0.14   11.7   0.0    14    39   356   379   355   379 0.93 WD40-like Beta Propeller Repeat
DUF2543              PF10820.3     81 seq791_BIOID47257    -             81   9.2e-51  169.6   1.1   1   1   7.4e-55     1e-50  169.5   0.7     1    81     1    81     1    81 1.00 Protein of unknown function (DUF2543)
Bestrophin           PF01062.16   296 seq792_BIOID47257    -            321   4.6e-89  298.1   5.1   1   1     4e-93   5.4e-89  297.9   3.5     1   296    18   301    14   301 0.99 Bestrophin, RFP-TM, chloride channel
Oxidored_molyb       PF00174.14   169 seq793_BIOID47257    -            256   2.9e-39  134.0   0.0   1   1   2.6e-43   3.6e-39  133.7   0.0     5   169   101   247    97   247 0.97 Oxidoreductase molybdopterin binding domain
Trans_reg_C          PF00486.23    77 seq794_BIOID47257    -            512     8e-18   64.0   0.0   1   1   1.1e-21   1.5e-17   63.1   0.0     1    77    24   100    24   100 0.96 Transcriptional regulatory protein, C terminal
CSD                  PF00313.17    66 seq795_BIOID47257    -             71     1e-31  108.3   0.2   1   1   8.1e-36   1.1e-31  108.2   0.1     1    65     6    70     6    71 0.98 'Cold-shock' DNA-binding domain
DUF2300              PF10062.4    138 seq797_BIOID47257    -            549   1.6e-91  303.1   4.5   1   2   1.6e-47   1.1e-43  148.1   0.4     2   137    84   216    83   217 0.98 Predicted secreted protein (DUF2300)
DUF2300              PF10062.4    138 seq797_BIOID47257    -            549   1.6e-91  303.1   4.5   2   2   4.3e-50   2.9e-46  156.5   0.2     1   138   405   532   405   532 0.99 Predicted secreted protein (DUF2300)
SpoIID               PF08486.5     96 seq797_BIOID47257    -            549   5.9e-06   26.3   0.0   1   1     2e-09   1.3e-05   25.2   0.0     5    71   312   375   308   401 0.80 Stage II sporulation protein
ADH_N                PF08240.7    109 seq798_BIOID47257    -            343   3.4e-26   91.0   3.4   1   1   5.7e-30   3.9e-26   90.8   1.5     3   108    29   139    27   140 0.94 Alcohol dehydrogenase GroES-like domain
ADH_zinc_N           PF00107.21   130 seq798_BIOID47257    -            343   1.4e-25   89.1   0.0   1   1   3.6e-29   2.5e-25   88.4   0.0     1   129   180   304   180   305 0.97 Zinc-binding dehydrogenase
CDH                  PF02611.10   222 seq799_BIOID47257    -            251   1.8e-96  321.5   0.0   1   1  1.5e-100     2e-96  321.3   0.0     2   221    31   250    30   251 0.99 CDP-diacylglycerol pyrophosphatase
ABC_tran             PF00005.22   118 seq800_BIOID47257    -            251   3.4e-21   75.6   0.0   1   1   8.5e-25   5.8e-21   74.9   0.0     1   118    44   149    44   149 0.90 ABC transporter
AAA_21               PF13304.1    303 seq800_BIOID47257    -            251   2.8e-10   40.5   0.0   1   1   4.8e-11   3.3e-07   30.4   0.0     4   302    35   184    32   186 0.87 AAA domain
Sugar_tr             PF00083.19   451 seq802_BIOID47257    -            466   9.7e-31  106.6  24.9   1   2   6.3e-30   2.9e-26   91.9   5.4     3   213    22   237    20   246 0.85 Sugar (and other) transporter
Sugar_tr             PF00083.19   451 seq802_BIOID47257    -            466   9.7e-31  106.6  24.9   2   2   1.6e-09   7.3e-06   24.7   4.9   243   447   237   445   223   449 0.75 Sugar (and other) transporter
MFS_1                PF07690.11   354 seq802_BIOID47257    -            466   2.4e-28   98.7  77.5   1   1     9e-29   4.1e-25   88.1  30.1     9   353    32   390    24   391 0.75 Major Facilitator Superfamily
MFS_2                PF13347.1    427 seq802_BIOID47257    -            466   7.7e-09   34.3  20.0   1   1   3.1e-11   1.4e-07   30.1   5.5   138   341   156   364   145   370 0.79 MFS/sugar transport protein
MoaE                 PF02391.12   117 seq803_BIOID47257    -            150   2.5e-40  136.7   0.0   1   1   2.2e-44     3e-40  136.5   0.0     2   116     6   121     5   122 0.97 MoaE protein
Acyl_transf_3        PF01757.17   340 seq804_BIOID47257    -            331   1.7e-34  119.0  37.6   1   1   1.5e-38   2.1e-34  118.7  26.1     2   339     6   318     5   322 0.89 Acyltransferase family
DUF2541              PF10807.3    134 seq806_BIOID47257    -            134   5.8e-76  252.5   1.6   1   1   4.7e-80   6.5e-76  252.4   1.1     1   134     1   134     1   134 1.00 Protein of unknown function (DUF2541)
Replicase            PF03090.12   137 seq807_BIOID47257    -            188   9.8e-29   99.8   0.2   1   1   2.3e-32   1.6e-28   99.1   0.1    60   137     2    79     1    79 0.99 Replicase family
PriCT_1              PF08708.6     72 seq807_BIOID47257    -            188   3.7e-23   81.0   0.1   1   1   1.3e-26   9.1e-23   79.7   0.0     5    72    88   159    84   159 0.95 Primase C terminal 1 (PriCT-1)
DUF2574              PF10836.3     93 seq808_BIOID47257    -             93   5.1e-53  176.6   0.1   1   1   4.1e-57   5.6e-53  176.5   0.1     1    93     1    93     1    93 1.00 Protein of unknown function (DUF2574)
DUF3442              PF11924.3    280 seq810_BIOID47257    -            464   1.7e-89  299.9   9.0   1   1   1.6e-93   2.2e-89  299.6   6.2     1   280    57   341    57   341 0.98 Protein of unknown function (DUF3442)
Rick_17kDa_Anti      PF05433.10    42 seq812_BIOID47257    -             72     2e-08   33.6  20.8   1   1     2e-12   2.7e-08   33.1  14.4     2    42    33    71    32    71 0.96 Glycine zipper 2TM domain
FliS                 PF02561.9    122 seq814_BIOID47257    -            136   2.5e-45  153.1   1.2   1   1   2.1e-49   2.9e-45  152.9   0.8     2   121     4   128     2   129 0.97 Flagellar protein FliS
EAL                  PF00563.15   236 seq817_BIOID47257    -            807   1.3e-66  224.3   0.0   1   1   1.4e-69   2.5e-66  223.4   0.0     3   236   555   789   553   789 0.96 EAL domain
PAS_9                PF13426.1    104 seq817_BIOID47257    -            807   7.7e-32  109.7   0.0   1   2   1.3e-20   2.3e-17   63.1   0.0     3   102    32   133    30   135 0.91 PAS domain
PAS_9                PF13426.1    104 seq817_BIOID47257    -            807   7.7e-32  109.7   0.0   2   2   1.6e-14   2.7e-11   43.6   0.0     3   104   156   258   154   258 0.87 PAS domain
GGDEF                PF00990.16   161 seq817_BIOID47257    -            807   7.4e-22   77.5   0.0   1   1   9.1e-25   1.6e-21   76.4   0.0     3   160   386   533   384   534 0.94 GGDEF domain
PAS                  PF00989.19   113 seq817_BIOID47257    -            807   8.6e-21   73.7   0.1   1   2   1.3e-12   2.1e-09   37.0   0.0    13   112    32   132    24   133 0.77 PAS fold
PAS                  PF00989.19   113 seq817_BIOID47257    -            807   8.6e-21   73.7   0.1   2   2   2.2e-11   3.7e-08   33.0   0.0     7   113   150   256   146   256 0.83 PAS fold
PAS_4                PF08448.5    110 seq817_BIOID47257    -            807   8.3e-14   51.4   0.0   1   1   2.7e-12   4.7e-09   36.1   0.0     1   110   150   261   150   261 0.94 PAS fold
PAS_8                PF13188.1     64 seq817_BIOID47257    -            807   5.9e-12   44.8   0.1   1   2   5.5e-07   0.00094   18.8   0.0    11    50    31    73    15    87 0.67 PAS domain
PAS_8                PF13188.1     64 seq817_BIOID47257    -            807   5.9e-12   44.8   0.1   2   2   2.8e-08   4.8e-05   22.9   0.0     7    44   150   191   141   214 0.67 PAS domain
Transthyretin        PF00576.16   112 seq818_BIOID47257    -            137   1.9e-42  143.5   0.1   1   1   1.6e-46   2.2e-42  143.3   0.1     2   112    28   136    27   136 0.98 HIUase/Transthyretin family
MASE1                PF05231.9    299 seq819_BIOID47257    -            747   7.3e-61  205.6  31.7   1   1   1.4e-64   9.6e-61  205.2  22.0     1   299    15   320    15   320 0.99 MASE1
EAL                  PF00563.15   236 seq819_BIOID47257    -            747   1.7e-60  204.3   0.3   1   1   3.6e-64   2.4e-60  203.8   0.2     2   236   498   730   497   730 0.95 EAL domain
Big_1                PF02369.11   100 seq820_BIOID47257    -            489   6.2e-93  305.0  64.3   1   5   6.2e-15   2.8e-11   43.0   1.5    50    99     2    50     1    51 0.91 Bacterial Ig-like domain (group 1)
Big_1                PF02369.11   100 seq820_BIOID47257    -            489   6.2e-93  305.0  64.3   2   5   6.5e-25     3e-21   75.0   4.6     2    97    53   145    52   148 0.96 Bacterial Ig-like domain (group 1)
Big_1                PF02369.11   100 seq820_BIOID47257    -            489   6.2e-93  305.0  64.3   3   5   3.2e-23   1.5e-19   69.6   4.2     7    96   157   245   151   248 0.86 Bacterial Ig-like domain (group 1)
Big_1                PF02369.11   100 seq820_BIOID47257    -            489   6.2e-93  305.0  64.3   4   5   3.4e-24   1.6e-20   72.7   5.7    17   100   262   343   249   343 0.90 Bacterial Ig-like domain (group 1)
Big_1                PF02369.11   100 seq820_BIOID47257    -            489   6.2e-93  305.0  64.3   5   5   5.9e-23   2.7e-19   68.8   6.3     5    99   350   445   346   446 0.94 Bacterial Ig-like domain (group 1)
Aminotran_3          PF00202.16   339 seq823_BIOID47257    -            496  6.8e-103  343.9   0.0   1   1  7.5e-107    1e-102  343.3   0.0     8   338   111   433   106   434 0.95 Aminotransferase class-III
Peripla_BP_3         PF13377.1    160 seq824_BIOID47257    -            315   4.5e-22   78.6   0.5   1   1   8.4e-25   2.9e-21   76.0   0.1     1   154   167   314   167   315 0.88 Periplasmic binding protein-like domain
LacI                 PF00356.16    46 seq824_BIOID47257    -            315   3.5e-21   74.4   0.1   1   1   2.1e-24   7.3e-21   73.4   0.1     1    46     6    51     6    51 0.99 Bacterial regulatory proteins, lacI family
Peripla_BP_1         PF00532.16   279 seq824_BIOID47257    -            315     1e-10   41.1   0.0   1   1   5.7e-14     2e-10   40.2   0.0    23   274    84   313    61   315 0.78 Periplasmic binding proteins and sugar binding domain of LacI family
HTH_3                PF01381.17    55 seq824_BIOID47257    -            315   8.6e-05   22.1   0.1   1   1   7.2e-08   0.00025   20.7   0.0     8    40     3    35     1    45 0.87 Helix-turn-helix
Colicin_Pyocin       PF01320.13    85 seq825_BIOID47257    -             98   4.3e-30  103.2   0.6   1   1   3.8e-34   5.2e-30  103.0   0.4     3    85     6    96     3    96 0.89 Colicin immunity protein / pyocin immunity protein
UPF0102              PF02021.12    93 seq828_BIOID47257    -            131     1e-35  121.4   0.1   1   1   8.8e-40   1.2e-35  121.1   0.0     1    92    22   115    22   116 0.98 Uncharacterised protein family UPF0102
PTR2                 PF00854.16   373 seq830_BIOID47257    -            500   9.1e-75  251.6  26.3   1   1   1.5e-78     1e-74  251.4  16.0     2   370    89   428    88   431 0.97 POT family
MFS_1                PF07690.11   354 seq830_BIOID47257    -            500   2.8e-20   72.2  53.7   1   1   1.5e-20     1e-16   60.5  25.8    10   300    35   371    26   381 0.77 Major Facilitator Superfamily
Acyl_transf_1        PF00698.16   318 seq831_BIOID47257    -            309   8.7e-43  146.7   3.3   1   1   7.6e-47     1e-42  146.4   2.3     2   281     6   290     5   306 0.90 Acyl transferase domain
ETF                  PF01012.16   164 seq832_BIOID47257    -            258   6.8e-30  103.8   0.0   1   1   8.7e-34   1.2e-29  103.0   0.0    16   159    41   184    36   190 0.95 Electron transfer flavoprotein domain
Fer4_14              PF13394.1    117 seq834_BIOID47257    -            223   7.9e-18   64.5   0.1   1   1   3.1e-21   1.4e-17   63.7   0.1     1   112    24   139    24   147 0.83 4Fe-4S single cluster domain
Radical_SAM          PF04055.16   166 seq834_BIOID47257    -            223   1.4e-10   41.4   0.0   1   1   4.6e-14   2.1e-10   40.9   0.0     2   139    26   181    25   198 0.83 Radical SAM superfamily
Fer4_12              PF13353.1    139 seq834_BIOID47257    -            223   4.8e-07   29.8   0.1   1   1   1.5e-10   6.7e-07   29.3   0.1     2    98    13   126    12   141 0.76 4Fe-4S single cluster domain
Ldh_2                PF02615.9    335 seq835_BIOID47257    -            361  5.8e-138  459.0   0.0   1   1  4.9e-142  6.6e-138  458.8   0.0     1   334     5   340     5   341 0.99 Malate/L-lactate dehydrogenase
NIF3                 PF01784.13   242 seq837_BIOID47257    -            247     1e-56  192.1   0.0   1   1   9.1e-61   1.2e-56  191.8   0.0     2   240     6   235     5   238 0.95 NIF3 (NGG1p interacting factor 3)
Channel_Tsx          PF03502.8    238 seq838_BIOID47257    -            254   2.2e-53  181.4  29.0   1   1   1.8e-57   2.5e-53  181.2  20.1     2   238    34   254    33   254 0.97 Nucleoside-specific channel-forming protein, Tsx
2-Hacid_dh_C         PF02826.14   178 seq840_BIOID47257    -            312   9.4e-44  148.5   0.0   1   1   1.8e-47   1.2e-43  148.2   0.0     2   178   105   277   104   277 0.95 D-isomer specific 2-hydroxyacid dehydrogenase, NAD binding domain
NAD_binding_2        PF03446.10   162 seq840_BIOID47257    -            312   1.2e-06   28.3   0.0   1   1   5.1e-10   3.5e-06   26.8   0.0     3    91   138   224   136   246 0.92 NAD binding domain of 6-phosphogluconate dehydrogenase
DNA_pol3_delta2      PF13177.1    162 seq841_BIOID47257    -            334   3.2e-39  134.0   0.0   1   1   8.6e-43   5.9e-39  133.2   0.0     8   159    13   165     9   168 0.96 DNA polymerase III, delta subunit
DNApol3-delta_C      PF09115.5    119 seq841_BIOID47257    -            334   6.4e-37  126.1   0.2   1   1   1.5e-40     1e-36  125.4   0.1     2   119   207   323   206   323 0.98 DNA polymerase III, delta subunit, C terminal
K_trans              PF02705.11   534 seq842_BIOID47257    -            622  8.9e-207  687.5  25.4   1   1  7.5e-211    1e-206  687.3  17.6     2   534    14   544    13   544 0.99 K+ potassium transporter
Dala_Dala_lig_C      PF07478.8    203 seq843_BIOID47257    -            364   6.4e-81  270.4   0.0   1   1   3.2e-84   8.6e-81  270.0   0.0     1   203   147   348   147   348 0.99 D-ala D-ala ligase C-terminus
Dala_Dala_lig_N      PF01820.16   117 seq843_BIOID47257    -            364   2.5e-34  117.9   0.0   1   1   1.8e-37     5e-34  116.9   0.0     2   117     5   130     4   130 0.96 D-ala D-ala ligase N-terminus
ATP-grasp_4          PF13535.1    184 seq843_BIOID47257    -            364   1.4e-16   60.6   0.0   1   1   9.1e-20   2.5e-16   59.8   0.0     2   176   138   317   137   321 0.82 ATP-grasp domain
ATP-grasp            PF02222.17   172 seq843_BIOID47257    -            364   6.2e-13   48.3   0.0   1   1   4.7e-16   1.3e-12   47.3   0.0     2   158   149   317   148   320 0.87 ATP-grasp domain
PTS_EIIC             PF02378.13   321 seq844_BIOID47257    -            440   1.3e-49  168.6  33.7   1   1   9.6e-54   1.3e-49  168.6  23.3     1   321    32   365    32   365 0.85 Phosphotransferase system, EIIC
UPF0066              PF01980.11   120 seq845_BIOID47257    -            235   1.9e-40  137.4   0.0   1   1     3e-44   4.1e-40  136.3   0.0     1   118    18   142    18   144 0.95 Uncharacterised protein family UPF0066
Paired_CXXCH_1       PF09699.5     41 seq846_BIOID47257    -            190   6.5e-08   31.8  25.9   1   1     2e-08   6.7e-05   22.2   3.7     4    40   135   173   131   174 0.78 Doubled CXXCH motif (Paired_CXXCH_1)
SBP_bac_3            PF00497.15   225 seq847_BIOID47257    -           1197   4.8e-41  140.3   0.0   1   2   2.3e-16   6.2e-13   48.3   0.0    16   223    74   276    59   278 0.89 Bacterial extracellular solute-binding proteins, family 3
SBP_bac_3            PF00497.15   225 seq847_BIOID47257    -           1197   4.8e-41  140.3   0.0   2   2   7.9e-29   2.2e-25   89.1   0.0     2   224   305   520   304   521 0.93 Bacterial extracellular solute-binding proteins, family 3
Response_reg         PF00072.19   112 seq847_BIOID47257    -           1197   4.2e-30  103.9   0.1   1   1   2.9e-32   7.8e-29   99.8   0.0     1   111   961  1070   961  1071 0.98 Response regulator receiver domain
HATPase_c            PF02518.21   111 seq847_BIOID47257    -           1197   2.8e-24   84.8   0.1   1   1   1.9e-27   5.2e-24   83.9   0.1     2   110   825   936   824   937 0.93 Histidine kinase-, DNA gyrase B-, and HSP90-like ATPase
HisKA                PF00512.20    68 seq847_BIOID47257    -           1197   1.1e-16   60.4   0.0   1   1   1.3e-19   3.4e-16   58.8   0.0     1    68   711   777   711   777 0.98 His Kinase A (phospho-acceptor) domain
Hpt                  PF01627.18    90 seq847_BIOID47257    -           1197   4.1e-08   33.0   0.5   1   1   4.3e-11   1.2e-07   31.5   0.4     1    89  1104  1187  1104  1188 0.95 Hpt domain
RRF                  PF01765.14   165 seq848_BIOID47257    -            185   3.9e-68  227.9   1.7   1   1   3.7e-72     5e-68  227.6   1.2     1   165    19   183    19   183 0.99 Ribosome recycling factor
Tyr_Deacylase        PF02580.11   145 seq849_BIOID47257    -            145   6.3e-55  185.0   0.1   1   1   5.1e-59     7e-55  184.8   0.0     2   144     3   144     2   145 0.99 D-Tyr-tRNA(Tyr) deacylase
YmgB                 PF10798.3     61 seq850_BIOID47257    -             88   3.7e-29  100.2   2.6   1   1   3.8e-33   5.3e-29   99.7   1.8     1    61    28    88    28    88 0.98 Biofilm development protein YmgB/AriR
4HBT                 PF03061.17    79 seq854_BIOID47257    -            132   4.9e-18   64.9   0.3   1   1   4.7e-22   6.5e-18   64.5   0.2     1    74    26    98    26   102 0.96 Thioesterase superfamily
NapB                 PF03892.9    134 seq856_BIOID47257    -            156   1.3e-45  154.2   0.0   1   1   1.1e-49   1.4e-45  154.1   0.0    31   133    48   150    21   151 0.90 Nitrate reductase cytochrome c-type subunit (NapB)
SbcD_C               PF12320.3    100 seq859_BIOID47257    -            408   9.3e-29   99.3   4.1   1   1   3.9e-32   1.8e-28   98.3   2.8     1    99   282   383   282   384 0.92 Type 5 capsule protein repressor C-terminal domain
Metallophos          PF00149.23   201 seq859_BIOID47257    -            408   7.3e-13   48.2   0.1   1   1   6.3e-16   2.9e-12   46.3   0.2     1   199     9   232     9   234 0.79 Calcineurin-like phosphoesterase
Metallophos_2        PF12850.2    156 seq859_BIOID47257    -            408   3.1e-11   43.2   0.1   1   1     5e-14   2.3e-10   40.4   0.1     1   149     9   263     9   271 0.68 Calcineurin-like phosphoesterase superfamily domain
Peripla_BP_3         PF13377.1    160 seq860_BIOID47257    -            363   8.8e-34  116.6   0.2   1   1   1.1e-36   3.6e-33  114.6   0.0     1   160   174   332   174   332 0.90 Periplasmic binding protein-like domain
Peripla_BP_1         PF00532.16   279 seq860_BIOID47257    -            363   2.5e-23   82.5   0.3   1   1   9.9e-27   3.4e-23   82.1   0.2    18   278    81   329    79   330 0.92 Periplasmic binding proteins and sugar binding domain of LacI family
LacI                 PF00356.16    46 seq860_BIOID47257    -            363     2e-22   78.4   2.0   1   1   1.3e-25   4.6e-22   77.2   0.6     1    46     8    53     8    53 0.99 Bacterial regulatory proteins, lacI family
Peripla_BP_4         PF13407.1    258 seq860_BIOID47257    -            363   1.9e-16   60.0   0.1   1   1   7.9e-20   2.7e-16   59.5   0.0    15   257    81   314    67   315 0.91 Periplasmic binding protein domain
Aconitase_2_N        PF06434.8    204 seq862_BIOID47257    -            865   1.5e-95  318.2   0.0   1   1   4.8e-99   2.2e-95  317.7   0.0     1   204   168   382   168   382 0.99 Aconitate hydratase 2 N-terminus
Aconitase_B_N        PF11791.3    154 seq862_BIOID47257    -            865     9e-68  226.8   0.1   1   1   3.5e-71   1.6e-67  226.0   0.1     1   154     4   156     4   156 1.00 Aconitate B N-terminal domain
Aconitase            PF00330.15   465 seq862_BIOID47257    -            865   2.2e-25   88.9   0.1   1   2     1e-12   4.7e-09   35.1   0.0   102   305   473   698   464   701 0.75 Aconitase family (aconitate hydratase)
Aconitase            PF00330.15   465 seq862_BIOID47257    -            865   2.2e-25   88.9   0.1   2   2   1.9e-17   8.9e-14   50.7   0.0   337   465   699   818   695   818 0.90 Aconitase family (aconitate hydratase)
Flagellin_N          PF00669.15   139 seq863_BIOID47257    -            317   4.4e-34  117.1   9.6   1   1   3.2e-38   4.4e-34  117.1   6.7     2   139     4   141     3   141 0.99 Bacterial flagellin N-terminal helical region
DNA_methylase        PF00145.12   335 seq864_BIOID47257    -            348   1.4e-61  208.3   0.0   1   1   1.2e-65   1.6e-61  208.1   0.0     3   327     3   333     1   341 0.84 C-5 cytosine-specific DNA methylase
Phage_Nu1            PF07471.7    164 seq865_BIOID47257    -            169   4.2e-18   65.2   0.0   1   1   4.3e-22   5.8e-18   64.7   0.0    72   163    59   150    45   151 0.88 Phage DNA packaging protein Nu1
Peptidase_S13        PF02113.10   444 seq866_BIOID47257    -            477  2.3e-177  589.8   0.0   1   1  3.9e-181  2.6e-177  589.6   0.0     2   443    20   468    19   469 0.99 D-Ala-D-Ala carboxypeptidase 3 (S13) family
Beta-lactamase2      PF13354.1    197 seq866_BIOID47257    -            477   2.5e-09   36.7   0.3   1   1   7.8e-12   5.3e-08   32.4   0.1    27   195   261   441   252   442 0.75 Beta-lactamase enzyme family
HTH_Tnp_1            PF01527.15    76 seq867_BIOID47257    -            108   3.4e-11   42.8   1.7   1   1     1e-14   1.4e-10   40.8   1.2     1    74     1    87     1    88 0.85 Transposase
Ubiq_cyt_C_chap      PF03981.7    141 seq868_BIOID47257    -            237     5e-24   84.6   0.2   1   1   1.1e-27   7.6e-24   84.0   0.1     2   139    59   220    58   225 0.96 Ubiquinol-cytochrome C chaperone
DUF3944              PF13099.1     35 seq868_BIOID47257    -            237   8.3e-15   53.8   0.8   1   1   1.2e-18   8.3e-15   53.8   0.5     1    35     5    39     5    39 0.99 Domain of unknown function (DUF3944)
FliT                 PF05400.8     84 seq870_BIOID47257    -            121   5.3e-17   61.8   3.4   1   1   5.8e-21   7.9e-17   61.3   2.4     1    84    21   106    21   106 0.98 Flagellar protein FliT
DUF1006              PF06224.7    348 seq871_BIOID47257    -            410   4.4e-86  289.1  14.0   1   1   3.9e-90   5.4e-86  288.8   9.7     4   348    16   381     6   381 0.91 Protein of unknown function (DUF1006)
Peptidase_S9         PF00326.16   213 seq872_BIOID47257    -            276   4.1e-11   42.3   2.0   1   1     1e-13   3.5e-10   39.3   1.4    52   209   117   273   100   274 0.70 Prolyl oligopeptidase family
Abhydrolase_3        PF07859.8    211 seq872_BIOID47257    -            276   8.2e-08   31.9   0.0   1   1   5.7e-10   1.9e-06   27.4   0.0    30   209    89   249    61   251 0.69 alpha/beta hydrolase fold
Abhydrolase_5        PF12695.2    142 seq872_BIOID47257    -            276   8.9e-08   31.8   0.0   1   1   3.6e-11   1.2e-07   31.4   0.0     2   141    60   247    59   248 0.73 Alpha/beta hydrolase family
DUF445               PF04286.7    367 seq873_BIOID47257    -            426  4.7e-105  352.0   2.7   1   1  3.9e-109  5.4e-105  351.8   1.9     1   366    44   417    44   418 0.99 Protein of unknown function (DUF445)
SBP_bac_5            PF00496.17   374 seq874_BIOID47257    -            547   6.2e-83  278.5   0.3   1   1   5.5e-87   7.5e-83  278.2   0.2     3   371    80   456    78   459 0.94 Bacterial extracellular solute-binding proteins, family 5 Middle
Peripla_BP_1         PF00532.16   279 seq876_BIOID47257    -            342  3.7e-100  334.6   0.0   1   1  1.5e-103  5.2e-100  334.1   0.0     2   278    65   341    64   342 0.99 Periplasmic binding proteins and sugar binding domain of LacI family
LacI                 PF00356.16    46 seq876_BIOID47257    -            342     1e-18   66.5   0.1   1   1   6.5e-22   2.2e-18   65.4   0.1     1    46     8    53     8    53 0.99 Bacterial regulatory proteins, lacI family
Peripla_BP_3         PF13377.1    160 seq876_BIOID47257    -            342   1.1e-17   64.4   0.1   1   1   8.8e-21     3e-17   62.9   0.1     2   156   175   340   174   342 0.85 Periplasmic binding protein-like domain
Peripla_BP_4         PF13407.1    258 seq876_BIOID47257    -            342   4.9e-14   52.2   0.0   1   1   1.8e-17   6.3e-14   51.8   0.0     1   208    67   268    67   322 0.85 Periplasmic binding protein domain
Bax1-I               PF01027.15   205 seq877_BIOID47257    -            261   5.3e-59  199.1  36.8   1   1   4.5e-63   6.1e-59  198.9  25.5     2   205    46   257    45   257 0.92 Inhibitor of apoptosis-promoting Bax1
Cyto_ox_2            PF02322.10   328 seq879_BIOID47257    -            378  2.7e-112  375.0  33.4   1   1  2.3e-116  3.1e-112  374.8  23.2     1   328     6   362     6   362 0.99 Cytochrome oxidase subunit II
Peptidase_M23        PF01551.17    96 seq880_BIOID47257    -            251   2.3e-30  104.3   1.9   1   1   4.4e-34     3e-30  103.9   0.4     3    96   145   238   143   238 0.95 Peptidase family M23
LysM                 PF01476.15    44 seq880_BIOID47257    -            251   6.6e-15   54.6   0.1   1   1   6.3e-18   4.3e-14   52.0   0.0     1    43    42    84    42    85 0.98 LysM domain
ECH                  PF00378.15   245 seq881_BIOID47257    -            771   2.2e-78  262.6   0.0   1   1   1.1e-81     5e-78  261.4   0.0     3   244    54   308    52   309 0.99 Enoyl-CoA hydratase/isomerase family
3HCDH_N              PF02737.13   180 seq881_BIOID47257    -            771   1.2e-60  204.1   0.2   1   1   6.4e-64   2.9e-60  202.8   0.1     2   180   358   536   357   536 0.99 3-hydroxyacyl-CoA dehydrogenase, NAD binding domain
3HCDH                PF00725.17    97 seq881_BIOID47257    -            771   2.5e-35  120.6   2.4   1   2   1.2e-29   5.7e-26   90.6   0.1     1    97   538   634   538   634 0.97 3-hydroxyacyl-CoA dehydrogenase, C-terminal domain
3HCDH                PF00725.17    97 seq881_BIOID47257    -            771   2.5e-35  120.6   2.4   2   2   1.2e-09   5.4e-06   26.6   0.0     4    62   670   732   669   753 0.86 3-hydroxyacyl-CoA dehydrogenase, C-terminal domain
Aconitase_C          PF00694.14   131 seq882_BIOID47257    -            201   8.6e-44  148.7   0.0   1   1   8.7e-48   1.2e-43  148.2   0.0     2   129     3   125     2   127 0.97 Aconitase C-terminal domain
DUF3815              PF12821.2    130 seq883_BIOID47257    -            157   3.2e-30  104.6  12.1   1   1   5.4e-34   3.7e-30  104.4   8.4     1   128    12   147    12   149 0.95 Protein of unknown function (DUF3815)
DUF1212              PF06738.7    193 seq883_BIOID47257    -            157   5.4e-07   29.1   7.3   1   1   7.8e-11   5.4e-07   29.1   5.1   107   193    14    99     9    99 0.96 Protein of unknown function (DUF1212)
AA_kinase            PF00696.23   241 seq885_BIOID47257    -            310   6.3e-28   97.8   0.0   1   1   5.6e-32   7.7e-28   97.5   0.0     2   232     6   276     5   282 0.89 Amino acid kinase family
SIS_2                PF13580.1    138 seq886_BIOID47257    -            196   1.2e-31  109.1   1.0   1   1   2.2e-35   1.5e-31  108.8   0.7     3   138    10   144     8   144 0.95 SIS domain
SIS                  PF01380.17   131 seq886_BIOID47257    -            196   6.2e-07   28.9   0.3   1   1   7.1e-10   4.8e-06   26.0   0.0    49   105   105   164    77   182 0.82 SIS domain
YobH                 PF13996.1     70 seq887_BIOID47257    -             79   1.7e-36  123.8   1.2   1   1   1.4e-40   1.9e-36  123.6   0.8     1    70     2    71     2    71 0.99 YobH-like protein
NTP_transferase      PF00483.18   248 seq888_BIOID47257    -            301   1.3e-21   76.9   0.0   1   1   2.4e-25   1.6e-21   76.5   0.0     1   242     9   277     9   282 0.86 Nucleotidyl transferase
NTP_transf_3         PF12804.2    179 seq888_BIOID47257    -            301   4.9e-07   29.9   0.0   1   1   1.1e-10   7.3e-07   29.4   0.0     2   111    11   151    10   265 0.73 MobA-like NTP transferase domain
CinA                 PF02464.12   155 seq890_BIOID47257    -            166   1.1e-61  206.7   2.5   1   1     9e-66   1.2e-61  206.5   1.7     3   153     9   160     7   162 0.98 Competence-damaged protein
Oxidored_molyb       PF00174.14   169 seq892_BIOID47257    -            334   8.2e-41  139.1   0.0   1   1   9.6e-45   1.3e-40  138.4   0.0    11   168   108   268    97   269 0.94 Oxidoreductase molybdopterin binding domain
Fimbrial             PF00419.15   145 seq893_BIOID47257    -            180   6.7e-13   48.9   0.8   1   1   6.2e-17   8.5e-13   48.6   0.6     2   143    31   178    30   180 0.79 Fimbrial protein
Hexapep              PF00132.19    36 seq896_BIOID47257    -            220   7.8e-18   62.9  15.3   1   1   4.1e-16   2.8e-12   45.4   5.8     2    36   149   183   148   183 0.96 Bacterial transferase hexapeptide (six repeats)
Mac                  PF12464.3     55 seq896_BIOID47257    -            220   6.6e-14   51.5   0.1   1   1   1.9e-17   1.3e-13   50.6   0.1     2    55    24    77    23    77 0.98 Maltose acetyltransferase
DUF386               PF04074.7    153 seq898_BIOID47257    -            154   6.9e-55  184.6   0.0   1   1   5.6e-59   7.7e-55  184.4   0.0     1   152     1   151     1   152 0.99 Domain of unknown function (DUF386)
Sigma54_activat      PF00158.21   168 seq899_BIOID47257    -            592   3.7e-69  231.3   0.0   1   1   3.6e-72     7e-69  230.4   0.0     1   168   272   440   272   440 0.98 Sigma-54 interaction domain
HTH_8                PF02954.14    42 seq899_BIOID47257    -            592   1.7e-13   49.7   1.1   1   1   1.9e-16   3.7e-13   48.6   0.8     2    42   548   587   547   587 0.98 Bacterial regulatory protein, Fis family
PAS_8                PF13188.1     64 seq899_BIOID47257    -            592     6e-07   28.9   0.0   1   1     1e-09   1.9e-06   27.3   0.0     3    42   162   205   160   223 0.78 PAS domain
AAA_5                PF07728.9    139 seq899_BIOID47257    -            592   1.8e-06   27.6   0.0   1   1   2.4e-09   4.7e-06   26.2   0.0     2   123   296   415   295   425 0.83 AAA domain (dynein-related subfamily)
PAS                  PF00989.19   113 seq899_BIOID47257    -            592   9.3e-06   25.2   0.0   1   1   1.3e-08   2.5e-05   23.8   0.0     3    46   162   205   160   208 0.95 PAS fold
AAA                  PF00004.24   132 seq899_BIOID47257    -            592   4.2e-05   23.6   0.2   1   1     8e-08   0.00016   21.7   0.0     1   111   296   415   296   433 0.83 ATPase family associated with various cellular activities (AAA)
ROK                  PF00480.15   179 seq900_BIOID47257    -            406   3.9e-36  124.4   0.0   1   1   4.1e-40   5.6e-36  123.9   0.0     4   178    92   273    89   274 0.88 ROK family
DUF903               PF06004.7     50 seq901_BIOID47257    -             76     8e-26   89.2   3.9   1   1   6.9e-30   9.4e-26   88.9   2.7     1    50    25    74    25    74 0.98 Bacterial protein of unknown function (DUF903)
GyrI-like            PF06445.10   155 seq902_BIOID47257    -            289   5.4e-24   84.8   0.0   1   1   1.5e-27   6.9e-24   84.5   0.0     2   155   127   288   126   288 0.98 GyrI-like small molecule binding domain
HTH_18               PF12833.2     81 seq902_BIOID47257    -            289   2.2e-20   72.4   2.1   1   1   8.1e-24   3.7e-20   71.7   1.5     1    80    27   105    27   106 0.97 Helix-turn-helix domain
HTH_AraC             PF00165.18    42 seq902_BIOID47257    -            289     2e-14   52.7   0.1   1   1   1.2e-12   5.3e-09   35.5   0.1     7    42    69   105    66   105 0.92 Bacterial regulatory helix-turn-helix proteins, AraC family
SNARE_assoc          PF09335.6    123 seq903_BIOID47257    -            219   3.3e-19   69.1   5.8   1   1   2.4e-23   3.3e-19   69.1   4.0     1   122    48   173    48   174 0.96 SNARE associated Golgi protein
DUF3829              PF12889.2    277 seq905_BIOID47257    -            184   9.1e-35  120.0  10.1   1   2   2.9e-19   3.9e-15   55.6   0.4    66   118     1    53     1    53 0.97 Protein of unknown function (DUF3829)
DUF3829              PF12889.2    277 seq905_BIOID47257    -            184   9.1e-35  120.0  10.1   2   2   2.8e-25   3.8e-21   75.3   2.3   157   272    48   163    47   168 0.95 Protein of unknown function (DUF3829)
GMC_oxred_N          PF00732.14   298 seq907_BIOID47257    -            556  1.9e-106  355.4   0.0   1   1  7.3e-110  3.3e-106  354.6   0.0     1   297     3   300     3   301 0.99 GMC oxidoreductase
GMC_oxred_C          PF05199.8    145 seq907_BIOID47257    -            556     2e-43  147.9   0.0   1   1   7.2e-47   3.3e-43  147.2   0.0     3   145   393   527   391   527 0.97 GMC oxidoreductase
Phage_Nu1            PF07471.7    164 seq909_BIOID47257    -            182   4.8e-80  266.6   0.7   1   1     4e-84   5.5e-80  266.4   0.5     1   164     1   164     1   164 0.99 Phage DNA packaging protein Nu1
OMP_b-brl            PF13505.1    176 seq911_BIOID47257    -            251   6.4e-25   87.9  11.0   1   1   3.1e-28   8.4e-25   87.5   7.6     2   176    14   251    13   251 0.78 Outer membrane protein beta-barrel domain
OmpA_membrane        PF01389.12   183 seq911_BIOID47257    -            251   2.8e-08   33.3   1.9   1   1   2.8e-11   7.6e-08   31.9   1.3     5   174    33   242    29   251 0.72 OmpA-like transmembrane domain
Opacity              PF02462.10   132 seq911_BIOID47257    -            251   3.5e-07   30.0   2.3   1   1   8.8e-10   2.4e-06   27.3   1.6    24   115   119   221    53   251 0.75 Opacity family porin protein
OmpW                 PF03922.9    192 seq911_BIOID47257    -            251    0.0001   21.8   0.1   1   1   6.6e-08   0.00018   21.1   0.0    88   192   132   251   119   251 0.88 OmpW family
ABC-3                PF00950.12   258 seq913_BIOID47257    -            261   6.4e-88  294.2  26.0   1   1   1.1e-91   7.2e-88  294.0  18.0     2   257     2   257     1   258 0.99 ABC 3 transport family
FecCD                PF01032.13   311 seq913_BIOID47257    -            261   7.3e-07   28.1  27.3   1   1   1.1e-10   7.3e-07   28.1  18.9   103   309    56   255    29   257 0.75 FecCD transport family
GFO_IDH_MocA         PF01408.17   120 seq914_BIOID47257    -            346   1.4e-25   89.9   0.0   1   1   5.2e-29   2.4e-25   89.2   0.0     1   120     5   122     5   122 0.96 Oxidoreductase family, NAD-binding Rossmann fold
GFO_IDH_MocA_C       PF02894.12   115 seq914_BIOID47257    -            346   2.4e-18   65.8   0.0   1   1   8.7e-22     4e-18   65.1   0.0     1   115   134   241   134   241 0.97 Oxidoreductase family, C-terminal alpha/beta domain
Semialdhyde_dh       PF01118.19   121 seq914_BIOID47257    -            346     4e-06   27.0   0.0   1   1   1.5e-09   6.7e-06   26.2   0.0     1    95     6    94     6   100 0.88 Semialdehyde dehydrogenase, NAD binding domain
Fels1                PF05666.6     45 seq917_BIOID47257    -            122   3.3e-39  131.8   2.9   1   2   4.7e-21   6.5e-17   60.5   0.1     2    45    20    62    19    62 0.96 Fels-1 Prophage Protein-like
Fels1                PF05666.6     45 seq917_BIOID47257    -            122   3.3e-39  131.8   2.9   2   2   1.1e-24   1.5e-20   72.1   0.2     1    45    66   121    66   121 0.98 Fels-1 Prophage Protein-like
EamA                 PF00892.15   126 seq918_BIOID47257    -            306   9.5e-37  125.7  35.6   1   2   1.9e-25   2.6e-21   75.8   7.2     1   125    18   140    18   141 0.93 EamA-like transporter family
EamA                 PF00892.15   126 seq918_BIOID47257    -            306   9.5e-37  125.7  35.6   2   2   3.1e-19   4.2e-15   55.7  12.0     1   125   160   284   160   285 0.87 EamA-like transporter family
ATP-grasp_2          PF08442.5    202 seq919_BIOID47257    -            388   1.4e-82  275.8   0.0   1   1   5.7e-86   1.9e-82  275.4   0.0     1   202     2   203     2   203 1.00 ATP-grasp domain
Ligase_CoA           PF00549.14   153 seq919_BIOID47257    -            388     1e-24   86.7   3.4   1   1   5.1e-28   1.8e-24   86.0   2.4     1   153   262   382   262   382 0.98 CoA-ligase
ATP-grasp_5          PF13549.1    222 seq919_BIOID47257    -            388   1.5e-13   50.3   0.1   1   1   1.2e-16     4e-13   48.9   0.1    10   219     3   215     1   217 0.83 ATP-grasp domain
ATP-grasp_4          PF13535.1    184 seq919_BIOID47257    -            388   7.1e-08   32.2   0.1   1   1   5.1e-11   1.7e-07   31.0   0.0     7   110     7   126     4   200 0.77 ATP-grasp domain
TonB_dep_Rec         PF00593.19   276 seq920_BIOID47257    -            660     1e-28  100.9  17.4   1   1   1.5e-32     1e-28  100.9  12.1     2   275   412   658   411   659 0.93 TonB dependent receptor
Plug                 PF07715.10   108 seq920_BIOID47257    -            660   2.6e-26   91.9   0.5   1   1   1.3e-29   8.8e-26   90.2   0.4     4   108    45   147    42   147 0.96 TonB-dependent Receptor Plug Domain
NA37                 PF04245.8    326 seq922_BIOID47257    -            335  1.9e-103  346.0   0.0   1   1  1.6e-107  2.2e-103  345.9   0.0     2   326    10   329     9   329 0.97 37-kD nucleoid-associated bacterial protein
RelA_SpoT            PF04607.12   116 seq923_BIOID47257    -            744   1.1e-37  128.5   0.2   1   1   1.3e-40   3.5e-37  126.8   0.0     1   114   251   360   251   362 0.98 Region found in RelA / SpoT proteins
HD_4                 PF13328.1    153 seq923_BIOID47257    -            744   1.6e-34  118.7   0.8   1   1   1.4e-37   3.9e-34  117.4   0.5    15   152    50   191    35   192 0.91 HD domain
TGS                  PF02824.16    60 seq923_BIOID47257    -            744     4e-23   80.9   0.1   1   1   5.8e-26   1.6e-22   79.0   0.0     1    60   406   465   406   465 0.99 TGS domain
ACT_4                PF13291.1     80 seq923_BIOID47257    -            744   1.5e-18   66.7   1.3   1   1   1.4e-21   3.7e-18   65.5   0.9     4    80   664   740   662   740 0.97 ACT domain
ACT                  PF01842.20    66 seq923_BIOID47257    -            744   7.4e-09   34.7   0.3   1   1   2.7e-12   7.4e-09   34.7   0.2     2    65   668   733   667   734 0.97 ACT domain
Autotransporter      PF03797.14   265 seq925_BIOID47257    -           1254   3.4e-39  134.6  18.9   1   1     5e-43   3.4e-39  134.6  13.1     6   258   990  1233   986  1243 0.95 Autotransporter beta-domain
Autotrns_rpt         PF12951.2     32 seq925_BIOID47257    -           1254   2.7e-07   30.0   3.6   1   3   2.1e-08   0.00014   21.3   0.0     3    32   331   361   330   361 0.88 Autotransporter-associated beta strand repeat
Autotrns_rpt         PF12951.2     32 seq925_BIOID47257    -           1254   2.7e-07   30.0   3.6   2   3   2.2e-07    0.0015   18.0   1.2     6    32   561   587   558   587 0.89 Autotransporter-associated beta strand repeat
Autotrns_rpt         PF12951.2     32 seq925_BIOID47257    -           1254   2.7e-07   30.0   3.6   3   3     3e-06     0.021   14.4   4.4     1    30   666   695   666   696 0.96 Autotransporter-associated beta strand repeat
HTH_3                PF01381.17    55 seq926_BIOID47257    -             67   7.7e-08   31.9   0.1   1   1   6.2e-12   8.5e-08   31.8   0.0     7    53    17    63    11    65 0.93 Helix-turn-helix
YiiD_Cterm           PF09500.5    144 seq927_BIOID47257    -            313     6e-49  165.1   0.0   1   1   2.6e-52   8.8e-49  164.6   0.0     1   143   158   297   158   298 0.99 Putative thioesterase (yiiD_Cterm)
Acetyltransf_7       PF13508.1     79 seq927_BIOID47257    -            313   4.2e-13   49.1   0.0   1   1   2.2e-16   7.6e-13   48.3   0.0     3    78    44   123    42   124 0.87 Acetyltransferase (GNAT) domain
Acetyltransf_1       PF00583.19    83 seq927_BIOID47257    -            313   2.4e-12   46.5   0.0   1   1   1.9e-15   6.5e-12   45.2   0.0     2    82    50   122    49   123 0.96 Acetyltransferase (GNAT) family
Acetyltransf_10      PF13673.1    117 seq927_BIOID47257    -            313   1.6e-08   34.5   0.0   1   1   7.9e-12   2.7e-08   33.8   0.0    39   117    40   122    11   122 0.81 Acetyltransferase (GNAT) domain
Pili_assembly_N      PF00345.15   122 seq929_BIOID47257    -            250   5.9e-37  126.0   0.9   1   1   1.2e-40   8.5e-37  125.5   0.2     1   121    29   147    29   148 0.93 Gram-negative pili assembly chaperone, N-terminal domain
Pili_assembly_C      PF02753.12    68 seq929_BIOID47257    -            250   1.2e-09   37.7   0.2   1   1   4.6e-13   3.2e-09   36.3   0.1     2    65   170   230   169   232 0.79 Gram-negative pili assembly chaperone, C-terminal domain
Adenine_glyco        PF03352.8    179 seq930_BIOID47257    -            187   6.9e-85  282.9   0.0   1   1   5.7e-89   7.8e-85  282.7   0.0     1   178     6   183     6   184 0.99 Methyladenine glycosylase
FBPase_glpX          PF03320.8    309 seq933_BIOID47257    -             62   3.1e-20   71.9   0.0   1   1   2.5e-24   3.5e-20   71.7   0.0     3    59     3    59     1    61 0.96 Bacterial fructose-1,6-bisphosphatase, glpX-encoded
Cytochrom_NNT        PF03264.9    174 seq934_BIOID47257    -            200   1.6e-74  248.9   3.4   1   1   5.4e-78   1.8e-74  248.7   2.4     4   174    22   193    19   193 0.98 NapC/NirT cytochrome c family, N-terminal region
HTH_AraC             PF00165.18    42 seq935_BIOID47257    -            298   3.2e-22   77.5   0.0   1   2   7.8e-15   3.6e-11   42.4   0.0     1    41   203   243   203   244 0.97 Bacterial regulatory helix-turn-helix proteins, AraC family
HTH_AraC             PF00165.18    42 seq935_BIOID47257    -            298   3.2e-22   77.5   0.0   2   2   7.3e-12   3.3e-08   32.9   0.0     1    41   255   293   255   294 0.93 Bacterial regulatory helix-turn-helix proteins, AraC family
HTH_18               PF12833.2     81 seq935_BIOID47257    -            298   8.1e-17   60.9   0.1   1   1   2.7e-20   1.2e-16   60.4   0.0     2    80   217   294   216   295 0.94 Helix-turn-helix domain
AraC_binding         PF02311.14   136 seq935_BIOID47257    -            298   7.6e-07   28.7   0.0   1   1   4.7e-10   2.2e-06   27.3   0.0    27    91    75   139    64   170 0.85 AraC-like ligand binding domain
HTH_31               PF13560.1     64 seq936_BIOID47257    -            112   7.8e-10   38.6   0.5   1   1   3.4e-13   1.2e-09   38.1   0.4     2    45    15    57    14    70 0.85 Helix-turn-helix domain
HTH_25               PF13413.1     62 seq936_BIOID47257    -            112     9e-09   34.7   0.3   1   1   3.8e-12   1.3e-08   34.2   0.2     1    34    18    51    18    67 0.89 Helix-turn-helix domain
HTH_3                PF01381.17    55 seq936_BIOID47257    -            112   1.5e-08   34.2   0.0   1   1   6.6e-12   2.2e-08   33.6   0.0     1    35    19    53    19    58 0.92 Helix-turn-helix
HTH_19               PF12844.2     64 seq936_BIOID47257    -            112   7.3e-08   32.2   0.0   1   1   2.9e-11   9.9e-08   31.8   0.0     1    40    16    55    16    68 0.88 Helix-turn-helix domain
Glyco_transf_9       PF01075.12   247 seq937_BIOID47257    -            326   1.7e-84  282.7   0.1   1   1   1.7e-88   2.3e-84  282.3   0.1     1   234    75   304    75   315 0.97 Glycosyltransferase family 9 (heptosyltransferase)
Fer4_11              PF13247.1     99 seq938_BIOID47257    -            223   1.3e-26   92.1  10.9   1   1   9.8e-30   1.3e-26   92.1   7.6     2    98    84   181    83   182 0.95 4Fe-4S dicluster domain
Fer4_7               PF12838.2     52 seq938_BIOID47257    -            223   4.6e-17   62.0  26.7   1   2   2.1e-12   2.9e-09   37.0   5.6     2    52    46   108    45   108 0.75 4Fe-4S dicluster domain
Fer4_7               PF12838.2     52 seq938_BIOID47257    -            223   4.6e-17   62.0  26.7   2   2   1.3e-09   1.8e-06   28.0   8.4     2    52   125   176   124   176 0.81 4Fe-4S dicluster domain
Fer4_9               PF13187.1     55 seq938_BIOID47257    -            223     1e-15   57.5  24.8   1   2   4.7e-10   6.4e-07   29.4   4.8     2    54    46   108    45   111 0.87 4Fe-4S dicluster domain
Fer4_9               PF13187.1     55 seq938_BIOID47257    -            223     1e-15   57.5  24.8   2   2   1.7e-11   2.3e-08   34.0   6.9     2    54   125   176   124   177 0.96 4Fe-4S dicluster domain
Fer4                 PF00037.22    24 seq938_BIOID47257    -            223   3.5e-13   48.4  40.5   1   1   2.7e-09   3.7e-06   26.1   2.2     2    21   119   138   118   141 0.90 4Fe-4S binding domain
Fer4_10              PF13237.1     52 seq938_BIOID47257    -            223   2.4e-12   46.3  49.5   1   2   7.5e-09     1e-05   25.1   8.6     7    52    90   136    84   136 0.93 4Fe-4S dicluster domain
Fer4_10              PF13237.1     52 seq938_BIOID47257    -            223   2.4e-12   46.3  49.5   2   2   1.7e-09   2.3e-06   27.2   6.8     4    52   120   173   117   173 0.85 4Fe-4S dicluster domain
Fer4_2               PF12797.2     22 seq938_BIOID47257    -            223   3.9e-10   38.9  36.1   1   1   9.6e-09   1.3e-05   24.6   1.2     2    20    38    56    37    64 0.89 4Fe-4S binding domain
Fer4_3               PF12798.2     15 seq938_BIOID47257    -            223   1.9e-09   37.2  44.3   1   3   2.8e-05     0.039   14.4   5.2     1    15    92   108    92   108 0.98 4Fe-4S binding domain
Fer4_3               PF12798.2     15 seq938_BIOID47257    -            223   1.9e-09   37.2  44.3   2   3   0.00027      0.37   11.3   3.7     1    13   125   137   125   139 0.94 4Fe-4S binding domain
Fer4_3               PF12798.2     15 seq938_BIOID47257    -            223   1.9e-09   37.2  44.3   3   3     3e-07   0.00041   20.5   1.7     1    15   152   176   152   176 0.98 4Fe-4S binding domain
Fer4_4               PF12800.2     17 seq938_BIOID47257    -            223   3.3e-07   29.9  36.5   1   3    0.0002      0.27   11.5   1.9     3    15    45    57    43    61 0.90 4Fe-4S binding domain
Fer4_4               PF12800.2     17 seq938_BIOID47257    -            223   3.3e-07   29.9  36.5   2   3   0.00016      0.22   11.8   3.0     2    17    90   107    89   107 0.86 4Fe-4S binding domain
Fer4_4               PF12800.2     17 seq938_BIOID47257    -            223   3.3e-07   29.9  36.5   3   3   1.9e-06    0.0026   17.8   2.4     2    17   123   138   122   138 0.91 4Fe-4S binding domain
Alpha-amylase        PF00128.19   316 seq939_BIOID47257    -            495     4e-26   92.0   0.3   1   1   1.6e-29   1.1e-25   90.6   0.2     8   304    26   367    21   374 0.69 Alpha amylase, catalytic domain
Glyco_hydro_70       PF02324.11   809 seq939_BIOID47257    -            495   2.1e-14   52.1   0.2   1   1   3.9e-11   2.6e-07   28.7   0.0   589   698    24   132    22   143 0.89 Glycosyl hydrolase family 70
DUF2684              PF10885.3     89 seq940_BIOID47257    -             83   8.6e-49  163.1   0.4   1   1   6.7e-53   9.2e-49  163.1   0.3     1    79     1    79     1    83 0.97 Protein of unknown function (DUF2684)
2-Hacid_dh_C         PF02826.14   178 seq941_BIOID47257    -            329   5.3e-53  178.6   0.0   1   1   1.8e-56   8.2e-53  178.0   0.0     1   178   110   297   110   297 0.94 D-isomer specific 2-hydroxyacid dehydrogenase, NAD binding domain
2-Hacid_dh           PF00389.25   133 seq941_BIOID47257    -            329   2.3e-35  120.8   0.0   1   1   5.9e-39   2.7e-35  120.6   0.0     3   132     5   328     3   329 0.98 D-isomer specific 2-hydroxyacid dehydrogenase, catalytic domain
NAD_binding_2        PF03446.10   162 seq941_BIOID47257    -            329   7.5e-06   25.8   0.0   1   1   5.1e-09   2.3e-05   24.2   0.0     3   119   146   259   144   263 0.91 NAD binding domain of 6-phosphogluconate dehydrogenase
PqiA                 PF04403.8    160 seq943_BIOID47257    -            427   4.7e-83  276.4  28.0   1   2   1.3e-41   1.8e-37  128.2   5.9     1   160    65   221    65   221 0.96 Paraquat-inducible protein A
PqiA                 PF04403.8    160 seq943_BIOID47257    -            427   4.7e-83  276.4  28.0   2   2   1.1e-49   1.5e-45  154.5   8.0     1   158   262   420   262   422 0.97 Paraquat-inducible protein A
ETF_alpha            PF00766.14    86 seq944_BIOID47257    -            286   9.7e-20   69.8   1.8   1   1   2.6e-23   1.8e-19   69.0   1.2     3    86   164   245   162   245 0.92 Electron transfer flavoprotein FAD-binding domain
ETF                  PF01012.16   164 seq944_BIOID47257    -            286   3.1e-06   26.8   0.3   1   1   1.4e-09   9.9e-06   25.2   0.0    75   158    41   122    28   127 0.84 Electron transfer flavoprotein domain
AHS1                 PF02682.11   202 seq945_BIOID47257    -            218   3.4e-70  235.5   0.0   1   1   2.9e-74   3.9e-70  235.3   0.0     2   202     5   202     4   202 0.95 Allophanate hydrolase subunit 1
HATPase_c            PF02518.21   111 seq946_BIOID47257    -            543   3.1e-22   78.2   0.0   1   1   2.3e-25   7.7e-22   77.0   0.0     5   109   434   535   430   537 0.95 Histidine kinase-, DNA gyrase B-, and HSP90-like ATPase
PAS                  PF00989.19   113 seq946_BIOID47257    -            543   6.3e-15   54.8   0.1   1   1   1.2e-17   4.2e-14   52.1   0.0     1   112   222   323   222   324 0.95 PAS fold
PAS_10               PF13596.1    106 seq946_BIOID47257    -            543   1.7e-07   31.3   0.1   1   1   2.7e-10   9.2e-07   28.9   0.0     2   104   225   323   224   325 0.86 PAS domain
PAS_8                PF13188.1     64 seq946_BIOID47257    -            543     2e-06   27.3   0.0   1   1   1.6e-09   5.4e-06   25.9   0.0     3    45   224   269   222   294 0.76 PAS domain
TerC                 PF03741.11   184 seq947_BIOID47257    -            321   4.2e-57  192.4  13.4   1   1   3.1e-61   4.2e-57  192.4   9.3     1   182    80   282    80   284 0.97 Integral membrane protein TerC family
DXP_reductoisom      PF02670.11   129 seq948_BIOID47257    -            398   1.3e-48  164.7   0.7   1   1   2.7e-52   1.3e-48  164.7   0.5     1   129     4   132     4   132 0.99 1-deoxy-D-xylulose 5-phosphate reductoisomerase
DXPR_C               PF13288.1    121 seq948_BIOID47257    -            398   2.4e-45  153.3   0.3   1   1   1.1e-48   5.2e-45  152.2   0.2     1   121   271   389   271   389 0.99 DXP reductoisomerase C-terminal domain
DXP_redisom_C        PF08436.7     84 seq948_BIOID47257    -            398   6.9e-34  115.4   0.0   1   1   4.4e-37     2e-33  113.9   0.0     1    84   146   239   146   239 0.96 1-deoxy-D-xylulose 5-phosphate reductoisomerase C-terminal
HTH_18               PF12833.2     81 seq949_BIOID47257    -            278     5e-26   90.4   2.0   1   1     2e-29   6.7e-26   90.0   0.8     1    80   193   271   193   272 0.97 Helix-turn-helix domain
AraC_binding         PF02311.14   136 seq949_BIOID47257    -            278   1.1e-22   80.1   1.9   1   1   3.1e-26   1.1e-22   80.1   1.3     4   136    16   154    14   154 0.95 AraC-like ligand binding domain
HTH_AraC             PF00165.18    42 seq949_BIOID47257    -            278   8.3e-21   73.0   0.1   1   2   1.9e-11   6.5e-08   32.0   0.0     1    42   180   221   180   221 0.97 Bacterial regulatory helix-turn-helix proteins, AraC family
HTH_AraC             PF00165.18    42 seq949_BIOID47257    -            278   8.3e-21   73.0   0.1   2   2   1.3e-13   4.5e-10   38.9   0.0     1    42   232   271   232   271 0.93 Bacterial regulatory helix-turn-helix proteins, AraC family
adh_short            PF00106.20   167 seq950_BIOID47257    -            252   7.6e-38  129.9   0.1   1   1   2.6e-41     9e-38  129.6   0.1     2   166    14   183    13   184 0.94 short chain dehydrogenase
KR                   PF08659.5    181 seq950_BIOID47257    -            252   5.8e-17   61.8   0.0   1   1   2.2e-20   7.5e-17   61.4   0.0     3   166    15   182    14   195 0.87 KR domain
adh_short_C2         PF13561.1    243 seq950_BIOID47257    -            252   1.5e-15   57.5   0.0   1   1   5.5e-19   1.9e-15   57.2   0.0     6   189    22   204    19   223 0.90 Enoyl-(Acyl carrier protein) reductase
Acetyltransf_7       PF13508.1     79 seq951_BIOID47257    -            153   9.3e-15   54.4   0.0   1   1   3.7e-18   1.3e-14   54.0   0.0     3    78    48   130    46   131 0.89 Acetyltransferase (GNAT) domain
Acetyltransf_1       PF00583.19    83 seq951_BIOID47257    -            153   1.2e-09   37.9   0.0   1   1   4.9e-13   1.7e-09   37.4   0.0     2    82    54   129    53   130 0.96 Acetyltransferase (GNAT) family
Acetyltransf_9       PF13527.1    128 seq951_BIOID47257    -            153   1.4e-06   28.1   0.0   1   1   5.5e-10   1.9e-06   27.6   0.0    10   125    17   129    10   132 0.84 Acetyltransferase (GNAT) domain
Acetyltransf_10      PF13673.1    117 seq951_BIOID47257    -            153   1.1e-05   25.3   0.0   1   1   6.1e-09   2.1e-05   24.5   0.0    42   117    46   129    33   129 0.86 Acetyltransferase (GNAT) domain
ABC_tran             PF00005.22   118 seq952_BIOID47257    -            547   2.8e-13   50.1   0.0   1   1   8.4e-17   5.7e-13   49.1   0.0     1   117   363   477   363   478 0.83 ABC transporter
YejG                 PF13989.1    107 seq953_BIOID47257    -            114   1.9e-49  166.0   0.0   1   1   1.6e-53   2.1e-49  165.9   0.0     1   106     4   109     4   110 0.99 YejG-like protein
adh_short            PF00106.20   167 seq954_BIOID47257    -            254   3.1e-34  118.2   0.3   1   1   1.5e-37   6.9e-34  117.0   0.1     2   166    11   176    10   177 0.94 short chain dehydrogenase
adh_short_C2         PF13561.1    243 seq954_BIOID47257    -            254   1.2e-27   97.2   0.0   1   1   2.9e-31   1.3e-27   97.0   0.0     5   242    18   250    15   251 0.97 Enoyl-(Acyl carrier protein) reductase
KR                   PF08659.5    181 seq954_BIOID47257    -            254   3.5e-12   46.2   0.1   1   1   1.3e-15   5.8e-12   45.5   0.1     3   154    12   163    11   177 0.89 KR domain
AMP-binding          PF00501.23   418 seq958_BIOID47257    -            548  5.4e-101  337.8   0.0   1   1  9.5e-105  6.5e-101  337.5   0.0     1   418    52   464    52   464 0.92 AMP-binding enzyme
DUF4009              PF13193.1     41 seq958_BIOID47257    -            548   5.8e-10   38.3   0.4   1   1   2.3e-13   1.6e-09   36.9   0.1     1    28   506   533   506   544 0.90 Domain of unknown function (DUF4009)
Aminotran_1_2        PF00155.16   363 seq959_BIOID47257    -            418   4.2e-29  101.4   0.0   1   1     1e-32   7.1e-29  100.7   0.0    44   314   145   407   119   415 0.88 Aminotransferase class I and II
GntR                 PF00392.16    64 seq959_BIOID47257    -            418     4e-15   54.8   0.1   1   1   2.5e-18   1.7e-14   52.8   0.0     1    64     3    66     3    66 0.98 Bacterial regulatory proteins, gntR family
adh_short_C2         PF13561.1    243 seq961_BIOID47257    -            266   4.5e-36  124.7   0.0   1   1   1.2e-39   5.5e-36  124.4   0.0     6   242    21   258    18   259 0.93 Enoyl-(Acyl carrier protein) reductase
adh_short            PF00106.20   167 seq961_BIOID47257    -            266   5.4e-28   97.8   0.0   1   1   1.5e-31   6.7e-28   97.5   0.0     2   165    13   177    12   179 0.94 short chain dehydrogenase
KR                   PF08659.5    181 seq961_BIOID47257    -            266   4.2e-09   36.1   0.0   1   1   1.4e-12   6.3e-09   35.6   0.0     4   156    15   167    13   177 0.85 KR domain
Ala_racemase_N       PF01168.15   217 seq962_BIOID47257    -            387     1e-23   83.9   0.0   1   1     9e-28   1.2e-23   83.6   0.0     1   216    33   263    33   264 0.87 Alanine racemase, N-terminal domain
GlpM                 PF06942.7    107 seq965_BIOID47257    -            111   3.6e-48  162.1  11.6   1   1     3e-52     4e-48  161.9   8.0     1   107     5   111     5   111 0.99 GlpM protein
adh_short            PF00106.20   167 seq966_BIOID47257    -            244   5.1e-40  136.9   1.7   1   1   3.2e-43   8.7e-40  136.2   1.2     1   166     6   169     6   170 0.92 short chain dehydrogenase
adh_short_C2         PF13561.1    243 seq966_BIOID47257    -            244     3e-33  115.5   1.8   1   1   1.3e-36   3.7e-33  115.2   1.3     5   242    14   241    12   242 0.94 Enoyl-(Acyl carrier protein) reductase
KR                   PF08659.5    181 seq966_BIOID47257    -            244   4.7e-21   75.1   0.9   1   1   2.8e-24   7.5e-21   74.4   0.6     3   174     8   180     7   196 0.84 KR domain
NAD_binding_10       PF13460.1    183 seq966_BIOID47257    -            244   2.7e-06   27.3   0.4   1   1   2.5e-09   6.8e-06   26.0   0.3     2   125     9   156     8   190 0.72 NADH(P)-binding
Epimerase            PF01370.16   236 seq966_BIOID47257    -            244   2.1e-05   23.9   0.2   1   1   1.1e-08   2.9e-05   23.4   0.1     1   119     8   142     8   192 0.77 NAD dependent epimerase/dehydratase family
GGDEF                PF00990.16   161 seq967_BIOID47257    -            442   1.1e-26   93.2   0.0   1   1   1.6e-30   2.2e-26   92.2   0.0     1   160   295   437   295   438 0.89 GGDEF domain
Aldo_ket_red         PF00248.16   283 seq968_BIOID47257    -            286   6.8e-53  179.1   0.0   1   1   5.8e-57   7.9e-53  178.9   0.0     1   281    15   283    15   285 0.95 Aldo/keto reductase family
tRNA-synt_2b         PF00587.20   173 seq971_BIOID47257    -            572   2.1e-42  144.5   0.0   1   1   6.6e-46     3e-42  144.0   0.0     3   169    51   215    49   219 0.97 tRNA synthetase class II core domain (G, H, P, S and T)
YbaK                 PF04073.10   123 seq971_BIOID47257    -            572   5.9e-27   93.8   0.1   1   1   2.4e-30   1.1e-26   92.9   0.1     1   119   257   376   257   379 0.96 YbaK / prolyl-tRNA synthetases associated domain
HGTP_anticodon       PF03129.15    94 seq971_BIOID47257    -            572   7.3e-22   77.0   0.1   1   1   3.7e-25   1.7e-21   75.8   0.1     1    93   475   568   475   569 0.97 Anticodon binding domain
RecA                 PF00154.16   323 seq972_BIOID47257    -            358    1e-173  576.7   2.4   1   1  3.5e-177  1.2e-173  576.5   1.7     1   320    14   332    14   335 0.99 recA bacterial DNA recombination protein
KaiC                 PF06745.8    226 seq972_BIOID47257    -            358     3e-10   39.4   0.2   1   1   3.4e-12   1.2e-08   34.2   0.2     2   173    47   223    46   280 0.68 KaiC
Rad51                PF08423.6    261 seq972_BIOID47257    -            358   1.3e-09   37.2   0.2   1   1   7.1e-13   2.4e-09   36.3   0.1    19   227    40   233    24   274 0.76 Rad51
AAA_25               PF13481.1    194 seq972_BIOID47257    -            358   3.3e-08   33.0   0.3   1   1   2.6e-11     9e-08   31.6   0.2    13   174    44   183    33   195 0.74 AAA domain
Fimbrial             PF00419.15   145 seq973_BIOID47257    -            178     3e-13   50.0   0.0   1   1   2.6e-17   3.6e-13   49.8   0.0     1   144    24   177    24   178 0.88 Fimbrial protein
BON                  PF04972.12    64 seq974_BIOID47257    -            191   2.5e-32  110.3   8.7   1   2   2.7e-19   3.6e-15   55.3   0.8     3    62    53   113    51   115 0.96 BON domain
BON                  PF04972.12    64 seq974_BIOID47257    -            191   2.5e-32  110.3   8.7   2   2   1.8e-20   2.4e-16   59.1   0.8     1    57   129   184   129   188 0.97 BON domain
DUF4115              PF13464.1     77 seq975_BIOID47257    -            239     4e-22   77.5   0.0   1   1     6e-26   8.2e-22   76.5   0.0     1    76   157   231   157   232 0.98 Domain of unknown function (DUF4115)
PTS_EIIC             PF02378.13   321 seq977_BIOID47257    -            473   7.7e-30  103.7  24.5   1   1   1.1e-33   7.7e-30  103.7  17.0     2   320   113   405   112   407 0.88 Phosphotransferase system, EIIC
PTS_EIIB             PF00367.15    35 seq977_BIOID47257    -            473   1.1e-10   40.4   0.1   1   1     3e-14     2e-10   39.5   0.1     3    31    12    40    11    43 0.91 phosphotransferase system, EIIB
MR_MLE_C             PF13378.1    111 seq978_BIOID47257    -            454   4.5e-27   94.1   0.1   1   1   2.5e-30   1.7e-26   92.2   0.1     1   111   297   409   297   409 0.84 Enolase C-terminal domain-like
MR_MLE               PF01188.16    67 seq978_BIOID47257    -            454   1.2e-09   38.4   0.0   1   1   5.7e-13   3.9e-09   36.7   0.0     4    66   230   296   227   297 0.89 Mandelate racemase / muconate lactonizing enzyme, C-terminal domain
MtlR                 PF05068.7    170 seq979_BIOID47257    -            169   3.8e-72  241.1   0.3   1   1   3.1e-76   4.2e-72  240.9   0.2     1   169     1   168     1   169 0.99 Mannitol repressor
Pili_assembly_N      PF00345.15   122 seq980_BIOID47257    -            224   1.9e-39  134.1   0.8   1   1   9.5e-43   6.5e-39  132.3   0.1     1   121    19   141    19   142 0.94 Gram-negative pili assembly chaperone, N-terminal domain
Pili_assembly_C      PF02753.12    68 seq980_BIOID47257    -            224   2.5e-11   43.1   3.1   1   1   4.3e-15     3e-11   42.8   1.2     1    65   161   221   161   224 0.94 Gram-negative pili assembly chaperone, C-terminal domain
LysR_substrate       PF03466.15   209 seq981_BIOID47257    -            305   6.7e-42  142.8   0.2   1   1   1.5e-45     1e-41  142.2   0.1     3   208    91   292    89   293 0.95 LysR substrate binding domain
HTH_1                PF00126.22    60 seq981_BIOID47257    -            305   7.8e-23   79.8   2.6   1   1   2.7e-26   1.9e-22   78.6   1.8     1    60     8    67     8    67 0.98 Bacterial regulatory helix-turn-helix protein, lysR family
HlyD                 PF00529.15   306 seq983_BIOID47257    -            355   4.5e-40  137.7  26.1   1   1   1.9e-43   5.1e-40  137.5  18.1     2   306    47   339    46   339 0.97 HlyD family secretion protein
HlyD_2               PF12700.2    328 seq983_BIOID47257    -            355     2e-19   69.8   2.0   1   1     1e-22   2.8e-19   69.3   1.4    13   239    39   290    37   308 0.79 HlyD family secretion protein
HlyD_3               PF13437.1    105 seq983_BIOID47257    -            355     5e-18   65.2   0.1   1   1   1.8e-16   4.8e-13   49.2   0.0     2    97   214   319   213   326 0.86 HlyD family secretion protein
Biotin_lipoyl_2      PF13533.1     50 seq983_BIOID47257    -            355     4e-10   39.0   2.9   1   1   1.5e-13     4e-10   39.0   2.0     2    46    47    95    44   110 0.83 Biotin-lipoyl like
FCD                  PF07729.7    125 seq984_BIOID47257    -            263   6.2e-23   81.3   3.0   1   1   9.1e-27   6.2e-23   81.3   2.1     1   124   105   228   105   229 0.90 FCD domain
GntR                 PF00392.16    64 seq984_BIOID47257    -            263   2.2e-22   78.1   0.4   1   1   6.3e-26   4.3e-22   77.1   0.3     1    64    13    76    13    76 0.98 Bacterial regulatory proteins, gntR family
Sugar_tr             PF00083.19   451 seq985_BIOID47257    -            507  6.6e-130  433.5  32.8   1   1  2.2e-133  7.7e-130  433.3  22.7     2   449    61   494    60   496 0.96 Sugar (and other) transporter
MFS_1                PF07690.11   354 seq985_BIOID47257    -            507   5.4e-38  130.5  40.4   1   1   4.6e-41   1.6e-37  129.0  23.0     2   328    65   410    64   422 0.80 Major Facilitator Superfamily
MFS_2                PF13347.1    427 seq985_BIOID47257    -            507     6e-10   37.9  33.3   1   1   1.1e-10   3.6e-07   28.8   5.4   192   344    26   177    17   184 0.82 MFS/sugar transport protein
TRI12                PF06609.8    599 seq985_BIOID47257    -            507   1.4e-09   36.6   6.2   1   1     4e-13   1.4e-09   36.6   4.3    40   229    53   246    36   257 0.75 Fungal trichothecene efflux pump (TRI12)
MFS_1                PF07690.11   354 seq988_BIOID47257    -            391     4e-44  150.7  38.3   1   1   8.8e-48     4e-44  150.7  26.5     3   350    10   342     8   346 0.85 Major Facilitator Superfamily
Sugar_tr             PF00083.19   451 seq988_BIOID47257    -            391   2.4e-13   49.3   7.2   1   1   5.2e-17   2.4e-13   49.3   5.0    42   191    34   177    21   186 0.92 Sugar (and other) transporter
TRI12                PF06609.8    599 seq988_BIOID47257    -            391   5.1e-07   28.1   3.6   1   1   1.1e-10   5.1e-07   28.1   2.5    66   214    25   174     4   223 0.78 Fungal trichothecene efflux pump (TRI12)
FliG_C               PF01706.11   110 seq989_BIOID47257    -            331   1.8e-39  134.0  15.8   1   1   3.2e-42   2.2e-38  130.5   2.3     2   109   216   323   215   324 0.98 FliG C-terminal domain
PHP                  PF02811.14   175 seq990_BIOID47257    -            245   1.5e-17   63.8   1.3   1   1   1.9e-21   2.6e-17   63.0   0.9     1   169     4   164     4   174 0.91 PHP domain
EAL                  PF00563.15   236 seq991_BIOID47257    -            283   2.6e-61  206.9   0.0   1   1   2.2e-65     3e-61  206.7   0.0     2   236    27   262    26   262 0.96 EAL domain
Grp1_Fun34_YaaH      PF01184.14   211 seq992_BIOID47257    -            188   9.2e-60  201.4  21.7   1   1   7.3e-64     1e-59  201.2  15.0    15   207     4   184     1   188 0.95 GPR1/FUN34/yaaH family
KdgM                 PF06178.8    218 seq993_BIOID47257    -            246   5.3e-87  290.7  13.1   1   1   8.8e-91     6e-87  290.5   9.1     2   218    26   246    25   246 0.99 Oligogalacturonate-specific porin protein (KdgM)
DUF1597              PF07642.6    344 seq993_BIOID47257    -            246   4.3e-06   25.8   8.6   1   1   6.3e-10   4.3e-06   25.8   6.0   141   250   121   240   111   246 0.85 Outer membrane protein family (DUF1597)
COX3                 PF00510.13   258 seq994_BIOID47257    -            204   1.8e-18   66.8  17.5   1   1   2.2e-22   3.1e-18   66.0  12.1    65   257    16   202     4   203 0.85 Cytochrome c oxidase subunit III
TatD_DNase           PF01026.16   255 seq996_BIOID47257    -            265   1.2e-76  257.2   0.0   1   1   9.8e-81   1.3e-76  257.0   0.0     1   255     4   255     4   255 0.96 TatD related DNase
Iron_transport       PF10634.4    151 seq998_BIOID47257    -            175     3e-72  241.3   0.7   1   1   2.6e-76   3.6e-72  241.0   0.5     3   151    25   173    23   173 0.99 Fe2+ transport protein
FAD_binding_2        PF00890.19   421 seq999_BIOID47257    -            682   3.5e-20   72.1   4.0   1   1   1.5e-22   6.7e-19   67.9   2.7     2   421    45   475    44   475 0.71 FAD binding domain
ABC_tran             PF00005.22   118 seq1000_BIOID47257   -            530   1.4e-36  125.3   0.0   1   2   1.1e-18   1.9e-15   57.1   0.0     1   118    41   184    41   184 0.98 ABC transporter
ABC_tran             PF00005.22   118 seq1000_BIOID47257   -            530   1.4e-36  125.3   0.0   2   2   2.2e-21   3.7e-18   65.8   0.0     1   118   359   467   359   467 0.95 ABC transporter
ABC_tran_2           PF12848.2     85 seq1000_BIOID47257   -            530   3.4e-23   81.1   3.0   1   1   1.8e-23     3e-20   71.7   1.4     2    85   224   309   223   309 0.91 ABC transporter
NAD_binding_2        PF03446.10   162 seq1003_BIOID47257   -            359   1.1e-47  161.7   1.8   1   1   3.5e-51   1.6e-47  161.3   1.3     1   160    68   229    68   231 0.98 NAD binding domain of 6-phosphogluconate dehydrogenase
F420_oxidored        PF03807.12    96 seq1003_BIOID47257   -            359   4.9e-07   29.9   0.2   1   1   2.5e-10   1.1e-06   28.7   0.1     1    92    70   160    70   163 0.77 NADP oxidoreductase coenzyme F420-dependent
CTP_transf_3         PF02348.14   217 seq1004_BIOID47257   -            246   7.6e-64  215.1   0.0   1   1   1.4e-67   9.6e-64  214.8   0.0     1   217     5   213     5   215 0.98 Cytidylyltransferase
NTP_transf_3         PF12804.2    179 seq1004_BIOID47257   -            246     2e-12   47.5   0.4   1   1   1.8e-15   1.2e-11   44.9   0.3    14   124    14   129    10   229 0.77 MobA-like NTP transferase domain
HATPase_c_3          PF13589.1    137 seq1005_BIOID47257   -            213     2e-17   63.0   0.0   1   1   2.4e-21   3.2e-17   62.3   0.0     5    99    24   128    21   169 0.82 Histidine kinase-, DNA gyrase B-, and HSP90-like ATPase
Bax1-I               PF01027.15   205 seq1006_BIOID47257   -            246   3.3e-11   43.0  27.0   1   1   3.1e-15   4.2e-11   42.7  18.7     3   201    28   229    26   234 0.77 Inhibitor of apoptosis-promoting Bax1
SgrR_N               PF12793.2    115 seq1007_BIOID47257   -            551   1.1e-38  131.6   5.1   1   1   1.6e-42   1.1e-38  131.6   3.5     1   115     5   118     5   118 0.98 Sugar transport-related sRNA regulator N-term
SBP_bac_5            PF00496.17   374 seq1007_BIOID47257   -            551     1e-29  103.4   0.0   1   1   2.3e-32   1.6e-28   99.5   0.0     1   343   163   446   163   502 0.85 Bacterial extracellular solute-binding proteins, family 5 Middle
YqgB                 PF11036.3     43 seq1008_BIOID47257   -             48   3.2e-33  112.8   0.7   1   1   2.6e-37   3.6e-33  112.6   0.5     1    43     6    48     6    48 0.99 Virulence promoting factor
OTCace               PF00185.19   158 seq1009_BIOID47257   -            334   4.6e-50  169.4   0.1   1   1   1.2e-53     8e-50  168.6   0.1     3   157   158   330   156   331 0.96 Aspartate/ornithine carbamoyltransferase, Asp/Orn binding domain
OTCace_N             PF02729.16   142 seq1009_BIOID47257   -            334   4.3e-44  149.4   0.0   1   1   9.9e-48   6.8e-44  148.8   0.0     1   142     8   149     8   149 0.99 Aspartate/ornithine carbamoyltransferase, carbamoyl-P binding domain
DUF883               PF05957.8     94 seq1010_BIOID47257   -            101   1.2e-31  108.8   0.4   1   1   9.5e-36   1.3e-31  108.7   0.3     2    94     9   101     8   101 0.98 Bacterial protein of unknown function (DUF883)
DUF2500              PF10694.4    110 seq1011_BIOID47257   -            119   1.7e-36  124.4   0.1   1   1   1.4e-40     2e-36  124.2   0.0     1   108     5   115     5   117 0.98 Protein of unknown function (DUF2500)
NrfD                 PF03916.9    313 seq1015_BIOID47257   -            318  6.8e-111  370.5  32.4   1   1  5.6e-115  7.7e-111  370.3  22.5     2   313     5   318     4   318 0.99 Polysulphide reductase, NrfD
DinI                 PF06183.8     65 seq1016_BIOID47257   -             82   2.8e-26   91.1   0.1   1   1   2.5e-30   3.5e-26   90.9   0.1     1    65    16    80    16    80 0.98 DinI-like family
Sugarporin_N         PF11471.3     60 seq1017_BIOID47257   -            457   2.8e-08   33.1   6.1   1   1   3.5e-12   4.7e-08   32.4   4.2     1    53     1    51     1    58 0.84 Maltoporin periplasmic N-terminal extension
DUF444               PF04285.7    421 seq1018_BIOID47257   -            427  3.1e-200  665.0   3.0   1   1  2.6e-204  3.5e-200  664.9   2.1     1   420     1   422     1   423 1.00 Protein of unknown function (DUF444)
Fimbrial             PF00419.15   145 seq1019_BIOID47257   -            167   3.5e-24   85.5   1.4   1   1     3e-28   4.1e-24   85.3   1.0     3   145    32   167    30   167 0.88 Fimbrial protein
Ferric_reduct        PF01794.14   125 seq1020_BIOID47257   -            211   2.2e-13   50.2  11.4   1   1   1.6e-17   2.2e-13   50.2   7.9     5   124    51   161    17   162 0.90 Ferric reductase like transmembrane component
AHS2                 PF02626.10   272 seq1021_BIOID47257   -            310     2e-99  332.1   0.0   1   1  1.7e-103   2.3e-99  331.9   0.0     2   272    24   288    23   288 0.98 Allophanate hydrolase subunit 2
SbcCD_C              PF13558.1     90 seq1022_BIOID47257   -           1047   2.2e-19   69.0   0.6   1   1   1.8e-22   8.1e-19   67.2   0.4     5    89   923  1001   919  1002 0.88 Putative exonuclease SbcCD, C subunit
AAA_23               PF13476.1    202 seq1022_BIOID47257   -           1047   3.6e-13   50.1 109.8   1   1   4.7e-11   2.1e-07   31.3  52.0     1   199     5   271     5   699 0.91 AAA domain
AAA_29               PF13555.1     62 seq1022_BIOID47257   -           1047   2.8e-07   29.8   0.1   1   1   3.8e-10   1.7e-06   27.3   0.0    18    51    26    58    16    69 0.80 P-loop containing region of AAA domain
LysR_substrate       PF03466.15   209 seq1024_BIOID47257   -            323     3e-40  137.4   0.2   1   1   6.1e-44   4.1e-40  136.9   0.1     3   206   113   316   111   319 0.97 LysR substrate binding domain
HTH_1                PF00126.22    60 seq1024_BIOID47257   -            323   7.3e-19   67.1   0.6   1   1     2e-22   1.3e-18   66.3   0.4     2    59    29    86    28    87 0.97 Bacterial regulatory helix-turn-helix protein, lysR family
HlyD_3               PF13437.1    105 seq1025_BIOID47257   -            415   1.7e-21   76.3   0.2   1   1   7.7e-21   2.6e-17   62.9   0.1     1    97   257   369   257   396 0.83 HlyD family secretion protein
HlyD                 PF00529.15   306 seq1025_BIOID47257   -            415   5.7e-15   55.2  12.3   1   1   2.6e-13   8.9e-10   38.2   6.2     5   178    80   242    76   245 0.67 HlyD family secretion protein
HlyD_2               PF12700.2    328 seq1025_BIOID47257   -            415     1e-12   47.7   0.0   1   1   7.6e-16   2.6e-12   46.4   0.0     9   251    63   353    58   361 0.67 HlyD family secretion protein
Biotin_lipoyl_2      PF13533.1     50 seq1025_BIOID47257   -            415   3.9e-11   42.3   9.8   1   1   4.6e-11   1.6e-07   30.7   0.1     3    43    78   118    76   134 0.80 Biotin-lipoyl like
YCII                 PF03795.9     95 seq1027_BIOID47257   -            130   3.1e-29  100.8   0.0   1   1   5.4e-33   3.7e-29  100.6   0.0     2    95    34   127    33   127 0.99 YCII-related domain
DUF2135              PF09906.4     50 seq1028_BIOID47257   -            258   6.6e-21   73.8   1.0   1   1   4.2e-24   5.8e-20   70.8   0.3     1    50   199   244   199   244 0.99 Uncharacterized protein conserved in bacteria (DUF2135)
adh_short_C2         PF13561.1    243 seq1029_BIOID47257   -            255   2.1e-41  142.2   0.2   1   1   7.3e-45   2.5e-41  141.9   0.1     6   241    21   249    18   251 0.95 Enoyl-(Acyl carrier protein) reductase
adh_short            PF00106.20   167 seq1029_BIOID47257   -            255   9.9e-34  116.5   0.8   1   1   5.2e-37   1.8e-33  115.7   0.5     1   165    12   176    12   178 0.94 short chain dehydrogenase
KR                   PF08659.5    181 seq1029_BIOID47257   -            255   1.4e-08   34.4   0.3   1   1   6.1e-12   2.1e-08   33.9   0.2     4   161    15   171    13   178 0.89 KR domain
3HCDH_N              PF02737.13   180 seq1029_BIOID47257   -            255   9.6e-05   21.9   0.3   1   1   5.4e-08   0.00019   21.0   0.2     4    46    16    58    13    95 0.77 3-hydroxyacyl-CoA dehydrogenase, NAD binding domain
Orn_Arg_deC_N        PF02784.11   251 seq1030_BIOID47257   -            658   1.2e-71  240.7   0.1   1   1   2.3e-75   1.6e-71  240.3   0.1     2   251    99   368    98   368 0.98 Pyridoxal-dependent decarboxylase, pyridoxal binding domain
Orn_DAP_Arg_deC      PF00278.17   116 seq1030_BIOID47257   -            658   2.1e-30  104.7   0.0   1   1   5.6e-34   3.8e-30  103.8   0.0     1   115   371   586   371   587 0.87 Pyridoxal-dependent decarboxylase, C-terminal sheet domain
Sulfatase            PF00884.18   379 seq1031_BIOID47257   -            499   4.7e-32  111.3   0.1   1   1   4.6e-36   6.3e-32  110.9   0.1     2   308   193   462   192   489 0.82 Sulfatase
PTS_IIA              PF02255.11    96 seq1035_BIOID47257   -            103   3.3e-34  116.5   3.1   1   1   2.7e-38   3.7e-34  116.3   2.1     1    96     5   100     5   100 0.98 PTS system, Lactose/Cellobiose specific IIA subunit
IstB_IS21            PF01695.12   178 seq1036_BIOID47257   -            245   8.9e-17   60.9   0.0   1   1   3.4e-20   1.2e-16   60.5   0.0    43   163    95   218    48   223 0.80 IstB-like ATP binding protein
Bac_DnaA             PF00308.13   219 seq1036_BIOID47257   -            245   2.3e-07   30.5   0.0   1   1   8.8e-11     3e-07   30.1   0.0     2   124    66   189    65   230 0.78 Bacterial dnaA  protein
AAA                  PF00004.24   132 seq1036_BIOID47257   -            245   1.3e-06   28.5   0.1   1   1   6.5e-10   2.2e-06   27.7   0.1     2    98   103   196   102   225 0.69 ATPase family associated with various cellular activities (AAA)
ArsA_ATPase          PF02374.10   305 seq1036_BIOID47257   -            245   2.8e-06   26.5   0.0   1   1   1.4e-09   4.9e-06   25.6   0.0     4    81   102   182    99   231 0.73 Anion-transporting ATPase
PLDc_2               PF13091.1    126 seq1037_BIOID47257   -            452   1.5e-22   79.5   0.0   1   1   3.4e-19   2.3e-15   56.3   0.0     4   122   260   406   257   410 0.84 PLD-like domain
PLDc                 PF00614.17    28 seq1037_BIOID47257   -            452   1.3e-13   50.0   2.2   1   1   2.4e-11   1.6e-07   30.7   0.1     2    28   354   380   353   380 0.94 Phospholipase D Active site motif
Oxidored_FMN         PF00724.15   341 seq1038_BIOID47257   -            672  4.3e-104  348.0   0.0   1   1  3.2e-107  5.4e-104  347.7   0.0     1   341     5   331     5   331 0.97 NADH:flavin oxidoreductase / NADH oxidase family
Pyr_redox_3          PF13738.1    203 seq1038_BIOID47257   -            672   1.9e-13   50.8   0.5   1   1   9.5e-10   1.6e-06   28.1   0.3     1    42   378   418   378   439 0.88 Pyridine nucleotide-disulphide oxidoreductase
Pyr_redox_2          PF07992.9    200 seq1038_BIOID47257   -            672   1.2e-12   48.0   0.0   1   1   8.8e-13   1.5e-09   37.9   0.0     2   159   377   544   376   604 0.67 Pyridine nucleotide-disulphide oxidoreductase
NAD_binding_8        PF13450.1     68 seq1038_BIOID47257   -            672   2.6e-09   36.8   0.9   1   1   5.1e-12   8.6e-09   35.1   0.0     1    35   379   413   379   429 0.92 NAD(P)-binding Rossmann-like domain
HI0933_like          PF03486.9    409 seq1038_BIOID47257   -            672   4.5e-07   28.5   1.6   1   1   5.2e-10     9e-07   27.5   0.2     2    42   376   416   375   418 0.93 HI0933-like protein
FAD_binding_2        PF00890.19   421 seq1038_BIOID47257   -            672     4e-05   22.5   1.0   1   1   5.1e-08   8.7e-05   21.4   0.7     3    41   378   416   376   419 0.91 FAD binding domain
Fimbrial             PF00419.15   145 seq1039_BIOID47257   -            173   9.5e-19   67.9   8.8   1   1   7.9e-23   1.1e-18   67.7   6.1     2   144    29   172    28   173 0.89 Fimbrial protein
Trm112p              PF03966.11    68 seq1040_BIOID47257   -             60   5.7e-09   36.1   0.4   1   1   9.5e-13   1.3e-08   34.9   0.3     1    68     2    41     2    41 0.97 Trm112p-like protein
DHDPS                PF00701.17   289 seq1042_BIOID47257   -            292  1.8e-122  407.3   0.1   1   1  1.5e-126    2e-122  407.2   0.0     1   289     1   290     1   290 0.99 Dihydrodipicolinate synthetase family
CobA_CobO_BtuR       PF02572.10   172 seq1043_BIOID47257   -            196   1.3e-71  239.5   0.1   1   1   2.4e-75   1.6e-71  239.3   0.0     2   172    27   196    26   196 0.99 ATP:corrinoid adenosyltransferase BtuR/CobO/CobP
Co_AT_N              PF12557.3     24 seq1043_BIOID47257   -            196   2.5e-07   30.2   6.4   1   1   3.7e-11   2.5e-07   30.2   4.5     6    24     3    21     1    21 0.94 Cob(I)alamin adenosyltransferase N terminal
Flg_bbr_C            PF06429.8     74 seq1045_BIOID47257   -            260   5.3e-27   93.4   3.1   1   1   1.6e-30   1.1e-26   92.4   1.3     2    74   183   260   182   260 0.91 Flagellar basal body rod FlgEFG protein C-terminal
Flg_bb_rod           PF00460.15    31 seq1045_BIOID47257   -            260   2.9e-14   52.2   1.2   1   1   1.1e-17   7.4e-14   50.9   0.8     1    31     5    35     5    35 0.98 Flagella basal body rod protein
LysR_substrate       PF03466.15   209 seq1046_BIOID47257   -            310   1.5e-19   69.8   0.0   1   1   3.2e-23   2.2e-19   69.2   0.0     2   191    91   280    90   292 0.92 LysR substrate binding domain
HTH_1                PF00126.22    60 seq1046_BIOID47257   -            310   8.5e-18   63.7   0.6   1   1   2.6e-21   1.8e-17   62.7   0.4     3    60     9    66     8    66 0.96 Bacterial regulatory helix-turn-helix protein, lysR family
TonB                 PF03544.9     79 seq1047_BIOID47257   -            258     2e-12   47.0   0.0   1   1   5.5e-16   3.7e-12   46.1   0.0     2    79   177   256   176   256 0.90 Gram-negative bacterial tonB protein
TonB_2               PF13103.1     85 seq1047_BIOID47257   -            258   2.2e-10   40.2   0.1   1   1   8.8e-14     6e-10   38.9   0.0     2    73   164   240   163   254 0.82 TonB C terminal
His_Phos_2           PF00328.17   347 seq1048_BIOID47257   -            446   5.1e-42  144.3   0.0   1   1   4.5e-46   6.1e-42  144.0   0.0     1   345    39   383    39   387 0.87 Histidine phosphatase superfamily (branch 2)
MFS_1                PF07690.11   354 seq1049_BIOID47257   -            494   8.1e-51  172.7  53.6   1   1     6e-54   2.7e-50  170.9  33.0     2   353    59   449    58   450 0.90 Major Facilitator Superfamily
Sugar_tr             PF00083.19   451 seq1049_BIOID47257   -            494   1.4e-08   33.6  16.2   1   1     3e-12   1.4e-08   33.6  11.3    44   192    86   229    54   232 0.88 Sugar (and other) transporter
MFS_3                PF05977.8    524 seq1049_BIOID47257   -            494   1.7e-05   23.0  12.6   1   1   3.7e-09   1.7e-05   23.0   8.7     6   213    49   252    47   265 0.92 Transmembrane secretion effector
AraC_binding         PF02311.14   136 seq1050_BIOID47257   -            312   1.1e-22   80.0   1.3   1   1   5.1e-26   1.7e-22   79.4   0.2     7   129    52   175    48   186 0.88 AraC-like ligand binding domain
HTH_18               PF12833.2     81 seq1050_BIOID47257   -            312   8.9e-22   76.8   0.1   1   1   5.5e-25   1.9e-21   75.8   0.1     2    79   229   305   228   307 0.97 Helix-turn-helix domain
HTH_AraC             PF00165.18    42 seq1050_BIOID47257   -            312   1.4e-20   72.2   0.2   1   2   3.2e-10   1.1e-06   28.1   0.0     2    42   216   256   215   256 0.93 Bacterial regulatory helix-turn-helix proteins, AraC family
HTH_AraC             PF00165.18    42 seq1050_BIOID47257   -            312   1.4e-20   72.2   0.2   2   2   1.6e-14   5.3e-11   41.8   0.0     2    42   268   306   267   306 0.94 Bacterial regulatory helix-turn-helix proteins, AraC family
Cupin_2              PF07883.6     71 seq1050_BIOID47257   -            312   1.4e-06   27.5   0.0   1   1   8.3e-10   2.8e-06   26.6   0.0     7    60    57   109    53   116 0.92 Cupin domain
2-oxoacid_dh         PF00198.18   231 seq1051_BIOID47257   -            630   3.4e-78  261.9   0.0   1   1   3.5e-81   4.8e-78  261.4   0.0     3   230   399   629   397   630 0.98 2-oxoacid dehydrogenases acyltransferase (catalytic domain)
Biotin_lipoyl        PF00364.17    74 seq1051_BIOID47257   -            630   1.6e-65  216.5  34.0   1   3   2.3e-23   3.2e-20   71.4   4.1     2    73     4    73     3    74 0.97 Biotin-requiring enzyme
Biotin_lipoyl        PF00364.17    74 seq1051_BIOID47257   -            630   1.6e-65  216.5  34.0   2   3     3e-26     4e-23   80.7   3.6     2    73   107   176   106   177 0.96 Biotin-requiring enzyme
Biotin_lipoyl        PF00364.17    74 seq1051_BIOID47257   -            630   1.6e-65  216.5  34.0   3   3     5e-25   6.9e-22   76.7   4.9     1    73   207   277   207   278 0.97 Biotin-requiring enzyme
E3_binding           PF02817.12    39 seq1051_BIOID47257   -            630   3.6e-16   58.4   0.1   1   1   2.6e-19   3.6e-16   58.4   0.1     3    39   327   363   325   363 0.97 e3 binding domain
Peptidase_S24        PF00717.18    70 seq1052_BIOID47257   -            145   3.4e-15   55.3   0.0   1   1   3.8e-19   5.2e-15   54.7   0.0     3    67    61   125    59   127 0.92 Peptidase S24-like
Nucleolin_N          PF12462.3    166 seq1054_BIOID47257   -            715   5.9e-62  208.0   1.5   1   1   2.6e-65   5.9e-62  208.0   1.1     1   166    32   196    32   196 1.00 DNA helicase IV / RNA helicase N terminal
UvrD-helicase        PF00580.16   315 seq1054_BIOID47257   -            715   4.8e-44  150.8   0.0   1   1   3.4e-47   7.8e-44  150.1   0.0     1   314   228   521   228   522 0.84 UvrD/REP helicase N-terminal domain
UvrD_C               PF13361.1    319 seq1054_BIOID47257   -            715   9.7e-15   54.7   0.0   1   1   2.3e-16   5.3e-13   49.0   0.0   208   318   577   694   571   695 0.79 UvrD-like helicase C-terminal domain
AAA_19               PF13245.1     76 seq1054_BIOID47257   -            715   4.8e-14   51.7   0.8   1   1   5.9e-17   1.3e-13   50.3   0.6     6    75   235   309   231   310 0.84 Part of AAA domain
UvrD_C_2             PF13538.1    104 seq1054_BIOID47257   -            715   1.1e-09   38.2   0.1   1   1   2.2e-12     5e-09   36.1   0.1    50   102   614   689   561   691 0.79 Family description
AA_permease_2        PF13520.1    426 seq1055_BIOID47257   -            444     2e-40  138.5  55.6   1   1   4.6e-44   3.1e-40  137.8  38.5     1   423     7   420     7   424 0.85 Amino acid permease
AA_permease          PF00324.16   479 seq1055_BIOID47257   -            444   3.8e-22   78.1  47.2   1   1   1.1e-25   7.8e-22   77.1  32.7     8   391    18   377     8   435 0.81 Amino acid permease
YcgL                 PF05166.8     74 seq1056_BIOID47257   -            108   4.9e-34  116.1   0.2   1   1   4.7e-38   6.5e-34  115.7   0.1     1    74    14    87    14    87 0.99 YcgL domain
Epimerase            PF01370.16   236 seq1057_BIOID47257   -            361   3.1e-79  265.6   0.0   1   1   1.7e-82   3.9e-79  265.3   0.0     1   236     3   259     3   259 0.97 NAD dependent epimerase/dehydratase family
RmlD_sub_bind        PF04321.12   287 seq1057_BIOID47257   -            361   1.7e-16   59.8   0.0   1   1   1.3e-19     3e-16   59.0   0.0     1   283     1   332     1   336 0.83 RmlD substrate binding domain
Polysacc_synt_2      PF02719.10   294 seq1057_BIOID47257   -            361   1.3e-14   53.6   0.0   1   1   1.3e-17     3e-14   52.5   0.0     1   117     3   113     3   118 0.85 Polysaccharide biosynthesis protein
NAD_binding_4        PF07993.7    249 seq1057_BIOID47257   -            361     5e-14   51.7   0.0   1   1   9.6e-14   2.2e-10   39.7   0.0    85   197    71   196    57   262 0.80 Male sterility protein
3Beta_HSD            PF01073.14   280 seq1057_BIOID47257   -            361   4.4e-13   48.4   0.0   1   1   3.8e-16   8.6e-13   47.5   0.0     1   224     4   242     4   253 0.77 3-beta hydroxysteroid dehydrogenase/isomerase family
adh_short            PF00106.20   167 seq1057_BIOID47257   -            361   6.4e-08   32.5   1.2   1   1   4.3e-10   9.7e-07   28.7   0.1     3   118     3   107     2   124 0.76 short chain dehydrogenase
GntP_permease        PF02447.11   441 seq1058_BIOID47257   -            439  3.2e-183  609.1  48.3   1   1  8.2e-187  3.7e-183  608.8  33.5     1   440     1   436     1   437 0.99 GntP family permease
CitMHS               PF03600.11   349 seq1058_BIOID47257   -            439   2.2e-11   42.8  38.3   1   1   4.9e-15   2.2e-11   42.8  26.6     5   344     8   382     3   387 0.77 Citrate transporter
DctM                 PF06808.7    416 seq1058_BIOID47257   -            439     4e-06   25.5  18.3   1   1   8.7e-10     4e-06   25.5  12.7   200   357   198   379   153   393 0.71 DctM-like transporters
HGD-D                PF06050.8    349 seq1060_BIOID47257   -            383  7.5e-101  337.2   0.3   1   1  6.4e-105  8.7e-101  337.0   0.2     1   349    39   383    39   383 0.98 2-hydroxyglutaryl-CoA dehydratase, D-component
COX4_pro             PF03626.9     75 seq1061_BIOID47257   -            124   4.2e-17   61.8  19.0   1   1   3.7e-21   5.1e-17   61.6  13.2     1    75    33   115    33   115 0.97 Prokaryotic Cytochrome C oxidase subunit IV
Pyr_redox_2          PF07992.9    200 seq1062_BIOID47257   -            450     1e-34  120.0   5.9   1   1   6.1e-36   8.3e-33  113.8   4.1     2   198    15   305    14   307 0.95 Pyridine nucleotide-disulphide oxidoreductase
Pyr_redox_dim        PF02852.17   110 seq1062_BIOID47257   -            450     4e-29  100.7   0.0   1   1   5.8e-32   7.9e-29   99.7   0.0     1   107   337   443   337   446 0.98 Pyridine nucleotide-disulphide oxidoreductase, dimerisation domain
Pyr_redox            PF00070.22    80 seq1062_BIOID47257   -            450   2.1e-24   85.5   0.9   1   1   1.5e-24     2e-21   76.0   0.0     1    78   169   244   169   247 0.95 Pyridine nucleotide-disulphide oxidoreductase
3HCDH_N              PF02737.13   180 seq1062_BIOID47257   -            450   4.1e-09   36.2   0.5   1   1   1.1e-07   0.00016   21.3   0.0     2    75   170   242   169   258 0.79 3-hydroxyacyl-CoA dehydrogenase, NAD binding domain
Chorismate_bind      PF00425.13   257 seq1063_BIOID47257   -            431   1.2e-62  211.4   0.0   1   1   1.1e-66   1.5e-62  211.1   0.0     2   257   169   420   168   420 0.97 chorismate binding enzyme
Usher                PF00577.15   552 seq1064_BIOID47257   -            826  1.2e-180  601.8  29.9   1   1  3.6e-184  1.6e-180  601.3  20.7     1   552   177   743   177   743 0.98 Type VII secretion system (T7SS), usher protein
PapC_N               PF13954.1    146 seq1064_BIOID47257   -            826     9e-34  116.0   0.1   1   1   3.8e-37   1.7e-33  115.1   0.0     2   145    26   162    25   163 0.92 PapC N-terminal domain
PapC_C               PF13953.1     68 seq1064_BIOID47257   -            826   1.3e-09   37.4   0.0   1   1   1.1e-12   4.9e-09   35.5   0.0     4    61   756   813   753   820 0.93 PapC C-terminal domain
DUF2755              PF10954.3    100 seq1065_BIOID47257   -            102   2.9e-58  193.6   0.2   1   1   2.4e-62   3.3e-58  193.4   0.1     1   100     1   101     1   101 0.99 Protein of unknown function (DUF2755)
GcpE                 PF04551.9    359 seq1066_BIOID47257   -            372  1.3e-128  428.6   0.2   1   1  1.1e-132  1.5e-128  428.4   0.1     2   357    13   354    12   356 0.98 GcpE protein
CTP_transf_3         PF02348.14   217 seq1067_BIOID47257   -            248   1.1e-68  230.9   0.0   1   1   1.9e-72   1.3e-68  230.7   0.0     1   217     4   221     4   221 0.98 Cytidylyltransferase
NTP_transf_3         PF12804.2    179 seq1067_BIOID47257   -            248   2.3e-14   53.8   0.4   1   1   5.8e-18     4e-14   53.0   0.3    16   179    19   240    10   240 0.85 MobA-like NTP transferase domain
tRNA-synt_1d         PF00750.14   354 seq1068_BIOID47257   -            577  4.5e-149  495.9   0.3   1   1  1.2e-152  5.6e-149  495.6   0.2     1   354    95   446    95   446 0.99 tRNA synthetases class I (R)
DALR_1               PF05746.10   119 seq1068_BIOID47257   -            577   3.8e-36  123.5   0.4   1   1   4.5e-39     2e-35  121.1   0.3     1   119   460   577   460   577 0.98 DALR anticodon binding domain
Arg_tRNA_synt_N      PF03485.11    85 seq1068_BIOID47257   -            577   2.4e-22   79.1   0.2   1   1   2.4e-25   1.1e-21   77.0   0.1     3    85     7    87     1    87 0.91 Arginyl tRNA synthetase N terminal domain
CoA_binding          PF02629.14    96 seq1069_BIOID47257   -            289   1.7e-30  105.2   0.7   1   1   4.9e-34   1.7e-30  105.2   0.5     1    96     6    99     6    99 0.99 CoA binding domain
Ligase_CoA           PF00549.14   153 seq1069_BIOID47257   -            289   2.4e-20   72.5   0.6   1   1   1.2e-23     4e-20   71.8   0.4     1   152   151   271   151   272 0.96 CoA-ligase
Succ_CoA_lig         PF13607.1    138 seq1069_BIOID47257   -            289   8.7e-12   44.7   0.0   1   1   4.4e-15   1.5e-11   43.9   0.0     1   138   145   284   145   287 0.83 Succinyl-CoA ligase like flavodoxin domain
D5_N                 PF08706.6    150 seq1070_BIOID47257   -            584   2.5e-14   53.4   0.0   1   1   8.8e-18     6e-14   52.2   0.0     1   146   153   282   153   286 0.86 D5 N terminal like
Pox_D5               PF03288.11    86 seq1070_BIOID47257   -            584   4.4e-06   26.7   0.0   1   1   1.3e-09     9e-06   25.7   0.0     2    80   487   580   486   584 0.87 Poxvirus D5 protein-like
Guanylate_kin        PF00625.16   183 seq1071_BIOID47257   -            207   1.6e-70  236.1   0.0   1   1   1.3e-74   1.8e-70  235.9   0.0     2   183     4   186     3   186 0.98 Guanylate kinase
Cupin_2              PF07883.6     71 seq1073_BIOID47257   -            109   8.6e-13   47.4   0.3   1   1   7.9e-17   1.1e-12   47.1   0.2     3    64    35    93    33   100 0.89 Cupin domain
HTH_3                PF01381.17    55 seq1075_BIOID47257   -             88   4.7e-15   55.0   0.0   1   1   2.7e-18   7.4e-15   54.4   0.0     2    53    18    69    17    70 0.95 Helix-turn-helix
HTH_19               PF12844.2     64 seq1075_BIOID47257   -             88   7.7e-12   44.9   0.0   1   1   3.6e-15   9.9e-12   44.6   0.0     3    54    16    67    14    84 0.88 Helix-turn-helix domain
HTH_37               PF13744.1     80 seq1075_BIOID47257   -             88     7e-08   32.0   0.2   1   1   3.5e-11   9.5e-08   31.6   0.1    18    72    12    65    10    70 0.92 Helix-turn-helix domain
HTH_26               PF13443.1     63 seq1075_BIOID47257   -             88   6.4e-07   29.3   0.2   1   1   1.1e-09   2.9e-06   27.2   0.0     7    53    22    67    15    70 0.90 Cro/C1-type HTH DNA-binding domain
HTH_31               PF13560.1     64 seq1075_BIOID47257   -             88   1.3e-06   28.3   0.0   1   1     6e-10   1.6e-06   28.0   0.0     2    57    13    67    12    84 0.89 Helix-turn-helix domain
HTH_3                PF01381.17    55 seq1076_BIOID47257   -             96   8.2e-06   25.4   0.0   1   1   8.4e-10   1.2e-05   24.9   0.0     1    43    38    80    38    82 0.95 Helix-turn-helix
AAA_26               PF13500.1    199 seq1077_BIOID47257   -            235   8.9e-30  103.6   0.0   1   1   1.5e-33     1e-29  103.4   0.0     2   196     8   211     7   214 0.92 AAA domain
CbiA                 PF01656.18   195 seq1077_BIOID47257   -            235   5.3e-16   58.4   0.0   1   1   9.9e-20   6.7e-16   58.1   0.0     2   181    10   200     9   216 0.79 CobQ/CobB/MinD/ParA nucleotide binding domain
Na_Ca_ex             PF01699.19   139 seq1079_BIOID47257   -            325   6.4e-53  177.9  23.7   1   2   1.1e-32   1.5e-28   99.0   6.4     1   138    13   142    13   143 0.98 Sodium/calcium exchanger protein
Na_Ca_ex             PF01699.19   139 seq1079_BIOID47257   -            325   6.4e-53  177.9  23.7   2   2   2.2e-28     3e-24   85.1   4.5     4   137   187   314   182   316 0.94 Sodium/calcium exchanger protein
DUF2318              PF10080.4    102 seq1080_BIOID47257   -            459   4.6e-34  116.1   0.0   1   1   9.7e-38   6.6e-34  115.6   0.0     1   102   296   400   296   400 0.97 Predicted membrane protein (DUF2318)
YHS                  PF04945.8     47 seq1080_BIOID47257   -            459   1.4e-14   53.4   0.2   1   1   3.3e-18   2.2e-14   52.8   0.1     1    46   408   454   408   455 0.97 YHS domain
META                 PF03724.11   101 seq1081_BIOID47257   -            140   3.4e-18   65.2   0.2   1   1   3.1e-22   4.3e-18   64.9   0.1     2   100    30   125    29   126 0.93 META domain
MFS_1                PF07690.11   354 seq1082_BIOID47257   -            427   1.2e-32  112.9  40.8   1   2   1.4e-25   6.4e-22   77.6  18.0    33   259    27   263     6   266 0.80 Major Facilitator Superfamily
MFS_1                PF07690.11   354 seq1082_BIOID47257   -            427   1.2e-32  112.9  40.8   2   2   1.6e-14   7.4e-11   41.2   7.1    38   179   255   400   252   420 0.81 Major Facilitator Superfamily
Sugar_tr             PF00083.19   451 seq1082_BIOID47257   -            427   3.6e-25   88.3  32.8   1   1   6.7e-26   3.1e-22   78.6  22.8    51   448    34   408    10   411 0.82 Sugar (and other) transporter
LamB                 PF02264.10   398 seq1083_BIOID47257   -            557  1.3e-106  356.8  22.9   1   1  2.8e-110  1.9e-106  356.4  15.9     1   398   147   557   147   557 0.93 LamB porin
Sugarporin_N         PF11471.3     60 seq1083_BIOID47257   -            557   7.6e-23   79.8   2.9   1   1   2.2e-26   1.5e-22   78.8   2.0     1    59     1    60     1    61 0.98 Maltoporin periplasmic N-terminal extension
FMN_dh               PF01070.13   357 seq1084_BIOID47257   -            396  1.7e-124  415.1   0.0   1   1  6.9e-128  2.3e-124  414.7   0.0     1   355    13   375    13   377 0.96 FMN-dependent dehydrogenase
NMO                  PF03060.10   330 seq1084_BIOID47257   -            396   2.7e-05   23.3   2.7   1   1   1.1e-08   3.9e-05   22.8   1.9   138   225   248   335   244   373 0.87 Nitronate monooxygenase
HlyC                 PF02794.11   134 seq1085_BIOID47257   -            209   6.2e-53  177.8   0.2   1   1   1.2e-56   1.7e-52  176.4   0.0     1   132    47   176    47   178 0.97 RTX toxin acyltransferase family
Nitrate_red_del      PF02613.10   136 seq1086_BIOID47257   -            184   9.1e-20   70.7   0.2   1   1   9.7e-24   1.3e-19   70.2   0.2     3   135    31   150    29   151 0.90 Nitrate reductase delta subunit
PP-binding           PF00550.20    67 seq1087_BIOID47257   -             78   2.7e-16   59.4   0.4   1   1   4.4e-20     3e-16   59.3   0.3     1    67     6    73     6    73 0.96 Phosphopantetheine attachment site
DUF1493              PF07377.7    111 seq1087_BIOID47257   -             78   0.00024   21.0   0.4   1   1   4.1e-08   0.00028   20.8   0.3     1    59     1    55     1    62 0.91 Protein of unknown function (DUF1493)
Kelch_3              PF13415.1     49 seq1089_BIOID47257   -            369   3.3e-19   68.3   0.6   1   1   6.2e-09   1.4e-05   24.9   0.0     2    45    86   133    85   137 0.80 Galactose oxidase, central domain
Kelch_6              PF13964.1     50 seq1089_BIOID47257   -            369   4.9e-15   54.8  19.2   1   1   1.4e-09   3.3e-06   26.9   0.0     4    48    78   127    75   129 0.89 Kelch motif
Kelch_4              PF13418.1     49 seq1089_BIOID47257   -            369   2.4e-13   49.5  16.0   1   1   2.4e-10   5.5e-07   29.1   0.0     5    48    79   126    75   128 0.89 Galactose oxidase, central domain
Kelch_2              PF07646.10    49 seq1089_BIOID47257   -            369   1.2e-11   43.9  12.3   1   1   3.8e-08   8.7e-05   22.3   0.0     1    45    75   121    75   122 0.89 Kelch motif
Kelch_1              PF01344.20    47 seq1089_BIOID47257   -            369   3.5e-10   39.1  20.5   1   1     1e-10   2.3e-07   30.0   0.0     1    43    75   121    75   123 0.94 Kelch motif
HD                   PF01966.17   122 seq1091_BIOID47257   -            505   1.5e-09   37.7   0.0   1   1   7.4e-13     5e-09   36.0   0.0     1    54    66   136    66   178 0.88 HD domain
DUF1441              PF07278.6    152 seq1092_BIOID47257   -            164   2.3e-62  209.0   0.1   1   1   1.9e-66   2.7e-62  208.8   0.1     2   152    10   155     9   155 0.99 Protein of unknown function (DUF1441)
DUF3296              PF11726.3    180 seq1096_BIOID47257   -            243   1.9e-44  151.2   0.2   1   1   1.2e-47   1.6e-43  148.2   0.1     2   180    13   234    12   234 0.94 Protein of unknown function (DUF3296)
HATPase_c            PF02518.21   111 seq1097_BIOID47257   -            777   2.7e-08   33.3   0.0   1   1   4.7e-12   6.5e-08   32.1   0.0     7   107   675   770   670   774 0.84 Histidine kinase-, DNA gyrase B-, and HSP90-like ATPase
Peripla_BP_3         PF13377.1    160 seq1098_BIOID47257   -            341   1.1e-42  145.6   0.0   1   1   1.1e-45   3.8e-42  143.8   0.0     2   160   171   331   170   331 0.92 Periplasmic binding protein-like domain
Peripla_BP_1         PF00532.16   279 seq1098_BIOID47257   -            341   6.3e-35  120.6   0.0   1   1   2.2e-38   7.7e-35  120.3   0.0     2   275    60   325    59   329 0.93 Periplasmic binding proteins and sugar binding domain of LacI family
LacI                 PF00356.16    46 seq1098_BIOID47257   -            341   3.7e-21   74.3   0.8   1   1   2.1e-24   7.1e-21   73.4   0.6     1    46     3    48     3    48 0.99 Bacterial regulatory proteins, lacI family
Peripla_BP_4         PF13407.1    258 seq1098_BIOID47257   -            341   3.5e-20   72.3   0.0   1   1   1.4e-23   4.9e-20   71.8   0.0     1   253    62   308    62   313 0.89 Periplasmic binding protein domain
DUF4137              PF13593.1    313 seq1099_BIOID47257   -            332  4.9e-106  354.2  22.4   1   1    4e-110  5.5e-106  354.0  15.6     1   313     8   316     8   316 0.98 SBF-like CPA transporter family (DUF4137)
Pili_assembly_N      PF00345.15   122 seq1100_BIOID47257   -            249   1.4e-35  121.6   1.1   1   1     3e-39     2e-35  121.0   0.7     2   121    27   144    26   145 0.91 Gram-negative pili assembly chaperone, N-terminal domain
Pili_assembly_C      PF02753.12    68 seq1100_BIOID47257   -            249   8.5e-10   38.2   0.1   1   1   4.6e-13   3.2e-09   36.3   0.1     1    63   166   225   166   229 0.89 Gram-negative pili assembly chaperone, C-terminal domain
BPD_transp_1         PF00528.17   185 seq1101_BIOID47257   -            321   3.1e-44  150.5  11.5   1   1   2.3e-48   3.1e-44  150.5   7.9     1   181    92   311    92   315 0.99 Binding-protein-dependent transport system inner membrane component
DctQ                 PF04290.7    133 seq1102_BIOID47257   -            155   4.4e-29  100.8   3.3   1   1   4.2e-33   5.8e-29  100.4   2.3     2   132    17   145    16   146 0.94 Tripartite ATP-independent periplasmic transporters, DctQ component
HAD                  PF12710.2    191 seq1103_BIOID47257   -            211   1.6e-08   34.8   0.0   1   1   1.6e-12   2.2e-08   34.3   0.0     1   186     9   188     9   193 0.60 haloacid dehalogenase-like hydrolase
MCE                  PF02470.15    81 seq1104_BIOID47257   -            879   3.5e-65  215.8  10.1   1   3   3.5e-21   4.8e-17   61.6   0.1     2    81    48   139    47   139 0.97 mce related protein
MCE                  PF02470.15    81 seq1104_BIOID47257   -            879   3.5e-65  215.8  10.1   2   3   5.6e-12   7.6e-08   32.1   0.0     2    76   282   357   281   371 0.88 mce related protein
MCE                  PF02470.15    81 seq1104_BIOID47257   -            879   3.5e-65  215.8  10.1   3   3   1.2e-14   1.6e-10   40.7   0.0     4    81   638   726   636   726 0.96 mce related protein
Peripla_BP_3         PF13377.1    160 seq1105_BIOID47257   -            327   2.2e-31  108.9   0.0   1   1   8.3e-35   3.8e-31  108.1   0.0     2   160   167   326   166   326 0.93 Periplasmic binding protein-like domain
LacI                 PF00356.16    46 seq1105_BIOID47257   -            327   7.6e-18   63.7   0.1   1   1     3e-21   1.4e-17   62.9   0.1     1    45     3    49     3    50 0.95 Bacterial regulatory proteins, lacI family
Peripla_BP_1         PF00532.16   279 seq1105_BIOID47257   -            327   2.5e-06   26.8   0.0   1   1   2.8e-09   1.3e-05   24.4   0.0   144   261   195   306    62   322 0.84 Periplasmic binding proteins and sugar binding domain of LacI family
TetR_C_3             PF08362.6    143 seq1106_BIOID47257   -            212     3e-59  198.7   0.0   1   1   5.7e-63   3.9e-59  198.3   0.0     1   143    70   212    70   212 0.99 YcdC-like protein, C-terminal region
TetR_N               PF00440.18    47 seq1106_BIOID47257   -            212   1.3e-16   59.8   0.2   1   1   2.9e-20     2e-16   59.2   0.1     1    47    23    69    23    69 0.98 Bacterial regulatory proteins, tetR family
Capsule_synth        PF05159.9    269 seq1107_BIOID47257   -            675  2.6e-181  600.8   0.0   1   2   8.4e-96   1.1e-91  306.8   0.0     1   269    37   299    37   299 0.99 Capsule polysaccharide biosynthesis protein
Capsule_synth        PF05159.9    269 seq1107_BIOID47257   -            675  2.6e-181  600.8   0.0   2   2   2.4e-91   3.2e-87  292.2   0.0     2   269   366   623   365   623 0.97 Capsule polysaccharide biosynthesis protein
NTPase_I-T           PF01931.13   168 seq1108_BIOID47257   -            178   1.8e-65  219.6   0.0   1   1   1.5e-69   2.1e-65  219.4   0.0     1   166    10   171    10   173 0.99 Protein of unknown function DUF84
Couple_hipA          PF13657.1     99 seq1109_BIOID47257   -            238   1.3e-25   89.4   0.0   1   1   1.8e-29   2.5e-25   88.5   0.0     4    98     7   103     4   104 0.97 HipA N-terminal domain
FAA_hydrolase        PF01557.13   217 seq1110_BIOID47257   -            219   3.5e-56  189.9   0.0   1   1   2.9e-60     4e-56  189.7   0.0     1   208    18   210    18   219 0.93 Fumarylacetoacetate (FAA) hydrolase family
IMS                  PF00817.15   148 seq1111_BIOID47257   -            330   5.9e-38  129.9   0.0   1   1   2.9e-41   1.3e-37  128.7   0.0     2   146     6   149     5   151 0.95 impB/mucB/samB family
IMS_C                PF11799.3    137 seq1111_BIOID47257   -            330   7.3e-08   32.7   0.0   1   1   2.7e-11   1.2e-07   32.0   0.0     4    85   216   302   213   319 0.85 impB/mucB/samB family C-terminal
IMS_HHH              PF11798.3     32 seq1111_BIOID47257   -            330     5e-07   29.2   0.3   1   1   2.9e-10   1.3e-06   27.9   0.2     3    32   172   201   170   201 0.93 IMS family HHH motif
SDF                  PF00375.13   390 seq1112_BIOID47257   -            414   3.2e-63  213.7  34.3   1   1   2.8e-67   3.8e-63  213.4  23.8     1   385    18   397    18   401 0.90 Sodium:dicarboxylate symporter family
Metalloenzyme        PF01676.13   262 seq1113_BIOID47257   -            408   1.8e-54  184.6   0.0   1   1   3.3e-58   2.2e-54  184.3   0.0     2   261     3   396     2   397 0.93 Metalloenzyme superfamily
Phosphodiest         PF01663.17   364 seq1113_BIOID47257   -            408   4.1e-06   26.2   0.0   1   1   7.4e-10   5.1e-06   25.9   0.0   161   248   269   347   169   382 0.72 Type I phosphodiesterase / nucleotide pyrophosphatase
UbiA                 PF01040.13   257 seq1114_BIOID47257   -            296     2e-33  115.6  26.3   1   1   1.7e-37   2.4e-33  115.3  18.2     5   252    19   269    15   279 0.81 UbiA prenyltransferase family
BMC                  PF00936.14    75 seq1115_BIOID47257   -            111   8.9e-17   60.4   0.2   1   1   8.4e-21   1.2e-16   60.0   0.1     2    72    40   106    39   109 0.96 BMC domain
FliH                 PF02108.11   128 seq1116_BIOID47257   -            228   5.2e-40  136.1   0.5   1   1   7.7e-44   5.2e-40  136.1   0.4     5   128    96   219    77   219 0.98 Flagellar assembly protein FliH
HrpE                 PF06188.7    191 seq1116_BIOID47257   -            228     1e-08   35.0   5.3   1   1   2.2e-12   1.5e-08   34.4   3.6    25   182    48   211    33   222 0.78 HrpE/YscL/FliH and V-type ATPase subunit E
CDP-OH_P_transf      PF01066.16   101 seq1119_BIOID47257   -            201     3e-13   49.8  12.6   1   1   1.1e-16   1.5e-12   47.5   8.7     3    77    26   121    24   198 0.80 CDP-alcohol phosphatidyltransferase
RecX                 PF02631.11   122 seq1120_BIOID47257   -            166   3.6e-32  111.0   0.3   1   1   6.2e-36   8.4e-32  109.8   0.0     6   117    51   162    46   166 0.94 RecX family
ABC2_membrane_3      PF12698.2    344 seq1121_BIOID47257   -            911   1.5e-41  142.4   6.6   1   1     1e-44   2.3e-41  141.8   4.6    12   343   569   903   560   904 0.88 ABC-2 family transporter protein
ABC_tran             PF00005.22   118 seq1121_BIOID47257   -            911   1.3e-36  125.4   0.0   1   2   1.4e-20   3.2e-17   62.8   0.0     1   118    52   176    52   176 0.89 ABC transporter
ABC_tran             PF00005.22   118 seq1121_BIOID47257   -            911   1.3e-36  125.4   0.0   2   2   1.1e-19   2.6e-16   59.9   0.0     1   118   316   436   316   436 0.90 ABC transporter
AAA_21               PF13304.1    303 seq1121_BIOID47257   -            911     9e-22   78.2   1.6   1   1   7.7e-10   1.8e-06   28.0   0.0   220   297   391   466   341   466 0.79 AAA domain
ABC2_membrane_2      PF12679.2    277 seq1121_BIOID47257   -            911   5.4e-19   67.9   7.6   1   1   4.6e-22   1.1e-18   67.0   5.2    72   275   676   909   549   910 0.78 ABC-2 family transporter protein
ABC2_membrane        PF01061.19   209 seq1121_BIOID47257   -            911   9.9e-18   63.9  13.3   1   1   8.7e-21     2e-17   62.9   7.4    52   207   711   874   680   876 0.85 ABC-2 type transporter
ABC2_membrane_4      PF12730.2    232 seq1121_BIOID47257   -            911   2.4e-09   36.5  13.7   1   1   1.9e-12   4.2e-09   35.7   9.5    50   227   718   898   550   906 0.63 ABC-2 family transporter protein
OsmC                 PF02566.14   100 seq1122_BIOID47257   -            134     3e-19   68.9   0.1   1   1   2.8e-23   3.8e-19   68.6   0.1     2    99    30   127    28   128 0.92 OsmC-like protein
Fimbrial             PF00419.15   145 seq1123_BIOID47257   -            167   3.6e-19   69.3   4.7   1   1     3e-23   4.2e-19   69.0   3.3     1   145    23   167    23   167 0.85 Fimbrial protein
TrkA_N               PF02254.13   116 seq1124_BIOID47257   -            417   7.9e-21   74.1   0.2   1   1   1.7e-24   1.2e-20   73.5   0.2     1   116   246   365   246   365 0.93 TrkA-N domain
Ion_trans_2          PF07885.11    79 seq1124_BIOID47257   -            417   5.3e-15   54.7   7.5   1   1   7.8e-19   5.3e-15   54.7   5.2     2    74   149   221   148   226 0.89 Ion channel
RbsD_FucU            PF05025.8    142 seq1127_BIOID47257   -            143   6.8e-51  172.2   0.4   1   1   5.5e-55   7.6e-51  172.0   0.3     1   142     5   143     5   143 0.99 RbsD / FucU transport protein family
FAD_binding_2        PF00890.19   421 seq1129_BIOID47257   -            540  5.5e-107  358.1   1.6   1   1  1.4e-110  6.6e-107  357.8   1.1     1   421    10   392    10   392 0.95 FAD binding domain
Succ_DH_flav_C       PF02910.15   129 seq1129_BIOID47257   -            540     3e-19   69.0   0.1   1   1   1.2e-22   5.2e-19   68.2   0.1     2    88   441   521   440   527 0.96 Fumarate reductase flavoprotein C-term
Pyr_redox_2          PF07992.9    200 seq1129_BIOID47257   -            540   5.9e-11   42.5   3.6   1   1   3.6e-12   1.7e-08   34.5   2.5     1   196    10   377    10   380 0.79 Pyridine nucleotide-disulphide oxidoreductase
DUF805               PF05656.9    117 seq1130_BIOID47257   -            146   3.4e-20   71.9  11.1   1   1   5.4e-24   7.4e-20   70.8   7.7     2   116     7   134     6   135 0.83 Protein of unknown function (DUF805)
Prenyltransf         PF01255.14   223 seq1131_BIOID47257   -            253   6.8e-82  273.7   0.0   1   1   5.7e-86   7.8e-82  273.6   0.0     1   222    24   244    24   245 0.99 Putative undecaprenyl diphosphate synthase
HTH_18               PF12833.2     81 seq1132_BIOID47257   -            271   2.8e-20   72.0   0.2   1   1   2.2e-23   7.7e-20   70.6   0.1     1    81   180   258   180   258 0.97 Helix-turn-helix domain
AraC_binding         PF02311.14   136 seq1132_BIOID47257   -            271   1.2e-07   31.3   0.1   1   1   1.4e-10   4.8e-07   29.4   0.1    15    70    27    80    18   172 0.86 AraC-like ligand binding domain
Cupin_2              PF07883.6     71 seq1132_BIOID47257   -            271   2.8e-06   26.5   0.0   1   1   1.6e-09   5.6e-06   25.6   0.0     8    67    25    83    21    87 0.92 Cupin domain
PTS_EIIC             PF02378.13   321 seq1136_BIOID47257   -            477   1.4e-80  270.4  33.4   1   1   2.1e-84   1.4e-80  270.4  23.2     1   321    13   320    13   320 0.94 Phosphotransferase system, EIIC
PTS_EIIB             PF00367.15    35 seq1136_BIOID47257   -            477   7.7e-14   50.5   0.1   1   1     2e-17   1.3e-13   49.7   0.0     3    35   404   436   402   436 0.95 phosphotransferase system, EIIB
LysR_substrate       PF03466.15   209 seq1137_BIOID47257   -            319     9e-16   57.4   0.2   1   1   1.9e-19   1.3e-15   56.9   0.2    21   206   112   313    92   316 0.89 LysR substrate binding domain
HTH_1                PF00126.22    60 seq1137_BIOID47257   -            319   1.7e-14   53.1   0.0   1   1   4.8e-18   3.2e-14   52.2   0.0     1    57    10    66    10    67 0.96 Bacterial regulatory helix-turn-helix protein, lysR family
DUF2501              PF10696.4     77 seq1138_BIOID47257   -            165   6.6e-30  102.8   5.4   1   1   4.8e-34   6.6e-30  102.8   3.8     1    75    85   162    85   165 0.97 Protein of unknown function (DUF2501)
DNA_processg_A       PF02481.10   212 seq1140_BIOID47257   -            374   1.1e-72  243.2   0.0   1   1   1.1e-76   1.4e-72  242.8   0.0     2   211    67   274    66   275 0.98 DNA recombination-mediator protein A
YodA                 PF09223.6    182 seq1141_BIOID47257   -            216   1.4e-86  288.6   4.7   1   1   1.2e-90   1.7e-86  288.4   3.2     2   182    36   216    35   216 0.99 YodA lipocalin-like domain
PMSR                 PF01625.16   156 seq1142_BIOID47257   -            221   8.1e-61  204.3   0.0   1   1   7.6e-65     1e-60  204.0   0.0     2   153    54   209    53   211 0.98 Peptide methionine sulfoxide reductase
DeoC                 PF01791.4    236 seq1143_BIOID47257   -            295   8.6e-35  120.0   0.0   1   1   7.3e-39     1e-34  119.8   0.0     2   235    21   261    20   262 0.94 DeoC/LacD family aldolase
Methyltransf_11      PF08241.7     95 seq1144_BIOID47257   -            240   3.3e-12   46.6   0.0   1   1   3.8e-16   5.2e-12   45.9   0.0    45    95    67   125    50   125 0.83 Methyltransferase domain
LamB_YcsF            PF03746.11   242 seq1145_BIOID47257   -            244  6.2e-101  336.4   0.6   1   1  5.1e-105    7e-101  336.2   0.4     1   241     2   237     2   238 0.99 LamB/YcsF family
CSD                  PF00313.17    66 seq1146_BIOID47257   -             70   3.6e-33  113.0   0.2   1   1   5.8e-37   3.9e-33  112.9   0.1     1    65     5    69     5    70 0.98 'Cold-shock' DNA-binding domain
OB_RNB               PF08206.6     58 seq1146_BIOID47257   -             70   9.9e-06   24.8   0.4   1   1     2e-09   1.4e-05   24.4   0.3     7    29    15    37     7    39 0.86 Ribonuclease B OB domain
Aminotran_1_2        PF00155.16   363 seq1147_BIOID47257   -            444   1.9e-23   82.9   0.0   1   1   3.8e-27   2.6e-23   82.4   0.0    41   312   126   385   114   414 0.87 Aminotransferase class I and II
GntR                 PF00392.16    64 seq1147_BIOID47257   -            444   7.5e-18   63.6   0.1   1   1   1.1e-21   7.5e-18   63.6   0.1     2    64     4    66     3    66 0.99 Bacterial regulatory proteins, gntR family
FtsJ                 PF01728.14   181 seq1148_BIOID47257   -            366   1.8e-08   34.4   0.0   1   1   7.2e-12   9.8e-08   32.0   0.0     3    62   186   247   184   301 0.70 FtsJ-like methyltransferase
Peptidase_S24        PF00717.18    70 seq1149_BIOID47257   -            231   2.9e-16   58.7   0.0   1   1   9.8e-20   4.5e-16   58.1   0.0     1    69   139   212   139   213 0.97 Peptidase S24-like
HTH_3                PF01381.17    55 seq1149_BIOID47257   -            231   1.1e-10   41.0   0.0   1   1     4e-14   1.8e-10   40.3   0.0     3    50    23    70    22    71 0.94 Helix-turn-helix
HTH_19               PF12844.2     64 seq1149_BIOID47257   -            231   3.5e-07   30.0   0.0   1   1   1.8e-10   8.1e-07   28.8   0.0     8    56    25    76    20    78 0.89 Helix-turn-helix domain
Fimbrial             PF00419.15   145 seq1150_BIOID47257   -            175   7.9e-19   68.1   0.3   1   1   6.6e-23   9.1e-19   68.0   0.2     2   144    29   174    28   175 0.87 Fimbrial protein
Terminase_GpA        PF05876.7    557 seq1151_BIOID47257   -            698  4.1e-184  612.9   0.0   1   1  3.6e-188    5e-184  612.6   0.0     1   557    34   644    34   644 0.97 Phage terminase large subunit (GpA)
DcuC                 PF03606.10   463 seq1152_BIOID47257   -            467  4.5e-127  424.0  39.4   1   1  3.8e-131  5.2e-127  423.8  27.3     1   461     6   464     6   466 0.98 C4-dicarboxylate anaerobic carrier
Cytochrom_C_asm      PF01578.15   214 seq1153_BIOID47257   -            552   2.2e-49  167.8  21.2   1   1   1.6e-53   2.2e-49  167.8  14.7     1   212    72   279    72   281 0.97 Cytochrome C assembly protein
Response_reg         PF00072.19   112 seq1154_BIOID47257   -            239   5.3e-18   64.9   0.1   1   1   5.6e-22   7.6e-18   64.4   0.1     1   111     4   117     4   118 0.96 Response regulator receiver domain
DNA_pol_A            PF00476.15   383 seq1155_BIOID47257   -            928  2.8e-160  533.0   0.0   1   1  1.1e-163  3.7e-160  532.6   0.0     2   383   548   927   547   927 0.99 DNA polymerase family A
5_3_exonuc_N         PF02739.11   169 seq1155_BIOID47257   -            928     2e-59  199.6   0.0   1   1   1.1e-62   3.9e-59  198.7   0.0     2   169     8   169     7   169 0.99 5'-3' exonuclease, N-terminal resolvase-like domain
DNA_pol_A_exo1       PF01612.15   174 seq1155_BIOID47257   -            928   6.4e-45  152.6   0.1   1   1   3.6e-48   1.2e-44  151.6   0.1     1   174   330   517   330   517 0.97 3'-5' exonuclease
5_3_exonuc           PF01367.15   101 seq1155_BIOID47257   -            928   3.7e-31  107.2   0.0   1   1   2.7e-34   9.2e-31  105.9   0.0     1    99   171   275   171   277 0.97 5'-3' exonuclease, C-terminal SAM fold
SRP54                PF00448.17   196 seq1156_BIOID47257   -            453   7.9e-76  253.7   0.3   1   1   5.5e-79   1.2e-75  253.1   0.2     1   196   100   296   100   296 0.99 SRP54-type protein, GTPase domain
SRP_SPB              PF02978.14   104 seq1156_BIOID47257   -            453   1.1e-36  125.1   7.9   1   1   4.7e-40   1.1e-36  125.1   5.5     2   104   329   427   328   427 0.99 Signal peptide binding domain
SRP54_N              PF02881.14    75 seq1156_BIOID47257   -            453   2.1e-21   75.6   0.5   1   1   9.2e-25   2.1e-21   75.6   0.3     1    75     5    82     5    82 0.99 SRP54-type protein, helical bundle domain
CbiA                 PF01656.18   195 seq1156_BIOID47257   -            453   2.8e-08   33.2   2.5   1   1   3.8e-11   8.6e-08   31.7   1.3     9   164   110   256   102   288 0.68 CobQ/CobB/MinD/ParA nucleotide binding domain
cobW                 PF02492.14   178 seq1156_BIOID47257   -            453   6.4e-05   22.3   0.4   1   1   7.5e-08   0.00017   20.9   0.3     2   152   102   251   100   260 0.79 CobW/HypB/UreG, nucleotide-binding domain
DctM                 PF06808.7    416 seq1158_BIOID47257   -            425  4.7e-129  430.4  52.8   1   1  8.1e-133  5.5e-129  430.2  36.6     1   416     7   416     7   416 0.99 DctM-like transporters
RNA_pol_Rpb6         PF01192.17    57 seq1159_BIOID47257   -             91     1e-17   63.4   0.1   1   1   9.7e-22   1.3e-17   63.1   0.1     1    56     7    62     7    63 0.95 RNA polymerase Rpb6
PduV-EutP            PF10662.4    143 seq1160_BIOID47257   -            159   1.8e-31  108.4   0.0   1   1   6.1e-35   2.1e-31  108.2   0.0     1   142     1   143     1   144 0.96 Ethanolamine utilisation - propanediol utilisation
MMR_HSR1             PF01926.18   114 seq1160_BIOID47257   -            159   6.7e-06   25.9   0.0   1   1   3.4e-09   1.2e-05   25.2   0.0     1    92     3    79     3   118 0.73 50S ribosome-binding GTPase
FeoB_N               PF02421.13   189 seq1160_BIOID47257   -            159   6.2e-06   25.4   0.2   1   1   8.8e-09     3e-05   23.2   0.1     2   168     3   154     2   159 0.86 Ferrous iron transport protein B
TetR_N               PF00440.18    47 seq1161_BIOID47257   -            196   2.1e-18   65.5   0.1   1   1   6.1e-22   8.4e-18   63.6   0.0     1    47    16    62    16    62 0.98 Bacterial regulatory proteins, tetR family
Lipoprotein_18       PF06804.6    303 seq1162_BIOID47257   -            344  3.9e-137  455.8   1.0   1   1  3.3e-141  4.6e-137  455.6   0.7     1   303    40   343    40   343 0.99 NlpB/DapX lipoprotein
Virul_fac_BrkB       PF03631.10   260 seq1163_BIOID47257   -            337   3.4e-49  167.4  16.0   1   1     3e-53   4.1e-49  167.1  11.1     4   258    65   325    62   327 0.91 Virulence factor BrkB
MIP                  PF00230.15   227 seq1164_BIOID47257   -            233   1.3e-49  168.6  18.9   1   1   1.1e-53   1.5e-49  168.4  13.1     6   227     2   225     1   225 0.90 Major intrinsic protein
MFS_2                PF13347.1    427 seq1165_BIOID47257   -            504   5.1e-66  222.7  44.5   1   1   8.8e-70     6e-66  222.4  30.8     3   427    14   446    12   446 0.90 MFS/sugar transport protein
MFS_1                PF07690.11   354 seq1165_BIOID47257   -            504   2.3e-11   42.9  36.9   1   1   3.4e-15   2.3e-11   42.9  25.6    13   350    28   389    16   392 0.74 Major Facilitator Superfamily
Alpha-amylase        PF00128.19   316 seq1166_BIOID47257   -            551  1.2e-110  369.7   0.0   1   1  2.4e-114  1.6e-110  369.3   0.0     1   313    30   371    30   378 0.98 Alpha amylase, catalytic domain
DUF3459              PF11941.3     89 seq1166_BIOID47257   -            551   7.9e-10   38.6   0.1   1   1   2.5e-12   1.7e-08   34.3   0.1     2    89   459   548   458   549 0.82 Domain of unknown function (DUF3459)
RTX                  PF02382.10   653 seq1168_BIOID47257   -           1024         0 1120.6  27.5   1   1         0         0 1120.6  19.1     2   653     6   656     5   656 1.00 RTX N-terminal domain
RTX_C                PF08339.5    145 seq1168_BIOID47257   -           1024   4.1e-40  136.7   3.1   1   1     9e-44   4.1e-40  136.7   2.2     1   145   873  1024   873  1024 0.97 RTX C-terminal domain
HemolysinCabind      PF00353.14    18 seq1168_BIOID47257   -           1024     2e-14   52.3  78.4   1   6    0.0018       8.1    7.0   0.3     1    18   732   749   732   749 0.90 Hemolysin-type calcium-binding repeat (2 copies)
HemolysinCabind      PF00353.14    18 seq1168_BIOID47257   -           1024     2e-14   52.3  78.4   2   6   1.4e-07   0.00065   19.7   3.0     2    18   751   767   750   767 0.95 Hemolysin-type calcium-binding repeat (2 copies)
HemolysinCabind      PF00353.14    18 seq1168_BIOID47257   -           1024     2e-14   52.3  78.4   3   6   7.7e-07    0.0035   17.4   4.7     1    18   768   785   768   785 0.94 Hemolysin-type calcium-binding repeat (2 copies)
HemolysinCabind      PF00353.14    18 seq1168_BIOID47257   -           1024     2e-14   52.3  78.4   4   6   6.8e-05      0.31   11.4   6.0     1    18   786   803   786   803 0.93 Hemolysin-type calcium-binding repeat (2 copies)
HemolysinCabind      PF00353.14    18 seq1168_BIOID47257   -           1024     2e-14   52.3  78.4   5   6   2.7e-07    0.0012   18.8   0.4     1    18   816   833   816   833 0.94 Hemolysin-type calcium-binding repeat (2 copies)
HemolysinCabind      PF00353.14    18 seq1168_BIOID47257   -           1024     2e-14   52.3  78.4   6   6   2.5e-06     0.011   15.8   4.3     1    18   834   851   834   851 0.94 Hemolysin-type calcium-binding repeat (2 copies)
DUF1097              PF06496.6    144 seq1170_BIOID47257   -            173   1.9e-46  157.3  25.0   1   1   1.7e-50   2.3e-46  157.0  17.3     1   143    18   156    18   157 0.99 Protein of unknown function (DUF1097)
Oxidored_FMN         PF00724.15   341 seq1171_BIOID47257   -            365   3.3e-90  302.4   0.0   1   1   2.7e-94   3.7e-90  302.2   0.0     1   340     5   343     5   344 0.93 NADH:flavin oxidoreductase / NADH oxidase family
ketoacyl-synt        PF00109.21   255 seq1172_BIOID47257   -           3167   3.1e-71  239.7   0.2   1   1   1.1e-73   7.7e-71  238.4   0.1     2   255    31   280    30   280 0.95 Beta-ketoacyl synthase, N-terminal domain
Acyl_transf_1        PF00698.16   318 seq1172_BIOID47257   -           3167   4.6e-58  196.9   1.1   1   1     1e-60   7.2e-58  196.2   0.8     1   317   555   867   555   868 0.94 Acyl transferase domain
Condensation         PF00668.15   301 seq1172_BIOID47257   -           3167   6.4e-43  146.6   3.9   1   1   2.2e-45   1.6e-42  145.3   2.7     4   300  1919  2213  1916  2214 0.90 Condensation domain
Methyltransf_12      PF08242.7     99 seq1172_BIOID47257   -           3167   5.1e-41  139.0   0.0   1   2     1e-23   7.4e-21   74.3   0.0     1    99  1097  1198  1097  1198 0.97 Methyltransferase domain
Methyltransf_12      PF08242.7     99 seq1172_BIOID47257   -           3167   5.1e-41  139.0   0.0   2   2   8.6e-20   6.2e-17   61.7   0.0     1    99  2597  2697  2597  2697 0.98 Methyltransferase domain
Ketoacyl-synt_C      PF02801.17   119 seq1172_BIOID47257   -           3167   5.5e-40  135.8   0.1   1   1   1.9e-42   1.4e-39  134.5   0.1     2   119   289   406   288   406 0.98 Beta-ketoacyl synthase, C-terminal domain
KR                   PF08659.5    181 seq1172_BIOID47257   -           3167   1.5e-38  132.1  11.2   1   1   7.2e-41   5.2e-38  130.3   3.5     3   180  1564  1734  1563  1735 0.95 KR domain
adh_short            PF00106.20   167 seq1172_BIOID47257   -           3167   6.3e-36  123.6   5.3   1   1   8.8e-39   6.3e-36  123.6   3.7     2   162  1563  1716  1562  1719 0.95 short chain dehydrogenase
PP-binding           PF00550.20    67 seq1172_BIOID47257   -           3167   7.8e-23   80.4   0.0   1   2     6e-10   4.3e-07   29.9   0.0     2    65  1827  1891  1826  1893 0.85 Phosphopantetheine attachment site
PP-binding           PF00550.20    67 seq1172_BIOID47257   -           3167   7.8e-23   80.4   0.0   2   2   1.8e-15   1.3e-12   47.6   0.0     2    67  2836  2898  2835  2898 0.93 Phosphopantetheine attachment site
NRPS                 PF08415.5     58 seq1172_BIOID47257   -           3167   1.4e-22   79.0   0.6   1   1   7.5e-25   5.4e-22   77.1   0.2     1    58  2236  2297  2236  2297 0.99 Nonribosomal peptide synthase
Thioesterase         PF00975.15   229 seq1172_BIOID47257   -           3167   6.2e-22   78.8   0.6   1   1   3.1e-24   2.2e-21   77.0   0.4     2   229  2919  3156  2918  3156 0.68 Thioesterase domain
Methyltransf_23      PF13489.1    162 seq1172_BIOID47257   -           3167     5e-21   74.9   0.1   1   2   3.3e-13   2.4e-10   40.2   0.0    20   160  1090  1250  1069  1251 0.66 Methyltransferase domain
Methyltransf_23      PF13489.1    162 seq1172_BIOID47257   -           3167     5e-21   74.9   0.1   2   2   1.7e-10   1.2e-07   31.4   0.0    12   157  2583  2749  2560  2753 0.63 Methyltransferase domain
Methyltransf_31      PF13847.1    152 seq1172_BIOID47257   -           3167   1.3e-18   66.8   0.0   1   1   5.9e-13   4.2e-10   39.2   0.0     2   112  1091  1204  1090  1252 0.88 Methyltransferase domain
Methyltransf_18      PF12847.2    112 seq1172_BIOID47257   -           3167   2.2e-18   66.7   0.4   1   2   1.3e-09   9.2e-07   29.3   0.0     3   110  1094  1201  1092  1203 0.79 Methyltransferase domain
Methyltransf_18      PF12847.2    112 seq1172_BIOID47257   -           3167   2.2e-18   66.7   0.4   2   2   9.4e-10   6.8e-07   29.7   0.0     3   110  2594  2700  2592  2702 0.81 Methyltransferase domain
Methyltransf_11      PF08241.7     95 seq1172_BIOID47257   -           3167   4.5e-16   59.0   0.0   1   2   1.9e-10   1.4e-07   31.8   0.0     1    94  1097  1199  1097  1200 0.90 Methyltransferase domain
Methyltransf_11      PF08241.7     95 seq1172_BIOID47257   -           3167   4.5e-16   59.0   0.0   2   2   3.9e-08   2.8e-05   24.4   0.0     1    95  2597  2699  2597  2699 0.86 Methyltransferase domain
Ubie_methyltran      PF01209.13   233 seq1172_BIOID47257   -           3167   7.1e-11   41.5   0.0   1   1     3e-07   0.00021   20.3   0.0    40   158  1085  1207  1078  1217 0.86 ubiE/COQ5 methyltransferase family
Thiolase_N           PF00108.18   264 seq1172_BIOID47257   -           3167   1.3e-05   24.1   0.1   1   1   3.4e-08   2.5e-05   23.2   0.1    75   115   189   229   157   239 0.85 Thiolase, N-terminal domain
PseudoU_synth_2      PF00849.17   164 seq1173_BIOID47257   -            219   2.9e-30  105.1   0.0   1   1   2.6e-34   3.5e-30  104.8   0.0     1   163    22   169    22   170 0.92 RNA pseudouridylate synthase
SBP_bac_8            PF13416.1    281 seq1175_BIOID47257   -            381   7.5e-27   94.6   4.6   1   1   2.1e-30   9.7e-27   94.2   3.2     2   264    56   325    55   333 0.83 Bacterial extracellular solute-binding protein
SBP_bac_1            PF01547.20   314 seq1175_BIOID47257   -            381   1.7e-20   73.8   6.8   1   1   5.2e-24   2.4e-20   73.4   4.7    14   313    56   312    45   313 0.85 Bacterial extracellular solute-binding protein
SBP_bac_6            PF13343.1    242 seq1175_BIOID47257   -            381   3.4e-17   62.4   1.9   1   1   8.2e-16   3.8e-12   45.9   0.1   107   216   215   325   179   350 0.85 Bacterial extracellular solute-binding protein
TonB_dep_Rec         PF00593.19   276 seq1176_BIOID47257   -            753   9.4e-27   94.5   2.9   1   2   3.9e-24   2.6e-20   73.3   0.3     1   139   456   591   456   676 0.91 TonB dependent receptor
TonB_dep_Rec         PF00593.19   276 seq1176_BIOID47257   -            753   9.4e-27   94.5   2.9   2   2   5.5e-11   3.7e-07   30.2   0.1   218   272   689   748   685   752 0.85 TonB dependent receptor
Plug                 PF07715.10   108 seq1176_BIOID47257   -            753   2.1e-08   34.3   4.8   1   1   3.1e-12   2.1e-08   34.3   3.3    13   107    61   166    43   167 0.89 TonB-dependent Receptor Plug Domain
Peptidase_S11        PF00768.15   241 seq1178_BIOID47257   -            321   9.9e-78  260.6   0.0   1   1   2.6e-81   1.2e-77  260.3   0.0    44   240     1   195     1   196 0.99 D-alanyl-D-alanine carboxypeptidase
PBP5_C               PF07943.8     91 seq1178_BIOID47257   -            321     7e-23   80.3   0.0   1   1   2.3e-26   1.1e-22   79.7   0.0     1    90   215   305   215   306 0.99 Penicillin-binding protein 5, C-terminal domain
Beta-lactamase2      PF13354.1    197 seq1178_BIOID47257   -            321   1.8e-07   30.7   0.0   1   1   5.6e-11   2.6e-07   30.1   0.0    27   175     8   172     3   197 0.71 Beta-lactamase enzyme family
ABC_tran             PF00005.22   118 seq1181_BIOID47257   -            501   1.4e-34  118.8   0.0   1   2   1.6e-21   7.4e-18   64.9   0.0     1   117    44   169    44   170 0.91 ABC transporter
ABC_tran             PF00005.22   118 seq1181_BIOID47257   -            501   1.4e-34  118.8   0.0   2   2   1.9e-17   8.5e-14   51.8   0.0     3   117   294   423   292   424 0.77 ABC transporter
HemS                 PF05171.7    129 seq1182_BIOID47257   -            342   7.2e-84  277.9   3.1   1   2   2.1e-42   1.5e-38  131.4   0.1     1   129    27   155    27   155 0.99 Haemin-degrading HemS.ChuX domain
HemS                 PF05171.7    129 seq1182_BIOID47257   -            342   7.2e-84  277.9   3.1   2   2   2.6e-47   1.8e-43  147.3   0.2     2   129   204   335   203   335 0.98 Haemin-degrading HemS.ChuX domain
ChuX_HutX            PF06228.8    141 seq1182_BIOID47257   -            342   1.7e-41  140.7   0.5   1   2   1.7e-26   1.1e-22   79.7   0.0     1   136    22   154    22   157 0.88 Haem utilisation ChuX/HutX
ChuX_HutX            PF06228.8    141 seq1182_BIOID47257   -            342   1.7e-41  140.7   0.5   2   2   2.7e-20   1.8e-16   59.6   0.0     4   140   201   335   198   336 0.91 Haem utilisation ChuX/HutX
IclR                 PF01614.13   129 seq1185_BIOID47257   -            255   1.5e-21   76.2   0.1   1   1   5.2e-25   3.5e-21   75.1   0.0     5   128   128   243   124   244 0.94 Bacterial transcriptional regulator
HTH_IclR             PF09339.5     52 seq1185_BIOID47257   -            255   5.9e-11   41.6   3.3   1   1   1.9e-14   1.3e-10   40.5   0.1     1    51    13    61    13    62 0.96 IclR helix-turn-helix domain
dCMP_cyt_deam_1      PF00383.17   102 seq1186_BIOID47257   -            178   2.3e-27   94.5   0.0   1   1   2.4e-31   3.2e-27   94.0   0.0     3   101    18   116    16   117 0.96 Cytidine and deoxycytidylate deaminase zinc-binding region
Thiolase_N           PF00108.18   264 seq1187_BIOID47257   -            387   4.5e-93  310.9   1.6   1   1   1.4e-96   6.4e-93  310.4   1.1     1   264     1   254     1   254 0.97 Thiolase, N-terminal domain
Thiolase_C           PF02803.13   123 seq1187_BIOID47257   -            387   1.6e-49  166.3   0.3   1   1   9.3e-53   4.2e-49  164.9   0.2     1   123   261   386   261   386 0.98 Thiolase, C-terminal domain
ketoacyl-synt        PF00109.21   255 seq1187_BIOID47257   -            387   3.5e-05   23.3   1.0   1   1   7.6e-09   3.5e-05   23.3   0.7   169   217    83   131    76   145 0.85 Beta-ketoacyl synthase, N-terminal domain
PapG_N               PF03627.8    226 seq1188_BIOID47257   -            335  1.5e-111  371.1   1.6   1   1  2.7e-115  1.9e-111  370.8   1.1     1   226     1   225     1   225 0.99 PapG carbohydrate binding domain
PapG_C               PF03628.8    108 seq1188_BIOID47257   -            335   2.3e-58  194.3   0.1   1   1     6e-62   4.1e-58  193.5   0.1     1   108   227   335   227   335 0.99 PapG chaperone-binding domain
Fimbrial             PF00419.15   145 seq1189_BIOID47257   -            349   2.5e-08   34.1   4.7   1   1   3.1e-11   4.3e-07   30.1   0.2    12   144   211   348   199   349 0.85 Fimbrial protein
DUF421               PF04239.7     99 seq1190_BIOID47257   -            230   1.4e-24   85.3   0.0   1   1   1.3e-28   1.8e-24   84.9   0.0     1    71   102   171   102   214 0.85 Protein of unknown function (DUF421)
CTP_transf_1         PF01148.15   259 seq1191_BIOID47257   -            298   1.5e-57  195.0  21.4   1   1   1.7e-61   2.3e-57  194.5  14.8     3   258    38   295    36   296 0.89 Cytidylyltransferase family
SRP54                PF00448.17   196 seq1192_BIOID47257   -            498   2.2e-80  268.6   2.2   1   1   1.1e-83   5.2e-80  267.4   1.5     1   195   294   494   294   495 0.99 SRP54-type protein, GTPase domain
SRP54_N              PF02881.14    75 seq1192_BIOID47257   -            498     1e-16   60.6   2.6   1   1   2.2e-20     1e-16   60.6   1.8     1    75   200   276   200   276 0.95 SRP54-type protein, helical bundle domain
Zeta_toxin           PF06414.7    201 seq1192_BIOID47257   -            498   2.2e-07   30.0   0.1   1   1   1.1e-10   5.1e-07   28.8   0.1    10   131   288   413   280   417 0.80 Zeta toxin
T2SE                 PF00437.15   272 seq1193_BIOID47257   -            326   1.9e-41  141.6   0.0   1   1   4.4e-45     3e-41  141.0   0.0    74   265    73   260     9   267 0.83 Type II/IV secretion system protein
Frataxin_Cyay        PF01491.11   109 seq1194_BIOID47257   -            106   1.1e-37  128.0   0.1   1   1   8.6e-42   1.2e-37  127.9   0.1     1   108     1   105     1   106 0.97 Frataxin-like domain
DUF830               PF05708.7    158 seq1195_BIOID47257   -            274   4.1e-17   62.4   0.0   1   1     1e-20   7.1e-17   61.7   0.0     2   123    65   220    64   239 0.95 Orthopoxvirus protein of unknown function (DUF830)
NLPC_P60             PF00877.14   105 seq1195_BIOID47257   -            274   6.6e-09   35.4   0.0   1   1   2.1e-09   1.4e-05   24.6   0.0    14    96    28   121    22   130 0.85 NlpC/P60 family
HD_4                 PF13328.1    153 seq1196_BIOID47257   -            702   1.2e-53  180.7   1.4   1   1   4.5e-57   1.2e-53  180.7   0.9     4   152    29   175    26   176 0.97 HD domain
RelA_SpoT            PF04607.12   116 seq1196_BIOID47257   -            702   1.1e-36  125.2   0.5   1   1   1.1e-39   3.1e-36  123.7   0.0     1   115   235   345   235   346 0.98 Region found in RelA / SpoT proteins
TGS                  PF02824.16    60 seq1196_BIOID47257   -            702   6.7e-22   77.0   0.0   1   1   6.1e-25   1.7e-21   75.7   0.0     1    60   388   447   388   447 0.99 TGS domain
ACT_4                PF13291.1     80 seq1196_BIOID47257   -            702   2.2e-18   66.2   2.5   1   1   2.1e-21   5.7e-18   64.9   1.0     2    80   622   699   621   699 0.97 ACT domain
HD                   PF01966.17   122 seq1196_BIOID47257   -            702   1.3e-13   50.8   1.9   1   1   1.7e-16   4.7e-13   49.0   0.3     1   122    45   144    45   144 0.81 HD domain
tRNA-synt_2c         PF01411.14   552 seq1198_BIOID47257   -            876  1.5e-242  805.7   0.0   1   1  4.9e-246  2.3e-242  805.1   0.0     1   552     7   556     7   556 0.99 tRNA synthetases class II (A)
tRNA_SAD             PF07973.9     44 seq1198_BIOID47257   -            876   9.7e-19   66.8   0.3   1   1   1.1e-21   5.2e-18   64.5   0.1     1    44   653   696   653   696 0.99 Threonyl and Alanyl tRNA synthetase second additional domain
DHHA1                PF02272.14    68 seq1198_BIOID47257   -            876   5.2e-16   57.9   3.8   1   1   3.5e-19   1.6e-15   56.4   2.6     2    67   800   868   799   869 0.92 DHHA1 domain
RmlD_sub_bind        PF04321.12   287 seq1199_BIOID47257   -            299  4.9e-110  366.8   0.1   1   1  1.6e-113  5.5e-110  366.6   0.1     1   285     1   293     1   295 0.98 RmlD substrate binding domain
Epimerase            PF01370.16   236 seq1199_BIOID47257   -            299   1.5e-16   60.4   0.0   1   1   6.3e-20   2.1e-16   59.9   0.0     1   199     3   178     3   210 0.87 NAD dependent epimerase/dehydratase family
Polysacc_synt_2      PF02719.10   294 seq1199_BIOID47257   -            299   4.5e-08   32.2   0.0   1   1   6.2e-11   2.1e-07   30.0   0.0    28   162     5   152     1   163 0.79 Polysaccharide biosynthesis protein
NAD_binding_4        PF07993.7    249 seq1199_BIOID47257   -            299   4.4e-07   28.9   0.0   1   1   1.8e-10   6.3e-07   28.4   0.0    87   201    54   161    34   213 0.77 Male sterility protein
SIS                  PF01380.17   131 seq1200_BIOID47257   -            335   3.8e-34  117.0   0.1   1   1   1.3e-37   8.7e-34  115.8   0.0     2   131    53   184    52   184 0.97 SIS domain
CBS                  PF00571.23    57 seq1200_BIOID47257   -            335   3.5e-14   52.0   3.5   1   2   2.5e-09   1.7e-05   24.2   0.3     1    54   213   268   213   270 0.96 CBS domain
CBS                  PF00571.23    57 seq1200_BIOID47257   -            335   3.5e-14   52.0   3.5   2   2   5.6e-10   3.8e-06   26.3   0.4     2    54   281   332   280   334 0.96 CBS domain
ASCH                 PF04266.9    104 seq1201_BIOID47257   -            103   1.2e-16   60.8   0.2   1   1   9.8e-21   1.3e-16   60.7   0.1     1   101     6   101     6   103 0.92 ASCH domain
ATP-synt_ab          PF00006.20   215 seq1203_BIOID47257   -            457   3.9e-69  232.3   0.0   1   1     4e-73   5.5e-69  231.8   0.0     1   215   161   373   161   373 1.00 ATP synthase alpha/beta family, nucleotide-binding domain
FliB                 PF03692.10    85 seq1204_BIOID47257   -            158   1.4e-08   34.9  10.3   1   1   1.9e-12   2.6e-08   34.1   7.1     2    85    34   102    33   102 0.97 Flagellin N-methylase
POR_N                PF01855.14   230 seq1205_BIOID47257   -           1174   6.9e-81  271.0   1.6   1   1     1e-83   1.1e-80  270.3   1.1     2   230    13   244    12   244 0.98 Pyruvate flavodoxin/ferredoxin oxidoreductase, thiamine diP-bdg
POR                  PF01558.13   173 seq1205_BIOID47257   -           1174   8.5e-30  103.7   0.0   1   1   1.6e-32   1.6e-29  102.8   0.0     1   173   426   610   426   610 0.90 Pyruvate ferredoxin/flavodoxin oxidoreductase
EKR                  PF10371.4     60 seq1205_BIOID47257   -           1174   3.8e-23   80.6   0.0   1   1   8.1e-26   8.5e-23   79.5   0.0     6    59   625   678   620   679 0.93 Domain of unknown function
Fer4_7               PF12838.2     52 seq1205_BIOID47257   -           1174   1.9e-10   40.8   8.8   1   1   1.8e-13   1.9e-10   40.8   6.1     2    50   689   757   688   758 0.72 4Fe-4S dicluster domain
TPP_enzyme_C         PF02775.16   153 seq1205_BIOID47257   -           1174   2.3e-09   36.8   0.1   1   1   8.3e-12   8.8e-09   35.0   0.0    46   152   954  1066   939  1067 0.89 Thiamine pyrophosphate enzyme, C-terminal TPP binding domain
Fer4                 PF00037.22    24 seq1205_BIOID47257   -           1174   4.7e-09   35.3  20.6   1   2   1.7e-08   1.8e-05   24.0   0.9     2    24   683   705   682   705 0.93 4Fe-4S binding domain
Fer4                 PF00037.22    24 seq1205_BIOID47257   -           1174   4.7e-09   35.3  20.6   2   2   5.8e-08   6.1e-05   22.3   2.7     3    20   740   757   738   758 0.89 4Fe-4S binding domain
Fer4_16              PF13484.1     67 seq1205_BIOID47257   -           1174   2.9e-08   34.2   7.1   1   1   8.8e-11   9.3e-08   32.5   4.9     2    66   689   757   688   758 0.59 4Fe-4S double cluster binding domain
Fer4_6               PF12837.2     24 seq1205_BIOID47257   -           1174   6.2e-08   32.0  18.8   1   1   1.1e-08   1.2e-05   24.8   1.7     1    24   681   704   681   704 0.94 4Fe-4S binding domain
Fer4_10              PF13237.1     52 seq1205_BIOID47257   -           1174   1.7e-07   30.8  23.1   1   1   9.6e-10     1e-06   28.3   7.7     3    52   683   756   681   756 0.82 4Fe-4S dicluster domain
Fer4_17              PF13534.1     61 seq1205_BIOID47257   -           1174   1.8e-06   28.1   5.3   1   1   1.7e-09   1.8e-06   28.1   3.6     2    58   689   757   672   760 0.73 4Fe-4S dicluster domain
DUF2594              PF10769.4     74 seq1206_BIOID47257   -             74   1.4e-42  143.4   2.3   1   1   1.1e-46   1.6e-42  143.3   1.6     1    74     1    74     1    74 1.00 Protein of unknown function (DUF2594)
DUF406               PF04175.7     94 seq1207_BIOID47257   -             99     2e-28   98.5   3.2   1   1   1.6e-32   2.2e-28   98.4   2.2     4    94     3    96     1    96 0.96 Protein of unknown function (DUF406)
Sulf_transp          PF04143.9     43 seq1208_BIOID47257   -            401     3e-19   68.6  35.9   1   2     6e-14   8.2e-10   38.4   5.6     3    41   114   153   112   155 0.94 Sulphur transport
Sulf_transp          PF04143.9     43 seq1208_BIOID47257   -            401     3e-19   68.6  35.9   2   2   1.2e-15   1.6e-11   43.8   5.0     3    42   290   329   288   336 0.93 Sulphur transport
GGDEF                PF00990.16   161 seq1209_BIOID47257   -            491   1.4e-44  151.3   0.0   1   1   1.5e-48     2e-44  150.8   0.0     1   161   328   485   328   485 0.98 GGDEF domain
BcrAD_BadFG          PF01869.15   271 seq1210_BIOID47257   -            257   7.2e-67  225.4   0.2   1   1   5.9e-71   8.1e-67  225.2   0.1     1   270     7   249     7   250 0.97 BadF/BadG/BcrA/BcrD ATPase family
DUF3521              PF12035.3     35 seq1211_BIOID47257   -             51   3.9e-10   39.2   2.3   1   1   3.6e-14     5e-10   38.9   1.6     1    35     6    40     6    40 0.95 Protein of unknown function (DUF3521)
Abhydrolase_3        PF07859.8    211 seq1212_BIOID47257   -            319   7.5e-53  179.1   0.0   1   1   2.1e-56   9.5e-53  178.7   0.0     1   210    87   295    87   296 0.90 alpha/beta hydrolase fold
DUF2424              PF10340.4    374 seq1212_BIOID47257   -            319   5.3e-08   31.7   0.0   1   1   1.6e-11   7.4e-08   31.3   0.0   116   276    76   235    61   247 0.82 Protein of unknown function (DUF2424)
DLH                  PF01738.13   218 seq1212_BIOID47257   -            319   0.00013   21.2   0.0   1   1   5.3e-08   0.00024   20.3   0.0   147   206   253   307   227   319 0.80 Dienelactone hydrolase family
TPR_11               PF13414.1     69 seq1213_BIOID47257   -            319   8.1e-13   47.7   2.4   1   1   2.8e-16   1.3e-12   47.0   1.7     2    58   264   319   263   319 0.95 TPR repeat
TPR_1                PF00515.23    34 seq1213_BIOID47257   -            319   1.7e-09   36.7   3.6   1   2   2.9e-08   0.00013   21.2   0.2     2    34   266   298   265   298 0.93 Tetratricopeptide repeat
TPR_1                PF00515.23    34 seq1213_BIOID47257   -            319   1.7e-09   36.7   3.6   2   2   1.5e-06    0.0066   15.8   0.2     2    21   300   319   299   319 0.94 Tetratricopeptide repeat
TPR_2                PF07719.12    34 seq1213_BIOID47257   -            319     1e-08   34.2   2.8   1   1   1.6e-08   7.1e-05   22.3   0.2     2    33   266   297   265   298 0.92 Tetratricopeptide repeat
Esterase             PF00756.15   251 seq1214_BIOID47257   -            400   6.4e-47  159.9   0.0   1   1   9.4e-51   6.4e-47  159.9   0.0     1   251   172   391   172   391 0.98 Putative esterase
DUF3327              PF11806.3    122 seq1214_BIOID47257   -            400     6e-37  126.5   0.5   1   1   8.8e-41     6e-37  126.5   0.3     3   121    29   155    21   156 0.97 Domain of unknown function (DUF3327)
BPD_transp_1         PF00528.17   185 seq1217_BIOID47257   -            296     9e-19   67.5  13.8   1   1   1.3e-22     9e-19   67.5   9.6     1   180   113   292   113   296 0.91 Binding-protein-dependent transport system inner membrane component
OppC_N               PF12911.2     56 seq1217_BIOID47257   -            296   1.1e-10   40.5   1.6   1   1   1.9e-12   1.3e-08   33.9   0.0     5    56    16    67    12    67 0.94 N-terminal TM domain of oligopeptide transport permease C
EutQ                 PF06249.7    152 seq1218_BIOID47257   -            233   8.4e-69  229.8   0.0   1   1   2.4e-72   1.1e-68  229.4   0.0     1   152    85   232    85   232 0.99 Ethanolamine utilisation protein EutQ
Cupin_3              PF05899.7     74 seq1218_BIOID47257   -            233   7.5e-08   31.5   0.3   1   1   3.3e-11   1.5e-07   30.5   0.0    10    63   160   212   151   223 0.84 Protein of unknown function (DUF861)
Cupin_2              PF07883.6     71 seq1218_BIOID47257   -            233   1.6e-06   27.4   0.0   1   1   7.6e-10   3.4e-06   26.3   0.0    20    68   176   222   173   225 0.86 Cupin domain
DUF2544              PF11245.3    230 seq1219_BIOID47257   -            285    6e-113  375.7   5.7   1   1  5.1e-117  6.9e-113  375.5   4.0     1   230    46   285    46   285 0.98 Protein of unknown function (DUF2544)
MazG                 PF03819.12    74 seq1221_BIOID47257   -            263   1.2e-37  127.5   4.2   1   2   1.3e-31   9.1e-28   95.9   0.0     1    74    27   100    27   100 0.99 MazG nucleotide pyrophosphohydrolase domain
MazG                 PF03819.12    74 seq1221_BIOID47257   -            263   1.2e-37  127.5   4.2   2   2     2e-11   1.3e-07   31.2   0.9     8    70   167   227   160   230 0.83 MazG nucleotide pyrophosphohydrolase domain
CTP_transf_1         PF01148.15   259 seq1223_BIOID47257   -            285   1.5e-63  214.7  20.4   1   1   1.2e-67   1.7e-63  214.6  14.1     2   257     4   279     3   281 0.89 Cytidylyltransferase family
tRNA-synt_His        PF13393.1    310 seq1224_BIOID47257   -            424   1.7e-48  165.1   0.0   1   1   6.4e-52   2.2e-48  164.7   0.0     1   310    10   312    10   312 0.89 Histidyl-tRNA synthetase
tRNA-synt_2b         PF00587.20   173 seq1224_BIOID47257   -            424   8.2e-29  100.2   0.0   1   1     4e-32   1.4e-28   99.5   0.0     1   168    21   183    21   188 0.94 tRNA synthetase class II core domain (G, H, P, S and T)
HGTP_anticodon       PF03129.15    94 seq1224_BIOID47257   -            424   2.8e-11   43.1   0.0   1   1     2e-14   6.9e-11   41.8   0.0     8    92   335   420   329   422 0.83 Anticodon binding domain
UPF0231              PF06062.6    121 seq1225_BIOID47257   -            136   4.6e-41  139.3   1.9   1   1   3.9e-45   5.3e-41  139.1   1.3     1   121    17   134    17   134 0.99 Uncharacterised protein family (UPF0231)
DUF3644              PF12358.3     77 seq1226_BIOID47257   -            292   1.2e-10   41.4   0.1   1   1     3e-14   2.1e-10   40.6   0.1     1    76    22    84    22    85 0.95 Protein of unknown function (DUF3644)
Mrr_cat              PF04471.7    115 seq1226_BIOID47257   -            292   6.7e-10   38.6   0.0   1   1   9.8e-13   6.7e-09   35.4   0.0     6   113   144   248   142   250 0.90 Restriction endonuclease
DUF2496              PF10689.4     44 seq1227_BIOID47257   -             53   2.8e-24   84.3   2.1   1   1   2.3e-28   3.2e-24   84.1   1.5     1    44     2    45     2    45 0.98 Protein of unknown function (DUF2496)
Ribosomal_L34        PF00468.12    44 seq1228_BIOID47257   -             46   5.1e-25   86.7  10.1   1   1   4.1e-29   5.5e-25   86.6   7.0     1    44     1    44     1    44 0.99 Ribosomal protein L34
Sulfatase            PF00884.18   379 seq1231_BIOID47257   -            763   2.1e-25   89.4   0.1   1   1   2.2e-29     3e-25   88.9   0.0     2   333   163   477   162   540 0.82 Sulfatase
Abhydrolase_3        PF07859.8    211 seq1232_BIOID47257   -            311   2.4e-11   43.5   0.0   1   1   7.7e-14   3.5e-10   39.6   0.0     6   209    84   284    79   286 0.67 alpha/beta hydrolase fold
Peptidase_S9         PF00326.16   213 seq1232_BIOID47257   -            311   5.2e-10   38.7   0.0   1   1     2e-09   9.2e-06   24.9   0.0   130   190   224   285   196   306 0.85 Prolyl oligopeptidase family
Abhydrolase_5        PF12695.2    142 seq1232_BIOID47257   -            311   2.9e-07   30.2   0.0   1   1   9.2e-11   4.2e-07   29.7   0.0    14   141    95   282    78   283 0.69 Alpha/beta hydrolase family
Peripla_BP_3         PF13377.1    160 seq1233_BIOID47257   -            332   6.5e-24   84.6   0.0   1   1   4.2e-27   1.4e-23   83.5   0.0     9   156   181   328   172   332 0.83 Periplasmic binding protein-like domain
Peripla_BP_1         PF00532.16   279 seq1233_BIOID47257   -            332   8.6e-21   74.2   0.0   1   1   3.3e-24   1.1e-20   73.8   0.0     3   267    65   317    63   324 0.86 Periplasmic binding proteins and sugar binding domain of LacI family
LacI                 PF00356.16    46 seq1233_BIOID47257   -            332   2.3e-19   68.6   0.1   1   1   1.2e-22   4.1e-19   67.8   0.1     1    46     7    52     7    52 0.98 Bacterial regulatory proteins, lacI family
Peripla_BP_4         PF13407.1    258 seq1233_BIOID47257   -            332   4.4e-15   55.6   0.0   1   1   2.1e-18   7.2e-15   54.9   0.0     2   256    67   312    66   314 0.88 Periplasmic binding protein domain
OKR_DC_1             PF01276.15   417 seq1235_BIOID47257   -            715    3e-199  661.7   0.2   1   1  9.1e-203  4.1e-199  661.2   0.1     1   417   130   545   130   545 1.00 Orn/Lys/Arg decarboxylase, major domain
OKR_DC_1_C           PF03711.10   137 seq1235_BIOID47257   -            715   3.2e-54  182.5   1.0   1   1   1.4e-57   6.6e-54  181.5   0.7     1   136   570   703   570   704 0.99 Orn/Lys/Arg decarboxylase, C-terminal domain
OKR_DC_1_N           PF03709.10   115 seq1235_BIOID47257   -            715   5.9e-29  100.3   0.1   1   1   2.5e-32   1.2e-28   99.4   0.1     1   115    14   124    14   124 0.99 Orn/Lys/Arg decarboxylase, N-terminal domain
DUF4113              PF13438.1     75 seq1237_BIOID47257   -             82     6e-29   99.6   0.0   1   1   4.8e-33   6.6e-29   99.5   0.0     1    75     7    80     7    80 0.98 Domain of unknown function (DUF4113)
HTH_31               PF13560.1     64 seq1238_BIOID47257   -             96   6.8e-11   42.0   0.0   1   1   7.9e-14   3.6e-10   39.7   0.0     4    46    35    76    34    93 0.82 Helix-turn-helix domain
HTH_3                PF01381.17    55 seq1238_BIOID47257   -             96   3.2e-09   36.3   0.1   1   1     2e-12   9.2e-09   34.9   0.0     1    38    37    74    37    85 0.96 Helix-turn-helix
HTH_19               PF12844.2     64 seq1238_BIOID47257   -             96     2e-08   34.0   0.0   1   1   2.1e-11   9.4e-08   31.8   0.0     3    55    36    87    36    95 0.83 Helix-turn-helix domain
SpoU_methylase       PF00588.14   142 seq1239_BIOID47257   -            157   4.4e-34  117.2   0.0   1   1   3.6e-38   4.9e-34  117.1   0.0     1   142     1   142     1   142 0.95 SpoU rRNA Methylase family
TPP_enzyme_N         PF02776.13   172 seq1241_BIOID47257   -            556   5.2e-25   87.8   0.6   1   1   1.4e-25   9.8e-22   77.1   0.1     2   135     9   141     8   172 0.88 Thiamine pyrophosphate enzyme, N-terminal TPP binding domain
TPP_enzyme_C         PF02775.16   153 seq1241_BIOID47257   -            556   3.1e-09   36.4   0.0   1   1     1e-12   6.9e-09   35.3   0.0    27   153   415   535   396   535 0.90 Thiamine pyrophosphate enzyme, C-terminal TPP binding domain
SBP_bac_6            PF13343.1    242 seq1242_BIOID47257   -            331     3e-17   62.6   2.9   1   1   8.4e-21   3.8e-17   62.3   2.0     1   217    77   292    77   317 0.78 Bacterial extracellular solute-binding protein
SBP_bac_1            PF01547.20   314 seq1242_BIOID47257   -            331   6.5e-17   62.1   5.7   1   1   2.1e-20   9.5e-17   61.5   3.9    14   313    44   276    36   277 0.85 Bacterial extracellular solute-binding protein
SBP_bac_11           PF13531.1    231 seq1242_BIOID47257   -            331   2.6e-15   56.5   0.2   1   1   7.9e-19   3.6e-15   56.1   0.1    17   224    45   278    26   281 0.83 Bacterial extracellular solute-binding protein
MacB_PCD             PF12704.2    232 seq1243_BIOID47257   -            414   1.8e-25   89.7   0.2   1   1   2.7e-29   1.8e-25   89.7   0.2    11   229    26   241    21   244 0.83 MacB-like periplasmic core domain
FtsX                 PF02687.16   121 seq1243_BIOID47257   -            414   1.3e-22   79.7  12.0   1   1   2.3e-26   1.6e-22   79.4   4.1     2   121   274   407   273   407 0.98 FtsX-like permease family
TetR_N               PF00440.18    47 seq1245_BIOID47257   -            328   2.7e-16   58.8   0.4   1   1   3.5e-20   4.7e-16   58.0   0.3     3    47   146   190   144   190 0.96 Bacterial regulatory proteins, tetR family
H2TH                 PF06831.9     93 seq1246_BIOID47257   -            263   3.1e-18   65.1   0.0   1   1   1.2e-21   5.7e-18   64.3   0.0     1    77   126   205   126   216 0.85 Formamidopyrimidine-DNA glycosylase H2TH domain
Fapy_DNA_glyco       PF01149.19   116 seq1246_BIOID47257   -            263   9.2e-15   54.9   0.0   1   1   3.4e-18   1.5e-14   54.1   0.0     1   106     2   104     2   111 0.89 Formamidopyrimidine-DNA glycosylase N-terminal domain
zf-FPG_IleRS         PF06827.9     30 seq1246_BIOID47257   -            263   7.4e-08   31.7   4.0   1   1   2.9e-11   1.3e-07   30.9   2.8     1    29   235   263   235   263 0.98 Zinc finger found in FPG and IleRS
MFS_1                PF07690.11   354 seq1247_BIOID47257   -            454     3e-46  157.7  60.4   1   2   5.8e-44   3.9e-40  137.5  28.6     4   353    20   354    17   354 0.80 Major Facilitator Superfamily
MFS_1                PF07690.11   354 seq1247_BIOID47257   -            454     3e-46  157.7  60.4   2   2   1.6e-12   1.1e-08   34.1   7.8    62   181   278   395   276   426 0.83 Major Facilitator Superfamily
Sugar_tr             PF00083.19   451 seq1247_BIOID47257   -            454   6.3e-09   34.8  15.3   1   1   9.2e-13   6.3e-09   34.8  10.6    43   194    45   189    13   197 0.87 Sugar (and other) transporter
Usp                  PF00582.21   140 seq1248_BIOID47257   -            142   5.6e-17   62.1   0.0   1   1   4.8e-21   6.5e-17   61.9   0.0     2   139     3   137     2   138 0.93 Universal stress protein family
Ribonuclease_P       PF00825.13   111 seq1249_BIOID47257   -            108   2.9e-29  101.0   0.3   1   1   2.3e-33   3.2e-29  100.9   0.2     9   109     3   100     1   102 0.97 Ribonuclease P
Glyco_hydro_2_C      PF02836.12   298 seq1250_BIOID47257   -           1030  2.5e-115  384.3   2.4   1   1  1.3e-118  4.3e-115  383.5   1.6     1   298   320   604   320   604 0.98 Glycosyl hydrolases family 2, TIM barrel domain
Bgal_small_N         PF02929.12   276 seq1250_BIOID47257   -           1030     1e-86  290.3   0.1   1   1   5.2e-90   1.8e-86  289.5   0.1     1   275   727   997   727   998 0.99 Beta galactosidase small chain
Glyco_hydro_2_N      PF02837.13   167 seq1250_BIOID47257   -           1030     5e-51  172.4   0.2   1   1   3.4e-54   1.1e-50  171.2   0.1     4   165    41   205    38   207 0.94 Glycosyl hydrolases family 2, sugar binding domain
Glyco_hydro_2        PF00703.16   110 seq1250_BIOID47257   -           1030   2.6e-20   72.8   0.0   1   1   4.2e-23   1.4e-19   70.4   0.0     1   110   209   318   209   318 0.94 Glycosyl hydrolases family 2
FtsX                 PF02687.16   121 seq1252_BIOID47257   -            427   1.5e-23   82.7  12.2   1   1   2.2e-27   1.5e-23   82.7   8.4     2   121   306   420   305   420 0.97 FtsX-like permease family
MacB_PCD             PF12704.2    232 seq1252_BIOID47257   -            427   8.1e-18   64.7   1.0   1   1   6.7e-21   4.6e-17   62.2   0.0     5   216    10   234     3   253 0.75 MacB-like periplasmic core domain
Mannitol_dh_C        PF08125.8    245 seq1253_BIOID47257   -            486   3.1e-97  324.4   0.0   1   1  1.1e-100   7.2e-97  323.2   0.0     1   243   213   458   213   460 0.97 Mannitol dehydrogenase C-terminal domain
Mannitol_dh          PF01232.18   151 seq1253_BIOID47257   -            486   7.5e-52  175.1   0.0   1   1     2e-55   1.3e-51  174.3   0.0     2   151    23   185    22   185 0.99 Mannitol dehydrogenase Rossmann domain
Lactamase_B_2        PF12706.2    194 seq1254_BIOID47257   -            356   2.6e-24   85.7   0.4   1   1   4.8e-28   3.3e-24   85.3   0.3     2   194    59   284    58   284 0.79 Beta-lactamase superfamily domain
Lactamase_B_3        PF13483.1    163 seq1254_BIOID47257   -            356   2.4e-16   59.7   0.1   1   1   4.9e-20   3.4e-16   59.2   0.0     4   163    44   283    42   283 0.85 Beta-lactamase superfamily domain
HlyIII               PF03006.15   222 seq1255_BIOID47257   -            219     4e-49  166.9  22.4   1   1   3.3e-53   4.5e-49  166.7  15.6     1   222    11   209    11   209 0.95 Haemolysin-III related
ADH_N                PF08240.7    109 seq1257_BIOID47257   -            336   6.2e-32  109.4   0.4   1   1   2.8e-35   1.3e-31  108.5   0.3     1   107    29   134    29   136 0.98 Alcohol dehydrogenase GroES-like domain
ADH_zinc_N           PF00107.21   130 seq1257_BIOID47257   -            336   5.1e-13   48.5   0.1   1   1   2.8e-16   1.3e-12   47.2   0.1     2   130   177   296   176   296 0.91 Zinc-binding dehydrogenase
ThiF                 PF00899.16   136 seq1257_BIOID47257   -            336   4.7e-05   23.1   0.8   1   1     2e-08   9.2e-05   22.1   0.1     4    36   168   200   165   204 0.93 ThiF family
GTP_EFTU             PF00009.22   188 seq1258_BIOID47257   -            607     1e-56  191.2   0.0   1   1   7.2e-60     2e-56  190.3   0.0     2   187     4   195     3   196 0.96 Elongation factor Tu GTP binding domain
EFG_C                PF00679.19    89 seq1258_BIOID47257   -            607   1.9e-21   75.6   0.0   1   1   1.6e-24   4.3e-21   74.4   0.0     3    83   397   477   395   483 0.96 Elongation factor G C-terminus
GTP_EFTU_D2          PF03144.20    74 seq1258_BIOID47257   -            607   7.4e-10   38.6   3.2   1   1   8.1e-13   2.2e-09   37.1   2.2     1    74   219   289   219   289 0.94 Elongation factor Tu domain 2
MMR_HSR1             PF01926.18   114 seq1258_BIOID47257   -            607   1.3e-05   25.0   0.2   1   1   1.5e-08   4.1e-05   23.4   0.0     2   113     8   128     7   129 0.55 50S ribosome-binding GTPase
BDM                  PF10684.4     92 seq1259_BIOID47257   -             71   3.2e-49  165.0   0.3   1   1   2.5e-53   3.5e-49  164.9   0.2    22    92     1    71     1    71 0.99 Putative biofilm-dependent modulation protein
Phage_integrase      PF00589.17   173 seq1260_BIOID47257   -            187   2.9e-44  150.6   0.1   1   1   2.3e-48   3.2e-44  150.5   0.0     1   172     4   176     4   177 0.98 Phage integrase family
DUF21                PF01595.15   183 seq1261_BIOID47257   -            447   2.4e-44  150.7   3.6   1   1   8.2e-48   3.7e-44  150.0   2.5     3   183     5   197     3   197 0.98 Domain of unknown function DUF21
CorC_HlyC            PF03471.12    81 seq1261_BIOID47257   -            447   2.8e-23   81.4   0.1   1   1   1.3e-26     6e-23   80.3   0.0     2    80   347   425   346   426 0.94 Transporter associated domain
CBS                  PF00571.23    57 seq1261_BIOID47257   -            447   5.5e-11   41.8   0.7   1   2   4.9e-07    0.0022   17.4   0.0     9    56   222   270   215   271 0.80 CBS domain
CBS                  PF00571.23    57 seq1261_BIOID47257   -            447   5.5e-11   41.8   0.7   2   2   2.7e-08   0.00012   21.5   0.0     9    55   286   332   280   334 0.91 CBS domain
ABG_transport        PF03806.8    502 seq1262_BIOID47257   -             63   1.7e-05   22.9   0.4   1   1   1.2e-09   1.7e-05   22.9   0.3   459   500    23    60    13    62 0.78 AbgT putative transporter family
PTE                  PF02126.13   308 seq1263_BIOID47257   -            292  1.6e-127  424.7   0.2   1   1  1.3e-131  1.8e-127  424.5   0.2     1   308     1   292     1   292 0.99 Phosphotriesterase family
Sugar_tr             PF00083.19   451 seq1266_BIOID47257   -            438   9.9e-28   96.7  34.1   1   1   1.3e-29   5.8e-26   90.9  23.6     6   417    27   407    23   432 0.76 Sugar (and other) transporter
MFS_1                PF07690.11   354 seq1266_BIOID47257   -            438   2.9e-27   95.2  51.5   1   2   1.4e-19   6.2e-16   57.9  16.9    38   258    70   296    27   302 0.68 Major Facilitator Superfamily
MFS_1                PF07690.11   354 seq1266_BIOID47257   -            438   2.9e-27   95.2  51.5   2   2   1.2e-14   5.4e-11   41.7  16.9    22   172   276   430   263   437 0.77 Major Facilitator Superfamily
MFS_2                PF13347.1    427 seq1266_BIOID47257   -            438   1.1e-09   37.1  21.4   1   1   2.3e-13   1.1e-09   37.1  14.9    31   343    53   372    40   383 0.79 MFS/sugar transport protein
ADH_zinc_N           PF00107.21   130 seq1268_BIOID47257   -            327   7.8e-30  102.9   0.0   1   1     3e-33   1.4e-29  102.2   0.0     1   108   152   258   152   285 0.89 Zinc-binding dehydrogenase
ADH_zinc_N_2         PF13602.1    127 seq1268_BIOID47257   -            327   2.6e-15   57.3   0.0   1   1   9.7e-19   4.4e-15   56.5   0.0     2   123   185   321   184   325 0.81 Zinc-binding dehydrogenase
ADH_N                PF08240.7    109 seq1268_BIOID47257   -            327   1.1e-13   50.7   0.1   1   1   1.5e-16   6.8e-13   48.2   0.0     2    62    29    88    28   104 0.94 Alcohol dehydrogenase GroES-like domain
Iso_dh               PF00180.15   348 seq1270_BIOID47257   -             50   2.7e-07   29.7   0.0   1   1   2.1e-11   2.9e-07   29.6   0.0   305   348     1    46     1    46 0.97 Isocitrate/isopropylmalate dehydrogenase
DUF830               PF05708.7    158 seq1272_BIOID47257   -            200   7.6e-44  149.3   0.0   1   1   6.4e-48   8.7e-44  149.1   0.0     2   158     9   185     8   185 0.98 Orthopoxvirus protein of unknown function (DUF830)
DUF494               PF04361.8    155 seq1275_BIOID47257   -            157   2.9e-64  215.2   4.2   1   1   2.4e-68   3.3e-64  215.1   2.9     1   155     1   157     1   157 0.98 Protein of unknown function (DUF494)
Amidase_2            PF01510.20   132 seq1276_BIOID47257   -            183   1.8e-28   99.0   0.0   1   1   1.8e-32   2.5e-28   98.6   0.0     3   132    22   168    20   168 0.85 N-acetylmuramoyl-L-alanine amidase
DUF417               PF04224.7    175 seq1277_BIOID47257   -            197   5.8e-78  260.1   0.1   1   1   4.8e-82   6.6e-78  259.9   0.0     2   175     3   182     2   182 0.98 Protein of unknown function, DUF417
Glyco_hydro_2_C      PF02836.12   298 seq1278_BIOID47257   -            603  5.9e-105  350.3   0.1   1   1  3.9e-108  1.8e-104  348.7   0.0     1   297   274   592   274   593 0.98 Glycosyl hydrolases family 2, TIM barrel domain
Glyco_hydro_2_N      PF02837.13   167 seq1278_BIOID47257   -            603   1.7e-47  160.9   1.1   1   1   6.3e-51   2.9e-47  160.2   0.7     2   167    10   180     9   180 0.96 Glycosyl hydrolases family 2, sugar binding domain
Glyco_hydro_2        PF00703.16   110 seq1278_BIOID47257   -            603   2.8e-08   34.0   0.1   1   1   1.6e-11   7.3e-08   32.7   0.0     3   110   184   272   182   272 0.86 Glycosyl hydrolases family 2
DGOK                 PF05035.7    287 seq1279_BIOID47257   -            334   5.7e-87  290.9   0.0   1   1   4.8e-91   6.6e-87  290.7   0.0     1   287    11   318    11   318 0.94 2-keto-3-deoxy-galactonokinase
CSD                  PF00313.17    66 seq1280_BIOID47257   -             70   2.6e-33  113.5   0.3   1   1   4.1e-37   2.8e-33  113.3   0.2     1    65     5    69     5    70 0.98 'Cold-shock' DNA-binding domain
OB_RNB               PF08206.6     58 seq1280_BIOID47257   -             70   1.5e-05   24.2   0.3   1   1   3.5e-09   2.4e-05   23.6   0.2     7    28    15    36    11    40 0.87 Ribonuclease B OB domain
PTS_EIIC             PF02378.13   321 seq1281_BIOID47257   -            648     5e-71  239.0  33.0   1   1   1.1e-74     5e-71  239.0  22.9     2   321    12   300    11   300 0.94 Phosphotransferase system, EIIC
PTS_EIIA_1           PF00358.15   133 seq1281_BIOID47257   -            648   1.6e-52  176.4   0.6   1   1   5.5e-56   2.5e-52  175.8   0.4     4   131   499   626   496   628 0.98 phosphoenolpyruvate-dependent sugar phosphotransferase system, EIIA 1
PTS_EIIB             PF00367.15    35 seq1281_BIOID47257   -            648   2.9e-12   45.4   1.1   1   1   1.2e-15   5.7e-12   44.5   0.8     1    35   393   427   393   427 0.97 phosphotransferase system, EIIB
HTH_18               PF12833.2     81 seq1282_BIOID47257   -            319     2e-18   66.1   0.5   1   1     3e-22     2e-18   66.1   0.3     1    80   239   317   239   318 0.97 Helix-turn-helix domain
HTH_AraC             PF00165.18    42 seq1282_BIOID47257   -            319   4.1e-07   29.5   0.0   1   1   2.8e-10   1.9e-06   27.3   0.0     8    38   282   313   278   317 0.89 Bacterial regulatory helix-turn-helix proteins, AraC family
DUF1889              PF08986.5    119 seq1284_BIOID47257   -            119   2.9e-83  275.8   0.8   1   1   2.4e-87   3.2e-83  275.6   0.5     1   119     1   119     1   119 1.00 Domain of unknown function (DUF1889)
DNA_binding_1        PF01035.15    85 seq1285_BIOID47257   -            171   3.5e-32  109.8   0.0   1   1   7.3e-36     5e-32  109.3   0.0     1    82    87   168    87   171 0.98 6-O-methylguanine DNA methyltransferase, DNA binding domain
Methyltransf_1N      PF02870.10    77 seq1285_BIOID47257   -            171   1.6e-20   73.3   0.0   1   1   3.2e-24   2.2e-20   72.9   0.0     2    76     4    83     3    84 0.97 6-O-methylguanine DNA methyltransferase, ribonuclease-like domain
FtsK_SpoIIIE         PF01580.13   205 seq1286_BIOID47257   -           1347     4e-74  248.4   0.1   1   1   1.8e-77   6.2e-74  247.7   0.1     2   205   966  1179   965  1179 0.98 FtsK/SpoIIIE family
DUF4117              PF13491.1    171 seq1286_BIOID47257   -           1347   3.5e-41  140.3  17.3   1   1   1.4e-44   4.9e-41  139.9  12.0     2   171    20   191    19   191 0.95 Domain of unknown function (DUF4117)
Ftsk_gamma           PF09397.5     67 seq1286_BIOID47257   -           1347     4e-30  103.2   0.0   1   1   2.6e-33     9e-30  102.0   0.0     2    65  1280  1343  1279  1345 0.96 Ftsk gamma domain
Aldo_ket_red         PF00248.16   283 seq1288_BIOID47257   -            275   8.6e-56  188.6   0.0   1   1   7.6e-60     1e-55  188.4   0.0     2   282    18   261    17   262 0.96 Aldo/keto reductase family
PDZ                  PF00595.19    81 seq1289_BIOID47257   -            474   2.8e-29  101.0   8.2   1   2   2.9e-19     1e-15   57.5   0.1     7    80   285   367   279   368 0.90 PDZ domain (Also known as DHR or GLGF)
PDZ                  PF00595.19    81 seq1289_BIOID47257   -            474   2.8e-29  101.0   8.2   2   2   3.1e-15   1.1e-11   44.6   2.2    10    81   393   463   385   463 0.89 PDZ domain (Also known as DHR or GLGF)
PDZ_2                PF13180.1     82 seq1289_BIOID47257   -            474   2.3e-26   91.3   2.7   1   2   1.2e-18     4e-15   55.3   0.0    12    82   300   380   285   380 0.88 PDZ domain
PDZ_2                PF13180.1     82 seq1289_BIOID47257   -            474   2.3e-26   91.3   2.7   2   2   2.5e-12   8.6e-09   35.0   0.4     4    59   399   454   396   471 0.87 PDZ domain
Trypsin_2            PF13365.1    120 seq1289_BIOID47257   -            474   8.1e-21   74.1   0.6   1   1   5.5e-24   1.9e-20   72.9   0.4     1   120   114   250   114   250 0.79 Trypsin-like peptidase domain
Trypsin              PF00089.21   220 seq1289_BIOID47257   -            474   1.3e-20   73.8   0.2   1   1   6.3e-24   2.2e-20   73.1   0.1    27   218   114   275    85   277 0.83 Trypsin
Glyco_hydro_1        PF00232.13   455 seq1291_BIOID47257   -            479  3.1e-129  431.0   2.2   1   1  2.6e-133  3.5e-129  430.8   1.5     5   454     4   476     1   477 0.92 Glycosyl hydrolase family 1
Exo_endo_phos        PF03372.18   251 seq1293_BIOID47257   -            272   7.5e-26   91.4   0.0   1   1   6.3e-30   8.7e-26   91.2   0.0     1   251     8   263     8   263 0.80 Endonuclease/Exonuclease/phosphatase family
Aminotran_5          PF00266.14   371 seq1294_BIOID47257   -            362   1.4e-71  241.0   0.0   1   1   1.2e-75   1.6e-71  240.8   0.0     1   371     4   350     4   350 0.99 Aminotransferase class-V
NUDIX                PF00293.23   135 seq1295_BIOID47257   -            176   2.7e-25   88.4   0.1   1   1   2.4e-29   3.3e-25   88.1   0.0     1   134     7   149     7   150 0.96 NUDIX domain
Ribosomal_S22        PF08136.6     45 seq1296_BIOID47257   -             45   3.2e-32  110.3   1.3   1   1   2.5e-36   3.4e-32  110.2   0.9     1    45     1    45     1    45 1.00 30S ribosomal protein subunit S22 family
RNase_T              PF00929.19   164 seq1297_BIOID47257   -            246   5.4e-40  137.2   0.4   1   1   9.7e-44   1.3e-39  135.9   0.1     1   164    12   178    12   178 0.93 Exonuclease
Cob_adeno_trans      PF01923.13   162 seq1299_BIOID47257   -            267   1.1e-17   64.2   0.0   1   1   1.2e-21   1.7e-17   63.6   0.0    10   160    94   247    89   249 0.86 Cobalamin adenosyltransferase
Methyltransf_20      PF12147.3    311 seq1300_BIOID47257   -            585  1.2e-147  490.6   0.0   1   1  5.8e-151  1.6e-147  490.2   0.0     1   311   273   582   273   582 0.99 Putative methyltransferase
Hydrolase_4          PF12146.3     79 seq1300_BIOID47257   -            585   6.4e-26   89.8   0.1   1   1   3.7e-28     1e-24   86.0   0.0     1    78    17    95    17    96 0.98 Putative lysophospholipase
Abhydrolase_6        PF12697.2    228 seq1300_BIOID47257   -            585   2.5e-19   70.0   4.8   1   1   1.7e-22   4.7e-19   69.0   2.7     1   216    36   261    36   273 0.74 Alpha/beta hydrolase family
Abhydrolase_5        PF12695.2    142 seq1300_BIOID47257   -            585   3.5e-11   42.9   2.1   1   1   1.2e-13   3.2e-10   39.8   0.6     1   141    35   260    35   261 0.81 Alpha/beta hydrolase family
Methyltransf_18      PF12847.2    112 seq1300_BIOID47257   -            585   2.2e-09   37.7   0.0   1   1   1.7e-12   4.7e-09   36.7   0.0     4   110   410   519   408   520 0.88 Methyltransferase domain
SIS                  PF01380.17   131 seq1301_BIOID47257   -            298   3.3e-08   33.0   0.0   1   1   4.9e-12   3.3e-08   33.0   0.0    52   128   130   208   126   211 0.95 SIS domain
SIS_2                PF13580.1    138 seq1301_BIOID47257   -            298   7.6e-07   28.8   1.1   1   1   3.2e-10   2.2e-06   27.3   0.1    20   136    47   164    39   166 0.84 SIS domain
GyrI-like            PF06445.10   155 seq1302_BIOID47257   -            157   1.1e-32  113.1   0.3   1   1   8.8e-37   1.2e-32  112.9   0.2     1   155     1   153     1   153 0.99 GyrI-like small molecule binding domain
DUF1828              PF08861.5     90 seq1303_BIOID47257   -            250   2.5e-22   78.2   0.0   1   1   3.2e-26   4.4e-22   77.4   0.0     1    88    25   112    25   114 0.97 Domain of unknown function DUF1828
DUF1043              PF06295.7    128 seq1304_BIOID47257   -            134   2.2e-57  192.1   0.0   1   1   1.8e-61   2.4e-57  191.9   0.0     1   127     7   132     7   133 0.99 Protein of unknown function (DUF1043)
RcsC                 PF09456.5     92 seq1306_BIOID47257   -            949   1.8e-38  129.9   0.0   1   1   1.4e-41   4.8e-38  128.5   0.0     1    92   708   799   708   799 0.99 RcsC Alpha-Beta-Loop (ABL)
HATPase_c            PF02518.21   111 seq1306_BIOID47257   -            949   4.5e-33  113.1   0.0   1   1   2.6e-36   8.8e-33  112.2   0.0     1   110   581   690   581   691 0.99 Histidine kinase-, DNA gyrase B-, and HSP90-like ATPase
Response_reg         PF00072.19   112 seq1306_BIOID47257   -            949   8.9e-30  102.8   0.2   1   1   7.1e-33   2.4e-29  101.4   0.1     1   111   827   936   827   937 0.98 Response regulator receiver domain
HisKA                PF00512.20    68 seq1306_BIOID47257   -            949   1.4e-17   63.3   0.0   1   1   1.4e-20   4.7e-17   61.6   0.0     1    67   469   533   469   534 0.97 His Kinase A (phospho-acceptor) domain
DcuA_DcuB            PF03605.9    364 seq1308_BIOID47257   -            446    5e-164  545.3  20.1   1   1  4.3e-168  5.9e-164  545.0  13.9     1   364     6   376     6   376 0.98 Anaerobic c4-dicarboxylate membrane transporter
Autotransporter      PF03797.14   265 seq1310_BIOID47257   -            175   3.3e-10   39.6   5.3   1   1   1.2e-13   1.7e-09   37.3   3.7   142   265    45   161    22   165 0.85 Autotransporter beta-domain
NTP_transferase      PF00483.18   248 seq1311_BIOID47257   -            291   5.3e-73  245.2   0.0   1   1   9.1e-77   6.2e-73  245.0   0.0     1   246     5   241     5   243 0.99 Nucleotidyl transferase
NTP_transf_3         PF12804.2    179 seq1311_BIOID47257   -            291   1.2e-09   38.4   0.0   1   1     2e-13   1.3e-09   38.3   0.0     1   125     6   140     6   233 0.73 MobA-like NTP transferase domain
60KD_IMP             PF02096.15   196 seq1312_BIOID47257   -            548   3.4e-67  225.7  14.3   1   1   2.5e-71   3.4e-67  225.7   9.9     1   193   352   533   352   536 0.94 60Kd inner membrane protein
ABC_tran             PF00005.22   118 seq1314_BIOID47257   -            337   1.5e-23   83.2   0.0   1   1   4.9e-25   2.2e-21   76.2   0.0     1   117    44   162    44   163 0.89 ABC transporter
TOBE_2               PF08402.5     75 seq1314_BIOID47257   -            337   6.4e-17   61.1   0.0   1   1   3.4e-20   1.5e-16   59.9   0.0     2    75   257   333   256   333 0.93 TOBE domain
SBP_bac_7            PF03480.8    286 seq1315_BIOID47257   -            328  8.3e-104  346.5   0.0   1   1  6.9e-108  9.5e-104  346.3   0.0     1   285    30   312    30   313 0.99 Bacterial extracellular solute-binding protein, family 7
Fe-ADH               PF00465.14   366 seq1316_BIOID47257   -            891    5e-112  374.0   0.3   1   1  1.7e-115  7.6e-112  373.4   0.2     1   361   457   849   457   854 0.93 Iron-containing alcohol dehydrogenase
Aldedh               PF00171.17   462 seq1316_BIOID47257   -            891   1.6e-27   95.8   2.6   1   1   2.2e-30     1e-26   93.2   1.8    26   426     4   399     1   406 0.78 Aldehyde dehydrogenase family
Fe-ADH_2             PF13685.1    250 seq1316_BIOID47257   -            891   1.2e-18   67.2   1.0   1   2   2.8e-12   1.3e-08   34.3   0.0    12    94   473   555   464   562 0.92 Iron-containing alcohol dehydrogenase
Fe-ADH_2             PF13685.1    250 seq1316_BIOID47257   -            891   1.2e-18   67.2   1.0   2   2   7.7e-11   3.5e-07   29.6   0.8    98   247   588   739   580   741 0.93 Iron-containing alcohol dehydrogenase
ABC_tran             PF00005.22   118 seq1319_BIOID47257   -            330   3.1e-19   69.3   0.0   1   1   7.1e-22   3.3e-18   66.0   0.0     1   118    47   187    47   187 0.91 ABC transporter
oligo_HPY            PF08352.7     64 seq1319_BIOID47257   -            330   4.6e-18   65.2   0.4   1   1     2e-21   9.1e-18   64.2   0.2     1    64   238   305   238   305 0.96 Oligopeptide/dipeptide transporter, C-terminal region
AAA_21               PF13304.1    303 seq1319_BIOID47257   -            330   7.7e-11   42.3   0.2   1   1   7.7e-11   3.5e-07   30.3   0.0   234   300   156   220   131   223 0.86 AAA domain
AA_kinase            PF00696.23   241 seq1321_BIOID47257   -            449   1.5e-47  162.0   0.1   1   1   4.9e-51   2.2e-47  161.5   0.1     2   240     4   277     3   278 0.80 Amino acid kinase family
ACT                  PF01842.20    66 seq1321_BIOID47257   -            449   1.7e-07   30.4   0.0   1   1   2.6e-09   1.2e-05   24.5   0.0    11    42   322   355   316   379 0.74 ACT domain
Hydrolase_3          PF08282.7    254 seq1323_BIOID47257   -            188     1e-12   48.0   0.0   1   1   3.6e-15     5e-11   42.5   0.0   179   243    94   158    88   167 0.94 haloacid dehalogenase-like hydrolase
Phage_integrase      PF00589.17   173 seq1324_BIOID47257   -            406   1.1e-20   73.9   0.1   1   1   3.8e-24   2.6e-20   72.6   0.0     3   167   230   385   228   388 0.89 Phage integrase family
DUF4102              PF13356.1     89 seq1324_BIOID47257   -            406   1.7e-16   59.7   0.0   1   1   6.3e-20   4.3e-16   58.4   0.0     8    88    15   102     8   103 0.79 Domain of unknown function (DUF4102)
SdiA-regulated       PF06977.6    249 seq1325_BIOID47257   -            323   4.1e-90  300.9   0.2   1   1     7e-94   4.8e-90  300.7   0.1     2   249    74   318    73   318 0.98 SdiA-regulated
Phytase-like         PF13449.1    326 seq1325_BIOID47257   -            323   1.5e-06   27.5   0.0   1   1   4.4e-09     3e-05   23.3   0.0    83   178   135   220    69   255 0.74 Esterase-like activity of phytase
Peptidase_M50        PF02163.17   192 seq1326_BIOID47257   -            450   2.7e-70  235.1   0.3   1   1   6.8e-74   3.1e-70  234.9   0.2     2   192    11   446    10   446 0.99 Peptidase family M50
PDZ                  PF00595.19    81 seq1326_BIOID47257   -            450   8.1e-13   48.2   0.3   1   1     1e-13   4.6e-10   39.4   0.0     8    81   209   277   203   277 0.91 PDZ domain (Also known as DHR or GLGF)
PDZ_2                PF13180.1     82 seq1326_BIOID47257   -            450   7.3e-11   41.6   0.0   1   1   1.1e-11   5.1e-08   32.5   0.0    19    78   227   285   211   287 0.84 PDZ domain
PTS_IIB              PF02302.12    90 seq1327_BIOID47257   -            106   5.2e-21   74.7   1.5   1   1   4.5e-25   6.1e-21   74.5   1.0     2    88     6    95     5    97 0.94 PTS system, Lactose/Cellobiose specific IIB subunit
Na_Ala_symp          PF01235.12   416 seq1328_BIOID47257   -            476  2.5e-185  615.8  20.6   1   1  2.2e-189    3e-185  615.5  14.3     2   415    41   457    40   458 0.99 Sodium:alanine symporter family
Arg_repressor_C      PF02863.13    70 seq1331_BIOID47257   -            184     2e-17   62.2   0.0   1   1   4.5e-21   3.1e-17   61.6   0.0     2    69   109   176   108   177 0.96 Arginine repressor, C-terminal domain
Arg_repressor        PF01316.16    70 seq1331_BIOID47257   -            184   3.6e-14   51.9   1.0   1   1   9.9e-18   6.8e-14   51.0   0.7     8    66    38    97    31    99 0.91 Arginine repressor, DNA binding domain
YliH                 PF10799.3    127 seq1332_BIOID47257   -            127   6.7e-73  242.2   5.0   1   1   5.4e-77   7.4e-73  242.1   3.5     1   127     1   127     1   127 0.99 Biofilm formation protein (YliH/bssR)
Sugar_tr             PF00083.19   451 seq1334_BIOID47257   -            440   1.1e-35  123.0  34.2   1   2     1e-31     7e-28   97.2   5.6     2   203    23   232    22   236 0.89 Sugar (and other) transporter
Sugar_tr             PF00083.19   451 seq1334_BIOID47257   -            440   1.1e-35  123.0  34.2   2   2     2e-12   1.4e-08   33.6  11.9   242   443   240   439   226   440 0.70 Sugar (and other) transporter
MFS_1                PF07690.11   354 seq1334_BIOID47257   -            440   2.1e-29  102.3  60.5   1   2   4.8e-21   3.3e-17   62.1  18.9     2   239    28   275    27   287 0.71 Major Facilitator Superfamily
MFS_1                PF07690.11   354 seq1334_BIOID47257   -            440   2.1e-29  102.3  60.5   2   2   6.4e-16   4.4e-12   45.3  19.1    27   176   283   435   271   440 0.81 Major Facilitator Superfamily
Sod_Fe_C             PF02777.13   106 seq1336_BIOID47257   -            208     2e-40  136.7   0.8   1   1     4e-44   2.7e-40  136.3   0.1     4   106    98   204    95   204 0.91 Iron/manganese superoxide dismutases, C-terminal domain
Sod_Fe_N             PF00081.17    82 seq1336_BIOID47257   -            208   1.2e-33  115.0   2.9   1   1     3e-37     2e-33  114.3   2.0     1    81     4    91     4    92 0.97 Iron/manganese superoxide dismutases, alpha-hairpin domain
zf-C4_Topoisom       PF01396.14    39 seq1339_BIOID47257   -            180   3.4e-53  176.7  21.2   1   3     1e-19   6.9e-16   57.3   1.0     2    38    13    49    12    50 0.95 Topoisomerase DNA binding C4 zinc finger
zf-C4_Topoisom       PF01396.14    39 seq1339_BIOID47257   -            180   3.4e-53  176.7  21.2   2   3   3.8e-22   2.6e-18   65.0   0.4     2    38    62    98    61    99 0.93 Topoisomerase DNA binding C4 zinc finger
zf-C4_Topoisom       PF01396.14    39 seq1339_BIOID47257   -            180   3.4e-53  176.7  21.2   3   3   3.5e-19   2.4e-15   55.6   0.8     2    38   104   142   103   143 0.95 Topoisomerase DNA binding C4 zinc finger
Ribosomal_S16        PF00886.14    62 seq1341_BIOID47257   -             82     6e-26   89.8   0.1   1   1   5.2e-30   7.1e-26   89.5   0.0     1    62     8    68     8    68 0.96 Ribosomal protein S16
GIY-YIG              PF01541.19    80 seq1342_BIOID47257   -            100   9.2e-10   38.6   0.0   1   1   8.1e-14   1.1e-09   38.3   0.0     2    76     4    73     3    77 0.91 GIY-YIG catalytic domain
CTP_synth_N          PF06418.9    276 seq1343_BIOID47257   -            545  1.9e-130  433.8   0.0   1   1  8.6e-134    3e-130  433.1   0.0     1   276     3   276     3   276 0.98 CTP synthase N-terminus
GATase               PF00117.23   192 seq1343_BIOID47257   -            545   5.3e-52  175.9   0.0   1   1   2.7e-55   9.2e-52  175.1   0.0     2   192   301   535   300   535 0.90 Glutamine amidotransferase class-I
Peptidase_C26        PF07722.8    217 seq1343_BIOID47257   -            545   1.1e-10   41.2   0.7   1   1   1.8e-13   6.1e-10   38.7   0.1    99   217   365   517   359   517 0.80 Peptidase C26
CbiA                 PF01656.18   195 seq1343_BIOID47257   -            545   1.4e-05   24.4   0.0   1   1   9.4e-09   3.2e-05   23.3   0.0     8   109    14   148     7   178 0.73 CobQ/CobB/MinD/ParA nucleotide binding domain
GTP_cyclohydro2      PF00925.15   169 seq1345_BIOID47257   -            217   5.8e-69  230.5   0.0   1   1     5e-73   6.9e-69  230.3   0.0     2   169    25   192    24   192 0.99 GTP cyclohydrolase II
MFS_1                PF07690.11   354 seq1346_BIOID47257   -            403   4.2e-43  147.3  42.0   1   1   1.2e-46   4.2e-43  147.3  29.1     4   347    14   341    11   348 0.86 Major Facilitator Superfamily
Sugar_tr             PF00083.19   451 seq1346_BIOID47257   -            403   3.2e-08   32.4   5.2   1   1   9.5e-12   3.2e-08   32.4   3.6    44   123    39   115    16   185 0.88 Sugar (and other) transporter
MFS_2                PF13347.1    427 seq1346_BIOID47257   -            403   7.6e-07   27.7   7.6   1   1   2.2e-10   7.6e-07   27.7   5.3   225   341     7   121     4   128 0.90 MFS/sugar transport protein
MFS_3                PF05977.8    524 seq1346_BIOID47257   -            403   0.00015   19.9  10.2   1   1   4.4e-08   0.00015   19.9   7.1    52   203    43   194     8   226 0.84 Transmembrane secretion effector
Rsd_AlgQ             PF04353.8    153 seq1347_BIOID47257   -            158   4.9e-49  165.8   0.5   1   1   4.1e-53   5.5e-49  165.6   0.3     1   150     1   148     1   151 0.98 Regulator of RNA polymerase sigma(70) subunit, Rsd/AlgQ
Beta_helix           PF13229.1    158 seq1348_BIOID47257   -            744   1.1e-05   25.1  21.3   1   1   7.8e-10   1.1e-05   25.1  14.8     4   157   488   654   485   682 0.95 Right handed beta helix region
MFS_1                PF07690.11   354 seq1349_BIOID47257   -            463   9.1e-17   60.7  60.3   1   1   6.7e-21   9.1e-17   60.7  41.8     2   354    45   422    44   422 0.77 Major Facilitator Superfamily
SirA                 PF01206.12    70 seq1351_BIOID47257   -             77   2.7e-20   71.6   0.0   1   1   2.2e-24   2.9e-20   71.5   0.0     2    70     9    77     8    77 0.98 SirA-like protein
Peptidase_S24        PF00717.18    70 seq1353_BIOID47257   -            139   1.7e-13   49.8   0.0   1   1   1.8e-17   2.5e-13   49.3   0.0     2    68    56   120    55   122 0.91 Peptidase S24-like
CcmH                 PF03918.9    148 seq1355_BIOID47257   -            127   2.5e-48  162.7   0.9   1   1   2.2e-52   2.9e-48  162.4   0.6     4   125     7   126     4   127 0.91 Cytochrome C biogenesis protein
MbtH                 PF03621.8     54 seq1356_BIOID47257   -             72   4.1e-22   77.1   0.7   1   1   3.6e-26     5e-22   76.9   0.5     1    53     1    54     1    55 0.96 MbtH-like protein
BPD_transp_1         PF00528.17   185 seq1357_BIOID47257   -            536   5.1e-17   61.8  21.5   1   2   5.9e-16     8e-12   44.9   6.5     5   182    74   267    70   273 0.82 Binding-protein-dependent transport system inner membrane component
BPD_transp_1         PF00528.17   185 seq1357_BIOID47257   -            536   5.1e-17   61.8  21.5   2   2     1e-11   1.4e-07   31.1   2.9    25   174   376   524   361   534 0.81 Binding-protein-dependent transport system inner membrane component
Capsule_synth        PF05159.9    269 seq1358_BIOID47257   -            389     2e-82  276.6   0.1   1   1   1.7e-86   2.3e-82  276.3   0.1     1   269    82   389    82   389 0.98 Capsule polysaccharide biosynthesis protein
BPD_transp_2         PF02653.11   267 seq1360_BIOID47257   -            321   1.3e-52  178.2  42.6   1   1   1.5e-56     2e-52  177.6  29.5     1   267    45   314    45   314 0.95 Branched-chain amino acid transport system / permease component
Ldh_2                PF02615.9    335 seq1362_BIOID47257   -            349  2.3e-139  463.6   0.0   1   1  1.9e-143  2.7e-139  463.4   0.0     1   334     1   333     1   334 0.99 Malate/L-lactate dehydrogenase
PEP-utilizers_C      PF02896.13   294 seq1363_BIOID47257   -            748    3e-107  357.7   0.0   1   1  1.9e-110  4.4e-107  357.2   0.0     5   293   420   707   416   708 0.98 PEP-utilising enzyme, TIM barrel domain
PEP-utilisers_N      PF05524.8    123 seq1363_BIOID47257   -            748     2e-25   88.8   1.6   1   1   2.4e-28   5.5e-25   87.4   1.1     2   123   172   295   171   295 0.96 PEP-utilising enzyme, N-terminal
PEP-utilizers        PF00391.18    81 seq1363_BIOID47257   -            748   1.6e-18   65.9   0.1   1   1   1.7e-21   3.9e-18   64.6   0.1     6    81   316   391   311   391 0.94 PEP-utilising enzyme, mobile domain
GAF                  PF01590.21   154 seq1363_BIOID47257   -            748   2.2e-17   63.4   0.4   1   1   2.9e-20   6.5e-17   61.9   0.1     2   152    18   152    17   154 0.97 GAF domain
GAF_2                PF13185.1    148 seq1363_BIOID47257   -            748     4e-14   53.2   0.0   1   1     4e-17     9e-14   52.0   0.0     4   147    18   154    15   155 0.82 GAF domain
GAF_3                PF13492.1    129 seq1363_BIOID47257   -            748   5.1e-10   39.4   0.1   1   1   5.4e-13   1.2e-09   38.1   0.0     3   125    19   152    17   156 0.78 GAF domain
FMN_red              PF03358.10   152 seq1364_BIOID47257   -            188   3.1e-39  133.8   0.0   1   1   5.8e-43     4e-39  133.4   0.0     2   147     6   149     5   153 0.94 NADPH-dependent FMN reductase
Flavodoxin_2         PF02525.12   199 seq1364_BIOID47257   -            188   8.6e-09   35.0   0.0   1   1   1.7e-12   1.2e-08   34.6   0.0    10   136    14   118     6   144 0.69 Flavodoxin-like fold
DUF853               PF05872.7    504 seq1366_BIOID47257   -            500  1.3e-249  828.6   0.2   1   1  8.4e-253  1.4e-249  828.4   0.1     4   504     6   500     3   500 0.98 Bacterial protein of unknown function (DUF853)
AAA_10               PF12846.2    328 seq1366_BIOID47257   -            500   2.5e-19   69.6   0.0   1   1   5.8e-14     1e-10   41.3   0.0   245   307   255   319   223   339 0.79 AAA-like domain
TrwB_AAD_bind        PF10412.4    386 seq1366_BIOID47257   -            500   7.6e-08   31.2   0.2   1   1   2.8e-08   4.8e-05   22.0   0.0    14    56    22    64    14    84 0.92 Type IV secretion-system coupling protein DNA-binding domain
FtsK_SpoIIIE         PF01580.13   205 seq1366_BIOID47257   -            500   5.2e-07   29.2   0.0   1   1   2.1e-09   3.5e-06   26.5   0.0    35    84    18    64     8    75 0.85 FtsK/SpoIIIE family
DUF87                PF01935.12   229 seq1366_BIOID47257   -            500     4e-06   26.7   0.0   1   1   4.2e-09   7.2e-06   25.8   0.0    20    69    20    73    12   227 0.74 Domain of unknown function DUF87
[truncated: 1,268,819 more chars]
