# Supplementary material for: A domain sequence approach to pangenomics: applications to Escherichia coli
Source: F1000Res. 2013 May 29;1:19. Originally published 2012 Oct 1. [Version 2] doi: 10.12688/f1000research.1-19.v2 (PMC3901455; doi:10.12688/f1000research.1-19.v2)
Supplement: The 347 text files show the results from scanning each of the fasta-files against the Pfam-A database [file f1000research-1-1101-s0002.tgz › Escherichia_coli_MS_16_3_BIOID47259.txt]

#                                                                            --- full sequence --- -------------- this domain -------------   hmm coord   ali coord   env coord
# target name        accession   tlen query name           accession   qlen   E-value  score  bias   #  of  c-Evalue  i-Evalue  score  bias  from    to  from    to  from    to  acc description of target
#------------------- ---------- ----- -------------------- ---------- ----- --------- ------ ----- --- --- --------- --------- ------ ----- ----- ----- ----- ----- ----- ----- ---- ---------------------
CcdB                 PF01845.12   102 seq1_BIOID47259      -             70   1.8e-26   91.8   0.0   1   1   1.5e-30     2e-26   91.7   0.0    33   102     1    70     1    70 0.99 CcdB protein
Amidohydro_4         PF13147.1    304 seq2_BIOID47259      -            461   2.2e-28   99.9   0.5   1   1     8e-32   2.8e-28   99.6   0.3     1   304    45   392    45   392 0.90 Amidohydrolase
Amidohydro_1         PF01979.15   333 seq2_BIOID47259      -            461   1.3e-12   47.9   0.1   1   1   4.2e-15   1.4e-11   44.5   0.0     1   333    50   395    50   395 0.74 Amidohydrolase family
Amidohydro_5         PF13594.1     68 seq2_BIOID47259      -            461   2.9e-11   42.8   1.5   1   1   1.3e-14   4.4e-11   42.3   0.1     2    68    22    90    21    90 0.80 Amidohydrolase
AsnA                 PF03590.10   244 seq3_BIOID47259      -            235   1.1e-77  260.6   0.0   1   1     1e-81   1.4e-77  260.3   0.0    94   244     1   151     1   151 0.99 Aspartate-ammonia ligase
ABC_tran             PF00005.22   118 seq4_BIOID47259      -            265   1.1e-20   74.0   0.0   1   1   2.3e-24   1.6e-20   73.5   0.0     1   118    51   176    51   176 0.94 ABC transporter
BPD_transp_1         PF00528.17   185 seq5_BIOID47259      -            246   3.6e-27   94.9   8.0   1   1   2.6e-31   3.6e-27   94.9   5.6     4   184    46   238    43   239 0.96 Binding-protein-dependent transport system inner membrane component
Methyltrans_RNA      PF04452.9    225 seq6_BIOID47259      -            243   6.8e-74  247.6   0.0   1   1   5.6e-78   7.6e-74  247.5   0.0     3   225    20   237    18   237 0.98 RNA methyltransferase
Glyco_hydro_77       PF02446.12   496 seq8_BIOID47259      -            637    1e-161  538.7   0.0   1   1  8.6e-166  1.2e-161  538.5   0.0     1   495    91   626    91   627 0.97 4-alpha-glucanotransferase
AA_permease          PF00324.16   479 seq9_BIOID47259      -            457  4.2e-103  345.1  48.2   1   1  7.3e-107    5e-103  344.8  33.4     1   474    15   451    15   455 0.96 Amino acid permease
AA_permease_2        PF13520.1    426 seq9_BIOID47259      -            457   1.1e-47  162.4  56.6   1   1   1.8e-51   1.2e-47  162.2  39.2     2   425    12   442    11   445 0.88 Amino acid permease
MatE                 PF01554.13   162 seq10_BIOID47259     -            546   2.8e-66  222.0  35.5   1   2   2.1e-38   2.8e-34  117.9   6.4     1   160    99   259    99   261 0.98 MatE
MatE                 PF01554.13   162 seq10_BIOID47259     -            546   2.8e-66  222.0  35.5   2   2   1.9e-37   2.6e-33  114.7   8.8     1   162   329   490   329   490 1.00 MatE
DUF2913              PF11140.3    207 seq12_BIOID47259     -            227   6.5e-46  156.1   0.0   1   1   5.5e-50   7.5e-46  155.9   0.0     2   206     4   203     3   204 0.98 Protein of unknown function (DUF2913)
GATase               PF00117.23   192 seq14_BIOID47259     -            525   1.4e-40  138.7   0.0   1   1   8.7e-44     2e-40  138.2   0.0     2   190    12   199    11   201 0.93 Glutamine amidotransferase class-I
GMP_synt_C           PF00958.17    93 seq14_BIOID47259     -            525   8.7e-41  137.4   0.0   1   1   8.4e-44   1.9e-40  136.3   0.0     2    93   433   524   432   524 0.99 GMP synthase C terminal domain
NAD_synthase         PF02540.12   242 seq14_BIOID47259     -            525   2.1e-09   36.5   0.0   1   1   4.1e-10   9.3e-07   27.8   0.0    14    45   223   254   211   306 0.77 NAD synthase
Peptidase_C26        PF07722.8    217 seq14_BIOID47259     -            525   7.9e-09   35.1   0.0   1   1   7.3e-12   1.7e-08   34.0   0.0   103   217    76   183    72   183 0.80 Peptidase C26
Asn_synthase         PF00733.16   255 seq14_BIOID47259     -            525   1.1e-05   24.9   0.0   1   1   3.4e-08   7.7e-05   22.1   0.0     8    66   216   273   211   296 0.70 Asparagine synthase
tRNA_Me_trans        PF03054.11   356 seq14_BIOID47259     -            525   8.9e-06   24.3   0.1   1   1   1.9e-08   4.4e-05   22.1   0.0     2    33   229   261   228   273 0.84 tRNA methyl transferase
Pterin_bind          PF00809.17   210 seq15_BIOID47259     -            282   1.3e-76  256.5   0.0   1   1   1.4e-80   1.9e-76  255.9   0.0     1   210    20   225    20   225 0.99 Pterin binding enzyme
His_Phos_1           PF00300.17   158 seq19_BIOID47259     -            161   1.5e-11   44.5   0.0   1   1   2.5e-15   3.4e-11   43.3   0.0     1    72     2    69     2   103 0.82 Histidine phosphatase superfamily (branch 1)
Methyltransf_27      PF13708.1    194 seq20_BIOID47259     -            148   3.9e-17   62.3   0.1   1   1   4.7e-21   6.4e-17   61.5   0.0     2    64    86   148    85   148 0.97 Methyltransferase domain
DUF446               PF04287.7    100 seq21_BIOID47259     -            109     2e-33  114.0   2.4   1   1   1.7e-37   2.3e-33  113.8   1.6     2   100     5   104     4   104 0.96 tRNA pseudouridine synthase C
TrmE_N               PF10396.4    114 seq22_BIOID47259     -            454   2.3e-43  146.6   0.0   1   1   3.5e-46   6.8e-43  145.1   0.0     1   114     6   120     6   120 0.99 GTP-binding protein TrmE N-terminus
GTPase_Cys_C         PF12631.2     73 seq22_BIOID47259     -            454   1.5e-22   79.6   2.9   1   1   1.5e-25     3e-22   78.6   0.2     3    73   381   451   379   451 0.98 Catalytic cysteine-containing C-terminus of GTPase, MnmE
MMR_HSR1             PF01926.18   114 seq22_BIOID47259     -            454   3.9e-22   78.2   0.0   1   1   4.7e-25   9.1e-22   77.1   0.0     1   114   218   336   218   336 0.77 50S ribosome-binding GTPase
Miro                 PF08477.8    119 seq22_BIOID47259     -            454   3.6e-11   43.4   0.0   1   1   5.6e-14   1.1e-10   41.9   0.0     1   119   218   338   218   338 0.85 Miro-like protein
FeoB_N               PF02421.13   189 seq22_BIOID47259     -            454   7.5e-09   34.9   0.0   1   1   2.4e-10   4.7e-07   29.0   0.0     2    89   218   306   217   311 0.84 Ferrous iron transport protein B
PAP_PilO             PF06864.7    414 seq23_BIOID47259     -             89   1.1e-34  119.3   0.0   1   1   8.9e-39   1.2e-34  119.2   0.0   328   414     1    88     1    88 0.99 Pilin accessory protein (PilO)
PGI                  PF00342.14   486 seq25_BIOID47259     -            501  6.9e-235  779.8   0.1   1   1  5.7e-239  7.8e-235  779.7   0.0     1   486     4   493     4   493 0.99 Phosphoglucose isomerase
HisG                 PF01634.13   163 seq26_BIOID47259     -            299   8.2e-55  184.7   0.0   1   1   1.7e-58   1.2e-54  184.1   0.0     1   163    53   221    53   221 0.94 ATP phosphoribosyltransferase
HisG_C               PF08029.6     75 seq26_BIOID47259     -            299   5.6e-28   96.5   0.1   1   1   2.2e-31   1.5e-27   95.2   0.0     1    75   222   297   222   297 0.98 HisG, C-terminal domain
ketoacyl-synt        PF00109.21   255 seq27_BIOID47259     -            413     6e-60  202.7   1.1   1   1   1.7e-63     6e-60  202.7   0.8     2   255     4   247     3   247 0.93 Beta-ketoacyl synthase, N-terminal domain
Ketoacyl-synt_C      PF02801.17   119 seq27_BIOID47259     -            413   2.5e-39  133.6   1.7   1   1   1.4e-42   4.7e-39  132.7   1.2     1   119   255   370   255   370 0.97 Beta-ketoacyl synthase, C-terminal domain
Thiolase_N           PF00108.18   264 seq27_BIOID47259     -            413   1.2e-06   27.6   0.1   1   1   8.7e-10     3e-06   26.3   0.0    80   120   156   196   145   216 0.93 Thiolase, N-terminal domain
EF_TS                PF00889.14   221 seq28_BIOID47259     -            283   2.3e-71  239.5   5.7   1   1   3.3e-75   2.3e-71  239.5   4.0     1   221    57   263    57   263 0.98 Elongation factor TS
UBA                  PF00627.26    37 seq28_BIOID47259     -            283   3.5e-11   42.4   0.1   1   1   3.4e-14   2.3e-10   39.8   0.1     1    35     4    39     4    40 0.96 UBA/TS-N domain
FecCD                PF01032.13   311 seq29_BIOID47259     -            326   1.9e-84  283.0  36.7   1   1   3.5e-88   2.4e-84  282.7  25.4     1   311    22   323    22   323 0.97 FecCD transport family
ABC-3                PF00950.12   258 seq29_BIOID47259     -            326   0.00013   21.2   8.4   1   1   4.2e-08   0.00028   20.1   5.8    51   199   116   261   100   321 0.86 ABC 3 transport family
Barstar              PF01337.13    90 seq30_BIOID47259     -             90   1.7e-19   69.3   0.4   1   1   1.4e-23   1.9e-19   69.1   0.3     1    84     4    82     4    87 0.96 Barstar (barnase inhibitor)
HutD                 PF05962.6    184 seq31_BIOID47259     -            212   1.4e-44  151.8   0.0   1   1   1.2e-48   1.7e-44  151.6   0.0     2   184    26   200    25   200 0.91 HutD
Radical_SAM          PF04055.16   166 seq32_BIOID47259     -            384   4.6e-14   52.8   0.1   1   1   2.2e-17   1.5e-13   51.1   0.1     2   158   120   289   119   299 0.75 Radical SAM superfamily
HMGL-like            PF00682.14   237 seq33_BIOID47259     -            523   3.1e-91  305.1   3.0   1   1   7.2e-95   4.9e-91  304.4   2.1     1   236    13   251    13   252 0.99 HMGL-like
LeuA_dimer           PF08502.5    133 seq33_BIOID47259     -            523   5.9e-39  132.7   0.3   1   1   1.9e-42   1.3e-38  131.6   0.2     1   133   369   500   369   500 0.98 LeuA allosteric (dimerisation) domain
DUF493               PF04359.9     85 seq34_BIOID47259     -             87   2.5e-31  107.7   0.0   1   1     2e-35   2.7e-31  107.6   0.0     2    85     6    87     5    87 0.98 Protein of unknown function (DUF493)
YihI                 PF04220.7    169 seq35_BIOID47259     -            169   3.4e-56  189.0  15.5   1   1   2.8e-60   3.9e-56  188.9  10.8     3   167     5   165     2   167 0.94 Der GTPase activator (YihI)
Glyco_transf_56      PF07429.6    361 seq36_BIOID47259     -            322  7.8e-173  574.3   0.0   1   1  6.3e-177  8.7e-173  574.2   0.0    40   360     1   321     1   322 0.99 4-alpha-L-fucosyltransferase glycosyl transferase group 56
DUF457               PF04307.9    157 seq39_BIOID47259     -            173   1.4e-28   99.1  11.1   1   1   1.2e-32   1.6e-28   98.8   7.7     2   142     5   158     4   172 0.85 Predicted membrane-bound metal-dependent hydrolase (DUF457)
BPD_transp_1         PF00528.17   185 seq41_BIOID47259     -            219   7.2e-26   90.7  16.2   1   1   7.3e-30   9.9e-26   90.2  11.2     1   184    33   217    33   218 0.95 Binding-protein-dependent transport system inner membrane component
EamA                 PF00892.15   126 seq43_BIOID47259     -            321   1.5e-41  141.2  28.5   1   2   1.9e-29   1.3e-25   89.7   5.9     1   124    17   142    17   144 0.98 EamA-like transporter family
EamA                 PF00892.15   126 seq43_BIOID47259     -            321   1.5e-41  141.2  28.5   2   2   1.7e-19   1.1e-15   57.6   8.3     2   125   170   291   169   292 0.96 EamA-like transporter family
EmrE                 PF13536.1    113 seq43_BIOID47259     -            321   5.5e-10   39.3   6.9   1   1   8.1e-14   5.5e-10   39.3   4.8     3   103    41   141    39   151 0.93 Multidrug resistance efflux transporter
DUF2559              PF10832.3     54 seq44_BIOID47259     -             55   2.1e-37  126.5   3.8   1   1   1.6e-41   2.2e-37  126.4   2.7     1    54     2    55     2    55 0.99 Protein of unknown function (DUF2559)
MarR                 PF01047.17    59 seq45_BIOID47259     -            174   1.3e-11   43.9   0.1   1   1   5.8e-15   2.6e-11   42.9   0.1     2    59    63   122    62   122 0.94 MarR family
MarR_2               PF12802.2     62 seq45_BIOID47259     -            174   2.2e-09   36.7   0.0   1   1   7.7e-13   3.5e-09   36.0   0.0     5    62    64   121    60   121 0.95 MarR family
Trp_Tyr_perm         PF03222.8    394 seq47_BIOID47259     -            414  1.4e-154  514.6  28.8   1   1  1.2e-158  1.6e-154  514.4  20.0     2   394    10   402     9   402 0.99 Tryptophan/tyrosine permease family
Cation_efflux        PF01545.16   285 seq48_BIOID47259     -            300   3.3e-65  219.8   5.3   1   1   2.8e-69   3.8e-65  219.6   3.7     2   283    14   289    13   291 0.97 Cation efflux family
YebF                 PF13995.1     89 seq49_BIOID47259     -            141   1.1e-28   98.9   0.0   1   1   9.7e-33   1.3e-28   98.6   0.0     2    89    49   139    48   139 0.96 YebF-like protein
AA_permease_2        PF13520.1    426 seq50_BIOID47259     -            511   1.4e-57  195.0  53.0   1   1   2.5e-61   1.7e-57  194.7  36.8     1   424    13   452    13   457 0.92 Amino acid permease
AA_permease          PF00324.16   479 seq50_BIOID47259     -            511   1.7e-20   72.7  45.9   1   1   3.7e-24   2.5e-20   72.1  31.8    20   462    32   459    15   474 0.76 Amino acid permease
SprT-like            PF10263.4    157 seq51_BIOID47259     -            165   1.5e-25   89.6   0.7   1   1   2.6e-29   1.8e-25   89.3   0.5     3   154    20   163    18   165 0.86 SprT-like family
MurB_C               PF02873.11   105 seq52_BIOID47259     -            342   5.4e-41  138.4   0.0   1   1   1.4e-44   9.4e-41  137.7   0.0     1   105   203   330   203   330 0.99 UDP-N-acetylenolpyruvoylglucosamine reductase, C-terminal domain
FAD_binding_4        PF01565.18   139 seq52_BIOID47259     -            342   8.5e-27   93.2   0.0   1   1   4.5e-30   3.1e-26   91.4   0.0     2   138    18   149    17   150 0.91 FAD binding domain
Colicin              PF01024.14   187 seq53_BIOID47259     -            104   1.2e-35  122.6   0.8   1   1   9.5e-40   1.3e-35  122.5   0.6    87   187     2   102     1   102 0.98 Colicin pore forming domain
GNVR                 PF13807.1     82 seq54_BIOID47259     -            222   2.2e-12   46.4   0.0   1   1   3.1e-16   4.3e-12   45.5   0.0     3    82   137   212   135   212 0.96 G-rich domain on putative tyrosine kinase
Malic_M              PF03949.10   255 seq55_BIOID47259     -            565   5.9e-93  310.9   0.0   1   1   1.2e-96   8.3e-93  310.4   0.0     1   254   271   530   271   531 0.99 Malic enzyme, NAD binding domain
malic                PF00390.14   182 seq55_BIOID47259     -            565     2e-80  268.5   0.0   1   1   5.6e-84   3.8e-80  267.6   0.0     1   182    81   261    81   261 0.99 Malic enzyme, N-terminal domain
PAS_6                PF08348.6    118 seq56_BIOID47259     -            244   2.2e-39  133.5   0.1   1   1     6e-43   4.1e-39  132.6   0.1     1   114    32   144    32   148 0.96 YheO-like PAS domain
HTH_22               PF13309.1     64 seq56_BIOID47259     -            244   1.4e-21   75.8   0.4   1   1   3.4e-25   2.3e-21   75.1   0.3     1    64   169   232   169   232 0.98 HTH domain
Zn_peptidase         PF04228.8    292 seq57_BIOID47259     -            287  1.2e-138  461.1   1.1   1   1  9.5e-143  1.3e-138  461.0   0.8     1   292     1   283     1   283 0.99 Putative neutral zinc metallopeptidase
EutH                 PF04346.7    354 seq58_BIOID47259     -            408  4.4e-147  489.5  45.3   1   1  3.6e-151  4.9e-147  489.3  31.4     1   353     1   391     1   392 0.98 Ethanolamine utilisation protein, EutH
DUF4132              PF13569.1    180 seq60_BIOID47259     -           1262   2.3e-54  183.5   0.0   1   1   9.5e-58   6.5e-54  182.0   0.0     1   179   986  1171   986  1172 0.96 Domain of unknown function (DUF4132)
WGR                  PF05406.10    81 seq60_BIOID47259     -           1262   8.3e-16   57.6   2.3   1   1   2.3e-19   1.6e-15   56.7   0.7    11    78     4    68     1    71 0.92 WGR domain
FKBP_C               PF00254.23    94 seq61_BIOID47259     -            259   5.8e-27   93.4   0.0   1   1   1.6e-30   1.1e-26   92.5   0.0     5    94   170   256   167   256 0.96 FKBP-type peptidyl-prolyl cis-trans isomerase
FKBP_N               PF01346.13   124 seq61_BIOID47259     -            259   4.6e-24   84.7   0.0   1   1   8.6e-28   5.9e-24   84.3   0.0    10   124    51   161    43   161 0.93 Domain amino terminal to FKBP-type peptidyl-prolyl isomerase
HTH_18               PF12833.2     81 seq63_BIOID47259     -            283   6.9e-21   74.0   2.1   1   1   1.7e-24   1.2e-20   73.2   0.1     1    81   191   270   191   270 0.97 Helix-turn-helix domain
HTH_AraC             PF00165.18    42 seq63_BIOID47259     -            283   2.8e-17   61.8   0.4   1   1   6.6e-15   4.5e-11   42.0   0.0     8    42   234   269   230   269 0.95 Bacterial regulatory helix-turn-helix proteins, AraC family
TrwB_AAD_bind        PF10412.4    386 seq64_BIOID47259     -            726    3e-148  493.4   0.0   1   1  1.3e-151  3.7e-148  493.1   0.0     2   386   172   561   171   561 0.99 Type IV secretion-system coupling protein DNA-binding domain
TraD_N               PF12615.3    101 seq64_BIOID47259     -            726   5.4e-34  116.4  11.5   1   1   7.6e-37   2.1e-33  114.5   7.8     1   101    31   129    31   129 0.99 F sex factor protein N terminal
TraG-D_C             PF12696.2    128 seq64_BIOID47259     -            726   1.1e-18   67.2   0.0   1   1     7e-22   1.9e-18   66.4   0.0     1   127   419   541   419   542 0.86 TraM recognition site of TraD and TraG
AAA_10               PF12846.2    328 seq64_BIOID47259     -            726   2.3e-10   40.1   0.0   1   1   8.3e-12   2.3e-08   33.5   0.0     3   318   187   491   186   498 0.72 AAA-like domain
T4SS-DNA_transf      PF02534.9    469 seq64_BIOID47259     -            726   9.7e-08   30.8   0.0   1   1   9.8e-11   2.7e-07   29.4   0.0   264   361   382   476   198   500 0.83 Type IV secretory system Conjugative DNA transfer
Sel1                 PF08238.7     39 seq65_BIOID47259     -            490  4.5e-103  335.3  53.1   1  11   2.4e-13   3.2e-09   37.0   0.5     1    39    39    74    39    74 0.95 Sel1 repeat
Sel1                 PF08238.7     39 seq65_BIOID47259     -            490  4.5e-103  335.3  53.1   2  11   1.4e-13   1.9e-09   37.7   0.1     2    38    76   109    75   110 0.93 Sel1 repeat
Sel1                 PF08238.7     39 seq65_BIOID47259     -            490  4.5e-103  335.3  53.1   3  11   1.3e-14   1.8e-10   40.9   0.0     1    38   111   145   111   146 0.95 Sel1 repeat
Sel1                 PF08238.7     39 seq65_BIOID47259     -            490  4.5e-103  335.3  53.1   4  11   7.5e-13     1e-08   35.4   0.2     6    39   152   182   148   182 0.90 Sel1 repeat
Sel1                 PF08238.7     39 seq65_BIOID47259     -            490  4.5e-103  335.3  53.1   5  11   2.7e-11   3.7e-07   30.4   0.0     3    39   185   218   183   218 0.93 Sel1 repeat
Sel1                 PF08238.7     39 seq65_BIOID47259     -            490  4.5e-103  335.3  53.1   6  11   8.3e-10   1.1e-05   25.7   0.0     3    39   221   254   220   254 0.92 Sel1 repeat
Sel1                 PF08238.7     39 seq65_BIOID47259     -            490  4.5e-103  335.3  53.1   7  11   1.1e-12   1.5e-08   34.9   0.5     2    39   256   290   255   290 0.91 Sel1 repeat
Sel1                 PF08238.7     39 seq65_BIOID47259     -            490  4.5e-103  335.3  53.1   8  11   2.9e-13     4e-09   36.7   0.5     1    39   291   327   291   327 0.96 Sel1 repeat
Sel1                 PF08238.7     39 seq65_BIOID47259     -            490  4.5e-103  335.3  53.1   9  11   1.1e-09   1.5e-05   25.3   0.4     1    38   328   361   328   362 0.85 Sel1 repeat
Sel1                 PF08238.7     39 seq65_BIOID47259     -            490  4.5e-103  335.3  53.1  10  11   5.7e-13   7.7e-09   35.8   1.0     2    38   364   397   363   398 0.94 Sel1 repeat
Sel1                 PF08238.7     39 seq65_BIOID47259     -            490  4.5e-103  335.3  53.1  11  11   1.1e-10   1.5e-06   28.5   0.2     2    34   400   429   399   433 0.89 Sel1 repeat
DUF187               PF02638.10   401 seq68_BIOID47259     -            439  4.6e-171  568.5   0.2   1   1  3.8e-175  5.2e-171  568.3   0.1     1   401     3   431     3   431 0.99 Uncharacterised BCR, COG1649
Thiolase_N           PF00108.18   264 seq70_BIOID47259     -            436   1.4e-66  224.0   0.5   1   1   4.1e-70   1.9e-66  223.6   0.4     3   264    14   288    12   288 0.97 Thiolase, N-terminal domain
Thiolase_C           PF02803.13   123 seq70_BIOID47259     -            436   9.5e-37  125.0   0.7   1   1   6.4e-40   2.9e-36  123.4   0.1     3   122   297   434   295   435 0.98 Thiolase, C-terminal domain
Bax1-I               PF01027.15   205 seq72_BIOID47259     -            219   9.5e-40  136.2  32.5   1   1     8e-44   1.1e-39  136.0  22.5     2   205    19   213    18   213 0.86 Inhibitor of apoptosis-promoting Bax1
Mqo                  PF06039.10   489 seq74_BIOID47259     -            548  1.2e-250  831.5   0.1   1   1  3.2e-254  1.5e-250  831.3   0.0     2   489    29   518    28   518 0.99 Malate:quinone oxidoreductase (Mqo)
DAO                  PF01266.19   358 seq74_BIOID47259     -            548   1.9e-11   43.3   0.0   1   1   5.7e-15   2.6e-11   42.9   0.0     1   317    33   423    33   463 0.75 FAD dependent oxidoreductase
YodA                 PF09223.6    182 seq75_BIOID47259     -            216   1.4e-86  288.6   4.7   1   1   1.2e-90   1.7e-86  288.4   3.2     2   182    36   216    35   216 0.99 YodA lipocalin-like domain
Hexapep              PF00132.19    36 seq76_BIOID47259     -            208   1.4e-19   68.4   6.7   1   3   9.9e-10   1.3e-05   24.3   0.0     2    36    37    71    36    71 0.96 Bacterial transferase hexapeptide (six repeats)
Hexapep              PF00132.19    36 seq76_BIOID47259     -            208   1.4e-19   68.4   6.7   2   3   1.4e-10   1.9e-06   26.9   0.7     3    33   106   135   104   136 0.94 Bacterial transferase hexapeptide (six repeats)
Hexapep              PF00132.19    36 seq76_BIOID47259     -            208   1.4e-19   68.4   6.7   3   3   1.1e-11   1.5e-07   30.4   0.6     1    34   121   154   121   156 0.95 Bacterial transferase hexapeptide (six repeats)
RNA_pol_Rpb2_6       PF00562.23   386 seq77_BIOID47259     -           1342  2.7e-162  539.7   0.0   1   1    2e-162  4.6e-159  529.1   0.1     2   386   716  1264   715  1264 0.98 RNA polymerase Rpb2, domain 6
RNA_pol_Rpb2_7       PF04560.15    83 seq77_BIOID47259     -           1342   5.7e-32  109.6   0.1   1   1   8.2e-35   1.9e-31  108.0   0.0     1    82  1266  1341  1266  1342 0.98 RNA polymerase Rpb2, domain 7
RNA_pol_Rpb2_3       PF04565.11    68 seq77_BIOID47259     -           1342   7.1e-30  102.4   0.0   1   1   7.4e-33   1.7e-29  101.2   0.0     1    68   513   582   513   582 0.98 RNA polymerase Rpb2, domain 3
RNA_pol_Rpb2_45      PF10385.4     66 seq77_BIOID47259     -           1342   4.6e-29   99.9   0.3   1   1   1.5e-31   3.5e-28   97.0   0.2     1    66   591   656   591   656 1.00 RNA polymerase beta subunit external 1 domain
RNA_pol_Rpb2_1       PF04563.10   203 seq77_BIOID47259     -           1342   1.5e-26   92.4   0.0   1   1   1.4e-29   3.1e-26   91.4   0.0     2   203    27   509    26   509 0.98 RNA polymerase beta subunit
RNA_pol_Rpb2_2       PF04561.9    190 seq77_BIOID47259     -           1342   1.6e-25   89.5   0.9   1   2   8.4e-11   1.9e-07   30.5   0.0     1    74   151   225   151   276 0.82 RNA polymerase Rpb2, domain 2
RNA_pol_Rpb2_2       PF04561.9    190 seq77_BIOID47259     -           1342   1.6e-25   89.5   0.9   2   2   1.9e-18   4.4e-15   55.4   0.0    80   190   340   454   329   454 0.88 RNA polymerase Rpb2, domain 2
DUF1219              PF06755.7    117 seq78_BIOID47259     -            125     4e-60  200.3   0.0   1   1   3.4e-64   4.7e-60  200.1   0.0     1   113     1   113     1   122 0.98 Protein of unknown function (DUF1219)
OrfB_IS605           PF01385.14   227 seq79_BIOID47259     -            391     2e-38  131.9   1.5   1   1   6.4e-42   2.9e-38  131.4   1.1     2   224    69   279    68   281 0.94 Probable transposase
OrfB_Zn_ribbon       PF07282.6     69 seq79_BIOID47259     -            391     1e-26   92.2   0.3   1   1   5.4e-30   2.4e-26   91.0   0.2     1    69   293   363   293   363 0.98 Putative transposase DNA-binding domain
HTH_OrfB_IS605       PF12323.3     46 seq79_BIOID47259     -            391   6.2e-19   66.9   0.2   1   1   3.2e-22   1.5e-18   65.7   0.1     1    45     1    45     1    46 0.98 Helix-turn-helix domain
DUF1219              PF06755.7    117 seq80_BIOID47259     -            125   1.6e-60  201.6   0.0   1   1   1.3e-64   1.8e-60  201.4   0.0     1   113     1   113     1   122 0.97 Protein of unknown function (DUF1219)
Glycos_transf_4      PF00953.16   159 seq81_BIOID47259     -            367   1.1e-28   99.9  21.3   1   1   7.8e-33   1.1e-28   99.9  14.8     3   157    75   233    73   235 0.94 Glycosyl transferase family 4
Tra_M                PF05261.6    127 seq82_BIOID47259     -            127     1e-59  200.0   1.9   1   1   8.3e-64   1.1e-59  199.8   1.3     1   127     1   127     1   127 1.00 TraM protein
IcmL                 PF11393.3    108 seq84_BIOID47259     -            230   3.4e-34  116.9   0.0   1   1   3.7e-38   5.1e-34  116.3   0.0     1   108    77   184    77   184 0.98 Macrophage killing protein with similarity to conjugation protein
DUF3800              PF12686.2    235 seq85_BIOID47259     -            368   4.4e-06   26.3   4.6   1   1   5.7e-09   7.7e-05   22.3   0.0   187   218   281   312   272   347 0.84 Protein of unknown function (DUF3800)
EAL                  PF00563.15   236 seq86_BIOID47259     -            237   5.2e-14   52.1   0.2   1   1   4.8e-18   6.5e-14   51.8   0.1    15   233    13   223     5   225 0.80 EAL domain
HOK_GEF              PF01848.11    43 seq89_BIOID47259     -             70   7.3e-23   79.5   2.7   1   1   6.7e-27   9.2e-23   79.1   1.9     1    43    24    66    24    66 0.99 Hok/gef family
Asn_synthase         PF00733.16   255 seq90_BIOID47259     -            554   1.6e-76  257.0   0.1   1   1   1.3e-79   3.5e-76  255.9   0.0     1   255   211   450   211   450 0.99 Asparagine synthase
GATase_7             PF13537.1    124 seq90_BIOID47259     -            554   3.5e-42  142.9   0.0   1   1   2.7e-45   7.4e-42  141.9   0.0     1   123    48   166    48   167 0.96 Glutamine amidotransferase domain
GATase_6             PF13522.1    133 seq90_BIOID47259     -            554   4.8e-37  126.7   0.0   1   1     5e-40   1.4e-36  125.3   0.0     1   133    33   161    33   161 0.98 Glutamine amidotransferase domain
DUF3700              PF12481.3    228 seq90_BIOID47259     -            554     6e-11   41.8   0.0   1   1   4.1e-14   1.1e-10   40.9   0.0    83   204    76   193    59   203 0.80 Aluminium induced protein
TonB_dep_Rec         PF00593.19   276 seq93_BIOID47259     -            715   1.1e-26   94.3  16.7   1   1   1.6e-30   1.1e-26   94.3  11.6     5   272   466   710   464   714 0.90 TonB dependent receptor
Plug                 PF07715.10   108 seq93_BIOID47259     -            715   2.9e-24   85.3   1.3   1   1   1.3e-27   8.7e-24   83.8   0.9     4   108    54   159    51   159 0.93 TonB-dependent Receptor Plug Domain
DEDD_Tnp_IS110       PF01548.12   144 seq95_BIOID47259     -            134   1.5e-30  105.6   0.1   1   1   1.2e-34   1.7e-30  105.4   0.0     1   101     7   108     7   127 0.95 Transposase
Head_binding         PF09008.5    114 seq96_BIOID47259     -            947   4.9e-64  213.2   3.3   1   1   9.1e-68   1.2e-63  211.9   2.3     1   113    38   150    38   151 0.99 Head binding
Fic                  PF02661.13    97 seq97_BIOID47259     -            200   1.8e-14   54.0   0.0   1   1   2.5e-18   3.4e-14   53.1   0.0     6    96    58   152    55   153 0.96 Fic/DOC family
BMC                  PF00936.14    75 seq99_BIOID47259     -            111   2.6e-15   55.7   0.1   1   1   2.4e-19   3.3e-15   55.3   0.1     2    72    40   106    39   109 0.96 BMC domain
Ribonuclease_3       PF00636.21   114 seq100_BIOID47259    -            226   5.6e-21   75.0   0.0   1   1   2.4e-24   1.6e-20   73.5   0.0     1   113    38   127    38   128 0.90 Ribonuclease III domain
dsrm                 PF00035.20    67 seq100_BIOID47259    -            226   8.7e-15   54.9   0.0   1   1   2.1e-18   1.5e-14   54.2   0.0     1    67   156   223   156   223 0.95 Double-stranded RNA binding motif
RepB-RCR_reg         PF10723.4     85 seq103_BIOID47259    -             85   9.3e-35  118.1   2.1   1   1   7.4e-39     1e-34  118.0   1.4     1    84     1    84     1    85 0.98 Replication regulatory protein RepB
Ldr_toxin            PF13940.1     35 seq104_BIOID47259    -             55   1.3e-24   85.5   1.7   1   1   1.2e-28   1.6e-24   85.2   1.2     1    35    21    55    21    55 1.00 Toxin Ldr, type I toxin-antitoxin system
Hydrolase_3          PF08282.7    254 seq107_BIOID47259    -            271   1.3e-15   57.5   0.0   1   1   7.5e-18   5.1e-14   52.3   0.0     1   229    10   233    10   241 0.74 haloacid dehalogenase-like hydrolase
S6PP                 PF05116.8    247 seq107_BIOID47259    -            271   1.8e-07   30.5   0.0   1   1   9.7e-09   6.6e-05   22.2   0.0   151   245   173   267   120   268 0.76 Sucrose-6F-phosphate phosphohydrolase
SecE                 PF00584.15    57 seq108_BIOID47259    -            127   2.4e-21   74.9   1.0   1   1   1.8e-25   2.4e-21   74.9   0.7     2    56    68   122    67   123 0.97 SecE/Sec61-gamma subunits of protein translocation complex
adh_short            PF00106.20   167 seq110_BIOID47259    -            269   5.5e-26   91.3   0.0   1   1   2.7e-29   7.5e-26   90.9   0.0     1   166    16   177    16   178 0.90 short chain dehydrogenase
KR                   PF08659.5    181 seq110_BIOID47259    -            269   4.2e-12   45.9   0.0   1   1   2.6e-15   7.2e-12   45.2   0.0     3   165    18   175    17   194 0.80 KR domain
adh_short_C2         PF13561.1    243 seq110_BIOID47259    -            269   5.4e-12   45.9   0.0   1   1   2.6e-15   7.2e-12   45.5   0.0     6   193    25   202    22   211 0.89 Enoyl-(Acyl carrier protein) reductase
NAD_binding_10       PF13460.1    183 seq110_BIOID47259    -            269   1.2e-09   38.3   0.0   1   1   6.3e-13   1.7e-09   37.8   0.0     1   146    18   192    18   214 0.81 NADH(P)-binding
Peripla_BP_3         PF13377.1    160 seq111_BIOID47259    -            343   4.9e-38  130.5   0.5   1   1   8.2e-41   2.8e-37  128.0   0.1     2   160   169   329   168   329 0.92 Periplasmic binding protein-like domain
Peripla_BP_1         PF00532.16   279 seq111_BIOID47259    -            343   5.9e-29  101.0   0.0   1   1   2.3e-32   7.9e-29  100.6   0.0     2   240    60   296    59   309 0.83 Periplasmic binding proteins and sugar binding domain of LacI family
LacI                 PF00356.16    46 seq111_BIOID47259    -            343     5e-21   73.9   2.1   1   1   3.4e-24   1.2e-20   72.7   0.8     1    46     3    48     3    48 0.99 Bacterial regulatory proteins, lacI family
Peripla_BP_4         PF13407.1    258 seq111_BIOID47259    -            343   1.9e-12   46.9   0.0   1   1   1.6e-15   5.5e-12   45.4   0.0     1   256    62   309    62   311 0.83 Periplasmic binding protein domain
DnaB_C               PF03796.10   265 seq112_BIOID47259    -            458     1e-85  286.7   0.1   1   1   3.3e-89   1.5e-85  286.1   0.0     2   257   171   426   170   434 0.96 DnaB-like helicase C terminal domain
AAA_25               PF13481.1    194 seq112_BIOID47259    -            458   1.2e-13   50.7   0.7   1   1   8.4e-17   3.8e-13   49.1   0.2    13   187   168   352   156   358 0.86 AAA domain
DnaB                 PF00772.16   103 seq112_BIOID47259    -            458   2.3e-13   49.7   0.0   1   1   1.1e-16     5e-13   48.6   0.0     6   103     3    95     1    95 0.93 DnaB-like helicase N terminal domain
Pilus_PilP           PF11356.3     87 seq113_BIOID47259    -            150   5.2e-14   52.1   0.9   1   1   5.2e-18   7.2e-14   51.6   0.7    17    86    79   149    43   150 0.89 Type IV pilus biogenesis
Ligase_CoA           PF00549.14   153 seq115_BIOID47259    -            123   7.5e-41  139.1   0.0   1   1   6.2e-45   8.5e-41  138.9   0.0    42   153     1   111     1   111 0.98 CoA-ligase
SBP_bac_9            PF01297.12   256 seq116_BIOID47259    -            304   1.6e-68  230.6   0.1   1   1   1.3e-72   1.8e-68  230.4   0.0     1   254    32   295    32   297 0.92 Periplasmic solute binding protein family
Nuc_H_symport        PF03825.11   400 seq117_BIOID47259    -            434    8e-189  627.3  40.4   1   1  1.3e-192  9.2e-189  627.1  28.0     1   399    17   422    17   423 1.00 Nucleoside H+ symporter
MFS_1                PF07690.11   354 seq117_BIOID47259    -            434   2.4e-11   42.8  55.0   1   1   3.1e-12   2.1e-08   33.1  12.5    33   173   268   418   258   432 0.83 Major Facilitator Superfamily
Pyr_redox_2          PF07992.9    200 seq118_BIOID47259    -            443   2.1e-33  115.7   0.0   1   1   1.7e-36   4.6e-33  114.6   0.0     1   197    16   327    16   329 0.91 Pyridine nucleotide-disulphide oxidoreductase
Pyr_redox            PF00070.22    80 seq118_BIOID47259    -            443   3.1e-19   69.0   3.3   1   1   1.6e-15   4.4e-12   46.0   0.3     1    68   181   263   181   273 0.91 Pyridine nucleotide-disulphide oxidoreductase
DAO                  PF01266.19   358 seq118_BIOID47259    -            443   2.7e-11   42.8  10.2   1   1   1.1e-09   3.1e-06   26.2   0.0   146   235   234   316   222   341 0.82 FAD dependent oxidoreductase
Autotransporter      PF03797.14   265 seq119_BIOID47259    -            542   5.5e-39  133.9  19.0   1   1     4e-43   5.5e-39  133.9  13.2     4   259   280   525   278   533 0.93 Autotransporter beta-domain
HTH_31               PF13560.1     64 seq120_BIOID47259    -            163   1.1e-11   44.6   1.2   1   1   1.6e-15   1.1e-11   44.6   0.8     1    59    18    75    18    82 0.95 Helix-turn-helix domain
HTH_3                PF01381.17    55 seq120_BIOID47259    -            163   2.2e-06   27.2   1.6   1   1   3.6e-10   2.5e-06   27.1   0.1     1    53    23    75    23    77 0.93 Helix-turn-helix
PseudoU_synth_2      PF00849.17   164 seq122_BIOID47259    -            260   3.4e-30  104.9   0.0   1   1   3.1e-34   4.3e-30  104.5   0.0     2   164    11   170    10   170 0.96 RNA pseudouridylate synthase
tRNA-synt_1c         PF00749.16   314 seq124_BIOID47259    -            471  5.4e-126  419.3   0.0   1   1  5.9e-130  8.1e-126  418.8   0.0     1   314     2   305     2   305 0.99 tRNA synthetases class I (E and Q), catalytic domain
Amidohydro_4         PF13147.1    304 seq125_BIOID47259    -            460     7e-33  114.7   0.0   1   1   1.9e-36   8.8e-33  114.4   0.0     1   304   107   427   107   427 0.90 Amidohydrolase
Amidohydro_3         PF07969.6    404 seq125_BIOID47259    -            460   1.2e-08   34.5   2.5   1   1   1.9e-09   8.7e-06   25.0   1.7    96   358   171   384   112   411 0.75 Amidohydrolase family
Amidohydro_5         PF13594.1     68 seq125_BIOID47259    -            460   1.8e-06   27.5   0.0   1   1   2.4e-09   1.1e-05   25.0   0.0     3    45    84   138    82   180 0.71 Amidohydrolase
HAD_2                PF13419.1    176 seq126_BIOID47259    -            188     1e-25   90.9   0.1   1   1   2.5e-29   1.1e-25   90.7   0.1     1   174     8   183     8   185 0.88 Haloacid dehalogenase-like hydrolase
Hydrolase            PF00702.21   204 seq126_BIOID47259    -            188   4.9e-14   53.2   0.1   1   1   1.5e-17   6.7e-14   52.7   0.0     4   204     8   179     5   179 0.89 haloacid dehalogenase-like hydrolase
Hydrolase_like       PF13242.1     75 seq126_BIOID47259    -            188   2.1e-06   27.2   0.1   1   1   1.1e-09   4.9e-06   26.0   0.0     3    48   141   185   139   186 0.94 HAD-hyrolase-like
BPL_LplA_LipB        PF03099.14   125 seq127_BIOID47259    -            213     1e-18   67.4   0.0   1   1   1.1e-22   1.4e-18   66.9   0.0    15   125    57   159    47   159 0.85 Biotin/lipoate A/B protein ligase family
Potass_KdpF          PF09604.5     25 seq128_BIOID47259    -             67   1.4e-05   24.6   8.1   1   1     1e-09   1.4e-05   24.6   5.6     2    25    44    67    43    67 0.96 F subunit of K+-transporting ATPase (Potass_KdpF)
PhdYeFM_antitox      PF02604.14    75 seq129_BIOID47259    -             83   1.5e-09   37.1   0.0   1   1   1.3e-13   1.7e-09   36.9   0.0     3    68    10    73     8    80 0.89 Antitoxin Phd_YefM, type II toxin-antitoxin system
Porin_1              PF00267.16   337 seq132_BIOID47259    -            376  2.6e-136  454.2  31.6   1   1  4.3e-140  2.9e-136  454.0  21.9     1   337    27   376    27   376 0.97 Gram-negative porin
Porin_4              PF13609.1    311 seq132_BIOID47259    -            376   9.7e-18   64.6  40.5   1   1   1.9e-21   1.3e-17   64.1  28.0     6   304    13   347     7   354 0.75 Gram-negative porin
Transposase_31       PF04754.7    205 seq133_BIOID47259    -            294   6.3e-81  270.5   0.5   1   1   6.5e-85   8.9e-81  270.0   0.3     1   203     7   207     7   209 0.98 Putative transposase, YhgA-like
YjbE                 PF11106.3     80 seq135_BIOID47259    -             80   1.5e-43  146.4  27.9   1   1   1.2e-47   1.7e-43  146.3  19.3     1    80     1    80     1    80 0.99 Exopolysaccharide production protein YjbE
Beta_elim_lyase      PF01212.16   290 seq139_BIOID47259    -            476   1.8e-97  325.8   0.0   1   1  3.1e-101   2.1e-97  325.6   0.0     1   289    54   442    54   443 0.99 Beta-eliminating lyase
LysE                 PF01810.13   191 seq141_BIOID47259    -            212     2e-52  177.1  11.4   1   1   1.7e-56   2.4e-52  176.8   7.9     2   189    19   209    18   211 0.97 LysE type translocator
DUF2002              PF09400.5    111 seq142_BIOID47259    -            114   8.2e-66  218.6   0.2   1   1   6.8e-70   9.3e-66  218.4   0.2     1   110     1   110     1   112 0.99 Protein of unknown function (DUF2002)
Virulence_RhuM       PF13310.1    260 seq143_BIOID47259    -            345  5.5e-120  399.1   5.3   1   1  5.1e-124  6.9e-120  398.7   3.7     1   256    69   326    69   332 0.97 Virulence protein RhuM family
DUF987               PF06174.6     66 seq145_BIOID47259    -             73   1.6e-42  142.7   0.1   1   1   1.3e-46   1.8e-42  142.5   0.1     1    66     1    66     1    66 0.99 Protein of unknown function (DUF987)
HIM                  PF05662.9     21 seq147_BIOID47259    -            757   7.2e-50  164.6  54.7   1   6   5.3e-10   1.8e-06   27.3   2.0     2    21    63    85    62    85 0.97 Haemagglutinin
HIM                  PF05662.9     21 seq147_BIOID47259    -            757   7.2e-50  164.6  54.7   2   6   2.4e-13   8.2e-10   37.9   1.1     2    21   154   176   153   176 0.97 Haemagglutinin
HIM                  PF05662.9     21 seq147_BIOID47259    -            757   7.2e-50  164.6  54.7   3   6   4.4e-10   1.5e-06   27.5   0.0     1    21   324   344   324   344 0.98 Haemagglutinin
HIM                  PF05662.9     21 seq147_BIOID47259    -            757   7.2e-50  164.6  54.7   4   6   1.2e-12   4.2e-09   35.6   1.9     1    21   460   480   460   480 0.98 Haemagglutinin
HIM                  PF05662.9     21 seq147_BIOID47259    -            757   7.2e-50  164.6  54.7   5   6   6.4e-14   2.2e-10   39.7   1.8     1    21   581   601   581   601 0.98 Haemagglutinin
HIM                  PF05662.9     21 seq147_BIOID47259    -            757   7.2e-50  164.6  54.7   6   6   2.1e-10   7.2e-07   28.6   1.5     1    21   634   654   634   654 0.96 Haemagglutinin
YadA                 PF03895.10    78 seq147_BIOID47259    -            757   2.9e-24   84.7  10.1   1   1   8.4e-28   2.9e-24   84.7   7.0     2    78   680   757   679   757 0.98 YadA-like C-terminal region
Hep_Hag              PF05658.9     28 seq147_BIOID47259    -            757   1.9e-19   68.8  94.9   1   4   8.2e-11   2.8e-07   30.3   2.9     1    27   226   252   226   253 0.96 Hep_Hag
Hep_Hag              PF05658.9     28 seq147_BIOID47259    -            757   1.9e-19   68.8  94.9   2   4   1.2e-08     4e-05   23.5   4.0     1    28   400   427   400   427 0.96 Hep_Hag
Hep_Hag              PF05658.9     28 seq147_BIOID47259    -            757   1.9e-19   68.8  94.9   3   4   7.1e-11   2.4e-07   30.5   4.1     1    28   538   565   538   565 0.96 Hep_Hag
Hep_Hag              PF05658.9     28 seq147_BIOID47259    -            757   1.9e-19   68.8  94.9   4   4   2.5e-08   8.7e-05   22.4   2.4     1    27   552   578   552   579 0.93 Hep_Hag
CbiA                 PF01656.18   195 seq149_BIOID47259    -            214   1.8e-07   30.6   0.1   1   1   3.8e-11   2.6e-07   30.1   0.1     1   145     4   124     4   174 0.78 CobQ/CobB/MinD/ParA nucleotide binding domain
MipZ                 PF09140.6    261 seq149_BIOID47259    -            214   3.2e-06   26.3   2.3   1   1   1.8e-08   0.00012   21.1   0.0    70   133    45   108    25   125 0.84 ATPase MipZ
FhuF                 PF06276.7    163 seq150_BIOID47259    -            262   2.4e-29  102.2   0.6   1   1   6.8e-33   4.6e-29  101.3   0.4     1   150    93   223    93   239 0.89 Ferric iron reductase FhuF-like transporter
FhuF_C               PF11575.3     22 seq150_BIOID47259    -            262   6.9e-08   31.8   6.5   1   1   1.8e-11   1.2e-07   31.0   4.5     1    22   241   262   241   262 0.96 FhuF 2Fe-2S C-terminal domain
Porin_1              PF00267.16   337 seq153_BIOID47259    -            362  8.3e-128  426.2  27.5   1   1  1.4e-131  9.4e-128  426.0  19.1     1   337    28   362    28   362 0.97 Gram-negative porin
Porin_4              PF13609.1    311 seq153_BIOID47259    -            362     7e-19   68.3  43.0   1   1   1.8e-22   1.2e-18   67.5  29.8     6   303    13   335     7   362 0.76 Gram-negative porin
Colicin-DNase        PF12639.2    110 seq154_BIOID47259    -             77   2.4e-11   43.7   0.2   1   1   1.9e-15   2.6e-11   43.6   0.1    53   110     2    75     1    75 0.95 DNase/tRNase domain of colicin-like bacteriocin
ClpS                 PF02617.12    82 seq156_BIOID47259    -            106   8.1e-35  118.3   0.1   1   1     7e-39   9.6e-35  118.0   0.1     2    82    23   103    22   103 0.98 ATP-dependent Clp protease adaptor protein ClpS
PduV-EutP            PF10662.4    143 seq157_BIOID47259    -            159   2.3e-31  108.0   0.0   1   1   7.7e-35   2.6e-31  107.9   0.0     1   142     1   143     1   144 0.96 Ethanolamine utilisation - propanediol utilisation
MMR_HSR1             PF01926.18   114 seq157_BIOID47259    -            159   2.1e-06   27.6   0.0   1   1   9.4e-10   3.2e-06   26.9   0.0     1    91     3    78     3   116 0.71 50S ribosome-binding GTPase
FeoB_N               PF02421.13   189 seq157_BIOID47259    -            159     5e-06   25.7   0.2   1   1   5.7e-09   1.9e-05   23.8   0.1     2   168     3   154     2   159 0.86 Ferrous iron transport protein B
FMN_red              PF03358.10   152 seq158_BIOID47259    -            198   8.1e-15   54.5   0.0   1   1   3.1e-18   1.1e-14   54.1   0.0    14   144    13   143     2   149 0.85 NADPH-dependent FMN reductase
Flavodoxin_1         PF00258.20   143 seq158_BIOID47259    -            198   2.8e-11   43.4   0.1   1   1   1.4e-14   4.8e-11   42.7   0.0     1   138     6   130     6   135 0.81 Flavodoxin
Flavodoxin_2         PF02525.12   199 seq158_BIOID47259    -            198     1e-05   25.0   0.0   1   1   3.9e-09   1.3e-05   24.6   0.0     2   138     3   117     2   147 0.74 Flavodoxin-like fold
ABC_membrane         PF00664.18   275 seq159_BIOID47259    -            590     9e-35  120.3   5.6   1   1   1.7e-38   1.2e-34  119.9   3.9     5   274    22   290    18   291 0.94 ABC transporter transmembrane region
ABC_tran             PF00005.22   118 seq159_BIOID47259    -            590   1.2e-19   70.7   0.0   1   1   3.3e-23   2.2e-19   69.8   0.0     1   117   376   500   376   501 0.93 ABC transporter
UPF0047              PF01894.12   118 seq163_BIOID47259    -            138   5.4e-39  132.5   0.0   1   1   4.5e-43   6.1e-39  132.3   0.0     1   117    17   135    17   136 0.97 Uncharacterised protein family UPF0047
SBP_bac_5            PF00496.17   374 seq164_BIOID47259    -            535  1.3e-107  359.8   7.1   1   1  1.1e-111  1.5e-107  359.5   4.9     1   372    73   453    73   455 0.94 Bacterial extracellular solute-binding proteins, family 5 Middle
KdpA                 PF03814.10   552 seq165_BIOID47259    -            557  1.4e-242  805.5  30.5   1   1  1.2e-246  1.6e-242  805.3  21.1     1   552     9   557     9   557 0.99 Potassium-transporting ATPase A subunit
NusG                 PF02357.14    92 seq166_BIOID47259    -            181   5.3e-25   87.3   0.0   1   1   1.1e-28   7.7e-25   86.8   0.0     1    92     7   106     7   106 0.92 Transcription termination factor nusG
KOW                  PF00467.24    32 seq166_BIOID47259    -            181   1.3e-08   33.9   0.1   1   1   9.1e-12   6.2e-08   31.7   0.0     1    28   130   161   130   165 0.86 KOW motif
Methyltransf_27      PF13708.1    194 seq168_BIOID47259    -             81     1e-20   73.9   0.1   1   1   8.4e-25   1.1e-20   73.8   0.0   121   190     1    70     1    73 0.97 Methyltransferase domain
AAA_32               PF13654.1    509 seq169_BIOID47259    -            586   6.5e-18   64.5   0.0   1   1   1.2e-21   8.1e-18   64.2   0.0   322   470   140   287    67   323 0.84 AAA domain
Lon_C                PF05362.8    205 seq169_BIOID47259    -            586   2.2e-10   40.1   0.0   1   1     5e-14   3.4e-10   39.4   0.0   108   203   435   541   431   543 0.81 Lon protease (S16) C-terminal proteolytic domain
DUF898               PF05987.8    339 seq170_BIOID47259    -            395   9.4e-85  284.3  33.9   1   1     3e-88   4.2e-84  282.2  23.5     2   327    11   374    10   387 0.93 Bacterial protein of unknown function (DUF898)
Plasmid_stabil       PF05016.9     90 seq171_BIOID47259    -             95   1.3e-13   50.9   0.1   1   1   1.1e-17   1.5e-13   50.8   0.0     1    88     5    83     5    85 0.97 Plasmid stabilisation system protein
Endonuclease_1       PF04231.8    218 seq173_BIOID47259    -            235   4.3e-79  265.2   5.9   1   1   3.7e-83   5.1e-79  265.0   4.1    34   218    39   230    20   230 0.94 Endonuclease I
Response_reg         PF00072.19   112 seq176_BIOID47259    -            239   2.6e-29  101.3   0.0   1   1   5.4e-33   3.7e-29  100.8   0.0     1   111     7   116     7   117 0.99 Response regulator receiver domain
Trans_reg_C          PF00486.23    77 seq176_BIOID47259    -            239   5.2e-23   80.6   0.0   1   1   2.1e-26   1.4e-22   79.2   0.0     2    77   157   232   156   232 0.98 Transcriptional regulatory protein, C terminal
PQQ                  PF01011.16    38 seq177_BIOID47259    -            796   2.1e-55  181.4   7.8   1   5   1.7e-11   7.8e-08   31.3   0.0     2    34   226   258   225   262 0.88 PQQ enzyme repeat
PQQ                  PF01011.16    38 seq177_BIOID47259    -            796   2.1e-55  181.4   7.8   2   5   7.3e-09   3.3e-05   23.0   0.0     8    34   361   387   353   391 0.85 PQQ enzyme repeat
PQQ                  PF01011.16    38 seq177_BIOID47259    -            796   2.1e-55  181.4   7.8   3   5   1.2e-11   5.6e-08   31.8   0.0     8    37   439   468   436   469 0.91 PQQ enzyme repeat
PQQ                  PF01011.16    38 seq177_BIOID47259    -            796   2.1e-55  181.4   7.8   4   5   2.7e-11   1.2e-07   30.7   0.0     3    36   662   696   660   698 0.91 PQQ enzyme repeat
PQQ                  PF01011.16    38 seq177_BIOID47259    -            796   2.1e-55  181.4   7.8   5   5   5.8e-10   2.6e-06   26.5   0.0     2    38   722   759   721   759 0.93 PQQ enzyme repeat
PQQ_2                PF13360.1    238 seq177_BIOID47259    -            796   2.3e-28   99.1   0.0   1   2   4.7e-16   2.1e-12   46.8   0.0    24   148   213   379   181   393 0.78 PQQ-like domain
PQQ_2                PF13360.1    238 seq177_BIOID47259    -            796   2.3e-28   99.1   0.0   2   2   9.1e-11   4.2e-07   29.5   0.0     4    86   671   774   669   780 0.77 PQQ-like domain
ABC_tran             PF00005.22   118 seq178_BIOID47259    -            240   1.9e-26   92.6   0.0   1   1   9.7e-30   2.6e-26   92.1   0.0     1   118    41   165    41   165 0.89 ABC transporter
AAA_21               PF13304.1    303 seq178_BIOID47259    -            240   3.9e-15   56.4   0.0   1   1   1.4e-10   3.9e-07   30.2   0.0   234   298   134   195   130   198 0.95 AAA domain
AAA_16               PF13191.1    166 seq178_BIOID47259    -            240   2.1e-06   28.1   0.2   1   1   1.6e-09   4.3e-06   27.0   0.1    19   103    24   141    14   237 0.69 AAA ATPase domain
UPF0075              PF03702.9    364 seq179_BIOID47259    -            369  4.4e-171  568.6   0.0   1   1  3.6e-175    5e-171  568.4   0.0     2   363     5   366     4   367 0.99 Uncharacterised protein family (UPF0075)
BPD_transp_1         PF00528.17   185 seq182_BIOID47259    -            224   1.2e-18   67.2  19.4   1   1   1.1e-22   1.5e-18   66.8  13.5     1   183    34   223    12   224 0.92 Binding-protein-dependent transport system inner membrane component
Replicase            PF03090.12   137 seq183_BIOID47259    -            339   3.6e-51  172.4   0.1   1   1   1.7e-54   5.7e-51  171.8   0.1     2   137    25   158    24   158 0.99 Replicase family
PriCT_1              PF08708.6     72 seq183_BIOID47259    -            339   1.1e-22   79.5   0.0   1   1   8.4e-26   2.9e-22   78.1   0.0     5    72   167   238   163   238 0.95 Primase C terminal 1 (PriCT-1)
HTH_23               PF13384.1     50 seq183_BIOID47259    -            339   1.2e-07   30.9   0.3   1   1   2.1e-10   7.3e-07   28.5   0.0     4    38   290   324   287   328 0.93 Homeodomain-like domain
GSH-S_ATP            PF02955.11   174 seq184_BIOID47259    -            316   7.8e-77  256.1   0.0   1   1   2.4e-80   1.1e-76  255.6   0.0     1   171   124   295   124   298 0.99 Prokaryotic glutathione synthetase, ATP-grasp domain
GSH-S_N              PF02951.9    119 seq184_BIOID47259    -            316   1.4e-49  166.7   0.0   1   1   4.5e-53     2e-49  166.1   0.0     1   119     2   120     2   120 0.99 Prokaryotic glutathione synthetase, N-terminal domain
RimK                 PF08443.6    190 seq184_BIOID47259    -            316   1.6e-11   43.9   0.0   1   1   4.8e-15   2.2e-11   43.4   0.0    18   156   135   277   131   309 0.81 RimK-like ATP-grasp domain
Radical_SAM          PF04055.16   166 seq185_BIOID47259    -            457   3.6e-15   56.4   0.0   1   1     8e-19   5.4e-15   55.8   0.0     2   164    57   227    56   229 0.79 Radical SAM superfamily
HemN_C               PF06969.11    66 seq185_BIOID47259    -            457   3.2e-12   46.2   0.6   1   1   1.7e-15   1.2e-11   44.4   0.0     1    66   363   431   363   431 0.94 HemN C-terminal domain
T2SE                 PF00437.15   272 seq188_BIOID47259    -            517   3.3e-39  134.3   0.1   1   1   4.8e-43   6.5e-39  133.3   0.0    10   271    97   373    90   374 0.85 Type II/IV secretion system protein
DUF177               PF02620.12   119 seq190_BIOID47259    -            173   8.1e-23   80.5   0.6   1   1     9e-27   1.2e-22   80.0   0.4     2   119    62   171    61   171 0.90 Uncharacterized ACR, COG1399
DUF4123              PF13503.1    124 seq192_BIOID47259    -            273   5.5e-13   48.8   0.0   1   1   1.2e-16   1.6e-12   47.3   0.0    14   112    33   128    19   148 0.82 Domain of unknown function (DUF4123)
DAHP_synth_1         PF00793.15   272 seq193_BIOID47259    -            344   2.9e-76  255.6   0.0   1   1   2.6e-80   3.6e-76  255.3   0.0     8   271    41   337    26   338 0.91 DAHP synthetase I family
HTH_AraC             PF00165.18    42 seq194_BIOID47259    -            274   1.1e-20   72.6   0.6   1   2   4.8e-11   3.3e-07   29.8   0.0     1    42   151   191   151   191 0.95 Bacterial regulatory helix-turn-helix proteins, AraC family
HTH_AraC             PF00165.18    42 seq194_BIOID47259    -            274   1.1e-20   72.6   0.6   2   2   1.3e-14   8.8e-11   41.1   0.1     9    41   207   240   205   241 0.95 Bacterial regulatory helix-turn-helix proteins, AraC family
HTH_18               PF12833.2     81 seq194_BIOID47259    -            274   2.7e-16   59.2   0.0   1   1   6.7e-20   4.6e-16   58.5   0.0     1    81   164   242   164   242 0.96 Helix-turn-helix domain
Peripla_BP_2         PF01497.13   238 seq195_BIOID47259    -            296   5.3e-26   91.1   0.0   1   1   4.4e-30   6.1e-26   90.8   0.0     1   235    38   270    38   273 0.94 Periplasmic binding protein
TraY                 PF05509.6     49 seq196_BIOID47259    -            131   4.4e-38  128.7   0.1   1   2   1.9e-18   2.6e-14   52.5   0.0     2    45    15    58    14    62 0.92 TraY domain
TraY                 PF05509.6     49 seq196_BIOID47259    -            131   4.4e-38  128.7   0.1   2   2   2.7e-25   3.6e-21   74.5   0.0     1    48    70   117    70   118 0.97 TraY domain
DUF2886              PF11102.3    200 seq198_BIOID47259    -            212     1e-56  191.5   1.4   1   1   8.2e-61   1.1e-56  191.4   0.9     1   199    13   206    13   207 0.98 Protein of unknown function (DUF2886)
SMP_2                PF10144.4    213 seq199_BIOID47259    -            214   7.2e-99  328.9   0.2   1   1    6e-103   8.2e-99  328.7   0.2     1   213     1   210     1   210 0.99 Bacterial virulence factor haemolysin
Cytochrom_B562       PF07361.6    103 seq201_BIOID47259    -            129   9.4e-20   70.8   5.9   1   1   7.9e-24   1.1e-19   70.6   4.1     3   103    28   129    26   129 0.98 Cytochrome b562
DrsE                 PF02635.10   117 seq202_BIOID47259    -            128   1.6e-26   92.5   0.0   1   1   1.3e-30   1.8e-26   92.4   0.0     1   117     1   128     1   128 0.96 DsrE/DsrF-like family
HipA_C               PF07804.7     79 seq203_BIOID47259    -            422   1.8e-21   75.9   0.1   1   1   1.3e-24   5.7e-21   74.3   0.0     1    79   261   343   261   343 0.96 HipA-like C-terminal domain
HipA_N               PF07805.7     82 seq203_BIOID47259    -            422   1.6e-14   53.7   0.0   1   1   6.5e-18     3e-14   52.8   0.0     1    82   184   255   184   255 0.96 HipA-like N-terminal domain
Couple_hipA          PF13657.1     99 seq203_BIOID47259    -            422     3e-05   24.1   0.0   1   1   1.4e-08   6.2e-05   23.1   0.0     8    77    17    95    13   107 0.76 HipA N-terminal domain
YicC_N               PF03755.8    159 seq205_BIOID47259    -            287   6.4e-49  165.8   0.1   1   1   9.3e-53   6.4e-49  165.8   0.1     1   157     2   153     2   155 0.96 YicC-like family, N-terminal region
DUF1732              PF08340.6     87 seq205_BIOID47259    -            287     2e-34  117.1   7.3   1   1   2.9e-38     2e-34  117.1   5.0     1    87   202   287   202   287 0.97 Domain of unknown function (DUF1732)
DsrC                 PF04358.8    109 seq207_BIOID47259    -            128   4.1e-46  155.6   0.0   1   1   3.5e-50   4.7e-46  155.4   0.0     3   109    22   128    20   128 0.98 DsrC like protein
GATase               PF00117.23   192 seq208_BIOID47259    -            187   5.3e-62  208.5   0.0   1   1   8.6e-66   5.9e-62  208.4   0.0     1   190     3   186     3   187 0.95 Glutamine amidotransferase class-I
Peptidase_C26        PF07722.8    217 seq208_BIOID47259    -            187   4.4e-10   39.2   0.1   1   1   1.1e-13   7.2e-10   38.5   0.1   104   217    70   170    49   170 0.85 Peptidase C26
PGM_PMM_I            PF02878.11   138 seq210_BIOID47259    -            445   2.6e-45  153.1   0.0   1   1   1.8e-48   6.1e-45  151.9   0.0     1   134     4   136     4   138 0.98 Phosphoglucomutase/phosphomannomutase, alpha/beta/alpha domain I
PGM_PMM_III          PF02880.11   111 seq210_BIOID47259    -            445   1.8e-31  108.3   0.2   1   1   1.3e-34   4.3e-31  107.1   0.1     1   109   258   367   258   369 0.93 Phosphoglucomutase/phosphomannomutase, alpha/beta/alpha domain III
PGM_PMM_II           PF02879.11   104 seq210_BIOID47259    -            445   3.9e-21   75.2   0.1   1   1   2.5e-24   8.5e-21   74.1   0.0     2   104   157   254   156   254 0.91 Phosphoglucomutase/phosphomannomutase, alpha/beta/alpha domain II
PGM_PMM_IV           PF00408.15    73 seq210_BIOID47259    -            445   7.8e-16   57.7   0.2   1   1   9.5e-19   3.2e-15   55.7   0.2     1    73   373   443   373   443 0.96 Phosphoglucomutase/phosphomannomutase, C-terminal domain
EamA                 PF00892.15   126 seq211_BIOID47259    -            295   1.2e-23   83.4  28.5   1   2   6.2e-11   8.4e-07   28.9   6.2     9   124    30   135    22   137 0.86 EamA-like transporter family
EamA                 PF00892.15   126 seq211_BIOID47259    -            295   1.2e-23   83.4  28.5   2   2   1.1e-20   1.5e-16   60.4   8.1     2   123   159   278   158   281 0.90 EamA-like transporter family
DUF3625              PF12293.3    241 seq212_BIOID47259    -            327     1e-94  316.0   0.5   1   1   9.7e-99   1.3e-94  315.7   0.4     2   240    80   325    79   326 0.99 Protein of unknown function (DUF3625)
MMR_HSR1             PF01926.18   114 seq213_BIOID47259    -            301   8.7e-22   77.1   0.1   1   1   8.9e-25   1.5e-21   76.3   0.1     2   114    11   125    10   125 0.81 50S ribosome-binding GTPase
KH_2                 PF07650.12    78 seq213_BIOID47259    -            301   2.1e-18   65.5   0.7   1   1   3.5e-21     6e-18   64.0   0.5     1    77   209   285   209   286 0.94 KH domain
FeoB_N               PF02421.13   189 seq213_BIOID47259    -            301   6.7e-14   51.4   0.1   1   1   5.9e-17     1e-13   50.8   0.0     3   164    11   177    10   203 0.82 Ferrous iron transport protein B
GTP_EFTU             PF00009.22   188 seq213_BIOID47259    -            301   2.9e-10   39.7   0.7   1   1   8.2e-12   1.4e-08   34.2   0.5     6   187    11   174     9   175 0.68 Elongation factor Tu GTP binding domain
Dynamin_N            PF00350.18   168 seq213_BIOID47259    -            301   4.4e-08   33.0   0.2   1   1   2.8e-08   4.8e-05   23.0   0.1     1    35    11    45    11    57 0.84 Dynamin family
AIG1                 PF04548.11   212 seq213_BIOID47259    -            301   5.1e-07   28.9   0.0   1   1   5.3e-10     9e-07   28.0   0.0     3   108    11   113    10   117 0.74 AIG1 family
PduV-EutP            PF10662.4    143 seq213_BIOID47259    -            301     1e-06   28.1   0.3   1   1   7.9e-09   1.3e-05   24.5   0.2     4   141    11   169     9   171 0.72 Ethanolamine utilisation - propanediol utilisation
Miro                 PF08477.8    119 seq213_BIOID47259    -            301   1.8e-05   25.0   0.0   1   1   2.9e-08   4.9e-05   23.6   0.0     2   119    11   127    11   127 0.64 Miro-like protein
SpoU_methylase       PF00588.14   142 seq214_BIOID47259    -            246   1.3e-31  109.3   0.1   1   1   1.3e-35   1.8e-31  108.8   0.1     2   142     5   154     4   154 0.89 SpoU rRNA Methylase family
Phage_CII            PF05269.6     91 seq215_BIOID47259    -            121   4.6e-44  148.2   0.6   1   1     5e-48   6.9e-44  147.6   0.4     1    91    30   120    30   120 0.99 Bacteriophage CII protein
PseudoU_synth_2      PF00849.17   164 seq216_BIOID47259    -            326   8.1e-32  110.2   0.1   1   1   1.8e-35   1.2e-31  109.6   0.1     1   164    92   242    92   242 0.96 RNA pseudouridylate synthase
S4                   PF01479.20    48 seq216_BIOID47259    -            326   2.4e-12   45.9   0.0   1   1   6.1e-16   4.2e-12   45.1   0.0     1    48    18    65    18    65 0.97 S4 domain
AAA_2                PF07724.9    171 seq218_BIOID47259    -            758   2.6e-51  173.8   0.0   1   1   1.5e-50   1.5e-47  161.6   0.0     1   171   486   647   486   647 0.97 AAA domain (Cdc48 subfamily)
ClpB_D2-small        PF10431.4     81 seq218_BIOID47259    -            758     5e-25   87.1   0.0   1   1   1.5e-27   1.5e-24   85.5   0.0     1    81   653   733   653   733 0.98 C-terminal, D2-small domain, of ClpB protein
AAA                  PF00004.24   132 seq218_BIOID47259    -            758   1.8e-24   86.3   0.1   1   2   4.1e-16     4e-13   49.5   0.0     2   125   211   342   210   347 0.76 ATPase family associated with various cellular activities (AAA)
AAA                  PF00004.24   132 seq218_BIOID47259    -            758   1.8e-24   86.3   0.1   2   2   5.9e-11   5.7e-08   32.9   0.0     2   111   492   607   491   621 0.85 ATPase family associated with various cellular activities (AAA)
AAA_5                PF07728.9    139 seq218_BIOID47259    -            758   4.2e-19   68.5   0.0   1   1   2.9e-16   2.8e-13   49.6   0.0     2   125   491   609   490   619 0.89 AAA domain (dynein-related subfamily)
Clp_N                PF02861.15    53 seq218_BIOID47259    -            758   2.3e-16   59.3   1.3   1   1     1e-17   9.9e-15   54.1   0.7     1    52    13    62    13    63 0.97 Clp amino terminal domain
AAA_16               PF13191.1    166 seq218_BIOID47259    -            758   1.7e-13   51.1   6.7   1   1     6e-11   5.9e-08   33.1   0.0     1    95   187   287   187   354 0.79 AAA ATPase domain
Sigma54_activat      PF00158.21   168 seq218_BIOID47259    -            758   1.3e-12   47.3   0.2   1   2     1e-07   9.8e-05   21.7   0.0     2   105   189   290   188   328 0.85 Sigma-54 interaction domain
Sigma54_activat      PF00158.21   168 seq218_BIOID47259    -            758   1.3e-12   47.3   0.2   2   2   3.1e-08   3.1e-05   23.4   0.0    22   148   484   612   460   618 0.77 Sigma-54 interaction domain
TP_methylase         PF00590.15   210 seq219_BIOID47259    -            287     1e-32  113.4   0.5   1   1   1.2e-36   1.6e-32  112.7   0.2     1   209    13   213    13   214 0.85 Tetrapyrrole (Corrin/Porphyrin) Methylases
HOK_GEF              PF01848.11    43 seq220_BIOID47259    -             68   5.4e-18   63.9   2.8   1   1   4.9e-22   6.7e-18   63.6   1.9     1    43    22    64    22    64 0.99 Hok/gef family
Histidinol_dh        PF00815.15   413 seq221_BIOID47259    -            437  3.7e-182  605.4   0.7   1   1  3.2e-186  4.3e-182  605.2   0.5     2   413    21   431    20   431 0.99 Histidinol dehydrogenase
CTP_transf_2         PF01467.21   157 seq224_BIOID47259    -            213   2.8e-41  141.0   0.0   1   1   2.3e-45   3.2e-41  140.8   0.0     1   157     7   187     7   187 0.98 Cytidylyltransferase
SNARE_assoc          PF09335.6    123 seq226_BIOID47259    -            142   3.8e-12   46.3   7.5   1   1   2.8e-16   3.8e-12   46.3   5.2     4   119    26   132    21   136 0.82 SNARE associated Golgi protein
UPF0061              PF02696.9    487 seq227_BIOID47259    -            478  2.5e-214  711.9   0.1   1   1  2.1e-218  2.8e-214  711.7   0.1     1   487     1   454     1   454 0.99 Uncharacterized ACR, YdiU/UPF0061 family
GNAT_acetyltr_2      PF13718.1    198 seq228_BIOID47259    -            671   5.5e-53  179.1   0.5   1   1   5.2e-55   1.4e-51  174.4   0.3     1   197   368   533   368   534 0.98 GNAT acetyltransferase 2
Helicase_RecD        PF05127.9    177 seq228_BIOID47259    -            671   1.6e-42  145.0   1.3   1   1   5.9e-44   1.6e-40  138.5   0.9     2   177   197   337   196   337 0.96 Helicase
tRNA_bind_2          PF13725.1    101 seq228_BIOID47259    -            671   1.3e-08   34.7   0.2   1   1     1e-11   2.8e-08   33.6   0.1     2    99   549   635   548   637 0.97 Possible tRNA binding domain
DUF1726              PF08351.6     92 seq228_BIOID47259    -            671   4.2e-07   29.4   0.0   1   1   3.4e-10   9.2e-07   28.3   0.0     5    89    66   150    63   153 0.85 Domain of unknown function (DUF1726)
MTS                  PF05175.9    170 seq229_BIOID47259    -            310   1.2e-20   73.4   0.0   1   1   1.5e-23   1.9e-20   72.8   0.0    31   138   132   260   124   273 0.92 Methyltransferase small domain
Methyltransf_26      PF13659.1    117 seq229_BIOID47259    -            310     6e-19   68.0   0.0   1   1     8e-22   9.9e-19   67.3   0.0     2   116   134   263   133   264 0.92 Methyltransferase domain
Methyltransf_31      PF13847.1    152 seq229_BIOID47259    -            310   3.2e-16   59.1   0.0   1   1   4.4e-19   5.5e-16   58.3   0.0     2   118   131   270   130   294 0.80 Methyltransferase domain
Methyltransf_18      PF12847.2    112 seq229_BIOID47259    -            310   5.5e-13   49.3   0.0   1   1   8.6e-16   1.1e-12   48.4   0.0     3   110   134   261   132   263 0.82 Methyltransferase domain
PrmA                 PF06325.8    295 seq229_BIOID47259    -            310   1.7e-08   33.8   0.0   1   1     2e-11   2.5e-08   33.2   0.0   159   232   130   207   124   208 0.84 Ribosomal protein L11 methyltransferase (PrmA)
Methyltransf_25      PF13649.1    101 seq229_BIOID47259    -            310   1.1e-07   31.9   0.0   1   1   1.9e-10   2.3e-07   30.9   0.0     1    73   136   206   136   256 0.90 Methyltransferase domain
UPF0020              PF01170.13   180 seq229_BIOID47259    -            310   1.6e-06   27.7   0.0   1   1   2.2e-09   2.7e-06   26.9   0.0    30   117   134   211   123   218 0.85 Putative RNA methylase family UPF0020
Methyltransf_15      PF09445.5    164 seq229_BIOID47259    -            310   2.4e-06   27.1   0.0   1   1   2.9e-09   3.6e-06   26.5   0.0     3    79   135   209   133   214 0.92 RNA cap guanine-N2 methyltransferase
Met_10               PF02475.11   200 seq229_BIOID47259    -            310   4.6e-06   26.2   0.0   1   1   6.3e-09   7.8e-06   25.4   0.0   100   179   131   210   122   222 0.91 Met-10+ like-protein
Ubie_methyltran      PF01209.13   233 seq229_BIOID47259    -            310   4.7e-05   22.5   0.0   1   1     6e-08   7.4e-05   21.8   0.0    45    98   130   182   121   196 0.88 ubiE/COQ5 methyltransferase family
Cons_hypoth95        PF03602.10   183 seq229_BIOID47259    -            310   8.8e-05   21.8   0.0   1   1   1.2e-07   0.00014   21.1   0.0    42   128   132   214   116   227 0.80 Conserved hypothetical protein 95
LrgA                 PF03788.9     96 seq231_BIOID47259    -            136   3.1e-27   94.0  12.3   1   1   3.3e-31   4.6e-27   93.4   8.5     3    96    30   123    28   123 0.97 LrgA family
Gly_radical          PF01228.16   106 seq233_BIOID47259    -            127   8.1e-26   90.3   0.1   1   1   9.1e-30   1.2e-25   89.7   0.0    20   106    16   108     4   108 0.86 Glycine radical
WzyE                 PF06899.6    449 seq234_BIOID47259    -            450  8.7e-278  921.1  45.1   1   1  7.1e-282  9.7e-278  920.9  31.2     1   448     1   449     1   450 1.00 WzyE protein
HlyD_2               PF12700.2    328 seq235_BIOID47259    -            371   3.1e-34  118.4   4.0   1   1   8.3e-38   3.8e-34  118.2   2.8     1   328    40   362    40   362 0.88 HlyD family secretion protein
HlyD_3               PF13437.1    105 seq235_BIOID47259    -            371     1e-15   57.8   6.9   1   1   6.2e-18   2.8e-14   53.2   0.1     1    97   185   285   185   305 0.87 HlyD family secretion protein
HlyD                 PF00529.15   306 seq235_BIOID47259    -            371   1.4e-13   50.7  25.1   1   1   6.1e-17   2.8e-13   49.7  17.4     1   167    60   233    60   243 0.92 HlyD family secretion protein
DUF419               PF04237.8     92 seq236_BIOID47259    -            118   1.2e-22   79.9   0.1   1   1   1.1e-26   1.5e-22   79.6   0.0     1    91    10   102    10   103 0.98 Protein of unknown function (DUF419)
EutQ                 PF06249.7    152 seq237_BIOID47259    -            233   8.3e-69  229.8   0.0   1   1   2.4e-72   1.1e-68  229.4   0.0     1   152    85   232    85   232 0.99 Ethanolamine utilisation protein EutQ
Cupin_3              PF05899.7     74 seq237_BIOID47259    -            233   7.3e-08   31.5   0.3   1   1   3.3e-11   1.5e-07   30.5   0.0    10    63   160   212   151   223 0.84 Protein of unknown function (DUF861)
Cupin_2              PF07883.6     71 seq237_BIOID47259    -            233   1.5e-06   27.4   0.0   1   1   7.6e-10   3.4e-06   26.3   0.0    20    68   176   222   173   225 0.86 Cupin domain
AA_kinase            PF00696.23   241 seq238_BIOID47259    -            241   1.7e-27   96.3   0.2   1   1   1.9e-31   2.7e-27   95.7   0.2     1   241    10   219    10   219 0.77 Amino acid kinase family
GTP1_OBG             PF01018.17   156 seq239_BIOID47259    -            390   1.1e-71  239.4   5.5   1   1   3.5e-75   1.6e-71  238.9   3.8     1   156     3   158     3   158 0.99 GTP1/OBG
MMR_HSR1             PF01926.18   114 seq239_BIOID47259    -            390   1.3e-21   76.5   0.0   1   1   4.7e-25   2.1e-21   75.9   0.0     1   114   161   284   161   284 0.82 50S ribosome-binding GTPase
FeoB_N               PF02421.13   189 seq239_BIOID47259    -            390   7.7e-09   34.9   0.0   1   1   2.2e-10     1e-06   28.0   0.0     3    57   162   217   160   224 0.94 Ferrous iron transport protein B
HTS                  PF04204.11   298 seq242_BIOID47259    -            309  1.2e-131  437.7   0.0   1   1  9.6e-136  1.3e-131  437.6   0.0     1   298     2   299     2   299 1.00 Homoserine O-succinyltransferase
UPF0114              PF03350.11   124 seq243_BIOID47259    -            164     4e-39  133.2   6.1   1   1   4.5e-43   6.2e-39  132.6   4.2     2   124     9   126     8   126 0.99 Uncharacterized protein family, UPF0114
Fimbrial             PF00419.15   145 seq245_BIOID47259    -            188   5.9e-16   58.8   0.9   1   1   5.4e-20   7.3e-16   58.5   0.6     3   144    34   187    32   188 0.80 Fimbrial protein
GSHPx                PF00255.14   108 seq246_BIOID47259    -            183   4.9e-46  154.4   0.0   1   1   4.5e-50   6.1e-46  154.1   0.0     4   107     8   111     5   112 0.97 Glutathione peroxidase
A2M_N_2              PF07703.9    136 seq247_BIOID47259    -           1653   1.4e-25   89.5   0.0   1   1   1.6e-28   4.3e-25   87.9   0.0     2   136   759   906   758   906 0.95 Alpha-2-macroglobulin family N-terminal region
A2M_N                PF01835.14    99 seq247_BIOID47259    -           1653     5e-23   81.1   0.2   1   1   1.9e-21   5.2e-18   65.0   0.0     2    99   388   479   387   479 0.92 MG2 domain
MG1                  PF11974.3     96 seq247_BIOID47259    -           1653   6.7e-14   52.1   0.2   1   1   5.4e-16   1.5e-12   47.8   0.0     1    94   289   381   289   383 0.97 Alpha-2-macroglobulin MG1 domain
A2M                  PF00207.17    92 seq247_BIOID47259    -           1653   1.5e-06   27.5   0.0   1   1   3.1e-09   8.5e-06   25.1   0.0     8    91   976  1056   972  1057 0.94 Alpha-2-macroglobulin family
Histone_HNS          PF00816.16    93 seq249_BIOID47259    -            134   2.7e-20   72.5   7.3   1   1   2.7e-24   3.7e-20   72.1   4.5     5    93    28   129    24   129 0.87 H-NS histone family
ACCA                 PF03255.9    145 seq251_BIOID47259    -            319     6e-65  217.1   0.2   1   1   1.9e-68   8.7e-65  216.5   0.1     2   145     5   151     4   151 0.97 Acetyl co-enzyme A carboxylase carboxyltransferase alpha subunit
Carboxyl_trans       PF01039.17   493 seq251_BIOID47259    -            319   1.5e-18   66.3   0.1   1   1   4.1e-22   1.9e-18   66.0   0.0   272   473    85   288    58   300 0.84 Carboxyl transferase domain
MdcE                 PF06833.6    234 seq251_BIOID47259    -            319   6.6e-06   25.3   0.0   1   1     2e-09   9.1e-06   24.9   0.0     5   176    88   262    84   313 0.81 Malonate decarboxylase gamma subunit (MdcE)
BPL_LplA_LipB        PF03099.14   125 seq252_BIOID47259    -            321   8.2e-21   74.1   0.0   1   1   2.7e-24   1.3e-20   73.6   0.0     4   125    86   208    83   208 0.89 Biotin/lipoate A/B protein ligase family
HTH_11               PF08279.7     55 seq252_BIOID47259    -            321   7.5e-13   47.8   0.0   1   1   4.4e-16     2e-12   46.4   0.0     4    54     9    58     8    59 0.92 HTH domain
BPL_C                PF02237.12    48 seq252_BIOID47259    -            321   1.7e-11   43.4   0.2   1   1   8.9e-15   4.1e-11   42.2   0.1     1    48   271   317   271   317 0.97 Biotin protein ligase C terminal domain
Thioredoxin          PF00085.15   104 seq253_BIOID47259    -            284   7.3e-19   67.2   0.0   1   1     2e-22   1.3e-18   66.4   0.0     3   103     7   108     5   109 0.94 Thioredoxin
DUF413               PF04219.7     94 seq255_BIOID47259    -            112   1.5e-38  130.2   0.1   1   1   1.4e-42   1.9e-38  129.9   0.1     1    90    10    99    10   102 0.97 Protein of unknown function, DUF
Ribosomal_S2         PF00318.15   211 seq256_BIOID47259    -            241   1.6e-85  285.5   0.0   1   1   1.3e-89   1.8e-85  285.3   0.0     1   211     9   225     9   225 0.99 Ribosomal protein S2
DLH                  PF01738.13   218 seq257_BIOID47259    -            308   3.4e-50  170.2   0.1   1   1   1.8e-53   4.1e-50  169.9   0.1     2   218    98   307    97   307 0.93 Dienelactone hydrolase family
Abhydrolase_5        PF12695.2    142 seq257_BIOID47259    -            308   2.6e-10   40.1   0.1   1   1   1.7e-13   3.9e-10   39.5   0.0     1   141   113   277   113   278 0.76 Alpha/beta hydrolase family
Peptidase_S15        PF02129.13   272 seq257_BIOID47259    -            308   2.4e-05   23.7   0.0   1   1   1.6e-08   3.6e-05   23.2   0.0    83   134   173   223   102   290 0.86 X-Pro dipeptidyl-peptidase (S15 family)
PFK                  PF00365.15   282 seq258_BIOID47259    -            320  1.2e-129  431.1   2.2   1   1  1.1e-133  1.5e-129  430.8   1.6     1   281     3   277     3   278 0.98 Phosphofructokinase
Flavodoxin_1         PF00258.20   143 seq259_BIOID47259    -            149   1.7e-25   89.5   0.0   1   1   1.4e-29     2e-25   89.3   0.0     1   141     6   138     6   140 0.89 Flavodoxin
AIRC                 PF00731.15   150 seq264_BIOID47259    -            169   4.8e-66  220.5   1.8   1   1     4e-70   5.5e-66  220.3   1.2     2   150     9   159     8   159 0.99 AIR carboxylase
Mur_ligase_M         PF08245.7    189 seq265_BIOID47259    -            457   4.5e-17   62.5   0.0   1   1   1.4e-20   6.4e-17   62.1   0.0     1   189   108   291   108   291 0.77 Mur ligase middle domain
Mur_ligase           PF01225.20    83 seq265_BIOID47259    -            457   9.2e-16   57.5   0.0   1   1   4.7e-19   2.1e-15   56.4   0.0     1    80     2   100     2   103 0.96 Mur ligase family, catalytic domain
Mur_ligase_C         PF02875.16    91 seq265_BIOID47259    -            457   1.5e-10   40.8   0.0   1   1   1.3e-13     6e-10   38.9   0.0     2    50   312   361   311   390 0.83 Mur ligase family, glutamate ligase domain
YccJ                 PF13993.1     69 seq266_BIOID47259    -             75   3.5e-42  142.2   2.1   1   1   2.9e-46   3.9e-42  142.0   1.5     1    69     7    75     7    75 0.99 YccJ-like protein
PduV-EutP            PF10662.4    143 seq267_BIOID47259    -            118   6.6e-15   54.7   0.0   1   1   7.3e-19     1e-14   54.1   0.0    86   142    57   112    42   113 0.92 Ethanolamine utilisation - propanediol utilisation
Ribosomal_L21p       PF00829.16    96 seq268_BIOID47259    -            111   8.7e-38  128.2   2.3   1   1   7.2e-42   9.8e-38  128.0   1.6     1    96     9   104     9   104 0.99 Ribosomal prokaryotic L21 protein
PPDK_N               PF01326.14   329 seq269_BIOID47259    -            792   8.4e-99  330.5   1.0   1   1  3.1e-101   1.4e-97  326.5   1.1     3   313    20   348    18   361 0.96 Pyruvate phosphate dikinase, PEP/pyruvate binding domain
PEP-utilizers_C      PF02896.13   294 seq269_BIOID47259    -            792   2.8e-59  200.2   0.0   1   1     1e-62   4.6e-59  199.5   0.0    16   291   480   789   468   792 0.90 PEP-utilising enzyme, TIM barrel domain
PEP-utilizers        PF00391.18    81 seq269_BIOID47259    -            792   2.9e-27   93.9   0.4   1   1   1.6e-30   7.4e-27   92.6   0.3     4    81   382   457   379   460 0.90 PEP-utilising enzyme, mobile domain
OEP                  PF02321.13   188 seq270_BIOID47259    -            415     2e-26   92.6  10.8   1   2   1.6e-17   2.2e-13   50.0   0.2     4   171    24   189    21   205 0.92 Outer membrane efflux protein
OEP                  PF02321.13   188 seq270_BIOID47259    -            415     2e-26   92.6  10.8   2   2   2.3e-16   3.1e-12   46.3   3.3     9   176   235   387   227   397 0.94 Outer membrane efflux protein
AA_permease          PF00324.16   479 seq271_BIOID47259    -            470  3.9e-118  394.7  46.9   1   1  6.3e-122  4.3e-118  394.5  32.5     1   477    27   468    27   470 0.98 Amino acid permease
AA_permease_2        PF13520.1    426 seq271_BIOID47259    -            470   2.2e-49  168.0  50.9   1   1   4.1e-53   2.8e-49  167.7  35.3     8   419    30   446    26   459 0.85 Amino acid permease
DrsE                 PF02635.10   117 seq273_BIOID47259    -            119   8.1e-20   70.9   0.0   1   1   6.5e-24   8.9e-20   70.8   0.0     1   117     2   119     2   119 0.96 DsrE/DsrF-like family
ABC_tran             PF00005.22   118 seq274_BIOID47259    -            275   3.8e-19   69.0   0.0   1   1   8.4e-23   5.7e-19   68.5   0.0     1   117    47   170    47   171 0.86 ABC transporter
AAA_21               PF13304.1    303 seq274_BIOID47259    -            275   1.1e-15   58.3   0.0   1   1   1.8e-11   1.2e-07   31.8   0.0   232   298   138   201   108   203 0.85 AAA domain
TraA                 PF05513.6    119 seq275_BIOID47259    -            121   1.9e-59  198.9  11.7   1   1   1.5e-63   2.1e-59  198.7   8.1     1   119     1   120     1   120 0.98 TraA
Rep_3                PF01051.16   218 seq276_BIOID47259    -            325   4.9e-22   78.4   0.1   1   1   5.5e-26   7.5e-22   77.8   0.1     4   210    11   265     9   271 0.86 Initiator Replication protein
IncFII_repA          PF02387.10   281 seq280_BIOID47259    -            285   5.8e-98  327.3   0.1   1   1  5.1e-102     7e-98  327.1   0.1     3   271     5   265     1   272 0.98 IncFII RepA protein family
HhH-GPD              PF00730.20   121 seq282_BIOID47259    -            355   3.1e-22   78.9   0.0   1   1     1e-25   4.6e-22   78.4   0.0     2   118    41   172    40   175 0.97 HhH-GPD superfamily base excision DNA repair protein
HHH                  PF00633.18    30 seq282_BIOID47259    -            355   6.1e-09   34.9   0.0   1   1   2.6e-12   1.2e-08   34.0   0.0     2    29   105   132   104   133 0.95 Helix-hairpin-helix motif
EndIII_4Fe-2S        PF10576.4     17 seq282_BIOID47259    -            355     4e-05   23.5   5.6   1   1   1.7e-08   7.6e-05   22.6   3.9     1    17   197   213   197   213 0.98 Iron-sulfur binding domain of endonuclease III
Pertactin            PF03212.9    121 seq283_BIOID47259    -            161   6.9e-13   48.2   0.5   1   1   1.9e-16   1.3e-12   47.3   0.2    80   120    24    64     5    65 0.87 Pertactin
Autotransporter      PF03797.14   265 seq283_BIOID47259    -            161   6.3e-05   22.3   0.5   1   1   1.8e-08   0.00012   21.3   0.3     3    49   107   156   105   160 0.88 Autotransporter beta-domain
Peptidase_S24        PF00717.18    70 seq284_BIOID47259    -            139   4.3e-13   48.5   0.0   1   1   4.6e-17   6.3e-13   48.0   0.0     2    68    56   120    55   122 0.91 Peptidase S24-like
Autotransporter      PF03797.14   265 seq285_BIOID47259    -            103   5.8e-09   35.5   0.1   1   1   4.7e-13   6.4e-09   35.4   0.0   168   258     3    87     1    95 0.93 Autotransporter beta-domain
DUF333               PF03891.10    50 seq286_BIOID47259    -             84   9.5e-21   73.2   0.1   1   1   8.5e-25   1.2e-20   72.9   0.0     1    50    31    79    31    79 0.98 Domain of unknown function (DUF333)
adh_short            PF00106.20   167 seq288_BIOID47259    -            240   4.5e-16   59.1   0.2   1   1   1.3e-19     6e-16   58.6   0.1     3   166     9   170     8   171 0.87 short chain dehydrogenase
adh_short_C2         PF13561.1    243 seq288_BIOID47259    -            240   7.5e-08   32.3   0.0   1   1   2.1e-11   9.5e-08   32.0   0.0     8   192    18   193    13   238 0.73 Enoyl-(Acyl carrier protein) reductase
KR                   PF08659.5    181 seq288_BIOID47259    -            240   4.8e-07   29.4   0.3   1   1   1.9e-10   8.8e-07   28.6   0.2     4   172    10   175     8   184 0.84 KR domain
DUF1971              PF09313.6     82 seq289_BIOID47259    -            119   8.4e-29   99.0   0.0   1   1     8e-33   1.1e-28   98.6   0.0     1    82    12    97    12    97 0.98 Domain of unknown function (DUF1971)
YebG                 PF07130.7     75 seq291_BIOID47259    -             96   2.2e-34  116.8   1.4   1   1     2e-38   2.8e-34  116.5   1.0     1    74     1    74     1    75 0.99 YebG protein
EutA                 PF06277.6    473 seq292_BIOID47259    -            467  3.4e-173  576.5   0.0   1   1  2.9e-177    4e-173  576.2   0.0     2   473     5   466     4   466 0.98 Ethanolamine utilisation protein EutA
Ribosomal_L32p       PF01783.18    56 seq293_BIOID47259    -             57   4.1e-19   68.3   0.9   1   1   3.3e-23   4.4e-19   68.2   0.7     1    56     2    57     2    57 0.98 Ribosomal L32p protein family
Ribosomal_L11_N      PF03946.9     60 seq294_BIOID47259    -            142   3.2e-32  109.6   0.3   1   1   8.7e-36   5.9e-32  108.7   0.2     1    60     8    67     8    67 0.99 Ribosomal protein L11, N-terminal domain
Ribosomal_L11        PF00298.14    69 seq294_BIOID47259    -            142   6.6e-29   99.7   2.9   1   1   1.8e-32   1.2e-28   98.8   2.0     1    69    72   140    72   140 0.99 Ribosomal protein L11, RNA binding domain
DUF3296              PF11726.3    180 seq296_BIOID47259    -            189   3.4e-56  189.5   0.0   1   1   2.8e-60   3.8e-56  189.3   0.0     1   180    11   188    11   188 0.98 Protein of unknown function (DUF3296)
HAD_2                PF13419.1    176 seq297_BIOID47259    -            252   2.9e-30  105.7   0.0   1   1   1.4e-33   3.9e-30  105.2   0.0     1   175    10   209    10   210 0.78 Haloacid dehalogenase-like hydrolase
Hydrolase            PF00702.21   204 seq297_BIOID47259    -            252   4.4e-21   76.2   0.1   1   1     2e-24   5.5e-21   75.9   0.1     1   204     7   204     7   204 0.80 haloacid dehalogenase-like hydrolase
Hydrolase_like       PF13242.1     75 seq297_BIOID47259    -            252     4e-12   45.5   0.0   1   1   3.1e-15   8.5e-12   44.5   0.0     3    75   166   235   164   235 0.90 HAD-hyrolase-like
HAD                  PF12710.2    191 seq297_BIOID47259    -            252   1.2e-11   44.9   0.0   1   1   6.2e-15   1.7e-11   44.5   0.0     1   191    10   201    10   201 0.59 haloacid dehalogenase-like hydrolase
LrgB                 PF04172.11   215 seq298_BIOID47259    -            229   4.2e-76  254.8   8.7   1   1   3.5e-80   4.7e-76  254.6   6.0     1   214    14   227    14   228 0.99 LrgB-like family
Aminotran_4          PF01063.14   231 seq300_BIOID47259    -            269   1.2e-43  149.0   0.0   1   1   1.1e-47   1.5e-43  148.8   0.0     2   225    38   259    37   266 0.87 Aminotransferase class IV
Carb_kinase          PF01256.12   242 seq301_BIOID47259    -            515   7.9e-83  277.3   4.0   1   1   7.7e-85   5.3e-81  271.3   1.0     2   242   258   496   257   496 0.98 Carbohydrate kinase
YjeF_N               PF03853.10   173 seq301_BIOID47259    -            515   2.8e-47  160.3   0.0   1   1   7.1e-51   4.9e-47  159.5   0.0     2   173    35   199    34   199 0.98 YjeF-related protein N-terminus
ABC_tran             PF00005.22   118 seq304_BIOID47259    -            241   2.8e-27   95.3   0.0   1   1   5.7e-31   3.9e-27   94.8   0.0     1   118    41   165    41   165 0.95 ABC transporter
AA_kinase            PF00696.23   241 seq305_BIOID47259    -            310   1.3e-27   96.7   0.8   1   1   1.2e-31   1.7e-27   96.4   0.5     1   239     3   290     3   291 0.87 Amino acid kinase family
HATPase_c            PF02518.21   111 seq306_BIOID47259    -            450   2.1e-23   82.0   0.0   1   1   1.3e-26   5.7e-23   80.6   0.0     4   110   335   438   332   439 0.96 Histidine kinase-, DNA gyrase B-, and HSP90-like ATPase
HAMP                 PF00672.20    70 seq306_BIOID47259    -            450   2.4e-11   43.5   6.2   1   1   1.9e-14   8.8e-11   41.7   0.0     4    67   163   226   160   229 0.93 HAMP domain
HisKA                PF00512.20    68 seq306_BIOID47259    -            450   6.9e-11   41.8   0.1   1   1   3.4e-14   1.6e-10   40.7   0.1     2    66   234   291   233   293 0.89 His Kinase A (phospho-acceptor) domain
Sugar_tr             PF00083.19   451 seq309_BIOID47259    -            459   7.3e-39  133.4  36.7   1   2   9.9e-32   6.7e-28   97.3   6.3     3   194    51   248    49   250 0.90 Sugar (and other) transporter
Sugar_tr             PF00083.19   451 seq309_BIOID47259    -            459   7.3e-39  133.4  36.7   2   2   6.2e-16   4.3e-12   45.2  12.5   223   431   248   446   241   457 0.69 Sugar (and other) transporter
MFS_1                PF07690.11   354 seq309_BIOID47259    -            459   3.5e-31  108.1  58.8   1   1   5.1e-31   3.5e-27   94.9  23.0    31   347    89   409    54   417 0.78 Major Facilitator Superfamily
Caps_synth_GfcC      PF06251.6    229 seq310_BIOID47259    -            245   2.7e-90  301.4   0.0   1   1   2.2e-94     3e-90  301.2   0.0     2   229    20   245    19   245 0.99 Capsule biosynthesis GfcC
ECH                  PF00378.15   245 seq313_BIOID47259    -            714   1.5e-60  204.2   0.4   1   1   5.7e-64   2.6e-60  203.4   0.3     6   193    14   206    11   259 0.90 Enoyl-CoA hydratase/isomerase family
3HCDH_N              PF02737.13   180 seq313_BIOID47259    -            714   3.4e-58  196.1   0.0   1   1   1.3e-61   5.8e-58  195.3   0.0     2   179   311   489   310   490 0.98 3-hydroxyacyl-CoA dehydrogenase, NAD binding domain
3HCDH                PF00725.17    97 seq313_BIOID47259    -            714     3e-37  126.8   0.0   1   2   3.1e-32   1.4e-28   99.0   0.0     1    97   492   586   492   586 0.99 3-hydroxyacyl-CoA dehydrogenase, C-terminal domain
3HCDH                PF00725.17    97 seq313_BIOID47259    -            714     3e-37  126.8   0.0   2   2   6.5e-09   2.9e-05   24.2   0.0     3    86   618   704   618   711 0.91 3-hydroxyacyl-CoA dehydrogenase, C-terminal domain
Glu_cys_ligase       PF04262.9    377 seq316_BIOID47259    -            518  4.4e-181  601.2   0.0   1   1    4e-185  5.5e-181  600.9   0.0     2   377     7   381     6   381 0.99 Glutamate-cysteine ligase
UbiD                 PF01977.11   407 seq317_BIOID47259    -            497  1.8e-164  546.9   0.0   1   1  1.5e-168  2.1e-164  546.7   0.0     2   407    14   437    13   437 0.95 3-octaprenyl-4-hydroxybenzoate carboxy-lyase
DUF4115              PF13464.1     77 seq318_BIOID47259    -            335   7.8e-22   76.5   0.0   1   1   5.6e-25   1.5e-21   75.6   0.0     1    76   253   327   253   328 0.98 Domain of unknown function (DUF4115)
HTH_25               PF13413.1     62 seq318_BIOID47259    -            335   4.9e-16   57.9   0.5   1   1   2.7e-19   7.5e-16   57.4   0.3     1    62    18    79    18    79 0.94 Helix-turn-helix domain
HTH_19               PF12844.2     64 seq318_BIOID47259    -            335   1.4e-10   40.8   0.0   1   1   8.3e-14   2.3e-10   40.2   0.0     1    63    16    84    16    85 0.90 Helix-turn-helix domain
HTH_31               PF13560.1     64 seq318_BIOID47259    -            335   2.7e-10   40.1   0.8   1   1   2.5e-13   6.8e-10   38.8   0.5     2    61    15    79    14    81 0.91 Helix-turn-helix domain
HTH_3                PF01381.17    55 seq318_BIOID47259    -            335   7.8e-08   31.9   0.0   1   1   5.3e-11   1.4e-07   31.0   0.0     1    35    19    53    19    57 0.92 Helix-turn-helix
Lip_prot_lig_C       PF10437.4     86 seq319_BIOID47259    -            338     1e-23   82.6   0.0   1   1   2.1e-26   1.4e-22   79.0   0.0     1    86   248   333   248   333 0.97 Bacterial lipoate protein ligase C-terminus
BPL_LplA_LipB        PF03099.14   125 seq319_BIOID47259    -            338   3.2e-23   81.9   0.0   1   1   1.6e-26   1.1e-22   80.2   0.0     1   125    46   158    46   158 0.94 Biotin/lipoate A/B protein ligase family
HAD_2                PF13419.1    176 seq320_BIOID47259    -            221   9.6e-22   77.9   0.1   1   1   8.3e-26   1.1e-21   77.7   0.0     1   176     7   185     7   185 0.88 Haloacid dehalogenase-like hydrolase
QRPTase_C            PF01729.14   169 seq321_BIOID47259    -            297   3.2e-65  218.6   0.1   1   1   6.1e-69   4.2e-65  218.2   0.1     1   169   131   295   131   295 0.99 Quinolinate phosphoribosyl transferase, C-terminal domain
QRPTase_N            PF02749.11    88 seq321_BIOID47259    -            297   1.4e-27   95.1   0.0   1   1     8e-31   5.5e-27   93.3   0.0     4    88    43   129    41   129 0.98 Quinolinate phosphoribosyl transferase, N-terminal domain
Aminotran_3          PF00202.16   339 seq322_BIOID47259    -            407  1.7e-125  418.2   0.0   1   1    3e-129  2.1e-125  417.9   0.0     3   338    29   347    27   348 0.99 Aminotransferase class-III
Aminotran_1_2        PF00155.16   363 seq322_BIOID47259    -            407   8.5e-07   28.1   0.0   1   1   1.8e-10   1.2e-06   27.6   0.0   104   332   155   368    75   396 0.79 Aminotransferase class I and II
DUF1956              PF09209.6    125 seq324_BIOID47259    -            227   1.7e-37  128.0   1.2   1   1   6.3e-41   4.3e-37  126.7   0.3     2   125   100   222    99   222 0.96 Domain of unknown function (DUF1956)
TetR_N               PF00440.18    47 seq324_BIOID47259    -            227   1.6e-13   49.9   0.6   1   1   2.4e-17   1.6e-13   49.9   0.4     1    47    21    66    21    66 0.97 Bacterial regulatory proteins, tetR family
Alpha-amylase        PF00128.19   316 seq325_BIOID47259    -            605   2.6e-80  270.0   0.0   1   1   4.9e-84   3.4e-80  269.7   0.0     1   316   178   494   178   494 0.96 Alpha amylase, catalytic domain
Alpha-amylase_N      PF02903.9    120 seq325_BIOID47259    -            605     6e-09   35.7   0.0   1   1   1.9e-12   1.3e-08   34.7   0.0     5   108     4   105     1   115 0.84 Alpha amylase, N-terminal ig-like domain
PilI                 PF10623.4     83 seq326_BIOID47259    -             84   4.2e-47  157.8   0.6   1   1   3.4e-51   4.6e-47  157.7   0.4     1    83     1    83     1    83 1.00 Plasmid conjugative transfer protein PilI
DUF2135              PF09906.4     50 seq327_BIOID47259    -            258   6.8e-21   73.8   1.0   1   1   4.2e-24   5.8e-20   70.8   0.3     1    50   199   244   199   244 0.99 Uncharacterized protein conserved in bacteria (DUF2135)
DUF412               PF04217.8    143 seq329_BIOID47259    -            151   9.2e-60  200.4   0.2   1   1   7.6e-64     1e-59  200.3   0.1     1   142    10   149    10   150 0.98 Protein of unknown function, DUF412
MS_channel           PF00924.13   206 seq330_BIOID47259    -            741   2.7e-44  150.8   1.8   1   1   3.9e-48   5.4e-44  149.8   1.2     2   205   515   714   514   715 0.98 Mechanosensitive ion channel
Ribosomal_L27        PF01016.14    81 seq332_BIOID47259    -             85   1.6e-39  133.3   2.9   1   1   1.3e-43   1.8e-39  133.2   2.0     1    80     2    82     2    83 0.98 Ribosomal L27 protein
Glyco_transf_9       PF01075.12   247 seq334_BIOID47259    -            371   1.5e-07   30.8   0.0   1   1   2.3e-11   3.2e-07   29.7   0.0   127   220   249   339   189   363 0.75 Glycosyltransferase family 9 (heptosyltransferase)
DsrH                 PF04077.7     88 seq336_BIOID47259    -             95   1.1e-29  101.8   0.0   1   1   8.9e-34   1.2e-29  101.6   0.0     1    88     7    93     7    93 0.98 DsrH like protein
PNP_UDP_1            PF01048.15   234 seq337_BIOID47259    -            253   1.2e-41  142.1   1.5   1   1   9.9e-46   1.3e-41  141.9   1.0     2   227    21   247    20   253 0.85 Phosphorylase superfamily
Response_reg         PF00072.19   112 seq339_BIOID47259    -            238     3e-26   91.5   0.4   1   1   1.5e-29   1.1e-25   89.7   0.1     1   109     6   112     6   115 0.98 Response regulator receiver domain
Trans_reg_C          PF00486.23    77 seq339_BIOID47259    -            238   3.5e-18   65.1   0.0   1   1   1.2e-21   8.1e-18   63.9   0.0     1    77   156   232   156   232 0.98 Transcriptional regulatory protein, C terminal
Methyltrans_SAM      PF10672.4    286 seq341_BIOID47259    -            396   3.4e-31  108.0   0.0   1   1   2.5e-34   4.9e-31  107.5   0.0    12   266   110   371   103   381 0.85 S-adenosylmethionine-dependent methyltransferase
Cons_hypoth95        PF03602.10   183 seq341_BIOID47259    -            396   2.2e-12   46.6   0.0   1   1   1.8e-15   3.5e-12   45.9   0.0    39   123   216   302   211   329 0.89 Conserved hypothetical protein 95
Methyltransf_31      PF13847.1    152 seq341_BIOID47259    -            396   9.8e-11   41.3   0.1   1   1     9e-14   1.8e-10   40.5   0.0    21   118   236   349   220   377 0.74 Methyltransferase domain
Methyltransf_26      PF13659.1    117 seq341_BIOID47259    -            396   1.2e-09   38.1   0.0   1   1   1.1e-12   2.2e-09   37.2   0.0     2   116   222   340   221   341 0.84 Methyltransferase domain
Methyltransf_18      PF12847.2    112 seq341_BIOID47259    -            396   9.9e-07   29.2   0.0   1   1   1.8e-09   3.6e-06   27.4   0.0    12   109   231   337   220   340 0.69 Methyltransferase domain
MTS                  PF05175.9    170 seq341_BIOID47259    -            396   6.6e-07   28.7   0.0   1   1   5.2e-10     1e-06   28.1   0.0    55   154   243   353   217   363 0.77 Methyltransferase small domain
Met_10               PF02475.11   200 seq341_BIOID47259    -            396   9.4e-06   25.2   0.0   1   1   6.8e-09   1.3e-05   24.7   0.0    69   182   186   306   118   323 0.83 Met-10+ like-protein
Colicin_im           PF03857.8    138 seq342_BIOID47259    -            175   1.7e-63  212.3  15.8   1   1   1.3e-67   1.7e-63  212.3  11.0     1   138    38   175    38   175 0.99 Colicin immunity protein
Iso_dh               PF00180.15   348 seq343_BIOID47259    -            363  4.5e-140  466.4   0.0   1   1  3.7e-144  5.1e-140  466.2   0.0     1   348     6   355     6   355 0.99 Isocitrate/isopropylmalate dehydrogenase
DUF2058              PF09831.4    177 seq344_BIOID47259    -            179   1.8e-63  213.5   8.6   1   1   1.5e-67     2e-63  213.3   6.0     1   177     5   179     5   179 0.99 Uncharacterized protein conserved in bacteria (DUF2058)
His_Phos_1           PF00300.17   158 seq345_BIOID47259    -            204     6e-37  127.0   0.3   1   1   5.2e-41   7.2e-37  126.7   0.2     1   156     3   155     3   157 0.96 Histidine phosphatase superfamily (branch 1)
FA_synthesis         PF02504.10   323 seq346_BIOID47259    -            346  4.2e-124  413.5   0.0   1   1  3.4e-128  4.7e-124  413.3   0.0     8   323     1   321     1   321 0.99 Fatty acid synthesis protein
ABC_tran             PF00005.22   118 seq347_BIOID47259    -            249   2.2e-12   47.2   0.0   1   1   5.6e-16   3.8e-12   46.4   0.0     1   118    40   162    40   162 0.91 ABC transporter
DUF3304              PF11745.3    118 seq348_BIOID47259    -            184   1.4e-20   73.5   0.0   1   1   1.4e-24   1.8e-20   73.1   0.0     5   116    41   145    37   147 0.92 Protein of unknown function (DUF3304)
Abhydrolase_5        PF12695.2    142 seq349_BIOID47259    -            306   1.2e-10   41.1   0.0   1   1   8.3e-14   1.9e-10   40.5   0.0    17   142    49   282    31   282 0.78 Alpha/beta hydrolase family
Abhydrolase_6        PF12697.2    228 seq349_BIOID47259    -            306   3.7e-10   39.9   0.1   1   1     2e-13   4.5e-10   39.6   0.1    18   225    51   291    32   294 0.57 Alpha/beta hydrolase family
Peptidase_S15        PF02129.13   272 seq349_BIOID47259    -            306   9.2e-10   38.2   0.0   1   1   8.1e-13   1.9e-09   37.2   0.0     5   131    13   134    11   189 0.86 X-Pro dipeptidyl-peptidase (S15 family)
DLH                  PF01738.13   218 seq349_BIOID47259    -            306   6.4e-05   22.2   0.1   1   1     1e-07   0.00024   20.3   0.1    13   124    28   131    18   145 0.73 Dienelactone hydrolase family
BAAT_C               PF08840.6    213 seq349_BIOID47259    -            306    0.0001   21.9   0.0   1   1     7e-08   0.00016   21.3   0.0     9    59    92   142    85   190 0.74 BAAT / Acyl-CoA thioester hydrolase C terminal
SBP_bac_9            PF01297.12   256 seq352_BIOID47259    -            328     2e-61  207.3   0.0   1   1   1.7e-65   2.3e-61  207.1   0.0     1   256    46   325    46   325 0.89 Periplasmic solute binding protein family
HHA                  PF05321.6     57 seq355_BIOID47259    -             71   3.2e-25   87.8   0.0   1   1   2.7e-29   3.7e-25   87.7   0.0     1    57     8    68     8    68 0.97 Haemolysin expression modulating protein
YebF                 PF13995.1     89 seq356_BIOID47259    -            122   4.1e-37  125.9   0.3   1   1   3.7e-41   5.1e-37  125.6   0.2     2    89    33   120    32   120 0.98 YebF-like protein
OpuAC                PF04069.7    257 seq357_BIOID47259    -            320   4.9e-27   94.7   2.2   1   1   2.1e-30   7.1e-27   94.2   1.5     2   238    24   237    23   251 0.85 Substrate binding domain of ABC-type glycine betaine transport system
NMT1_2               PF13379.1    252 seq357_BIOID47259    -            320   7.3e-25   87.6   2.2   1   1   3.2e-28   1.1e-24   87.0   1.5     7   244    22   243    18   249 0.86 NMT1-like family
NMT1                 PF09084.6    216 seq357_BIOID47259    -            320   4.8e-20   71.9   0.0   1   1   1.8e-23   6.2e-20   71.5   0.0    14   214    44   240    30   242 0.87 NMT1/THI5 like
Phosphonate-bd       PF12974.2    243 seq357_BIOID47259    -            320   2.4e-09   36.8   0.2   1   1     1e-12   3.4e-09   36.3   0.1    23   215    45   226    27   252 0.78 ABC transporter, phosphonate, periplasmic substrate-binding protein
MtfA                 PF06167.7    253 seq358_BIOID47259    -            265   8.7e-75  251.2   0.1   1   1   7.1e-79   9.7e-75  251.1   0.1    12   253     6   243     1   243 0.95 Phosphoenolpyruvate:glucose-phosphotransferase regulator
DUF1869              PF08956.5     60 seq359_BIOID47259    -             60   3.9e-37  125.5   2.8   1   1   3.1e-41   4.2e-37  125.4   2.0     1    60     1    60     1    60 0.99 Domain of unknown function (DUF1869)
ApbE                 PF02424.10   252 seq360_BIOID47259    -            351   2.8e-81  272.4   0.1   1   1     3e-85     4e-81  271.8   0.0     4   252    72   327    69   327 0.97 ApbE family
Porin_1              PF00267.16   337 seq361_BIOID47259    -            352    1e-110  370.0  24.9   1   1  8.4e-115  1.1e-110  369.9  17.3     1   337    27   352    27   352 0.95 Gram-negative porin
FecCD                PF01032.13   311 seq363_BIOID47259    -            660  7.1e-145  481.5  86.4   1   2   2.5e-73   3.4e-69  232.9  27.5     5   310    11   324     7   325 0.94 FecCD transport family
FecCD                PF01032.13   311 seq363_BIOID47259    -            660  7.1e-145  481.5  86.4   2   2   9.1e-80   1.3e-75  254.0  27.0     2   311   358   657   347   657 0.94 FecCD transport family
HTH_3                PF01381.17    55 seq364_BIOID47259    -            140   9.3e-09   34.8   0.0   1   1   1.2e-12   1.6e-08   34.1   0.0     1    40    39    78    39    81 0.89 Helix-turn-helix
ATP-grasp            PF02222.17   172 seq365_BIOID47259    -            355   2.1e-55  186.5   0.0   1   1   3.9e-59   2.7e-55  186.2   0.0     2   171    88   253    86   254 0.97 ATP-grasp domain
ATP-grasp_4          PF13535.1    184 seq365_BIOID47259    -            355   3.5e-09   36.5   0.0   1   1   8.3e-13   5.7e-09   35.8   0.0     4   179    79   243    46   248 0.85 ATP-grasp domain
IMS                  PF00817.15   148 seq366_BIOID47259    -            422   2.4e-38  131.1   0.0   1   1   1.8e-41     6e-38  129.8   0.0     1   147     5   150     5   151 0.96 impB/mucB/samB family
DUF4113              PF13438.1     75 seq366_BIOID47259    -            422   2.2e-28   97.8   0.1   1   1   3.1e-31     1e-27   95.6   0.0     1    75   347   421   347   421 0.98 Domain of unknown function (DUF4113)
IMS_C                PF11799.3    137 seq366_BIOID47259    -            422   3.4e-09   37.1   0.0   1   1   1.8e-12   6.1e-09   36.2   0.0     3   122   214   333   212   344 0.90 impB/mucB/samB family C-terminal
IMS_HHH              PF11798.3     32 seq366_BIOID47259    -            422   2.5e-07   30.2   0.1   1   1     2e-10   6.8e-07   28.8   0.0     4    32   172   200   169   200 0.92 IMS family HHH motif
DUF932               PF06067.6    239 seq367_BIOID47259    -            273   9.4e-69  231.2   0.0   1   1   8.6e-73   1.2e-68  230.9   0.0     1   239    36   262    36   262 0.99 Domain of unknown function (DUF932)
DUF3520              PF12034.3    183 seq369_BIOID47259    -            581   5.9e-69  231.7   0.1   1   1   2.1e-72   5.9e-69  231.7   0.1     1   182   398   576   398   577 0.97 Domain of unknown function (DUF3520)
vWF_A                PF12450.3    101 seq369_BIOID47259    -            581   9.5e-35  118.2   0.0   1   1   1.2e-37   3.3e-34  116.5   0.0     7   101   104   205    98   205 0.91 von Willebrand factor
VWA_2                PF13519.1    172 seq369_BIOID47259    -            581   1.7e-22   80.2   0.5   1   1   6.2e-26   1.7e-22   80.2   0.4     1   169   222   392   222   395 0.83 von Willebrand factor type A domain
VWA                  PF00092.23   179 seq369_BIOID47259    -            581   1.9e-21   76.4   0.5   1   1   6.9e-25   1.9e-21   76.4   0.4     1   174   222   390   222   400 0.91 von Willebrand factor type A domain
VWA_3                PF13768.1    156 seq369_BIOID47259    -            581   1.1e-15   57.4   1.1   1   1   5.3e-19   1.4e-15   57.1   0.0     2   155   222   380   221   381 0.85 von Willebrand factor type A domain
Usher                PF00577.15   552 seq371_BIOID47259    -            884  1.3e-182  608.2  25.9   1   1  3.5e-186  1.6e-182  607.9  18.0     2   552   199   761   198   761 0.97 Type VII secretion system (T7SS), usher protein
PapC_N               PF13954.1    146 seq371_BIOID47259    -            884     1e-38  132.0   0.0   1   1   4.2e-42   1.9e-38  131.1   0.0     2   146    36   183    35   183 0.98 PapC N-terminal domain
PapC_C               PF13953.1     68 seq371_BIOID47259    -            884   4.4e-17   61.3   0.1   1   1   3.6e-20   1.6e-16   59.5   0.0     3    64   773   832   771   836 0.93 PapC C-terminal domain
Cob_adeno_trans      PF01923.13   162 seq372_BIOID47259    -            267   2.4e-18   66.3   0.0   1   1   2.7e-22   3.6e-18   65.7   0.0    10   160    94   247    89   249 0.87 Cobalamin adenosyltransferase
GreA_GreB_N          PF03449.10    74 seq373_BIOID47259    -            158   1.8e-32  111.0   1.1   1   1   3.6e-36   2.4e-32  110.6   0.8     4    74     3    74     1    74 0.97 Transcription elongation factor, N-terminal
GreA_GreB            PF01272.14    77 seq373_BIOID47259    -            158     8e-29   99.0   0.5   1   1   1.6e-32   1.1e-28   98.6   0.3     3    77    83   157    80   157 0.97 Transcription elongation factor, GreA/GreB, C-term
FliD_C               PF07195.7    239 seq374_BIOID47259    -            470   1.4e-57  194.6  14.3   1   1     2e-61   1.4e-57  194.6   9.9     1   239   226   455   226   455 0.97 Flagellar hook-associated protein 2 C-terminus
FliD_N               PF02465.13    99 seq374_BIOID47259    -            470   5.2e-26   90.7   6.0   1   1   7.6e-30   5.2e-26   90.7   4.1     1    99    10   107    10   107 0.98 Flagellar hook-associated protein 2 C-terminus
HI0933_like          PF03486.9    409 seq375_BIOID47259    -            397  6.3e-156  518.8   0.0   1   1  3.6e-159  7.1e-156  518.6   0.0     2   408     5   392     4   393 0.98 HI0933-like protein
Pyr_redox_3          PF13738.1    203 seq375_BIOID47259    -            397   2.8e-11   43.7   0.0   1   1   3.9e-14   7.6e-11   42.3   0.0     1   141     7   166     7   189 0.71 Pyridine nucleotide-disulphide oxidoreductase
FAD_binding_2        PF00890.19   421 seq375_BIOID47259    -            397   1.6e-10   40.2   2.5   1   1   6.1e-10   1.2e-06   27.5   0.2     1    45     5    49     5    56 0.94 FAD binding domain
Pyr_redox_2          PF07992.9    200 seq375_BIOID47259    -            397   4.6e-09   36.3   0.0   1   1   1.7e-11   3.3e-08   33.5   0.0     1   197     5   370     5   373 0.72 Pyridine nucleotide-disulphide oxidoreductase
NAD_binding_8        PF13450.1     68 seq375_BIOID47259    -            397   2.2e-05   24.2   1.1   1   1   2.5e-08   4.8e-05   23.1   0.8     1    32     8    39     8    50 0.95 NAD(P)-binding Rossmann-like domain
DUF179               PF02622.10   161 seq377_BIOID47259    -            211   4.9e-53  178.9   0.0   1   1   4.2e-57   5.8e-53  178.7   0.0     1   161    35   198    35   198 0.94 Uncharacterized ACR, COG1678
TIR-like             PF10137.4    125 seq378_BIOID47259    -            367   1.3e-43  147.5   0.1   1   1   1.9e-47   2.6e-43  146.5   0.1     1   120   234   352   234   356 0.97 Predicted nucleotide-binding protein containing TIR-like domain
DnaJ_C               PF01556.13    81 seq380_BIOID47259    -            306   5.4e-28   96.6   0.9   1   1   2.1e-22   1.5e-18   66.3   0.0     1    75   210   280   210   286 0.89 DnaJ C terminal domain
DnaJ                 PF00226.26    64 seq380_BIOID47259    -            306     6e-25   86.6   0.9   1   1   1.9e-28   1.3e-24   85.5   0.6     1    64     5    66     5    66 0.99 DnaJ domain
APH                  PF01636.18   239 seq383_BIOID47259    -            328   5.6e-41  140.7   1.9   1   1   1.3e-44   8.7e-41  140.0   1.3     2   232    31   259    30   269 0.84 Phosphotransferase enzyme family
Ribosomal_L1         PF00687.16   221 seq384_BIOID47259    -            234   5.4e-50  169.6   0.3   1   1   4.6e-54   6.3e-50  169.4   0.2    13   220    28   220     8   221 0.90 Ribosomal protein L1p/L10e family
GGDEF                PF00990.16   161 seq385_BIOID47259    -             72   2.6e-08   33.4   0.0   1   1   2.1e-12   2.9e-08   33.3   0.0   115   161    20    64     9    64 0.90 GGDEF domain
UPF0227              PF05728.7    187 seq386_BIOID47259    -            180   4.7e-72  241.5   0.0   1   1   3.9e-76   5.3e-72  241.3   0.0     1   186     1   177     1   178 0.99 Uncharacterised protein family (UPF0227)
Phage_integrase      PF00589.17   173 seq387_BIOID47259    -            453   1.7e-19   69.9   0.0   1   1     5e-23   3.4e-19   69.0   0.0     1   170   247   420   247   423 0.90 Phage integrase family
DUF4102              PF13356.1     89 seq387_BIOID47259    -            453   3.5e-16   58.7   0.2   1   1   1.6e-19   1.1e-15   57.1   0.1     1    88    38   126    38   127 0.88 Domain of unknown function (DUF4102)
UxaC                 PF02614.9    469 seq389_BIOID47259    -            470    4e-227  754.2   0.2   1   1  3.3e-231  4.5e-227  754.0   0.1     1   467     1   468     1   470 0.99 Glucuronate isomerase
RecO_N               PF11967.3     80 seq391_BIOID47259    -            242   4.6e-24   83.9   0.0   1   1   1.1e-27   7.7e-24   83.2   0.0     5    78     4    76     1    78 0.95 Recombination protein O N terminal
RecO_C               PF02565.10   118 seq391_BIOID47259    -            242   3.3e-20   71.9   0.0   1   1   6.3e-24   4.3e-20   71.6   0.0     3   118    82   226    80   226 0.91 Recombination protein O C terminal
DUF1289              PF06945.8     51 seq392_BIOID47259    -             79   5.2e-19   67.3   5.6   1   1   4.6e-23   6.3e-19   67.0   3.9     1    49    11    58    11    60 0.96 Protein of unknown function (DUF1289)
Redoxin              PF08534.5    146 seq393_BIOID47259    -            185   1.6e-25   89.2   0.0   1   1   5.9e-29     2e-25   88.9   0.0     3   137    42   165    40   173 0.93 Redoxin
AhpC-TSA             PF00578.16   124 seq393_BIOID47259    -            185   8.1e-16   57.7   0.0   1   1   2.9e-19     1e-15   57.4   0.0     1   124    41   158    41   158 0.89 AhpC/TSA family
Thioredoxin_2        PF13098.1    112 seq393_BIOID47259    -            185   2.9e-10   40.2   0.0   1   1   1.2e-13   4.1e-10   39.7   0.0     4   106    67   166    64   172 0.85 Thioredoxin-like domain
Thioredoxin_8        PF13905.1     96 seq393_BIOID47259    -            185   6.7e-07   29.2   0.0   1   1   3.3e-10   1.1e-06   28.5   0.0     1    95    68   154    68   155 0.86 Thioredoxin-like
Aminotran_1_2        PF00155.16   363 seq394_BIOID47259    -            396     7e-96  321.2   0.0   1   1  5.8e-100   7.9e-96  321.0   0.0     3   363    28   392    26   392 0.98 Aminotransferase class I and II
PMI_typeI            PF01238.16   373 seq396_BIOID47259    -            391  7.7e-123  410.0   0.0   1   1  9.5e-126  6.5e-122  406.9   0.0     1   372     1   356     1   357 0.98 Phosphomannose isomerase type I
MFS_1                PF07690.11   354 seq397_BIOID47259    -            406   9.6e-39  133.0  57.6   1   2   9.5e-30   1.3e-25   89.8  16.1     2   247    31   264    30   267 0.80 Major Facilitator Superfamily
MFS_1                PF07690.11   354 seq397_BIOID47259    -            406   9.6e-39  133.0  57.6   2   2   8.7e-20   1.2e-15   57.0  18.3     1   178   232   404   232   406 0.90 Major Facilitator Superfamily
Radical_SAM          PF04055.16   166 seq398_BIOID47259    -            321   1.7e-14   54.2   0.0   1   1   1.9e-18   2.6e-14   53.6   0.0     4   165    91   251    88   252 0.91 Radical SAM superfamily
Rick_17kDa_Anti      PF05433.10    42 seq401_BIOID47259    -            179   1.7e-11   43.4  15.7   1   1   5.1e-15   1.7e-11   43.4  10.9     2    42    73   113    72   113 0.96 Glycine zipper 2TM domain
Gly-zipper_OmpA      PF13436.1    118 seq401_BIOID47259    -            179   5.2e-09   35.6   3.0   1   1   1.5e-12   5.2e-09   35.6   2.1     5   112    28   134    24   136 0.78 Glycine-zipper containing OmpA-like membrane domain
Gly-zipper_YMGG      PF13441.1     45 seq401_BIOID47259    -            179   3.6e-08   32.6  12.7   1   1     1e-11   3.6e-08   32.6   8.8     2    45    69   111    68   111 0.97 YMGG-like Gly-zipper
Gly-zipper_Omp       PF13488.1     46 seq401_BIOID47259    -            179   1.8e-05   24.1  13.8   1   1   5.3e-09   1.8e-05   24.1   9.6     2    42    73   112    72   118 0.82 Glycine zipper
Cu-oxidase_4         PF02578.10   233 seq403_BIOID47259    -            243   6.2e-79  264.2   0.0   1   1   5.1e-83     7e-79  264.0   0.0     2   233    20   242    19   242 0.97 Multi-copper polyphenol oxidoreductase laccase
Pro_dh               PF01619.13   345 seq404_BIOID47259    -           1320  2.5e-133  444.1   0.0   1   1  5.1e-137  3.5e-133  443.6   0.0     2   344   229   573   228   574 0.99 Proline dehydrogenase
Aldedh               PF00171.17   462 seq404_BIOID47259    -           1320  1.8e-112  375.9   0.4   1   1  4.7e-116  3.2e-112  375.1   0.3     7   450   659  1103   654  1111 0.94 Aldehyde dehydrogenase family
ChaB                 PF06150.7     57 seq405_BIOID47259    -             85   4.5e-20   71.0   8.7   1   1   4.7e-24   6.4e-20   70.5   6.0    10    57    27    85    20    85 0.94 ChaB
Ldh_1_N              PF00056.18   142 seq406_BIOID47259    -            312   2.9e-48  163.0   0.9   1   1   6.1e-52   4.1e-48  162.5   0.6     1   141     1   144     1   145 0.97 lactate/malate dehydrogenase, NAD binding domain
Ldh_1_C              PF02866.13   174 seq406_BIOID47259    -            312   7.4e-48  162.4   0.0   1   1   1.5e-51     1e-47  161.9   0.0     1   174   147   310   147   310 0.99 lactate/malate dehydrogenase, alpha/beta C-terminal domain
RRF                  PF01765.14   165 seq407_BIOID47259    -            185   3.9e-68  227.9   1.7   1   1   3.7e-72     5e-68  227.6   1.2     1   165    19   183    19   183 0.99 Ribosome recycling factor
DAO                  PF01266.19   358 seq408_BIOID47259    -            432   1.1e-73  248.1   0.5   1   1     9e-77   1.2e-73  247.9   0.4     2   358     3   397     2   397 0.95 FAD dependent oxidoreductase
Pyr_redox_2          PF07992.9    200 seq408_BIOID47259    -            432   1.2e-08   34.9   0.3   1   1   3.9e-08   5.3e-05   23.0   0.2     1    36     2    37     2    65 0.92 Pyridine nucleotide-disulphide oxidoreductase
Pyr_redox            PF00070.22    80 seq408_BIOID47259    -            432   1.4e-08   34.8   0.2   1   1     7e-09   9.6e-06   25.7   0.2     1    33     2    34     2    47 0.91 Pyridine nucleotide-disulphide oxidoreductase
NAD_binding_8        PF13450.1     68 seq408_BIOID47259    -            432   8.7e-07   28.7   0.1   1   1   5.6e-09   7.6e-06   25.7   0.0     1    34     5    38     5    69 0.85 NAD(P)-binding Rossmann-like domain
ApbA                 PF02558.11   151 seq408_BIOID47259    -            432   1.9e-05   24.0   0.2   1   1   3.8e-08   5.3e-05   22.6   0.1     1    33     3    34     3    48 0.87 Ketopantoate reductase PanE/ApbA
AlaDh_PNT_C          PF01262.16   168 seq408_BIOID47259    -            432   0.00013   21.5   0.1   1   1   1.7e-07   0.00023   20.6   0.1    22    59     2    39     1    52 0.85 Alanine dehydrogenase/PNT, C-terminal domain
ADH_N                PF08240.7    109 seq410_BIOID47259    -            336   2.1e-31  107.7   7.9   1   1   1.3e-34   5.7e-31  106.3   5.5     2   109    25   131    24   131 0.97 Alcohol dehydrogenase GroES-like domain
ADH_zinc_N           PF00107.21   130 seq410_BIOID47259    -            336   2.9e-27   94.6   2.1   1   1   1.1e-30   5.1e-27   93.8   1.4     1   129   172   298   172   299 0.97 Zinc-binding dehydrogenase
ADH_zinc_N_2         PF13602.1    127 seq410_BIOID47259    -            336   3.7e-08   34.1   1.7   1   1   1.5e-11   6.8e-08   33.3   1.2     1   127   205   332   205   332 0.78 Zinc-binding dehydrogenase
StbA                 PF06406.6    318 seq411_BIOID47259    -            344  3.6e-154  512.2   0.9   1   1    6e-158  4.1e-154  512.1   0.6     1   318    19   337    19   337 1.00 StbA protein
MliC                 PF09864.4     72 seq412_BIOID47259    -            109   2.7e-19   68.5   0.0   1   1   2.4e-23   3.3e-19   68.2   0.0     1    71    35   101    35   102 0.94 Membrane-bound lysozyme-inhibitor of c-type lysozyme
TraE                 PF05309.6    187 seq413_BIOID47259    -            188   8.6e-74  246.6   0.5   1   1   7.1e-78   9.8e-74  246.4   0.4     1   187     1   187     1   187 0.99 TraE protein
Chorismate_synt      PF01264.16   346 seq414_BIOID47259    -            362  3.7e-148  492.5   0.0   1   1  3.1e-152  4.2e-148  492.3   0.0     1   346    11   347    11   347 0.98 Chorismate synthase
DUF830               PF05708.7    158 seq415_BIOID47259    -            200   5.1e-44  149.9   0.0   1   1   4.3e-48   5.8e-44  149.7   0.0     2   158     9   185     8   185 0.98 Orthopoxvirus protein of unknown function (DUF830)
DUF1281              PF06924.6    134 seq416_BIOID47259    -            308   8.7e-62  206.3   0.0   1   1   8.9e-66   1.2e-61  205.8   0.0     1   134     9   142     9   142 0.99 Protein of unknown function (DUF1281)
Nitroreductase       PF00881.19   165 seq417_BIOID47259    -            189   1.2e-24   86.8   0.1   1   1     1e-28   1.4e-24   86.6   0.0     2   164    14   167    13   168 0.94 Nitroreductase family
Ribosomal_S12        PF00164.20   122 seq419_BIOID47259    -            124   3.1e-56  187.9   2.1   1   1   2.5e-60   3.5e-56  187.7   1.5     2   122     3   123     2   123 0.99 Ribosomal protein S12
EAL                  PF00563.15   236 seq420_BIOID47259    -            807   2.7e-67  226.5   0.0   1   1   3.1e-70   5.3e-67  225.6   0.0     3   236   555   789   553   789 0.96 EAL domain
PAS_9                PF13426.1    104 seq420_BIOID47259    -            807   7.5e-32  109.7   0.0   1   2   1.3e-20   2.3e-17   63.1   0.0     3   102    32   133    30   135 0.91 PAS domain
PAS_9                PF13426.1    104 seq420_BIOID47259    -            807   7.5e-32  109.7   0.0   2   2   1.6e-14   2.7e-11   43.6   0.0     3   104   156   258   154   258 0.87 PAS domain
GGDEF                PF00990.16   161 seq420_BIOID47259    -            807   7.1e-22   77.5   0.0   1   1   9.1e-25   1.6e-21   76.4   0.0     3   160   386   533   384   534 0.94 GGDEF domain
PAS                  PF00989.19   113 seq420_BIOID47259    -            807   7.2e-21   73.9   0.1   1   2   1.3e-12   2.1e-09   37.0   0.0    13   112    32   132    24   133 0.77 PAS fold
PAS                  PF00989.19   113 seq420_BIOID47259    -            807   7.2e-21   73.9   0.1   2   2   2.2e-11   3.7e-08   33.0   0.0     7   113   150   256   146   256 0.83 PAS fold
PAS_4                PF08448.5    110 seq420_BIOID47259    -            807   8.6e-14   51.3   0.0   1   1   2.7e-12   4.7e-09   36.1   0.0     1   110   150   261   150   261 0.94 PAS fold
PAS_8                PF13188.1     64 seq420_BIOID47259    -            807   5.7e-12   44.9   0.1   1   2   5.2e-07   0.00088   18.9   0.0    11    50    31    73    14    87 0.67 PAS domain
PAS_8                PF13188.1     64 seq420_BIOID47259    -            807   5.7e-12   44.9   0.1   2   2   2.8e-08   4.8e-05   22.9   0.0     7    44   150   191   141   214 0.67 PAS domain
Trp_Tyr_perm         PF03222.8    394 seq421_BIOID47259    -            415  1.5e-149  498.0  35.8   1   1  1.2e-153  1.7e-149  497.8  24.8     1   394     7   403     7   403 0.99 Tryptophan/tyrosine permease family
Transgly_assoc       PF04226.8     48 seq422_BIOID47259    -             82   1.5e-16   60.0  12.4   1   1   1.1e-20   1.5e-16   60.0   8.6     1    47    33    81    33    82 0.97 Transglycosylase associated protein
Phage_integrase      PF00589.17   173 seq424_BIOID47259    -            200     1e-15   57.7   0.1   1   1     1e-19   1.4e-15   57.2   0.1    16   166    33   183    21   188 0.88 Phage integrase family
RNase_H              PF00075.19   132 seq425_BIOID47259    -            155   2.8e-41  140.8   0.0   1   1   2.3e-45   3.2e-41  140.6   0.0     2   131     3   141     2   142 0.92 RNase H
SKI                  PF01202.17   158 seq428_BIOID47259    -            187   5.6e-14   52.1   0.0   1   1   1.5e-17     7e-14   51.8   0.0     1   130    12   146    12   172 0.76 Shikimate kinase
AAA_17               PF13207.1    121 seq428_BIOID47259    -            187   6.2e-07   30.1   0.1   1   1   3.3e-10   1.5e-06   28.8   0.0     3   110     7   118     6   182 0.71 AAA domain
AAA_33               PF13671.1    143 seq428_BIOID47259    -            187   6.1e-07   29.2   0.0   1   1   6.4e-10   2.9e-06   27.1   0.0     3   143     7   139     6   139 0.77 AAA domain
ABC-3                PF00950.12   258 seq430_BIOID47259    -            285   2.9e-82  275.7  24.8   1   1   4.8e-86   3.3e-82  275.5  17.2     1   257     9   264     9   265 0.99 ABC 3 transport family
FecCD                PF01032.13   311 seq430_BIOID47259    -            285   1.6e-11   43.4  22.1   1   1   2.4e-15   1.6e-11   43.4  15.3   102   287    64   244    45   265 0.82 FecCD transport family
MFS_1                PF07690.11   354 seq431_BIOID47259    -            450   1.5e-54  185.0  52.6   1   1   3.4e-51   1.5e-47  161.9  19.6     1   275    25   318    25   325 0.87 Major Facilitator Superfamily
Sugar_tr             PF00083.19   451 seq431_BIOID47259    -            450   5.2e-08   31.7  47.9   1   1   1.3e-10     6e-07   28.2  33.2    16   435    21   434    13   439 0.77 Sugar (and other) transporter
MFS_2                PF13347.1    427 seq431_BIOID47259    -            450   1.1e-07   30.5  12.3   1   1   2.4e-11   1.1e-07   30.5   8.5   150   343   156   377   145   381 0.89 MFS/sugar transport protein
YfbU                 PF03887.9    166 seq434_BIOID47259    -            164   4.2e-85  283.2   3.1   1   1   3.4e-89   4.7e-85  283.1   2.1     1   166     1   164     1   164 1.00 YfbU domain
LysR_substrate       PF03466.15   209 seq435_BIOID47259    -            308   1.2e-41  142.0   0.1   1   1   2.3e-45   1.6e-41  141.6   0.0     3   206   102   303   100   305 0.97 LysR substrate binding domain
HTH_1                PF00126.22    60 seq435_BIOID47259    -            308   3.1e-16   58.7   0.1   1   1   9.5e-20   6.5e-16   57.7   0.1     1    60    18    77    18    77 0.96 Bacterial regulatory helix-turn-helix protein, lysR family
Aconitase            PF00330.15   465 seq436_BIOID47259    -            891    9e-186  617.7   0.0   1   1  1.6e-189  1.1e-185  617.4   0.0     1   465    57   562    57   562 0.99 Aconitase family (aconitate hydratase)
Aconitase_C          PF00694.14   131 seq436_BIOID47259    -            891   9.7e-49  164.7   0.0   1   1   2.7e-52   1.8e-48  163.8   0.0     3   130   691   818   689   819 0.98 Aconitase C-terminal domain
Aldo_ket_red         PF00248.16   283 seq439_BIOID47259    -            298   5.4e-54  182.7   0.0   1   1   4.5e-58   6.1e-54  182.6   0.0     2   281    17   291    16   293 0.95 Aldo/keto reductase family
tRNA-synt_1b         PF00579.20   292 seq440_BIOID47259    -            334   2.4e-88  295.9   0.0   1   1   2.1e-92   2.8e-88  295.6   0.0     5   291     3   285     1   286 0.98 tRNA synthetases class I (W and Y)
ADH_zinc_N           PF00107.21   130 seq441_BIOID47259    -            349   9.9e-29   99.4   0.1   1   1   3.6e-32   1.6e-28   98.7   0.1     1   129   185   308   185   309 0.95 Zinc-binding dehydrogenase
ADH_N                PF08240.7    109 seq441_BIOID47259    -            349   1.6e-27   95.2   6.2   1   1   6.6e-31     3e-27   94.4   4.3     1   108    27   142    27   143 0.95 Alcohol dehydrogenase GroES-like domain
NAD_binding_2        PF03446.10   162 seq441_BIOID47259    -            349   0.00011   22.0   0.2   1   1   4.4e-08    0.0002   21.1   0.1     4    77   181   257   176   290 0.71 NAD binding domain of 6-phosphogluconate dehydrogenase
OKR_DC_1             PF01276.15   417 seq442_BIOID47259    -            713  1.2e-193  643.2   0.0   1   1  3.3e-197  1.5e-193  642.9   0.0     1   417   130   545   130   545 1.00 Orn/Lys/Arg decarboxylase, major domain
OKR_DC_1_C           PF03711.10   137 seq442_BIOID47259    -            713   4.8e-53  178.7   0.0   1   1   2.3e-56   1.1e-52  177.6   0.0     1   135   570   702   570   704 0.99 Orn/Lys/Arg decarboxylase, C-terminal domain
OKR_DC_1_N           PF03709.10   115 seq442_BIOID47259    -            713   9.4e-27   93.2   0.0   1   1   3.9e-30   1.8e-26   92.3   0.0     1   115    14   124    14   124 0.99 Orn/Lys/Arg decarboxylase, N-terminal domain
Pro_isomerase        PF00160.16   155 seq443_BIOID47259    -            164   3.2e-47  160.4   1.6   1   1   2.6e-51   3.6e-47  160.3   1.1     2   155     2   162     1   162 0.88 Cyclophilin type peptidyl-prolyl cis-trans isomerase/CLD
DUF3279              PF11682.3    128 seq444_BIOID47259    -            133     4e-56  187.9   1.0   1   1   3.4e-60   4.6e-56  187.7   0.7     1   128     1   127     1   127 0.99 Protein of unknown function (DUF3279)
DUF940               PF06082.6    658 seq445_BIOID47259    -            698  1.3e-257  856.5  13.2   1   1  1.1e-261  1.5e-257  856.3   9.1     1   658    29   693    29   693 0.97 Bacterial putative lipoprotein (DUF940)
DUF2623              PF11115.3     95 seq446_BIOID47259    -             95     2e-54  181.4   1.9   1   1   1.6e-58   2.1e-54  181.3   1.3     1    95     1    95     1    95 0.99 Protein of unknown function (DUF2623)
HlyD                 PF00529.15   306 seq447_BIOID47259    -            332   7.2e-27   94.3  14.7   1   1     3e-30     1e-26   93.8  10.2     1   263    43   293    43   329 0.80 HlyD family secretion protein
HlyD_3               PF13437.1    105 seq447_BIOID47259    -            332   6.6e-15   55.2   0.1   1   1   8.1e-16   2.8e-12   46.8   0.0     1   101   206   314   206   318 0.80 HlyD family secretion protein
HlyD_2               PF12700.2    328 seq447_BIOID47259    -            332   1.7e-14   53.6   0.4   1   1   6.2e-17   2.1e-13   50.0   0.3    10   265    33   323    27   328 0.77 HlyD family secretion protein
Biotin_lipoyl_2      PF13533.1     50 seq447_BIOID47259    -            332   8.9e-12   44.3   0.0   1   1   2.6e-15   8.9e-12   44.3   0.0     1    49    43    91    43    92 0.96 Biotin-lipoyl like
YceG                 PF02618.11   297 seq449_BIOID47259    -            340     4e-95  318.1   0.0   1   1   3.4e-99   4.6e-95  317.9   0.0     3   297    42   330    40   330 0.94 YceG-like family
Aminotran_1_2        PF00155.16   363 seq454_BIOID47259    -            356   3.4e-68  230.1   0.0   1   1     3e-72   4.1e-68  229.8   0.0    31   363    46   351    30   351 0.94 Aminotransferase class I and II
Malate_synthase      PF01274.17   523 seq455_BIOID47259    -            533    5e-214  711.0   0.0   1   1  4.1e-218  5.6e-214  710.8   0.0     2   522    12   532    11   533 0.99 Malate synthase
IU_nuc_hydro         PF01156.14   314 seq456_BIOID47259    -            311  8.9e-102  340.4   0.1   1   1  7.2e-106  9.8e-102  340.2   0.1     3   311     4   308     2   311 0.95 Inosine-uridine preferring nucleoside hydrolase
HHA                  PF05321.6     57 seq458_BIOID47259    -             46   7.2e-23   80.3   0.2   1   1   5.7e-27   7.8e-23   80.2   0.1    15    57     1    43     1    43 0.98 Haemolysin expression modulating protein
Peptidase_M48        PF01435.13   226 seq460_BIOID47259    -            252   3.1e-26   92.2   0.1   1   1   2.9e-30   3.9e-26   91.8   0.1     5   226    40   241    36   241 0.89 Peptidase family M48
ChaC                 PF04752.7    177 seq462_BIOID47259    -            238   3.4e-53  180.1   0.0   1   1   3.1e-57   4.2e-53  179.8   0.0     1   176    54   222    54   223 0.96 ChaC-like protein
PseudoU_synth_2      PF00849.17   164 seq463_BIOID47259    -            231   5.4e-18   65.2   0.0   1   1   1.5e-21   9.9e-18   64.3   0.0     2   164    62   192    61   192 0.90 RNA pseudouridylate synthase
S4                   PF01479.20    48 seq463_BIOID47259    -            231   6.5e-09   34.9   0.1   1   1   1.8e-12   1.2e-08   34.0   0.1     1    47     1    46     1    47 0.91 S4 domain
T2SF                 PF00482.18   124 seq464_BIOID47259    -            365   7.5e-30  103.2   4.4   1   2   1.1e-17   1.5e-13   50.6   0.0     1   124    27   155    27   155 0.94 Type II secretion system (T2SS), protein F
T2SF                 PF00482.18   124 seq464_BIOID47259    -            365   7.5e-30  103.2   4.4   2   2   3.1e-18   4.3e-14   52.3   2.0     1   123   232   353   232   354 0.97 Type II secretion system (T2SS), protein F
Hydrolase            PF00702.21   204 seq465_BIOID47259    -            682   1.2e-36  127.0   4.7   1   1   3.6e-40   1.2e-36  127.0   3.3     1   204   301   530   301   530 0.81 haloacid dehalogenase-like hydrolase
E1-E2_ATPase         PF00122.15   230 seq465_BIOID47259    -            682   1.4e-34  119.0   0.2   1   1   4.1e-38   1.4e-34  119.0   0.1     3   230    73   297    71   297 0.93 E1-E2 ATPase
HAD                  PF12710.2    191 seq465_BIOID47259    -            682   2.5e-14   53.7   0.0   1   1   1.5e-17   5.1e-14   52.7   0.0     2   190   305   526   304   527 0.67 haloacid dehalogenase-like hydrolase
Hydrolase_3          PF08282.7    254 seq465_BIOID47259    -            682   2.2e-05   24.0   1.2   1   1   4.3e-08   0.00015   21.3   0.3   193   241   501   549   497   556 0.89 haloacid dehalogenase-like hydrolase
Pyridox_oxidase      PF01243.15    89 seq466_BIOID47259    -            218   4.8e-25   87.2   0.0   1   1   1.5e-28   6.8e-25   86.7   0.0     2    86    40   122    39   125 0.96 Pyridoxamine 5'-phosphate oxidase
PNPOx_C              PF10590.4     42 seq466_BIOID47259    -            218   5.3e-20   70.5   2.6   1   1   2.9e-23   1.3e-19   69.2   1.8     1    42   178   218   178   218 0.99 Pyridoxine 5'-phosphate oxidase C-terminal dimerisation region
Pyridox_oxase_2      PF12766.2    100 seq466_BIOID47259    -            218   2.9e-05   24.1   0.0   1   1     1e-08   4.8e-05   23.4   0.0     5    96    36   118    32   122 0.88 Pyridoxamine 5'-phosphate oxidase
Glucosaminidase      PF01832.15   134 seq467_BIOID47259    -            274   1.9e-24   86.2   1.6   1   1   1.4e-28   1.9e-24   86.2   1.1     8   133   142   267   136   268 0.82 Mannosyl-glycoprotein endo-beta-N-acetylglucosaminidase
ABC_membrane         PF00664.18   275 seq470_BIOID47259    -            593   8.7e-35  120.3   8.8   1   1   1.6e-38   1.1e-34  120.0   6.1     3   274    27   297    25   298 0.91 ABC transporter transmembrane region
ABC_tran             PF00005.22   118 seq470_BIOID47259    -            593   1.2e-19   70.6   0.1   1   1   3.9e-23   2.6e-19   69.5   0.0     1   118   381   505   381   505 0.94 ABC transporter
Iron_traffic         PF04362.9     88 seq472_BIOID47259    -             91   1.5e-41  139.5   1.1   1   1   1.2e-45   1.7e-41  139.4   0.8     1    88     1    88     1    88 0.99 Bacterial Fe(2+) trafficking
Epimerase_2          PF02350.14   346 seq473_BIOID47259    -            390  1.4e-126  421.8   0.0   1   1  1.2e-130  1.7e-126  421.5   0.0     2   346    36   384    35   384 0.97 UDP-N-acetylglucosamine 2-epimerase
UPF0081              PF03652.10   135 seq474_BIOID47259    -            138   4.2e-44  149.8   0.0   1   1   3.4e-48   4.6e-44  149.7   0.0     2   135     4   136     3   136 0.98 Uncharacterised protein family (UPF0081)
Glyco_tran_WecB      PF03808.8    172 seq475_BIOID47259    -            246   3.3e-56  189.2   0.2   1   1   3.4e-60   4.6e-56  188.7   0.1     2   172    61   231    60   231 0.96 Glycosyl transferase WecB/TagA/CpsF family
BPD_transp_1         PF00528.17   185 seq476_BIOID47259    -            339     2e-46  157.7  14.5   1   1   1.4e-50     2e-46  157.7  10.0     1   184   114   336   114   337 0.99 Binding-protein-dependent transport system inner membrane component
adh_short            PF00106.20   167 seq477_BIOID47259    -            263   1.7e-37  128.8   0.3   1   1   4.6e-41   2.1e-37  128.5   0.2     1   166     7   173     7   174 0.95 short chain dehydrogenase
adh_short_C2         PF13561.1    243 seq477_BIOID47259    -            263   3.4e-34  118.6   0.0   1   1   8.7e-38   3.9e-34  118.4   0.0     1   242    13   253    13   254 0.90 Enoyl-(Acyl carrier protein) reductase
KR                   PF08659.5    181 seq477_BIOID47259    -            263   2.4e-19   69.5   0.1   1   1   7.2e-23   3.3e-19   69.1   0.1     2   157     8   163     7   186 0.91 KR domain
NDK                  PF00334.14   135 seq479_BIOID47259    -            143   2.2e-54  182.8   0.0   1   1   1.8e-58   2.4e-54  182.6   0.0     1   134     4   137     4   138 0.99 Nucleoside diphosphate kinase
CcmH                 PF03918.9    148 seq480_BIOID47259    -            350     8e-53  177.2   0.1   1   1   1.3e-55   4.5e-52  174.8   0.0     2   131     4   131     1   149 0.90 Cytochrome C biogenesis protein
DUF2235              PF09994.4    277 seq481_BIOID47259    -            597     3e-12   46.3   0.0   1   1   2.3e-14   3.2e-10   39.7   0.0   152   277   179   336   114   336 0.75 Uncharacterized conserved protein (DUF2235)
Fer4_7               PF12838.2     52 seq486_BIOID47259    -            231   3.9e-14   52.6  24.6   1   1   7.1e-11   9.8e-08   32.1   6.1     1    52    60   115    60   115 0.83 4Fe-4S dicluster domain
Fer4                 PF00037.22    24 seq486_BIOID47259    -            231   9.2e-11   40.7  35.1   1   1   1.9e-09   2.6e-06   26.6   1.2     6    23    59    76    57    77 0.89 4Fe-4S binding domain
Fer4_4               PF12800.2     17 seq486_BIOID47259    -            231   9.6e-08   31.6  34.5   1   3     4e-06    0.0055   16.8   3.4     3    17    60    74    58    74 0.90 4Fe-4S binding domain
Fer4_4               PF12800.2     17 seq486_BIOID47259    -            231   9.6e-08   31.6  34.5   2   3   4.2e-05     0.057   13.6   0.4     1    15   136   155   136   168 0.80 4Fe-4S binding domain
Fer4_4               PF12800.2     17 seq486_BIOID47259    -            231   9.6e-08   31.6  34.5   3   3   3.2e-05     0.044   14.0   3.0     1    14   183   196   183   198 0.94 4Fe-4S binding domain
Epimerase            PF01370.16   236 seq487_BIOID47259    -            310   9.4e-50  169.1   0.0   1   1   4.3e-53   1.2e-49  168.8   0.0     1   236     2   236     2   236 0.92 NAD dependent epimerase/dehydratase family
3Beta_HSD            PF01073.14   280 seq487_BIOID47259    -            310   3.8e-12   45.3   0.0   1   1   1.9e-15   5.3e-12   44.9   0.0     1   223     3   219     3   224 0.79 3-beta hydroxysteroid dehydrogenase/isomerase family
RmlD_sub_bind        PF04321.12   287 seq487_BIOID47259    -            310   3.9e-10   38.9   0.0   1   1     3e-13   8.3e-10   37.9   0.0     3   155     2   174     1   269 0.80 RmlD substrate binding domain
NAD_binding_4        PF07993.7    249 seq487_BIOID47259    -            310   1.8e-07   30.2   0.0   1   1   3.6e-08   9.9e-05   21.2   0.0    86   210    67   184    47   220 0.84 Male sterility protein
SBP_bac_11           PF13531.1    231 seq488_BIOID47259    -            329   1.4e-44  152.3   0.2   1   1     5e-48   1.7e-44  152.0   0.1     4   231    28   280    25   280 0.87 Bacterial extracellular solute-binding protein
SBP_bac_1            PF01547.20   314 seq488_BIOID47259    -            329   1.5e-18   67.5   2.8   1   1   5.5e-22   1.9e-18   67.1   2.0     4   314    32   272    29   272 0.88 Bacterial extracellular solute-binding protein
SBP_bac_8            PF13416.1    281 seq488_BIOID47259    -            329   1.7e-13   50.8   1.0   1   1   8.2e-17   2.8e-13   50.1   0.7    85   262   108   281    34   299 0.75 Bacterial extracellular solute-binding protein
SBP_bac_6            PF13343.1    242 seq488_BIOID47259    -            329   3.7e-13   49.2   1.1   1   1     2e-16   6.7e-13   48.3   0.8    53   235   112   303    75   306 0.83 Bacterial extracellular solute-binding protein
Trans_reg_C          PF00486.23    77 seq489_BIOID47259    -            251   8.3e-21   73.5   0.2   1   1   6.4e-24   4.3e-20   71.2   0.0     2    77   170   245   169   245 0.98 Transcriptional regulatory protein, C terminal
Response_reg         PF00072.19   112 seq489_BIOID47259    -            251     1e-19   70.4   0.1   1   1   2.3e-23   1.6e-19   69.8   0.1     2   111    17   124    16   125 0.97 Response regulator receiver domain
NLPC_P60             PF00877.14   105 seq490_BIOID47259    -            154     4e-31  106.8   0.1   1   1   3.5e-35   4.8e-31  106.5   0.1     1   105    47   153    47   153 0.98 NlpC/P60 family
Ribosomal_S7         PF00177.16   148 seq491_BIOID47259    -            156     3e-62  208.4   1.6   1   1   2.4e-66   3.3e-62  208.3   1.1     1   148     1   149     1   149 0.99 Ribosomal protein S7p/S5e
ABC_tran             PF00005.22   118 seq492_BIOID47259    -            715   1.9e-19   70.0   0.0   1   1   5.2e-23   3.5e-19   69.1   0.0     1   118   514   641   514   641 0.94 ABC transporter
ABC_membrane         PF00664.18   275 seq492_BIOID47259    -            715   2.9e-18   66.1   7.9   1   1   5.8e-22     4e-18   65.7   5.5     4   266   157   418   155   427 0.89 ABC transporter transmembrane region
DUF2767              PF10965.3     69 seq493_BIOID47259    -             69   8.2e-42  140.7   2.3   1   1   6.5e-46     9e-42  140.6   1.6     1    69     1    69     1    69 0.99 Protein of unknown function (DUF2767)
RmuC                 PF02646.11   305 seq494_BIOID47259    -            475  3.8e-112  373.9   2.3   1   1  2.8e-116  3.8e-112  373.9   1.6     1   304   135   437   135   438 0.99 RmuC family
Rnf-Nqr              PF02508.9    190 seq496_BIOID47259    -            193   2.6e-71  239.0  21.0   1   1   2.1e-75   2.9e-71  238.8  14.6     1   189     1   191     1   192 0.99 Rnf-Nqr subunit, membrane protein
TraK                 PF06586.6    234 seq497_BIOID47259    -            242   4.3e-70  235.3   0.0   1   1   3.4e-74   4.7e-70  235.2   0.0     5   234    12   235     1   235 0.97 TraK protein
Oligomerisation      PF02410.10   100 seq498_BIOID47259    -            105   3.4e-33  113.5   0.2   1   1   2.8e-37   3.8e-33  113.3   0.1     4   100     9   104     6   104 0.97 Oligomerisation domain
GcpE                 PF04551.9    359 seq500_BIOID47259    -            372  1.3e-128  428.6   0.2   1   1  1.1e-132  1.5e-128  428.4   0.1     2   357    13   354    12   356 0.98 GcpE protein
Aminotran_5          PF00266.14   371 seq502_BIOID47259    -            404   7.2e-93  311.1   0.0   1   1   1.8e-96   8.4e-93  310.9   0.0     1   370     5   368     5   369 0.97 Aminotransferase class-V
Beta_elim_lyase      PF01212.16   290 seq502_BIOID47259    -            404   4.7e-07   29.1   0.1   1   1   1.5e-10   6.9e-07   28.5   0.1    34   231    54   239    39   297 0.75 Beta-eliminating lyase
Cys_Met_Meta_PP      PF01053.15   386 seq502_BIOID47259    -            404   8.9e-06   24.1   0.0   1   1   5.1e-09   2.3e-05   22.7   0.0    58   185    52   188    25   211 0.76 Cys/Met metabolism PLP-dependent enzyme
HOK_GEF              PF01848.11    43 seq503_BIOID47259    -             51   4.9e-19   67.2   7.8   1   1     4e-23   5.4e-19   67.1   5.4     2    43     6    47     5    47 0.98 Hok/gef family
PTA_PTB              PF01515.14   319 seq504_BIOID47259    -            338  1.2e-121  405.5   0.0   1   1    1e-125  1.4e-121  405.3   0.0     2   319     2   320     1   320 0.99 Phosphate acetyl/butaryl transferase
PdxJ                 PF03740.8    239 seq507_BIOID47259    -            248  5.7e-106  352.8   4.3   1   1  4.8e-110  6.6e-106  352.6   3.0     2   237    10   243     9   245 0.99 Pyridoxal phosphate biosynthesis protein PdxJ
Phage_AlpA           PF05930.7     51 seq508_BIOID47259    -             88   2.6e-26   90.9   0.0   1   1   4.8e-30   3.3e-26   90.6   0.0     1    51    25    75    25    75 0.99 Prophage CP4-57 regulatory protein (AlpA)
HTH_17               PF12728.2     51 seq508_BIOID47259    -             88   6.3e-10   39.0   0.0   1   1   1.1e-13   7.8e-10   38.7   0.0     2    50    28    78    27    79 0.87 Helix-turn-helix domain
Hydrolase_3          PF08282.7    254 seq509_BIOID47259    -            276   3.3e-51  174.2   0.0   1   1   5.4e-55   3.7e-51  174.0   0.0     2   254    10   262     9   262 0.98 haloacid dehalogenase-like hydrolase
S6PP                 PF05116.8    247 seq509_BIOID47259    -            276   1.8e-17   63.3   0.0   1   2     2e-08   0.00014   21.1   0.0     4    79     8    83     5   111 0.71 Sucrose-6F-phosphate phosphohydrolase
S6PP                 PF05116.8    247 seq509_BIOID47259    -            276   1.8e-17   63.3   0.0   2   2   2.9e-14     2e-10   40.2   0.0   119   213   149   240   143   257 0.87 Sucrose-6F-phosphate phosphohydrolase
DXP_reductoisom      PF02670.11   129 seq510_BIOID47259    -            398   1.2e-48  164.7   0.6   1   1   2.6e-52   1.2e-48  164.7   0.4     1   129     4   132     4   132 0.99 1-deoxy-D-xylulose 5-phosphate reductoisomerase
DXPR_C               PF13288.1    121 seq510_BIOID47259    -            398   2.4e-45  153.3   0.3   1   1   1.1e-48   5.2e-45  152.2   0.2     1   121   271   389   271   389 0.99 DXP reductoisomerase C-terminal domain
DXP_redisom_C        PF08436.7     84 seq510_BIOID47259    -            398   7.7e-34  115.3   0.0   1   1   4.4e-37     2e-33  113.9   0.0     1    84   146   239   146   239 0.96 1-deoxy-D-xylulose 5-phosphate reductoisomerase C-terminal
Pmp3                 PF01679.12    51 seq511_BIOID47259    -             52   6.9e-21   73.6   7.8   1   1   5.2e-25   7.1e-21   73.5   5.4     3    49     3    49     1    51 0.95 Proteolipid membrane potential modulator
DUF3279              PF11682.3    128 seq512_BIOID47259    -            135   1.7e-58  195.6   4.9   1   1   1.4e-62   1.9e-58  195.4   3.4     1   127     2   127     2   128 0.98 Protein of unknown function (DUF3279)
HAD_2                PF13419.1    176 seq514_BIOID47259    -            216   5.3e-23   82.0   0.0   1   1   1.8e-26   6.2e-23   81.8   0.0     2   176     7   181     6   181 0.83 Haloacid dehalogenase-like hydrolase
Hydrolase            PF00702.21   204 seq514_BIOID47259    -            216   1.3e-18   68.1   0.0   1   1   8.8e-21     3e-17   63.7   0.0     2   204     4   175     3   175 0.82 haloacid dehalogenase-like hydrolase
Hydrolase_like       PF13242.1     75 seq514_BIOID47259    -            216   2.2e-07   30.3   0.0   1   1   2.5e-10   8.6e-07   28.4   0.0     2    49   136   182   135   202 0.93 HAD-hyrolase-like
HAD                  PF12710.2    191 seq514_BIOID47259    -            216   5.7e-07   29.7   0.0   1   1     2e-10     7e-07   29.4   0.0     1   138     6   134     6   190 0.62 haloacid dehalogenase-like hydrolase
N_methyl_2           PF13544.1     31 seq516_BIOID47259    -            146   3.3e-09   35.7   0.6   1   1   8.6e-13   5.9e-09   34.8   0.4    11    31     2    22     1    22 0.94 Type IV pilin N-term methylation site GFxxxE
N_methyl             PF07963.7     20 seq516_BIOID47259    -            146   3.3e-07   29.5   3.6   1   1   9.3e-11   6.4e-07   28.6   2.5     1    20     5    24     5    24 0.95 Prokaryotic N-terminal methylation motif
DUF3296              PF11726.3    180 seq517_BIOID47259    -            199   6.2e-31  107.2   0.7   1   1   5.4e-35   7.3e-31  106.9   0.5     2   170    19   169    18   176 0.89 Protein of unknown function (DUF3296)
ABC_tran             PF00005.22   118 seq518_BIOID47259    -            255   5.8e-21   74.9   0.0   1   1   1.9e-24   8.7e-21   74.3   0.0     1   117    41   156    41   157 0.90 ABC transporter
Peptidase_M23        PF01551.17    96 seq519_BIOID47259    -            440   2.3e-34  117.2   0.2   1   1   1.4e-37   4.8e-34  116.1   0.2     2    96   313   407   312   407 0.98 Peptidase family M23
OapA                 PF04225.7     85 seq519_BIOID47259    -            440   8.3e-11   41.5   0.5   1   1   3.5e-11   1.2e-07   31.3   0.0     3    81    96   172    94   176 0.88 Opacity-associated protein A LysM-like domain
LysM                 PF01476.15    44 seq519_BIOID47259    -            440   9.3e-08   31.7   0.9   1   1     6e-11     2e-07   30.6   0.1     1    43    98   141    98   142 0.94 LysM domain
OapA_N               PF08525.6     30 seq519_BIOID47259    -            440   3.5e-07   29.6   0.2   1   1   1.8e-10     6e-07   28.9   0.2     2    29    11    39    10    40 0.92 Opacity-associated protein A N-terminal motif
PHP                  PF02811.14   175 seq521_BIOID47259    -            293   7.8e-33  113.5   0.1   1   1   7.6e-37     1e-32  113.1   0.0     1   169    10   233    10   239 0.92 PHP domain
TonB_dep_Rec         PF00593.19   276 seq522_BIOID47259    -            725   3.1e-32  112.5  13.3   1   1   4.5e-36   3.1e-32  112.5   9.2     1   275   456   723   456   724 0.88 TonB dependent receptor
Plug                 PF07715.10   108 seq522_BIOID47259    -            725     1e-30  106.1   0.9   1   1   5.8e-34     4e-30  104.2   0.6     8   108    50   164    44   164 0.96 TonB-dependent Receptor Plug Domain
AIRS_C               PF02769.17   153 seq524_BIOID47259    -            347   5.9e-29  100.9   0.4   1   1   1.2e-32   8.2e-29  100.4   0.3     1   151   169   343   169   345 0.85 AIR synthase related protein, C-terminal domain
AIRS                 PF00586.19    96 seq524_BIOID47259    -            347   1.8e-19   69.6   0.2   1   1   6.9e-23   4.7e-19   68.2   0.1     2    95    50   140    49   141 0.97 AIR synthase related protein, N-terminal domain
Oxidored_q6          PF01058.17   131 seq526_BIOID47259    -            372   1.6e-32  111.7   1.4   1   1   1.7e-36   2.3e-32  111.2   0.5     1   130    59   204    59   205 0.96 NADH ubiquinone oxidoreductase, 20 Kd subunit
LysR_substrate       PF03466.15   209 seq527_BIOID47259    -            293   1.4e-45  154.8   0.1   1   1   3.1e-49   2.1e-45  154.2   0.1     2   204    85   282    84   285 0.98 LysR substrate binding domain
HTH_1                PF00126.22    60 seq527_BIOID47259    -            293   2.5e-18   65.4   0.9   1   1   6.9e-22   4.7e-18   64.5   0.6     1    60     3    62     3    62 0.97 Bacterial regulatory helix-turn-helix protein, lysR family
MerR_2               PF13591.1     84 seq528_BIOID47259    -            101   7.9e-30  102.1   0.2   1   1   6.7e-34   9.1e-30  101.9   0.2     1    84     8    92     8    92 0.95 MerR HTH family regulatory protein
LysR_substrate       PF03466.15   209 seq529_BIOID47259    -            311   7.2e-44  149.2   3.7   1   1   1.3e-47   9.2e-44  148.9   2.6     4   207    92   293    89   295 0.97 LysR substrate binding domain
HTH_1                PF00126.22    60 seq529_BIOID47259    -            311   6.1e-18   64.2   0.5   1   1   2.3e-21   1.6e-17   62.8   0.3     1    59     6    64     6    65 0.97 Bacterial regulatory helix-turn-helix protein, lysR family
Aconitase            PF00330.15   465 seq530_BIOID47259    -            466  7.3e-198  657.6   0.2   1   1    6e-202  8.2e-198  657.4   0.1     1   465     4   457     4   457 0.99 Aconitase family (aconitate hydratase)
EamA                 PF00892.15   126 seq532_BIOID47259    -            325   9.6e-36  122.4  40.5   1   2   5.4e-20   7.4e-16   58.2   9.7     1   126    34   163    34   163 0.85 EamA-like transporter family
EamA                 PF00892.15   126 seq532_BIOID47259    -            325   9.6e-36  122.4  40.5   2   2   8.8e-24   1.2e-19   70.4  12.8     1   126   185   309   185   309 0.96 EamA-like transporter family
ACP_syn_III_C        PF08541.5     90 seq533_BIOID47259    -            317   2.8e-37  126.5   0.0   1   1   2.8e-40   9.5e-37  124.7   0.0     1    90   228   317   228   317 0.98 3-Oxoacyl-[acyl-carrier-protein (ACP)] synthase III C terminal
ACP_syn_III          PF08545.5     80 seq533_BIOID47259    -            317   4.2e-30  103.1   1.3   1   1   2.3e-33     8e-30  102.2   0.9     1    80   106   183   106   183 0.99 3-Oxoacyl-[acyl-carrier-protein (ACP)] synthase III
HMG_CoA_synt_N       PF01154.12   174 seq533_BIOID47259    -            317   1.2e-05   24.8   0.1   1   1   5.7e-09     2e-05   24.1   0.1     7   150     5   143     2   167 0.85 Hydroxymethylglutaryl-coenzyme A synthase N terminal
Chal_sti_synt_N      PF00195.14   227 seq533_BIOID47259    -            317   2.5e-05   23.5   0.7   1   1   1.3e-08   4.5e-05   22.6   0.5    98   225    48   168    21   170 0.81 Chalcone and stilbene synthases, N-terminal domain
Oxidored_FMN         PF00724.15   341 seq534_BIOID47259    -            380   7.8e-80  268.2   0.0   1   1   6.6e-84     9e-80  268.0   0.0     1   340     7   343     7   344 0.90 NADH:flavin oxidoreductase / NADH oxidase family
AA_permease          PF00324.16   479 seq535_BIOID47259    -            456  4.9e-127  424.0  47.6   1   1  7.9e-131  5.4e-127  423.9  33.0     1   476    18   453    18   456 0.98 Amino acid permease
AA_permease_2        PF13520.1    426 seq535_BIOID47259    -            456   3.3e-44  151.0  50.9   1   1   6.1e-48   4.2e-44  150.6  35.3     8   412    21   425    17   443 0.85 Amino acid permease
EutB                 PF06751.6    444 seq536_BIOID47259    -            453  2.5e-230  764.2   0.6   1   1  2.1e-234  2.9e-230  764.0   0.4     1   444    11   452    11   452 1.00 Ethanolamine ammonia lyase large subunit (EutB)
AAA_2                PF07724.9    171 seq538_BIOID47259    -            857   4.5e-59  199.0   0.0   1   1     1e-59   1.2e-56  191.1   0.0     1   171   596   760   596   760 0.98 AAA domain (Cdc48 subfamily)
ClpB_D2-small        PF10431.4     81 seq538_BIOID47259    -            857   1.1e-28   98.8   2.2   1   1   1.3e-31   1.7e-28   98.2   0.2     1    80   766   845   766   846 0.98 C-terminal, D2-small domain, of ClpB protein
AAA                  PF00004.24   132 seq538_BIOID47259    -            857     5e-28   97.8   0.0   1   2   5.7e-17   7.1e-14   52.0   0.0     2   128   203   337   202   341 0.82 ATPase family associated with various cellular activities (AAA)
AAA                  PF00004.24   132 seq538_BIOID47259    -            857     5e-28   97.8   0.0   2   2   5.8e-14   7.2e-11   42.2   0.0     2   117   602   727   601   738 0.86 ATPase family associated with various cellular activities (AAA)
Clp_N                PF02861.15    53 seq538_BIOID47259    -            857     2e-27   94.7   6.1   1   2   3.4e-16   4.2e-13   48.9   0.1     1    53    17    69    17    69 0.98 Clp amino terminal domain
Clp_N                PF02861.15    53 seq538_BIOID47259    -            857     2e-27   94.7   6.1   2   2   4.7e-16   5.8e-13   48.4   0.1     1    53    94   145    94   145 0.96 Clp amino terminal domain
AAA_5                PF07728.9    139 seq538_BIOID47259    -            857   4.8e-19   68.3   0.6   1   1   8.6e-16   1.1e-12   47.7   0.0     2   124   601   721   600   732 0.84 AAA domain (dynein-related subfamily)
AAA_16               PF13191.1    166 seq538_BIOID47259    -            857     9e-12   45.5   4.8   1   1   9.8e-10   1.2e-06   28.8   0.2     2   141   180   281   179   306 0.81 AAA ATPase domain
Sigma54_activat      PF00158.21   168 seq538_BIOID47259    -            857   7.9e-10   38.3   0.1   1   1   7.9e-10   9.8e-07   28.2   0.0    23   156   599   731   570   743 0.77 Sigma-54 interaction domain
Ribosomal_L10        PF00466.15   100 seq539_BIOID47259    -            165   2.5e-26   91.3   0.0   1   1   2.6e-30   3.6e-26   90.8   0.0     3   100     5   101     3   101 0.98 Ribosomal protein L10
DSBA                 PF01323.15   193 seq540_BIOID47259    -            208   1.1e-31  109.8   3.4   1   1   1.3e-34   9.2e-31  106.7   2.4     1   192    40   197    40   198 0.95 DSBA-like thioredoxin domain
Thioredoxin_4        PF13462.1    163 seq540_BIOID47259    -            208   4.5e-10   39.6   0.0   1   1   9.5e-14   6.5e-10   39.1   0.0    16   149    40   180    33   191 0.71 Thioredoxin
S-AdoMet_synt_C      PF02773.11   138 seq541_BIOID47259    -            388   3.8e-76  253.3   0.0   1   1   1.3e-79   5.8e-76  252.7   0.0     1   138   237   374   237   374 1.00 S-adenosylmethionine synthetase, C-terminal domain
S-AdoMet_synt_M      PF02772.11   120 seq541_BIOID47259    -            388   5.5e-51  171.4   0.0   1   1   3.8e-54   1.7e-50  169.8   0.0     2   120   118   235   117   235 0.99 S-adenosylmethionine synthetase, central domain
S-AdoMet_synt_N      PF00438.15   100 seq541_BIOID47259    -            388   2.1e-43  146.5   0.1   1   1   8.6e-47   3.9e-43  145.6   0.1     2   100     7   105     6   105 0.99 S-adenosylmethionine synthetase, N-terminal domain
FtsJ                 PF01728.14   181 seq542_BIOID47259    -            209     7e-57  192.2   0.0   1   1   6.1e-61   8.3e-57  191.9   0.0     1   181    31   207    31   207 0.98 FtsJ-like methyltransferase
SmpA_OmlA            PF04355.8     71 seq543_BIOID47259    -            112   8.1e-13   47.6   0.0   1   1   7.7e-17     1e-12   47.3   0.0     6    70    33    96    29    97 0.95 SmpA / OmlA family
YccV-like            PF08755.6    100 seq545_BIOID47259    -            122   5.9e-25   86.9   0.0   1   1   5.1e-29     7e-25   86.7   0.0     2    99    21   118    20   119 0.96 Hemimethylated DNA-binding protein YccV like
Ada_Zn_binding       PF02805.11    66 seq546_BIOID47259    -            354   6.9e-34  115.1   2.5   1   1   5.4e-37   1.5e-33  114.0   1.7     1    66    10    75    10    75 0.99 Metal binding domain of Ada
DNA_binding_1        PF01035.15    85 seq546_BIOID47259    -            354   4.1e-32  109.6   2.2   1   1   2.6e-35     7e-32  108.9   0.4     1    81   269   349   269   353 0.97 6-O-methylguanine DNA methyltransferase, DNA binding domain
Methyltransf_1N      PF02870.10    77 seq546_BIOID47259    -            354     2e-20   73.0   0.0   1   1   1.3e-23   3.4e-20   72.2   0.0     2    77   189   266   188   266 0.98 6-O-methylguanine DNA methyltransferase, ribonuclease-like domain
HTH_AraC             PF00165.18    42 seq546_BIOID47259    -            354   1.3e-16   59.7   0.0   1   1   1.2e-13   3.2e-10   39.3   0.0     7    42    98   133    95   133 0.94 Bacterial regulatory helix-turn-helix proteins, AraC family
HTH_18               PF12833.2     81 seq546_BIOID47259    -            354   5.4e-16   58.3   0.2   1   1     2e-19   5.4e-16   58.3   0.1     1    80   105   182   105   183 0.97 Helix-turn-helix domain
LysM                 PF01476.15    44 seq547_BIOID47259    -            149   1.5e-11   43.8   0.0   1   1   4.3e-15     3e-11   42.9   0.0     1    44    99   147    99   147 0.97 LysM domain
BON                  PF04972.12    64 seq547_BIOID47259    -            149   7.5e-10   38.3   3.1   1   1   1.8e-13   1.2e-09   37.6   2.1     2    61    29    88    28    90 0.93 BON domain
SPOUT_MTase          PF02590.12   155 seq548_BIOID47259    -            155   4.9e-52  175.6   0.0   1   1     4e-56   5.5e-52  175.4   0.0     1   155     1   153     1   153 0.99 Predicted SPOUT methyltransferase
MFS_1                PF07690.11   354 seq551_BIOID47259    -            452   3.9e-47  160.5  36.0   1   1     5e-49   3.4e-45  154.2  20.1     1   353    34   399    34   400 0.84 Major Facilitator Superfamily
MFS_2                PF13347.1    427 seq551_BIOID47259    -            452   2.3e-09   36.0  25.9   1   1   3.7e-12   2.5e-08   32.6  11.6    23   334    50   367    29   376 0.75 MFS/sugar transport protein
Peripla_BP_4         PF13407.1    258 seq552_BIOID47259    -            318   3.2e-44  151.1   6.8   1   1   8.7e-48     4e-44  150.8   4.7     1   243    26   274    26   287 0.91 Periplasmic binding protein domain
Peripla_BP_1         PF00532.16   279 seq552_BIOID47259    -            318     1e-16   60.8   0.1   1   1   2.8e-20   1.3e-16   60.5   0.1    15   224    37   253    25   298 0.84 Periplasmic binding proteins and sugar binding domain of LacI family
Fer4_7               PF12838.2     52 seq553_BIOID47259    -            164   6.7e-15   55.1  26.9   1   2     8e-11   1.1e-07   32.0   7.4     1    50    36    81    36    83 0.94 4Fe-4S dicluster domain
Fer4_7               PF12838.2     52 seq553_BIOID47259    -            164   6.7e-15   55.1  26.9   2   2     6e-10   8.2e-07   29.1   5.7     3    52   108   155   101   155 0.91 4Fe-4S dicluster domain
Fer4_9               PF13187.1     55 seq553_BIOID47259    -            164   1.6e-14   53.7  24.7   1   2     2e-09   2.7e-06   27.4   7.6     2    52    37    81    36    83 0.92 4Fe-4S dicluster domain
Fer4_9               PF13187.1     55 seq553_BIOID47259    -            164   1.6e-14   53.7  24.7   2   2   5.8e-11     8e-08   32.3   4.0     4    55   109   156   108   156 0.86 4Fe-4S dicluster domain
Fer4                 PF00037.22    24 seq553_BIOID47259    -            164   3.4e-14   51.6  25.1   1   1     3e-10   4.1e-07   29.2   1.0     3    24   136   157   134   157 0.90 4Fe-4S binding domain
Fer4_10              PF13237.1     52 seq553_BIOID47259    -            164   9.7e-10   37.9  27.5   1   1   4.3e-09   5.9e-06   25.8   6.3     8    52    36    80    32    80 0.81 4Fe-4S dicluster domain
Fer4_4               PF12800.2     17 seq553_BIOID47259    -            164   7.4e-09   35.1  30.9   1   3   2.1e-05     0.028   14.6   0.9     4    15    37    48    31    54 0.91 4Fe-4S binding domain
Fer4_4               PF12800.2     17 seq553_BIOID47259    -            164   7.4e-09   35.1  30.9   2   3   0.00018      0.25   11.6   1.0     4    15   102   118   100   127 0.75 4Fe-4S binding domain
Fer4_4               PF12800.2     17 seq553_BIOID47259    -            164   7.4e-09   35.1  30.9   3   3   1.4e-06    0.0019   18.2   2.7     1    16   138   153   138   155 0.91 4Fe-4S binding domain
Fer4_6               PF12837.2     24 seq553_BIOID47259    -            164   7.6e-09   34.9  30.8   1   1   1.3e-08   1.8e-05   24.2   1.2     5    24   137   156   134   156 0.90 4Fe-4S binding domain
NinB                 PF05772.7    127 seq555_BIOID47259    -            136   2.8e-55  185.2   0.3   1   1   2.3e-59   3.2e-55  185.0   0.2     1   127     6   132     6   132 0.99 NinB protein
ABC-3                PF00950.12   258 seq558_BIOID47259    -            285   9.3e-76  254.4  34.8   1   1   1.6e-79   1.1e-75  254.2  24.1     1   257    10   265    10   266 0.99 ABC 3 transport family
FecCD                PF01032.13   311 seq558_BIOID47259    -            285   1.8e-06   26.8  29.9   1   1   2.7e-10   1.8e-06   26.8  20.7    83   306    41   261    28   269 0.78 FecCD transport family
UPF0079              PF02367.12   123 seq559_BIOID47259    -            153   1.5e-44  150.4   0.0   1   1   1.3e-48   1.8e-44  150.2   0.0     1   121    14   134    14   136 0.98 Uncharacterised P-loop hydrolase UPF0079
UPF0118              PF01594.11   327 seq561_BIOID47259    -            353   2.1e-83  279.9  41.5   1   1   1.7e-87   2.3e-83  279.7  28.8     3   326    20   345    18   346 0.97 Domain of unknown function DUF20
Plasmid_stab_B       PF10784.4     72 seq562_BIOID47259    -            138   4.3e-28   96.6   0.1   1   1   4.3e-32   5.9e-28   96.1   0.1     1    72     8    79     8    79 0.99 Plasmid stability protein
SBP_bac_3            PF00497.15   225 seq563_BIOID47259    -            248   3.1e-71  239.1   2.2   1   1   2.6e-75   3.5e-71  238.9   1.5     1   224    27   244    27   245 0.97 Bacterial extracellular solute-binding proteins, family 3
TcpQ                 PF10671.4     85 seq564_BIOID47259    -            355   7.1e-21   73.7   1.1   1   1   1.3e-24   1.8e-20   72.4   0.0     2    81   263   351   262   354 0.95 Toxin co-regulated pilus biosynthesis protein Q
NAPRTase             PF04095.11   245 seq565_BIOID47259    -            400     3e-79  265.6   0.0   1   1   3.2e-83   4.3e-79  265.1   0.0     1   244   169   394   169   395 0.99 Nicotinate phosphoribosyltransferase (NAPRTase) family
Thioredoxin          PF00085.15   104 seq566_BIOID47259    -            127   5.7e-34  115.8   0.0   1   1   1.5e-37   6.7e-34  115.5   0.0     2   103    23   124    22   125 0.98 Thioredoxin
Thioredoxin_2        PF13098.1    112 seq566_BIOID47259    -            127   2.6e-10   40.3   0.1   1   1   5.1e-13   2.3e-09   37.2   0.0     7   112    41   122    35   122 0.90 Thioredoxin-like domain
TrwC                 PF08751.6    297 seq568_BIOID47259    -           1763     3e-87  292.6   0.9   1   1     2e-90     9e-87  291.1   0.6     2   296    14   294    13   295 0.97 TrwC relaxase
TraI                 PF07057.6    126 seq568_BIOID47259    -           1763   2.7e-59  198.5   0.0   1   1   1.8e-62   8.2e-59  196.9   0.0     1   126  1441  1567  1441  1567 0.98 DNA helicase TraI
AAA_30               PF13604.1    196 seq568_BIOID47259    -           1763   2.5e-42  144.6  15.6   1   1   1.3e-43   5.9e-40  136.8   1.3     1   186   975  1163   975  1169 0.93 AAA domain
tRNA_U5-meth_tr      PF05958.6    352 seq572_BIOID47259    -            433   2.8e-29  101.7   0.0   1   1   3.4e-31   4.2e-28   97.9   0.0   165   351   254   431    96   432 0.71 tRNA (Uracil-5-)-methyltransferase
Methyltransf_31      PF13847.1    152 seq572_BIOID47259    -            433   6.3e-14   51.7   0.0   1   1   8.1e-17     1e-13   51.0   0.0     4   111   287   391   284   424 0.79 Methyltransferase domain
TRAM                 PF01938.15    61 seq572_BIOID47259    -            433   3.5e-13   48.9   0.1   1   1   4.8e-16     6e-13   48.2   0.1     2    61    11    67    10    67 0.96 TRAM domain
Methyltransf_26      PF13659.1    117 seq572_BIOID47259    -            433   1.7e-10   40.8   0.1   1   1   4.3e-12   5.3e-09   36.0   0.0     2    81   288   367   287   423 0.87 Methyltransferase domain
Methyltransf_18      PF12847.2    112 seq572_BIOID47259    -            433   2.7e-08   34.2   0.0   1   1   4.7e-11   5.8e-08   33.1   0.0     1    78   286   364   286   406 0.84 Methyltransferase domain
PCMT                 PF01135.14   210 seq572_BIOID47259    -            433   9.9e-08   31.6   0.0   1   1   1.6e-10     2e-07   30.6   0.0    59   130   272   340   258   351 0.89 Protein-L-isoaspartate(D-aspartate) O-methyltransferase (PCMT)
Met_10               PF02475.11   200 seq572_BIOID47259    -            433   2.8e-06   26.9   0.0   1   1   3.5e-09   4.3e-06   26.3   0.0    99   173   284   360   269   385 0.79 Met-10+ like-protein
RrnaAD               PF00398.15   262 seq572_BIOID47259    -            433   3.3e-06   26.1   0.0   1   1   4.5e-09   5.6e-06   25.4   0.0    14    84   270   342   259   350 0.91 Ribosomal RNA adenine dimethylase
MTS                  PF05175.9    170 seq572_BIOID47259    -            433   1.6e-05   24.2   0.0   1   1   2.7e-08   3.4e-05   23.1   0.0    24    97   279   350   274   378 0.87 Methyltransferase small domain
Cons_hypoth95        PF03602.10   183 seq572_BIOID47259    -            433   2.3e-05   23.7   0.0   1   1   3.7e-08   4.7e-05   22.7   0.0    42   122   286   364   274   384 0.89 Conserved hypothetical protein 95
NAD_binding_1        PF00175.16   109 seq573_BIOID47259    -            233   9.6e-21   74.2   0.0   1   1   2.3e-24   1.6e-20   73.6   0.0     1   108   108   211   108   212 0.97 Oxidoreductase NAD-binding domain
FAD_binding_6        PF00970.19    99 seq573_BIOID47259    -            233   7.9e-09   35.4   0.0   1   1   1.8e-12   1.2e-08   34.8   0.0     1    76     5    74     5    97 0.77 Oxidoreductase FAD-binding domain
Acetyltransf_1       PF00583.19    83 seq574_BIOID47259    -            141   5.4e-18   64.6   0.2   1   1   5.1e-21   8.7e-18   64.0   0.1     1    83    48   124    48   124 0.97 Acetyltransferase (GNAT) family
Acetyltransf_10      PF13673.1    117 seq574_BIOID47259    -            141   2.3e-14   53.3   0.0   1   1   1.6e-17   2.7e-14   53.1   0.0    31   117    30   123    10   123 0.86 Acetyltransferase (GNAT) domain
Acetyltransf_7       PF13508.1     79 seq574_BIOID47259    -            141   6.5e-12   45.3   0.0   1   1   5.2e-15   8.9e-12   44.8   0.0     4    78    44   124    41   125 0.84 Acetyltransferase (GNAT) domain
Acetyltransf_9       PF13527.1    128 seq574_BIOID47259    -            141   1.5e-08   34.4   0.1   1   1   1.9e-10   3.3e-07   30.0   0.0     1   128     2   126     2   126 0.81 Acetyltransferase (GNAT) domain
FR47                 PF08445.5     86 seq574_BIOID47259    -            141   6.2e-08   32.1   0.0   1   1     5e-11   8.5e-08   31.7   0.0    22    80    67   126    46   130 0.88 FR47-like protein
Acetyltransf_8       PF13523.1    152 seq574_BIOID47259    -            141   4.5e-07   29.7   0.0   1   1   3.5e-10   5.9e-07   29.3   0.0     2   143     4   130     3   136 0.80 Acetyltransferase (GNAT) domain
Acetyltransf_6       PF13480.1    142 seq574_BIOID47259    -            141     9e-07   28.8   0.1   1   1   7.8e-10   1.3e-06   28.2   0.1    72   131    44   103     2   111 0.90 Acetyltransferase (GNAT) domain
Acetyltransf_4       PF13420.1    155 seq574_BIOID47259    -            141   6.8e-05   22.7   0.0   1   1   6.4e-08   0.00011   22.0   0.0     1   137     3   126     3   131 0.82 Acetyltransferase (GNAT) domain
Phage_integrase      PF00589.17   173 seq575_BIOID47259    -            347     2e-25   89.3   0.0   1   1   2.3e-29   3.1e-25   88.7   0.0    13   171   141   311   129   313 0.87 Phage integrase family
tRNA_U5-meth_tr      PF05958.6    352 seq576_BIOID47259    -            366  7.2e-187  620.1   1.3   1   1    3e-190  8.1e-187  619.9   0.9     1   351    10   365    10   366 0.99 tRNA (Uracil-5-)-methyltransferase
Methyltransf_4       PF02390.12   197 seq576_BIOID47259    -            366   5.3e-07   28.7   0.1   1   1   3.8e-10     1e-06   27.8   0.1    21    86   211   275   179   286 0.81 Putative methyltransferase
MTS                  PF05175.9    170 seq576_BIOID47259    -            366   8.1e-06   25.2   0.0   1   1   5.7e-09   1.6e-05   24.2   0.0    31    87   210   264   188   282 0.85 Methyltransferase small domain
Cons_hypoth95        PF03602.10   183 seq576_BIOID47259    -            366   1.6e-05   24.2   0.2   1   1   2.2e-08     6e-05   22.3   0.2    41   123   209   301   196   350 0.73 Conserved hypothetical protein 95
GTP_EFTU             PF00009.22   188 seq577_BIOID47259    -            704   2.8e-64  215.9   0.1   1   1   1.4e-67   4.7e-64  215.1   0.1     2   188     9   288     8   288 0.94 Elongation factor Tu GTP binding domain
EFG_IV               PF03764.13   120 seq577_BIOID47259    -            704   5.2e-44  148.5   0.0   1   1   3.1e-47   1.1e-43  147.5   0.0     1   120   486   609   486   609 0.99 Elongation factor G, domain IV
EFG_C                PF00679.19    89 seq577_BIOID47259    -            704   4.7e-29   99.9   0.1   1   1   3.8e-32   1.3e-28   98.5   0.0     1    87   611   696   611   698 0.97 Elongation factor G C-terminus
GTP_EFTU_D2          PF03144.20    74 seq577_BIOID47259    -            704   2.5e-15   56.2   0.2   1   1   2.1e-18   7.1e-15   54.7   0.1     1    74   331   398   331   398 0.94 Elongation factor Tu domain 2
Peptidase_M74        PF03411.8    240 seq578_BIOID47259    -            274    1e-136  453.6   0.1   1   1  8.8e-141  1.2e-136  453.4   0.0     1   239    35   273    35   274 1.00 Penicillin-insensitive murein endopeptidase
MFS_1                PF07690.11   354 seq579_BIOID47259    -            396   6.7e-46  156.5  55.2   1   1   9.8e-50   6.7e-46  156.5  38.3     2   353    16   358    15   359 0.87 Major Facilitator Superfamily
Sugar_tr             PF00083.19   451 seq579_BIOID47259    -            396   7.5e-12   44.4  15.7   1   1   1.1e-15   7.5e-12   44.4  10.9    48   191    47   184    35   189 0.95 Sugar (and other) transporter
T2SE                 PF00437.15   272 seq580_BIOID47259    -            461   1.7e-81  273.0   1.2   1   1   3.4e-85   2.3e-81  272.5   0.8     4   271    89   353    86   354 0.98 Type II/IV secretion system protein
T2SE_Nter            PF05157.10   109 seq580_BIOID47259    -            461   4.7e-06   26.4   0.0   1   1   1.9e-09   1.3e-05   25.0   0.0    43   104     8    68     6    73 0.92 Type II secretion system (T2SS), protein E, N-terminal domain
YscJ_FliF            PF01514.12   207 seq581_BIOID47259    -            552   2.5e-65  219.4   0.0   1   1   1.4e-68   9.8e-65  217.4   0.0     9   205    28   223    17   225 0.96 Secretory protein of YscJ/FliF family
YscJ_FliF_C          PF08345.6    160 seq581_BIOID47259    -            552   4.6e-52  176.0   4.8   1   1   6.7e-56   4.6e-52  176.0   3.3     1   160   250   429   250   429 0.88 Flagellar M-ring protein C-terminal
Abhydrolase_2        PF02230.11   216 seq582_BIOID47259    -            232   6.4e-53  179.2   0.0   1   1   2.7e-56   7.3e-53  179.0   0.0     2   216     4   209     3   209 0.96 Phospholipase/Carboxylesterase
DLH                  PF01738.13   218 seq582_BIOID47259    -            232   2.9e-12   46.2   0.0   1   1   1.4e-15   3.9e-12   45.7   0.0    72   194    77   197    61   217 0.89 Dienelactone hydrolase family
Abhydrolase_5        PF12695.2    142 seq582_BIOID47259    -            232   3.2e-09   36.5   0.4   1   1   1.6e-12   4.3e-09   36.1   0.3     2   141    19   191    18   192 0.71 Alpha/beta hydrolase family
FeS                  PF04060.8     35 seq583_BIOID47259    -            192     1e-14   53.6   5.2   1   1   1.9e-17   2.8e-14   52.2   3.6     1    35    43    77    43    77 0.97 Putative Fe-S cluster
Fer4                 PF00037.22    24 seq583_BIOID47259    -            192   8.5e-13   47.2  25.0   1   2     1e-10   1.5e-07   30.5   4.8     2    23   111   132   110   133 0.95 4Fe-4S binding domain
Fer4                 PF00037.22    24 seq583_BIOID47259    -            192   8.5e-13   47.2  25.0   2   2   2.5e-09   3.8e-06   26.1   2.4     2    24   141   163   140   163 0.91 4Fe-4S binding domain
Fer4_9               PF13187.1     55 seq583_BIOID47259    -            192   2.1e-10   40.5  31.8   1   1   1.1e-10   1.6e-07   31.3  10.3     1    55   116   162   116   162 0.95 4Fe-4S dicluster domain
Fer4_6               PF12837.2     24 seq583_BIOID47259    -            192   2.9e-08   33.0  28.2   1   1   4.9e-10   7.5e-07   28.6   4.5     1    24   109   132   109   132 0.96 4Fe-4S binding domain
Fer4_10              PF13237.1     52 seq583_BIOID47259    -            192   3.3e-08   33.0  25.8   1   1   1.2e-10   1.8e-07   30.7   9.6     3    52   111   158   109   158 0.86 4Fe-4S dicluster domain
Fer4_2               PF12797.2     22 seq583_BIOID47259    -            192   1.6e-07   30.6  20.1   1   1   8.7e-09   1.3e-05   24.6   2.9     3    22   110   129   108   129 0.93 4Fe-4S binding domain
Sod_Cu               PF00080.15   142 seq585_BIOID47259    -            173   1.4e-31  109.4   1.5   1   1   1.2e-35   1.6e-31  109.2   1.0    10   142    35   172    17   172 0.88 Copper/zinc superoxide dismutase (SODC)
DUF905               PF06006.7     71 seq586_BIOID47259    -             77   9.2e-35  117.7   0.0   1   1   7.5e-39     1e-34  117.5   0.0     2    70     7    75     6    76 0.97 Bacterial protein of unknown function (DUF905)
Fer4_5               PF12801.2     48 seq587_BIOID47259    -            287   8.9e-16   57.3   8.8   1   2   1.1e-15   3.1e-12   45.9   0.2     1    47    81   127    81   128 0.89 4Fe-4S binding domain
Fer4_5               PF12801.2     48 seq587_BIOID47259    -            287   8.9e-16   57.3   8.8   2   2   3.2e-08   8.7e-05   22.1   2.1     6    38   178   211   172   218 0.80 4Fe-4S binding domain
Fer4_6               PF12837.2     24 seq587_BIOID47259    -            287   3.8e-09   35.8  23.3   1   1   4.5e-11   1.2e-07   31.1   2.1     1    21   218   238   218   243 0.92 4Fe-4S binding domain
Fer4_10              PF13237.1     52 seq587_BIOID47259    -            287     2e-07   30.5  10.5   1   1   7.3e-11     2e-07   30.5   7.3     5    51   222   270   218   271 0.95 4Fe-4S dicluster domain
tRNA-synt_1b         PF00579.20   292 seq589_BIOID47259    -            428     1e-94  316.7   0.0   1   1   1.9e-98   1.3e-94  316.4   0.0     3   292    35   333    33   333 0.98 tRNA synthetases class I (W and Y)
S4                   PF01479.20    48 seq589_BIOID47259    -            428   4.6e-06   25.8   0.0   1   1   1.5e-09     1e-05   24.7   0.0     3    47   363   407   363   408 0.93 S4 domain
Plasmid_killer       PF05015.8     93 seq591_BIOID47259    -             92   7.9e-28   96.3   0.0   1   1   6.4e-32   8.7e-28   96.1   0.0     1    93     1    92     1    92 0.99 Plasmid maintenance system killer protein
DUF945               PF06097.6    459 seq593_BIOID47259    -            502  8.6e-150  499.3  18.1   1   1  7.1e-154  9.7e-150  499.2  12.5     1   459     1   482     1   482 0.99 Bacterial protein of unknown function (DUF945)
Fer4_11              PF13247.1     99 seq594_BIOID47259    -            208   6.3e-19   67.5  25.1   1   1   1.2e-21   1.5e-18   66.3  13.6     3    97   116   201   114   203 0.95 4Fe-4S dicluster domain
Fer4                 PF00037.22    24 seq594_BIOID47259    -            208   1.5e-16   59.0  32.3   1   2   1.6e-08     2e-05   23.8   1.2     1    20   149   168   149   170 0.92 4Fe-4S binding domain
Fer4                 PF00037.22    24 seq594_BIOID47259    -            208   1.5e-16   59.0  32.3   2   2   1.1e-10   1.4e-07   30.7   1.6     6    24   181   199   178   199 0.93 4Fe-4S binding domain
Fer4_10              PF13237.1     52 seq594_BIOID47259    -            208     5e-15   54.9  58.7   1   2   1.2e-09   1.5e-06   27.7  12.3     3    52   117   167   115   167 0.93 4Fe-4S dicluster domain
Fer4_10              PF13237.1     52 seq594_BIOID47259    -            208     5e-15   54.9  58.7   2   2     2e-10   2.4e-07   30.3  11.8     2    52   149   194   148   194 0.89 4Fe-4S dicluster domain
Fer4_7               PF12838.2     52 seq594_BIOID47259    -            208   1.2e-14   54.2  59.0   1   2   4.2e-10   5.3e-07   29.8  11.6     2    50   123   168   122   170 0.92 4Fe-4S dicluster domain
Fer4_7               PF12838.2     52 seq594_BIOID47259    -            208   1.2e-14   54.2  59.0   2   2   3.3e-10   4.1e-07   30.1  11.1     1    52   155   197   155   197 0.93 4Fe-4S dicluster domain
Fer4_6               PF12837.2     24 seq594_BIOID47259    -            208   8.7e-15   53.7  35.5   1   1     7e-09   8.8e-06   25.2   1.3     7    24   181   198   178   198 0.93 4Fe-4S binding domain
Fer4_9               PF13187.1     55 seq594_BIOID47259    -            208   5.7e-12   45.6  32.9   1   1   3.2e-11     4e-08   33.2   9.2     1    54   155   197   155   198 0.95 4Fe-4S dicluster domain
Fer4_4               PF12800.2     17 seq594_BIOID47259    -            208   1.3e-09   37.5  36.9   1   4   0.00016       0.2   11.9   2.6     2    14    66    78    65    82 0.92 4Fe-4S binding domain
Fer4_4               PF12800.2     17 seq594_BIOID47259    -            208   1.3e-09   37.5  36.9   2   4    0.0003      0.37   11.1   1.2     2    15   121   136   120   145 0.84 4Fe-4S binding domain
Fer4_4               PF12800.2     17 seq594_BIOID47259    -            208   1.3e-09   37.5  36.9   3   4   1.1e-06    0.0014   18.7   1.2     2    15   154   167   153   175 0.92 4Fe-4S binding domain
Fer4_4               PF12800.2     17 seq594_BIOID47259    -            208   1.3e-09   37.5  36.9   4   4   8.3e-06      0.01   15.9   2.5     1    17   180   196   180   196 0.91 4Fe-4S binding domain
Fer4_3               PF12798.2     15 seq594_BIOID47259    -            208   2.5e-07   30.6  42.6   1   3   0.00015      0.19   12.2   2.7     1    15   123   139   121   139 0.90 4Fe-4S binding domain
Fer4_3               PF12798.2     15 seq594_BIOID47259    -            208   2.5e-07   30.6  42.6   2   3   4.7e-05     0.058   13.8   3.4     1    13   156   168   156   170 0.96 4Fe-4S binding domain
Fer4_3               PF12798.2     15 seq594_BIOID47259    -            208   2.5e-07   30.6  42.6   3   3   3.4e-05     0.042   14.2   5.2     1    15   183   197   183   197 0.98 4Fe-4S binding domain
TerC                 PF03741.11   184 seq595_BIOID47259    -            518     1e-46  158.5  12.7   1   1   3.3e-50   1.5e-46  158.0   8.8     1   183    14   203    14   204 0.95 Integral membrane protein TerC family
CorC_HlyC            PF03471.12    81 seq595_BIOID47259    -            518   1.7e-18   66.0   0.4   1   1     1e-21   4.6e-18   64.6   0.3     4    80   434   510   431   511 0.92 Transporter associated domain
CBS                  PF00571.23    57 seq595_BIOID47259    -            518   2.2e-09   36.6   0.2   1   1   1.9e-08   8.8e-05   21.9   0.0     2    56   301   358   300   359 0.93 CBS domain
LysR_substrate       PF03466.15   209 seq596_BIOID47259    -            309     7e-38  129.7   0.0   1   1   1.3e-41   9.1e-38  129.3   0.0     4   207    90   291    87   293 0.95 LysR substrate binding domain
HTH_1                PF00126.22    60 seq596_BIOID47259    -            309   2.1e-20   72.0   0.7   1   1   5.1e-24   3.5e-20   71.3   0.5     1    60     4    63     4    63 0.97 Bacterial regulatory helix-turn-helix protein, lysR family
LuxS                 PF02664.10   157 seq600_BIOID47259    -            171   2.8e-77  257.5   0.0   1   1   2.3e-81   3.1e-77  257.3   0.0     2   156     3   161     2   162 0.98 S-Ribosylhomocysteinase (LuxS)
ABC_tran             PF00005.22   118 seq601_BIOID47259    -            578   3.3e-38  130.5   0.0   1   2   1.6e-21   5.6e-18   65.3   0.0     1   116    47   165    47   167 0.92 ABC transporter
ABC_tran             PF00005.22   118 seq601_BIOID47259    -            578   3.3e-38  130.5   0.0   2   2   7.1e-21   2.4e-17   63.2   0.0     1   118   369   489   369   489 0.90 ABC transporter
AAA_21               PF13304.1    303 seq601_BIOID47259    -            578   1.7e-24   87.2   0.1   1   2   2.4e-11   8.2e-08   32.4   0.0     1   285    35   184    35   192 0.81 AAA domain
AAA_21               PF13304.1    303 seq601_BIOID47259    -            578   1.7e-24   87.2   0.1   2   2   7.5e-11   2.6e-07   30.8   0.0   236   297   460   518   457   518 0.96 AAA domain
Lactate_perm         PF02652.9    522 seq602_BIOID47259    -            551  6.4e-234  777.1  41.5   1   1  5.3e-238  7.3e-234  776.9  28.8     1   522    16   542    16   542 0.99 L-lactate permease
HATPase_c            PF02518.21   111 seq604_BIOID47259    -            433   1.9e-22   78.9   0.0   1   1   8.1e-26   3.7e-22   78.0   0.0     6   110   320   423   316   424 0.96 Histidine kinase-, DNA gyrase B-, and HSP90-like ATPase
HisKA                PF00512.20    68 seq604_BIOID47259    -            433   6.3e-08   32.3   1.3   1   1   3.7e-11   1.7e-07   30.9   0.9     1    67   211   270   211   271 0.90 His Kinase A (phospho-acceptor) domain
HAMP                 PF00672.20    70 seq604_BIOID47259    -            433   2.2e-07   30.8   0.0   1   1   4.9e-11   2.2e-07   30.8   0.0     3    69   140   206   139   207 0.90 HAMP domain
EAL                  PF00563.15   236 seq605_BIOID47259    -            729   4.8e-55  186.5   0.2   1   1   9.7e-59   6.6e-55  186.0   0.2     3   236   494   724   492   724 0.91 EAL domain
MASE1                PF05231.9    299 seq605_BIOID47259    -            729     5e-52  176.6  39.9   1   1   9.4e-56   6.4e-52  176.2  27.6     2   297    16   314    15   316 0.98 MASE1
GD_AH_C              PF04295.8    397 seq607_BIOID47259    -            495  4.1e-154  512.9   0.0   1   1  7.5e-158  5.1e-154  512.6   0.0     3   397   106   495   104   495 0.99 D-galactarate dehydratase / Altronate hydrolase, C terminus
SAF                  PF08666.7     63 seq607_BIOID47259    -            495   9.6e-17   61.0   0.9   1   1     3e-20   2.1e-16   59.9   0.6     1    62    10    80    10    81 0.98 SAF domain
TrbI                 PF03743.9    187 seq608_BIOID47259    -            475   2.9e-40  137.6   1.3   1   1   8.8e-44   1.2e-39  135.6   0.3     2   187   213   409   212   409 0.95 Bacterial conjugation TrbI-like protein
Ala_racemase_N       PF01168.15   217 seq609_BIOID47259    -            356   1.8e-58  197.5   0.0   1   1   3.5e-62   2.4e-58  197.1   0.0     2   217    10   217     9   217 0.95 Alanine racemase, N-terminal domain
Ala_racemase_C       PF00842.16   129 seq609_BIOID47259    -            356   2.5e-39  133.5   0.4   1   1   6.2e-43   4.2e-39  132.7   0.3     1   127   232   354   232   356 0.97 Alanine racemase, C-terminal domain
Thymidylate_kin      PF02223.12   186 seq611_BIOID47259    -            213   4.5e-60  202.1   0.0   1   1   3.7e-64   5.1e-60  201.9   0.0     1   186     8   200     8   200 0.98 Thymidylate kinase
Peptidase_S9_N       PF02897.10   414 seq612_BIOID47259    -            686    4e-116  387.8   3.4   1   1    7e-120  4.8e-116  387.6   2.3     1   413     3   403     3   404 0.97 Prolyl oligopeptidase, N-terminal beta-propeller domain
Peptidase_S9         PF00326.16   213 seq612_BIOID47259    -            686   7.4e-70  234.3   0.1   1   1   1.7e-73   1.2e-69  233.6   0.0     2   210   462   676   461   679 0.97 Prolyl oligopeptidase family
Lactamase_B          PF00753.22   194 seq613_BIOID47259    -            251   1.6e-33  115.8   0.3   1   1     3e-37   2.1e-33  115.5   0.2     3   194     9   165     7   165 0.94 Metallo-beta-lactamase superfamily
Lactamase_B_2        PF12706.2    194 seq613_BIOID47259    -            251   1.1e-08   34.7   0.0   1   1   2.4e-12   1.7e-08   34.1   0.0     3   188    25   199    23   204 0.62 Beta-lactamase superfamily domain
MarC                 PF01914.12   203 seq614_BIOID47259    -            215   1.5e-74  249.3  11.2   1   1   1.3e-78   1.7e-74  249.2   7.7     2   203     9   210     8   210 0.99 MarC family integral membrane protein
HTH_18               PF12833.2     81 seq615_BIOID47259    -            273   1.8e-16   59.8   0.0   1   1   6.7e-20     3e-16   59.1   0.0     2    79   181   256   180   258 0.95 Helix-turn-helix domain
AraC_binding         PF02311.14   136 seq615_BIOID47259    -            273   3.6e-05   23.3   0.1   1   1   1.6e-08   7.2e-05   22.3   0.0     5    79    22    96    19   152 0.76 AraC-like ligand binding domain
HEAT_2               PF13646.1     88 seq616_BIOID47259    -             69   4.3e-08   33.2   0.0   1   1   7.8e-12   5.3e-08   32.9   0.0     3    58    11    67     8    69 0.93 HEAT repeats
HEAT_EZ              PF13513.1     55 seq616_BIOID47259    -             69   1.8e-05   25.0   0.1   1   1     3e-08    0.0002   21.6   0.0     6    55    26    67    25    67 0.84 HEAT-like repeat
ACPS                 PF01648.15   113 seq619_BIOID47259    -            126   6.4e-22   77.4   0.1   1   1   5.3e-26   7.2e-22   77.3   0.0     1   113     5   122     5   122 0.96 4'-phosphopantetheinyl transferase superfamily
AA_permease          PF00324.16   479 seq621_BIOID47259    -            461     4e-99  332.0  56.1   1   1  7.6e-103   5.2e-99  331.6  38.9     1   436    16   428    16   457 0.94 Amino acid permease
AA_permease_2        PF13520.1    426 seq621_BIOID47259    -            461   1.5e-43  148.8  59.4   1   1   2.8e-47   1.9e-43  148.4  41.2     9   425    20   440    15   442 0.88 Amino acid permease
Transpeptidase       PF00905.17   304 seq622_BIOID47259    -            633   2.1e-90  302.7   0.1   1   1   4.1e-94   2.8e-90  302.3   0.0     2   304   272   609   271   609 0.97 Penicillin binding protein transpeptidase domain
PBP_dimer            PF03717.10   190 seq622_BIOID47259    -            633   1.8e-42  145.3   1.0   1   1   3.8e-46   2.6e-42  144.8   0.7     2   189    64   239    63   240 0.95 Penicillin-binding Protein dimerisation domain
IGPD                 PF00475.13   145 seq623_BIOID47259    -            355   1.3e-64  216.3   0.3   1   1   6.7e-68   2.3e-64  215.5   0.2     1   145   196   338   196   338 0.99 Imidazoleglycerol-phosphate dehydratase
HAD_2                PF13419.1    176 seq623_BIOID47259    -            355   2.4e-06   27.8   0.0   1   1   2.2e-08   7.7e-05   22.9   0.0    76   173    30   145    19   148 0.81 Haloacid dehalogenase-like hydrolase
PNK3P                PF08645.6    158 seq623_BIOID47259    -            355   2.4e-06   26.9   0.0   1   1   1.3e-09   4.3e-06   26.1   0.0     5   129     8   134     4   183 0.77 Polynucleotide kinase 3 phosphatase
Hydrolase_like       PF13242.1     75 seq623_BIOID47259    -            355   7.1e-06   25.5   0.0   1   1   4.3e-09   1.5e-05   24.5   0.0     2    44   103   144   102   149 0.87 HAD-hyrolase-like
Sulfatase            PF00884.18   379 seq624_BIOID47259    -            541     4e-45  154.3   2.3   1   1   3.7e-49   5.1e-45  153.9   1.6     2   293   224   474   223   528 0.89 Sulfatase
Na_H_Exchanger       PF00999.16   384 seq625_BIOID47259    -            558     2e-75  253.5  52.3   1   1     4e-79   2.8e-75  253.1  36.3     4   379    14   385    11   389 0.94 Sodium/hydrogen exchanger family
TrkA_N               PF02254.13   116 seq625_BIOID47259    -            558   7.1e-25   87.1   0.3   1   1   1.8e-28   1.3e-24   86.3   0.2     2   115   421   534   420   535 0.97 TrkA-N domain
FdhD-NarQ            PF02634.10   236 seq626_BIOID47259    -            277   7.6e-73  244.7   0.0   1   1   6.6e-77     9e-73  244.4   0.0     1   235    38   275    38   276 0.92 FdhD/NarQ family
Trp_Tyr_perm         PF03222.8    394 seq627_BIOID47259    -            409   3.1e-11   42.6  35.6   1   1   5.7e-15   3.9e-11   42.2  24.7    12   360    16   379     7   408 0.78 Tryptophan/tyrosine permease family
Aa_trans             PF01490.13   410 seq627_BIOID47259    -            409   1.8e-05   23.3  40.2   1   1   8.5e-09   5.8e-05   21.6  27.9    10   399    14   406    10   409 0.67 Transmembrane amino acid transporter protein
SBP_bac_11           PF13531.1    231 seq628_BIOID47259    -            338   3.8e-41  141.1   0.5   1   1   1.4e-44   4.8e-41  140.7   0.4     8   231    38   286    34   286 0.87 Bacterial extracellular solute-binding protein
SBP_bac_1            PF01547.20   314 seq628_BIOID47259    -            338   1.2e-19   71.0   8.0   1   1   4.4e-23   1.5e-19   70.7   5.6     5   313    37   277    33   278 0.86 Bacterial extracellular solute-binding protein
SBP_bac_8            PF13416.1    281 seq628_BIOID47259    -            338   1.8e-11   44.2   7.1   1   1   1.2e-14   4.2e-11   42.9   4.6    80   265   105   290    52   306 0.76 Bacterial extracellular solute-binding protein
SBP_bac_6            PF13343.1    242 seq628_BIOID47259    -            338   3.7e-09   36.1   0.7   1   1   1.5e-12   5.2e-09   35.6   0.5    54   228   119   303    68   318 0.83 Bacterial extracellular solute-binding protein
CitMHS               PF03600.11   349 seq629_BIOID47259    -            610   1.3e-81  273.8   6.8   1   1   2.3e-78     8e-75  251.4   0.0     3   349    11   558     9   558 0.98 Citrate transporter
TrkA_C               PF02080.16    71 seq629_BIOID47259    -            610   4.6e-26   90.1   0.7   1   2   1.5e-15   5.1e-12   45.1   0.1     2    64   231   297   230   305 0.90 TrkA-C domain
TrkA_C               PF02080.16    71 seq629_BIOID47259    -            610   4.6e-26   90.1   0.7   2   2   5.3e-15   1.8e-11   43.3   0.0     1    66   326   392   326   395 0.87 TrkA-C domain
Na_sulph_symp        PF00939.14   471 seq629_BIOID47259    -            610   4.8e-24   84.9  47.1   1   3   1.8e-08   6.1e-05   21.9   3.2    34   118     9    90     4    92 0.92 Sodium:sulfate symporter transmembrane region
Na_sulph_symp        PF00939.14   471 seq629_BIOID47259    -            610   4.8e-24   84.9  47.1   2   3   2.9e-10     1e-06   27.8   8.1   341   433    74   163    72   200 0.78 Sodium:sulfate symporter transmembrane region
Na_sulph_symp        PF00939.14   471 seq629_BIOID47259    -            610   4.8e-24   84.9  47.1   3   3   1.9e-16   6.5e-13   48.2  11.4   277   461   427   604   416   609 0.88 Sodium:sulfate symporter transmembrane region
DctM                 PF06808.7    416 seq629_BIOID47259    -            610   6.9e-08   31.3  52.8   1   1   4.6e-10   1.6e-06   26.8  16.4   215   411   414   604   392   609 0.79 DctM-like transporters
DJ-1_PfpI            PF01965.19   147 seq630_BIOID47259    -            283   3.8e-12   45.7   0.0   1   1   4.5e-16   6.2e-12   45.0   0.0    22   143   125   274   108   278 0.80 DJ-1/PfpI family
NapD                 PF03927.8     79 seq631_BIOID47259    -             87   7.2e-28   96.1   1.6   1   1   5.8e-32     8e-28   95.9   1.1     2    79     4    82     3    82 0.97 NapD protein
ProQ                 PF04352.8    115 seq632_BIOID47259    -            200   3.9e-29  100.4   0.0   1   1   4.6e-33   6.3e-29   99.8   0.0     2   114    80   195    79   196 0.97 ProQ/FINO family
DUF1471              PF07338.8     56 seq633_BIOID47259    -             85   8.5e-20   70.0   0.1   1   1   8.2e-24   1.1e-19   69.6   0.0     2    56    33    85    32    85 0.98 Protein of unknown function (DUF1471)
PmbA_TldD            PF01523.11   293 seq634_BIOID47259    -            450   4.5e-65  219.7   0.0   1   1   5.1e-69     7e-65  219.0   0.0     1   292    34   326    34   327 0.95 Putative modulator of DNA gyrase
Glyco_transf_9       PF01075.12   247 seq635_BIOID47259    -            348   1.2e-88  296.3   0.0   1   1   1.1e-92   1.5e-88  296.1   0.0     1   247    69   324    69   324 0.98 Glycosyltransferase family 9 (heptosyltransferase)
MFS_1                PF07690.11   354 seq637_BIOID47259    -            391     4e-44  150.7  38.3   1   1   8.8e-48     4e-44  150.7  26.5     3   350    10   342     8   346 0.85 Major Facilitator Superfamily
Sugar_tr             PF00083.19   451 seq637_BIOID47259    -            391   2.4e-13   49.3   7.2   1   1   5.2e-17   2.4e-13   49.3   5.0    42   191    34   177    21   186 0.92 Sugar (and other) transporter
TRI12                PF06609.8    599 seq637_BIOID47259    -            391   5.1e-07   28.1   3.6   1   1   1.1e-10   5.1e-07   28.1   2.5    66   214    25   174     4   223 0.78 Fungal trichothecene efflux pump (TRI12)
Amidase_3            PF01520.13   175 seq638_BIOID47259    -            448   2.9e-49  167.1   0.0   1   1   3.3e-53   4.6e-49  166.4   0.0     1   174   197   416   197   417 0.99 N-acetylmuramoyl-L-alanine amidase
HTH_3                PF01381.17    55 seq639_BIOID47259    -             94     2e-09   37.0   0.1   1   1   1.4e-12   1.9e-08   33.8   0.0     2    53    14    65    13    67 0.92 Helix-turn-helix
MR_MLE_C             PF13378.1    111 seq641_BIOID47259    -            446   1.7e-26   92.2   0.2   1   1   7.8e-30   3.5e-26   91.2   0.1     1   111   288   400   288   400 0.84 Enolase C-terminal domain-like
MR_MLE               PF01188.16    67 seq641_BIOID47259    -            446   1.7e-13   50.7   0.2   1   1   5.7e-16   2.6e-12   46.9   0.0     2    66   219   287   218   288 0.91 Mandelate racemase / muconate lactonizing enzyme, C-terminal domain
MR_MLE_N             PF02746.11   117 seq641_BIOID47259    -            446   2.5e-08   33.7   0.2   1   1   9.7e-12   4.4e-08   33.0   0.2    30   117    39   136    17   136 0.87 Mandelate racemase / muconate lactonizing enzyme, N-terminal domain
BPD_transp_1         PF00528.17   185 seq642_BIOID47259    -            275   2.2e-22   79.3  16.4   1   1   1.6e-26   2.2e-22   79.3  11.3     1   181    98   269    98   271 0.97 Binding-protein-dependent transport system inner membrane component
PTS_IIB              PF02302.12    90 seq644_BIOID47259    -            106   5.7e-16   58.6   0.0   1   1   5.3e-20   7.2e-16   58.2   0.0     2    89     6    94     5    95 0.90 PTS system, Lactose/Cellobiose specific IIB subunit
Pyr_redox_2          PF07992.9    200 seq646_BIOID47259    -           1032   1.1e-18   67.7   0.0   1   1   1.9e-21   2.9e-18   66.3   0.0     2   198   553   829   552   831 0.83 Pyridine nucleotide-disulphide oxidoreductase
NAD_binding_8        PF13450.1     68 seq646_BIOID47259    -           1032   1.1e-08   34.8   0.8   1   1     3e-11   4.6e-08   32.8   0.0     1    37   555   591   555   617 0.89 NAD(P)-binding Rossmann-like domain
Fer4_9               PF13187.1     55 seq646_BIOID47259    -           1032   3.5e-06   27.0   7.8   1   1   2.3e-09   3.5e-06   27.0   5.4     1    53   897   951   867   952 0.90 4Fe-4S dicluster domain
Thi4                 PF01946.12   230 seq646_BIOID47259    -           1032   4.2e-06   25.9   0.2   1   1   6.5e-08   9.8e-05   21.4   0.0    20    54   553   587   538   592 0.93 Thi4 family
FAD_binding_3        PF01494.14   356 seq646_BIOID47259    -           1032   5.3e-05   22.3   0.1   1   1   7.4e-08   0.00011   21.2   0.1     3    35   552   584   550   590 0.92 FAD binding domain
FAD_binding_2        PF00890.19   421 seq646_BIOID47259    -           1032    0.0001   21.2   0.8   1   1   6.6e-08    0.0001   21.2   0.5     2    36   553   587   552   591 0.94 FAD binding domain
PilS                 PF08805.6    133 seq647_BIOID47259    -            204   4.1e-46  155.6   9.2   1   1   3.9e-50   5.3e-46  155.2   6.3     2   133    54   203    53   203 0.98 PilS N terminal
DUF2919              PF11143.3    149 seq649_BIOID47259    -            149     4e-51  172.6   6.6   1   1   3.3e-55   4.5e-51  172.4   4.6     1   148     6   148     6   149 0.99 Protein of unknown function (DUF2919)
DUF1471              PF07338.8     56 seq651_BIOID47259    -            314   7.8e-62  204.6   5.5   1   3   5.1e-22   6.9e-18   63.9   0.0     2    56    34    90    33    90 0.98 Protein of unknown function (DUF1471)
DUF1471              PF07338.8     56 seq651_BIOID47259    -            314   7.8e-62  204.6   5.5   2   3     3e-22   4.1e-18   64.6   0.1     3    56   119   174   117   174 0.98 Protein of unknown function (DUF1471)
DUF1471              PF07338.8     56 seq651_BIOID47259    -            314   7.8e-62  204.6   5.5   3   3   3.1e-26   4.3e-22   77.3   0.1     2    56   259   314   258   314 0.99 Protein of unknown function (DUF1471)
DUF3300              PF11737.3    228 seq656_BIOID47259    -            585   6.4e-77  257.7   5.6   1   1   4.7e-81   6.4e-77  257.7   3.8     1   228    73   334    73   334 0.94 Protein of unknown function (DUF3300)
IcmF-related         PF06761.7    312 seq657_BIOID47259    -           1129   1.4e-65  221.5  10.0   1   1     2e-69   1.4e-65  221.5   6.9     2   310   412   729   411   731 0.97 Intracellular multiplication and human macrophage-killing
DUF1215              PF06744.7    125 seq657_BIOID47259    -           1129   1.1e-35  121.8   1.5   1   1   8.6e-39   5.9e-35  119.5   0.2     4   124   852   971   846   972 0.96 Protein of unknown function (DUF1215)
Peptidase_M41        PF01434.13   213 seq658_BIOID47259    -            647     8e-84  280.2   0.7   1   1   4.6e-87   1.3e-83  279.6   0.5     2   212   385   594   384   595 0.98 Peptidase family M41
AAA                  PF00004.24   132 seq658_BIOID47259    -            647   1.7e-46  157.6   0.0   1   1   1.7e-49   4.7e-46  156.1   0.0     1   131   191   323   191   324 0.97 ATPase family associated with various cellular activities (AAA)
FtsH_ext             PF06480.10   110 seq658_BIOID47259    -            647   1.4e-16   60.5   0.2   1   1   5.1e-20   1.4e-16   60.5   0.1     1   110     8    96     8    96 0.95 FtsH Extracellular
AAA_5                PF07728.9    139 seq658_BIOID47259    -            647   7.9e-07   28.7   0.0   1   1   1.5e-09     4e-06   26.4   0.0     1   137   190   312   190   313 0.82 AAA domain (dynein-related subfamily)
Pro_CA               PF00484.14   148 seq659_BIOID47259    -            220   5.2e-48  162.6   0.0   1   1   4.7e-52   6.4e-48  162.3   0.0     2   147    38   187    37   188 0.91 Carbonic anhydrase
DUF945               PF06097.6    459 seq660_BIOID47259    -            490  1.3e-103  347.1  11.9   1   1  1.1e-107  1.6e-103  346.8   8.3     3   459    18   481    16   481 0.98 Bacterial protein of unknown function (DUF945)
Sua5_yciO_yrdC       PF01300.13   179 seq661_BIOID47259    -            206   1.2e-47  161.3   0.0   1   1   1.1e-51   1.4e-47  161.0   0.0     2   179    23   198    22   198 0.95 Telomere recombination
UDPG_MGDP_dh_N       PF03721.9    185 seq663_BIOID47259    -            420   3.5e-61  205.7   0.1   1   1   7.1e-63   2.4e-59  199.6   0.0     2   183     5   189     4   191 0.96 UDP-glucose/GDP-mannose dehydrogenase family, NAD binding domain
UDPG_MGDP_dh         PF00984.14    96 seq663_BIOID47259    -            420   3.9e-30  103.7   0.0   1   1   2.3e-33     8e-30  102.7   0.0     2    93   206   292   205   296 0.88 UDP-glucose/GDP-mannose dehydrogenase family, central domain
UDPG_MGDP_dh_C       PF03720.10   106 seq663_BIOID47259    -            420   9.1e-19   67.4   0.0   1   1   6.8e-22   2.3e-18   66.1   0.0     1   104   324   419   324   420 0.91 UDP-glucose/GDP-mannose dehydrogenase family, UDP binding domain
NAD_binding_2        PF03446.10   162 seq663_BIOID47259    -            420   7.1e-07   29.1   0.1   1   1   2.2e-09   7.4e-06   25.8   0.0     2   109     4   135     3   140 0.76 NAD binding domain of 6-phosphogluconate dehydrogenase
BMC                  PF00936.14    75 seq664_BIOID47259    -            111   9.1e-26   89.2   5.0   1   1   8.3e-30   1.1e-25   88.9   3.5     1    75    16    92    16    92 0.98 BMC domain
CDH                  PF02611.10   222 seq665_BIOID47259    -            251   1.8e-96  321.5   0.0   1   1  1.5e-100     2e-96  321.3   0.0     2   221    31   250    30   251 0.99 CDP-diacylglycerol pyrophosphatase
FliT                 PF05400.8     84 seq666_BIOID47259    -            121   5.5e-16   58.6   3.8   1   1     6e-20   8.2e-16   58.0   2.6     1    84    21   106    21   106 0.98 Flagellar protein FliT
DUF2541              PF10807.3    134 seq668_BIOID47259    -            134     6e-77  255.7   1.8   1   1   4.9e-81   6.6e-77  255.6   1.2     1   134     1   134     1   134 1.00 Protein of unknown function (DUF2541)
DUF3442              PF11924.3    280 seq670_BIOID47259    -            464   2.4e-89  299.5   8.3   1   1   2.2e-93     3e-89  299.1   5.7     1   280    57   341    57   341 0.98 Protein of unknown function (DUF3442)
TPP_enzyme_N         PF02776.13   172 seq671_BIOID47259    -            548   1.1e-58  197.4   3.7   1   1   2.6e-62   1.2e-58  197.3   0.1     1   169     1   167     1   170 0.98 Thiamine pyrophosphate enzyme, N-terminal TPP binding domain
TPP_enzyme_C         PF02775.16   153 seq671_BIOID47259    -            548   8.4e-52  174.6   0.3   1   1   1.3e-53   5.8e-50  168.7   0.0     1   153   374   522   374   522 0.98 Thiamine pyrophosphate enzyme, C-terminal TPP binding domain
TPP_enzyme_M         PF00205.17   137 seq671_BIOID47259    -            548   2.9e-41  140.3   0.2   1   1   1.5e-44   6.8e-41  139.1   0.1     1   137   186   321   186   321 0.98 Thiamine pyrophosphate enzyme, central domain
MASE1                PF05231.9    299 seq672_BIOID47259    -            747   7.3e-61  205.6  31.7   1   1   1.4e-64   9.6e-61  205.2  22.0     1   299    15   320    15   320 0.99 MASE1
EAL                  PF00563.15   236 seq672_BIOID47259    -            747   2.9e-60  203.5   0.4   1   1     6e-64   4.1e-60  203.0   0.3     2   236   498   730   497   730 0.95 EAL domain
Aminotran_1_2        PF00155.16   363 seq673_BIOID47259    -            412     2e-60  204.5   0.0   1   1   1.7e-64   2.3e-60  204.3   0.0     2   348    37   376    36   390 0.92 Aminotransferase class I and II
tRNA-synt_2          PF00152.15   335 seq675_BIOID47259    -            325   4.8e-70  235.8   0.0   1   1   4.5e-74   6.2e-70  235.5   0.0    21   333    15   323     6   325 0.88 tRNA synthetases class II (D, K and N)
Band_7               PF01145.20   179 seq676_BIOID47259    -            305   5.9e-35  120.6   0.3   1   1   4.3e-39   5.9e-35  120.6   0.2     1   178    21   203    21   204 0.96 SPFH domain / Band 7 family
Peptidase_M24        PF00557.19   205 seq682_BIOID47259    -            443   1.3e-43  148.9   0.1   1   1   1.2e-47   1.6e-43  148.6   0.1     1   205   168   430   168   430 0.82 Metallopeptidase family M24
Acyl_transf_1        PF00698.16   318 seq683_BIOID47259    -            309   8.7e-43  146.7   3.3   1   1   7.6e-47     1e-42  146.4   2.3     2   281     6   290     5   306 0.90 Acyl transferase domain
ATP-synt_ab          PF00006.20   215 seq684_BIOID47259    -            419   5.2e-42  143.6   0.0   1   1   2.5e-45   6.9e-42  143.2   0.0     3   214   159   364   157   365 0.95 ATP synthase alpha/beta family, nucleotide-binding domain
Rho_RNA_bind         PF07497.7     78 seq684_BIOID47259    -            419   5.9e-42  141.0   0.1   1   1   3.8e-45     1e-41  140.2   0.0     1    78    49   126    49   126 0.98 Rho termination factor, RNA-binding domain
Rho_N                PF07498.7     43 seq684_BIOID47259    -            419   7.1e-18   63.9   0.8   1   1   1.6e-20   4.4e-17   61.4   0.2     1    43     5    47     5    47 0.98 Rho termination factor, N-terminal domain
NACHT                PF05729.7    167 seq684_BIOID47259    -            419   8.5e-05   22.1   0.0   1   1   5.6e-08   0.00015   21.2   0.0    12    96   183   273   179   287 0.80 NACHT domain
Topoisom_bac         PF01131.15   403 seq685_BIOID47259    -            651    3e-112  375.2   0.0   1   1  5.2e-116  3.6e-112  375.0   0.0     3   403   155   593   153   593 0.92 DNA topoisomerase
Toprim               PF01751.17    88 seq685_BIOID47259    -            651   7.1e-16   57.7   0.0   1   1   2.8e-19   1.9e-15   56.3   0.0     2    85     3   134     2   137 0.93 Toprim domain
tRNA-synt_His        PF13393.1    310 seq686_BIOID47259    -            424   1.7e-48  165.1   0.0   1   1   6.4e-52   2.2e-48  164.7   0.0     1   310    10   312    10   312 0.89 Histidyl-tRNA synthetase
tRNA-synt_2b         PF00587.20   173 seq686_BIOID47259    -            424   8.2e-29  100.2   0.0   1   1     4e-32   1.4e-28   99.5   0.0     1   168    21   183    21   188 0.94 tRNA synthetase class II core domain (G, H, P, S and T)
HGTP_anticodon       PF03129.15    94 seq686_BIOID47259    -            424   2.8e-11   43.1   0.0   1   1     2e-14   6.9e-11   41.8   0.0     8    92   335   420   329   422 0.83 Anticodon binding domain
AFOR_C               PF01314.13   382 seq687_BIOID47259    -            708   2.1e-81  273.4   0.0   1   1   3.8e-85   2.6e-81  273.1   0.0     3   382   235   693   233   693 0.90 Aldehyde ferredoxin oxidoreductase, domains 2 & 3
AFOR_N               PF02730.10   202 seq687_BIOID47259    -            708   5.9e-70  234.6   0.3   1   1   1.3e-73   8.9e-70  234.0   0.2     1   202    13   214    13   214 0.97 Aldehyde ferredoxin oxidoreductase, N-terminal domain
NinF                 PF05810.7     58 seq688_BIOID47259    -             85   1.2e-30  104.9   6.5   1   1   1.1e-34   1.6e-30  104.5   4.5     1    58    19    76    19    76 0.97 NinF protein
Fer4_11              PF13247.1     99 seq689_BIOID47259    -            328   6.6e-29   99.6  14.6   1   1   4.2e-32   7.2e-29   99.4   7.0     3    99   105   207   103   207 0.91 4Fe-4S dicluster domain
Fer4_7               PF12838.2     52 seq689_BIOID47259    -            328   2.9e-15   56.2  19.8   1   2   1.2e-10     2e-07   31.1   2.6     2    52    47   128    46   128 0.63 4Fe-4S dicluster domain
Fer4_7               PF12838.2     52 seq689_BIOID47259    -            328   2.9e-15   56.2  19.8   2   2   3.2e-10   5.4e-07   29.7   5.9     2    52   145   201   144   201 0.86 4Fe-4S dicluster domain
Fer4_9               PF13187.1     55 seq689_BIOID47259    -            328     5e-14   52.2  26.4   1   1   1.3e-11   2.3e-08   34.0   6.3     2    54   145   201   144   202 0.94 4Fe-4S dicluster domain
Fer4                 PF00037.22    24 seq689_BIOID47259    -            328   1.3e-09   37.1  37.7   1   1   3.6e-09   6.1e-06   25.5   2.4     2    23   139   160   138   161 0.91 4Fe-4S binding domain
Fer4_3               PF12798.2     15 seq689_BIOID47259    -            328   9.9e-07   28.7  43.7   1   3    0.0004      0.68   10.5   4.5     1    15   112   128   112   128 0.95 4Fe-4S binding domain
Fer4_3               PF12798.2     15 seq689_BIOID47259    -            328   9.9e-07   28.7  43.7   2   3     9e-05      0.15   12.5   3.6     1    14   145   158   145   159 0.95 4Fe-4S binding domain
Fer4_3               PF12798.2     15 seq689_BIOID47259    -            328   9.9e-07   28.7  43.7   3   3     3e-06    0.0052   17.1   1.7     1    15   174   201   174   201 0.96 4Fe-4S binding domain
DUF2057              PF09829.4    189 seq690_BIOID47259    -            220     8e-48  162.4   0.0   1   1   6.7e-52   9.1e-48  162.3   0.0     2   189    22   213    21   213 0.98 Uncharacterized protein conserved in bacteria (DUF2057)
tRNA-synt_1_2        PF13603.1    185 seq691_BIOID47259    -            907   1.1e-79  265.9   0.0   1   1   7.5e-83     2e-79  265.0   0.0     1   184   268   450   268   451 0.98 Leucyl-tRNA synthetase, Domain 2
tRNA-synt_1          PF00133.17   601 seq691_BIOID47259    -            907   1.1e-70  238.2   9.2   1   5   1.6e-29   4.2e-26   90.9   0.2     4   178    63   218    60   221 0.88 tRNA synthetases class I (I, L, M and V)
tRNA-synt_1          PF00133.17   601 seq691_BIOID47259    -            907   1.1e-70  238.2   9.2   2   5   6.4e-09   1.7e-05   22.9   0.2   361   412   221   272   217   276 0.95 tRNA synthetases class I (I, L, M and V)
tRNA-synt_1          PF00133.17   601 seq691_BIOID47259    -            907   1.1e-70  238.2   9.2   3   5   2.6e-22     7e-19   67.1   0.0   188   349   277   455   272   464 0.79 tRNA synthetases class I (I, L, M and V)
tRNA-synt_1          PF00133.17   601 seq691_BIOID47259    -            907   1.1e-70  238.2   9.2   4   5     1e-10   2.7e-07   28.8   0.0   414   557   464   619   457   621 0.64 tRNA synthetases class I (I, L, M and V)
tRNA-synt_1          PF00133.17   601 seq691_BIOID47259    -            907   1.1e-70  238.2   9.2   5   5     4e-10   1.1e-06   26.8   0.0   560   593   665   698   655   706 0.87 tRNA synthetases class I (I, L, M and V)
tRNA-synt_1g         PF09334.6    391 seq691_BIOID47259    -            907   8.9e-34  116.6   0.0   1   2   6.2e-27   1.7e-23   82.8   0.0     5   218    86   271    82   287 0.83 tRNA synthetases class I (M)
tRNA-synt_1g         PF09334.6    391 seq691_BIOID47259    -            907   8.9e-34  116.6   0.0   2   2   5.8e-09   1.6e-05   23.6   0.0   314   364   653   703   642   717 0.81 tRNA synthetases class I (M)
Anticodon_1          PF08264.8    153 seq691_BIOID47259    -            907     5e-17   61.9   0.0   1   1   3.3e-20   8.9e-17   61.1   0.0     3   148   747   868   745   874 0.79 Anticodon-binding domain of tRNA
PTS_EIIC             PF02378.13   321 seq692_BIOID47259    -            452     5e-52  176.6  37.0   1   1   3.6e-56     5e-52  176.6  25.6     2   319    30   363    29   364 0.88 Phosphotransferase system, EIIC
TauE                 PF01925.14   240 seq693_BIOID47259    -            269   3.2e-40  137.9  27.3   1   1   2.9e-44     4e-40  137.6  18.9     1   240    18   253    18   253 0.94 Sulfite exporter TauE/SafE
2-Hacid_dh_C         PF02826.14   178 seq694_BIOID47259    -            312   5.4e-45  152.6   0.0   1   1     1e-48     7e-45  152.2   0.0     2   178   105   277   104   277 0.96 D-isomer specific 2-hydroxyacid dehydrogenase, NAD binding domain
NAD_binding_2        PF03446.10   162 seq694_BIOID47259    -            312   1.4e-06   28.1   0.0   1   1   4.7e-10   3.2e-06   27.0   0.0     3    90   138   223   136   228 0.94 NAD binding domain of 6-phosphogluconate dehydrogenase
DNA_pol3_delta2      PF13177.1    162 seq695_BIOID47259    -            334   1.8e-39  134.8   0.0   1   1     5e-43   3.4e-39  133.9   0.0     8   159    13   165     9   168 0.96 DNA polymerase III, delta subunit
DNApol3-delta_C      PF09115.5    119 seq695_BIOID47259    -            334     2e-37  127.7   0.3   1   1   4.6e-41   3.1e-37  127.1   0.2     2   119   207   323   206   323 0.98 DNA polymerase III, delta subunit, C terminal
K_trans              PF02705.11   534 seq696_BIOID47259    -            622  8.9e-207  687.5  25.4   1   1  7.5e-211    1e-206  687.3  17.6     2   534    14   544    13   544 0.99 K+ potassium transporter
2OG-FeII_Oxy_2       PF13532.1    191 seq697_BIOID47259    -            216   2.3e-57  193.8   0.0   1   1   1.9e-61   2.6e-57  193.6   0.0     2   191    19   210    18   210 0.97 2OG-Fe(II) oxygenase superfamily
ICL                  PF00463.16   526 seq698_BIOID47259    -            439  3.2e-200  665.6   1.7   1   2  4.6e-118  3.2e-114  381.9   0.0     1   255    12   262    12   264 0.99 Isocitrate lyase family
ICL                  PF00463.16   526 seq698_BIOID47259    -            439  3.2e-200  665.6   1.7   2   2   1.5e-88     1e-84  284.5   1.0   353   526   262   439   260   439 0.98 Isocitrate lyase family
PEP_mutase           PF13714.1    238 seq698_BIOID47259    -            439   4.8e-19   68.4   0.0   1   1   2.3e-22   1.6e-18   66.7   0.0    26   198    86   320    74   352 0.86 Phosphoenolpyruvate phosphomutase
MFS_1                PF07690.11   354 seq700_BIOID47259    -            396   5.2e-34  117.4  59.1   1   1   3.8e-38   5.2e-34  117.4  41.0     2   353    19   349    18   350 0.89 Major Facilitator Superfamily
DUF4132              PF13569.1    180 seq701_BIOID47259    -           1210   1.6e-42  144.9   0.0   1   1   2.9e-46     4e-42  143.6   0.0     3   180   954  1139   952  1139 0.96 Domain of unknown function (DUF4132)
NapB                 PF03892.9    134 seq705_BIOID47259    -            156   1.8e-45  153.7   0.0   1   1   1.5e-49   2.1e-45  153.5   0.0    31   133    48   150    21   151 0.90 Nitrate reductase cytochrome c-type subunit (NapB)
Citrate_synt         PF00285.16   356 seq707_BIOID47259    -            427  8.7e-134  445.6   0.0   1   1  7.2e-138  9.9e-134  445.4   0.0     1   356    46   409    46   409 0.99 Citrate synthase
ABC_tran             PF00005.22   118 seq708_BIOID47259    -            500   1.3e-37  128.6   0.0   1   2   6.1e-25   1.7e-21   76.6   0.0     1   118    49   174    49   174 0.95 ABC transporter
ABC_tran             PF00005.22   118 seq708_BIOID47259    -            500   1.3e-37  128.6   0.0   2   2   1.2e-16   3.2e-13   49.9   0.0     5   117   304   430   300   431 0.90 ABC transporter
Prenyltransf         PF01255.14   223 seq709_BIOID47259    -            253   6.8e-82  273.7   0.0   1   1   5.7e-86   7.8e-82  273.6   0.0     1   222    24   244    24   245 0.99 Putative undecaprenyl diphosphate synthase
DUF1131              PF06572.7    171 seq710_BIOID47259    -            191   8.9e-91  301.8   0.9   1   1   7.4e-95     1e-90  301.6   0.6     1   171    22   191    22   191 0.99 Protein of unknown function (DUF1131)
Ala_racemase_N       PF01168.15   217 seq711_BIOID47259    -            234   1.4e-49  168.4   0.2   1   1   1.2e-53   1.7e-49  168.2   0.1     2   217     7   230     6   230 0.90 Alanine racemase, N-terminal domain
EutN_CcmL            PF03319.8     83 seq713_BIOID47259    -             95   1.9e-31  108.1   0.3   1   1   1.6e-35   2.2e-31  107.9   0.2     1    83     1    83     1    83 1.00 Ethanolamine utilisation protein EutN/carboxysome
DUF3279              PF11682.3    128 seq714_BIOID47259    -            141   8.7e-48  161.0   2.2   1   1   7.4e-52     1e-47  160.7   1.5     2   128     3   123     2   123 0.98 Protein of unknown function (DUF3279)
HlyD                 PF00529.15   306 seq716_BIOID47259    -            343   5.7e-49  166.9  12.1   1   1   1.9e-52   6.5e-49  166.7   8.4     3   306    48   338    46   338 0.88 HlyD family secretion protein
HlyD_2               PF12700.2    328 seq716_BIOID47259    -            343     3e-23   82.3   4.9   1   1   1.2e-26   3.9e-23   81.9   3.4    20   249    46   299    36   325 0.84 HlyD family secretion protein
HlyD_3               PF13437.1    105 seq716_BIOID47259    -            343   7.2e-21   74.4   0.3   1   1   1.5e-19     5e-16   58.8   0.0     2   105   214   333   213   333 0.82 HlyD family secretion protein
Biotin_lipoyl_2      PF13533.1     50 seq716_BIOID47259    -            343     4e-18   64.6   0.6   1   1   1.1e-18   3.6e-15   55.2   0.2     3    50    48    95    46    95 0.97 Biotin-lipoyl like
Ubie_methyltran      PF01209.13   233 seq718_BIOID47259    -            251  7.3e-114  378.5   0.0   1   1  6.6e-117  8.2e-114  378.4   0.0     2   233    15   250    14   250 0.99 ubiE/COQ5 methyltransferase family
Methyltransf_31      PF13847.1    152 seq718_BIOID47259    -            251   1.7e-23   82.7   0.0   1   1   2.1e-26   2.6e-23   82.1   0.0     3   152    63   229    61   229 0.78 Methyltransferase domain
Methyltransf_11      PF08241.7     95 seq718_BIOID47259    -            251   1.6e-21   76.4   0.1   1   1   3.2e-24   3.9e-21   75.2   0.0     1    94    68   167    68   168 0.97 Methyltransferase domain
Methyltransf_23      PF13489.1    162 seq718_BIOID47259    -            251   4.8e-19   68.5   0.0   1   1   5.4e-22   6.8e-19   68.0   0.0    20   160    61   233    43   235 0.85 Methyltransferase domain
Methyltransf_25      PF13649.1    101 seq718_BIOID47259    -            251   9.5e-17   61.1   0.0   1   1     2e-19   2.5e-16   59.7   0.0     1   101    67   164    67   164 0.93 Methyltransferase domain
Methyltransf_12      PF08242.7     99 seq718_BIOID47259    -            251   4.1e-14   52.7   0.0   1   1   6.8e-17   8.4e-14   51.7   0.0     1    99    68   166    68   166 0.93 Methyltransferase domain
Methyltransf_18      PF12847.2    112 seq718_BIOID47259    -            251   2.4e-13   50.5   0.0   1   1   3.3e-16   4.1e-13   49.7   0.0     2   109    64   168    63   171 0.88 Methyltransferase domain
Methyltransf_26      PF13659.1    117 seq718_BIOID47259    -            251   5.2e-09   36.0   0.0   1   1   8.1e-12     1e-08   35.1   0.0     1   114    64   169    64   171 0.91 Methyltransferase domain
PCMT                 PF01135.14   210 seq718_BIOID47259    -            251   4.5e-07   29.5   0.0   1   1   5.7e-10   7.1e-07   28.8   0.0    71   171    61   168    51   179 0.86 Protein-L-isoaspartate(D-aspartate) O-methyltransferase (PCMT)
MTS                  PF05175.9    170 seq718_BIOID47259    -            251   5.2e-06   25.8   0.0   1   1   7.6e-09   9.5e-06   24.9   0.0    31   140    63   169    53   188 0.85 Methyltransferase small domain
Ubiq_cyt_C_chap      PF03981.7    141 seq719_BIOID47259    -            237   2.5e-23   82.3   0.2   1   1   5.6e-27   3.8e-23   81.7   0.1     2   139    59   220    58   225 0.96 Ubiquinol-cytochrome C chaperone
DUF3944              PF13099.1     35 seq719_BIOID47259    -            237   8.3e-15   53.8   0.8   1   1   1.2e-18   8.3e-15   53.8   0.5     1    35     5    39     5    39 0.99 Domain of unknown function (DUF3944)
Alpha-amylase        PF00128.19   316 seq720_BIOID47259    -            495   2.7e-26   92.6   0.4   1   1   1.1e-29   7.3e-26   91.2   0.2     8   304    26   367    21   374 0.69 Alpha amylase, catalytic domain
Glyco_hydro_70       PF02324.11   809 seq720_BIOID47259    -            495   1.4e-13   49.4   0.2   1   1   2.9e-10     2e-06   25.8   0.0   589   698    24   132    22   143 0.86 Glycosyl hydrolase family 70
PilM                 PF07419.7    136 seq722_BIOID47259    -            145   5.8e-52  174.6   0.6   1   1   4.7e-56   6.5e-52  174.5   0.4     1   136    10   145    10   145 0.99 PilM
Queuosine_synth      PF02547.10   341 seq723_BIOID47259    -            356    2e-144  480.4   0.0   1   1  1.6e-148  2.2e-144  480.2   0.0     2   341     3   344     2   344 0.96 Queuosine biosynthesis protein
Peptidase_M20        PF01546.23   171 seq726_BIOID47259    -            408   2.5e-19   69.3   0.2   1   1   8.2e-23   3.7e-19   68.8   0.1    23   170   139   402    74   403 0.84 Peptidase family M20/M25/M40
M20_dimer            PF07687.9    109 seq726_BIOID47259    -            408   1.2e-11   44.2   0.1   1   1   5.7e-15   2.6e-11   43.0   0.1     2   105   206   302   205   308 0.89 Peptidase dimerisation domain
Peptidase_M42        PF05343.9    292 seq726_BIOID47259    -            408   2.8e-06   26.2   0.0   1   1   3.1e-08   0.00014   20.6   0.0   134   194   140   201   110   235 0.90 M42 glutamyl aminopeptidase
SLT                  PF01464.15   121 seq727_BIOID47259    -            186   9.3e-35  118.6   0.1   1   1   8.1e-39   1.1e-34  118.4   0.0     2   120    41   166    40   167 0.96 Transglycosylase SLT domain
LysM                 PF01476.15    44 seq729_BIOID47259    -            452   1.7e-28   98.0   0.0   1   2   3.2e-18   2.2e-14   52.9   0.0     1    43   343   384   343   385 0.98 LysM domain
LysM                 PF01476.15    44 seq729_BIOID47259    -            452   1.7e-28   98.0   0.0   2   2   1.6e-13   1.1e-09   37.9   0.0     1    42   402   441   402   443 0.90 LysM domain
SLT                  PF01464.15   121 seq729_BIOID47259    -            452   5.8e-26   90.2   0.1   1   1   1.4e-29   9.4e-26   89.5   0.1     2   118   103   215   102   218 0.97 Transglycosylase SLT domain
Lip_A_acyltrans      PF03279.8    295 seq730_BIOID47259    -            323  4.5e-113  376.8   0.0   1   1  3.7e-117  5.1e-113  376.7   0.0     2   295    12   305    11   305 1.00 Bacterial lipid A biosynthesis acyltransferase
DUF3815              PF12821.2    130 seq731_BIOID47259    -            157   3.2e-30  104.6  12.1   1   1   5.4e-34   3.7e-30  104.4   8.4     1   128    12   147    12   149 0.95 Protein of unknown function (DUF3815)
DUF1212              PF06738.7    193 seq731_BIOID47259    -            157   5.4e-07   29.1   7.3   1   1   7.8e-11   5.4e-07   29.1   5.1   107   193    14    99     9    99 0.96 Protein of unknown function (DUF1212)
Aconitase_C          PF00694.14   131 seq733_BIOID47259    -            201   8.6e-44  148.7   0.0   1   1   8.7e-48   1.2e-43  148.2   0.0     2   129     3   125     2   127 0.97 Aconitase C-terminal domain
ABC_tran             PF00005.22   118 seq734_BIOID47259    -            401   5.6e-22   78.2   0.0   1   1   3.6e-25   1.2e-21   77.0   0.0     1   117    73   191    73   192 0.92 ABC transporter
TOBE_2               PF08402.5     75 seq734_BIOID47259    -            401   9.5e-12   44.6   0.3   1   1   1.2e-14   4.2e-11   42.5   0.1     1    75   313   385   313   385 0.95 TOBE domain
EutC                 PF05985.6    238 seq735_BIOID47259    -            295   1.1e-81  273.2   0.0   1   1     1e-85   1.4e-81  272.9   0.0     2   237    61   293    60   294 0.98 Ethanolamine ammonia-lyase light chain (EutC)
CRCB                 PF02537.10   117 seq736_BIOID47259    -            127   2.8e-29  101.2  12.7   1   1   2.3e-33   3.2e-29  101.0   8.8     2   116     6   118     5   119 0.95 CrcB-like protein
Fe-S_biosyn          PF01521.15    91 seq737_BIOID47259    -            107   3.7e-30  103.4   0.0   1   1   3.1e-34   4.2e-30  103.2   0.0     1    91     3    93     3    93 0.99 Iron-sulphur cluster biosynthesis
GDPD                 PF03009.12   255 seq739_BIOID47259    -            371   6.5e-76  255.0   0.1   1   1   5.6e-80   7.6e-76  254.8   0.1     1   255    49   363    49   363 0.99 Glycerophosphoryl diester phosphodiesterase family
DUF2207              PF09972.4    511 seq740_BIOID47259    -            632   4.4e-86  289.3   0.0   1   1   4.3e-90   5.8e-86  288.9   0.0     2   508    34   574    33   576 0.94 Predicted membrane protein (DUF2207)
DUF2629              PF10945.3     44 seq742_BIOID47259    -             62     2e-27   94.1   2.0   1   1   1.8e-31   2.5e-27   93.8   1.4     2    44    18    60    17    60 0.98 Protein of unknown function (DUF2629)
NA37                 PF04245.8    326 seq743_BIOID47259    -            335  1.9e-103  346.0   0.0   1   1  1.6e-107  2.2e-103  345.9   0.0     2   326    10   329     9   329 0.97 37-kD nucleoid-associated bacterial protein
DUF554               PF04474.7    226 seq746_BIOID47259    -            235   1.8e-76  256.1  19.5   1   1   1.5e-80     2e-76  255.9  13.5     2   226     3   230     2   230 0.97 Protein of unknown function (DUF554)
Syd                  PF07348.7    176 seq747_BIOID47259    -            181   3.5e-65  218.4   0.0   1   1   2.9e-69   3.9e-65  218.3   0.0     2   176     6   179     5   179 0.99 Syd protein (SUKH-2)
TauD                 PF02668.11   258 seq748_BIOID47259    -            283   2.8e-63  213.8   2.0   1   1   2.3e-67   3.2e-63  213.6   1.4     2   258     7   272     6   272 0.91 Taurine catabolism dioxygenase TauD, TfdA family
DUF3829              PF12889.2    277 seq749_BIOID47259    -            184   9.1e-35  120.0  10.1   1   2   2.9e-19   3.9e-15   55.6   0.4    66   118     1    53     1    53 0.97 Protein of unknown function (DUF3829)
DUF3829              PF12889.2    277 seq749_BIOID47259    -            184   9.1e-35  120.0  10.1   2   2   2.8e-25   3.8e-21   75.3   2.3   157   272    48   163    47   168 0.95 Protein of unknown function (DUF3829)
MoeA_N               PF03453.12   162 seq750_BIOID47259    -            411   5.6e-57  191.5   0.0   1   1   1.7e-60   7.7e-57  191.0   0.0     2   162     8   168     7   168 0.99 MoeA N-terminal region (domain I and II)
MoCF_biosynth        PF00994.19   144 seq750_BIOID47259    -            411   4.3e-31  107.1   0.0   1   1   1.3e-34     6e-31  106.6   0.0     2   143   182   317   181   318 0.95 Probable molybdopterin binding domain
MoeA_C               PF03454.10    72 seq750_BIOID47259    -            411     1e-20   73.3   0.0   1   1     6e-24   2.7e-20   71.9   0.0     1    72   332   404   332   404 0.98 MoeA C-terminal region (domain IV)
EamA                 PF00892.15   126 seq753_BIOID47259    -            306   1.6e-36  125.0  35.4   1   2   3.2e-25   4.3e-21   75.1   7.0     1   125    18   140    18   141 0.93 EamA-like transporter family
EamA                 PF00892.15   126 seq753_BIOID47259    -            306   1.6e-36  125.0  35.4   2   2   3.1e-19   4.2e-15   55.7  12.0     1   125   160   284   160   285 0.87 EamA-like transporter family
RNA_pol_Rpb1_1       PF04997.7    338 seq754_BIOID47259    -           1407  1.8e-100  336.3   0.1   1   1  1.8e-103  4.8e-100  335.0   0.1     2   338    15   342    14   342 0.95 RNA polymerase Rpb1, domain 1
RNA_pol_Rpb1_5       PF04998.12   277 seq754_BIOID47259    -           1407   1.1e-80  270.7   0.0   1   1     8e-84   2.2e-80  269.7   0.0     1   276   766  1321   766  1322 1.00 RNA polymerase Rpb1, domain 5
RNA_pol_Rpb1_2       PF00623.15   166 seq754_BIOID47259    -           1407   6.1e-51  172.5   0.0   1   1   5.3e-53   1.5e-49  168.0   0.0     1   166   344   486   344   486 0.95 RNA polymerase Rpb1, domain 2
RNA_pol_Rpb1_3       PF04983.13   157 seq754_BIOID47259    -           1407   1.4e-27   96.2   0.0   1   1   1.2e-30   3.3e-27   95.0   0.0     1   157   489   644   489   644 0.93 RNA polymerase Rpb1, domain 3
RNA_pol_Rpb1_4       PF05000.12   108 seq754_BIOID47259    -           1407   2.5e-18   65.7   0.3   1   1   9.1e-22   2.5e-18   65.7   0.2     2   107   674   763   673   764 0.82 RNA polymerase Rpb1, domain 4
Aldedh               PF00171.17   462 seq755_BIOID47259    -            467   1.6e-31  109.0  11.1   1   1   2.2e-29     3e-25   88.3   5.4    29   290    34   290    18   308 0.86 Aldehyde dehydrogenase family
tRNA-synt_2b         PF00587.20   173 seq757_BIOID47259    -            642   1.3e-47  161.5   0.2   1   1   6.4e-51   2.2e-47  160.7   0.1     2   165   274   435   273   440 0.93 tRNA synthetase class II core domain (G, H, P, S and T)
HGTP_anticodon       PF03129.15    94 seq757_BIOID47259    -            642   8.2e-24   83.2   0.9   1   1   6.9e-27   2.4e-23   81.7   0.6     1    93   541   630   541   631 0.98 Anticodon binding domain
tRNA_SAD             PF07973.9     44 seq757_BIOID47259    -            642   1.2e-14   53.8   0.0   1   1     7e-18   2.4e-14   52.8   0.0     3    44   172   219   171   219 0.97 Threonyl and Alanyl tRNA synthetase second additional domain
TGS                  PF02824.16    60 seq757_BIOID47259    -            642   1.9e-13   49.9   0.1   1   1   1.3e-15   4.3e-12   45.5   0.0     3    60     4    61     1    61 0.96 TGS domain
Fels1                PF05666.6     45 seq758_BIOID47259    -            122   9.2e-40  133.6   2.5   1   2   1.7e-21   2.4e-17   61.9   0.1     2    45    20    62    19    62 0.96 Fels-1 Prophage Protein-like
Fels1                PF05666.6     45 seq758_BIOID47259    -            122   9.2e-40  133.6   2.5   2   2   1.1e-24   1.5e-20   72.1   0.2     1    45    66   121    66   121 0.98 Fels-1 Prophage Protein-like
oligo_HPY            PF08352.7     64 seq760_BIOID47259    -            327   2.3e-19   69.3   0.4   1   1   8.6e-23   3.9e-19   68.6   0.3     1    64   233   297   233   297 0.99 Oligopeptide/dipeptide transporter, C-terminal region
ABC_tran             PF00005.22   118 seq760_BIOID47259    -            327   1.6e-18   67.0   0.0   1   1   6.4e-22   2.9e-18   66.2   0.0    15   118    65   182    52   182 0.88 ABC transporter
AAA_21               PF13304.1    303 seq760_BIOID47259    -            327   7.3e-10   39.1   0.1   1   1   2.9e-12   1.3e-08   35.0   0.0   231   302   148   217   125   218 0.94 AAA domain
GerE                 PF00196.14    58 seq761_BIOID47259    -            200     7e-22   76.4   1.3   1   1   3.1e-25   1.1e-21   75.8   0.9     2    57   140   195   139   196 0.97 Bacterial regulatory proteins, luxR family
Sigma70_r4_2         PF08281.7     54 seq761_BIOID47259    -            200   6.7e-09   34.9   0.2   1   1   3.8e-12   1.3e-08   34.0   0.1     8    47   139   177   139   184 0.93 Sigma-70, region 4
Sigma70_r4           PF04545.11    50 seq761_BIOID47259    -            200     1e-06   27.7   0.3   1   1   5.9e-10     2e-06   26.8   0.2     2    48   139   184   139   186 0.91 Sigma-70, region 4
Glyoxalase           PF00903.20   128 seq762_BIOID47259    -            138   5.2e-23   81.3   0.0   1   1   1.3e-26   5.9e-23   81.1   0.0     2   128    16   135    15   135 0.97 Glyoxalase/Bleomycin resistance protein/Dioxygenase superfamily
Glyoxalase_2         PF12681.2    108 seq762_BIOID47259    -            138   6.1e-18   65.3   0.0   1   1   1.6e-21   7.1e-18   65.0   0.0     1   108    21   136    21   136 0.79 Glyoxalase-like domain
Glyoxalase_4         PF13669.1    110 seq762_BIOID47259    -            138   2.1e-13   50.1   0.0   1   1   5.8e-17   2.7e-13   49.8   0.0     1    96    17   111    17   124 0.85 Glyoxalase/Bleomycin resistance protein/Dioxygenase superfamily
DUF1364              PF07102.7     94 seq763_BIOID47259    -             96   1.2e-43  146.7   0.7   1   1   9.5e-48   1.3e-43  146.6   0.5     1    94     1    94     1    94 0.98 Protein of unknown function (DUF1364)
BPD_transp_1         PF00528.17   185 seq764_BIOID47259    -            277   2.6e-34  118.2  12.8   1   1   1.9e-38   2.6e-34  118.2   8.9     3   183    76   274    74   276 0.97 Binding-protein-dependent transport system inner membrane component
tRNA-synt_2          PF00152.15   335 seq765_BIOID47259    -            466   2.3e-71  240.1   0.0   1   1   4.2e-75   2.9e-71  239.8   0.0     4   334   120   461   117   462 0.88 tRNA synthetases class II (D, K and N)
tRNA_anti            PF01336.20    76 seq765_BIOID47259    -            466   9.5e-13   47.6   0.1   1   1   3.7e-16   2.6e-12   46.3   0.1     1    75    20    99    20   100 0.95 OB-fold nucleic acid binding domain
Porin_1              PF00267.16   337 seq766_BIOID47259    -            353    6e-142  472.7  25.4   1   1    1e-145  6.8e-142  472.5  17.6     1   337    29   353    29   353 0.98 Gram-negative porin
Porin_4              PF13609.1    311 seq766_BIOID47259    -            353   1.7e-21   76.9  31.3   1   1   2.5e-25   1.7e-21   76.9  21.7     1   304     9   327     7   336 0.77 Gram-negative porin
RelA_SpoT            PF04607.12   116 seq768_BIOID47259    -            744   1.1e-37  128.5   0.2   1   1   1.3e-40   3.5e-37  126.8   0.0     1   114   251   360   251   362 0.98 Region found in RelA / SpoT proteins
HD_4                 PF13328.1    153 seq768_BIOID47259    -            744   1.6e-34  118.7   0.8   1   1   1.4e-37   3.9e-34  117.4   0.5    15   152    50   191    35   192 0.91 HD domain
TGS                  PF02824.16    60 seq768_BIOID47259    -            744     4e-23   80.9   0.1   1   1   5.8e-26   1.6e-22   79.0   0.0     1    60   406   465   406   465 0.99 TGS domain
ACT_4                PF13291.1     80 seq768_BIOID47259    -            744   1.5e-18   66.7   1.3   1   1   1.4e-21   3.7e-18   65.5   0.9     4    80   664   740   662   740 0.97 ACT domain
ACT                  PF01842.20    66 seq768_BIOID47259    -            744   7.4e-09   34.7   0.3   1   1   2.7e-12   7.4e-09   34.7   0.2     2    65   668   733   667   734 0.97 ACT domain
KdpC                 PF02669.10   188 seq769_BIOID47259    -            190  1.4e-100  334.5   0.3   1   1  1.2e-104  1.6e-100  334.3   0.2     1   188     1   188     1   188 0.99 K+-transporting ATPase, c chain
GATase               PF00117.23   192 seq770_BIOID47259    -            196   6.5e-28   97.3   0.0   1   1   2.2e-31   7.5e-28   97.1   0.0     1   189     4   194     4   196 0.81 Glutamine amidotransferase class-I
GATase_3             PF07685.9    158 seq770_BIOID47259    -            196     1e-05   25.0   0.0   1   1   4.6e-09   1.6e-05   24.4   0.0     8    79    39   100    32   106 0.87 CobB/CobQ-like glutamine amidotransferase domain
YhjQ                 PF06564.7    244 seq772_BIOID47259    -            250  5.8e-126  418.6   4.7   1   1  2.1e-129  7.1e-126  418.3   3.3     1   241     1   241     1   244 0.99 YhjQ protein
AAA_31               PF13614.1    157 seq772_BIOID47259    -            250   3.4e-08   33.4   0.1   1   1   5.2e-11   1.8e-07   31.1   0.0     2   149     3   148     2   152 0.73 AAA domain
CbiA                 PF01656.18   195 seq772_BIOID47259    -            250   1.2e-07   31.1   0.0   1   1   4.7e-11   1.6e-07   30.8   0.0     5   161     8   176     4   207 0.67 CobQ/CobB/MinD/ParA nucleotide binding domain
ArsA_ATPase          PF02374.10   305 seq772_BIOID47259    -            250   6.6e-06   25.2   0.0   1   1   3.3e-09   1.1e-05   24.5   0.0     9    54    10    55     2    61 0.93 Anion-transporting ATPase
Pili_assembly_N      PF00345.15   122 seq773_BIOID47259    -            250   2.1e-36  124.2   0.9   1   1   4.3e-40   2.9e-36  123.8   0.2     1   121    29   147    29   148 0.93 Gram-negative pili assembly chaperone, N-terminal domain
Pili_assembly_C      PF02753.12    68 seq773_BIOID47259    -            250   1.2e-09   37.7   0.2   1   1   4.6e-13   3.2e-09   36.3   0.1     2    65   170   230   169   232 0.79 Gram-negative pili assembly chaperone, C-terminal domain
Cytochrom_NNT        PF03264.9    174 seq775_BIOID47259    -            200   1.6e-74  248.9   3.4   1   1   5.4e-78   1.8e-74  248.7   2.4     4   174    22   193    19   193 0.98 NapC/NirT cytochrome c family, N-terminal region
DUF3302              PF11742.3     78 seq776_BIOID47259    -            120   1.7e-44  149.4   7.5   1   1   1.5e-48   2.1e-44  149.1   5.2     1    77     3    79     3    80 0.98 Protein of unknown function (DUF3302)
T2SF                 PF00482.18   124 seq777_BIOID47259    -            400   5.2e-54  181.3   0.9   1   2   1.9e-31   2.6e-27   95.0   0.2     2   124    64   186    63   186 0.98 Type II secretion system (T2SS), protein F
T2SF                 PF00482.18   124 seq777_BIOID47259    -            400   5.2e-54  181.3   0.9   2   2   2.5e-28   3.4e-24   85.0   0.0     5   124   270   388   266   388 0.97 Type II secretion system (T2SS), protein F
Radical_SAM          PF04055.16   166 seq778_BIOID47259    -            474   1.1e-29  103.5   0.0   1   1   4.1e-33   1.9e-29  102.8   0.0     1   166   151   325   151   325 0.96 Radical SAM superfamily
UPF0004              PF00919.15    98 seq778_BIOID47259    -            474   7.9e-29   99.2   0.0   1   1     3e-32   1.4e-28   98.4   0.0     1    98     4   104     4   104 0.95 Uncharacterized protein family UPF0004
TRAM                 PF01938.15    61 seq778_BIOID47259    -            474   4.7e-20   71.0   0.1   1   1   2.3e-23   1.1e-19   69.9   0.1     1    61   378   440   378   440 0.96 TRAM domain
Glyco_transf_9       PF01075.12   247 seq779_BIOID47259    -            326   1.5e-84  282.9   0.1   1   1   1.5e-88     2e-84  282.5   0.1     1   234    75   304    75   315 0.97 Glycosyltransferase family 9 (heptosyltransferase)
Phos_pyr_kin         PF08543.7    246 seq781_BIOID47259    -            287   1.1e-15   57.4   0.0   1   1   2.1e-19   1.4e-15   57.0   0.0    53   234    68   257    51   268 0.83 Phosphomethylpyrimidine kinase
PfkB                 PF00294.19   301 seq781_BIOID47259    -            287   2.9e-11   42.9   0.0   1   1   2.6e-14   1.8e-10   40.3   0.0   175   284   132   250    96   263 0.83 pfkB family carbohydrate kinase
DUF1271              PF06902.6     64 seq782_BIOID47259    -             76   5.8e-29   99.5   0.0   1   1   4.8e-33   6.6e-29   99.4   0.0     1    64    13    76    13    76 0.98 Protein of unknown function (DUF1271)
Molybdopterin        PF00384.17   432 seq784_BIOID47259    -            777  2.3e-111  372.4   0.0   1   1  4.2e-115  2.9e-111  372.1   0.0     1   432    56   517    56   517 0.98 Molybdopterin oxidoreductase
Molydop_binding      PF01568.16   109 seq784_BIOID47259    -            777   3.5e-23   81.3   0.0   1   1   1.4e-26   9.5e-23   79.9   0.0     2    95   637   740   636   754 0.92 Molydopterin dinucleotide binding domain
Secretin             PF00263.16   165 seq785_BIOID47259    -            560   3.8e-18   65.3   8.6   1   1   5.5e-22   3.8e-18   65.3   6.0     1   162   385   552   385   554 0.94 Bacterial type II and III secretion system protein
Secretin_N_2         PF07655.8     98 seq785_BIOID47259    -            560   1.5e-15   57.2   6.2   1   1   2.1e-19   1.5e-15   57.2   4.3     1    96   204   282   204   284 0.96 Secretin N-terminal domain
Methyltransf_26      PF13659.1    117 seq788_BIOID47259    -            257   1.9e-16   60.0   0.0   1   1   2.6e-19   2.9e-16   59.4   0.0     3   116    59   182    57   183 0.87 Methyltransferase domain
MTS                  PF05175.9    170 seq788_BIOID47259    -            257   2.8e-14   52.7   0.0   1   1   3.5e-17     4e-14   52.2   0.0    33   145    58   186    42   204 0.83 Methyltransferase small domain
Methyltransf_18      PF12847.2    112 seq788_BIOID47259    -            257   1.4e-11   44.8   0.0   1   1   1.9e-14   2.1e-11   44.2   0.0     3    82    58   140    57   181 0.80 Methyltransferase domain
Methyltransf_31      PF13847.1    152 seq788_BIOID47259    -            257     2e-08   33.8   0.0   1   1   2.3e-11   2.6e-08   33.4   0.0     6   108    59   179    56   217 0.77 Methyltransferase domain
Cons_hypoth95        PF03602.10   183 seq788_BIOID47259    -            257   2.2e-07   30.3   0.0   1   1   2.6e-10   2.9e-07   29.9   0.0    43   131    57   143    47   169 0.81 Conserved hypothetical protein 95
Methyltransf_3       PF01596.12   205 seq788_BIOID47259    -            257   1.2e-06   27.5   0.0   1   1   1.5e-09   1.7e-06   27.0   0.0    26   115    38   123    25   135 0.85 O-methyltransferase
Methyltransf_25      PF13649.1    101 seq788_BIOID47259    -            257   6.9e-06   26.2   0.0   1   1   8.8e-09     1e-05   25.7   0.0     2    74    61   137    60   175 0.80 Methyltransferase domain
PrmA                 PF06325.8    295 seq788_BIOID47259    -            257   6.2e-06   25.4   0.0   1   1   7.5e-09   8.5e-06   24.9   0.0   163   232    58   134    50   135 0.78 Ribosomal protein L11 methyltransferase (PrmA)
UPF0020              PF01170.13   180 seq788_BIOID47259    -            257   8.6e-06   25.3   0.0   1   1     1e-08   1.2e-05   24.8   0.0    53   117    77   138    52   172 0.79 Putative RNA methylase family UPF0020
PCMT                 PF01135.14   210 seq788_BIOID47259    -            257   5.4e-05   22.7   0.0   1   1   6.8e-08   7.8e-05   22.1   0.0    73   133    56   117    45   133 0.87 Protein-L-isoaspartate(D-aspartate) O-methyltransferase (PCMT)
Methyltransf_10      PF05971.7    299 seq788_BIOID47259    -            257   0.00017   20.7   0.0   1   1     2e-07   0.00022   20.3   0.0   103   203    57   153    44   177 0.79 Protein of unknown function (DUF890)
PRMT5                PF05185.11   448 seq788_BIOID47259    -            257   0.00016   20.6   0.1   1   1   1.9e-07   0.00022   20.1   0.1   193   264    63   133    57   134 0.90 PRMT5 arginine-N-methyltransferase
SSB                  PF00436.20   104 seq789_BIOID47259    -            178   8.4e-43  144.3   0.5   1   1   7.4e-47     1e-42  144.1   0.4     1   103     6   112     6   113 0.97 Single-strand binding protein family
Response_reg         PF00072.19   112 seq793_BIOID47259    -            230   1.4e-26   92.5   0.1   1   1   5.1e-30   3.5e-26   91.2   0.0     1   112     5   114     5   114 0.98 Response regulator receiver domain
Trans_reg_C          PF00486.23    77 seq793_BIOID47259    -            230   1.4e-16   60.0   0.2   1   1   4.4e-20     3e-16   58.9   0.1     1    77   153   225   153   225 0.97 Transcriptional regulatory protein, C terminal
Adenylate_cycl       PF01295.13   605 seq794_BIOID47259    -            848  2.2e-275  914.5   0.0   1   1  3.8e-279  2.6e-275  914.3   0.0     1   601   228   826   228   830 0.98 Adenylate cyclase, class-I
Adenyl_cycl_N        PF12633.2    204 seq794_BIOID47259    -            848   3.3e-87  291.1   0.0   1   1   2.2e-86   1.5e-82  275.9   0.0     1   203     1   200     1   201 0.96 Adenylate cyclase NT domain
LysR_substrate       PF03466.15   209 seq796_BIOID47259    -            319   6.2e-15   54.7   0.2   1   1   1.3e-18   9.1e-15   54.2   0.1    21   206   112   313    92   316 0.89 LysR substrate binding domain
HTH_1                PF00126.22    60 seq796_BIOID47259    -            319   1.7e-14   53.1   0.0   1   1   4.8e-18   3.2e-14   52.2   0.0     1    57    10    66    10    67 0.96 Bacterial regulatory helix-turn-helix protein, lysR family
HTH_21               PF13276.1     60 seq797_BIOID47259    -            196   4.2e-09   36.1   3.2   1   1   6.4e-13   8.8e-09   35.1   2.2     5    59    52   104    48   105 0.85 HTH-like domain
NfeD                 PF01957.13   144 seq798_BIOID47259    -            152   3.1e-24   85.6   6.7   1   1   2.9e-28     4e-24   85.2   4.6     1   141    12   148    12   150 0.92 NfeD-like C-terminal, partner-binding
MGS                  PF02142.17    95 seq799_BIOID47259    -            155   4.5e-18   64.8   0.0   1   1   4.4e-22     6e-18   64.4   0.0     2    95    29   121    28   121 0.96 MGS-like domain
Acetyltransf_7       PF13508.1     79 seq801_BIOID47259    -            153   9.3e-15   54.4   0.0   1   1   3.7e-18   1.3e-14   54.0   0.0     3    78    48   130    46   131 0.89 Acetyltransferase (GNAT) domain
Acetyltransf_1       PF00583.19    83 seq801_BIOID47259    -            153   1.2e-09   37.9   0.0   1   1   4.9e-13   1.7e-09   37.4   0.0     2    82    54   129    53   130 0.96 Acetyltransferase (GNAT) family
Acetyltransf_9       PF13527.1    128 seq801_BIOID47259    -            153   1.4e-06   28.1   0.0   1   1   5.5e-10   1.9e-06   27.6   0.0    10   125    17   129    10   132 0.84 Acetyltransferase (GNAT) domain
Acetyltransf_10      PF13673.1    117 seq801_BIOID47259    -            153   1.1e-05   25.3   0.0   1   1   6.1e-09   2.1e-05   24.5   0.0    42   117    46   129    33   129 0.86 Acetyltransferase (GNAT) domain
YejG                 PF13989.1    107 seq802_BIOID47259    -            114   1.9e-49  166.0   0.0   1   1   1.6e-53   2.1e-49  165.9   0.0     1   106     4   109     4   110 0.99 YejG-like protein
Ter                  PF05472.6    290 seq803_BIOID47259    -            309  5.2e-115  383.4   6.2   1   1  4.3e-119  5.9e-115  383.2   4.3     2   290     9   307     8   307 0.99 DNA replication terminus site-binding protein (Ter protein)
HSCB_C               PF07743.8     78 seq804_BIOID47259    -            171   2.5e-21   75.8  12.9   1   1   1.4e-24   9.9e-21   73.8   6.4     2    77    87   162    86   163 0.97 HSCB C-terminal oligomerisation domain
DnaJ                 PF00226.26    64 seq804_BIOID47259    -            171   9.5e-13   47.5   0.0   1   1   2.8e-16   1.9e-12   46.6   0.0     1    63     2    70     2    71 0.97 DnaJ domain
Dyp_perox            PF04261.7    313 seq806_BIOID47259    -            308  7.2e-105  350.0   0.0   1   1  6.5e-109  8.9e-105  349.7   0.0     1   312    14   304    14   305 0.98 Dyp-type peroxidase family
ABC_tran             PF00005.22   118 seq807_BIOID47259    -            547   2.8e-13   50.1   0.0   1   1   8.4e-17   5.7e-13   49.1   0.0     1   117   363   477   363   478 0.83 ABC transporter
Peptidase_A24        PF01478.13   106 seq808_BIOID47259    -            218   7.8e-10   38.7   8.9   1   1   5.7e-14   7.8e-10   38.7   6.2     2    98    79   175    78   182 0.87 Type IV leader peptidase family
SCP2                 PF02036.12   101 seq809_BIOID47259    -            174   3.3e-19   68.8   0.1   1   1   3.5e-23   4.8e-19   68.3   0.1    11   101    45   133    33   133 0.93 SCP-2 sterol transfer family
SBP_bac_5            PF00496.17   374 seq810_BIOID47259    -            543   4.3e-87  292.2   9.8   1   1   4.4e-91     6e-87  291.7   6.8     3   373    83   463    81   464 0.92 Bacterial extracellular solute-binding proteins, family 5 Middle
TraP                 PF07296.6    202 seq811_BIOID47259    -            196   1.1e-96  321.5   0.1   1   1  8.8e-101   1.2e-96  321.3   0.1     1   202     1   196     1   196 1.00 TraP protein
adh_short            PF00106.20   167 seq813_BIOID47259    -            244   5.1e-40  136.9   1.7   1   1   3.2e-43   8.7e-40  136.2   1.2     1   166     6   169     6   170 0.92 short chain dehydrogenase
adh_short_C2         PF13561.1    243 seq813_BIOID47259    -            244     3e-33  115.5   1.8   1   1   1.3e-36   3.7e-33  115.2   1.3     5   242    14   241    12   242 0.94 Enoyl-(Acyl carrier protein) reductase
KR                   PF08659.5    181 seq813_BIOID47259    -            244   4.7e-21   75.1   0.9   1   1   2.8e-24   7.5e-21   74.4   0.6     3   174     8   180     7   196 0.84 KR domain
NAD_binding_10       PF13460.1    183 seq813_BIOID47259    -            244   2.7e-06   27.3   0.4   1   1   2.5e-09   6.8e-06   26.0   0.3     2   125     9   156     8   190 0.72 NADH(P)-binding
Epimerase            PF01370.16   236 seq813_BIOID47259    -            244   2.1e-05   23.9   0.2   1   1   1.1e-08   2.9e-05   23.4   0.1     1   119     8   142     8   192 0.77 NAD dependent epimerase/dehydratase family
Ala_racemase_N       PF01168.15   217 seq814_BIOID47259    -            387   2.2e-23   82.8   0.0   1   1     2e-27   2.7e-23   82.5   0.0     1   216    33   263    33   264 0.87 Alanine racemase, N-terminal domain
DUF462               PF04315.7    165 seq817_BIOID47259    -            182     1e-77  259.0   0.1   1   1   8.5e-82   1.2e-77  258.8   0.1     1   163    13   176    13   178 0.99 Protein of unknown function, DUF462
YGGT                 PF02325.12    75 seq819_BIOID47259    -            188   1.3e-41  140.2  21.6   1   2   8.4e-26   1.1e-21   76.3   3.0     1    73     8    80     8    82 0.97 YGGT family
YGGT                 PF02325.12    75 seq819_BIOID47259    -            188   1.3e-41  140.2  21.6   2   2   8.2e-24   1.1e-19   69.9   6.5     3    73   101   170    88   172 0.93 YGGT family
Ammonium_transp      PF00909.16   399 seq820_BIOID47259    -            428  8.5e-132  439.2  40.0   1   1  7.1e-136  9.7e-132  439.0  27.7     1   399    33   426    33   426 0.97 Ammonium Transporter Family
HlyD_3               PF13437.1    105 seq821_BIOID47259    -            415   1.7e-21   76.3   0.2   1   1   7.7e-21   2.6e-17   62.9   0.1     1    97   257   369   257   396 0.83 HlyD family secretion protein
HlyD                 PF00529.15   306 seq821_BIOID47259    -            415   5.7e-15   55.2  12.3   1   1   2.6e-13   8.9e-10   38.2   6.2     5   178    80   242    76   245 0.67 HlyD family secretion protein
HlyD_2               PF12700.2    328 seq821_BIOID47259    -            415     1e-12   47.7   0.0   1   1   7.6e-16   2.6e-12   46.4   0.0     9   251    63   353    58   361 0.67 HlyD family secretion protein
Biotin_lipoyl_2      PF13533.1     50 seq821_BIOID47259    -            415   3.9e-11   42.3   9.8   1   1   4.6e-11   1.6e-07   30.7   0.1     3    43    78   118    76   134 0.80 Biotin-lipoyl like
Acetyltransf_1       PF00583.19    83 seq823_BIOID47259    -             90   1.3e-06   28.1   0.0   1   1   1.1e-10   1.6e-06   27.9   0.0     3    62    15    69     6    79 0.80 Acetyltransferase (GNAT) family
Pep_deformylase      PF01327.16   157 seq824_BIOID47259    -            169   6.4e-53  178.2   0.1   1   1   5.6e-57   7.6e-53  177.9   0.1     2   156     4   152     3   153 0.94 Polypeptide deformylase
FliG_C               PF01706.11   110 seq826_BIOID47259    -            331   1.8e-39  134.0  15.8   1   1   3.2e-42   2.2e-38  130.5   2.3     2   109   216   323   215   324 0.98 FliG C-terminal domain
CTP_transf_1         PF01148.15   259 seq829_BIOID47259    -            285   9.6e-64  215.4  20.7   1   1   8.1e-68   1.1e-63  215.2  14.3     2   257     4   279     3   281 0.89 Cytidylyltransferase family
MR_MLE_C             PF13378.1    111 seq831_BIOID47259    -            454   4.5e-27   94.1   0.1   1   1   2.5e-30   1.7e-26   92.2   0.1     1   111   297   409   297   409 0.84 Enolase C-terminal domain-like
MR_MLE               PF01188.16    67 seq831_BIOID47259    -            454   1.2e-09   38.4   0.0   1   1   5.7e-13   3.9e-09   36.7   0.0     4    66   230   296   227   297 0.89 Mandelate racemase / muconate lactonizing enzyme, C-terminal domain
SCP2                 PF02036.12   101 seq832_BIOID47259    -            211   7.3e-20   71.0   0.0   1   1   8.1e-24   1.1e-19   70.4   0.0     1   100    25   122    25   123 0.97 SCP-2 sterol transfer family
DNA_mis_repair       PF01119.14   119 seq833_BIOID47259    -            615   4.5e-37  126.0   0.0   1   1   2.3e-40   7.9e-37  125.2   0.0     2   118   213   330   212   331 0.95 DNA mismatch repair protein, C-terminal domain
MutL_C               PF08676.6    144 seq833_BIOID47259    -            615   6.2e-23   80.8   1.5   1   1     2e-26   6.9e-23   80.7   0.1     2   134   435   563   434   572 0.92 MutL C terminal dimerisation domain
HATPase_c_3          PF13589.1    137 seq833_BIOID47259    -            615   9.9e-14   51.0   0.0   1   1   5.1e-17   1.7e-13   50.2   0.0     4   103    24   123    21   142 0.80 Histidine kinase-, DNA gyrase B-, and HSP90-like ATPase
HATPase_c            PF02518.21   111 seq833_BIOID47259    -            615   5.4e-11   42.0   0.0   1   1   3.7e-14   1.3e-10   40.8   0.0     2    72    19    87    18   147 0.78 Histidine kinase-, DNA gyrase B-, and HSP90-like ATPase
Cytochrom_B562       PF07361.6    103 seq834_BIOID47259    -            128   9.5e-35  119.0   4.1   1   1     8e-39   1.1e-34  118.8   2.8     1   103    23   128    23   128 0.99 Cytochrome b562
NrfD                 PF03916.9    313 seq835_BIOID47259    -            392   7.3e-19   68.2  21.8   1   1     1e-22   1.4e-18   67.2  15.1     5   302    45   330    41   337 0.80 Polysulphide reductase, NrfD
HlyD                 PF00529.15   306 seq836_BIOID47259    -            378   8.1e-60  202.5  15.0   1   1   2.7e-63   9.3e-60  202.3  10.4     3   306    64   349    62   349 0.99 HlyD family secretion protein
HlyD_3               PF13437.1    105 seq836_BIOID47259    -            378   1.8e-14   53.8   0.6   1   1   7.3e-12   2.5e-08   34.0   0.0     1    80   221   301   221   325 0.89 HlyD family secretion protein
HlyD_2               PF12700.2    328 seq836_BIOID47259    -            378   2.7e-10   39.8   0.2   1   1   1.2e-13   4.2e-10   39.1   0.2    24   240    66   301    64   313 0.86 HlyD family secretion protein
Biotin_lipoyl_2      PF13533.1     50 seq836_BIOID47259    -            378   2.7e-10   39.6   9.2   1   1   7.9e-13   2.7e-09   36.4   0.3     3    49    64   110    60   111 0.96 Biotin-lipoyl like
AA_permease_2        PF13520.1    426 seq837_BIOID47259    -            514   2.3e-32  111.9  61.1   1   1   4.6e-36   3.2e-32  111.5  42.3     2   419    23   482    22   497 0.77 Amino acid permease
AA_permease          PF00324.16   479 seq837_BIOID47259    -            514   1.6e-14   52.9  53.1   1   1   1.6e-17   1.1e-13   50.2  36.8    12   446    33   479    22   498 0.71 Amino acid permease
Imp-YgjV             PF10688.4    164 seq839_BIOID47259    -            183   1.1e-59  200.4  11.2   1   1   8.6e-64   1.2e-59  200.3   7.7     1   163     3   165     3   166 0.99 Bacterial inner membrane protein
HlyD                 PF00529.15   306 seq840_BIOID47259    -            355   4.5e-40  137.7  26.1   1   1   1.9e-43   5.1e-40  137.5  18.1     2   306    47   339    46   339 0.97 HlyD family secretion protein
HlyD_2               PF12700.2    328 seq840_BIOID47259    -            355     2e-19   69.8   2.0   1   1     1e-22   2.8e-19   69.3   1.4    13   239    39   290    37   308 0.79 HlyD family secretion protein
HlyD_3               PF13437.1    105 seq840_BIOID47259    -            355   5.1e-18   65.2   0.1   1   1   1.8e-16   4.8e-13   49.2   0.0     2    97   214   319   213   326 0.86 HlyD family secretion protein
Biotin_lipoyl_2      PF13533.1     50 seq840_BIOID47259    -            355     4e-10   39.0   2.9   1   1   1.5e-13     4e-10   39.0   2.0     2    46    47    95    44   110 0.83 Biotin-lipoyl like
Epimerase            PF01370.16   236 seq841_BIOID47259    -            355   6.7e-79  264.5   0.0   1   1   3.6e-82   8.2e-79  264.2   0.0     1   236     4   252     4   252 0.97 NAD dependent epimerase/dehydratase family
RmlD_sub_bind        PF04321.12   287 seq841_BIOID47259    -            355   5.2e-17   61.5   0.0   1   1   3.2e-20   7.2e-17   61.0   0.0     2   254     3   296     1   333 0.79 RmlD substrate binding domain
Polysacc_synt_2      PF02719.10   294 seq841_BIOID47259    -            355   1.6e-16   59.9   0.0   1   1   1.2e-19   2.6e-16   59.2   0.0     1   118     4   115     4   135 0.93 Polysaccharide biosynthesis protein
3Beta_HSD            PF01073.14   280 seq841_BIOID47259    -            355   2.8e-15   55.6   0.0   1   1   1.9e-18   4.3e-15   55.0   0.0     1   229     5   240     5   250 0.82 3-beta hydroxysteroid dehydrogenase/isomerase family
NAD_binding_4        PF07993.7    249 seq841_BIOID47259    -            355     4e-15   55.3   0.1   1   1     4e-14   9.1e-11   41.0   0.0    87   197    74   189    61   250 0.85 Male sterility protein
adh_short            PF00106.20   167 seq841_BIOID47259    -            355     6e-08   32.6   0.2   1   1   4.4e-10     1e-06   28.6   0.0     3    96     4    91     2   127 0.79 short chain dehydrogenase
Glucokinase          PF02685.11   316 seq842_BIOID47259    -            321  2.1e-123  411.0   0.0   1   1  1.7e-127  2.3e-123  410.8   0.0     1   315     6   315     6   316 0.99 Glucokinase
ATP_bind_3           PF01171.15   182 seq843_BIOID47259    -            437   3.8e-60  202.3   0.0   1   1   1.1e-63   5.2e-60  201.9   0.0     1   180    14   191    14   193 0.97 PP-loop family
TilS_C               PF11734.3     74 seq843_BIOID47259    -            437   1.8e-25   87.8   0.9   1   1   9.2e-29   4.2e-25   86.6   0.0     1    69   356   422   356   427 0.88 TilS substrate C-terminal domain
TilS                 PF09179.6     69 seq843_BIOID47259    -            437   4.2e-23   81.0   3.6   1   1   9.3e-27   4.2e-23   81.0   2.5     1    69   241   309   241   309 0.99 TilS substrate binding domain
PsiE                 PF06146.7     69 seq844_BIOID47259    -            136   1.8e-16   59.9   5.7   1   1   1.3e-20   1.8e-16   59.9   3.9     5    69    62   123    58   123 0.95 Phosphate-starvation-inducible E
Ribosomal_L31        PF01197.13    69 seq845_BIOID47259    -             88   2.4e-27   94.5   0.2   1   1   2.3e-31   3.1e-27   94.2   0.1     1    68     2    80     2    81 0.99 Ribosomal protein L31
DUF1471              PF07338.8     56 seq846_BIOID47259    -            134   2.7e-19   68.4   0.2   1   1   3.1e-23   4.2e-19   67.8   0.1     1    56    81   134    81   134 0.99 Protein of unknown function (DUF1471)
FCD                  PF07729.7    125 seq848_BIOID47259    -            263   6.2e-23   81.3   3.0   1   1   9.1e-27   6.2e-23   81.3   2.1     1   124   105   228   105   229 0.90 FCD domain
GntR                 PF00392.16    64 seq848_BIOID47259    -            263   2.2e-22   78.1   0.4   1   1   6.3e-26   4.3e-22   77.1   0.3     1    64    13    76    13    76 0.98 Bacterial regulatory proteins, gntR family
DUF4153              PF13687.1    217 seq849_BIOID47259    -            574   5.3e-37  127.3  25.5   1   1   3.8e-41   5.3e-37  127.3  17.7     1   216   150   389   150   390 0.90 Domain of unknown function (DUF4153)
PHP                  PF02811.14   175 seq850_BIOID47259    -            245   1.5e-17   63.8   1.3   1   1   1.9e-21   2.6e-17   63.0   0.9     1   169     4   164     4   174 0.91 PHP domain
PulS_OutS            PF09691.5    109 seq851_BIOID47259    -            115   2.3e-08   33.8   0.0   1   1     2e-12   2.8e-08   33.6   0.0    21   102    26   106    14   113 0.89 Bacterial chaperone lipoprotein (PulS_OutS)
DUF1097              PF06496.6    144 seq852_BIOID47259    -            165   7.9e-38  129.3  25.9   1   1   6.6e-42     9e-38  129.2  17.9     2   143     9   156     8   157 0.98 Protein of unknown function (DUF1097)
Grp1_Fun34_YaaH      PF01184.14   211 seq853_BIOID47259    -            188   9.2e-60  201.4  21.7   1   1   7.3e-64     1e-59  201.2  15.0    15   207     4   184     1   188 0.95 GPR1/FUN34/yaaH family
DUF3296              PF11726.3    180 seq854_BIOID47259    -            188   5.6e-08   32.4   0.0   1   1   4.9e-12   6.7e-08   32.1   0.0    36   131    52   143    21   170 0.83 Protein of unknown function (DUF3296)
TatD_DNase           PF01026.16   255 seq855_BIOID47259    -            265   1.2e-76  257.2   0.0   1   1   9.8e-81   1.3e-76  257.0   0.0     1   255     4   255     4   255 0.96 TatD related DNase
DUF1471              PF07338.8     56 seq856_BIOID47259    -             91   8.7e-17   60.4   0.6   1   1     1e-20   1.4e-16   59.7   0.4     1    56    36    89    36    89 0.98 Protein of unknown function (DUF1471)
ABC2_membrane_3      PF12698.2    344 seq859_BIOID47259    -            377   2.7e-43  148.1  23.2   1   1     9e-47   3.1e-43  148.0  16.1     2   344    27   370    26   370 0.88 ABC-2 family transporter protein
ABC2_membrane_2      PF12679.2    277 seq859_BIOID47259    -            377   2.2e-39  134.8  15.5   1   1   8.8e-43     3e-39  134.4  10.7     2   269    13   369    12   375 0.86 ABC-2 family transporter protein
ABC2_membrane        PF01061.19   209 seq859_BIOID47259    -            377   1.3e-23   83.1  36.3   1   1   8.5e-26   2.9e-22   78.7  16.1    47   208   179   341   147   342 0.91 ABC-2 type transporter
ABC2_membrane_4      PF12730.2    232 seq859_BIOID47259    -            377   3.3e-16   59.0  18.4   1   1   1.4e-19   4.9e-16   58.4  12.8     3   230    18   364    17   369 0.75 ABC-2 family transporter protein
KdpD                 PF02702.12   211 seq860_BIOID47259    -            894   5.2e-99  329.5   0.0   1   1  3.4e-102   7.8e-99  328.9   0.0     2   211    21   230    20   230 0.99 Osmosensitive K+ channel His kinase sensor domain
HATPase_c            PF02518.21   111 seq860_BIOID47259    -            894   1.1e-24   86.1   0.0   1   1   1.1e-27   2.5e-24   84.9   0.0     6   110   778   881   774   882 0.97 Histidine kinase-, DNA gyrase B-, and HSP90-like ATPase
DUF4118              PF13493.1    105 seq860_BIOID47259    -            894   1.9e-14   53.6  14.7   1   1   1.5e-17   3.4e-14   52.7  10.2     5   103   407   499   403   501 0.85 Domain of unknown function (DUF4118)
HisKA                PF00512.20    68 seq860_BIOID47259    -            894   2.6e-11   43.2   1.8   1   1   1.1e-14   2.6e-11   43.2   1.2     2    68   664   730   663   730 0.88 His Kinase A (phospho-acceptor) domain
GAF_3                PF13492.1    129 seq860_BIOID47259    -            894   7.6e-10   38.8   0.0   1   1   9.7e-13   2.2e-09   37.3   0.0    10   129   536   644   527   644 0.82 GAF domain
Usp                  PF00582.21   140 seq860_BIOID47259    -            894   3.2e-05   24.0   0.6   1   1   6.9e-08   0.00016   21.7   0.4     3   133   251   365   249   373 0.85 Universal stress protein family
His_biosynth         PF00977.16   228 seq861_BIOID47259    -            246   9.8e-76  253.8   0.2   1   1     4e-79   1.1e-75  253.7   0.1     1   228     2   235     2   235 0.98 Histidine biosynthesis protein
Trp_syntA            PF00290.15   259 seq861_BIOID47259    -            246     3e-06   25.7   0.9   1   1   1.2e-08   3.4e-05   22.3   0.1   174   232    52   109    33   115 0.88 Tryptophan synthase alpha chain
TonB_dep_Rec         PF00593.19   276 seq862_BIOID47259    -            721   3.4e-23   82.8  17.0   1   1     5e-27   3.4e-23   82.8  11.8     1   275   476   719   476   720 0.82 TonB dependent receptor
Plug                 PF07715.10   108 seq862_BIOID47259    -            721   5.9e-14   52.1   2.0   1   1   1.2e-17   8.5e-14   51.6   0.4     4   107    68   164    65   165 0.94 TonB-dependent Receptor Plug Domain
Phage_NinH           PF06322.6     64 seq863_BIOID47259    -             62   1.2e-27   95.2   0.2   1   1   8.9e-32   1.2e-27   95.1   0.1     1    60     1    60     1    62 0.95 Phage NinH protein
Ldh_2                PF02615.9    335 seq865_BIOID47259    -            349  2.3e-139  463.6   0.0   1   1  1.9e-143  2.7e-139  463.4   0.0     1   334     1   333     1   334 0.99 Malate/L-lactate dehydrogenase
UPF0029              PF01205.14   110 seq866_BIOID47259    -            204   6.5e-37  125.4   0.0   1   1   1.2e-40   8.5e-37  125.0   0.0     1   109    17   125    17   126 0.98 Uncharacterized protein family UPF0029
DUF1949              PF09186.6     56 seq866_BIOID47259    -            204   5.9e-16   57.7   0.0   1   1   1.8e-19   1.2e-15   56.6   0.0     1    55   141   195   141   196 0.98 Domain of unknown function (DUF1949)
MFS_1                PF07690.11   354 seq867_BIOID47259    -            504   7.1e-41  140.0  38.0   1   1   5.2e-45   7.1e-41  140.0  26.3     2   353    14   407    13   408 0.88 Major Facilitator Superfamily
ABC_tran             PF00005.22   118 seq868_BIOID47259    -            205     8e-22   77.7   0.0   1   1   2.1e-25   1.4e-21   76.9   0.0     1   117    41   154    41   155 0.91 ABC transporter
DUF2133              PF09976.4     43 seq869_BIOID47259    -            206   2.3e-15   55.7   0.9   1   1   3.5e-19   4.8e-15   54.7   0.6     2    42    10    50     9    51 0.96 Uncharacterized protein conserved in bacteria (DUF2133)
SgrR_N               PF12793.2    115 seq870_BIOID47259    -            551   1.1e-38  131.6   5.1   1   1   1.6e-42   1.1e-38  131.6   3.5     1   115     5   118     5   118 0.98 Sugar transport-related sRNA regulator N-term
SBP_bac_5            PF00496.17   374 seq870_BIOID47259    -            551     1e-29  103.4   0.0   1   1   2.3e-32   1.6e-28   99.5   0.0     1   343   163   446   163   502 0.85 Bacterial extracellular solute-binding proteins, family 5 Middle
Abhydrolase_6        PF12697.2    228 seq871_BIOID47259    -            256   3.5e-34  118.5   2.4   1   1   8.7e-38   3.9e-34  118.3   1.7     1   227    16   247    16   248 0.93 Alpha/beta hydrolase family
Abhydrolase_1        PF00561.15   230 seq871_BIOID47259    -            256   2.2e-26   92.7   0.0   1   1   5.7e-30   2.6e-26   92.4   0.0     1   229    40   250    40   251 0.93 alpha/beta hydrolase fold
Abhydrolase_5        PF12695.2    142 seq871_BIOID47259    -            256   2.4e-16   59.6   0.0   1   1   6.7e-19   3.1e-15   56.0   0.0     2   141    16   235    15   236 0.84 Alpha/beta hydrolase family
DUF883               PF05957.8     94 seq872_BIOID47259    -            101   1.2e-31  108.8   0.4   1   1   9.5e-36   1.3e-31  108.7   0.3     2    94     9   101     8   101 0.98 Bacterial protein of unknown function (DUF883)
rve_3                PF13683.1     67 seq873_BIOID47259    -            106     1e-26   92.1   0.2   1   1   2.2e-30   1.5e-26   91.5   0.2     1    67    22    88    22    88 0.98 Integrase core domain
rve                  PF00665.21   120 seq873_BIOID47259    -            106   9.9e-14   51.3   0.0   1   1   2.1e-17   1.5e-13   50.8   0.0    71   120     2    51     1    51 0.96 Integrase core domain
CcdA                 PF07362.7     72 seq875_BIOID47259    -             72   9.1e-28   95.8   0.9   1   1   7.2e-32   9.9e-28   95.7   0.6     1    72     1    72     1    72 0.99 Post-segregation antitoxin CcdA
HSP70                PF00012.15   602 seq876_BIOID47259    -            616  1.6e-202  673.5   0.1   1   1  2.7e-206  1.8e-202  673.3   0.1     2   600    22   599    21   601 0.97 Hsp70 protein
MreB_Mbl             PF06723.8    327 seq876_BIOID47259    -            616     6e-18   64.4   0.2   1   1   3.4e-20   2.4e-16   59.1   0.0    66   318   122   373   111   380 0.87 MreB/Mbl protein
Acetyltransf_9       PF13527.1    128 seq879_BIOID47259    -            167   9.1e-11   41.6   0.0   1   1   3.6e-14   1.2e-10   41.1   0.0     9   128    10   125     3   125 0.86 Acetyltransferase (GNAT) domain
Acetyltransf_1       PF00583.19    83 seq879_BIOID47259    -            167     1e-10   41.3   0.0   1   1   4.7e-14   1.6e-10   40.7   0.0     3    83    49   123    47   123 0.93 Acetyltransferase (GNAT) family
Acetyltransf_7       PF13508.1     79 seq879_BIOID47259    -            167   9.7e-07   28.7   0.0   1   1   5.1e-10   1.8e-06   27.9   0.0     6    78    45   123    43   124 0.74 Acetyltransferase (GNAT) domain
Acetyltransf_10      PF13673.1    117 seq879_BIOID47259    -            167   4.9e-05   23.3   0.0   1   1   2.3e-08   7.8e-05   22.6   0.0     1   117    10   122    10   122 0.71 Acetyltransferase (GNAT) domain
Glyco_tranf_2_3      PF13641.1    230 seq881_BIOID47259    -            872   1.7e-32  113.0   0.0   1   1   1.3e-35   2.5e-32  112.4   0.0     1   230   273   500   273   500 0.87 Glycosyltransferase like family 2
Glycos_transf_2      PF00535.21   169 seq881_BIOID47259    -            872   3.9e-30  104.6   0.0   1   1   3.2e-33   6.2e-30  103.9   0.0     1   169   276   447   276   447 0.98 Glycosyl transferase family 2
Glyco_trans_2_3      PF13632.1    192 seq881_BIOID47259    -            872   6.1e-19   68.3   1.2   1   1   3.1e-22   6.1e-19   68.3   0.8     2   186   356   554   355   571 0.70 Glycosyl transferase family group 2
Cellulose_synt       PF03552.9    722 seq881_BIOID47259    -            872   1.3e-16   59.9   6.8   1   1   4.7e-16   9.1e-13   47.2   1.9   415   650   446   661   443   686 0.75 Cellulose synthase
PilZ                 PF07238.9    102 seq881_BIOID47259    -            872     1e-15   57.4   0.1   1   1   9.9e-19   1.9e-15   56.5   0.0     1   101   694   790   694   791 0.95 PilZ domain
Glyco_transf_21      PF13506.1    174 seq881_BIOID47259    -            872   1.2e-13   50.6   0.0   1   1   1.1e-16   2.1e-13   49.8   0.0    12   174   334   499   325   499 0.87 Glycosyl transferase family 21
Glyco_tranf_2_2      PF10111.4    281 seq881_BIOID47259    -            872   2.5e-06   26.6   0.0   1   1   1.9e-09   3.7e-06   26.1   0.0    32   185   303   448   277   474 0.84 Glycosyltransferase like family 2
Sugarporin_N         PF11471.3     60 seq882_BIOID47259    -            457   2.8e-08   33.1   6.1   1   1   3.5e-12   4.7e-08   32.4   4.2     1    53     1    51     1    58 0.84 Maltoporin periplasmic N-terminal extension
TGT                  PF01702.13   238 seq883_BIOID47259    -            375  2.9e-105  350.7   0.0   1   1  2.5e-109  3.5e-105  350.4   0.0     1   237   125   362   125   363 0.99 Queuine tRNA-ribosyltransferase
Peptidase_M22        PF00814.20   268 seq885_BIOID47259    -            337  2.2e-102  342.0   0.0   1   1  1.8e-106  2.5e-102  341.8   0.0     2   268    24   307    23   307 0.98 Glycoprotease family
Fimbrial             PF00419.15   145 seq886_BIOID47259    -            167   3.9e-25   88.6   1.1   1   1   3.4e-29   4.6e-25   88.4   0.8     3   145    32   167    30   167 0.88 Fimbrial protein
Antiterm             PF03589.8     95 seq887_BIOID47259    -            207   2.7e-58  193.9   2.3   1   2   4.1e-31   5.6e-27   93.5   0.3     1    95    14   111    14   111 0.99 Antitermination protein
Antiterm             PF03589.8     95 seq887_BIOID47259    -            207   2.7e-58  193.9   2.3   2   2   2.7e-33   3.7e-29  100.5   0.0     4    95   114   204   112   204 0.98 Antitermination protein
BPD_transp_1         PF00528.17   185 seq888_BIOID47259    -            291   1.7e-16   60.1  11.7   1   1   1.2e-20   1.7e-16   60.1   8.1     2   182    81   275    80   278 0.80 Binding-protein-dependent transport system inner membrane component
DUF2622              PF11080.3     96 seq890_BIOID47259    -             98   2.6e-05   23.8   0.0   1   1   2.4e-09   3.3e-05   23.5   0.0     7    93     8    94     3    96 0.89 Protein of unknown function (DUF2622)
Voltage_CLC          PF00654.15   355 seq892_BIOID47259    -            473   1.9e-90  303.3  36.0   1   1   1.5e-92   2.1e-88  296.6  20.9     2   354    89   437    88   438 0.94 Voltage gated chloride channel
Cpn10                PF00166.16    93 seq893_BIOID47259    -             97   5.2e-29   99.9   1.8   1   1   4.2e-33   5.7e-29   99.7   1.3     1    93     2    95     2    95 0.97 Chaperonin 10 Kd subunit
DUF2689              PF10894.3     61 seq894_BIOID47259    -             65   1.9e-44  149.1   2.3   1   1   1.5e-48   2.1e-44  149.0   1.6     1    61     1    61     1    61 1.00 Protein of unknown function (DUF2689)
FTSW_RODA_SPOVE      PF01098.14   359 seq895_BIOID47259    -            370  1.5e-124  415.2  28.8   1   1  1.4e-128  1.9e-124  415.0  20.0     3   358    20   364    17   365 0.96 Cell cycle protein
Formyl_trans_N       PF00551.14   181 seq896_BIOID47259    -            315   4.7e-55  185.8   0.0   1   1     1e-58   6.8e-55  185.2   0.0     2   180     6   183     5   184 0.98 Formyl transferase
Formyl_trans_C       PF02911.13   100 seq896_BIOID47259    -            315   5.7e-33  112.8   0.1   1   1   1.3e-36   8.7e-33  112.2   0.1     1    99   207   304   207   305 0.98 Formyl transferase, C-terminal domain
PTS_IIA              PF02255.11    96 seq897_BIOID47259    -            116   4.5e-35  119.2   6.1   1   1   3.9e-39   5.3e-35  119.0   4.2     1    96    18   113    18   113 0.99 PTS system, Lactose/Cellobiose specific IIA subunit
DUF167               PF02594.11    78 seq898_BIOID47259    -             96   6.3e-29   99.6   0.1   1   1   5.3e-33   7.2e-29   99.4   0.1     2    77     8    82     7    83 0.97 Uncharacterised ACR, YggU family COG1872
Shufflon_N           PF04917.7    356 seq900_BIOID47259    -            478  3.3e-204  677.5  23.5   1   1  2.4e-208  3.3e-204  677.5  16.3     1   356     5   365     5   365 1.00 Bacterial shufflon protein, N-terminal constant region
YfcL                 PF08891.6     85 seq901_BIOID47259    -             92   2.5e-34  116.9   0.3   1   1   2.1e-38   2.8e-34  116.8   0.2     1    85     2    88     2    88 0.98 YfcL protein
ACT_5                PF13710.1     63 seq902_BIOID47259    -             87   2.1e-26   91.4   0.1   1   1   1.9e-30   2.6e-26   91.0   0.1     2    63    13    73    12    73 0.98 ACT domain
SLT_2                PF13406.1    262 seq903_BIOID47259    -            396   4.4e-86  287.8   0.1   1   1   3.9e-90   5.3e-86  287.6   0.0     3   261    92   387    90   388 0.90 Transglycosylase SLT domain
DHDPS                PF00701.17   289 seq904_BIOID47259    -            292    3e-122  406.6   0.1   1   1  2.5e-126  3.3e-122  406.4   0.0     1   289     1   290     1   290 0.99 Dihydrodipicolinate synthetase family
Usp                  PF00582.21   140 seq905_BIOID47259    -            142   2.1e-14   53.7   0.0   1   1   1.7e-18   2.4e-14   53.6   0.0     2   140     3   138     2   138 0.95 Universal stress protein family
oligo_HPY            PF08352.7     64 seq906_BIOID47259    -            334   5.1e-20   71.4   0.7   1   1   2.2e-23   9.8e-20   70.5   0.5     1    64   241   306   241   306 0.97 Oligopeptide/dipeptide transporter, C-terminal region
ABC_tran             PF00005.22   118 seq906_BIOID47259    -            334   1.1e-19   70.8   0.0   1   1   4.2e-23   1.9e-19   70.0   0.0     1   117    62   189    62   190 0.82 ABC transporter
PTS_EIIC             PF02378.13   321 seq908_BIOID47259    -            598     8e-83  277.8  29.3   1   1   1.2e-86     8e-83  277.8  20.3     1   321    87   429    87   429 0.94 Phosphotransferase system, EIIC
PTS_EIIB             PF00367.15    35 seq908_BIOID47259    -            598   1.4e-16   59.2   0.1   1   1   4.6e-20   3.1e-16   58.1   0.1     3    35   522   554   520   554 0.97 phosphotransferase system, EIIB
AceK                 PF06315.6    562 seq909_BIOID47259    -            574  1.8e-239  795.5   0.0   1   1  1.5e-243  2.1e-239  795.4   0.0     1   562     9   568     9   568 0.99 Isocitrate dehydrogenase kinase/phosphatase (AceK)
Spermine_synth       PF01564.12   246 seq910_BIOID47259    -            288   6.5e-89  296.9   0.2   1   1   1.5e-92     1e-88  296.3   0.1     5   238     6   239     3   248 0.97 Spermine/spermidine synthase
Methyltransf_18      PF12847.2    112 seq910_BIOID47259    -            288   5.4e-07   30.0   0.0   1   1   1.5e-10   1.1e-06   29.1   0.0     3   110    79   191    77   193 0.79 Methyltransferase domain
YjgP_YjgQ            PF03739.9    354 seq912_BIOID47259    -            366   2.7e-70  236.7   6.1   1   1   2.3e-74   3.2e-70  236.5   4.2     1   351     5   345     5   348 0.97 Predicted permease YjgP/YjgQ family
CcdB                 PF01845.12   102 seq913_BIOID47259    -            101   9.2e-43  144.2   0.0   1   1   7.4e-47     1e-42  144.0   0.0     1   102     1   101     1   101 0.99 CcdB protein
DUF4008              PF13186.1     64 seq914_BIOID47259    -            411   2.1e-13   50.2   0.5   1   1   1.3e-16   4.4e-13   49.2   0.3     4    64   282   343   276   343 0.92 Domain of unknown function (DUF4008)
Radical_SAM          PF04055.16   166 seq914_BIOID47259    -            411   3.8e-12   46.5   0.0   1   1     2e-15   6.7e-12   45.7   0.0     6   147    20   169    16   188 0.81 Radical SAM superfamily
Fer4_12              PF13353.1    139 seq914_BIOID47259    -            411   5.8e-07   29.5   0.0   1   1   3.1e-10   1.1e-06   28.7   0.0    13   115    19   126    17   150 0.64 4Fe-4S single cluster domain
ABC1                 PF03109.11   119 seq917_BIOID47259    -            546   1.9e-35  121.3   0.0   1   1   2.7e-39   3.7e-35  120.3   0.0     4   119   115   232   112   232 0.97 ABC1 family
YcgL                 PF05166.8     74 seq918_BIOID47259    -            108   4.9e-34  116.1   0.2   1   1   4.7e-38   6.5e-34  115.7   0.1     1    74    14    87    14    87 0.99 YcgL domain
BDM                  PF10684.4     92 seq920_BIOID47259    -             71   3.2e-49  165.0   0.3   1   1   2.5e-53   3.5e-49  164.9   0.2    22    92     1    71     1    71 0.99 Putative biofilm-dependent modulation protein
LamB                 PF02264.10   398 seq921_BIOID47259    -            446  2.6e-168  560.0  25.6   1   1  2.2e-172    3e-168  559.9  17.8     1   398    28   446    28   446 0.97 LamB porin
HTH_3                PF01381.17    55 seq924_BIOID47259    -            103   7.5e-06   25.5   0.1   1   1   8.3e-10   1.1e-05   25.0   0.0     2    34    14    46    13    52 0.90 Helix-turn-helix
Pyr_redox_2          PF07992.9    200 seq925_BIOID47259    -            450   5.5e-35  120.9   6.2   1   1   3.2e-36   4.4e-33  114.7   4.3     2   198    15   305    14   307 0.95 Pyridine nucleotide-disulphide oxidoreductase
Pyr_redox_dim        PF02852.17   110 seq925_BIOID47259    -            450     4e-29  100.7   0.0   1   1   5.8e-32   7.9e-29   99.7   0.0     1   107   337   443   337   446 0.98 Pyridine nucleotide-disulphide oxidoreductase, dimerisation domain
Pyr_redox            PF00070.22    80 seq925_BIOID47259    -            450   2.1e-24   85.5   0.9   1   1   1.5e-24     2e-21   76.0   0.0     1    78   169   244   169   247 0.95 Pyridine nucleotide-disulphide oxidoreductase
3HCDH_N              PF02737.13   180 seq925_BIOID47259    -            450     4e-09   36.2   0.5   1   1   1.1e-07   0.00016   21.3   0.0     2    75   170   242   169   258 0.79 3-hydroxyacyl-CoA dehydrogenase, NAD binding domain
LysR_substrate       PF03466.15   209 seq927_BIOID47259    -            310   1.5e-19   69.8   0.0   1   1   3.2e-23   2.2e-19   69.2   0.0     2   191    91   280    90   292 0.92 LysR substrate binding domain
HTH_1                PF00126.22    60 seq927_BIOID47259    -            310   8.5e-18   63.7   0.6   1   1   2.6e-21   1.8e-17   62.7   0.4     3    60     9    66     8    66 0.96 Bacterial regulatory helix-turn-helix protein, lysR family
BPD_transp_2         PF02653.11   267 seq928_BIOID47259    -            341   1.3e-47  161.9  43.8   1   1   1.2e-51   1.7e-47  161.5  30.3     4   267    58   321    55   321 0.91 Branched-chain amino acid transport system / permease component
Chorismate_bind      PF00425.13   257 seq929_BIOID47259    -            431   1.2e-62  211.4   0.0   1   1   1.1e-66   1.5e-62  211.1   0.0     2   257   169   420   168   420 0.97 chorismate binding enzyme
tRNA-synt_1d         PF00750.14   354 seq930_BIOID47259    -            577    1e-148  494.7   0.3   1   1  2.8e-152  1.3e-148  494.4   0.2     1   354    95   446    95   446 0.99 tRNA synthetases class I (R)
DALR_1               PF05746.10   119 seq930_BIOID47259    -            577     4e-36  123.4   0.3   1   1   4.8e-39   2.2e-35  121.0   0.2     1   119   460   577   460   577 0.98 DALR anticodon binding domain
Arg_tRNA_synt_N      PF03485.11    85 seq930_BIOID47259    -            577   2.8e-22   78.9   0.1   1   1   2.4e-25   1.1e-21   77.0   0.1     3    85     7    87     1    87 0.91 Arginyl tRNA synthetase N terminal domain
ThiF                 PF00899.16   136 seq933_BIOID47259    -            249   4.2e-44  149.5   0.2   1   1   9.9e-48   6.8e-44  148.8   0.1     1   135    30   163    30   164 0.98 ThiF family
MoeZ_MoeB            PF05237.8     84 seq933_BIOID47259    -            249   5.7e-28   96.2   0.6   1   1   1.6e-31   1.1e-27   95.2   0.4     2    82   169   249   168   249 0.97 MoeZ/MoeB domain
Kdo                  PF06293.9    206 seq934_BIOID47259    -            216   4.7e-70  234.7   0.5   1   1   3.9e-74   5.4e-70  234.5   0.4     1   206    11   213    11   213 0.99 Lipopolysaccharide kinase (Kdo/WaaP) family
TonB_dep_Rec         PF00593.19   276 seq935_BIOID47259    -            760   2.7e-35  122.5  12.8   1   1     4e-39   2.7e-35  122.5   8.9     1   275   514   758   514   759 0.88 TonB dependent receptor
Plug                 PF07715.10   108 seq935_BIOID47259    -            760   2.8e-20   72.5   3.3   1   1   1.3e-23     9e-20   70.8   2.3     2   107    68   168    67   169 0.95 TonB-dependent Receptor Plug Domain
DUF2566              PF10753.4     55 seq937_BIOID47259    -             57   1.8e-28   98.0   9.3   1   1   1.4e-32     2e-28   97.9   6.5     1    55     3    57     3    57 0.98 Protein of unknown function (DUF2566)
Aminotran_4          PF01063.14   231 seq939_BIOID47259    -            309   1.1e-46  159.0   0.0   1   1   9.6e-51   1.3e-46  158.8   0.0     3   231    54   289    52   289 0.96 Aminotransferase class IV
Ham1p_like           PF01725.11   189 seq940_BIOID47259    -            197   5.1e-66  221.5   0.0   1   1   4.2e-70   5.7e-66  221.3   0.0     1   188     4   193     4   194 0.97 Ham1 family
Cpn60_TCP1           PF00118.19   488 seq942_BIOID47259    -            548  1.2e-126  423.1  10.9   1   1  9.8e-131  1.3e-126  422.9   7.5     1   486    23   523    23   525 0.94 TCP-1/cpn60 chaperonin family
PIG-L                PF02585.12   128 seq943_BIOID47259    -            236   1.1e-20   74.3   0.0   1   1   7.2e-24   9.9e-20   71.2   0.0     1   127    34   154    34   155 0.91 GlcNAc-PI de-N-acetylase
PP-binding           PF00550.20    67 seq945_BIOID47259    -             78   2.7e-16   59.4   0.4   1   1   4.4e-20     3e-16   59.3   0.3     1    67     6    73     6    73 0.96 Phosphopantetheine attachment site
DUF1493              PF07377.7    111 seq945_BIOID47259    -             78   0.00024   21.0   0.4   1   1   4.1e-08   0.00028   20.8   0.3     1    59     1    55     1    62 0.91 Protein of unknown function (DUF1493)
Peptidase_M50        PF02163.17   192 seq946_BIOID47259    -            450   2.7e-70  235.1   0.3   1   1   6.8e-74   3.1e-70  234.9   0.2     2   192    11   446    10   446 0.99 Peptidase family M50
PDZ                  PF00595.19    81 seq946_BIOID47259    -            450   8.1e-13   48.2   0.3   1   1     1e-13   4.6e-10   39.4   0.0     8    81   209   277   203   277 0.91 PDZ domain (Also known as DHR or GLGF)
PDZ_2                PF13180.1     82 seq946_BIOID47259    -            450   7.3e-11   41.6   0.0   1   1   1.1e-11   5.1e-08   32.5   0.0    19    78   227   285   211   287 0.84 PDZ domain
HTH_18               PF12833.2     81 seq947_BIOID47259    -            280   6.3e-20   70.9   0.3   1   1     4e-23   1.4e-19   69.8   0.2     8    81   202   274   197   274 0.97 Helix-turn-helix domain
HTH_AraC             PF00165.18    42 seq947_BIOID47259    -            280   3.6e-18   64.6   0.9   1   2   8.4e-08   0.00029   20.4   0.0    19    42   200   223   181   223 0.82 Bacterial regulatory helix-turn-helix proteins, AraC family
HTH_AraC             PF00165.18    42 seq947_BIOID47259    -            280   3.6e-18   64.6   0.9   2   2   8.1e-15   2.8e-11   42.7   0.1     2    42   235   273   234   273 0.95 Bacterial regulatory helix-turn-helix proteins, AraC family
Cupin_2              PF07883.6     71 seq947_BIOID47259    -            280   2.5e-08   33.1   0.2   1   1   1.2e-11   4.2e-08   32.4   0.1     4    56    29    81    26    90 0.91 Cupin domain
AraC_binding         PF02311.14   136 seq947_BIOID47259    -            280   6.2e-05   22.5   0.3   1   1   3.1e-08    0.0001   21.8   0.2    17    60    38    81    26   103 0.90 AraC-like ligand binding domain
PAP2                 PF01569.16   129 seq948_BIOID47259    -            254   2.7e-28   98.0   1.1   1   1     2e-32   2.7e-28   98.0   0.7     6   126    78   232    73   234 0.90 PAP2 superfamily
Nitrate_red_del      PF02613.10   136 seq949_BIOID47259    -            184   1.1e-19   70.5   0.2   1   1   1.1e-23   1.5e-19   70.0   0.1     3   135    31   150    29   151 0.90 Nitrate reductase delta subunit
FMN_dh               PF01070.13   357 seq950_BIOID47259    -            396  1.7e-124  415.1   0.0   1   1  5.1e-128  2.3e-124  414.7   0.0     1   355    13   375    13   377 0.96 FMN-dependent dehydrogenase
NMO                  PF03060.10   330 seq950_BIOID47259    -            396   2.4e-05   23.5   2.6   1   1   7.8e-09   3.5e-05   22.9   1.8   138   225   248   335   244   377 0.86 Nitronate monooxygenase
CcmB                 PF03379.8    215 seq953_BIOID47259    -            220   3.5e-87  290.9  20.6   1   1   2.9e-91     4e-87  290.8  14.3     1   215     3   217     3   217 0.99 CcmB protein
Resolvase            PF00239.16   141 seq954_BIOID47259    -            107   2.5e-08   33.7   0.2   1   1   4.6e-12   6.3e-08   32.4   0.1    95   140    16    61     5    62 0.87 Resolvase, N terminal domain
Fimbrial             PF00419.15   145 seq955_BIOID47259    -            159   4.5e-26   91.6   0.1   1   1   3.8e-30   5.2e-26   91.4   0.1     1   145    23   159    23   159 0.89 Fimbrial protein
PQQ_2                PF13360.1    238 seq957_BIOID47259    -            392   1.2e-61  208.1  20.2   1   1   1.6e-56   7.5e-53  179.3   7.0     2   238    78   319    77   319 0.95 PQQ-like domain
YWTD                 PF13570.1     40 seq957_BIOID47259    -            392   2.8e-39  132.1  19.5   1   3   1.8e-10   8.3e-07   28.9   0.2     1    39    89   137    89   138 0.81 YWTD domain
YWTD                 PF13570.1     40 seq957_BIOID47259    -            392   2.8e-39  132.1  19.5   2   3   8.4e-10   3.8e-06   26.8   0.0     1    38   139   176   139   178 0.95 YWTD domain
YWTD                 PF13570.1     40 seq957_BIOID47259    -            392   2.8e-39  132.1  19.5   3   3   6.8e-09   3.1e-05   23.9   0.0     1    40   224   274   224   274 0.79 YWTD domain
PQQ                  PF01011.16    38 seq957_BIOID47259    -            392     6e-34  113.7   4.3   1   3   1.6e-09   7.2e-06   25.1   0.2     1    36    70   105    70   107 0.92 PQQ enzyme repeat
PQQ                  PF01011.16    38 seq957_BIOID47259    -            392     6e-34  113.7   4.3   2   3   1.3e-08   6.1e-05   22.2   0.0     1    37   120   156   120   157 0.95 PQQ enzyme repeat
PQQ                  PF01011.16    38 seq957_BIOID47259    -            392     6e-34  113.7   4.3   3   3   1.4e-09   6.6e-06   25.2   0.0     1    32   256   287   256   292 0.92 PQQ enzyme repeat
TraV                 PF09676.5    119 seq958_BIOID47259    -            171   4.5e-40  136.9   1.4   1   1   3.8e-44   5.2e-40  136.7   1.0     1   119    23   165    23   165 0.98 Type IV conjugative transfer system lipoprotein (TraV)
TrkH                 PF02386.11   339 seq959_BIOID47259    -            483   1.5e-78  263.6  24.6   1   1   3.1e-82   4.3e-78  262.1  11.0     2   339   153   481   152   481 0.99 Cation transport protein
FliH                 PF02108.11   128 seq961_BIOID47259    -            228   4.8e-40  136.2   0.3   1   1   1.1e-43   4.8e-40  136.2   0.2     5   128    96   219    88   219 0.98 Flagellar assembly protein FliH
HrpE                 PF06188.7    191 seq961_BIOID47259    -            228   5.2e-08   32.7   6.8   1   1   2.8e-11   1.3e-07   31.4   4.7    58   182    82   211    25   222 0.74 HrpE/YscL/FliH and V-type ATPase subunit E
Yae1_N               PF09811.4     39 seq961_BIOID47259    -            228   6.5e-07   28.6  13.6   1   1   2.7e-10   1.2e-06   27.7   9.4     1    32    55    86    54    90 0.94 Essential protein Yae1, N terminal
BMC                  PF00936.14    75 seq962_BIOID47259    -            166   2.9e-21   74.8   1.9   1   1   3.4e-25   4.6e-21   74.1   0.5     1    75     3    79     3    79 0.95 BMC domain
Ribosomal_S22        PF08136.6     45 seq963_BIOID47259    -             45   3.2e-32  110.3   1.3   1   1   2.5e-36   3.4e-32  110.2   0.9     1    45     1    45     1    45 1.00 30S ribosomal protein subunit S22 family
HAD                  PF12710.2    191 seq966_BIOID47259    -            211   5.3e-09   36.4   0.0   1   1   5.5e-13   7.5e-09   35.9   0.0     1   186     9   188     9   193 0.60 haloacid dehalogenase-like hydrolase
Glyco_hydro_4C       PF11975.3    232 seq968_BIOID47259    -            451   6.2e-86  287.8   0.0   1   1   1.2e-89   8.4e-86  287.4   0.0     2   232   193   421   192   421 0.99 Family 4 glycosyl hydrolase C-terminal domain
Glyco_hydro_4        PF02056.11   183 seq968_BIOID47259    -            451     6e-80  266.7   0.1   1   1   1.2e-83     8e-80  266.3   0.1     1   182     6   188     6   189 0.99 Family 4 glycosyl hydrolase
FAA_hydrolase        PF01557.13   217 seq969_BIOID47259    -            219   3.5e-56  189.9   0.0   1   1   2.9e-60     4e-56  189.7   0.0     1   208    18   210    18   219 0.93 Fumarylacetoacetate (FAA) hydrolase family
Metalloenzyme        PF01676.13   262 seq971_BIOID47259    -            408   1.1e-54  185.3   0.0   1   1     2e-58   1.4e-54  185.0   0.0     2   261     3   396     2   397 0.93 Metalloenzyme superfamily
Phosphodiest         PF01663.17   364 seq971_BIOID47259    -            408   4.7e-06   26.0   0.0   1   1   8.5e-10   5.8e-06   25.7   0.0   161   266   269   366   169   384 0.70 Type I phosphodiesterase / nucleotide pyrophosphatase
Phage_integrase      PF00589.17   173 seq972_BIOID47259    -            331   3.2e-25   88.6   2.0   1   1   3.5e-29   4.8e-25   88.0   0.4     2   171   167   311   166   312 0.90 Phage integrase family
Phage_AlpA           PF05930.7     51 seq973_BIOID47259    -             65     1e-16   60.2   0.2   1   1   8.7e-21   1.2e-16   60.0   0.1     3    50    18    64    16    65 0.96 Prophage CP4-57 regulatory protein (AlpA)
EAL                  PF00563.15   236 seq974_BIOID47259    -            528   1.8e-65  220.6   0.1   1   1   3.9e-69   2.6e-65  220.0   0.1     2   235   273   505   272   506 0.96 EAL domain
CSS-motif            PF12792.2    208 seq974_BIOID47259    -            528   2.9e-38  131.1   1.6   1   1     6e-42   4.1e-38  130.7   1.1     2   207    37   246    36   247 0.92 CSS motif domain associated with EAL
AmoA                 PF05145.7    318 seq975_BIOID47259    -            363  3.6e-114  380.9  34.3   1   1  3.8e-118  5.3e-114  380.4  23.8     1   317    44   358    44   359 0.99 Putative ammonia monooxygenase
ABC2_membrane_3      PF12698.2    344 seq976_BIOID47259    -            911   1.5e-41  142.4   6.6   1   1     1e-44   2.3e-41  141.8   4.6    12   343   569   903   560   904 0.88 ABC-2 family transporter protein
ABC_tran             PF00005.22   118 seq976_BIOID47259    -            911   4.7e-37  126.8   0.0   1   2   5.1e-21   1.2e-17   64.2   0.0     1   118    52   176    52   176 0.89 ABC transporter
ABC_tran             PF00005.22   118 seq976_BIOID47259    -            911   4.7e-37  126.8   0.0   2   2   1.1e-19   2.6e-16   59.9   0.0     1   118   316   436   316   436 0.90 ABC transporter
AAA_21               PF13304.1    303 seq976_BIOID47259    -            911   7.6e-22   78.4   1.5   1   1   7.7e-10   1.8e-06   28.0   0.0   220   297   391   466   341   466 0.79 AAA domain
ABC2_membrane_2      PF12679.2    277 seq976_BIOID47259    -            911   5.4e-19   67.9   7.6   1   1   4.6e-22   1.1e-18   67.0   5.2    72   275   676   909   549   910 0.78 ABC-2 family transporter protein
ABC2_membrane        PF01061.19   209 seq976_BIOID47259    -            911   9.9e-18   63.9  13.3   1   1   8.7e-21     2e-17   62.9   7.4    52   207   711   874   680   876 0.85 ABC-2 type transporter
ABC2_membrane_4      PF12730.2    232 seq976_BIOID47259    -            911   2.4e-09   36.5  13.7   1   1   1.9e-12   4.2e-09   35.7   9.5    50   227   718   898   550   906 0.63 ABC-2 family transporter protein
OsmC                 PF02566.14   100 seq977_BIOID47259    -            134     3e-19   68.9   0.1   1   1   2.8e-23   3.8e-19   68.6   0.1     2    99    30   127    28   128 0.92 OsmC-like protein
LacY_symp            PF01306.14   413 seq979_BIOID47259    -            414  7.7e-149  495.5  29.6   1   1  1.5e-152    1e-148  495.2  20.5     7   406     9   403     2   409 0.97 LacY proton/sugar symporter
MFS_1                PF07690.11   354 seq979_BIOID47259    -            414   5.3e-29  100.9  38.8   1   1   2.5e-26   1.7e-22   79.5  14.0     4   225    17   234    14   253 0.81 Major Facilitator Superfamily
NTP_transferase      PF00483.18   248 seq980_BIOID47259    -            293   1.2e-72  244.0   0.0   1   1   2.1e-76   1.4e-72  243.8   0.0     1   246     2   238     2   240 0.98 Nucleotidyl transferase
NTP_transf_3         PF12804.2    179 seq980_BIOID47259    -            293   1.1e-08   35.3   0.0   1   1     2e-12   1.4e-08   35.0   0.0     1   120     3   133     3   188 0.83 MobA-like NTP transferase domain
DUF1283              PF06932.6     85 seq981_BIOID47259    -            113   2.5e-46  155.4   6.5   1   1   2.1e-50   2.9e-46  155.2   4.5     1    85    29   113    29   113 0.99 Protein of unknown function (DUF1283)
RbsD_FucU            PF05025.8    142 seq982_BIOID47259    -            143   6.3e-51  172.3   0.4   1   1   5.2e-55   7.1e-51  172.1   0.3     1   142     5   143     5   143 0.99 RbsD / FucU transport protein family
Fer4_11              PF13247.1     99 seq983_BIOID47259    -            459   1.7e-25   88.6  14.7   1   1   9.4e-29   1.8e-25   88.5   7.0     2    98   321   417   320   418 0.95 4Fe-4S dicluster domain
Fer4_7               PF12838.2     52 seq983_BIOID47259    -            459   2.2e-14   53.4  25.0   1   2   1.9e-09   3.6e-06   27.1   7.0     1    52   282   345   282   345 0.66 4Fe-4S dicluster domain
Fer4_7               PF12838.2     52 seq983_BIOID47259    -            459   2.2e-14   53.4  25.0   2   2   9.1e-11   1.8e-07   31.3   4.7     1    52   360   412   360   425 0.90 4Fe-4S dicluster domain
Fer4_9               PF13187.1     55 seq983_BIOID47259    -            459   1.1e-11   44.6  25.5   1   1     6e-10   1.2e-06   28.5   6.4     2    54   361   412   360   413 0.96 4Fe-4S dicluster domain
GtrA                 PF04138.9    117 seq984_BIOID47259    -            120   1.2e-13   50.8  14.4   1   1   1.3e-17   1.8e-13   50.3  10.0     1   117     7   116     7   119 0.91 GtrA-like protein
NiFeSe_Hases         PF00374.14   507 seq986_BIOID47259    -            567    3e-222  738.7   0.0   1   1  2.5e-226  3.4e-222  738.6   0.0     1   507    39   552    39   552 0.98 Nickel-dependent hydrogenase
PTS_IIB              PF02302.12    90 seq987_BIOID47259    -            125   1.1e-16   60.9   1.0   1   1   9.6e-21   1.3e-16   60.6   0.7     2    90    24   115    23   115 0.95 PTS system, Lactose/Cellobiose specific IIB subunit
PhoH                 PF02562.11   205 seq989_BIOID47259    -            359     8e-97  322.2   0.0   1   1  1.5e-100     1e-96  321.9   0.0     2   205   131   334   130   334 0.99 PhoH-like protein
AAA_30               PF13604.1    196 seq989_BIOID47259    -            359   7.3e-08   32.1   0.0   1   1   5.1e-11   3.5e-07   29.8   0.0     4   133   136   287   134   289 0.84 AAA domain
PTS_EIIC             PF02378.13   321 seq990_BIOID47259    -            477   1.4e-80  270.4  33.4   1   1   2.1e-84   1.4e-80  270.4  23.2     1   321    13   320    13   320 0.94 Phosphotransferase system, EIIC
PTS_EIIB             PF00367.15    35 seq990_BIOID47259    -            477   7.7e-14   50.5   0.1   1   1     2e-17   1.3e-13   49.7   0.0     3    35   404   436   402   436 0.95 phosphotransferase system, EIIB
MarR                 PF01047.17    59 seq992_BIOID47259    -            144   5.2e-18   64.3   0.0   1   1   1.9e-21   8.8e-18   63.6   0.0     1    59    38    96    38    96 0.98 MarR family
MarR_2               PF12802.2     62 seq992_BIOID47259    -            144   1.4e-13   50.1   0.0   1   1   5.2e-17   2.4e-13   49.4   0.0     1    62    36    95    36    95 0.98 MarR family
HTH_27               PF13463.1     68 seq992_BIOID47259    -            144   3.5e-09   36.7   0.0   1   1   1.8e-12   8.1e-09   35.5   0.0     1    68    38   104    38   104 0.93 Winged helix DNA-binding domain
DUF2501              PF10696.4     77 seq993_BIOID47259    -            165   6.6e-30  102.8   5.4   1   1   4.8e-34   6.6e-30  102.8   3.8     1    75    85   162    85   165 0.97 Protein of unknown function (DUF2501)
MacB_PCD             PF12704.2    232 seq994_BIOID47259    -            399     3e-18   66.1   0.1   1   1   4.4e-22     3e-18   66.1   0.0     9   227    24   237    11   239 0.79 MacB-like periplasmic core domain
FtsX                 PF02687.16   121 seq994_BIOID47259    -            399   2.4e-17   62.7  17.6   1   1   3.9e-21   2.7e-17   62.5  10.1     2   121   269   392   268   392 0.95 FtsX-like permease family
ABC_tran             PF00005.22   118 seq998_BIOID47259    -            365   4.3e-28   97.9   0.0   1   1   1.7e-31   7.9e-28   97.0   0.0     1   117    42   164    42   165 0.91 ABC transporter
TOBE_3               PF12857.2     58 seq998_BIOID47259    -            365   1.4e-11   43.9   0.0   1   1   3.3e-14   1.5e-10   40.6   0.0     3    56   288   339   286   341 0.94 TOBE-like domain
ABC2_membrane_3      PF12698.2    344 seq1001_BIOID47259   -            368   2.4e-53  181.2  14.5   1   1   8.4e-57   2.9e-53  181.0  10.1     7   338    25   355    21   361 0.91 ABC-2 family transporter protein
ABC2_membrane        PF01061.19   209 seq1001_BIOID47259   -            368   5.6e-36  123.5  16.2   1   1     3e-39     1e-35  122.6   7.6    52   207   164   331   120   333 0.87 ABC-2 type transporter
ABC2_membrane_2      PF12679.2    277 seq1001_BIOID47259   -            368   2.2e-30  105.3   9.0   1   1   8.4e-34   2.9e-30  104.9   6.3     1   275     6   366     6   368 0.87 ABC-2 family transporter protein
ABC2_membrane_4      PF12730.2    232 seq1001_BIOID47259   -            368   9.8e-20   70.5   7.7   1   1   3.8e-23   1.3e-19   70.2   5.3     2   224    11   352    10   358 0.79 ABC-2 family transporter protein
Peptidase_M20        PF01546.23   171 seq1003_BIOID47259   -            411   4.3e-26   91.4   0.0   1   1     8e-30   5.4e-26   91.0   0.0     3   169    79   404    77   406 0.93 Peptidase family M20/M25/M40
DUF386               PF04074.7    153 seq1004_BIOID47259   -            150   3.7e-49  166.0   0.0   1   1   2.9e-53     4e-49  165.9   0.0     1   151     1   148     1   150 0.98 Domain of unknown function (DUF386)
DcuC                 PF03606.10   463 seq1005_BIOID47259   -            461  4.6e-138  460.2  49.6   1   1  7.7e-142  5.2e-138  460.0  34.4     2   462     6   451     5   452 0.99 C4-dicarboxylate anaerobic carrier
DctM                 PF06808.7    416 seq1005_BIOID47259   -            461   1.6e-08   33.4  42.4   1   1   2.4e-12   1.6e-08   33.4  29.4    97   412   124   449   117   453 0.79 DctM-like transporters
Radical_SAM          PF04055.16   166 seq1006_BIOID47259   -            378   1.4e-16   60.9   0.0   1   1   3.3e-20   2.3e-16   60.3   0.0     2   158    11   175    10   180 0.79 Radical SAM superfamily
HemN_C               PF06969.11    66 seq1006_BIOID47259   -            378   1.1e-09   38.0   0.0   1   1   3.8e-13   2.6e-09   36.9   0.0     4    66   305   366   302   366 0.92 HemN C-terminal domain
Sulf_transp          PF04143.9     43 seq1007_BIOID47259   -            401   2.9e-19   68.6  35.5   1   2   6.3e-14   8.6e-10   38.3   5.3     3    41   114   153   112   154 0.95 Sulphur transport
Sulf_transp          PF04143.9     43 seq1007_BIOID47259   -            401   2.9e-19   68.6  35.5   2   2   1.2e-15   1.6e-11   43.8   5.0     3    42   290   329   288   336 0.93 Sulphur transport
Fimbrial             PF00419.15   145 seq1008_BIOID47259   -            175   7.8e-19   68.2   0.3   1   1   6.5e-23   8.9e-19   68.0   0.2     2   144    29   174    28   175 0.85 Fimbrial protein
DNA_ligase_aden      PF01653.13   315 seq1010_BIOID47259   -            671  1.9e-134  447.4   0.0   1   1  1.4e-137  2.8e-134  446.9   0.0     2   315     3   318     2   318 0.98 NAD-dependent DNA ligase adenylation domain
DNA_ligase_OB        PF03120.11    82 seq1010_BIOID47259   -            671   6.9e-36  121.6   1.3   1   1   9.9e-39   1.9e-35  120.2   0.9     2    81   321   400   320   401 0.98 NAD-dependent DNA ligase OB-fold domain
HHH_2                PF12826.2     64 seq1010_BIOID47259   -            671   3.7e-26   90.6   0.5   1   1   1.9e-26   3.7e-23   81.0   0.2     1    64   510   573   510   573 0.98 Helix-hairpin-helix motif
BRCT                 PF00533.21    78 seq1010_BIOID47259   -            671   5.5e-14   51.9   0.0   1   1   7.9e-17   1.5e-13   50.5   0.0     4    78   596   669   593   669 0.96 BRCA1 C Terminus (BRCT) domain
DNA_ligase_ZBD       PF03119.11    28 seq1010_BIOID47259   -            671   5.3e-12   45.0   4.8   1   1   2.7e-15   5.3e-12   45.0   3.3     1    28   407   434   407   434 0.97 NAD-dependent DNA ligase C4 zinc finger domain
PTCB-BRCT            PF12738.2     63 seq1010_BIOID47259   -            671   3.5e-06   26.6   0.0   1   1     5e-09   9.9e-06   25.2   0.0     5    59   605   660   602   661 0.88 twin BRCT domain
AFG1_ATPase          PF03969.11   362 seq1011_BIOID47259   -            375  8.1e-165  547.8   0.1   1   1  6.7e-169  9.2e-165  547.6   0.1     2   362     5   371     4   371 0.99 AFG1-like ATPase
Lipoprotein_18       PF06804.6    303 seq1012_BIOID47259   -            344  3.9e-137  455.8   1.0   1   1  3.3e-141  4.6e-137  455.6   0.7     1   303    40   343    40   343 0.99 NlpB/DapX lipoprotein
priB_priC            PF07445.7    173 seq1013_BIOID47259   -            175   3.4e-57  192.5  17.2   1   1   2.8e-61   3.8e-57  192.3  11.9     1   173     7   175     7   175 0.99 Primosomal replication protein priB and priC
Ald_Xan_dh_C2        PF02738.13   543 seq1014_BIOID47259   -            765  7.3e-175  582.2   0.0   1   1  1.4e-178  9.4e-175  581.8   0.0    12   543   159   700   147   700 0.98 Molybdopterin-binding domain of aldehyde dehydrogenase
Ald_Xan_dh_C         PF01315.17   111 seq1014_BIOID47259   -            765   5.3e-35  119.7   0.1   1   1   1.7e-38   1.2e-34  118.6   0.0     1   111    23   139    23   139 0.92 Aldehyde oxidase and xanthine dehydrogenase, a/b hammerhead domain
AdoMet_dc            PF02675.10   106 seq1015_BIOID47259   -            264   1.8e-35  120.8   0.0   1   1   3.4e-39   4.7e-35  119.5   0.0    11   106    39   169    32   169 0.98 S-adenosylmethionine decarboxylase
PEP-utilizers_C      PF02896.13   294 seq1016_BIOID47259   -            833    4e-111  370.4   0.0   1   1  1.9e-114  5.3e-111  370.0   0.0     2   293   363   653   362   654 0.99 PEP-utilising enzyme, TIM barrel domain
PTS_EIIA_2           PF00359.17   142 seq1016_BIOID47259   -            833     4e-32  110.7   0.0   1   1   3.2e-35   8.8e-32  109.6   0.0     2   141   689   829   688   830 0.97 Phosphoenolpyruvate-dependent sugar phosphotransferase system, EIIA 2
PEP-utilizers        PF00391.18    81 seq1016_BIOID47259   -            833   2.5e-19   68.4   0.0   1   1   2.8e-22   7.8e-19   66.9   0.0     7    81   262   337   259   337 0.95 PEP-utilising enzyme, mobile domain
PTS-HPr              PF00381.14    84 seq1016_BIOID47259   -            833   5.2e-17   61.4   0.0   1   1   4.7e-20   1.3e-16   60.1   0.0     5    83     6    86     2    87 0.94 PTS HPr component phosphorylation site
PEP-utilisers_N      PF05524.8    123 seq1016_BIOID47259   -            833   7.8e-14   51.4   1.4   1   1   3.7e-17     1e-13   51.0   0.0     2   123   119   238   118   238 0.87 PEP-utilising enzyme, N-terminal
Nol1_Nop2_Fmu        PF01189.12   283 seq1017_BIOID47259   -            429  1.3e-104  349.4   0.0   1   1  8.4e-108  1.6e-104  349.1   0.0     1   282   164   426   164   427 0.99 NOL1/NOP2/sun family
NusB                 PF01029.13   134 seq1017_BIOID47259   -            429   1.1e-26   93.2   0.0   1   1   9.4e-30   1.8e-26   92.5   0.0     1   134     5   127     5   127 0.97 NusB family
Methyltransf_26      PF13659.1    117 seq1017_BIOID47259   -            429   3.6e-11   43.0   0.0   1   1   3.7e-14   7.3e-11   42.0   0.0     2   116   248   375   247   376 0.90 Methyltransferase domain
Methyltransf_18      PF12847.2    112 seq1017_BIOID47259   -            429   2.4e-10   40.8   0.0   1   1   2.2e-13   4.2e-10   40.0   0.0     2   112   247   375   246   375 0.84 Methyltransferase domain
Methyltransf_31      PF13847.1    152 seq1017_BIOID47259   -            429     2e-09   37.0   0.0   1   1   1.8e-12   3.5e-09   36.3   0.0     2   113   245   380   244   416 0.82 Methyltransferase domain
MTS                  PF05175.9    170 seq1017_BIOID47259   -            429   1.1e-06   28.0   0.0   1   1   1.1e-09   2.1e-06   27.1   0.0    24   151   239   385   229   397 0.86 Methyltransferase small domain
FtsJ                 PF01728.14   181 seq1017_BIOID47259   -            429   8.9e-05   22.4   0.0   1   1   9.1e-08   0.00018   21.4   0.0    19    99   242   323   233   400 0.60 FtsJ-like methyltransferase
DDE_Tnp_ISL3         PF01610.12   248 seq1020_BIOID47259   -             88   0.00012   21.5   0.0   1   1   9.8e-09   0.00013   21.4   0.0    20   104     4    80     1    85 0.86 Transposase
Acetyltransf_3       PF13302.1    142 seq1021_BIOID47259   -            186   4.2e-23   82.1   0.0   1   1   2.9e-26   5.7e-23   81.6   0.0     3   142     8   141     7   141 0.80 Acetyltransferase (GNAT) domain
Acetyltransf_1       PF00583.19    83 seq1021_BIOID47259   -            186   3.4e-15   55.7   0.1   1   1   2.6e-18   5.1e-15   55.1   0.1     2    83    63   141    62   141 0.97 Acetyltransferase (GNAT) family
Acetyltransf_4       PF13420.1    155 seq1021_BIOID47259   -            186   5.3e-15   55.5   0.6   1   1   3.5e-18   6.8e-15   55.2   0.4     1   152     9   158     9   160 0.93 Acetyltransferase (GNAT) domain
Acetyltransf_8       PF13523.1    152 seq1021_BIOID47259   -            186   9.6e-14   51.4   0.3   1   1   6.7e-17   1.3e-13   50.9   0.2     1   141     9   145     9   157 0.89 Acetyltransferase (GNAT) domain
Acetyltransf_7       PF13508.1     79 seq1021_BIOID47259   -            186   2.6e-07   30.5   0.2   1   1   2.5e-10   4.8e-07   29.7   0.1     2    79    56   142    55   142 0.80 Acetyltransferase (GNAT) domain
Acetyltransf_10      PF13673.1    117 seq1021_BIOID47259   -            186   1.3e-05   25.1   0.0   1   1   9.3e-09   1.8e-05   24.7   0.0     1   117    16   140    16   140 0.75 Acetyltransferase (GNAT) domain
FR47                 PF08445.5     86 seq1021_BIOID47259   -            186   1.4e-05   24.6   0.0   1   1   1.3e-08   2.5e-05   23.8   0.0    26    80    87   143    69   150 0.92 FR47-like protein
Glycos_transf_2      PF00535.21   169 seq1022_BIOID47259   -            312   1.7e-27   96.0   0.1   1   1   1.7e-31   2.3e-27   95.6   0.0     1   167     4   166     4   168 0.97 Glycosyl transferase family 2
GerE                 PF00196.14    58 seq1023_BIOID47259   -            196   7.9e-13   47.3   0.2   1   1   1.5e-16   2.1e-12   46.0   0.2     2    46   143   187   142   190 0.96 Bacterial regulatory proteins, luxR family
DHH                  PF01368.15   137 seq1024_BIOID47259   -            300   4.8e-22   77.9   0.0   1   1   1.1e-25   7.2e-22   77.4   0.0     8   136     2   144     1   145 0.95 DHH family
DHHA2                PF02833.9    127 seq1024_BIOID47259   -            300   6.5e-19   68.2   0.0   1   1   1.5e-22     1e-18   67.5   0.0     3   126   181   294   179   295 0.94 DHHA2 domain
HATPase_c            PF02518.21   111 seq1025_BIOID47259   -            910   5.6e-30  103.2   0.0   1   1   6.2e-33   1.7e-29  101.6   0.0     1   110   557   662   557   663 0.98 Histidine kinase-, DNA gyrase B-, and HSP90-like ATPase
HisKA                PF00512.20    68 seq1025_BIOID47259   -            910     9e-17   60.7   0.2   1   1   3.3e-20     9e-17   60.7   0.1     2    68   444   508   443   508 0.95 His Kinase A (phospho-acceptor) domain
Response_reg         PF00072.19   112 seq1025_BIOID47259   -            910   1.2e-14   54.1   0.1   1   1   1.7e-17   4.7e-14   52.2   0.0     1   107   684   790   684   795 0.95 Response regulator receiver domain
Hpt                  PF01627.18    90 seq1025_BIOID47259   -            910   1.5e-10   40.7   0.5   1   1   5.7e-14   1.5e-10   40.7   0.3     2    84   828   906   827   908 0.91 Hpt domain
HAMP                 PF00672.20    70 seq1025_BIOID47259   -            910   1.7e-08   34.4   0.5   1   1   6.2e-12   1.7e-08   34.4   0.4     2    67   335   401   334   407 0.83 HAMP domain
PseudoU_synth_2      PF00849.17   164 seq1026_BIOID47259   -            291   3.3e-16   59.4   0.0   1   1   2.9e-19     2e-15   56.9   0.0     2   161    69   199    68   202 0.83 RNA pseudouridylate synthase
S4                   PF01479.20    48 seq1026_BIOID47259   -            291     1e-11   43.9   0.2   1   1     4e-15   2.8e-11   42.5   0.1     2    43     4    43     3    57 0.93 S4 domain
YajC                 PF02699.10    83 seq1028_BIOID47259   -            110   3.5e-28   96.9   0.4   1   1   3.3e-32   4.5e-28   96.6   0.3     2    83    20   102    19   102 0.96 Preprotein translocase subunit
DNA_pol_A            PF00476.15   383 seq1029_BIOID47259   -            928  2.8e-160  533.0   0.0   1   1  1.1e-163  3.7e-160  532.6   0.0     2   383   548   927   547   927 0.99 DNA polymerase family A
5_3_exonuc_N         PF02739.11   169 seq1029_BIOID47259   -            928   1.7e-59  199.8   0.0   1   1   1.1e-62   3.9e-59  198.7   0.0     2   169     8   169     7   169 0.99 5'-3' exonuclease, N-terminal resolvase-like domain
DNA_pol_A_exo1       PF01612.15   174 seq1029_BIOID47259   -            928   3.2e-45  153.5   0.1   1   1   1.8e-48   6.3e-45  152.6   0.1     1   174   330   517   330   517 0.97 3'-5' exonuclease
5_3_exonuc           PF01367.15   101 seq1029_BIOID47259   -            928     3e-31  107.5   0.0   1   1   2.2e-34   7.5e-31  106.2   0.0     1    99   171   275   171   277 0.97 5'-3' exonuclease, C-terminal SAM fold
ABC_tran             PF00005.22   118 seq1030_BIOID47259   -            501   1.4e-34  118.8   0.0   1   2   1.6e-21   7.4e-18   64.9   0.0     1   117    44   169    44   170 0.91 ABC transporter
ABC_tran             PF00005.22   118 seq1030_BIOID47259   -            501   1.4e-34  118.8   0.0   2   2   1.9e-17   8.5e-14   51.8   0.0     3   117   294   423   292   424 0.77 ABC transporter
IF3_C                PF00707.17    88 seq1031_BIOID47259   -            144   7.7e-36  121.6   0.7   1   1   1.7e-39   1.2e-35  121.0   0.5     2    88    55   142    54   142 0.99 Translation initiation factor IF-3, C-terminal domain
IF3_N                PF05198.11    76 seq1031_BIOID47259   -            144     5e-23   80.7   0.1   1   1   1.3e-26   8.8e-23   79.9   0.1    28    76     1    49     1    49 0.99 Translation initiation factor IF-3, N-terminal domain
SPOR                 PF05036.8     76 seq1032_BIOID47259   -            362   4.8e-17   61.7   2.1   1   1   1.7e-20   1.1e-16   60.5   1.5     1    75   287   359   287   360 0.92 Sporulation related domain
DPBB_1               PF03330.13    78 seq1032_BIOID47259   -            362   2.3e-15   56.2   0.0   1   1     7e-19   4.8e-15   55.2   0.0     2    76    79   166    78   167 0.86 Rare lipoprotein A (RlpA)-like double-psi beta-barrel
BPD_transp_1         PF00528.17   185 seq1033_BIOID47259   -            306   1.1e-38  132.4  18.3   1   1   8.3e-43   1.1e-38  132.4  12.7     1   185   112   306   112   306 0.99 Binding-protein-dependent transport system inner membrane component
Cytochrom_C_asm      PF01578.15   214 seq1034_BIOID47259   -            245   7.4e-32  110.5  25.1   1   1   5.4e-36   7.4e-32  110.5  17.4     5   214     9   184     5   184 0.94 Cytochrome C assembly protein
PTS_EIIC             PF02378.13   321 seq1035_BIOID47259   -            425   1.2e-14   53.8  34.0   1   1   8.5e-19   1.2e-14   53.8  23.5     2   320    41   357    40   358 0.78 Phosphotransferase system, EIIC
Lysis_S              PF04971.7     68 seq1036_BIOID47259   -             71   1.5e-47  159.0   0.5   1   1   1.2e-51   1.6e-47  158.9   0.4     1    68     4    71     4    71 1.00 Lysis protein S
NUDIX                PF00293.23   135 seq1037_BIOID47259   -            257   1.9e-21   76.0   0.0   1   1   8.7e-25     4e-21   74.9   0.0     6   125   132   240   128   249 0.90 NUDIX domain
zf-NADH-PPase        PF09297.6     32 seq1037_BIOID47259   -            257   2.8e-10   39.4   5.4   1   1     1e-13   4.8e-10   38.6   3.8     1    32    93   124    93   124 0.98 NADH pyrophosphatase zinc ribbon domain
NUDIX-like           PF09296.6     98 seq1037_BIOID47259   -            257     8e-07   29.2   0.2   1   1   3.3e-10   1.5e-06   28.3   0.1     2    97    11    90    10    91 0.97 NADH pyrophosphatase-like rudimentary NUDIX domain
ATP-synt_ab          PF00006.20   215 seq1038_BIOID47259   -            457     4e-69  232.2   0.0   1   1     4e-73   5.5e-69  231.8   0.0     1   215   161   373   161   373 1.00 ATP synthase alpha/beta family, nucleotide-binding domain
dCMP_cyt_deam_1      PF00383.17   102 seq1039_BIOID47259   -            178   2.3e-27   94.5   0.0   1   1   2.4e-31   3.2e-27   94.0   0.0     3   101    18   116    16   117 0.96 Cytidine and deoxycytidylate deaminase zinc-binding region
FMN_red              PF03358.10   152 seq1040_BIOID47259   -            188   2.2e-38  131.0   0.0   1   1   4.1e-42   2.8e-38  130.6   0.0     2   147     6   149     5   153 0.93 NADPH-dependent FMN reductase
Flavodoxin_2         PF02525.12   199 seq1040_BIOID47259   -            188   1.2e-08   34.6   0.0   1   1   2.3e-12   1.6e-08   34.1   0.0    15   135    18   117     6   143 0.68 Flavodoxin-like fold
Isochorismatase      PF00857.15   174 seq1041_BIOID47259   -            188   1.7e-38  132.1   0.0   1   1   1.5e-42     2e-38  131.9   0.0     1   173     9   182     9   183 0.90 Isochorismatase family
YjgP_YjgQ            PF03739.9    354 seq1042_BIOID47259   -            361     9e-69  231.7   5.4   1   1   7.7e-73     1e-68  231.5   3.7     1   354    10   359    10   359 0.98 Predicted permease YjgP/YjgQ family
HTH_18               PF12833.2     81 seq1043_BIOID47259   -            129   1.1e-19   70.2   0.3   1   1   2.1e-23   1.4e-19   69.8   0.2     2    79    34   110    33   112 0.96 Helix-turn-helix domain
HTH_AraC             PF00165.18    42 seq1043_BIOID47259   -            129   5.4e-18   64.0   0.2   1   2     2e-09   1.4e-05   24.6   0.0     1    42    20    61    20    61 0.97 Bacterial regulatory helix-turn-helix proteins, AraC family
HTH_AraC             PF00165.18    42 seq1043_BIOID47259   -            129   5.4e-18   64.0   0.2   2   2     2e-13   1.4e-09   37.3   0.0     2    41    73   110    68   111 0.93 Bacterial regulatory helix-turn-helix proteins, AraC family
Transthyretin        PF00576.16   112 seq1045_BIOID47259   -            137   1.9e-42  143.5   0.1   1   1   1.6e-46   2.2e-42  143.3   0.1     2   112    28   136    27   136 0.98 HIUase/Transthyretin family
PRA-CH               PF01502.13    75 seq1046_BIOID47259   -            203   1.2e-33  114.4   0.0   1   1   3.4e-37   2.3e-33  113.5   0.0     1    74    33   106    33   107 0.99 Phosphoribosyl-AMP cyclohydrolase
PRA-PH               PF01503.12    83 seq1046_BIOID47259   -            203   1.5e-13   50.6   0.5   1   1   3.2e-17   2.2e-13   50.1   0.4     2    82   116   201   115   202 0.96 Phosphoribosyl-ATP pyrophosphohydrolase
BPD_transp_2         PF02653.11   267 seq1047_BIOID47259   -            331   2.1e-44  151.4  43.5   1   1   2.2e-48   3.1e-44  150.8  30.2     2   266    35   304    34   305 0.88 Branched-chain amino acid transport system / permease component
Glyco_hydro_4        PF02056.11   183 seq1048_BIOID47259   -            473   1.6e-76  255.6   0.0   1   1   3.4e-80   2.4e-76  255.0   0.0     1   182    29   210    29   211 0.99 Family 4 glycosyl hydrolase
Glyco_hydro_4C       PF11975.3    232 seq1048_BIOID47259   -            473   1.1e-70  237.9   0.0   1   1   2.1e-74   1.4e-70  237.5   0.0     1   232   215   438   215   438 0.99 Family 4 glycosyl hydrolase C-terminal domain
Fe-ADH               PF00465.14   366 seq1050_BIOID47259   -            404  8.1e-112  373.3   8.0   1   1  1.4e-115  9.2e-112  373.1   5.6     1   366    36   396    36   396 0.94 Iron-containing alcohol dehydrogenase
Fe-ADH_2             PF13685.1    250 seq1050_BIOID47259   -            404     5e-17   61.9   3.4   1   1   1.8e-13   1.2e-09   37.7   0.0     3    97    42   137    40   143 0.95 Iron-containing alcohol dehydrogenase
DUF1049              PF06305.6     68 seq1054_BIOID47259   -            102   2.9e-25   87.4   0.8   1   1   2.1e-29   2.9e-25   87.4   0.5     1    66    22    87    22    89 0.97 Protein of unknown function (DUF1049)
ILVD_EDD             PF00920.16   521 seq1055_BIOID47259   -            616  4.8e-195  648.7   1.8   1   1    4e-199  5.5e-195  648.5   1.3     1   521    34   607    34   607 0.95 Dehydratase family
Amidohydro_1         PF01979.15   333 seq1056_BIOID47259   -            442   2.2e-48  165.5   0.1   1   1   4.6e-52   3.2e-48  164.9   0.1     1   333    53   375    53   375 0.96 Amidohydrolase family
Amidohydro_5         PF13594.1     68 seq1056_BIOID47259   -            442   2.5e-08   33.4   0.0   1   1   8.3e-12   5.7e-08   32.3   0.0     1    68    23   122    23   122 0.66 Amidohydrolase
LysR_substrate       PF03466.15   209 seq1057_BIOID47259   -            352   2.5e-21   75.6   0.0   1   1   5.8e-25     4e-21   74.9   0.0     2   191   134   323   133   333 0.92 LysR substrate binding domain
HTH_1                PF00126.22    60 seq1057_BIOID47259   -            352   1.6e-16   59.6   0.1   1   1     5e-20   3.4e-16   58.6   0.1     4    59    53   108    51   109 0.96 Bacterial regulatory helix-turn-helix protein, lysR family
Phage_lysozyme       PF00959.14   110 seq1058_BIOID47259   -            165   1.7e-32  111.8   0.1   1   1   1.5e-36   2.1e-32  111.5   0.1     1   109    48   154    48   155 0.98 Phage lysozyme
DUF406               PF04175.7     94 seq1059_BIOID47259   -             99     2e-28   98.5   3.2   1   1   1.6e-32   2.2e-28   98.4   2.2     4    94     3    96     1    96 0.96 Protein of unknown function (DUF406)
IPPT                 PF01715.12   253 seq1060_BIOID47259   -            316  2.9e-107  357.2   0.0   1   1    5e-111  3.4e-107  357.0   0.0     2   252    45   297    44   298 0.99 IPP transferase
IPT                  PF01745.11   233 seq1060_BIOID47259   -            316   1.4e-06   27.5   0.0   1   1   3.5e-08   0.00024   20.2   0.0     5    81    14    90    10   120 0.77 Isopentenyl transferase
GyrI-like            PF06445.10   155 seq1061_BIOID47259   -            289   5.4e-24   84.8   0.0   1   1   1.5e-27   6.9e-24   84.5   0.0     2   155   127   288   126   288 0.98 GyrI-like small molecule binding domain
HTH_18               PF12833.2     81 seq1061_BIOID47259   -            289   2.2e-20   72.4   2.1   1   1   8.1e-24   3.7e-20   71.7   1.5     1    80    27   105    27   106 0.97 Helix-turn-helix domain
HTH_AraC             PF00165.18    42 seq1061_BIOID47259   -            289     2e-14   52.7   0.1   1   1   1.2e-12   5.3e-09   35.5   0.1     7    42    69   105    66   105 0.92 Bacterial regulatory helix-turn-helix proteins, AraC family
CinA                 PF02464.12   155 seq1062_BIOID47259   -            166   1.1e-61  206.7   2.5   1   1     9e-66   1.2e-61  206.5   1.7     3   153     9   160     7   162 0.98 Competence-damaged protein
Autotransporter      PF03797.14   265 seq1064_BIOID47259   -            982   1.1e-42  146.1  30.1   1   1   7.8e-47   1.1e-42  146.1  20.9     3   259   720   962   718   973 0.95 Autotransporter beta-domain
DUF2545              PF10810.3     80 seq1065_BIOID47259   -             80   4.8e-50  167.7  14.3   1   1   3.9e-54   5.3e-50  167.6   9.9     1    80     1    80     1    80 1.00 Protein of unknown function (DUF2545)
SecD-TM1             PF13721.1    101 seq1066_BIOID47259   -            615   1.4e-39  134.2   3.4   1   1   2.6e-41   8.8e-38  128.5   0.1     1   101     2   103     2   103 0.96 SecD export protein N-terminal TM region
SecD_SecF            PF02355.11   189 seq1066_BIOID47259   -            615   7.3e-16   57.7  10.3   1   1     4e-19   1.4e-15   56.9   7.1    14   184   434   602   427   606 0.90 Protein export membrane protein
MMPL                 PF03176.10   333 seq1066_BIOID47259   -            615   1.7e-08   33.4  12.2   1   1     5e-12   1.7e-08   33.4   8.5   180   299   481   601   458   612 0.81 MMPL family
Sec_GG               PF07549.9     29 seq1066_BIOID47259   -            615   3.8e-08   32.1   0.0   1   1     3e-11     1e-07   30.7   0.0     1    27   112   141   112   143 0.86 SecD/SecF GG Motif
DUF2544              PF11245.3    230 seq1067_BIOID47259   -            280  8.6e-110  365.4   4.9   1   1  7.4e-114    1e-109  365.1   3.4     1   230    43   280    43   280 0.98 Protein of unknown function (DUF2544)
MazG                 PF03819.12    74 seq1068_BIOID47259   -            263   1.1e-37  127.7   3.7   1   2   1.3e-31   9.1e-28   95.9   0.0     1    74    27   100    27   100 0.99 MazG nucleotide pyrophosphohydrolase domain
MazG                 PF03819.12    74 seq1068_BIOID47259   -            263   1.1e-37  127.7   3.7   2   2   2.1e-11   1.5e-07   31.1   0.7    10    70   169   227   161   230 0.85 MazG nucleotide pyrophosphohydrolase domain
Fe-S_biosyn          PF01521.15    91 seq1069_BIOID47259   -            118   4.8e-29   99.8   0.0   1   1   4.1e-33   5.6e-29   99.6   0.0     1    91    13   104    13   104 0.99 Iron-sulphur cluster biosynthesis
TraC_F_IV            PF11130.3    235 seq1070_BIOID47259   -            875   4.5e-59  199.6   0.0   1   1   2.1e-62   7.3e-59  198.9   0.0     2   235    37   277    36   277 0.98 F pilus assembly Type-IV secretion system for plasmid transfer
AAA_10               PF12846.2    328 seq1070_BIOID47259   -            875   1.7e-43  149.0   0.1   1   1     8e-47   2.7e-43  148.3   0.0     1   322   479   772   479   774 0.83 AAA-like domain
DUF87                PF01935.12   229 seq1070_BIOID47259   -            875   1.6e-05   24.7   0.0   1   1   1.3e-08   4.5e-05   23.2   0.0    26   222   482   669   468   676 0.77 Domain of unknown function DUF87
Ribosomal_L34        PF00468.12    44 seq1071_BIOID47259   -             46   5.1e-25   86.7  10.1   1   1   4.1e-29   5.5e-25   86.6   7.0     1    44     1    44     1    44 0.99 Ribosomal protein L34
DUF2496              PF10689.4     44 seq1072_BIOID47259   -             53   2.8e-24   84.3   2.1   1   1   2.3e-28   3.2e-24   84.1   1.5     1    44     2    45     2    45 0.98 Protein of unknown function (DUF2496)
Cytochrom_C552       PF02335.10   435 seq1073_BIOID47259   -            478  1.2e-172  574.3   8.0   1   1  2.2e-176  1.5e-172  574.0   5.5     3   433    43   472    41   474 0.98 Cytochrome c552
Abhydrolase_3        PF07859.8    211 seq1074_BIOID47259   -            319   7.5e-53  179.1   0.0   1   1   2.1e-56   9.5e-53  178.7   0.0     1   210    87   295    87   296 0.90 alpha/beta hydrolase fold
DUF2424              PF10340.4    374 seq1074_BIOID47259   -            319   4.4e-08   32.0   0.0   1   1   1.3e-11   6.1e-08   31.5   0.0   117   276    77   235    62   247 0.81 Protein of unknown function (DUF2424)
DLH                  PF01738.13   218 seq1074_BIOID47259   -            319   0.00013   21.2   0.0   1   1   5.3e-08   0.00024   20.3   0.0   147   206   253   307   227   319 0.80 Dienelactone hydrolase family
Bac_luciferase       PF00296.15   307 seq1075_BIOID47259   -            393   5.2e-69  232.5   0.4   1   1   5.1e-73   6.9e-69  232.1   0.3     1   301    31   349    31   354 0.93 Luciferase-like monooxygenase
Smr                  PF01713.16    83 seq1076_BIOID47259   -            187   5.2e-20   71.3   0.0   1   1   6.2e-24   8.5e-20   70.6   0.0     2    83    89   169    88   169 0.91 Smr domain
Acetyltransf_1       PF00583.19    83 seq1077_BIOID47259   -            224   1.6e-05   24.6   0.5   1   1   7.7e-09   5.3e-05   23.0   0.4    39    78   170   209   144   214 0.93 Acetyltransferase (GNAT) family
Acetyltransf_10      PF13673.1    117 seq1077_BIOID47259   -            224   3.4e-05   23.8   0.5   1   1   8.2e-09   5.6e-05   23.1   0.3     1   114    92   207    92   212 0.80 Acetyltransferase (GNAT) domain
Sulfatase            PF00884.18   379 seq1078_BIOID47259   -            763   2.1e-25   89.4   0.1   1   1   2.2e-29     3e-25   88.9   0.0     2   333   163   477   162   540 0.82 Sulfatase
YaeQ                 PF07152.7    175 seq1079_BIOID47259   -            181   2.6e-72  241.6   1.2   1   1   2.2e-76     3e-72  241.4   0.8     1   174     1   175     1   176 0.99 YaeQ protein
5_nucleotid_C        PF02872.13   156 seq1081_BIOID47259   -            517   1.3e-36  125.8   0.2   1   1   1.2e-39   5.3e-36  123.8   0.0     2   154   331   476   330   478 0.90 5'-nucleotidase, C-terminal domain
Metallophos          PF00149.23   201 seq1081_BIOID47259   -            517   2.2e-14   53.2   0.3   1   1   9.9e-18   4.5e-14   52.2   0.2     2   200    27   254    26   255 0.92 Calcineurin-like phosphoesterase
PGA_cap              PF09587.5    250 seq1081_BIOID47259   -            517   2.6e-07   30.1   0.1   1   1   1.1e-10   5.2e-07   29.1   0.0    60   237    88   265    55   270 0.70 Bacterial capsule synthesis protein PGA_cap
TPR_7                PF13176.1     36 seq1082_BIOID47259   -            389     1e-13   49.8  11.5   1   1   1.8e-05     0.025   14.2   0.0     1    27    71    97    71   106 0.82 Tetratricopeptide repeat
TPR_2                PF07719.12    34 seq1082_BIOID47259   -            389   1.8e-12   46.0   7.2   1   1   1.4e-05     0.019   14.7   0.0     5    32   218   245   214   247 0.88 Tetratricopeptide repeat
Apc3                 PF12895.2     84 seq1082_BIOID47259   -            389   7.3e-10   38.7   1.4   1   1   1.3e-09   1.8e-06   27.8   0.1     4    83   156   239   153   240 0.89 Anaphase-promoting complex, cyclosome, subunit 3
TPR_1                PF00515.23    34 seq1082_BIOID47259   -            389   4.6e-09   35.3   2.5   1   1   2.6e-05     0.035   13.5   0.0     7    32   220   245   214   247 0.89 Tetratricopeptide repeat
TPR_8                PF13181.1     34 seq1082_BIOID47259   -            389   1.4e-07   30.6   1.1   1   1   1.7e-05     0.024   14.3   0.0     5    29   218   242   214   246 0.89 Tetratricopeptide repeat
TPP_enzyme_N         PF02776.13   172 seq1083_BIOID47259   -            556   5.2e-25   87.8   0.6   1   1   1.4e-25   9.8e-22   77.1   0.1     2   135     9   141     8   172 0.88 Thiamine pyrophosphate enzyme, N-terminal TPP binding domain
TPP_enzyme_C         PF02775.16   153 seq1083_BIOID47259   -            556   3.1e-09   36.4   0.0   1   1     1e-12   6.9e-09   35.3   0.0    27   153   415   535   396   535 0.90 Thiamine pyrophosphate enzyme, C-terminal TPP binding domain
Ribosomal_L35p       PF01632.14    61 seq1084_BIOID47259   -             70   1.2e-25   89.0   7.8   1   1   9.5e-30   1.3e-25   88.9   5.4     1    61     7    67     7    67 0.98 Ribosomal protein L35
Radical_SAM          PF04055.16   166 seq1085_BIOID47259   -            265   2.4e-32  112.2   0.1   1   1     7e-36   3.2e-32  111.8   0.1     1   158    43   197    43   203 0.96 Radical SAM superfamily
Fer4_12              PF13353.1    139 seq1085_BIOID47259   -            265   1.5e-18   67.1   0.0   1   1   4.6e-22   2.1e-18   66.6   0.0     1   134    35   165    35   170 0.86 4Fe-4S single cluster domain
Fer4_14              PF13394.1    117 seq1085_BIOID47259   -            265   1.2e-10   41.4   0.1   1   1   4.8e-14   2.2e-10   40.5   0.0     5    91    46   130    42   155 0.84 4Fe-4S single cluster domain
ImpA-rel_N           PF06812.7     62 seq1086_BIOID47259   -            541   2.5e-20   71.8   0.5   1   1   1.4e-23   1.9e-19   69.0   0.2     1    61    71   131    71   132 0.96 ImpA-related N-terminal
SBP_bac_6            PF13343.1    242 seq1087_BIOID47259   -            331   6.9e-17   61.4   3.1   1   1     2e-20   8.9e-17   61.0   2.1     1   217    77   292    77   317 0.78 Bacterial extracellular solute-binding protein
SBP_bac_1            PF01547.20   314 seq1087_BIOID47259   -            331   2.2e-16   60.3   5.9   1   1   7.1e-20   3.2e-16   59.8   4.1    14   313    44   276    36   277 0.84 Bacterial extracellular solute-binding protein
SBP_bac_11           PF13531.1    231 seq1087_BIOID47259   -            331   1.7e-14   53.9   0.2   1   1     5e-18   2.3e-14   53.5   0.1    17   224    45   278    26   281 0.83 Bacterial extracellular solute-binding protein
MarB                 PF13999.1     66 seq1088_BIOID47259   -             72   5.5e-35  118.6   0.2   1   1   4.5e-39   6.1e-35  118.4   0.1     2    66     6    70     5    70 0.98 MarB protein
SpoU_methylase       PF00588.14   142 seq1089_BIOID47259   -            157   4.4e-34  117.2   0.0   1   1   3.6e-38   4.9e-34  117.1   0.0     1   142     1   142     1   142 0.95 SpoU rRNA Methylase family
DUF1471              PF07338.8     56 seq1090_BIOID47259   -             82   5.8e-10   38.5   0.3   1   1   5.7e-14   7.8e-10   38.1   0.2     7    56    34    82    32    82 0.97 Protein of unknown function (DUF1471)
Usp                  PF00582.21   140 seq1091_BIOID47259   -            142   5.6e-17   62.1   0.0   1   1   4.8e-21   6.5e-17   61.9   0.0     2   139     3   137     2   138 0.93 Universal stress protein family
Ribonuclease_P       PF00825.13   111 seq1092_BIOID47259   -            108   2.9e-29  101.0   0.3   1   1   2.3e-33   3.2e-29  100.9   0.2     9   109     3   100     1   102 0.97 Ribonuclease P
MarR                 PF01047.17    59 seq1094_BIOID47259   -            146   4.8e-19   67.7   0.1   1   1   2.9e-22   1.3e-18   66.2   0.1     1    58    31    89    31    90 0.98 MarR family
HTH_27               PF13463.1     68 seq1094_BIOID47259   -            146   2.1e-14   53.4   1.1   1   1   7.6e-18   3.5e-14   52.7   0.3     1    67    31    97    31    98 0.93 Winged helix DNA-binding domain
MarR_2               PF12802.2     62 seq1094_BIOID47259   -            146     1e-11   44.1   0.1   1   1   5.9e-15   2.7e-11   42.8   0.0     2    62    30    89    29    89 0.96 MarR family
DUF150               PF02576.12   141 seq1095_BIOID47259   -            152   3.1e-47  159.5   0.0   1   1   2.6e-51   3.5e-47  159.4   0.0     2   141    14   148    13   148 0.96 Uncharacterised BCR, YhbC family COG0779
MMR_HSR1             PF01926.18   114 seq1096_BIOID47259   -            503   7.8e-49  164.3   0.0   1   2   3.4e-27   4.2e-24   84.6   0.0     2   114    18   132    17   132 0.89 50S ribosome-binding GTPase
MMR_HSR1             PF01926.18   114 seq1096_BIOID47259   -            503   7.8e-49  164.3   0.0   2   2     5e-25   6.2e-22   77.6   0.1     2   114   218   335   217   335 0.82 50S ribosome-binding GTPase
FeoB_N               PF02421.13   189 seq1096_BIOID47259   -            503   2.2e-33  114.9   0.0   1   2   3.2e-20     4e-17   61.9   0.0     3   158    18   173    16   204 0.83 Ferrous iron transport protein B
FeoB_N               PF02421.13   189 seq1096_BIOID47259   -            503   2.2e-33  114.9   0.0   2   2   7.3e-17   9.1e-14   50.9   0.0     1   167   216   392   216   411 0.83 Ferrous iron transport protein B
GTP_EFTU             PF00009.22   188 seq1096_BIOID47259   -            503   3.9e-22   78.4   0.1   1   2   1.1e-07   0.00013   21.3   0.0    89   138    90   139    13   174 0.69 Elongation factor Tu GTP binding domain
GTP_EFTU             PF00009.22   188 seq1096_BIOID47259   -            503   3.9e-22   78.4   0.1   2   2   8.7e-15   1.1e-11   44.4   0.0     5   184   217   383   214   387 0.81 Elongation factor Tu GTP binding domain
Miro                 PF08477.8    119 seq1096_BIOID47259   -            503   7.2e-17   61.8   0.0   1   2   8.2e-10     1e-06   29.1   0.0     2   119    18   134    17   134 0.84 Miro-like protein
Miro                 PF08477.8    119 seq1096_BIOID47259   -            503   7.2e-17   61.8   0.0   2   2   3.1e-10   3.9e-07   30.4   0.0     1   103   217   327   217   337 0.65 Miro-like protein
AIG1                 PF04548.11   212 seq1096_BIOID47259   -            503   5.2e-10   38.6   0.0   1   1   6.6e-09   8.1e-06   24.9   0.0     3   105   218   320   216   331 0.87 AIG1 family
CoaE                 PF01121.15   180 seq1098_BIOID47259   -            206     1e-77  259.4   0.4   1   1   3.6e-81   1.2e-77  259.2   0.2     1   176     3   177     3   181 0.99 Dephospho-CoA kinase
AAA_17               PF13207.1    121 seq1098_BIOID47259   -            206   2.8e-08   34.4   0.4   1   1   1.6e-10   5.3e-07   30.3   0.3     1    77     4   114     4   191 0.61 AAA domain
MalM                 PF07148.7    136 seq1101_BIOID47259   -            309   2.3e-50  169.4   0.1   1   1   2.5e-54   3.4e-50  168.9   0.0     2   136    78   213    77   213 0.98 Maltose operon periplasmic protein precursor (MalM)
Fer2                 PF00111.22    78 seq1102_BIOID47259   -            111   1.4e-15   56.6   3.5   1   1   1.4e-19   1.9e-15   56.2   2.4     5    78    14    92    11    92 0.89 2Fe-2S iron-sulfur cluster binding domain
Bac_surface_Ag       PF01103.18   323 seq1103_BIOID47259   -            810  1.7e-100  336.4  16.0   1   1  1.1e-103  3.7e-100  335.4  11.1     1   323   448   810   448   810 0.96 Surface antigen
Surf_Ag_VNR          PF07244.10    78 seq1103_BIOID47259   -            810   3.1e-65  216.4  10.4   1   5   6.3e-10   2.2e-06   27.8   0.0     1    78    24    91    24    91 0.87 Surface antigen variable number repeat
Surf_Ag_VNR          PF07244.10    78 seq1103_BIOID47259   -            810   3.1e-65  216.4  10.4   2   5   5.9e-15     2e-11   44.0   0.0     1    78    92   172    92   172 0.93 Surface antigen variable number repeat
Surf_Ag_VNR          PF07244.10    78 seq1103_BIOID47259   -            810   3.1e-65  216.4  10.4   3   5   3.5e-17   1.2e-13   51.1   0.1     2    78   176   263   175   263 0.86 Surface antigen variable number repeat
Surf_Ag_VNR          PF07244.10    78 seq1103_BIOID47259   -            810   3.1e-65  216.4  10.4   4   5   5.8e-14     2e-10   40.8   0.0     1    78   266   344   266   344 0.92 Surface antigen variable number repeat
Surf_Ag_VNR          PF07244.10    78 seq1103_BIOID47259   -            810   3.1e-65  216.4  10.4   5   5     1e-18   3.5e-15   56.0   0.1     1    78   347   421   347   421 0.91 Surface antigen variable number repeat
Oxidored_molyb       PF00174.14   169 seq1104_BIOID47259   -            334   8.2e-41  139.1   0.0   1   1   9.6e-45   1.3e-40  138.4   0.0    11   168   108   268    97   269 0.94 Oxidoreductase molybdopterin binding domain
DUF72                PF01904.13   230 seq1105_BIOID47259   -            272   9.8e-53  179.1   1.1   1   1   8.7e-57   1.2e-52  178.8   0.7    11   229    21   251    11   252 0.90 Protein of unknown function DUF72
GTP_EFTU             PF00009.22   188 seq1107_BIOID47259   -            607     1e-56  191.2   0.0   1   1   7.2e-60     2e-56  190.3   0.0     2   187     4   195     3   196 0.96 Elongation factor Tu GTP binding domain
EFG_C                PF00679.19    89 seq1107_BIOID47259   -            607   1.9e-21   75.6   0.0   1   1   1.6e-24   4.3e-21   74.4   0.0     3    83   397   477   395   483 0.96 Elongation factor G C-terminus
GTP_EFTU_D2          PF03144.20    74 seq1107_BIOID47259   -            607   7.4e-10   38.6   3.2   1   1   8.1e-13   2.2e-09   37.1   2.2     1    74   219   289   219   289 0.94 Elongation factor Tu domain 2
MMR_HSR1             PF01926.18   114 seq1107_BIOID47259   -            607   1.3e-05   25.0   0.2   1   1   1.5e-08   4.1e-05   23.4   0.0     2   113     8   128     7   129 0.55 50S ribosome-binding GTPase
CCP_MauG             PF03150.9    159 seq1108_BIOID47259   -            465   5.9e-52  176.0   0.0   1   1     2e-52   9.1e-49  165.6   0.0     2   159   184   335   183   335 0.97 Di-haem cytochrome c peroxidase
Haem_bd              PF14376.1    137 seq1108_BIOID47259   -            465   7.6e-42  142.1   0.0   1   1   1.7e-45   7.6e-42  142.1   0.0     2   137    17   155    16   155 0.99 Haem-binding domain
Cytochrom_C          PF00034.16    91 seq1108_BIOID47259   -            465   7.4e-15   55.4   0.3   1   1   4.1e-11   1.9e-07   31.7   0.0     2    90   340   453   339   454 0.86 Cytochrome c
PTE                  PF02126.13   308 seq1109_BIOID47259   -            292  1.4e-128  428.1   0.2   1   1  1.1e-132  1.6e-128  427.9   0.1     1   308     1   292     1   292 0.99 Phosphotriesterase family
UPF0054              PF02130.12   145 seq1110_BIOID47259   -            155   2.7e-43  146.5   0.0   1   1   2.3e-47   3.2e-43  146.3   0.0    13   144    22   144     9   145 0.88 Uncharacterized protein family UPF0054
NAD_binding_10       PF13460.1    183 seq1111_BIOID47259   -            211   1.8e-16   60.5   0.0   1   1   6.3e-20   2.1e-16   60.3   0.0     1   182     4   191     4   192 0.84 NADH(P)-binding
Semialdhyde_dh       PF01118.19   121 seq1111_BIOID47259   -            211   6.5e-08   32.8   0.0   1   1   1.1e-10   3.8e-07   30.3   0.0     2    96     4    94     3   118 0.77 Semialdehyde dehydrogenase, NAD binding domain
Epimerase            PF01370.16   236 seq1111_BIOID47259   -            211     1e-05   24.9   0.0   1   1   8.2e-09   2.8e-05   23.5   0.0     1   115     4   110     4   200 0.87 NAD dependent epimerase/dehydratase family
CcmD                 PF04995.9     46 seq1113_BIOID47259   -             69   5.2e-16   57.9   4.7   1   1   6.2e-20   8.5e-16   57.3   3.2     1    45    15    59    15    69 0.98 Heme exporter protein D (CcmD)
PEP_mutase           PF13714.1    238 seq1114_BIOID47259   -            296   1.5e-53  181.3   4.4   1   1   2.6e-57   1.8e-53  181.1   3.0     1   233    10   250    10   255 0.92 Phosphoenolpyruvate phosphomutase
ICL                  PF00463.16   526 seq1114_BIOID47259   -            296   6.9e-17   60.7   1.3   1   1   1.3e-20   9.1e-17   60.3   0.4   150   255    80   183    70   221 0.86 Isocitrate lyase family
Sulfatase            PF00884.18   379 seq1115_BIOID47259   -            443   5.9e-69  232.7   0.2   1   1   1.5e-72   6.7e-69  232.5   0.1     1   379    16   407    16   407 0.85 Sulfatase
Phosphodiest         PF01663.17   364 seq1115_BIOID47259   -            443   1.4e-14   54.1   0.2   1   1   1.4e-17   6.3e-14   51.9   0.1     2   244    19   274    18   282 0.71 Type I phosphodiesterase / nucleotide pyrophosphatase
YscW                 PF09619.5    106 seq1116_BIOID47259   -            190     8e-42  141.1   0.6   1   1   8.2e-46   1.1e-41  140.6   0.4     1   106    41   152    41   152 0.99 Type III secretion system lipoprotein chaperone (YscW)
MttA_Hcf106          PF02416.11    53 seq1117_BIOID47259   -             89   6.9e-16   56.9   0.6   1   1   8.2e-20   1.1e-15   56.3   0.4     1    52     4    55     4    83 0.90 mttA/Hcf106 family
CopC                 PF04234.7     97 seq1118_BIOID47259   -            124   2.6e-31  107.9   0.5   1   1   2.2e-35     3e-31  107.7   0.3     1    97    27   124    27   124 0.98 CopC domain
Radical_SAM          PF04055.16   166 seq1119_BIOID47259   -            299   7.3e-30  104.2   0.0   1   1   2.8e-33   1.3e-29  103.4   0.0     1   158    19   229    19   234 0.98 Radical SAM superfamily
Fer4_12              PF13353.1    139 seq1119_BIOID47259   -            299   1.6e-11   44.3   0.3   1   1   5.4e-14   2.5e-10   40.5   0.2     2    84    12   153    11   163 0.82 4Fe-4S single cluster domain
Fer4_14              PF13394.1    117 seq1119_BIOID47259   -            299   2.6e-07   30.5   2.1   1   1   2.4e-08   0.00011   22.1   1.4     1    91    20   164    19   182 0.74 4Fe-4S single cluster domain
Aminotran_1_2        PF00155.16   363 seq1120_BIOID47259   -            390   1.6e-59  201.5   0.0   1   1   1.3e-63   1.8e-59  201.3   0.0     3   360    30   379    28   382 0.94 Aminotransferase class I and II
Ribosomal_L20        PF00453.13   108 seq1121_BIOID47259   -            118   6.4e-48  161.0   8.9   1   1   5.3e-52   7.3e-48  160.8   6.2     1   108     2   109     2   109 0.99 Ribosomal protein L20
DUF417               PF04224.7    175 seq1124_BIOID47259   -            200   6.1e-78  260.0   0.1   1   1   5.1e-82     7e-78  259.8   0.0     2   175     6   185     5   185 0.98 Protein of unknown function, DUF417
Flavodoxin_5         PF12724.2    143 seq1125_BIOID47259   -            181   1.6e-51  173.9   0.0   1   1   4.3e-55   2.9e-51  173.1   0.0     1   142     4   152     4   153 0.95 Flavodoxin domain
Flavodoxin_1         PF00258.20   143 seq1125_BIOID47259   -            181   9.7e-06   25.5   0.0   1   1   3.6e-09   2.5e-05   24.1   0.0     1    54     5    56     5    84 0.90 Flavodoxin
SLT                  PF01464.15   121 seq1126_BIOID47259   -            219   6.6e-26   90.0   0.1   1   1   6.3e-30   8.6e-26   89.7   0.1     3   120    59   184    57   185 0.95 Transglycosylase SLT domain
Phage_lysis          PF03245.8    125 seq1127_BIOID47259   -            145   7.4e-44  148.6   6.2   1   1   6.6e-48     9e-44  148.3   4.3    11   125    32   144    23   144 0.93 Bacteriophage lysis protein
Peripla_BP_2         PF01497.13   238 seq1128_BIOID47259   -            330     3e-26   91.8   0.2   1   1   2.7e-30   3.7e-26   91.5   0.1     1   235    30   267    30   269 0.91 Periplasmic binding protein
URO-D                PF01208.12   343 seq1130_BIOID47259   -            354  1.5e-140  467.8   0.0   1   1  1.3e-144  1.7e-140  467.7   0.0     2   342     5   347     4   348 0.98 Uroporphyrinogen decarboxylase (URO-D)
RecA                 PF00154.16   323 seq1131_BIOID47259   -            353  9.9e-174  576.7   2.4   1   1  3.4e-177  1.1e-173  576.5   1.7     1   320     9   327     9   330 0.99 recA bacterial DNA recombination protein
KaiC                 PF06745.8    226 seq1131_BIOID47259   -            353   2.9e-10   39.5   0.2   1   1   3.3e-12   1.1e-08   34.3   0.2     2   173    42   218    41   275 0.68 KaiC
Rad51                PF08423.6    261 seq1131_BIOID47259   -            353   1.2e-09   37.2   0.2   1   1   6.8e-13   2.3e-09   36.3   0.1    19   227    35   228    19   269 0.76 Rad51
AAA_25               PF13481.1    194 seq1131_BIOID47259   -            353   3.2e-08   33.0   0.3   1   1   2.4e-11   8.3e-08   31.7   0.2    13   175    39   179    28   191 0.74 AAA domain
ABC_tran             PF00005.22   118 seq1133_BIOID47259   -            233   3.7e-27   94.9   0.0   1   1   8.9e-31   6.1e-27   94.2   0.0     1   117    49   173    49   174 0.94 ABC transporter
AAA_21               PF13304.1    303 seq1133_BIOID47259   -            233   1.4e-11   44.8   0.1   1   1   4.4e-13     3e-09   37.1   0.1     1   299    37   206    37   210 0.76 AAA domain
DUF307               PF03733.8     53 seq1135_BIOID47259   -            148   1.5e-33  114.8  23.8   1   2   1.7e-17   2.3e-13   50.2   2.4     1    53     3    55     3    55 0.97 Domain of unknown function (DUF307)
DUF307               PF03733.8     53 seq1135_BIOID47259   -            148   1.5e-33  114.8  23.8   2   2   5.9e-24     8e-20   70.9   8.6     1    53    76   128    76   128 0.98 Domain of unknown function (DUF307)
PD40                 PF07676.7     39 seq1136_BIOID47259   -            390   1.3e-08   34.2   0.0   1   1   1.1e-05      0.14   11.7   0.0    14    39   356   379   355   379 0.93 WD40-like Beta Propeller Repeat
Sigma70_r4_2         PF08281.7     54 seq1137_BIOID47259   -            191   1.3e-19   69.2   0.2   1   1   1.1e-22   3.7e-19   67.8   0.2     2    53   129   180   122   181 0.95 Sigma-70, region 4
Sigma70_r2           PF04542.9     71 seq1137_BIOID47259   -            191   6.3e-18   64.0   0.2   1   1   3.6e-21   1.2e-17   63.1   0.2     1    71    25    92    25    92 0.96 Sigma-70 region 2
Sigma70_r4           PF04545.11    50 seq1137_BIOID47259   -            191     2e-10   39.6   0.0   1   1   1.4e-13   4.9e-10   38.4   0.0     2    47   135   180   134   182 0.95 Sigma-70, region 4
Sigma70_ECF          PF07638.6    185 seq1137_BIOID47259   -            191   8.8e-09   35.1   0.1   1   1   8.3e-12   2.9e-08   33.5   0.1     7   181    10   183     3   186 0.71 ECF sigma factor
Ni_hydr_CYTB         PF01292.15   182 seq1138_BIOID47259   -            261   1.3e-28   99.5  10.3   1   1   1.9e-32   1.3e-28   99.5   7.1     2   182    69   257    68   257 0.90 Prokaryotic cytochrome b561
Cytochrom_B_N        PF00033.14   188 seq1138_BIOID47259   -            261   8.8e-28   96.8  12.4   1   1   1.3e-31   8.8e-28   96.8   8.6     2   188    67   257    66   257 0.89 Cytochrome b(N-terminal)/b6/petB
PALP                 PF00291.20   307 seq1140_BIOID47259   -            303     9e-62  208.9   0.1   1   1   8.8e-66   1.2e-61  208.4   0.0     2   307     5   281     4   281 0.82 Pyridoxal-phosphate dependent enzyme
CcmE                 PF03100.10   131 seq1141_BIOID47259   -            159   1.3e-51  173.4   0.0   1   1   1.2e-55   1.6e-51  173.1   0.0     3   131     4   138     2   138 0.97 CcmE
LacAB_rpiB           PF02502.13   140 seq1142_BIOID47259   -            149   3.7e-54  182.0   0.1   1   1   3.1e-58   4.2e-54  181.8   0.1     1   139     3   141     3   142 0.99 Ribose/Galactose Isomerase
DUF4156              PF13698.1     93 seq1143_BIOID47259   -            128   4.7e-32  109.6   0.1   1   1   4.3e-36   5.9e-32  109.2   0.0     2    93    34   126    33   126 0.98 Domain of unknown function (DUF4156)
NUDIX                PF00293.23   135 seq1144_BIOID47259   -            209   3.2e-14   52.6   0.2   1   1   3.5e-18   4.7e-14   52.0   0.1     4   127    59   187    56   198 0.87 NUDIX domain
Fe-S_assembly        PF04384.8     64 seq1145_BIOID47259   -             66   5.8e-32  109.7   1.3   1   1   4.6e-36   6.3e-32  109.6   0.9     1    64     3    66     3    66 0.98 Iron-sulphur cluster assembly
RF-1                 PF00472.15   114 seq1146_BIOID47259   -            140   2.4e-28   98.1   0.5   1   1   2.1e-32   2.8e-28   97.8   0.3     4   114     4   132     1   138 0.91 RF-1 domain
DUF1496              PF07383.7     56 seq1147_BIOID47259   -             90   1.8e-26   91.0   0.3   1   1   1.6e-30   2.2e-26   90.7   0.2     1    55    33    89    33    90 0.96 Protein of unknown function (DUF1496)
SirA                 PF01206.12    70 seq1148_BIOID47259   -             77   2.7e-20   71.6   0.0   1   1   2.2e-24   2.9e-20   71.5   0.0     2    70     9    77     8    77 0.98 SirA-like protein
Cupin_2              PF07883.6     71 seq1149_BIOID47259   -            261   5.8e-15   54.4   0.2   1   2   1.9e-08   6.6e-05   22.2   0.0    20    64    82   126    64   131 0.90 Cupin domain
Cupin_2              PF07883.6     71 seq1149_BIOID47259   -            261   5.8e-15   54.4   0.2   2   2   6.6e-11   2.2e-07   30.1   0.0     3    49   184   230   182   234 0.88 Cupin domain
Cupin_3              PF05899.7     74 seq1149_BIOID47259   -            261   4.5e-13   48.2   0.0   1   1   7.3e-14   2.5e-10   39.4   0.0     2    69    56   130    55   136 0.85 Protein of unknown function (DUF861)
Mif2                 PF11699.3     85 seq1149_BIOID47259   -            261   5.3e-05   23.0   0.0   1   1   3.1e-08   0.00011   22.0   0.0    36    83    84   131    49   133 0.91 Mif2/CENP-C like
LysR_substrate       PF03466.15   209 seq1150_BIOID47259   -            304   1.9e-43  147.8   0.0   1   1   4.4e-47     3e-43  147.2   0.0     2   208    89   293    88   294 0.93 LysR substrate binding domain
HTH_1                PF00126.22    60 seq1150_BIOID47259   -            304   2.2e-21   75.1   1.2   1   1   1.3e-24   8.6e-21   73.3   0.8     3    60     7    64     5    64 0.97 Bacterial regulatory helix-turn-helix protein, lysR family
Pro_isomerase        PF00160.16   155 seq1152_BIOID47259   -            190   6.1e-48  162.8   0.6   1   1   5.2e-52   7.1e-48  162.6   0.4     4   155    33   188    30   188 0.89 Cyclophilin type peptidyl-prolyl cis-trans isomerase/CLD
NusA_N               PF08529.6    122 seq1153_BIOID47259   -            495   1.2e-42  144.5   7.5   1   1   5.9e-46   2.7e-42  143.5   5.2     1   121     4   124     4   125 0.99 NusA N-terminal domain
KH_5                 PF13184.1     69 seq1153_BIOID47259   -            495   3.3e-28   97.1   1.4   1   1   1.8e-30   8.3e-27   92.6   0.1     1    67   230   296   230   298 0.98 NusA-like KH domain
S1                   PF00575.18    74 seq1153_BIOID47259   -            495     1e-11   44.6   0.4   1   1   8.9e-15     4e-11   42.7   0.0     2    72   132   196   131   198 0.96 S1 RNA binding domain
SAICAR_synt          PF01259.13   249 seq1154_BIOID47259   -            240   3.3e-75  252.2   0.0   1   1   2.8e-79   3.8e-75  252.0   0.0     2   247     7   237     6   239 0.98 SAICAR synthetase
DegT_DnrJ_EryC1      PF01041.12   363 seq1156_BIOID47259   -            376   3.6e-87  292.6   0.0   1   1   9.5e-91   4.3e-87  292.3   0.0     7   361    13   370     9   372 0.93 DegT/DnrJ/EryC1/StrS aminotransferase family
Aminotran_1_2        PF00155.16   363 seq1156_BIOID47259   -            376   7.3e-11   41.4   0.1   1   1     4e-14   1.8e-10   40.2   0.0    67   189    46   154     9   182 0.89 Aminotransferase class I and II
Aminotran_5          PF00266.14   371 seq1156_BIOID47259   -            376   4.5e-08   32.1   0.0   1   1   1.7e-11   7.9e-08   31.3   0.0    62   182    47   159    33   187 0.89 Aminotransferase class-V
60KD_IMP             PF02096.15   196 seq1159_BIOID47259   -            548   3.4e-67  225.7  14.3   1   1   2.5e-71   3.4e-67  225.7   9.9     1   193   352   533   352   536 0.94 60Kd inner membrane protein
CopD                 PF05425.8    105 seq1160_BIOID47259   -            290   9.8e-22   77.0  10.9   1   1   7.2e-26   9.8e-22   77.0   7.6     2   105   185   284   184   284 0.93 Copper resistance protein D
YfdX                 PF10938.3    155 seq1161_BIOID47259   -            210   4.5e-52  175.6   4.4   1   1   3.3e-56   4.5e-52  175.6   3.0     1   153    54   206    54   208 0.99 YfdX protein
Ribosomal_L13        PF00572.13   128 seq1162_BIOID47259   -            142   4.3e-55  185.0   0.3   1   1   3.6e-59   4.9e-55  184.9   0.2     1   127    15   141    15   142 0.99 Ribosomal protein L13
TrkA_N               PF02254.13   116 seq1163_BIOID47259   -            458   4.2e-58  194.2   3.5   1   2   5.4e-33   5.3e-30  103.6   0.0     1   108     3   111     3   125 0.92 TrkA-N domain
TrkA_N               PF02254.13   116 seq1163_BIOID47259   -            458   4.2e-58  194.2   3.5   2   2   5.9e-29   5.7e-26   90.6   0.7     1   116   235   350   235   350 0.95 TrkA-N domain
TrkA_C               PF02080.16    71 seq1163_BIOID47259   -            458   1.9e-21   75.3   0.7   1   2   4.7e-13   4.5e-10   38.8   0.0     3    70   157   225   155   226 0.91 TrkA-C domain
TrkA_C               PF02080.16    71 seq1163_BIOID47259   -            458   1.9e-21   75.3   0.7   2   2     2e-11   1.9e-08   33.6   0.2     8    70   390   451   388   452 0.89 TrkA-C domain
F420_oxidored        PF03807.12    96 seq1163_BIOID47259   -            458   1.9e-12   47.2   2.2   1   2   1.5e-07   0.00015   22.0   0.0     1    52     2    49     2    88 0.87 NADP oxidoreductase coenzyme F420-dependent
F420_oxidored        PF03807.12    96 seq1163_BIOID47259   -            458   1.9e-12   47.2   2.2   2   2   1.5e-07   0.00015   22.0   0.3     2    48   235   279   234   355 0.80 NADP oxidoreductase coenzyme F420-dependent
NAD_binding_7        PF13241.1    103 seq1163_BIOID47259   -            458   1.2e-11   44.6   3.0   1   1   7.5e-08   7.3e-05   22.8   0.0     8    82   233   319   228   323 0.75 Putative NAD(P)-binding
Shikimate_DH         PF01488.15   135 seq1163_BIOID47259   -            458   1.4e-11   44.4   0.6   1   1   5.3e-09   5.2e-06   26.4   0.2    12   102   232   332   222   367 0.77 Shikimate / quinate 5-dehydrogenase
DUF1342              PF07072.6    211 seq1164_BIOID47259   -            247   6.4e-76  254.5   0.3   1   1   5.3e-80   7.3e-76  254.3   0.2     1   211    19   225    19   225 0.99 Protein of unknown function (DUF1342)
Peptidase_S11        PF00768.15   241 seq1165_BIOID47259   -            403  6.1e-100  333.3   0.1   1   1  1.8e-103    8e-100  332.9   0.0     4   240    38   272    35   273 0.98 D-alanyl-D-alanine carboxypeptidase
PBP5_C               PF07943.8     91 seq1165_BIOID47259   -            403   2.6e-25   88.1   0.0   1   1   9.9e-29   4.5e-25   87.3   0.0     1    91   292   383   292   383 0.99 Penicillin-binding protein 5, C-terminal domain
Beta-lactamase2      PF13354.1    197 seq1165_BIOID47259   -            403   2.6e-08   33.4   0.0   1   1   7.9e-12   3.6e-08   32.9   0.0     2   141    55   206    54   249 0.81 Beta-lactamase enzyme family
Peptidase_M17        PF00883.16   311 seq1166_BIOID47259   -            427  2.5e-117  391.0   0.0   1   1  4.4e-121    3e-117  390.8   0.0     4   310   110   422   107   423 0.98 Cytosol aminopeptidase family, catalytic domain
DUF3663              PF12404.3     77 seq1166_BIOID47259   -            427   4.9e-33  112.6   0.0   1   1   1.3e-36   9.1e-33  111.7   0.0     1    77     5    81     5    81 0.99 Peptidase
Na_Ala_symp          PF01235.12   416 seq1167_BIOID47259   -            476  9.4e-186  617.2  19.8   1   1    8e-190  1.1e-185  617.0  13.7     2   415    41   457    40   458 0.99 Sodium:alanine symporter family
CorC_HlyC            PF03471.12    81 seq1168_BIOID47259   -            292   3.5e-24   84.3   0.4   1   1   1.6e-27   1.1e-23   82.7   0.0     2    79   206   281   205   283 0.94 Transporter associated domain
CBS                  PF00571.23    57 seq1168_BIOID47259   -            292   1.2e-21   75.9   3.1   1   2   4.4e-14     3e-10   39.5   0.1     1    52    69   123    69   128 0.96 CBS domain
CBS                  PF00571.23    57 seq1168_BIOID47259   -            292   1.2e-21   75.9   3.1   2   2   3.1e-13   2.1e-09   36.7   0.3     4    56   138   189   135   190 0.92 CBS domain
LSM                  PF01423.17    68 seq1170_BIOID47259   -            102   7.6e-09   34.8   0.2   1   1   1.1e-12   1.4e-08   33.9   0.1     6    68    17    64    10    64 0.85 LSM domain
Response_reg         PF00072.19   112 seq1171_BIOID47259   -            225   1.2e-29  102.4   0.0   1   1   2.5e-33   1.7e-29  101.9   0.0     1   111     4   112     4   113 0.98 Response regulator receiver domain
Trans_reg_C          PF00486.23    77 seq1171_BIOID47259   -            225     2e-22   78.7   0.0   1   1   6.4e-26   4.4e-22   77.6   0.0     2    77   148   223   146   223 0.97 Transcriptional regulatory protein, C terminal
DUF1161              PF06649.7     52 seq1172_BIOID47259   -            102   1.3e-25   88.9   0.0   1   1   1.2e-29   1.6e-25   88.6   0.0     1    52    27    80    27    80 0.99 Protein of unknown function (DUF1161)
Peptidase_M24        PF00557.19   205 seq1173_BIOID47259   -            361     3e-63  213.0   0.1   1   1   5.9e-67   4.1e-63  212.6   0.0     1   205   134   342   134   342 0.94 Metallopeptidase family M24
Creatinase_N         PF01321.13   131 seq1173_BIOID47259   -            361   3.1e-14   53.4   0.1   1   1     9e-18   6.2e-14   52.5   0.1     2   130     4   126     4   127 0.94 Creatinase/Prolidase N-terminal domain
HycI                 PF01750.13   130 seq1175_BIOID47259   -            164   1.5e-35  121.4   0.1   1   1   1.3e-39   1.7e-35  121.2   0.0     1   129    20   147    20   148 0.97 Hydrogenase maturation protease
Enolase_C            PF00113.17   296 seq1176_BIOID47259   -            413    1e-117  392.2   0.0   1   1  2.7e-121  1.2e-117  391.9   0.0     3   293   129   412   127   413 0.98 Enolase, C-terminal TIM barrel domain
Enolase_N            PF03952.11   132 seq1176_BIOID47259   -            413   6.8e-52  174.7   0.1   1   1   2.5e-55   1.1e-51  174.0   0.1    11   132     1   122     1   122 0.99 Enolase, N-terminal domain
DUF159               PF02586.9    208 seq1178_BIOID47259   -            222   9.4e-46  155.8   0.0   1   1   7.7e-50   1.1e-45  155.6   0.0     1   207     1   215     1   216 0.90 Uncharacterised ACR, COG2135
Exo_endo_phos        PF03372.18   251 seq1179_BIOID47259   -            253   1.1e-25   90.9   0.7   1   1   9.3e-30   1.3e-25   90.6   0.5     2   251    14   244    13   244 0.78 Endonuclease/Exonuclease/phosphatase family
FUSC-like            PF12805.2    284 seq1180_BIOID47259   -            720  3.1e-112  374.0   6.1   1   1  6.8e-116  3.1e-112  374.0   4.2     1   284    69   348    69   348 0.98 FUSC-like inner membrane protein yccS
FUSC_2               PF13515.1    128 seq1180_BIOID47259   -            720   5.6e-27   94.0  13.0   1   1   1.2e-30   5.6e-27   94.0   9.0     3   127   406   528   404   529 0.93 Fusaric acid resistance protein-like
CTP_synth_N          PF06418.9    276 seq1181_BIOID47259   -            545  1.9e-130  433.8   0.0   1   1  8.6e-134    3e-130  433.1   0.0     1   276     3   276     3   276 0.98 CTP synthase N-terminus
GATase               PF00117.23   192 seq1181_BIOID47259   -            545   5.3e-52  175.9   0.0   1   1   2.7e-55   9.2e-52  175.1   0.0     2   192   301   535   300   535 0.90 Glutamine amidotransferase class-I
Peptidase_C26        PF07722.8    217 seq1181_BIOID47259   -            545   1.1e-10   41.2   0.7   1   1   1.8e-13   6.1e-10   38.7   0.1    99   217   365   517   359   517 0.80 Peptidase C26
CbiA                 PF01656.18   195 seq1181_BIOID47259   -            545   1.4e-05   24.4   0.0   1   1   9.4e-09   3.2e-05   23.3   0.0     8   109    14   148     7   178 0.73 CobQ/CobB/MinD/ParA nucleotide binding domain
DUF318               PF03773.8    307 seq1183_BIOID47259   -            346   7.9e-82  274.5  24.1   1   1   7.6e-86     1e-81  274.1  16.7     2   305    62   343    61   345 0.98 Predicted permease
DUF1260              PF06877.6    104 seq1184_BIOID47259   -            138   1.8e-34  118.3   1.1   1   1   1.7e-38   2.3e-34  118.0   0.8     2   104    10   113     9   113 0.98 Protein of unknown function (DUF1260)
NlpE                 PF04170.7     87 seq1185_BIOID47259   -            236   1.6e-35  121.2   0.0   1   1   1.9e-39   2.6e-35  120.5   0.0     1    86    45   130    45   131 0.99 NlpE N-terminal domain
MFS_1                PF07690.11   354 seq1186_BIOID47259   -            463   1.3e-16   60.2  60.6   1   1   9.3e-21   1.3e-16   60.2  42.0     2   354    45   422    44   422 0.77 Major Facilitator Superfamily
FliJ                 PF02050.11   123 seq1187_BIOID47259   -            147   2.5e-32  111.3  20.6   1   1   2.3e-36   3.1e-32  111.0  14.3     1   122    19   141    19   142 0.98 Flagellar FliJ protein
BcsB                 PF03170.8    605 seq1188_BIOID47259   -            445  7.9e-154  512.8   0.6   1   1    7e-158  9.5e-154  512.5   0.4     4   378    68   444    65   445 0.99 Bacterial cellulose synthase subunit
Phage_pRha           PF09669.5     92 seq1189_BIOID47259   -            180   2.7e-25   88.4   0.2   1   1   1.8e-28   1.2e-24   86.3   0.0     1    90    24   115    24   117 0.92 Phage regulatory protein Rha (Phage_pRha)
ORF11CD3             PF10549.4     57 seq1189_BIOID47259   -            180   1.5e-24   85.3   0.1   1   1   3.4e-28   2.4e-24   84.7   0.1     4    57   124   178   121   178 0.97 ORF11CD3 domain
DmsC                 PF04976.7    276 seq1190_BIOID47259   -            119   1.4e-15   57.2   0.0   1   1     1e-19   1.4e-15   57.1   0.0   196   276    29   109     4   109 0.91 DMSO reductase anchor subunit (DmsC)
ketoacyl-synt        PF00109.21   255 seq1194_BIOID47259   -            406   4.2e-43  147.5   2.7   1   1   1.3e-46   5.9e-43  147.0   1.9     2   255     2   246     1   246 0.87 Beta-ketoacyl synthase, N-terminal domain
Ketoacyl-synt_C      PF02801.17   119 seq1194_BIOID47259   -            406   9.7e-30  102.7   2.0   1   1   5.4e-33   2.4e-29  101.4   0.4     1   119   254   362   254   362 0.96 Beta-ketoacyl synthase, C-terminal domain
Thiolase_N           PF00108.18   264 seq1194_BIOID47259   -            406   6.3e-05   21.9   0.2   1   1   2.8e-08   0.00013   20.9   0.1    68   146   143   223   132   232 0.78 Thiolase, N-terminal domain
BPD_transp_1         PF00528.17   185 seq1195_BIOID47259   -            536   1.9e-15   56.7  20.7   1   2   2.2e-14     3e-10   39.7   6.0     5   182    74   267    70   273 0.82 Binding-protein-dependent transport system inner membrane component
BPD_transp_1         PF00528.17   185 seq1195_BIOID47259   -            536   1.9e-15   56.7  20.7   2   2     1e-11   1.4e-07   31.1   2.9    25   174   376   524   361   534 0.81 Binding-protein-dependent transport system inner membrane component
MerR-DNA-bind        PF09278.6     65 seq1196_BIOID47259   -            154   9.6e-16   57.8   0.2   1   1   3.6e-19   1.6e-15   57.0   0.1     2    65    55   119    54   119 0.96 MerR, DNA binding
MerR                 PF00376.18    38 seq1196_BIOID47259   -            154   1.8e-14   52.8   0.6   1   1   2.5e-17   1.1e-13   50.3   0.1     1    38    13    49    13    49 0.98 MerR family regulatory protein
MerR_1               PF13411.1     69 seq1196_BIOID47259   -            154   4.7e-13   48.5   0.0   1   1   1.7e-16     8e-13   47.8   0.0     2    65    13    76    12    78 0.96 MerR HTH family regulatory protein
Response_reg         PF00072.19   112 seq1197_BIOID47259   -            227   6.2e-27   93.7   0.0   1   1   2.1e-30   1.5e-26   92.5   0.0     1   112     3   113     3   113 0.99 Response regulator receiver domain
Trans_reg_C          PF00486.23    77 seq1197_BIOID47259   -            227   1.5e-25   88.8   0.0   1   1   3.9e-29   2.6e-25   87.9   0.0     3    77   148   221   145   221 0.96 Transcriptional regulatory protein, C terminal
BPD_transp_2         PF02653.11   267 seq1198_BIOID47259   -            321   8.2e-53  178.9  42.6   1   1   9.2e-57   1.3e-52  178.3  29.6     1   267    45   314    45   314 0.95 Branched-chain amino acid transport system / permease component
MAPEG                PF01124.13   129 seq1200_BIOID47259   -            131   1.3e-26   92.5   9.3   1   1   1.1e-30   1.5e-26   92.3   6.5     1   129     3   120     3   120 0.98 MAPEG family
RseA_N               PF03872.8     87 seq1201_BIOID47259   -            216   1.8e-32  111.3   0.6   1   1   2.6e-36   1.8e-32  111.3   0.4     1    87     1    89     1    89 0.98 Anti sigma-E protein RseA, N-terminal domain
RseA_C               PF03873.8     53 seq1201_BIOID47259   -            216   3.9e-27   93.7   3.7   1   1   5.7e-31   3.9e-27   93.7   2.6     1    53   131   186   131   186 0.98 Anti sigma-E protein RseA, C-terminal domain
TatC                 PF00902.13   215 seq1202_BIOID47259   -            258   4.2e-68  228.8  20.9   1   1   4.3e-72   5.9e-68  228.3  14.5     2   215    11   221    10   221 0.99 Sec-independent protein translocase protein (TatC)
LysR_substrate       PF03466.15   209 seq1204_BIOID47259   -            354   2.6e-33  114.7   0.0   1   1   5.4e-37   3.7e-33  114.2   0.0     6   208   148   352   143   353 0.97 LysR substrate binding domain
HTH_1                PF00126.22    60 seq1204_BIOID47259   -            354   6.2e-19   67.3   2.6   1   1   1.9e-22   1.3e-18   66.3   1.8     1    60    60   119    60   119 0.94 Bacterial regulatory helix-turn-helix protein, lysR family
MacB_PCD             PF12704.2    232 seq1205_BIOID47259   -            414   1.8e-25   89.7   0.2   1   1   2.7e-29   1.8e-25   89.7   0.2    11   229    26   241    21   244 0.83 MacB-like periplasmic core domain
FtsX                 PF02687.16   121 seq1205_BIOID47259   -            414   1.9e-22   79.1  12.5   1   1   3.4e-26   2.3e-22   78.8   4.5     2   121   274   407   273   407 0.98 FtsX-like permease family
YdjC                 PF04794.7    261 seq1206_BIOID47259   -            252   7.1e-70  235.3   0.0   1   1   5.9e-74     8e-70  235.1   0.0     2   260     4   241     3   242 0.92 YdjC-like protein
FAD_binding_5        PF00941.16   171 seq1207_BIOID47259   -            259   1.3e-22   79.8   0.0   1   1   3.4e-26   2.3e-22   79.1   0.0     4   167     4   153     1   156 0.90 FAD binding domain in molybdopterin dehydrogenase
CO_deh_flav_C        PF03450.12   103 seq1207_BIOID47259   -            259   1.2e-09   37.8   0.2   1   1     4e-13   2.7e-09   36.7   0.1     4   102   165   250   161   251 0.84 CO dehydrogenase flavoprotein C-terminal domain
Isochorismatase      PF00857.15   174 seq1208_BIOID47259   -            231   9.6e-43  145.9   0.0   1   1   9.4e-47   1.3e-42  145.5   0.0     1   173    19   216    19   217 0.97 Isochorismatase family
Autotransporter      PF03797.14   265 seq1209_BIOID47259   -            234   3.9e-08   32.8   3.6   1   1   4.7e-12   6.5e-08   32.1   2.5   125   259    91   217    88   225 0.85 Autotransporter beta-domain
DUF2620              PF10941.3    117 seq1210_BIOID47259   -            117   1.2e-51  173.5   3.7   1   1     1e-55   1.4e-51  173.3   2.5     1   117     2   117     2   117 0.99 Protein of unknown function DUF2620
DUF1249              PF06853.7    121 seq1211_BIOID47259   -            140   6.9e-46  154.6   0.2   1   1   5.8e-50     8e-46  154.4   0.1     2   118    21   136    20   139 0.97 Protein of unknown function (DUF1249)
Ribosomal_S9         PF00380.14   121 seq1212_BIOID47259   -            130   1.4e-47  160.8   2.1   1   1   1.1e-51   1.5e-47  160.6   1.5     1   121    10   130    10   130 1.00 Ribosomal protein S9/S16
Peptidase_M20        PF01546.23   171 seq1213_BIOID47259   -            485   7.1e-22   77.6   0.1   1   1   1.4e-25   9.7e-22   77.2   0.1     1   171    72   481    72   481 0.94 Peptidase family M20/M25/M40
M20_dimer            PF07687.9    109 seq1213_BIOID47259   -            485   2.8e-09   36.5   0.0   1   1   1.7e-11   1.2e-07   31.3   0.0    12   107   207   293   200   295 0.85 Peptidase dimerisation domain
G6PD_C               PF02781.11   294 seq1214_BIOID47259   -            491    1e-130  434.7   0.1   1   1  1.9e-134  1.3e-130  434.3   0.1     1   293   188   489   188   490 0.99 Glucose-6-phosphate dehydrogenase, C-terminal domain
G6PD_N               PF00479.17   183 seq1214_BIOID47259   -            491   1.8e-59  200.9   0.0   1   1     6e-63   4.1e-59  199.7   0.0     1   183    13   186    13   186 0.99 Glucose-6-phosphate dehydrogenase, NAD binding domain
Ferric_reduct        PF01794.14   125 seq1215_BIOID47259   -            211   1.4e-13   50.9  10.7   1   1     1e-17   1.4e-13   50.9   7.4     5   124    51   161    17   162 0.90 Ferric reductase like transmembrane component
2OG-FeII_Oxy_3       PF13640.1    100 seq1216_BIOID47259   -            225   3.7e-13   49.7   0.1   1   1   1.4e-16   6.5e-13   48.9   0.1     3    99    84   175    83   176 0.91 2OG-Fe(II) oxygenase superfamily
2OG-FeII_Oxy         PF03171.15    99 seq1216_BIOID47259   -            225     8e-06   25.9   0.0   1   1   3.1e-09   1.4e-05   25.1   0.0     6    98    83   176    79   177 0.88 2OG-Fe(II) oxygenase superfamily
2OG-FeII_Oxy_4       PF13661.1     70 seq1216_BIOID47259   -            225   1.6e-05   24.3   0.2   1   1   6.7e-09   3.1e-05   23.4   0.1    14    69    83   140    71   141 0.88 2OG-Fe(II) oxygenase superfamily
MMR_HSR1             PF01926.18   114 seq1217_BIOID47259   -            426   3.4e-21   75.2   0.1   1   1   3.3e-24   9.1e-21   73.8   0.1     2   114   200   318   199   318 0.83 50S ribosome-binding GTPase
GTP-bdg_N            PF13167.1     95 seq1217_BIOID47259   -            426   1.6e-15   56.8   0.0   1   1   1.4e-18   3.8e-15   55.6   0.0     8    95    25   112    18   112 0.96 GTP-binding GTPase N-terminal
FeoB_N               PF02421.13   189 seq1217_BIOID47259   -            426   2.5e-08   33.2   0.1   1   1   1.8e-11     5e-08   32.2   0.0     2   168   199   369   198   390 0.81 Ferrous iron transport protein B
Arf                  PF00025.16   175 seq1217_BIOID47259   -            426   1.4e-05   24.3   0.7   1   1   3.1e-08   8.6e-05   21.7   0.5    19   132   202   326   190   360 0.79 ADP-ribosylation factor family
PFL                  PF02901.10   648 seq1218_BIOID47259   -            810  2.7e-213  709.9   0.0   1   1  4.9e-217  3.4e-213  709.6   0.0     3   648    11   671     6   671 0.98 Pyruvate formate lyase
Gly_radical          PF01228.16   106 seq1218_BIOID47259   -            810   1.1e-28   99.6   0.0   1   1   5.7e-32   3.9e-28   97.7   0.0     2   105   688   791   687   792 0.97 Glycine radical
LysR_substrate       PF03466.15   209 seq1219_BIOID47259   -            312   3.3e-28   98.0   0.3   1   1   9.4e-32   6.4e-28   97.1   0.2     4   204    97   284    95   288 0.92 LysR substrate binding domain
HTH_1                PF00126.22    60 seq1219_BIOID47259   -            312   4.7e-18   64.5   1.7   1   1   1.2e-21   7.9e-18   63.8   1.2     1    59    13    71    13    72 0.97 Bacterial regulatory helix-turn-helix protein, lysR family
CDP-OH_P_transf      PF01066.16   101 seq1220_BIOID47259   -            208   5.2e-09   36.2  15.6   1   1   1.9e-12   2.5e-08   33.9  10.8     3    78    28   116    26   200 0.83 CDP-alcohol phosphatidyltransferase
Chor_lyase           PF04345.8    168 seq1223_BIOID47259   -            165     4e-31  107.5   0.0   1   1   3.5e-35   4.8e-31  107.3   0.0    11   163    16   165    10   165 0.90 Chorismate lyase
S-methyl_trans       PF02574.11   305 seq1224_BIOID47259   -           1227  4.8e-105  351.0   0.1   1   1  3.3e-108  8.9e-105  350.2   0.1     1   304    16   326    16   327 0.98 Homocysteine S-methyltransferase
Met_synt_B12         PF02965.12   136 seq1224_BIOID47259   -           1227   9.2e-54  180.5   0.0   1   1   8.9e-57   2.4e-53  179.2   0.0     1   136  1055  1192  1055  1192 0.99 Vitamin B12 dependent methionine synthase, activation domain
Pterin_bind          PF00809.17   210 seq1224_BIOID47259   -           1227   3.1e-48  163.8   0.6   1   1   3.6e-51   9.7e-48  162.1   0.4     1   210   356   568   356   568 0.98 Pterin binding enzyme
B12-binding_2        PF02607.12    79 seq1224_BIOID47259   -           1227     5e-21   74.4   0.0   1   1   6.4e-24   1.8e-20   72.6   0.0     4    79   659   734   657   734 0.96 B12 binding domain
B12-binding          PF02310.14   121 seq1224_BIOID47259   -           1227   6.1e-20   71.1   0.2   1   1   1.8e-22     5e-19   68.2   0.1     2    94   748   840   747   851 0.93 B12 binding domain
Inositol_P           PF00459.20   271 seq1225_BIOID47259   -            246   9.4e-58  195.5   0.0   1   1   8.1e-62   1.1e-57  195.2   0.0     8   253     4   238     1   243 0.86 Inositol monophosphatase family
OMPdecase            PF00215.19   226 seq1226_BIOID47259   -            265   9.3e-55  185.3   0.0   1   1   7.9e-59   1.1e-54  185.1   0.0     1   226    35   257    35   257 0.96 Orotidine 5'-phosphate decarboxylase / HUMPS family
Citrate_synt         PF00285.16   356 seq1227_BIOID47259   -            389  4.7e-116  387.2   0.0   1   1  4.3e-120  5.8e-116  386.9   0.0     2   356    22   370    22   370 0.98 Citrate synthase
Pyr_redox_2          PF07992.9    200 seq1228_BIOID47259   -            466   5.3e-32  111.2   0.0   1   1   5.4e-35   1.1e-31  110.2   0.0     1   198     8   315     8   317 0.89 Pyridine nucleotide-disulphide oxidoreductase
Pyr_redox_dim        PF02852.17   110 seq1228_BIOID47259   -            466   4.1e-30  103.9   0.8   1   1   5.4e-33   1.1e-29  102.5   0.5     1   109   346   457   346   458 0.97 Pyridine nucleotide-disulphide oxidoreductase, dimerisation domain
Pyr_redox            PF00070.22    80 seq1228_BIOID47259   -            466   1.7e-18   66.6   1.7   1   1   4.2e-19   8.3e-16   58.0   0.0     1    76   178   251   178   258 0.94 Pyridine nucleotide-disulphide oxidoreductase
Pyr_redox_3          PF13738.1    203 seq1228_BIOID47259   -            466   3.4e-08   33.6   0.0   1   1   1.7e-10   3.2e-07   30.4   0.0     1   176    10   185    10   212 0.71 Pyridine nucleotide-disulphide oxidoreductase
FAD_binding_2        PF00890.19   421 seq1228_BIOID47259   -            466   6.7e-06   25.0   3.4   1   1   3.2e-08   6.2e-05   21.9   1.5     1    40     8    48     8    51 0.96 FAD binding domain
Thi4                 PF01946.12   230 seq1228_BIOID47259   -            466   1.5e-05   24.1   0.4   1   1   3.4e-08   6.6e-05   21.9   0.2    17    61     6    50     2    64 0.89 Thi4 family
DUF3457              PF11939.3    156 seq1229_BIOID47259   -            162   7.6e-43  145.6   0.0   1   1   6.2e-47   8.5e-43  145.4   0.0     3   155    10   157     8   158 0.97 Protein of unknown function (DUF3457)
NTPase_I-T           PF01931.13   168 seq1230_BIOID47259   -            178   1.8e-65  219.6   0.0   1   1   1.5e-69   2.1e-65  219.4   0.0     1   166    10   171    10   173 0.99 Protein of unknown function DUF84
FecCD                PF01032.13   311 seq1231_BIOID47259   -            352   1.3e-85  286.8  35.0   1   1   2.3e-89   1.6e-85  286.6  24.3     2   311    32   346    27   346 0.98 FecCD transport family
ABC-3                PF00950.12   258 seq1231_BIOID47259   -            352   7.2e-05   22.0  17.5   1   1   1.1e-08   7.2e-05   22.0  12.2     6   232    79   317    74   346 0.84 ABC 3 transport family
DUF3820              PF12843.2     67 seq1232_BIOID47259   -             72   1.9e-30  104.1   0.5   1   1   1.5e-34   2.1e-30  104.0   0.4     1    67     1    68     1    68 0.98 Protein of unknown function (DUF3820)
Nitrate_red_del      PF02613.10   136 seq1234_BIOID47259   -            207   1.1e-31  109.3   1.2   1   1   1.2e-35   1.6e-31  108.8   0.8     5   134    42   167    25   169 0.93 Nitrate reductase delta subunit
oligo_HPY            PF08352.7     64 seq1235_BIOID47259   -            337   2.1e-21   75.9   0.1   1   1   8.3e-25   3.8e-21   75.0   0.1     1    64   248   312   248   312 0.99 Oligopeptide/dipeptide transporter, C-terminal region
ABC_tran             PF00005.22   118 seq1235_BIOID47259   -            337   1.3e-18   67.3   0.0   1   1   4.5e-22     2e-18   66.7   0.0    15   118    80   197    65   197 0.86 ABC transporter
AAA_21               PF13304.1    303 seq1235_BIOID47259   -            337   3.5e-11   43.4   0.2   1   1   1.4e-13   6.2e-10   39.4   0.0   230   300   162   230   135   233 0.92 AAA domain
Paired_CXXCH_1       PF09699.5     41 seq1236_BIOID47259   -            190   4.9e-08   32.2  25.5   1   1     2e-08   6.7e-05   22.2   3.7     4    40   135   173   131   174 0.78 Doubled CXXCH motif (Paired_CXXCH_1)
Flg_hook             PF02120.11    85 seq1237_BIOID47259   -            375     5e-19   67.6   6.6   1   1   7.4e-23     1e-18   66.6   4.6     4    84   248   328   245   336 0.91 Flagellar hook-length control protein FliK
Endonuclease_5       PF04493.9    206 seq1239_BIOID47259   -            223   1.1e-70  237.0   0.0   1   1   9.3e-75   1.3e-70  236.8   0.0     1   205     9   208     9   209 0.99 Endonuclease V
Methyltransf_18      PF12847.2    112 seq1241_BIOID47259   -            247   7.1e-15   55.4   0.0   1   1   7.3e-18   1.1e-14   54.8   0.0     2   110    57   163    56   165 0.92 Methyltransferase domain
Methyltransf_11      PF08241.7     95 seq1241_BIOID47259   -            247   6.9e-12   45.5   0.0   1   1   9.1e-15   1.4e-11   44.6   0.0     2    95    62   162    61   162 0.95 Methyltransferase domain
Methyltransf_31      PF13847.1    152 seq1241_BIOID47259   -            247   1.5e-10   40.7   0.0   1   1   1.3e-13     2e-10   40.3   0.0     3   110    56   164    54   215 0.86 Methyltransferase domain
Methyltransf_25      PF13649.1    101 seq1241_BIOID47259   -            247   1.2e-09   38.3   0.0   1   1   1.6e-12   2.4e-09   37.3   0.0     1   101    60   158    60   158 0.89 Methyltransferase domain
Methyltransf_12      PF08242.7     99 seq1241_BIOID47259   -            247   3.7e-09   36.8   0.0   1   1     4e-12     6e-09   36.1   0.0     2    99    62   160    61   160 0.91 Methyltransferase domain
Methyltransf_23      PF13489.1    162 seq1241_BIOID47259   -            247   3.3e-07   30.0   0.0   1   1   3.4e-10   5.2e-07   29.3   0.0    14   131    51   181    36   228 0.68 Methyltransferase domain
MTS                  PF05175.9    170 seq1241_BIOID47259   -            247   1.7e-05   24.1   0.0   1   1   1.6e-08   2.4e-05   23.6   0.0    23   166    49   190    44   194 0.78 Methyltransferase small domain
Ubie_methyltran      PF01209.13   233 seq1241_BIOID47259   -            247   1.9e-05   23.7   0.0   1   1   2.3e-08   3.5e-05   22.9   0.0    45   154    54   165    48   240 0.80 ubiE/COQ5 methyltransferase family
YhfT                 PF10797.4    420 seq1242_BIOID47259   -            434  5.6e-182  605.1  32.4   1   1  4.6e-186  6.3e-182  604.9  22.4     1   420     5   431     5   431 0.99 Protein of unknown function
DUF329               PF03884.9     57 seq1243_BIOID47259   -             65   2.2e-26   91.0   1.7   1   1     2e-30   2.7e-26   90.7   1.2     2    56     6    62     3    63 0.92 Domain of unknown function (DUF329)
RecX                 PF02631.11   122 seq1244_BIOID47259   -            166   3.6e-32  111.0   0.3   1   1   6.2e-36   8.4e-32  109.8   0.0     6   117    51   162    46   166 0.94 RecX family
TraX                 PF05857.6    219 seq1245_BIOID47259   -            248   4.1e-52  176.8  11.6   1   1   3.4e-56   4.7e-52  176.6   8.1     2   218    32   247    31   248 0.96 TraX protein
Fimbrial             PF00419.15   145 seq1247_BIOID47259   -            175   1.9e-08   34.5  13.3   1   1   1.8e-12   2.4e-08   34.1   9.2     1   145    28   175    28   175 0.75 Fimbrial protein
DUF2511              PF10709.4     87 seq1248_BIOID47259   -            113   6.8e-36  122.3   0.0   1   1   5.9e-40   8.1e-36  122.1   0.0     1    87    26   113    26   113 0.99 Protein of unknown function (DUF2511)
PALP                 PF00291.20   307 seq1250_BIOID47259   -            515   9.6e-70  235.0   2.1   1   1   1.9e-73   1.3e-69  234.6   1.5     5   307    30   317    26   317 0.91 Pyridoxal-phosphate dependent enzyme
Thr_dehydrat_C       PF00585.13    91 seq1250_BIOID47259   -            515   3.8e-64  212.1   0.0   1   2   3.6e-35   2.4e-31  107.0   0.0     1    91   330   420   330   420 0.98 C-terminal regulatory domain of Threonine dehydratase
Thr_dehydrat_C       PF00585.13    91 seq1250_BIOID47259   -            515   3.8e-64  212.1   0.0   2   2   6.7e-34   4.6e-30  102.9   0.0     2    91   426   513   425   513 0.96 C-terminal regulatory domain of Threonine dehydratase
DUF1428              PF07237.6    103 seq1251_BIOID47259   -            117   1.3e-49  166.2   2.0   1   1     1e-53   1.4e-49  166.1   1.4     1   103     2   104     2   104 0.99 Protein of unknown function (DUF1428)
Metallophos          PF00149.23   201 seq1252_BIOID47259   -            275     1e-14   54.3   1.3   1   1   2.7e-18   1.8e-14   53.5   0.9     2   200    16   206    15   207 0.88 Calcineurin-like phosphoesterase
Metallophos_2        PF12850.2    156 seq1252_BIOID47259   -            275   3.2e-12   46.4   0.0   1   1   7.3e-16     5e-12   45.8   0.0     2   139    16   225    15   239 0.69 Calcineurin-like phosphoesterase superfamily domain
A_deaminase          PF00962.17   330 seq1254_BIOID47259   -            333  6.6e-101  337.4   0.0   1   1  5.4e-105  7.4e-101  337.3   0.0     2   329     6   328     5   329 0.99 Adenosine/AMP deaminase
5_nucleotid_C        PF02872.13   156 seq1257_BIOID47259   -            541   7.3e-36  123.3   0.1   1   1   3.5e-39   1.6e-35  122.2   0.1     2   155   354   500   353   501 0.92 5'-nucleotidase, C-terminal domain
Metallophos          PF00149.23   201 seq1257_BIOID47259   -            541   2.4e-14   53.1   3.6   1   1     1e-17   4.5e-14   52.2   2.5     2   200    29   277    28   278 0.85 Calcineurin-like phosphoesterase
PGA_cap              PF09587.5    250 seq1257_BIOID47259   -            541   2.4e-06   26.9   0.0   1   1   9.2e-10   4.2e-06   26.1   0.0    51   228    80   278    52   291 0.65 Bacterial capsule synthesis protein PGA_cap
TauE                 PF01925.14   240 seq1258_BIOID47259   -            267   2.3e-32  112.2  27.7   1   1     2e-36   2.8e-32  111.9  19.2     3   238    12   261     9   263 0.85 Sulfite exporter TauE/SafE
adh_short_C2         PF13561.1    243 seq1259_BIOID47259   -            266   4.5e-36  124.7   0.0   1   1   1.2e-39   5.5e-36  124.4   0.0     6   242    21   258    18   259 0.93 Enoyl-(Acyl carrier protein) reductase
adh_short            PF00106.20   167 seq1259_BIOID47259   -            266   5.4e-28   97.8   0.0   1   1   1.5e-31   6.7e-28   97.5   0.0     2   165    13   177    12   179 0.94 short chain dehydrogenase
KR                   PF08659.5    181 seq1259_BIOID47259   -            266   4.2e-09   36.1   0.0   1   1   1.4e-12   6.3e-09   35.6   0.0     4   156    15   167    13   177 0.85 KR domain
PLDc_2               PF13091.1    126 seq1260_BIOID47259   -            413   3.4e-35  120.4   0.0   1   2   3.9e-15   2.6e-11   43.2   0.0     3   112    26   154    24   165 0.78 PLD-like domain
PLDc_2               PF13091.1    126 seq1260_BIOID47259   -            413   3.4e-35  120.4   0.0   2   2     5e-25   3.4e-21   75.1   0.0     2   120   213   334   212   339 0.87 PLD-like domain
PLDc                 PF00614.17    28 seq1260_BIOID47259   -            413   2.3e-11   42.9   0.2   1   1   7.6e-12   5.2e-08   32.3   0.0     3    24   110   131   108   135 0.91 Phospholipase D Active site motif
PAAR_motif           PF05488.8     76 seq1264_BIOID47259   -            474   3.6e-11   42.7   0.6   1   1     5e-15   6.8e-11   41.8   0.4     4    61    11    68     9    86 0.90 PAAR motif
DUF3029              PF11230.3    487 seq1265_BIOID47259   -            516  3.5e-235  780.6   0.0   1   1  2.9e-239    4e-235  780.4   0.0     2   487    22   504    21   504 1.00 Protein of unknown function (DUF3029)
Adenine_deam_C       PF13382.1    171 seq1266_BIOID47259   -            588   6.6e-58  194.5   0.0   1   1   3.8e-61     1e-57  193.8   0.0    24   171   434   581   416   581 0.95 Adenine deaminase C-terminal domain
Amidohydro_1         PF01979.15   333 seq1266_BIOID47259   -            588   6.5e-38  131.1   0.0   1   1   9.1e-41   2.5e-37  129.1   0.0     2   333    82   347    81   347 0.95 Amidohydrolase family
Amidohydro_5         PF13594.1     68 seq1266_BIOID47259   -            588   2.4e-12   46.3   0.2   1   1   2.9e-15   7.9e-12   44.7   0.1     1    68    52   115    52   115 0.85 Amidohydrolase
Amidohydro_4         PF13147.1    304 seq1266_BIOID47259   -            588   2.9e-11   43.8   0.3   1   1   1.9e-12   5.1e-09   36.4   0.1     1   304    76   344    76   344 0.80 Amidohydrolase
FAD_binding_5        PF00941.16   171 seq1267_BIOID47259   -            292   4.6e-51  172.5   0.0   1   1   9.7e-55   6.6e-51  172.0   0.0     4   170     6   173     3   174 0.98 FAD binding domain in molybdopterin dehydrogenase
CO_deh_flav_C        PF03450.12   103 seq1267_BIOID47259   -            292   1.3e-24   85.9   0.1   1   1   4.6e-28   3.1e-24   84.7   0.1     2   103   183   283   182   283 0.97 CO dehydrogenase flavoprotein C-terminal domain
CN_hydrolase         PF00795.17   184 seq1268_BIOID47259   -            512   5.2e-27   94.2   0.0   1   1   6.3e-31   8.6e-27   93.5   0.0     2   184   224   412   223   412 0.89 Carbon-nitrogen hydrolase
DUF1407              PF07191.7     70 seq1269_BIOID47259   -             71   4.4e-33  112.7   7.0   1   1   6.9e-37   4.7e-33  112.6   4.9     2    69     3    70     2    71 0.97 Protein of unknown function (DUF1407)
Phage_gp49_66        PF13876.1     81 seq1270_BIOID47259   -            118   1.1e-39  134.2   0.0   1   1   1.2e-43   1.7e-39  133.6   0.0     1    80    19   115    19   116 0.98 Phage protein (N4 Gp49/phage Sf6 gene 66) family
HATPase_c            PF02518.21   111 seq1271_BIOID47259   -            480   1.7e-24   85.5   0.0   1   1   6.6e-28     3e-24   84.7   0.0     1   109   371   479   371   480 0.97 Histidine kinase-, DNA gyrase B-, and HSP90-like ATPase
HisKA                PF00512.20    68 seq1271_BIOID47259   -            480   2.4e-12   46.5   0.9   1   1   1.7e-15   7.8e-12   44.8   0.6     2    67   262   326   261   327 0.96 His Kinase A (phospho-acceptor) domain
HAMP                 PF00672.20    70 seq1271_BIOID47259   -            480     5e-10   39.3   0.1   1   1   1.1e-13     5e-10   39.3   0.1     5    69   191   256   187   257 0.84 HAMP domain
Abhydrolase_6        PF12697.2    228 seq1272_BIOID47259   -            252   3.8e-23   82.4   2.7   1   1   9.9e-27   4.5e-23   82.2   1.9     1   226    17   243    17   245 0.75 Alpha/beta hydrolase family
Abhydrolase_5        PF12695.2    142 seq1272_BIOID47259   -            252   9.6e-15   54.4   0.2   1   1   1.4e-17   6.6e-14   51.7   0.2     1   141    16   232    16   233 0.69 Alpha/beta hydrolase family
Abhydrolase_1        PF00561.15   230 seq1272_BIOID47259   -            252   1.1e-06   28.2   0.0   1   1   3.3e-10   1.5e-06   27.8   0.0     6   224    45   242    42   248 0.89 alpha/beta hydrolase fold
SecD_SecF            PF02355.11   189 seq1273_BIOID47259   -            323   6.1e-68  227.6   9.3   1   1   1.4e-71   9.3e-68  227.0   6.4     4   188   117   301   114   302 0.97 Protein export membrane protein
Sec_GG               PF07549.9     29 seq1273_BIOID47259   -            323   1.8e-08   33.1   0.1   1   1   7.1e-12   4.9e-08   31.8   0.0     2    27    41    66    40    68 0.90 SecD/SecF GG Motif
MucB_RseB            PF03888.9    285 seq1275_BIOID47259   -            318  5.3e-123  409.4   0.0   1   1  4.5e-127  6.1e-123  409.2   0.0     1   284    31   314    31   315 0.99 MucB/RseB family
Polysacc_synt        PF01943.12   273 seq1276_BIOID47259   -            416   1.9e-13   50.1  19.4   1   1   1.4e-17   1.9e-13   50.1  13.5     1   272     3   283     3   284 0.82 Polysaccharide biosynthesis protein
UbiA                 PF01040.13   257 seq1278_BIOID47259   -            290   1.1e-40  139.4  25.2   1   1   9.5e-45   1.3e-40  139.1  17.5     2   256    26   277    25   283 0.86 UbiA prenyltransferase family
ABC2_membrane_3      PF12698.2    344 seq1280_BIOID47259   -            375   1.7e-33  115.9  13.1   1   1   6.2e-37   2.1e-33  115.6   9.1    12   343    28   365    24   366 0.81 ABC-2 family transporter protein
ABC2_membrane        PF01061.19   209 seq1280_BIOID47259   -            375   6.5e-28   97.2  13.4   1   1   1.9e-31   6.5e-28   97.2   9.3    25   209   139   337   118   337 0.83 ABC-2 type transporter
ABC2_membrane_2      PF12679.2    277 seq1280_BIOID47259   -            375   1.8e-16   59.7   9.4   1   1     7e-20   2.4e-16   59.3   6.5     5   274    13   369     9   370 0.78 ABC-2 family transporter protein
ABC2_membrane_4      PF12730.2    232 seq1280_BIOID47259   -            375   8.4e-11   41.3  10.3   1   1   3.5e-14   1.2e-10   40.8   7.1     4   231    16   361    13   365 0.65 ABC-2 family transporter protein
HypA                 PF01155.14   113 seq1281_BIOID47259   -            113   2.5e-35  120.4   6.4   1   1     2e-39   2.8e-35  120.3   4.5     1   113     1   113     1   113 0.99 Hydrogenase expression/synthesis hypA family
Ribonuc_L-PSP        PF01042.16   121 seq1282_BIOID47259   -            128   7.3e-33  112.7   0.0   1   1   6.5e-37   8.9e-33  112.5   0.0     4   120    13   125    10   126 0.97 Endoribonuclease L-PSP
AAA_5                PF07728.9    139 seq1285_BIOID47259   -            384   6.9e-38  129.3   0.0   1   1     8e-42   1.1e-37  128.7   0.0     2   139   101   242   100   242 0.98 AAA domain (dynein-related subfamily)
AP_endonuc_2         PF01261.19   211 seq1286_BIOID47259   -            444   5.5e-20   71.4   0.3   1   1   8.2e-23   1.1e-18   67.1   0.1    25   200   107   312    90   318 0.79 Xylose isomerase-like TIM barrel
CoA_transf_3         PF02515.12   191 seq1287_BIOID47259   -            416     3e-43  147.1   0.0   1   1   3.2e-47   4.4e-43  146.6   0.0     1   147    70   215    70   244 0.96 CoA-transferase family III
Phos_pyr_kin         PF08543.7    246 seq1288_BIOID47259   -            283   4.6e-26   91.4   0.0   1   1   1.9e-29   1.3e-25   89.9   0.0    60   234    88   266    66   275 0.90 Phosphomethylpyrimidine kinase
PfkB                 PF00294.19   301 seq1288_BIOID47259   -            283   6.2e-16   58.2   0.0   1   1   1.2e-19     8e-16   57.9   0.0   137   281    96   256    38   263 0.84 pfkB family carbohydrate kinase
SpoU_methylase       PF00588.14   142 seq1289_BIOID47259   -            370   3.8e-29  101.2   0.0   1   1   8.2e-33   5.6e-29  100.7   0.0     3   141   224   361   222   362 0.95 SpoU rRNA Methylase family
SpoU_sub_bind        PF08032.7     76 seq1289_BIOID47259   -            370   3.1e-12   46.3   0.0   1   1     1e-15     7e-12   45.2   0.0     2    73   135   206   134   209 0.96 RNA 2'-O ribose methyltransferase substrate binding
Ald_Xan_dh_C2        PF02738.13   543 seq1290_BIOID47259   -            956    1e-190  634.5   0.0   1   1    3e-194  1.4e-190  634.1   0.0    17   543   363   893   351   893 0.98 Molybdopterin-binding domain of aldehyde dehydrogenase
Ald_Xan_dh_C         PF01315.17   111 seq1290_BIOID47259   -            956   1.3e-30  105.6   0.0   1   1   5.6e-34   2.6e-30  104.6   0.0     2   111   187   298   186   298 0.96 Aldehyde oxidase and xanthine dehydrogenase, a/b hammerhead domain
Fer2_2               PF01799.15    75 seq1290_BIOID47259   -            956   7.7e-13   48.0   0.0   1   1   4.6e-16   2.1e-12   46.6   0.0     1    73    73   145    73   147 0.97 [2Fe-2S] binding domain
YcaO                 PF02624.11   332 seq1291_BIOID47259   -            589   1.2e-78  264.8   0.0   1   1   1.6e-82   2.2e-78  263.9   0.0     1   331    61   394    61   395 0.97 YcaO-like family
Peptidase_M42        PF05343.9    292 seq1294_BIOID47259   -            345   4.8e-84  281.4   0.0   1   1   1.5e-87     7e-84  280.9   0.0     1   292    43   325    43   325 0.97 M42 glutamyl aminopeptidase
Peptidase_M20        PF01546.23   171 seq1294_BIOID47259   -            345   1.1e-09   37.9   0.0   1   1   4.2e-13   1.9e-09   37.2   0.0    22   169   164   330   161   332 0.88 Peptidase family M20/M25/M40
Peptidase_M18        PF02127.10   432 seq1294_BIOID47259   -            345   4.4e-05   22.0   0.0   1   1   5.4e-08   0.00025   19.5   0.0   331   431   233   329   211   330 0.85 Aminopeptidase I zinc metalloprotease (M18)
Transaldolase        PF00923.14   287 seq1295_BIOID47259   -            220   6.2e-48  163.2   0.1   1   1   9.6e-52   1.3e-47  162.2   0.1     1   244     3   206     3   218 0.94 Transaldolase
Transgly_assoc       PF04226.8     48 seq1297_BIOID47259   -             84     2e-13   50.0  14.1   1   1   1.5e-17     2e-13   50.0   9.8     2    48    34    83    33    83 0.98 Transglycosylase associated protein
GATase_5             PF13507.1    259 seq1298_BIOID47259   -           1295  3.5e-103  343.9   0.0   1   1  1.2e-106  5.6e-103  343.2   0.0     1   257  1039  1292  1039  1293 0.97 CobB/CobQ-like glutamine amidotransferase domain
AIRS_C               PF02769.17   153 seq1298_BIOID47259   -           1295   7.6e-48  162.2   2.7   1   2   4.9e-26   2.3e-22   79.5   0.0     2   151   432   589   431   591 0.93 AIR synthase related protein, C-terminal domain
AIRS_C               PF02769.17   153 seq1298_BIOID47259   -           1295   7.6e-48  162.2   2.7   2   2   9.3e-27   4.3e-23   81.9   1.0     2   150   822   966   821   969 0.92 AIR synthase related protein, C-terminal domain
AIRS                 PF00586.19    96 seq1298_BIOID47259   -           1295   4.9e-28   97.1   2.2   1   1   7.2e-31   3.3e-27   94.4   0.0     1    96   257   389   257   389 0.98 AIR synthase related protein, N-terminal domain
zf-dskA_traR         PF01258.12    36 seq1299_BIOID47259   -             88   4.7e-12   45.3   6.0   1   1   4.8e-16   6.6e-12   44.8   4.1     5    34    37    67    31    69 0.90 Prokaryotic dksA/traR C4-type zinc finger
GST_N_3              PF13417.1     75 seq1300_BIOID47259   -            212     2e-20   72.6   0.1   1   1   1.4e-23   3.8e-20   71.7   0.0     1    75    13    87    13    87 0.98 Glutathione S-transferase, N-terminal domain
GST_N                PF02798.15    76 seq1300_BIOID47259   -            212     2e-17   62.9   0.0   1   1   4.2e-20   1.1e-16   60.5   0.0     2    76    10    81     9    81 0.95 Glutathione S-transferase, N-terminal domain
GST_N_2              PF13409.1     70 seq1300_BIOID47259   -            212   4.3e-14   52.1   0.1   1   1   3.6e-17   9.8e-14   51.0   0.0     4    69    21    81    19    82 0.93 Glutathione S-transferase, N-terminal domain
GST_C                PF00043.20    95 seq1300_BIOID47259   -            212     6e-11   42.0   0.0   1   1   3.3e-14     9e-11   41.5   0.0     2    95   102   194   101   194 0.93 Glutathione S-transferase, C-terminal domain
GST_C_2              PF13410.1     69 seq1300_BIOID47259   -            212   3.1e-09   36.4   0.0   1   1   2.4e-12   6.6e-09   35.4   0.0     3    53   124   174   109   189 0.85 Glutathione S-transferase, C-terminal domain
Peptidase_S49_N      PF08496.5    155 seq1301_BIOID47259   -            349   2.5e-64  215.6   3.9   1   1   5.5e-68   2.5e-64  215.6   2.7     1   155     1   158     1   158 0.98 Peptidase family S49 N-terminal
Peptidase_S49        PF01343.13   154 seq1301_BIOID47259   -            349   4.3e-50  169.3   0.0   1   1   9.5e-54   4.3e-50  169.3   0.0     2   153   161   310   160   311 0.98 Peptidase family S49
SDH_sah              PF01972.11   286 seq1301_BIOID47259   -            349   1.8e-05   23.5   2.1   1   1   5.1e-09   2.3e-05   23.2   0.0    89   163   133   208   119   225 0.81 Serine dehydrogenase proteinase
Fer4_11              PF13247.1     99 seq1302_BIOID47259   -            223   1.3e-26   92.1  10.9   1   1   9.8e-30   1.3e-26   92.1   7.6     2    98    84   181    83   182 0.95 4Fe-4S dicluster domain
Fer4_7               PF12838.2     52 seq1302_BIOID47259   -            223   4.6e-17   62.0  26.7   1   2   2.1e-12   2.9e-09   37.0   5.6     2    52    46   108    45   108 0.75 4Fe-4S dicluster domain
Fer4_7               PF12838.2     52 seq1302_BIOID47259   -            223   4.6e-17   62.0  26.7   2   2   1.3e-09   1.8e-06   28.0   8.4     2    52   125   176   124   176 0.81 4Fe-4S dicluster domain
Fer4_9               PF13187.1     55 seq1302_BIOID47259   -            223     1e-15   57.5  24.8   1   2   4.7e-10   6.4e-07   29.4   4.8     2    54    46   108    45   111 0.87 4Fe-4S dicluster domain
Fer4_9               PF13187.1     55 seq1302_BIOID47259   -            223     1e-15   57.5  24.8   2   2   1.7e-11   2.3e-08   34.0   6.9     2    54   125   176   124   177 0.96 4Fe-4S dicluster domain
Fer4                 PF00037.22    24 seq1302_BIOID47259   -            223   3.5e-13   48.4  40.5   1   1   2.7e-09   3.7e-06   26.1   2.2     2    21   119   138   118   141 0.90 4Fe-4S binding domain
Fer4_10              PF13237.1     52 seq1302_BIOID47259   -            223   2.4e-12   46.3  49.5   1   2   7.5e-09     1e-05   25.1   8.6     7    52    90   136    84   136 0.93 4Fe-4S dicluster domain
Fer4_10              PF13237.1     52 seq1302_BIOID47259   -            223   2.4e-12   46.3  49.5   2   2   1.7e-09   2.3e-06   27.2   6.8     4    52   120   173   117   173 0.85 4Fe-4S dicluster domain
Fer4_2               PF12797.2     22 seq1302_BIOID47259   -            223   3.9e-10   38.9  36.1   1   1   9.6e-09   1.3e-05   24.6   1.2     2    20    38    56    37    64 0.89 4Fe-4S binding domain
Fer4_3               PF12798.2     15 seq1302_BIOID47259   -            223   1.9e-09   37.2  44.3   1   3   2.8e-05     0.039   14.4   5.2     1    15    92   108    92   108 0.98 4Fe-4S binding domain
Fer4_3               PF12798.2     15 seq1302_BIOID47259   -            223   1.9e-09   37.2  44.3   2   3   0.00027      0.37   11.3   3.7     1    13   125   137   125   139 0.94 4Fe-4S binding domain
Fer4_3               PF12798.2     15 seq1302_BIOID47259   -            223   1.9e-09   37.2  44.3   3   3     3e-07   0.00041   20.5   1.7     1    15   152   176   152   176 0.98 4Fe-4S binding domain
Fer4_4               PF12800.2     17 seq1302_BIOID47259   -            223   3.3e-07   29.9  36.5   1   3    0.0002      0.27   11.5   1.9     3    15    45    57    43    61 0.90 4Fe-4S binding domain
Fer4_4               PF12800.2     17 seq1302_BIOID47259   -            223   3.3e-07   29.9  36.5   2   3   0.00016      0.22   11.8   3.0     2    17    90   107    89   107 0.86 4Fe-4S binding domain
Fer4_4               PF12800.2     17 seq1302_BIOID47259   -            223   3.3e-07   29.9  36.5   3   3   1.9e-06    0.0026   17.8   2.4     2    17   123   138   122   138 0.91 4Fe-4S binding domain
MltA                 PF03562.12   158 seq1303_BIOID47259   -            432   5.6e-44  149.5   0.7   1   1   5.8e-46   3.9e-42  143.5   0.5     1   158   192   324   192   324 0.96 MltA specific insert domain
3D                   PF06725.6     75 seq1303_BIOID47259   -            432   1.7e-25   88.7   0.0   1   1   5.6e-29   3.8e-25   87.5   0.0     2    75   344   421   343   421 0.93 3D domain
EamA                 PF00892.15   126 seq1305_BIOID47259   -            274   1.8e-13   50.5  33.8   1   2   2.4e-11   3.3e-07   30.2   6.1    17   125    12   118     3   119 0.85 EamA-like transporter family
EamA                 PF00892.15   126 seq1305_BIOID47259   -            274   1.8e-13   50.5  33.8   2   2   3.7e-10   5.1e-06   26.4  11.8     1   123   148   266   148   269 0.82 EamA-like transporter family
CorA                 PF01544.13   292 seq1307_BIOID47259   -            327   1.7e-62  210.9   0.0   1   1   1.5e-66     2e-62  210.7   0.0     3   292    39   323    37   323 0.97 CorA-like Mg2+ transporter protein
Peripla_BP_4         PF13407.1    258 seq1308_BIOID47259   -            296   3.6e-59  200.0  11.7   1   1   1.3e-62   4.3e-59  199.8   8.1     1   258    29   281    29   281 0.97 Periplasmic binding protein domain
Peripla_BP_1         PF00532.16   279 seq1308_BIOID47259   -            296   1.2e-26   93.5   2.3   1   1   4.1e-30   1.4e-26   93.2   1.6     2   250    27   268    26   289 0.85 Periplasmic binding proteins and sugar binding domain of LacI family
Peripla_BP_3         PF13377.1    160 seq1308_BIOID47259   -            296   1.7e-15   57.2   0.0   1   1   2.4e-18   8.1e-15   55.0   0.0    19   145   158   284   148   296 0.81 Periplasmic binding protein-like domain
Peripla_BP_6         PF13458.1    343 seq1308_BIOID47259   -            296   1.4e-12   47.4   4.1   1   1   5.4e-16   1.8e-12   47.1   2.8    44   235    58   249    19   283 0.86 Periplasmic binding protein
Xan_ur_permease      PF00860.15   389 seq1309_BIOID47259   -            449   1.1e-88  297.2  48.4   1   1   1.1e-92   1.4e-88  296.8  33.6     1   388    26   409    26   410 0.99 Permease family
MFS_1                PF07690.11   354 seq1310_BIOID47259   -            400   1.9e-34  118.8  46.6   1   2   4.1e-24   5.7e-20   71.2  11.8    11   226    23   231    13   237 0.81 Major Facilitator Superfamily
MFS_1                PF07690.11   354 seq1310_BIOID47259   -            400   1.9e-34  118.8  46.6   2   2   1.8e-18   2.4e-14   52.7  18.9     4   172   221   384   218   399 0.81 Major Facilitator Superfamily
Porin_1              PF00267.16   337 seq1311_BIOID47259   -            360  3.1e-145  483.5  29.3   1   1  5.1e-149  3.5e-145  483.3  20.3     1   337    29   360    29   360 0.98 Gram-negative porin
Porin_4              PF13609.1    311 seq1311_BIOID47259   -            360   1.5e-22   80.4  37.3   1   1   3.2e-26   2.2e-22   79.8  25.9     1   304    10   331     9   334 0.80 Gram-negative porin
GTP_EFTU             PF00009.22   188 seq1312_BIOID47259   -            890   2.3e-42  144.4   0.7   1   1   1.8e-45   2.3e-42  144.4   0.5     4   185   392   551   389   554 0.95 Elongation factor Tu GTP binding domain
IF-2                 PF11987.3    109 seq1312_BIOID47259   -            890   6.1e-41  138.5   3.0   1   1   1.9e-43   2.4e-40  136.6   2.1     2   109   673   780   672   780 0.99 Translation-initiation factor 2
IF2_N                PF04760.10    54 seq1312_BIOID47259   -            890   3.5e-22   77.7   6.6   1   2   1.8e-09   2.2e-06   27.0   0.1     1    54     1    52     1    52 0.95 Translation initiation factor IF-2, N-terminal region
IF2_N                PF04760.10    54 seq1312_BIOID47259   -            890   3.5e-22   77.7   6.6   2   2   2.9e-17   3.6e-14   52.0   0.8     2    54   314   364   313   364 0.97 Translation initiation factor IF-2, N-terminal region
IF2_assoc            PF08364.6     41 seq1312_BIOID47259   -            890   2.3e-17   62.6   3.8   1   1   4.3e-20   5.3e-17   61.4   2.6     1    41    55    95    55    95 0.97 Bacterial translation initiation factor IF-2 associated region
GTP_EFTU_D2          PF03144.20    74 seq1312_BIOID47259   -            890     1e-16   60.7   5.3   1   2   1.7e-10   2.2e-07   30.8   0.1     1    73   579   641   579   642 0.94 Elongation factor Tu domain 2
GTP_EFTU_D2          PF03144.20    74 seq1312_BIOID47259   -            890     1e-16   60.7   5.3   2   2   1.9e-10   2.3e-07   30.6   0.5     1    73   810   877   810   878 0.97 Elongation factor Tu domain 2
Miro                 PF08477.8    119 seq1312_BIOID47259   -            890   9.3e-08   32.4   0.8   1   1     8e-10   9.9e-07   29.1   0.0     2   119   394   501   393   501 0.89 Miro-like protein
MMR_HSR1             PF01926.18   114 seq1312_BIOID47259   -            890   1.7e-07   31.1   0.1   1   1   4.1e-10   5.1e-07   29.5   0.0     2   114   394   499   393   499 0.74 50S ribosome-binding GTPase
Arf                  PF00025.16   175 seq1312_BIOID47259   -            890   1.5e-05   24.1   0.0   1   1   4.8e-08   5.9e-05   22.2   0.0    19   171   396   548   387   552 0.83 ADP-ribosylation factor family
Ras                  PF00071.17   162 seq1312_BIOID47259   -            890   1.9e-05   24.0   0.0   1   1   1.5e-08   1.9e-05   24.0   0.0     3   158   395   550   393   554 0.83 Ras family
PduV-EutP            PF10662.4    143 seq1312_BIOID47259   -            890   4.1e-05   22.9   0.2   1   1   1.5e-07   0.00019   20.8   0.0     4   140   394   547   392   549 0.70 Ethanolamine utilisation - propanediol utilisation
FeoB_N               PF02421.13   189 seq1312_BIOID47259   -            890   9.7e-05   21.5   0.1   1   1   7.8e-08   9.7e-05   21.5   0.1     3   162   394   554   392   577 0.79 Ferrous iron transport protein B
B3_4                 PF03483.12   174 seq1313_BIOID47259   -            795     3e-72  241.5   0.0   1   1   1.4e-75   4.9e-72  240.8   0.0     1   174   212   385   212   385 1.00 B3/4 domain
FDX-ACB              PF03147.9     94 seq1313_BIOID47259   -            795   1.2e-28   99.0   0.0   1   1   6.5e-32   2.2e-28   98.1   0.0     1    94   701   794   701   794 0.99 Ferredoxin-fold anticodon binding domain
tRNA_bind            PF01588.15    95 seq1313_BIOID47259   -            795   2.9e-27   94.2   0.3   1   1   2.3e-30   7.8e-27   92.8   0.0     1    95    45   146    45   146 0.94 Putative tRNA binding domain
B5                   PF03484.10    70 seq1313_BIOID47259   -            795     1e-21   76.4   0.8   1   1   1.3e-24   4.6e-21   74.3   0.1     2    70   404   471   403   471 0.98 tRNA synthetase B5 domain
DUF3442              PF11924.3    280 seq1314_BIOID47259   -            725  1.8e-101  339.3   0.8   1   1  2.6e-105  3.6e-101  338.3   0.6     2   280    58   336    57   336 0.99 Protein of unknown function (DUF3442)
SUI1                 PF01253.17    83 seq1315_BIOID47259   -            109   2.6e-22   78.2   1.9   1   1   2.3e-26   3.1e-22   78.0   1.3     2    82    29   105    28   106 0.95 Translation initiation factor SUI1
tRNA-synt_2c         PF01411.14   552 seq1316_BIOID47259   -            876  1.5e-242  805.7   0.0   1   1  4.9e-246  2.3e-242  805.1   0.0     1   552     7   556     7   556 0.99 tRNA synthetases class II (A)
tRNA_SAD             PF07973.9     44 seq1316_BIOID47259   -            876   9.7e-19   66.8   0.3   1   1   1.1e-21   5.2e-18   64.5   0.1     1    44   653   696   653   696 0.99 Threonyl and Alanyl tRNA synthetase second additional domain
DHHA1                PF02272.14    68 seq1316_BIOID47259   -            876   5.2e-16   57.9   3.8   1   1   3.5e-19   1.6e-15   56.4   2.6     2    67   800   868   799   869 0.92 DHHA1 domain
Usher                PF00577.15   552 seq1317_BIOID47259   -            785  3.1e-135  451.9  20.8   1   1  6.3e-139  4.3e-135  451.4  14.4     1   550   172   703   172   705 0.95 Type VII secretion system (T7SS), usher protein
PapC_N               PF13954.1    146 seq1317_BIOID47259   -            785   2.3e-23   82.2   0.2   1   1   7.9e-27   5.4e-23   81.0   0.1     2   145    23   161    22   162 0.92 PapC N-terminal domain
DUF416               PF04222.7    191 seq1319_BIOID47259   -            196   6.5e-87  289.5   0.1   1   1   5.3e-91   7.2e-87  289.3   0.0     1   189     4   192     4   194 0.99 Protein of unknown function (DUF416)
DUF2560              PF10834.3     80 seq1320_BIOID47259   -             80   1.3e-39  133.9   0.4   1   1     1e-43   1.4e-39  133.8   0.3     1    80     1    80     1    80 1.00 Protein of unknown function (DUF2560)
HupF_HypC            PF01455.13    68 seq1322_BIOID47259   -             82   2.6e-26   91.2   0.8   1   1   2.2e-30     3e-26   91.0   0.5     1    68     1    73     1    73 0.98 HupF/HypC family
HTH_18               PF12833.2     81 seq1323_BIOID47259   -            296   2.6e-20   72.1   1.1   1   1   1.1e-23     5e-20   71.2   0.7     1    81    38   117    38   117 0.96 Helix-turn-helix domain
HTH_AraC             PF00165.18    42 seq1323_BIOID47259   -            296   3.1e-16   58.5   0.2   1   1   9.5e-14   4.3e-10   38.9   0.1     9    42    82   116    78   116 0.94 Bacterial regulatory helix-turn-helix proteins, AraC family
GyrI-like            PF06445.10   155 seq1323_BIOID47259   -            296   1.1e-11   44.9   0.2   1   1   3.6e-15   1.6e-11   44.3   0.1     2   155   138   294   137   294 0.89 GyrI-like small molecule binding domain
Voltage_CLC          PF00654.15   355 seq1324_BIOID47259   -            430   8.5e-72  242.0  33.7   1   1   6.2e-76   8.5e-72  242.0  23.3     5   354    75   414    71   415 0.91 Voltage gated chloride channel
[truncated: 1,250,590 more chars]
