# Supplementary material for: A domain sequence approach to pangenomics: applications to Escherichia coli
Source: F1000Res. 2013 May 29;1:19. Originally published 2012 Oct 1. [Version 2] doi: 10.12688/f1000research.1-19.v2 (PMC3901455; doi:10.12688/f1000research.1-19.v2)
Supplement: The 347 text files show the results from scanning each of the fasta-files against the Pfam-A database [file f1000research-1-1101-s0002.tgz › Escherichia_coli_MS_175_1_BIOID50639.txt]

#                                                                            --- full sequence --- -------------- this domain -------------   hmm coord   ali coord   env coord
# target name        accession   tlen query name           accession   qlen   E-value  score  bias   #  of  c-Evalue  i-Evalue  score  bias  from    to  from    to  from    to  acc description of target
#------------------- ---------- ----- -------------------- ---------- ----- --------- ------ ----- --- --- --------- --------- ------ ----- ----- ----- ----- ----- ----- ----- ---- ---------------------
DDE_Tnp_1            PF01609.16   211 seq1_BIOID50639      -             92   2.7e-08   33.5   0.1   1   1   4.5e-12   3.1e-08   33.3   0.0   149   210    13    78     2    79 0.76 Transposase DDE domain
DDE_Tnp_1_6          PF13751.1    125 seq1_BIOID50639      -             92   1.2e-07   31.7   0.2   1   1     2e-11   1.4e-07   31.5   0.1    63   123    23    80     9    82 0.79 Transposase DDE domain
DEAD                 PF00270.24   173 seq2_BIOID50639      -            834   1.6e-09   37.3   0.3   1   1   3.2e-12   1.1e-08   34.6   0.1    16   172   255   439   238   440 0.69 DEAD/DEAH box helicase
ResIII               PF04851.10   184 seq2_BIOID50639      -            834   4.6e-07   29.7   0.0   1   1   2.3e-09   7.9e-06   25.6   0.0    28   162   256   407   235   434 0.74 Type III restriction enzyme, res subunit
AAA_19               PF13245.1     76 seq2_BIOID50639      -            834   3.7e-06   26.4   0.1   1   1   3.5e-09   1.2e-05   24.8   0.0     9    70   252   306   243   316 0.82 Part of AAA domain
Nitrate_red_del      PF02613.10   136 seq5_BIOID50639      -            146   4.1e-21   75.1   0.4   1   1   4.4e-25     6e-21   74.5   0.3    25   136    12   119     2   119 0.88 Nitrate reductase delta subunit
TetR_N               PF00440.18    47 seq7_BIOID50639      -             72   2.1e-11   43.1   0.0   1   1   3.9e-15   2.6e-11   42.8   0.0     1    42    25    66    25    68 0.96 Bacterial regulatory proteins, tetR family
AT_hook              PF02178.14    13 seq7_BIOID50639      -             72    0.0021   17.4   1.1   1   1   6.6e-07    0.0045   16.4   0.8     2    11     6    15     5    17 0.88 AT hook motif
MatE                 PF01554.13   162 seq8_BIOID50639      -            546   5.2e-66  221.1  36.1   1   2   2.5e-38   3.4e-34  117.6   6.6     1   160    99   259    99   261 0.97 MatE
MatE                 PF01554.13   162 seq8_BIOID50639      -            546   5.2e-66  221.1  36.1   2   2   3.1e-37   4.2e-33  114.1   9.0     1   162   329   490   329   490 1.00 MatE
DUF3592              PF12158.3    148 seq11_BIOID50639     -            156   6.5e-19   68.0   0.4   1   1   6.1e-23   8.3e-19   67.7   0.3     6   145    10   140     8   143 0.87 Protein of unknown function (DUF3592)
DNA_ligase_aden      PF01653.13   315 seq12_BIOID50639     -            671  1.3e-134  448.0   0.0   1   1  9.3e-138  1.8e-134  447.5   0.0     2   315     3   318     2   318 0.98 NAD-dependent DNA ligase adenylation domain
DNA_ligase_OB        PF03120.11    82 seq12_BIOID50639     -            671   6.9e-36  121.6   1.3   1   1   9.9e-39   1.9e-35  120.2   0.9     2    81   321   400   320   401 0.98 NAD-dependent DNA ligase OB-fold domain
HHH_2                PF12826.2     64 seq12_BIOID50639     -            671   3.6e-26   90.7   0.5   1   1   1.9e-26   3.7e-23   81.0   0.2     1    64   510   573   510   573 0.98 Helix-hairpin-helix motif
BRCT                 PF00533.21    78 seq12_BIOID50639     -            671     1e-13   51.1   0.0   1   1   1.4e-16   2.8e-13   49.6   0.0     4    77   596   668   593   669 0.96 BRCA1 C Terminus (BRCT) domain
DNA_ligase_ZBD       PF03119.11    28 seq12_BIOID50639     -            671   5.3e-12   45.0   4.8   1   1   2.7e-15   5.3e-12   45.0   3.3     1    28   407   434   407   434 0.97 NAD-dependent DNA ligase C4 zinc finger domain
PTCB-BRCT            PF12738.2     63 seq12_BIOID50639     -            671   3.5e-06   26.6   0.0   1   1     5e-09   9.9e-06   25.2   0.0     5    59   605   660   602   661 0.88 twin BRCT domain
Ail_Lom              PF06316.6    199 seq13_BIOID50639     -            199  1.9e-125  415.8   6.3   1   1  3.1e-129  2.1e-125  415.6   4.4     1   199     1   199     1   199 1.00 Enterobacterial Ail/Lom protein
OMP_b-brl            PF13505.1    176 seq13_BIOID50639     -            199   1.4e-25   90.1   5.8   1   1   2.5e-29   1.7e-25   89.8   4.0     2   176    11   199     8   199 0.85 Outer membrane protein beta-barrel domain
RHH_1                PF01402.16    39 seq14_BIOID50639     -            280     2e-07   30.4   0.0   1   1   2.8e-11   3.8e-07   29.6   0.0     3    37   190   224   188   226 0.93 Ribbon-helix-helix protein, copG family
Rep_1                PF01446.12   233 seq16_BIOID50639     -            233   4.4e-77  258.4   0.0   1   1   3.6e-81     5e-77  258.2   0.0     2   232     1   224     1   225 0.93 Replication protein
DDE_Tnp_IS240        PF13610.1    140 seq18_BIOID50639     -            238   1.1e-50  171.1   0.0   1   1   3.3e-54   1.5e-50  170.6   0.0     4   139    79   216    77   217 0.99 DDE domain
rve                  PF00665.21   120 seq18_BIOID50639     -            238   4.5e-11   42.7   0.1   1   1   1.9e-13   8.5e-10   38.6   0.0     9   119    79   186    74   187 0.89 Integrase core domain
DDE_Tnp_IS66         PF03050.9    271 seq18_BIOID50639     -            238   3.3e-10   39.5   0.3   1   1   9.3e-14   4.2e-10   39.1   0.2     5   132    14   148    10   178 0.87 Transposase IS66 family
GyrI-like            PF06445.10   155 seq19_BIOID50639     -            157   5.5e-33  114.0   0.3   1   1   4.5e-37   6.1e-33  113.9   0.2     1   155     1   153     1   153 0.99 GyrI-like small molecule binding domain
SpoU_methylase       PF00588.14   142 seq20_BIOID50639     -            243     7e-42  142.5   0.0   1   1   1.9e-45   1.3e-41  141.6   0.0     2   142    96   236    95   236 0.96 SpoU rRNA Methylase family
SpoU_sub_bind        PF08032.7     76 seq20_BIOID50639     -            243   3.1e-19   68.7   0.1   1   1   2.9e-22     2e-18   66.2   0.0     1    72     4    76     4    80 0.96 RNA 2'-O ribose methyltransferase substrate binding
OTCace_N             PF02729.16   142 seq21_BIOID50639     -            311   1.7e-43  147.5   0.1   1   1   4.3e-47   2.9e-43  146.8   0.0     1   141     8   148     8   149 0.95 Aspartate/ornithine carbamoyltransferase, carbamoyl-P binding domain
OTCace               PF00185.19   158 seq21_BIOID50639     -            311     4e-36  124.1   0.1   1   1   1.1e-39   7.3e-36  123.3   0.1     1   157   154   303   154   304 0.93 Aspartate/ornithine carbamoyltransferase, Asp/Orn binding domain
Glyoxalase           PF00903.20   128 seq22_BIOID50639     -            135   3.7e-25   88.2   0.0   1   1   9.3e-29   4.2e-25   88.0   0.0     2   128     3   123     2   123 0.92 Glyoxalase/Bleomycin resistance protein/Dioxygenase superfamily
Glyoxalase_2         PF12681.2    108 seq22_BIOID50639     -            135   3.6e-18   66.0   0.0   1   1   9.1e-22   4.2e-18   65.8   0.0     1   108     8   124     8   124 0.77 Glyoxalase-like domain
Glyoxalase_4         PF13669.1    110 seq22_BIOID50639     -            135   5.7e-09   35.8   0.0   1   1   6.2e-12   2.8e-08   33.6   0.0     2   106     5   108     4   112 0.88 Glyoxalase/Bleomycin resistance protein/Dioxygenase superfamily
GATase               PF00117.23   192 seq23_BIOID50639     -            525   1.2e-40  138.9   0.0   1   1   7.6e-44   1.7e-40  138.3   0.0     2   190    12   199    11   201 0.93 Glutamine amidotransferase class-I
GMP_synt_C           PF00958.17    93 seq23_BIOID50639     -            525   8.7e-41  137.4   0.0   1   1   8.4e-44   1.9e-40  136.3   0.0     2    93   433   524   432   524 0.99 GMP synthase C terminal domain
NAD_synthase         PF02540.12   242 seq23_BIOID50639     -            525   2.1e-09   36.5   0.0   1   1   4.1e-10   9.3e-07   27.8   0.0    14    45   223   254   211   306 0.77 NAD synthase
Peptidase_C26        PF07722.8    217 seq23_BIOID50639     -            525     1e-08   34.8   0.0   1   1   9.3e-12   2.1e-08   33.7   0.0   103   217    76   183    72   183 0.81 Peptidase C26
Asn_synthase         PF00733.16   255 seq23_BIOID50639     -            525   1.1e-05   24.9   0.0   1   1   3.4e-08   7.7e-05   22.1   0.0     8    66   216   273   211   296 0.70 Asparagine synthase
tRNA_Me_trans        PF03054.11   356 seq23_BIOID50639     -            525   8.9e-06   24.3   0.1   1   1   1.9e-08   4.4e-05   22.1   0.0     2    33   229   261   228   273 0.84 tRNA methyl transferase
Tex_N                PF09371.5    193 seq25_BIOID50639     -            773   2.9e-80  268.0   0.4   1   1   1.2e-83   5.5e-80  267.1   0.3     1   192    10   201    10   202 0.99 Tex-like protein N-terminal domain
HHH_3                PF12836.2     65 seq25_BIOID50639     -            773   4.9e-27   93.5   0.0   1   1   2.5e-30   1.1e-26   92.3   0.0     1    65   491   555   491   555 0.99 Helix-hairpin-helix motif
S1                   PF00575.18    74 seq25_BIOID50639     -            773   4.2e-24   84.3   0.6   1   1   1.7e-27   7.8e-24   83.4   0.4     2    74   648   720   647   720 0.98 S1 RNA binding domain
Aminotran_1_2        PF00155.16   363 seq27_BIOID50639     -            452   1.9e-21   76.3   0.0   1   1   5.1e-25     7e-21   74.4   0.0   126   348   200   426    68   440 0.77 Aminotransferase class I and II
HTH_Tnp_1            PF01527.15    76 seq29_BIOID50639     -             99   7.6e-09   35.2   2.9   1   1   7.1e-13   9.7e-09   34.9   2.0     3    76    11    79     9    79 0.90 Transposase
DDE_Tnp_ISL3         PF01610.12   248 seq30_BIOID50639     -            406   5.8e-54  183.1   0.9   1   1   1.3e-57   8.6e-54  182.5   0.6     2   246   158   393   157   395 0.95 Transposase
HTH_Tnp_ISL3         PF13542.1     65 seq30_BIOID50639     -            406   9.9e-15   53.9   4.7   1   1   3.1e-18   2.2e-14   52.8   3.3     4    65    42   101    39   101 0.95 Helix-turn-helix domain of transposase family ISL3
Aldolase_II          PF00596.16   183 seq31_BIOID50639     -            274   5.4e-30  104.2   0.0   1   1   5.3e-34   7.2e-30  103.8   0.0     2   182    12   238    11   239 0.87 Class II Aldolase and Adducin N-terminal domain
2-Hacid_dh_C         PF02826.14   178 seq32_BIOID50639     -            324   1.3e-62  209.9   0.0   1   1   4.8e-66   2.2e-62  209.2   0.0     1   178   108   287   108   287 0.97 D-isomer specific 2-hydroxyacid dehydrogenase, NAD binding domain
2-Hacid_dh           PF00389.25   133 seq32_BIOID50639     -            324   2.2e-31  107.9   0.1   1   1   5.6e-35   2.6e-31  107.7   0.1     1   133     5   319     5   319 0.97 D-isomer specific 2-hydroxyacid dehydrogenase, catalytic domain
NAD_binding_2        PF03446.10   162 seq32_BIOID50639     -            324     3e-05   23.8   0.1   1   1   2.9e-08   0.00013   21.7   0.0     2   116   146   259   145   267 0.85 NAD binding domain of 6-phosphogluconate dehydrogenase
Citrate_synt         PF00285.16   356 seq33_BIOID50639     -            389  2.4e-116  388.2   0.0   1   1  2.1e-120  2.9e-116  387.9   0.0     2   356    22   370    22   370 0.98 Citrate synthase
Sel1                 PF08238.7     39 seq34_BIOID50639     -            229     3e-18   65.7  15.4   1   4     2e-07    0.0027   18.1   0.4     2    39    36    66    35    66 0.82 Sel1 repeat
Sel1                 PF08238.7     39 seq34_BIOID50639     -            229     3e-18   65.7  15.4   2   4    0.0012        17    6.1   0.0     3    39    69   101    67   101 0.69 Sel1 repeat
Sel1                 PF08238.7     39 seq34_BIOID50639     -            229     3e-18   65.7  15.4   3   4   9.1e-10   1.2e-05   25.6   0.0     2    34   143   172   142   174 0.92 Sel1 repeat
Sel1                 PF08238.7     39 seq34_BIOID50639     -            229     3e-18   65.7  15.4   4   4   4.8e-08   0.00066   20.1   0.1     4    38   182   215   179   216 0.85 Sel1 repeat
DUF2559              PF10832.3     54 seq35_BIOID50639     -             55   1.8e-37  126.7   3.2   1   1   1.4e-41     2e-37  126.6   2.2     1    54     2    55     2    55 0.99 Protein of unknown function (DUF2559)
TonB_dep_Rec         PF00593.19   276 seq39_BIOID50639     -            747   3.7e-28   99.1  10.6   1   1   5.3e-32   3.7e-28   99.1   7.4     1   276   510   746   510   746 0.98 TonB dependent receptor
Plug                 PF07715.10   108 seq39_BIOID50639     -            747     2e-21   76.2   0.1   1   1   6.6e-25   4.5e-21   75.0   0.1     2   107    76   180    75   181 0.94 TonB-dependent Receptor Plug Domain
H2TH                 PF06831.9     93 seq40_BIOID50639     -            263   3.4e-18   65.0   0.0   1   1   1.4e-21   6.4e-18   64.1   0.0     1    77   126   205   126   215 0.85 Formamidopyrimidine-DNA glycosylase H2TH domain
Fapy_DNA_glyco       PF01149.19   116 seq40_BIOID50639     -            263   7.2e-15   55.2   0.0   1   1   2.7e-18   1.3e-14   54.4   0.0     1   106     2   104     2   111 0.90 Formamidopyrimidine-DNA glycosylase N-terminal domain
zf-FPG_IleRS         PF06827.9     30 seq40_BIOID50639     -            263   1.4e-07   30.8   3.6   1   1   5.7e-11   2.6e-07   30.0   2.5     1    29   235   263   235   263 0.98 Zinc finger found in FPG and IleRS
AMP-binding          PF00501.23   418 seq41_BIOID50639     -            583  1.3e-118  395.8   0.0   1   1  2.3e-122  1.6e-118  395.6   0.0     1   417    72   506    72   507 0.93 AMP-binding enzyme
DUF4009              PF13193.1     41 seq41_BIOID50639     -            583   5.4e-13   48.0   0.2   1   1   1.8e-16   1.2e-12   46.8   0.1     1    33   546   578   546   583 0.91 Domain of unknown function (DUF4009)
DAHP_synth_1         PF00793.15   272 seq42_BIOID50639     -            348  7.9e-103  342.7   0.0   1   1  6.9e-107  9.4e-103  342.4   0.0     8   270    39   336    24   338 0.97 DAHP synthetase I family
adh_short            PF00106.20   167 seq43_BIOID50639     -            247   7.6e-36  123.4   4.6   1   1   2.8e-39   9.5e-36  123.1   3.2     2   165     3   173     2   175 0.93 short chain dehydrogenase
adh_short_C2         PF13561.1    243 seq43_BIOID50639     -            247   4.9e-29  101.7   0.1   1   1   1.7e-32   5.8e-29  101.4   0.1     5   241    10   246     8   247 0.94 Enoyl-(Acyl carrier protein) reductase
KR                   PF08659.5    181 seq43_BIOID50639     -            247   2.9e-18   66.0   2.7   1   1   1.3e-21   4.3e-18   65.4   1.8     2   161     3   168     2   185 0.86 KR domain
Epimerase            PF01370.16   236 seq43_BIOID50639     -            247   2.8e-06   26.8   0.8   1   1   1.8e-09   6.2e-06   25.6   0.3     1   171     4   190     4   210 0.71 NAD dependent epimerase/dehydratase family
Cation_efflux        PF01545.16   285 seq44_BIOID50639     -            300   2.3e-65  220.4   5.4   1   1   1.9e-69   2.5e-65  220.2   3.7     2   283    14   289    13   291 0.97 Cation efflux family
GutM                 PF06923.6    109 seq46_BIOID50639     -            119   6.1e-37  125.5   0.0   1   1   5.1e-41   6.9e-37  125.3   0.0     2   109     3   110     2   110 0.98 Glucitol operon activator protein (GutM)
Transgly             PF00912.17   178 seq47_BIOID50639     -            844   2.6e-56  189.6   0.0   1   1     6e-60   4.1e-56  188.9   0.0    10   177   209   380   198   381 0.95 Transglycosylase
Transpeptidase       PF00905.17   304 seq47_BIOID50639     -            844   1.2e-25   90.0   0.3   1   1   1.6e-28   1.1e-24   86.9   0.2     2   284   473   725   472   744 0.86 Penicillin binding protein transpeptidase domain
AA_permease_2        PF13520.1    426 seq48_BIOID50639     -            511   1.9e-57  194.5  52.9   1   1   3.5e-61   2.4e-57  194.2  36.6     1   424    13   452    13   457 0.92 Amino acid permease
AA_permease          PF00324.16   479 seq48_BIOID50639     -            511   1.7e-20   72.7  45.6   1   1   3.8e-24   2.6e-20   72.1  31.6    20   462    32   459    15   474 0.76 Amino acid permease
DUF444               PF04285.7    421 seq49_BIOID50639     -            427  3.1e-200  665.1   2.7   1   1  2.5e-204  3.4e-200  664.9   1.9     1   420     1   422     1   423 1.00 Protein of unknown function (DUF444)
3-dmu-9_3-mt         PF06983.8    116 seq50_BIOID50639     -            147   1.5e-07   31.6   0.6   1   1   1.8e-10   1.2e-06   28.6   0.4     4   115     4   138     2   139 0.74 3-demethylubiquinone-9 3-methyltransferase
Glyoxalase           PF00903.20   128 seq50_BIOID50639     -            147   2.9e-05   23.9   0.0   1   1   6.2e-09   4.2e-05   23.3   0.0     7   128     8   138     3   138 0.86 Glyoxalase/Bleomycin resistance protein/Dioxygenase superfamily
DUF1219              PF06755.7    117 seq51_BIOID50639     -            125   1.9e-61  204.5   0.0   1   1   1.6e-65   2.2e-61  204.3   0.0     1   114     1   114     1   123 0.97 Protein of unknown function (DUF1219)
PAS_6                PF08348.6    118 seq54_BIOID50639     -            244   2.2e-39  133.5   0.1   1   1     6e-43   4.1e-39  132.6   0.1     1   114    32   144    32   148 0.96 YheO-like PAS domain
HTH_22               PF13309.1     64 seq54_BIOID50639     -            244   1.4e-21   75.8   0.4   1   1   3.4e-25   2.3e-21   75.1   0.3     1    64   169   232   169   232 0.98 HTH domain
Sigma70_r3           PF04539.11    78 seq55_BIOID50639     -            239   9.3e-20   70.1   1.5   1   1   5.4e-23   1.8e-19   69.2   0.4     2    72    96   166    95   171 0.95 Sigma-70 region 3
Sigma70_r4           PF04545.11    50 seq55_BIOID50639     -            239     7e-18   63.5   4.4   1   1   1.1e-20   3.6e-17   61.2   1.0     1    49   185   233   185   234 0.98 Sigma-70, region 4
Sigma70_r2           PF04542.9     71 seq55_BIOID50639     -            239   2.2e-17   62.2   0.5   1   1   1.4e-20   4.7e-17   61.2   0.3     1    70    16    88    16    89 0.98 Sigma-70 region 2
Sigma70_r4_2         PF08281.7     54 seq55_BIOID50639     -            239   3.7e-10   38.9   2.9   1   1   6.9e-13   2.4e-09   36.4   0.9     1    54   179   232   179   232 0.98 Sigma-70, region 4
Ribosomal_L14        PF00238.14   122 seq56_BIOID50639     -            123   3.4e-54  181.7   0.4   1   1   2.7e-58   3.7e-54  181.5   0.3     1   122     1   123     1   123 0.98 Ribosomal protein L14p/L23e
ILVD_EDD             PF00920.16   521 seq57_BIOID50639     -            603  1.5e-169  564.6   0.1   1   1  1.3e-173  1.8e-169  564.4   0.1     2   521    66   598    65   598 0.96 Dehydratase family
Pentapeptide         PF00805.17    40 seq58_BIOID50639     -            430   2.8e-25   86.9  28.2   1   3     5e-10   2.3e-06   26.5   0.4     2    39   163   200   162   201 0.93 Pentapeptide repeats (8 copies)
Pentapeptide         PF00805.17    40 seq58_BIOID50639     -            430   2.8e-25   86.9  28.2   2   3   4.6e-12   2.1e-08   33.0   1.8     1    38   267   304   267   306 0.96 Pentapeptide repeats (8 copies)
Pentapeptide         PF00805.17    40 seq58_BIOID50639     -            430   2.8e-25   86.9  28.2   3   3     1e-11   4.6e-08   32.0   2.5     2    39   308   345   307   346 0.94 Pentapeptide repeats (8 copies)
Pentapeptide_4       PF13599.1     78 seq58_BIOID50639     -            430   4.2e-20   71.2  28.3   1   1   1.4e-10   6.2e-07   29.0   1.5    17    71   148   201   137   205 0.61 Pentapeptide repeats (9 copies)
Thiolase_N           PF00108.18   264 seq59_BIOID50639     -            436   4.7e-66  222.3   0.5   1   1   1.4e-69   6.4e-66  221.9   0.3     3   264    14   288    12   288 0.97 Thiolase, N-terminal domain
Thiolase_C           PF02803.13   123 seq59_BIOID50639     -            436   5.9e-37  125.7   0.8   1   1   3.4e-40   1.5e-36  124.3   0.1     3   122   297   434   295   435 0.98 Thiolase, C-terminal domain
MFS_1                PF07690.11   354 seq60_BIOID50639     -            408   5.5e-53  179.8  43.4   1   2   2.9e-36     1e-32  113.2  19.4     2   248    20   256    19   263 0.81 Major Facilitator Superfamily
MFS_1                PF07690.11   354 seq60_BIOID50639     -            408   5.5e-53  179.8  43.4   2   2   3.8e-24   1.3e-20   73.3  10.1     1   168   224   393   224   407 0.89 Major Facilitator Superfamily
Sugar_tr             PF00083.19   451 seq60_BIOID50639     -            408   8.8e-15   54.0  29.4   1   2   1.1e-12   3.8e-09   35.5  11.1    10   191    24   192    14   195 0.82 Sugar (and other) transporter
Sugar_tr             PF00083.19   451 seq60_BIOID50639     -            408   8.8e-15   54.0  29.4   2   2   2.5e-08   8.4e-05   21.2   4.2    46   185   258   391   222   397 0.87 Sugar (and other) transporter
MFS_2                PF13347.1    427 seq60_BIOID50639     -            408   1.1e-12   46.9  24.8   1   1   4.8e-14   1.6e-10   39.8   3.3   148   315   146   312   137   340 0.80 MFS/sugar transport protein
MFS_1_like           PF12832.2     77 seq60_BIOID50639     -            408   1.1e-05   25.0   7.2   1   1   3.2e-08   0.00011   21.8   0.2    12    72    26    91    18    95 0.81 MFS_1 like family
Cytochrom_B_N        PF00033.14   188 seq62_BIOID50639     -            180   1.2e-26   93.0  13.9   1   1     2e-30   1.4e-26   92.9   9.6    45   188     3   165     1   165 0.97 Cytochrome b(N-terminal)/b6/petB
Ni_hydr_CYTB         PF01292.15   182 seq62_BIOID50639     -            180   3.7e-26   91.5  12.8   1   1     6e-30   4.1e-26   91.3   8.8    43   182     5   165     1   165 0.95 Prokaryotic cytochrome b561
MFS_1                PF07690.11   354 seq63_BIOID50639     -            403   2.2e-39  135.1  70.6   1   1   3.6e-41   2.5e-37  128.3  30.6     2   296    21   301    20   304 0.90 Major Facilitator Superfamily
Sugar_tr             PF00083.19   451 seq63_BIOID50639     -            403   3.6e-16   58.6  13.1   1   1   5.2e-20   3.6e-16   58.6   9.1    44   201    48   199    10   203 0.87 Sugar (and other) transporter
Bax1-I               PF01027.15   205 seq66_BIOID50639     -            145   1.3e-19   70.4  20.1   1   1   1.1e-23   1.5e-19   70.3  13.9     2   133    19   144    18   145 0.79 Inhibitor of apoptosis-promoting Bax1
Hexapep              PF00132.19    36 seq67_BIOID50639     -            212   1.6e-19   68.3   6.7   1   3     1e-09   1.4e-05   24.2   0.0     2    36    41    75    40    75 0.96 Bacterial transferase hexapeptide (six repeats)
Hexapep              PF00132.19    36 seq67_BIOID50639     -            212   1.6e-19   68.3   6.7   2   3   1.5e-10     2e-06   26.9   0.7     3    33   110   139   108   140 0.94 Bacterial transferase hexapeptide (six repeats)
Hexapep              PF00132.19    36 seq67_BIOID50639     -            212   1.6e-19   68.3   6.7   3   3   1.1e-11   1.6e-07   30.4   0.6     1    34   125   158   125   160 0.95 Bacterial transferase hexapeptide (six repeats)
PTS_EIIC             PF02378.13   321 seq68_BIOID50639     -            485   1.7e-41  142.0  32.4   1   1   2.5e-45   1.7e-41  142.0  22.5     3   321   113   396   111   396 0.92 Phosphotransferase system, EIIC
PTS_EIIB             PF00367.15    35 seq68_BIOID50639     -            485   2.6e-16   58.4   0.3   1   1   6.2e-20   4.2e-16   57.7   0.2     1    35     9    43     9    43 0.98 phosphotransferase system, EIIB
rve                  PF00665.21   120 seq69_BIOID50639     -            513   1.2e-16   60.7   0.0   1   1   1.9e-20   2.6e-16   59.7   0.0     2   119   137   268   136   269 0.96 Integrase core domain
EAL                  PF00563.15   236 seq70_BIOID50639     -            521   4.8e-63  212.6   0.0   1   1   1.2e-66   8.4e-63  211.8   0.0     2   236   265   500   264   500 0.96 EAL domain
CSS-motif            PF12792.2    208 seq70_BIOID50639     -            521     8e-30  103.6   0.0   1   1   1.6e-33   1.1e-29  103.1   0.0     3   207    44   238    42   239 0.90 CSS motif domain associated with EAL
Ferrochelatase       PF00762.14   316 seq71_BIOID50639     -            320  3.9e-108  361.0   0.0   1   1  6.3e-112  4.3e-108  360.8   0.0     1   313     5   317     5   320 0.98 Ferrochelatase
DUF1722              PF08349.6    117 seq72_BIOID50639     -            169   6.7e-38  129.0   0.1   1   1     6e-42   8.3e-38  128.7   0.0     1   116    41   157    41   158 0.98 Protein of unknown function (DUF1722)
HTH_35               PF13693.1     78 seq73_BIOID50639     -             92   9.7e-38  127.7   0.2   1   1     8e-42   1.1e-37  127.5   0.1     1    78     7    85     7    85 0.98 Winged helix-turn-helix DNA-binding
ATP-grasp_2          PF08442.5    202 seq74_BIOID50639     -            388   1.4e-82  275.8   0.0   1   1   5.7e-86   1.9e-82  275.4   0.0     1   202     2   203     2   203 1.00 ATP-grasp domain
Ligase_CoA           PF00549.14   153 seq74_BIOID50639     -            388     1e-24   86.7   3.4   1   1   5.1e-28   1.8e-24   86.0   2.4     1   153   262   382   262   382 0.98 CoA-ligase
ATP-grasp_5          PF13549.1    222 seq74_BIOID50639     -            388   1.5e-13   50.3   0.1   1   1   1.2e-16     4e-13   48.9   0.1    10   219     3   215     1   217 0.83 ATP-grasp domain
ATP-grasp_4          PF13535.1    184 seq74_BIOID50639     -            388   7.1e-08   32.2   0.1   1   1   5.1e-11   1.7e-07   31.0   0.0     7   110     7   126     4   200 0.77 ATP-grasp domain
PDT                  PF00800.13   182 seq76_BIOID50639     -            386   9.1e-61  204.4   0.2   1   1     2e-64   1.3e-60  203.9   0.1     1   180   106   286   106   288 0.96 Prephenate dehydratase
CM_2                 PF01817.16    81 seq76_BIOID50639     -            386   1.9e-22   79.0   2.0   1   1   6.3e-26   4.3e-22   77.8   1.4     1    80    11    90    11    91 0.99 Chorismate mutase type II
Antirestrict         PF03230.8     94 seq78_BIOID50639     -            159   7.4e-39  131.5   0.2   1   1   6.9e-43   9.5e-39  131.1   0.1     1    94    62   159    62   159 0.98 Antirestriction protein
Ribosomal_S30AE      PF02482.14    94 seq79_BIOID50639     -            113   3.8e-29  100.7   0.1   1   1   3.5e-33   4.8e-29  100.4   0.1     2    92     3    93     2    95 0.97 Sigma 54 modulation protein / S30EA ribosomal protein
Fic                  PF02661.13    97 seq80_BIOID50639     -            200   1.1e-14   54.7   0.1   1   1   1.5e-18     2e-14   53.9   0.0     6    96    58   152    55   153 0.96 Fic/DOC family
Autoind_bind         PF03472.10   149 seq82_BIOID50639     -            240   1.1e-31  109.0   0.1   1   1   2.1e-35   1.4e-31  108.6   0.1     2   141    23   157    22   165 0.92 Autoinducer binding domain
GerE                 PF00196.14    58 seq82_BIOID50639     -            240   3.7e-23   80.4   0.5   1   1   9.4e-27   6.5e-23   79.7   0.4     2    58   178   234   177   234 0.97 Bacterial regulatory proteins, luxR family
CAT                  PF00302.13   206 seq84_BIOID50639     -            219   3.6e-97  323.8   6.8   1   1  6.1e-101   4.2e-97  323.6   4.7     3   206     8   209     6   209 0.99 Chloramphenicol acetyltransferase
Sugar_tr             PF00083.19   451 seq85_BIOID50639     -            491  3.2e-145  484.0  30.2   1   1  5.4e-149  3.7e-145  483.8  21.0     2   451    14   478    13   478 0.97 Sugar (and other) transporter
MFS_1                PF07690.11   354 seq85_BIOID50639     -            491   1.2e-29  103.1  65.2   1   2   9.8e-27   6.7e-23   80.8  25.4     5   344    29   413    17   415 0.78 Major Facilitator Superfamily
MFS_1                PF07690.11   354 seq85_BIOID50639     -            491   1.2e-29  103.1  65.2   2   2   3.4e-13   2.3e-09   36.3  14.2     2   188   283   476   278   489 0.78 Major Facilitator Superfamily
SDF                  PF00375.13   390 seq86_BIOID50639     -            414   1.5e-63  214.8  34.9   1   1   1.3e-67   1.8e-63  214.5  24.2     1   385    18   397    18   401 0.89 Sodium:dicarboxylate symporter family
Sigma70_r4_2         PF08281.7     54 seq90_BIOID50639     -            173   2.5e-15   55.5   0.4   1   1   1.5e-18   5.1e-15   54.5   0.0     2    54   112   164   111   164 0.97 Sigma-70, region 4
Sigma70_r2           PF04542.9     71 seq90_BIOID50639     -            173   8.4e-12   44.4   0.2   1   1   3.6e-15   1.2e-11   43.9   0.1     1    69    16    81    16    83 0.90 Sigma-70 region 2
Sigma70_r4           PF04545.11    50 seq90_BIOID50639     -            173   7.6e-08   31.4   0.0   1   1   4.6e-11   1.6e-07   30.4   0.0     2    47   118   163   117   164 0.95 Sigma-70, region 4
Sigma70_ECF          PF07638.6    185 seq90_BIOID50639     -            173     4e-05   23.2   0.1   1   1   2.7e-08   9.1e-05   22.0   0.1    53   172    42   157    11   164 0.76 ECF sigma factor
NQR2_RnfD_RnfE       PF03116.10   314 seq91_BIOID50639     -            352  1.2e-121  405.6  16.1   1   1  9.8e-126  1.3e-121  405.4  11.1     3   314     4   350     2   350 0.93 NQR2, RnfD, RnfE family
Pyr_redox_2          PF07992.9    200 seq92_BIOID50639     -            485   1.6e-44  152.1   1.7   1   1   1.9e-47   2.5e-44  151.4   1.2     1   198    19   328    19   330 0.94 Pyridine nucleotide-disulphide oxidoreductase
Pyr_redox_dim        PF02852.17   110 seq92_BIOID50639     -            485   9.1e-35  118.9   0.0   1   1   1.6e-37   2.2e-34  117.6   0.0     1   109   358   466   358   467 0.98 Pyridine nucleotide-disulphide oxidoreductase, dimerisation domain
Pyr_redox            PF00070.22    80 seq92_BIOID50639     -            485   2.7e-15   56.4   0.8   1   1   1.9e-18   2.7e-15   56.4   0.5     1    78   188   264   188   267 0.94 Pyridine nucleotide-disulphide oxidoreductase
GIDA                 PF01134.17   392 seq92_BIOID50639     -            485   1.9e-08   33.4   1.1   1   1   9.3e-11   1.3e-07   30.7   0.4     1    60    19    81    19    94 0.91 Glucose inhibited division protein A
FAD_oxidored         PF12831.2    428 seq92_BIOID50639     -            485   2.9e-08   33.0   0.9   1   1   4.5e-11   6.2e-08   32.0   0.6     1    38    19    56    19    74 0.94 FAD dependent oxidoreductase
FAD_binding_2        PF00890.19   421 seq92_BIOID50639     -            485   1.5e-06   27.2   0.7   1   1   3.4e-08   4.6e-05   22.3   0.2     2    35    20    53    19    58 0.90 FAD binding domain
Thi4                 PF01946.12   230 seq92_BIOID50639     -            485   1.5e-05   24.1   0.1   1   1   2.7e-08   3.7e-05   22.8   0.1    11    63    11    63     4    95 0.79 Thi4 family
LPP                  PF04728.8     11 seq93_BIOID50639     -             78   5.8e-11   41.3  16.8   1   2   4.2e-10   5.8e-06   25.7   1.0     1    11    24    34    24    34 0.99 Repeated sequence found in lipoprotein LPP
LPP                  PF04728.8     11 seq93_BIOID50639     -             78   5.8e-11   41.3  16.8   2   2   6.3e-10   8.6e-06   25.1   2.1     1    11    38    48    38    48 0.99 Repeated sequence found in lipoprotein LPP
Sugar_tr             PF00083.19   451 seq94_BIOID50639     -            432   7.5e-39  133.4  36.5   1   2   1.4e-31   6.5e-28   97.3   6.4     3   194    24   221    22   223 0.90 Sugar (and other) transporter
Sugar_tr             PF00083.19   451 seq94_BIOID50639     -            432   7.5e-39  133.4  36.5   2   2   1.2e-15   5.6e-12   44.8  12.3   225   433   223   421   215   431 0.69 Sugar (and other) transporter
MFS_1                PF07690.11   354 seq94_BIOID50639     -            432   3.5e-29  101.5  51.5   1   1     5e-30   2.3e-26   92.3  22.6    32   347    63   382    30   389 0.78 Major Facilitator Superfamily
MFS_2                PF13347.1    427 seq94_BIOID50639     -            432   7.4e-07   27.7  22.2   1   1   1.6e-10   7.4e-07   27.7  15.4    53   337    75   359    38   368 0.73 MFS/sugar transport protein
DUF987               PF06174.6     66 seq96_BIOID50639     -             73   5.5e-43  144.1   0.2   1   1   4.5e-47   6.2e-43  144.0   0.1     1    66     1    66     1    66 0.99 Protein of unknown function (DUF987)
Aldo_ket_red         PF00248.16   283 seq98_BIOID50639     -            267   5.2e-57  192.7   0.6   1   1   4.8e-61   6.6e-57  192.3   0.4     2   281     6   250     5   251 0.95 Aldo/keto reductase family
HTH_AraC             PF00165.18    42 seq99_BIOID50639     -            274   9.3e-20   69.7   0.7   1   2   1.1e-09   7.5e-06   25.4   0.0     1    41   151   190   151   191 0.93 Bacterial regulatory helix-turn-helix proteins, AraC family
HTH_AraC             PF00165.18    42 seq99_BIOID50639     -            274   9.3e-20   69.7   0.7   2   2   4.8e-15   3.3e-11   42.5   0.1     7    41   205   240   204   241 0.95 Bacterial regulatory helix-turn-helix proteins, AraC family
HTH_18               PF12833.2     81 seq99_BIOID50639     -            274   2.6e-16   59.3   0.1   1   1   7.3e-20     5e-16   58.4   0.1     1    81   164   242   164   242 0.96 Helix-turn-helix domain
MurB_C               PF02873.11   105 seq102_BIOID50639    -            342   1.6e-42  143.3   0.0   1   1   4.2e-46   2.9e-42  142.5   0.0     1   105   203   330   203   330 0.99 UDP-N-acetylenolpyruvoylglucosamine reductase, C-terminal domain
FAD_binding_4        PF01565.18   139 seq102_BIOID50639    -            342   1.1e-27   96.0   0.0   1   1   1.3e-30   9.2e-27   93.0   0.0     2   137    18   148    17   150 0.87 FAD binding domain
Dynamin_N            PF00350.18   168 seq103_BIOID50639    -            798   4.7e-19   68.6   0.3   1   1   3.6e-22   2.5e-18   66.3   0.0     1   167    71   299    71   300 0.74 Dynamin family
MMR_HSR1             PF01926.18   114 seq103_BIOID50639    -            798   3.6e-08   33.2   0.2   1   1   6.2e-11   4.2e-07   29.8   0.2     2   114    71   299    70   299 0.72 50S ribosome-binding GTPase
AICARFT_IMPCHas      PF01808.13   315 seq104_BIOID50639    -            529  1.1e-146  487.7   4.5   1   1  2.1e-150  1.4e-146  487.4   3.1     1   315   137   461   137   461 0.99 AICARFT/IMPCHase bienzyme
MGS                  PF02142.17    95 seq104_BIOID50639    -            529   5.8e-32  109.3   0.0   1   1   1.9e-35   1.3e-31  108.2   0.0     1    95    19   132    19   132 0.99 MGS-like domain
CcmB                 PF03379.8    215 seq107_BIOID50639    -            220   2.4e-87  291.5  20.9   1   1     2e-91   2.7e-87  291.3  14.5     1   215     3   217     3   217 0.99 CcmB protein
KGG                  PF10685.4     23 seq108_BIOID50639    -             59     5e-20   70.8  18.4   1   2   2.5e-14   3.4e-10   39.4   4.3     1    23    10    31    10    31 0.98 Stress-induced bacterial acidophilic repeat motif
KGG                  PF10685.4     23 seq108_BIOID50639    -             59     5e-20   70.8  18.4   2   2   1.1e-13   1.4e-09   37.4   3.0     1    23    32    53    32    53 0.98 Stress-induced bacterial acidophilic repeat motif
rve                  PF00665.21   120 seq110_BIOID50639    -            288   1.9e-29  102.0   0.0   1   1   1.4e-32   3.9e-29  101.0   0.0     3   119   126   240   124   241 0.96 Integrase core domain
rve_2                PF13333.1     52 seq110_BIOID50639    -            288   3.8e-20   71.5   1.6   1   1     4e-22   1.1e-18   66.9   0.1     1    52   231   287   231   287 0.98 Integrase core domain
rve_3                PF13683.1     67 seq110_BIOID50639    -            288   1.9e-15   56.0   0.0   1   1   1.4e-18   3.8e-15   55.0   0.0     4    67   215   279   212   279 0.96 Integrase core domain
HTH_21               PF13276.1     60 seq110_BIOID50639    -            288     2e-10   40.4   0.0   1   1   3.2e-13   8.8e-10   38.3   0.0     4    59    47   101    44   102 0.90 HTH-like domain
DDE_Tnp_IS240        PF13610.1    140 seq110_BIOID50639    -            288     8e-10   38.7   0.0   1   1   5.2e-13   1.4e-09   37.9   0.0     2   129   130   260   129   272 0.87 DDE domain
OprD                 PF03573.8    391 seq112_BIOID50639    -            468   2.2e-25   89.1  12.3   1   1     2e-29   2.8e-25   88.8   8.5     1   365    33   431    33   443 0.83 outer membrane porin, OprD family
Response_reg         PF00072.19   112 seq113_BIOID50639    -            229   1.1e-29  102.5   0.0   1   1   2.4e-33   1.6e-29  102.0   0.0     1   112     5   117     5   117 0.97 Response regulator receiver domain
Trans_reg_C          PF00486.23    77 seq113_BIOID50639    -            229   5.8e-28   96.5   0.0   1   1   1.4e-31   9.6e-28   95.8   0.0     2    77   151   225   149   225 0.95 Transcriptional regulatory protein, C terminal
Phage_tail_L         PF05100.7    206 seq118_BIOID50639    -            232   1.9e-97  324.2   0.3   1   1  1.7e-101   2.3e-97  323.9   0.2     1   206    29   230    29   230 0.99 Phage minor tail protein L
PhdYeFM_antitox      PF02604.14    75 seq119_BIOID50639    -             92     8e-25   86.1   0.1   1   1   1.4e-28   9.5e-25   85.8   0.1     1    74    10    82    10    83 0.97 Antitoxin Phd_YefM, type II toxin-antitoxin system
RelB_N               PF12910.2     46 seq119_BIOID50639    -             92   3.4e-21   74.2   0.1   1   1     7e-25   4.8e-21   73.7   0.0     1    46    10    55    10    55 0.99 Antitoxin of toxin-antitoxin stability system N-terminal
Ribosomal_S10        PF00338.17    97 seq120_BIOID50639    -            103   4.1e-38  129.0   0.1   1   1   3.3e-42   4.5e-38  128.8   0.0     1    96     6   101     6   102 0.99 Ribosomal protein S10p/S20e
Antirestrict         PF03230.8     94 seq121_BIOID50639    -            182     2e-38  130.1   0.3   1   1     2e-42   2.7e-38  129.7   0.2     1    94    85   182    85   182 0.98 Antirestriction protein
DSRB                 PF10781.4     62 seq122_BIOID50639    -             62   3.6e-41  138.3   0.2   1   1   2.8e-45   3.9e-41  138.2   0.1     1    61     1    61     1    62 0.98 Dextransucrase DSRB
FTR1                 PF03239.9    306 seq123_BIOID50639    -            276   1.8e-76  256.9  18.6   1   1   1.4e-80     2e-76  256.7  12.9     1   304     1   274     1   276 0.98 Iron permease FTR1 family
DUF957               PF06117.6     65 seq125_BIOID50639    -             65   2.2e-35  119.8   0.4   1   1   1.8e-39   2.4e-35  119.7   0.3     1    65     1    65     1    65 0.99 Enterobacterial protein of unknown function (DUF957)
TetR_N               PF00440.18    47 seq128_BIOID50639    -            236   1.8e-14   52.9   0.2   1   1     3e-18   4.1e-14   51.8   0.2     2    47    51    96    50    96 0.97 Bacterial regulatory proteins, tetR family
LysE                 PF01810.13   191 seq129_BIOID50639    -            223   1.8e-53  180.5  11.2   1   1   1.6e-57   2.2e-53  180.2   7.8     2   191    29   219    28   219 0.99 LysE type translocator
Rep_1                PF01446.12   233 seq131_BIOID50639    -            340   3.1e-68  229.4   0.0   1   1   2.8e-72   3.8e-68  229.2   0.0     1   232    99   327    99   328 0.93 Replication protein
MMR_HSR1             PF01926.18   114 seq132_BIOID50639    -            210   5.6e-18   64.8   0.0   1   1   2.1e-21   7.3e-18   64.5   0.0     1   114    28   146    28   165 0.86 50S ribosome-binding GTPase
FeoB_N               PF02421.13   189 seq132_BIOID50639    -            210   4.6e-06   25.8   0.1   1   1   2.5e-09   8.4e-06   25.0   0.1     1   163    27   200    27   208 0.72 Ferrous iron transport protein B
DUF883               PF05957.8     94 seq133_BIOID50639    -            113   6.8e-27   93.5   1.2   1   1   5.9e-31   8.1e-27   93.3   0.9     1    94    19   111    19   111 0.97 Bacterial protein of unknown function (DUF883)
VacJ                 PF04333.8    200 seq134_BIOID50639    -            251     2e-82  275.4   0.0   1   1   1.7e-86   2.3e-82  275.2   0.0     2   199    25   225    24   226 0.98 VacJ like lipoprotein
DUF165               PF02592.10   145 seq138_BIOID50639    -            221   6.3e-35  120.3  11.9   1   1   7.8e-39   1.1e-34  119.5   8.3     1   145    43   186    43   186 0.90 Uncharacterized ACR, YhhQ family COG1738
KOW                  PF00467.24    32 seq139_BIOID50639    -            104   4.4e-06   25.9   3.9   1   1   7.1e-10   9.8e-06   24.8   2.7     2    32     8    37     7    37 0.93 KOW motif
DeoRC                PF00455.17   162 seq142_BIOID50639    -            257   8.3e-53  178.2   0.7   1   1   2.8e-56   1.3e-52  177.6   0.3     3   161    74   232    72   233 0.97 DeoR C terminal sensor domain
HTH_DeoR             PF08220.7     57 seq142_BIOID50639    -            257     9e-22   76.2   0.1   1   1   3.8e-25   1.7e-21   75.3   0.1     1    56     6    61     6    62 0.98 DeoR-like helix-turn-helix domain
HTH_11               PF08279.7     55 seq142_BIOID50639    -            257   5.3e-09   35.4   0.1   1   1   3.9e-12   1.8e-08   33.8   0.0     1    46     6    50     6    56 0.92 HTH domain
Na_H_antiport_1      PF06965.7    378 seq143_BIOID50639    -            388  1.1e-165  550.8  29.2   1   1  9.3e-170  1.3e-165  550.6  20.2     2   378     5   380     4   380 0.99 Na+/H+ antiporter 1
Porin_1              PF00267.16   337 seq145_BIOID50639    -            362  5.3e-128  426.8  27.9   1   1  8.8e-132    6e-128  426.7  19.3     1   337    28   362    28   362 0.97 Gram-negative porin
Porin_4              PF13609.1    311 seq145_BIOID50639    -            362   2.2e-18   66.7  44.5   1   1   6.1e-22   4.1e-18   65.8  30.9     6   303    13   335     7   362 0.73 Gram-negative porin
RNase_E_G            PF10150.4    271 seq146_BIOID50639    -           1061  9.1e-101  336.5   0.0   1   1    2e-104  9.1e-101  336.5   0.0     1   270   121   392   121   393 0.98 Ribonuclease E/G family
PNPase_C             PF12111.3     39 seq146_BIOID50639    -           1061     5e-18   63.9   8.5   1   1   1.1e-21     5e-18   63.9   5.9     1    39  1021  1059  1021  1059 0.98 Polyribonucleotide phosphorylase C terminal
S1                   PF00575.18    74 seq146_BIOID50639    -           1061   1.3e-16   60.2   0.0   1   1   6.3e-20   2.9e-16   59.2   0.0     2    73    36   118    35   119 0.97 S1 RNA binding domain
IU_nuc_hydro         PF01156.14   314 seq147_BIOID50639    -            313   2.7e-95  319.1   0.1   1   1   2.4e-99   3.3e-95  318.8   0.1     1   311     3   307     3   309 0.94 Inosine-uridine preferring nucleoside hydrolase
TPP_enzyme_N         PF02776.13   172 seq148_BIOID50639    -            562   3.2e-59  199.1   0.1   1   1   2.1e-62   9.8e-59  197.5   0.0     2   168    14   179    13   183 0.98 Thiamine pyrophosphate enzyme, N-terminal TPP binding domain
TPP_enzyme_C         PF02775.16   153 seq148_BIOID50639    -            562   1.7e-48  163.9   0.1   1   1     1e-51   4.6e-48  162.5   0.1     1   153   390   538   390   538 0.97 Thiamine pyrophosphate enzyme, C-terminal TPP binding domain
TPP_enzyme_M         PF00205.17   137 seq148_BIOID50639    -            562   2.6e-43  146.9   1.4   1   1   2.8e-46   1.3e-42  144.6   0.3     1   137   201   334   201   334 0.98 Thiamine pyrophosphate enzyme, central domain
Oxidored_q4          PF00507.14   102 seq149_BIOID50639    -            147   7.6e-27   92.9   1.1   1   1   5.5e-31   7.6e-27   92.9   0.8     2   102    26   125    25   125 0.95 NADH-ubiquinone/plastoquinone oxidoreductase, chain 3
RNase_T              PF00929.19   164 seq150_BIOID50639    -            215   9.4e-37  126.7   0.1   1   1   7.9e-41   1.1e-36  126.5   0.0     1   164    20   194    20   194 0.96 Exonuclease
Helicase_C_2         PF13307.1    167 seq151_BIOID50639    -            761   4.9e-26   91.5   0.0   1   1   2.3e-29   7.7e-26   90.9   0.0     8   165   578   733   571   735 0.93 Helicase C-terminal domain
DEAD                 PF00270.24   173 seq151_BIOID50639    -            761   3.5e-09   36.2   0.1   1   1     2e-09   6.8e-06   25.5   0.0    12    78    88   153    73   171 0.74 DEAD/DEAH box helicase
DEAD_2               PF06733.10   174 seq151_BIOID50639    -            761   1.3e-08   34.3   0.0   1   1   6.7e-12   2.3e-08   33.5   0.0   103   167   245   308   195   314 0.87 DEAD_2
FeoB_N               PF02421.13   189 seq152_BIOID50639    -            777   2.6e-71  238.6   0.1   1   1   2.2e-74     5e-71  237.7   0.0     2   187     9   196     8   198 0.94 Ferrous iron transport protein B
Gate                 PF07670.9    109 seq152_BIOID50639    -            777   7.3e-48  160.8  20.5   1   2   5.2e-18   1.2e-14   54.0   2.5     3   106   356   447   354   454 0.94 Nucleoside recognition
Gate                 PF07670.9    109 seq152_BIOID50639    -            777   7.3e-48  160.8  20.5   2   2   2.7e-38   6.2e-35  119.2   0.3     1   107   516   693   516   695 0.99 Nucleoside recognition
FeoB_C               PF07664.7     54 seq152_BIOID50639    -            777   3.3e-21   74.3   2.1   1   1   1.4e-24   3.3e-21   74.3   1.5     1    54   458   511   458   511 0.99 Ferrous iron transport protein B C terminus
MMR_HSR1             PF01926.18   114 seq152_BIOID50639    -            777     2e-17   63.1   0.0   1   1   1.7e-20   3.8e-17   62.2   0.0     2   113    10   124     9   125 0.68 50S ribosome-binding GTPase
SRPRB                PF09439.5    181 seq152_BIOID50639    -            777     3e-06   26.4   0.0   1   1   2.2e-09   5.1e-06   25.7   0.0     5    71     9    76     5   130 0.67 Signal recognition particle receptor beta subunit
Cys_Met_Meta_PP      PF01053.15   386 seq153_BIOID50639    -            404  6.5e-140  465.6   0.0   1   1  1.6e-143  7.4e-140  465.4   0.0     1   385    24   398    24   399 0.99 Cys/Met metabolism PLP-dependent enzyme
Aminotran_1_2        PF00155.16   363 seq153_BIOID50639    -            404   9.8e-08   31.2   0.0   1   1   3.2e-11   1.4e-07   30.6   0.0    49   192    75   196    61   229 0.84 Aminotransferase class I and II
Aminotran_5          PF00266.14   371 seq153_BIOID50639    -            404   9.1e-05   21.2   0.0   1   1   3.3e-08   0.00015   20.5   0.0    68   201    91   216    62   232 0.84 Aminotransferase class-V
Hydrolase_3          PF08282.7    254 seq154_BIOID50639    -            270   3.9e-68  229.6   0.0   1   1   9.6e-72   4.4e-68  229.5   0.0     1   254     6   264     6   264 0.95 haloacid dehalogenase-like hydrolase
S6PP                 PF05116.8    247 seq154_BIOID50639    -            270   5.4e-16   58.5   0.0   1   2   4.5e-09     2e-05   23.8   0.0     3    79     4    82     2   144 0.79 Sucrose-6F-phosphate phosphohydrolase
S6PP                 PF05116.8    247 seq154_BIOID50639    -            270   5.4e-16   58.5   0.0   2   2     8e-12   3.6e-08   32.8   0.0   144   214   175   244   155   268 0.80 Sucrose-6F-phosphate phosphohydrolase
Hydrolase            PF00702.21   204 seq154_BIOID50639    -            270   9.2e-09   36.0   1.3   1   1     1e-11   4.6e-08   33.7   0.9     1   204     3   232     3   232 0.60 haloacid dehalogenase-like hydrolase
DUF892               PF05974.7    159 seq156_BIOID50639    -            173   2.9e-56  189.5  14.5   1   1   2.4e-60   3.3e-56  189.3  10.1     1   159    12   170    12   170 0.98 Domain of unknown function (DUF892)
Sulfatase            PF00884.18   379 seq158_BIOID50639    -            551   5.8e-98  328.2   2.0   1   1  1.5e-101   6.8e-98  328.0   1.4     1   377    86   514    86   516 0.96 Sulfatase
Bax1-I               PF01027.15   205 seq159_BIOID50639    -             71   1.4e-14   54.0   6.0   1   1   1.2e-18   1.6e-14   53.9   4.1   138   205     1    65     1    65 0.94 Inhibitor of apoptosis-promoting Bax1
AA_kinase            PF00696.23   241 seq160_BIOID50639    -            449   2.6e-47  161.2   0.1   1   1   8.6e-51   3.9e-47  160.7   0.1     2   240     4   277     3   278 0.81 Amino acid kinase family
ACT                  PF01842.20    66 seq160_BIOID50639    -            449   6.5e-08   31.7   0.0   1   1   2.6e-09   1.2e-05   24.5   0.0    11    42   322   355   316   379 0.74 ACT domain
HD                   PF01966.17   122 seq161_BIOID50639    -            231   5.8e-15   55.2   0.7   1   1   9.1e-19   1.2e-14   54.1   0.5     4   121    29   131    27   132 0.90 HD domain
HTH_1                PF00126.22    60 seq162_BIOID50639    -            367   6.4e-18   64.1   0.1   1   1   1.8e-21   1.2e-17   63.2   0.0     1    58    77   134    77   135 0.97 Bacterial regulatory helix-turn-helix protein, lysR family
LysR_substrate       PF03466.15   209 seq162_BIOID50639    -            367   3.4e-16   58.8   0.0   1   1   7.8e-20   5.3e-16   58.2   0.0    32   205   191   362   169   366 0.89 LysR substrate binding domain
Plasmid_Txe          PF06769.8     80 seq164_BIOID50639    -             84   1.2e-43  146.7   0.6   1   1   1.9e-47   1.3e-43  146.6   0.4     1    80     5    84     5    84 0.99 Plasmid encoded toxin Txe
Plasmid_stabil       PF05016.9     90 seq164_BIOID50639    -             84   4.3e-05   23.6   0.0   1   1   6.9e-09   4.7e-05   23.5   0.0    16    78    12    77     4    83 0.82 Plasmid stabilisation system protein
Trp_Tyr_perm         PF03222.8    394 seq166_BIOID50639    -            423   6.1e-06   25.1  35.8   1   1   7.6e-10     1e-05   24.4  24.8     7   374    21   404    17   416 0.76 Tryptophan/tyrosine permease family
AAA_32               PF13654.1    509 seq167_BIOID50639    -            586   5.5e-18   64.8   0.0   1   1   1.1e-21   7.5e-18   64.3   0.0   322   469   140   286    68   322 0.85 AAA domain
Lon_C                PF05362.8    205 seq167_BIOID50639    -            586   2.2e-10   40.1   0.0   1   1     5e-14   3.4e-10   39.4   0.0   108   203   435   541   431   543 0.81 Lon protease (S16) C-terminal proteolytic domain
Lactamase_B          PF00753.22   194 seq168_BIOID50639    -            665   2.9e-37  128.1   0.2   1   1   3.1e-41   4.3e-37  127.5   0.1     2   194   134   359   133   359 0.99 Metallo-beta-lactamase superfamily
DUF1656              PF07869.7     58 seq169_BIOID50639    -             78   3.3e-18   65.1   9.6   1   1   2.4e-22   3.3e-18   65.1   6.7     3    57    16    70    14    72 0.95 Protein of unknown function (DUF1656)
Transposase_31       PF04754.7    205 seq170_BIOID50639    -            300   7.3e-81  270.3   0.3   1   1   7.4e-85     1e-80  269.8   0.2     1   203     7   207     7   209 0.98 Putative transposase, YhgA-like
Glyco_hydro_4        PF02056.11   183 seq171_BIOID50639    -            212     1e-73  246.4   0.0   1   1   8.7e-78   1.2e-73  246.2   0.0     1   182     5   184     5   185 0.99 Family 4 glycosyl hydrolase
HycI                 PF01750.13   130 seq172_BIOID50639    -            195   4.8e-39  132.7   0.0   1   1   4.3e-43   5.8e-39  132.4   0.0     1   129    23   151    23   152 0.99 Hydrogenase maturation protease
ABC_tran             PF00005.22   118 seq173_BIOID50639    -            262   1.8e-24   86.2   0.0   1   1   4.6e-28   3.1e-24   85.4   0.0     1   117    44   180    44   181 0.89 ABC transporter
DNA_photolyase       PF00875.13   165 seq174_BIOID50639    -             58   8.9e-14   51.4   0.9   1   1   7.2e-18   9.8e-14   51.3   0.6     2    48     5    52     4    57 0.84 DNA photolyase
FUSC                 PF04632.7    650 seq178_BIOID50639    -            352   1.3e-16   60.1   2.0   1   1   2.3e-20   1.5e-16   59.8   1.4     3   281    21   313    19   348 0.81 Fusaric acid resistance protein family
FUSC_2               PF13515.1    128 seq178_BIOID50639    -            352   2.8e-13   49.7  12.8   1   1   6.3e-17   4.3e-13   49.1   8.8     2   128    33   158    28   158 0.83 Fusaric acid resistance protein-like
MobA_MobL            PF03389.10   216 seq179_BIOID50639    -            744   1.8e-57  194.1  10.6   1   1   4.3e-61   5.9e-57  192.4   2.6     2   216    47   242    46   242 0.98 MobA/MobL family
YmgB                 PF10798.3     61 seq180_BIOID50639    -             97   1.1e-07   31.4   1.4   1   1   1.1e-11   1.5e-07   31.0   0.9     3    61    40    97    38    97 0.94 Biofilm development protein YmgB/AriR
Ribosomal_L3         PF00297.17   263 seq181_BIOID50639    -            209     5e-50  170.2  10.0   1   1   1.6e-52   2.2e-48  164.8   6.9     1   263     8   204     8   204 0.99 Ribosomal protein L3
MTS                  PF05175.9    170 seq183_BIOID50639    -            310   1.2e-20   73.4   0.0   1   1   1.5e-23   1.9e-20   72.8   0.0    31   138   132   260   124   273 0.92 Methyltransferase small domain
Methyltransf_26      PF13659.1    117 seq183_BIOID50639    -            310     6e-19   68.0   0.0   1   1     8e-22   9.9e-19   67.3   0.0     2   116   134   263   133   264 0.92 Methyltransferase domain
Methyltransf_31      PF13847.1    152 seq183_BIOID50639    -            310   3.2e-16   59.1   0.0   1   1   4.4e-19   5.5e-16   58.3   0.0     2   118   131   270   130   294 0.80 Methyltransferase domain
Methyltransf_18      PF12847.2    112 seq183_BIOID50639    -            310   5.5e-13   49.3   0.0   1   1   8.6e-16   1.1e-12   48.4   0.0     3   110   134   261   132   263 0.82 Methyltransferase domain
PrmA                 PF06325.8    295 seq183_BIOID50639    -            310   1.7e-08   33.8   0.0   1   1     2e-11   2.5e-08   33.2   0.0   159   232   130   207   124   208 0.84 Ribosomal protein L11 methyltransferase (PrmA)
Methyltransf_25      PF13649.1    101 seq183_BIOID50639    -            310   1.1e-07   31.9   0.0   1   1   1.9e-10   2.3e-07   30.9   0.0     1    73   136   206   136   256 0.90 Methyltransferase domain
UPF0020              PF01170.13   180 seq183_BIOID50639    -            310   1.6e-06   27.7   0.0   1   1   2.2e-09   2.7e-06   26.9   0.0    30   117   134   211   123   218 0.85 Putative RNA methylase family UPF0020
Methyltransf_15      PF09445.5    164 seq183_BIOID50639    -            310   2.4e-06   27.1   0.0   1   1   2.9e-09   3.6e-06   26.5   0.0     3    79   135   209   133   214 0.92 RNA cap guanine-N2 methyltransferase
Met_10               PF02475.11   200 seq183_BIOID50639    -            310   4.6e-06   26.2   0.0   1   1   6.3e-09   7.8e-06   25.4   0.0   100   179   131   210   122   222 0.91 Met-10+ like-protein
Ubie_methyltran      PF01209.13   233 seq183_BIOID50639    -            310   4.7e-05   22.5   0.0   1   1     6e-08   7.4e-05   21.8   0.0    45    98   130   182   121   196 0.88 ubiE/COQ5 methyltransferase family
Cons_hypoth95        PF03602.10   183 seq183_BIOID50639    -            310   8.8e-05   21.8   0.0   1   1   1.2e-07   0.00014   21.1   0.0    42   128   132   214   116   227 0.80 Conserved hypothetical protein 95
LysR_substrate       PF03466.15   209 seq184_BIOID50639    -            302   6.4e-33  113.5   0.0   1   1   1.2e-36   8.5e-33  113.1   0.0     4   206    91   290    88   292 0.96 LysR substrate binding domain
HTH_1                PF00126.22    60 seq184_BIOID50639    -            302   1.2e-19   69.6   0.6   1   1     4e-23   2.7e-19   68.5   0.4     3    59     7    63     5    64 0.96 Bacterial regulatory helix-turn-helix protein, lysR family
Cytochrom_B_N        PF00033.14   188 seq187_BIOID50639    -            211   1.7e-23   82.8  20.0   1   1   3.3e-27   2.3e-23   82.4  13.8     2   188     8   184     7   184 0.88 Cytochrome b(N-terminal)/b6/petB
Ni_hydr_CYTB         PF01292.15   182 seq187_BIOID50639    -            211   3.2e-22   78.6  18.2   1   1   5.9e-26     4e-22   78.3  12.6     1   182     9   184     9   184 0.88 Prokaryotic cytochrome b561
Dynamin_N            PF00350.18   168 seq188_BIOID50639    -            523   5.9e-19   68.3   0.0   1   1   3.8e-22   1.7e-18   66.8   0.0     1   148    72   278    72   300 0.79 Dynamin family
MMR_HSR1             PF01926.18   114 seq188_BIOID50639    -            523   1.7e-08   34.3   0.1   1   1   5.4e-11   2.4e-07   30.6   0.0     2   114    72   298    71   298 0.78 50S ribosome-binding GTPase
FecR                 PF04773.8     98 seq189_BIOID50639    -            317   2.7e-17   62.6   0.8   1   1   3.1e-21   4.3e-17   62.0   0.6     2    98   110   203   109   203 0.90 FecR protein
Aconitase            PF00330.15   465 seq191_BIOID50639    -            891  2.1e-185  616.5   0.0   1   1  3.7e-189  2.6e-185  616.2   0.0     1   465    57   562    57   562 0.99 Aconitase family (aconitate hydratase)
Aconitase_C          PF00694.14   131 seq191_BIOID50639    -            891   8.3e-49  164.9   0.0   1   1   2.7e-52   1.8e-48  163.8   0.0     3   130   691   818   689   819 0.98 Aconitase C-terminal domain
Peripla_BP_2         PF01497.13   238 seq193_BIOID50639    -            296   8.2e-27   93.7   0.0   1   1   6.9e-31   9.4e-27   93.5   0.0     1   235    38   270    38   273 0.94 Periplasmic binding protein
Peptidase_M24        PF00557.19   205 seq195_BIOID50639    -            361   4.2e-63  212.6   0.1   1   1     8e-67   5.5e-63  212.2   0.0     1   205   134   342   134   342 0.94 Metallopeptidase family M24
Creatinase_N         PF01321.13   131 seq195_BIOID50639    -            361   2.3e-14   53.9   0.1   1   1   6.5e-18   4.4e-14   53.0   0.1     2   130     4   126     4   127 0.91 Creatinase/Prolidase N-terminal domain
Ribosomal_L5_C       PF00673.16    95 seq196_BIOID50639    -            179   3.2e-42  142.0   0.0   1   1   7.3e-46     5e-42  141.4   0.0     1    94    84   177    84   178 0.99 ribosomal L5P family C-terminus
Ribosomal_L5         PF00281.14    56 seq196_BIOID50639    -            179   2.8e-25   87.7   0.1   1   1   7.4e-29     5e-25   86.9   0.0     1    56    24    80    23    80 0.98 Ribosomal protein L5
NTP_transferase      PF00483.18   248 seq198_BIOID50639    -            301   1.6e-21   76.6   0.0   1   1   2.9e-25     2e-21   76.3   0.0     1   242     9   277     9   282 0.85 Nucleotidyl transferase
NTP_transf_3         PF12804.2    179 seq198_BIOID50639    -            301   3.4e-07   30.5   0.0   1   1   7.3e-11     5e-07   29.9   0.0     2   112    11   152    10   264 0.72 MobA-like NTP transferase domain
GATase               PF00117.23   192 seq199_BIOID50639    -            187   1.8e-61  206.8   0.0   1   1   2.9e-65     2e-61  206.7   0.0     1   190     3   186     3   187 0.96 Glutamine amidotransferase class-I
Peptidase_C26        PF07722.8    217 seq199_BIOID50639    -            187   6.9e-10   38.6   0.0   1   1   1.4e-13   9.6e-10   38.1   0.0   104   217    70   170    49   170 0.87 Peptidase C26
Phage_integr_N       PF02899.12    84 seq200_BIOID50639    -            195   9.9e-12   44.7   0.3   1   1   2.6e-14   3.5e-10   39.7   0.0     2    81   102   176   101   178 0.93 Phage integrase, N-terminal SAM-like domain
MutS_V               PF00488.16   235 seq201_BIOID50639    -            853  7.7e-105  349.3   0.0   1   1  4.6e-108  1.3e-104  348.6   0.0     1   234   567   798   567   799 0.99 MutS domain V
MutS_III             PF05192.13   204 seq201_BIOID50639    -            853   6.7e-49  166.3   2.6   1   1   4.5e-52   1.2e-48  165.4   1.8     1   204   271   560   271   560 0.96 MutS domain III
MutS_I               PF01624.15   113 seq201_BIOID50639    -            853   6.2e-44  148.5   0.0   1   1   6.1e-47   1.7e-43  147.1   0.0     1   112    11   122    11   123 0.99 MutS domain I
MutS_II              PF05188.12   137 seq201_BIOID50639    -            853   1.9e-33  115.3   0.0   1   1   1.6e-36   4.5e-33  114.1   0.0     1   137   131   256   131   256 0.98 MutS domain II
MutS_IV              PF05190.13    92 seq201_BIOID50639    -            853   3.8e-28   97.3   0.1   1   1   3.6e-31   9.9e-28   96.0   0.1     1    90   428   517   428   519 0.97 MutS family domain IV
DrsE                 PF02635.10   117 seq202_BIOID50639    -            128   5.2e-27   94.1   0.1   1   1   4.3e-31   5.8e-27   94.0   0.1     1   117     1   128     1   128 0.96 DsrE/DsrF-like family
YCII                 PF03795.9     95 seq203_BIOID50639    -            130   3.1e-29  100.8   0.0   1   1   5.4e-33   3.7e-29  100.6   0.0     2    95    34   127    33   127 0.99 YCII-related domain
DsrC                 PF04358.8    109 seq204_BIOID50639    -            128   4.4e-46  155.5   0.0   1   1   3.7e-50     5e-46  155.3   0.0     3   109    22   128    20   128 0.98 DsrC like protein
polyprenyl_synt      PF00348.12   260 seq205_BIOID50639    -            323   3.7e-90  301.1   0.0   1   1   3.2e-94   4.4e-90  300.9   0.0     2   257    32   282    31   285 0.97 Polyprenyl synthetase
DUF718               PF05336.8    106 seq207_BIOID50639    -            104   3.7e-37  126.2   0.6   1   1     3e-41   4.1e-37  126.1   0.4     2   105     3   103     2   104 0.99 Domain of unknown function (DUF718)
HlyD                 PF00529.15   306 seq208_BIOID50639    -            285   2.2e-46  158.4   6.4   1   2   1.4e-22   3.8e-19   69.0   1.7     1    78    43   120    43   128 0.92 HlyD family secretion protein
HlyD                 PF00529.15   306 seq208_BIOID50639    -            285   2.2e-46  158.4   6.4   2   2     1e-29   2.8e-26   92.4   0.2   139   302   127   278   116   282 0.91 HlyD family secretion protein
HlyD_2               PF12700.2    328 seq208_BIOID50639    -            285     1e-21   77.3   0.3   1   1   5.1e-25   1.4e-21   76.9   0.2    15   239    38   229    31   242 0.86 HlyD family secretion protein
HlyD_3               PF13437.1    105 seq208_BIOID50639    -            285   9.2e-19   67.6   0.1   1   1   2.1e-15   5.7e-12   45.7   0.0     1    82   153   232   153   248 0.90 HlyD family secretion protein
Biotin_lipoyl_2      PF13533.1     50 seq208_BIOID50639    -            285     4e-18   64.7   2.2   1   1   1.9e-18   5.1e-15   54.7   0.7     1    50    43    92    43   103 0.89 Biotin-lipoyl like
FAD_binding_7        PF03441.9    277 seq209_BIOID50639    -            399  5.1e-107  357.0   1.1   1   1  9.3e-111  6.4e-107  356.7   0.8     3   276   132   395   130   396 0.96 FAD binding domain of DNA photolyase
DNA_photolyase       PF00875.13   165 seq209_BIOID50639    -            399     2e-21   76.3   0.1   1   1   1.2e-24   8.3e-21   74.3   0.0    76   159    11    95     2   101 0.90 DNA photolyase
Fer4_7               PF12838.2     52 seq210_BIOID50639    -            164   6.7e-15   55.1  26.9   1   2     8e-11   1.1e-07   32.0   7.4     1    50    36    81    36    83 0.94 4Fe-4S dicluster domain
Fer4_7               PF12838.2     52 seq210_BIOID50639    -            164   6.7e-15   55.1  26.9   2   2     6e-10   8.2e-07   29.1   5.7     3    52   108   155   101   155 0.91 4Fe-4S dicluster domain
Fer4_9               PF13187.1     55 seq210_BIOID50639    -            164   1.6e-14   53.7  24.7   1   2     2e-09   2.7e-06   27.4   7.6     2    52    37    81    36    83 0.92 4Fe-4S dicluster domain
Fer4_9               PF13187.1     55 seq210_BIOID50639    -            164   1.6e-14   53.7  24.7   2   2   5.8e-11     8e-08   32.3   4.0     4    55   109   156   108   156 0.86 4Fe-4S dicluster domain
Fer4                 PF00037.22    24 seq210_BIOID50639    -            164   3.4e-14   51.6  25.1   1   1     3e-10   4.1e-07   29.2   1.0     3    24   136   157   134   157 0.90 4Fe-4S binding domain
Fer4_10              PF13237.1     52 seq210_BIOID50639    -            164   9.7e-10   37.9  27.5   1   1   4.3e-09   5.9e-06   25.8   6.3     8    52    36    80    32    80 0.81 4Fe-4S dicluster domain
Fer4_4               PF12800.2     17 seq210_BIOID50639    -            164   7.4e-09   35.1  30.9   1   3   2.1e-05     0.028   14.6   0.9     4    15    37    48    31    54 0.91 4Fe-4S binding domain
Fer4_4               PF12800.2     17 seq210_BIOID50639    -            164   7.4e-09   35.1  30.9   2   3   0.00018      0.25   11.6   1.0     4    15   102   118   100   127 0.75 4Fe-4S binding domain
Fer4_4               PF12800.2     17 seq210_BIOID50639    -            164   7.4e-09   35.1  30.9   3   3   1.4e-06    0.0019   18.2   2.7     1    16   138   153   138   155 0.91 4Fe-4S binding domain
Fer4_6               PF12837.2     24 seq210_BIOID50639    -            164   7.6e-09   34.9  30.8   1   1   1.3e-08   1.8e-05   24.2   1.2     5    24   137   156   134   156 0.90 4Fe-4S binding domain
DUF188               PF02639.9    130 seq211_BIOID50639    -            152     1e-50  170.3   0.0   1   1   8.8e-55   1.2e-50  170.1   0.0     1   127    17   143    17   146 0.98 Uncharacterized BCR, YaiI/YqxD family COG1671
SMP_2                PF10144.4    213 seq212_BIOID50639    -            214   4.9e-99  329.5   0.3   1   1  4.1e-103   5.6e-99  329.3   0.2     1   213     1   210     1   210 0.99 Bacterial virulence factor haemolysin
SpoU_methylase       PF00588.14   142 seq215_BIOID50639    -            246   1.2e-31  109.3   0.1   1   1   1.3e-35   1.8e-31  108.8   0.1     2   142     5   154     4   154 0.89 SpoU rRNA Methylase family
FKBP_C               PF00254.23    94 seq216_BIOID50639    -            206   3.8e-27   94.0   0.0   1   1   9.7e-31   6.6e-27   93.2   0.0     5    94   117   203   114   203 0.96 FKBP-type peptidyl-prolyl cis-trans isomerase
FKBP_N               PF01346.13   124 seq216_BIOID50639    -            206   3.6e-23   81.8   0.0   1   1   6.4e-27   4.4e-23   81.5   0.0    17   124     5   108     1   108 0.96 Domain amino terminal to FKBP-type peptidyl-prolyl isomerase
NAD_binding_10       PF13460.1    183 seq217_BIOID50639    -            274   3.2e-15   56.5   0.0   1   1   1.5e-18   5.2e-15   55.8   0.0     1   181     4   201     4   203 0.82 NADH(P)-binding
Epimerase            PF01370.16   236 seq217_BIOID50639    -            274   2.9e-11   43.1   0.0   1   1   5.7e-13   1.9e-09   37.1   0.0     8   236    10   213     4   213 0.74 NAD dependent epimerase/dehydratase family
UDPG_MGDP_dh_N       PF03721.9    185 seq217_BIOID50639    -            274   4.3e-07   29.3   0.0   1   1     5e-10   1.7e-06   27.4   0.0     1   133     2   125     2   136 0.76 UDP-glucose/GDP-mannose dehydrogenase family, NAD binding domain
NAD_binding_2        PF03446.10   162 seq217_BIOID50639    -            274   8.9e-06   25.5   0.0   1   1   3.8e-09   1.3e-05   25.0   0.0     1   101     1   120     1   131 0.69 NAD binding domain of 6-phosphogluconate dehydrogenase
PyrI                 PF01948.13    96 seq219_BIOID50639    -            153   7.1e-37  125.2   0.0   1   1   1.5e-40     1e-36  124.6   0.0     2    94     5    97     4    99 0.97 Aspartate carbamoyltransferase regulatory chain, allosteric domain
PyrI_C               PF02748.10    52 seq219_BIOID50639    -            153   7.8e-21   73.1   1.7   1   1   1.8e-24   1.2e-20   72.5   1.2     1    51   101   151   101   152 0.95 Aspartate carbamoyltransferase regulatory chain, metal binding domain
Oxidored_q6          PF01058.17   131 seq220_BIOID50639    -            220   2.2e-22   78.9   0.2   1   1   2.2e-26     3e-22   78.5   0.1     4   129    64   170    62   172 0.82 NADH ubiquinone oxidoreductase, 20 Kd subunit
RHS                  PF03527.9     41 seq222_BIOID50639    -            236   1.8e-09   37.1   0.3   1   1   1.3e-13   1.8e-09   37.1   0.2    13    41     2    30     2    30 0.96 RHS protein
PfkB                 PF00294.19   301 seq223_BIOID50639    -            404   3.6e-64  216.6   1.0   1   1   1.4e-67   4.7e-64  216.2   0.7     2   298    92   383    91   386 0.96 pfkB family carbohydrate kinase
Phos_pyr_kin         PF08543.7    246 seq223_BIOID50639    -            404     8e-17   61.1   0.1   1   1     4e-20   1.4e-16   60.4   0.0   104   235   253   377   241   388 0.91 Phosphomethylpyrimidine kinase
HTH_DeoR             PF08220.7     57 seq223_BIOID50639    -            404   2.7e-15   55.5   0.1   1   1   1.5e-18   5.2e-15   54.5   0.0     1    51     5    55     5    60 0.97 DeoR-like helix-turn-helix domain
Cytochrom_C_asm      PF01578.15   214 seq225_BIOID50639    -            245   1.1e-32  113.2  24.9   1   1     8e-37   1.1e-32  113.2  17.3     5   214     9   184     5   184 0.94 Cytochrome C assembly protein
Glutaredoxin         PF00462.19    60 seq226_BIOID50639    -             81   7.9e-14   51.2   0.0   1   1   6.6e-18     9e-14   51.0   0.0     1    57     3    58     3    61 0.95 Glutaredoxin
Prok-JAB             PF14464.1    105 seq227_BIOID50639    -            247   8.2e-19   67.0   0.1   1   1   2.1e-22   1.4e-18   66.2   0.1     3    96     3    98     1   109 0.93 Prokaryotic homologs of the JAB domain
NLPC_P60             PF00877.14   105 seq227_BIOID50639    -            247   4.9e-14   51.8   0.0   1   1     1e-17   6.9e-14   51.4   0.0     1   104   111   223   111   224 0.92 NlpC/P60 family
PRD                  PF00874.15    90 seq230_BIOID50639    -            120   0.00012   22.0   0.0   1   1   1.1e-08   0.00014   21.7   0.0     2    83    24   105    23   111 0.92 PRD domain
UPF0102              PF02021.12    93 seq231_BIOID50639    -            131   4.5e-36  122.5   0.1   1   1     4e-40   5.4e-36  122.2   0.0     1    92    22   115    22   116 0.98 Uncharacterised protein family UPF0102
Pertactin            PF03212.9    121 seq232_BIOID50639    -            863   5.3e-46  155.1   3.2   1   1   7.8e-50   5.3e-46  155.1   2.2     1   120   430   555   430   556 0.97 Pertactin
Autotransporter      PF03797.14   265 seq232_BIOID50639    -            863   2.5e-44  151.4  22.1   1   1   1.3e-47   9.2e-44  149.6  15.3     3   262   598   846   596   849 0.97 Autotransporter beta-domain
DUF3329              PF11808.3     90 seq233_BIOID50639    -            431   1.1e-31  108.5   6.1   1   1   8.1e-35   1.8e-31  107.9   4.2     2    90     4    92     3    92 0.98 Domain of unknown function (DUF3329)
HATPase_c            PF02518.21   111 seq233_BIOID50639    -            431   1.4e-30  105.1   0.0   1   1   1.1e-33   2.6e-30  104.3   0.0     2   110   314   423   313   424 0.98 Histidine kinase-, DNA gyrase B-, and HSP90-like ATPase
HisKA                PF00512.20    68 seq233_BIOID50639    -            431   2.6e-20   72.0   1.5   1   1   2.1e-23   4.9e-20   71.1   0.3     2    67   204   268   203   269 0.97 His Kinase A (phospho-acceptor) domain
PAS                  PF00989.19   113 seq233_BIOID50639    -            431   3.9e-11   42.6   0.0   1   1   3.7e-14   8.4e-11   41.5   0.0     2   113    99   194    98   194 0.95 PAS fold
HATPase_c_2          PF13581.1    125 seq233_BIOID50639    -            431   1.6e-08   34.2   0.0   1   1   1.3e-11   2.9e-08   33.4   0.0    30   114   316   408   281   420 0.83 Histidine kinase-like ATPase domain
HATPase_c_3          PF13589.1    137 seq233_BIOID50639    -            431   1.1e-06   28.2   0.0   1   1   7.7e-10   1.8e-06   27.5   0.0     3    93   318   410   316   429 0.78 Histidine kinase-, DNA gyrase B-, and HSP90-like ATPase
A2M_N_2              PF07703.9    136 seq234_BIOID50639    -           1653   2.2e-25   88.9   0.0   1   1   2.9e-28   6.5e-25   87.3   0.0     2   136   759   906   758   906 0.95 Alpha-2-macroglobulin family N-terminal region
A2M_N                PF01835.14    99 seq234_BIOID50639    -           1653   2.2e-23   82.2   0.2   1   1   1.3e-21   2.9e-18   65.8   0.0     2    99   388   479   387   479 0.93 MG2 domain
MG1                  PF11974.3     96 seq234_BIOID50639    -           1653   9.4e-15   54.8   0.2   1   1   6.8e-17   1.5e-13   51.0   0.1     1    94   289   381   289   383 0.97 Alpha-2-macroglobulin MG1 domain
A2M                  PF00207.17    92 seq234_BIOID50639    -           1653   3.2e-06   26.4   0.0   1   1   3.6e-09   8.3e-06   25.1   0.0     8    91   976  1056   971  1057 0.94 Alpha-2-macroglobulin family
A2M_comp             PF07678.9    246 seq234_BIOID50639    -           1653   6.3e-05   22.2   0.0   1   1   6.9e-08   0.00016   20.9   0.0     2    66  1226  1291  1225  1309 0.86 A-macroglobulin complement component
Elong-fact-P_C       PF09285.6     56 seq236_BIOID50639    -            188   5.3e-27   92.8   1.0   1   1   2.4e-30   1.1e-26   91.8   0.2     1    56   131   186   131   186 0.99 Elongation factor P, C-terminal
EFP                  PF01132.15    55 seq236_BIOID50639    -            188   3.2e-24   84.2   0.1   1   1   1.2e-27   5.5e-24   83.4   0.0     3    55    71   123    69   123 0.97 Elongation factor P (EF-P) OB domain
EFP_N                PF08207.7     58 seq236_BIOID50639    -            188   5.8e-24   83.6   0.0   1   1   4.5e-27     2e-23   81.8   0.0     3    57     7    61     5    62 0.97 Elongation factor P (EF-P) KOW-like domain
ACCA                 PF03255.9    145 seq239_BIOID50639    -            319     6e-65  217.1   0.2   1   1   1.9e-68   8.7e-65  216.5   0.1     2   145     5   151     4   151 0.97 Acetyl co-enzyme A carboxylase carboxyltransferase alpha subunit
Carboxyl_trans       PF01039.17   493 seq239_BIOID50639    -            319   1.5e-18   66.3   0.1   1   1   4.1e-22   1.9e-18   66.0   0.0   272   473    85   288    58   300 0.84 Carboxyl transferase domain
MdcE                 PF06833.6    234 seq239_BIOID50639    -            319   6.6e-06   25.3   0.0   1   1     2e-09   9.1e-06   24.9   0.0     5   176    88   262    84   313 0.81 Malonate decarboxylase gamma subunit (MdcE)
DUF892               PF05974.7    159 seq242_BIOID50639    -            168   2.7e-46  157.1   0.3   1   1   2.2e-50     3e-46  157.0   0.2     4   157     5   155     2   157 0.98 Domain of unknown function (DUF892)
NadA                 PF02445.11   296 seq244_BIOID50639    -            347  2.8e-105  351.2   0.0   1   1  2.3e-109  3.2e-105  351.0   0.0     2   295    31   340    30   341 0.98 Quinolinate synthetase A protein
PFK                  PF00365.15   282 seq245_BIOID50639    -            320  1.2e-129  431.1   2.2   1   1  1.1e-133  1.5e-129  430.8   1.6     1   281     3   277     3   278 0.98 Phosphofructokinase
RNase_PH             PF01138.16   132 seq246_BIOID50639    -            238   2.8e-27   95.5   0.0   1   1   6.9e-31   4.7e-27   94.7   0.0     1   129    10   140    10   142 0.93 3' exoribonuclease family, domain 1
RNase_PH_C           PF03725.10    68 seq246_BIOID50639    -            238   8.9e-13   47.8   0.7   1   1   2.4e-16   1.6e-12   47.0   0.5     1    66   157   222   157   224 0.96 3' exoribonuclease family, domain 2
Ribosomal_S2         PF00318.15   211 seq248_BIOID50639    -            241   1.6e-85  285.5   0.0   1   1   1.3e-89   1.8e-85  285.3   0.0     1   211     9   225     9   225 0.99 Ribosomal protein S2
DUF1795              PF08786.6    130 seq249_BIOID50639    -            199   7.3e-05   22.5   1.0   1   1   9.2e-09   0.00013   21.7   0.7     2   130    64   196    63   196 0.90 Domain of unknown function (DUF1795)
Aldedh               PF00171.17   462 seq250_BIOID50639    -            500  6.7e-163  542.1   0.0   1   1  5.9e-167  8.1e-163  541.9   0.0     5   462    34   496    31   496 0.97 Aldehyde dehydrogenase family
LysR_substrate       PF03466.15   209 seq251_BIOID50639    -            324   2.7e-16   59.2   0.0   1   1     7e-20   4.8e-16   58.3   0.0    55   207   147   303    91   305 0.81 LysR substrate binding domain
HTH_1                PF00126.22    60 seq251_BIOID50639    -            324   1.5e-12   46.8   0.0   1   1     4e-16   2.7e-12   46.1   0.0     2    59     9    66     8    67 0.97 Bacterial regulatory helix-turn-helix protein, lysR family
KGG                  PF10685.4     23 seq252_BIOID50639    -             57   2.5e-20   71.7  18.2   1   2   5.5e-14   7.5e-10   38.3   4.3     1    23    10    31    10    31 0.98 Stress-induced bacterial acidophilic repeat motif
KGG                  PF10685.4     23 seq252_BIOID50639    -             57   2.5e-20   71.7  18.2   2   2   2.5e-14   3.4e-10   39.5   2.8     1    23    32    53    32    53 0.99 Stress-induced bacterial acidophilic repeat motif
Sigma54_activat      PF00158.21   168 seq253_BIOID50639    -            528   3.1e-65  218.6   0.1   1   1   1.3e-68   4.3e-65  218.1   0.0     1   167   218   393   218   394 0.96 Sigma-54 interaction domain
PrpR_N               PF06506.6    175 seq253_BIOID50639    -            528   3.9e-58  195.6   0.1   1   1   1.7e-61   5.7e-58  195.0   0.1     2   171    29   197    28   202 0.98 Propionate catabolism activator
HTH_8                PF02954.14    42 seq253_BIOID50639    -            528   1.1e-10   40.8   0.1   1   1   2.4e-13   8.2e-10   37.9   0.0    11    40   498   527   498   528 0.98 Bacterial regulatory protein, Fis family
Mg_chelatase         PF01078.16   207 seq253_BIOID50639    -            528   3.1e-05   23.1   0.3   1   1   2.5e-08   8.6e-05   21.6   0.2     9   156   226   367   215   378 0.79 Magnesium chelatase, subunit ChlI
Acetyltransf_4       PF13420.1    155 seq255_BIOID50639    -            172   5.1e-22   78.3   0.0   1   1   2.9e-25   5.7e-22   78.2   0.0     1   152     3   154     3   157 0.92 Acetyltransferase (GNAT) domain
Acetyltransf_1       PF00583.19    83 seq255_BIOID50639    -            172     1e-17   63.8   0.0   1   1   8.8e-21   1.7e-17   63.0   0.0     2    82    57   136    56   137 0.95 Acetyltransferase (GNAT) family
Acetyltransf_3       PF13302.1    142 seq255_BIOID50639    -            172     1e-11   45.2   0.0   1   1   6.2e-15   1.2e-11   44.9   0.0     4   142     3   137     1   137 0.83 Acetyltransferase (GNAT) domain
Acetyltransf_10      PF13673.1    117 seq255_BIOID50639    -            172   5.7e-09   36.0   0.1   1   1   3.8e-12   7.4e-09   35.6   0.0     1   117    10   136    10   136 0.73 Acetyltransferase (GNAT) domain
Acetyltransf_7       PF13508.1     79 seq255_BIOID50639    -            172   6.7e-09   35.6   0.0   1   1     5e-12   9.8e-09   35.1   0.0     5    78    53   137    49   138 0.75 Acetyltransferase (GNAT) domain
FR47                 PF08445.5     86 seq255_BIOID50639    -            172   5.1e-09   35.6   0.0   1   1   4.5e-12   8.7e-09   34.9   0.0    26    80    84   139    79   144 0.91 FR47-like protein
DrsE                 PF02635.10   117 seq256_BIOID50639    -            119   1.4e-20   73.4   0.0   1   1   1.1e-24   1.6e-20   73.2   0.0     1   117     2   119     2   119 0.96 DsrE/DsrF-like family
ETF                  PF01012.16   164 seq257_BIOID50639    -            254   3.8e-32  111.1   0.7   1   1     4e-36   5.4e-32  110.6   0.5     8   164    28   183    22   183 0.92 Electron transfer flavoprotein domain
ABC_membrane         PF00664.18   275 seq258_BIOID50639    -            570   1.1e-19   70.8   2.1   1   1   4.1e-23   1.4e-19   70.4   1.5    29   272    20   266     1   269 0.83 ABC transporter transmembrane region
ABC_tran             PF00005.22   118 seq258_BIOID50639    -            570   1.1e-17   64.3   0.0   1   1   8.5e-21   2.9e-17   63.0   0.0     1   118   354   479   354   479 0.84 ABC transporter
AAA_16               PF13191.1    166 seq258_BIOID50639    -            570   5.9e-07   29.8   0.3   1   1   4.3e-10   1.5e-06   28.6   0.2    20   157   338   495   326   508 0.61 AAA ATPase domain
MmgE_PrpD            PF03972.9    445 seq259_BIOID50639    -            483  3.5e-178  592.2   0.0   1   1  2.9e-182    4e-178  592.0   0.0     2   445    14   475    13   475 0.98 MmgE/PrpD family
Sdh5                 PF03937.11    51 seq260_BIOID50639    -             88   3.7e-22   77.8   2.9   1   1   3.1e-26   4.2e-22   77.7   1.3     1    51    11    60    11    60 0.99 Flavinator of succinate dehydrogenase
hemP                 PF10636.4     38 seq261_BIOID50639    -             63   2.7e-16   58.7   1.9   1   1     9e-20   1.2e-15   56.6   0.9     1    38    26    63    26    63 0.98 Hemin uptake protein hemP
HyaE                 PF07449.6    107 seq263_BIOID50639    -            132   3.6e-40  136.0   0.0   1   1     3e-44   4.1e-40  135.8   0.0     1   107    10   116    10   116 0.99 Hydrogenase-1 expression protein HyaE
APH                  PF01636.18   239 seq264_BIOID50639    -            267   4.5e-29  101.7   2.7   1   1   7.5e-33   5.1e-29  101.5   1.9     3   239    16   258    14   258 0.84 Phosphotransferase enzyme family
Fructosamin_kin      PF03881.9    288 seq264_BIOID50639    -            267   0.00011   21.1   0.0   1   1   3.2e-08   0.00022   20.1   0.0    25   117    18   124     8   144 0.79 Fructosamine kinase
SIS                  PF01380.17   131 seq267_BIOID50639    -            321   3.9e-27   94.3   0.0   1   1   9.9e-31   6.8e-27   93.5   0.0     2   130    39   169    38   170 0.98 SIS domain
CBS                  PF00571.23    57 seq267_BIOID50639    -            321   7.1e-15   54.3   0.0   1   2   1.9e-08   0.00013   21.4   0.0     1    56   199   256   199   257 0.92 CBS domain
CBS                  PF00571.23    57 seq267_BIOID50639    -            321   7.1e-15   54.3   0.0   2   2   4.7e-10   3.2e-06   26.5   0.0     8    51   272   315   265   318 0.82 CBS domain
DEAD_assoc           PF08494.6    187 seq269_BIOID50639    -           1538     2e-58  197.1   0.0   1   1   1.9e-61   6.5e-58  195.4   0.0     2   186   679   867   678   868 0.96 DEAD/H associated
DEAD                 PF00270.24   173 seq269_BIOID50639    -           1538     6e-27   94.0   0.0   1   1   4.5e-30   1.5e-26   92.7   0.0     1   167    31   218    31   224 0.88 DEAD/DEAH box helicase
Helicase_C           PF00271.26    78 seq269_BIOID50639    -           1538     2e-13   49.8   0.1   1   1   1.9e-16   6.6e-13   48.2   0.0    12    75   354   417   348   419 0.96 Helicase conserved C-terminal domain
ResIII               PF04851.10   184 seq269_BIOID50639    -           1538   2.2e-07   30.7   0.0   1   1   1.4e-10   4.8e-07   29.6   0.0    23   182    42   217    21   219 0.74 Type III restriction enzyme, res subunit
Peptidase_M75        PF09375.5    285 seq270_BIOID50639    -            375   3.2e-51  174.2   6.3   1   1   6.2e-55   4.2e-51  173.8   4.3     1   285   135   368   135   368 0.96 Imelysin
Cupredoxin_1         PF13473.1    104 seq270_BIOID50639    -            375   3.3e-25   87.8   0.1   1   1   8.1e-29   5.6e-25   87.1   0.1     4   104    13   115    10   115 0.95 Cupredoxin-like domain
Flavodoxin_NdrI      PF07972.6    122 seq271_BIOID50639    -            136   5.1e-47  158.6   0.0   1   1   4.3e-51   5.8e-47  158.4   0.0     1   122     5   123     5   123 0.97 NrdI Flavodoxin like
adh_short            PF00106.20   167 seq272_BIOID50639    -            240   5.3e-16   58.8   0.2   1   1   1.6e-19   7.2e-16   58.4   0.1     3   166     9   170     8   171 0.87 short chain dehydrogenase
adh_short_C2         PF13561.1    243 seq272_BIOID50639    -            240   2.1e-07   30.9   0.0   1   1   5.8e-11   2.6e-07   30.5   0.0     8   192    18   193    13   238 0.71 Enoyl-(Acyl carrier protein) reductase
KR                   PF08659.5    181 seq272_BIOID50639    -            240   3.8e-07   29.8   0.5   1   1   1.6e-10   7.1e-07   28.9   0.4     4   172    10   175     8   184 0.84 KR domain
FMN_bind             PF04205.9     81 seq273_BIOID50639    -            206   2.6e-18   65.8   0.0   1   1     4e-22   5.5e-18   64.7   0.0     1    77    99   187    99   191 0.98 FMN-binding domain
RVT_1                PF00078.22   214 seq275_BIOID50639    -            361   1.6e-38  132.0   0.0   1   1   6.9e-42   3.1e-38  131.1   0.0    61   214    11   191     3   191 0.97 Reverse transcriptase (RNA-dependent DNA polymerase)
GIIM                 PF08388.6     80 seq275_BIOID50639    -            361   1.2e-11   44.1   4.3   1   1   3.6e-15   1.7e-11   43.6   1.1     3    69   214   280   212   303 0.85 Group II intron, maturase-specific domain
Intron_maturas2      PF01348.16   146 seq275_BIOID50639    -            361    0.0002   21.2   0.0   1   1   8.4e-08   0.00038   20.3   0.0    39    96   230   287   225   302 0.90 Type II intron maturase
YebG                 PF07130.7     75 seq276_BIOID50639    -             96   2.2e-34  116.8   1.4   1   1     2e-38   2.8e-34  116.5   1.0     1    74     1    74     1    75 0.99 YebG protein
BPL_LplA_LipB        PF03099.14   125 seq277_BIOID50639    -            321   9.6e-21   73.9   0.0   1   1   3.2e-24   1.4e-20   73.4   0.0     4   125    86   208    83   208 0.89 Biotin/lipoate A/B protein ligase family
HTH_11               PF08279.7     55 seq277_BIOID50639    -            321   8.3e-13   47.6   0.0   1   1   4.4e-16     2e-12   46.4   0.0     4    54     9    58     8    59 0.92 HTH domain
BPL_C                PF02237.12    48 seq277_BIOID50639    -            321   1.6e-11   43.5   0.2   1   1   8.9e-15   4.1e-11   42.2   0.1     1    48   271   317   271   317 0.97 Biotin protein ligase C terminal domain
CoA_binding          PF02629.14    96 seq279_BIOID50639    -            289   1.7e-30  105.2   0.7   1   1   4.9e-34   1.7e-30  105.2   0.5     1    96     6    99     6    99 0.99 CoA binding domain
Ligase_CoA           PF00549.14   153 seq279_BIOID50639    -            289   2.4e-20   72.5   0.6   1   1   1.2e-23     4e-20   71.8   0.4     1   152   151   271   151   272 0.96 CoA-ligase
Succ_CoA_lig         PF13607.1    138 seq279_BIOID50639    -            289   8.7e-12   44.7   0.0   1   1   4.4e-15   1.5e-11   43.9   0.0     1   138   145   284   145   287 0.83 Succinyl-CoA ligase like flavodoxin domain
5_3_exonuc_N         PF02739.11   169 seq280_BIOID50639    -            281   3.7e-25   88.1   0.0   1   1   8.1e-29   5.5e-25   87.5   0.0    35   149    56   172    35   188 0.90 5'-3' exonuclease, N-terminal resolvase-like domain
5_3_exonuc           PF01367.15   101 seq280_BIOID50639    -            281   1.2e-23   83.1   0.0   1   1   2.7e-27   1.8e-23   82.5   0.0     1    91   190   279   190   281 0.97 5'-3' exonuclease, C-terminal SAM fold
Mob_synth_C          PF06463.8    128 seq281_BIOID50639    -            354   5.3e-36  123.0   0.0   1   1   2.7e-39   9.3e-36  122.2   0.0     1   127   211   337   211   338 0.98 Molybdenum Cofactor Synthesis C
Radical_SAM          PF04055.16   166 seq281_BIOID50639    -            354   6.6e-27   94.5   0.0   1   1   2.7e-30   9.1e-27   94.1   0.0     2   166    44   206    43   206 0.97 Radical SAM superfamily
Fer4_12              PF13353.1    139 seq281_BIOID50639    -            354     2e-07   31.0   0.0   1   1   1.2e-10     4e-07   30.1   0.0    15   116    49   150    38   155 0.83 4Fe-4S single cluster domain
Fer4_14              PF13394.1    117 seq281_BIOID50639    -            354   6.5e-07   29.3   0.0   1   1   6.3e-10   2.2e-06   27.6   0.0     6    90    47   129    40   150 0.71 4Fe-4S single cluster domain
Ribosomal_L4         PF00573.17   192 seq282_BIOID50639    -            201   9.2e-66  220.7   1.1   1   1   7.6e-70     1e-65  220.6   0.7     2   191    13   198    12   199 0.99 Ribosomal protein L4/L1 family
Phos_pyr_kin         PF08543.7    246 seq283_BIOID50639    -            283     3e-26   92.0   0.1   1   1   1.2e-29   8.5e-26   90.5   0.0    60   234    88   266    66   275 0.90 Phosphomethylpyrimidine kinase
PfkB                 PF00294.19   301 seq283_BIOID50639    -            283   2.4e-16   59.6   0.0   1   1   4.5e-20   3.1e-16   59.2   0.0   137   281    96   256    38   263 0.84 pfkB family carbohydrate kinase
Ribosomal_S14        PF00253.16    55 seq284_BIOID50639    -            101   9.1e-25   85.7   0.7   1   1     9e-29   1.2e-24   85.2   0.5     1    55    46   100    46   100 0.98 Ribosomal protein S14p/S29e
FdhE                 PF04216.7    293 seq285_BIOID50639    -            309  2.3e-114  381.9   1.1   1   1  2.1e-118  2.8e-114  381.6   0.8     5   293    19   304     9   304 0.98 Protein involved in formate dehydrogenase formation
Vsr                  PF03852.10    75 seq286_BIOID50639    -            156   1.9e-34  116.9   0.1   1   1   2.3e-38   3.1e-34  116.2   0.1     1    73     2    74     2    76 0.98 DNA mismatch endonuclease Vsr
NapD                 PF03927.8     79 seq287_BIOID50639    -             87   7.2e-28   96.1   1.6   1   1   5.8e-32     8e-28   95.9   1.1     2    79     4    82     3    82 0.97 NapD protein
Trans_reg_C          PF00486.23    77 seq288_BIOID50639    -            269   1.2e-08   34.6   0.0   1   1   1.4e-12   1.9e-08   33.9   0.0     4    76    28   102    23   103 0.92 Transcriptional regulatory protein, C terminal
Acetyltransf_1       PF00583.19    83 seq290_BIOID50639    -            167   1.6e-13   50.4   0.2   1   1     1e-16   2.3e-13   49.8   0.1     2    83    66   145    65   145 0.96 Acetyltransferase (GNAT) family
Acetyltransf_10      PF13673.1    117 seq290_BIOID50639    -            167   3.3e-11   43.2   0.0   1   1   1.7e-14   3.9e-11   42.9   0.0     1   117    18   144    18   144 0.84 Acetyltransferase (GNAT) domain
Acetyltransf_7       PF13508.1     79 seq290_BIOID50639    -            167   4.8e-10   39.3   0.1   1   1   3.3e-13   7.4e-10   38.7   0.1     3    78    60   145    58   146 0.84 Acetyltransferase (GNAT) domain
Acetyltransf_4       PF13420.1    155 seq290_BIOID50639    -            167   6.1e-10   39.1   0.0   1   1   3.2e-13   7.3e-10   38.8   0.0     1   137    11   147    11   153 0.81 Acetyltransferase (GNAT) domain
Acetyltransf_3       PF13302.1    142 seq290_BIOID50639    -            167   8.7e-08   32.4   0.0   1   1   4.6e-11   1.1e-07   32.1   0.0     2   142     9   145     8   145 0.77 Acetyltransferase (GNAT) domain
FR47                 PF08445.5     86 seq290_BIOID50639    -            167   3.1e-05   23.5   0.0   1   1   2.4e-08   5.6e-05   22.7   0.0    19    81    85   148    82   151 0.90 FR47-like protein
ECH                  PF00378.15   245 seq293_BIOID50639    -            714   1.7e-60  204.0   0.5   1   1   6.7e-64   3.1e-60  203.2   0.4     6   195    14   208    11   259 0.89 Enoyl-CoA hydratase/isomerase family
3HCDH_N              PF02737.13   180 seq293_BIOID50639    -            714   1.9e-59  200.2   0.1   1   1   9.3e-63   4.2e-59  199.0   0.0     2   179   311   489   310   490 0.98 3-hydroxyacyl-CoA dehydrogenase, NAD binding domain
3HCDH                PF00725.17    97 seq293_BIOID50639    -            714   3.3e-37  126.6   0.0   1   2   3.6e-32   1.6e-28   98.8   0.0     1    97   492   586   492   586 0.99 3-hydroxyacyl-CoA dehydrogenase, C-terminal domain
3HCDH                PF00725.17    97 seq293_BIOID50639    -            714   3.3e-37  126.6   0.0   2   2   9.3e-09   4.2e-05   23.7   0.0     3    85   618   703   618   711 0.89 3-hydroxyacyl-CoA dehydrogenase, C-terminal domain
DUF2766              PF10964.3     79 seq294_BIOID50639    -             83   5.1e-51  170.3   2.9   1   1   4.1e-55   5.6e-51  170.2   2.0     1    79     1    79     1    79 0.99 Protein of unknown function (DUF2766)
DUF2058              PF09831.4    177 seq295_BIOID50639    -            183   6.5e-64  214.9   9.4   1   1   5.4e-68   7.4e-64  214.7   6.5     1   177     9   183     9   183 0.99 Uncharacterized protein conserved in bacteria (DUF2058)
MsyB                 PF13984.1    122 seq296_BIOID50639    -            125   6.9e-67  222.9  12.7   1   1   5.6e-71   7.7e-67  222.8   8.8     1   122     4   125     4   125 0.99 MsyB protein
SBP_bac_3            PF00497.15   225 seq298_BIOID50639    -            285   4.4e-72  241.8   0.7   1   1   3.8e-76   5.3e-72  241.6   0.5     2   224    63   280    62   281 0.97 Bacterial extracellular solute-binding proteins, family 3
Ribonuc_L-PSP        PF01042.16   121 seq301_BIOID50639    -            141   1.7e-45  153.5   0.7   1   1   1.5e-49     2e-45  153.3   0.5     1   120    20   139    20   140 0.98 Endoribonuclease L-PSP
Methyltransf_26      PF13659.1    117 seq302_BIOID50639    -            257   1.2e-16   60.7   0.0   1   1   1.6e-19     2e-16   59.9   0.0     3   116    59   182    57   183 0.87 Methyltransferase domain
MTS                  PF05175.9    170 seq302_BIOID50639    -            257   6.6e-14   51.5   0.0   1   1   7.9e-17   9.8e-14   50.9   0.0    33   145    58   186    42   204 0.82 Methyltransferase small domain
Methyltransf_18      PF12847.2    112 seq302_BIOID50639    -            257   1.2e-11   45.0   0.0   1   1   1.5e-14   1.9e-11   44.4   0.0     3    84    58   142    57   181 0.79 Methyltransferase domain
Methyltransf_31      PF13847.1    152 seq302_BIOID50639    -            257   1.3e-08   34.5   0.0   1   1   1.3e-11   1.6e-08   34.1   0.0     6   109    59   180    56   217 0.77 Methyltransferase domain
Cons_hypoth95        PF03602.10   183 seq302_BIOID50639    -            257     2e-07   30.4   0.0   1   1   2.2e-10   2.8e-07   30.0   0.0    43   129    57   142    47   168 0.84 Conserved hypothetical protein 95
Methyltransf_25      PF13649.1    101 seq302_BIOID50639    -            257   2.6e-06   27.5   0.0   1   1   3.1e-09   3.9e-06   27.0   0.0     2    74    61   137    60   175 0.79 Methyltransferase domain
Methyltransf_3       PF01596.12   205 seq302_BIOID50639    -            257   1.6e-06   27.2   0.0   1   1   1.8e-09   2.3e-06   26.7   0.0    26   112    38   123    25   134 0.87 O-methyltransferase
UPF0020              PF01170.13   180 seq302_BIOID50639    -            257     3e-06   26.8   0.0   1   1   3.4e-09   4.2e-06   26.3   0.0    53   117    77   138    52   172 0.79 Putative RNA methylase family UPF0020
PrmA                 PF06325.8    295 seq302_BIOID50639    -            257   4.8e-06   25.7   0.1   1   1   5.3e-09   6.6e-06   25.3   0.0   163   232    58   134    50   135 0.78 Ribosomal protein L11 methyltransferase (PrmA)
PCMT                 PF01135.14   210 seq302_BIOID50639    -            257   3.3e-05   23.4   0.0   1   1   3.7e-08   4.6e-05   22.9   0.0    73   136    56   120    46   134 0.86 Protein-L-isoaspartate(D-aspartate) O-methyltransferase (PCMT)
PRMT5                PF05185.11   448 seq302_BIOID50639    -            257   2.6e-05   23.1   0.1   1   1   2.9e-08   3.6e-05   22.7   0.1   193   264    63   133    57   134 0.90 PRMT5 arginine-N-methyltransferase
HTH_AraC             PF00165.18    42 seq304_BIOID50639    -            242   4.2e-19   67.6   0.9   1   2     1e-08   6.8e-05   22.4   0.0     1    37   145   181   145   186 0.88 Bacterial regulatory helix-turn-helix proteins, AraC family
HTH_AraC             PF00165.18    42 seq304_BIOID50639    -            242   4.2e-19   67.6   0.9   2   2   2.8e-15   1.9e-11   43.2   0.1     6    40   198   233   196   235 0.91 Bacterial regulatory helix-turn-helix proteins, AraC family
HTH_18               PF12833.2     81 seq304_BIOID50639    -            242   3.4e-12   46.1   0.3   1   1   8.5e-16   5.8e-12   45.4   0.2     1    80   158   235   158   236 0.93 Helix-turn-helix domain
PTS_EIIA_2           PF00359.17   142 seq305_BIOID50639    -            148   3.8e-30  104.3   0.0   1   1   3.1e-34   4.2e-30  104.2   0.0     3   141     4   144     2   145 0.97 Phosphoenolpyruvate-dependent sugar phosphotransferase system, EIIA 2
Phosphonate-bd       PF12974.2    243 seq306_BIOID50639    -            338   2.1e-73  246.5   0.0   1   1     2e-77   2.8e-73  246.1   0.0     1   240    35   277    35   280 0.97 ABC transporter, phosphonate, periplasmic substrate-binding protein
SIS_2                PF13580.1    138 seq307_BIOID50639    -            196   1.2e-31  109.1   1.0   1   1   2.2e-35   1.5e-31  108.8   0.7     3   138    10   144     8   144 0.95 SIS domain
SIS                  PF01380.17   131 seq307_BIOID50639    -            196   6.2e-07   28.9   0.3   1   1   7.1e-10   4.8e-06   26.0   0.0    49   105   105   164    77   182 0.82 SIS domain
DUF1434              PF07254.7    132 seq308_BIOID50639    -            135     6e-64  213.6  15.0   1   1   5.2e-68   7.1e-64  213.4  10.4     1   132     1   131     1   131 0.98 Protein of unknown function (DUF1434)
Fimbrial             PF00419.15   145 seq309_BIOID50639    -            191   9.6e-20   71.1   7.7   1   1   8.7e-24   1.2e-19   70.8   5.3     1   145    41   191    41   191 0.87 Fimbrial protein
Carb_kinase          PF01256.12   242 seq310_BIOID50639    -            515   6.1e-83  277.6   4.2   1   1   5.5e-86   3.7e-82  275.1   1.2     2   242   258   496   257   496 0.99 Carbohydrate kinase
YjeF_N               PF03853.10   173 seq310_BIOID50639    -            515   7.8e-47  158.9   0.1   1   1     2e-50   1.4e-46  158.1   0.0     2   173    35   199    34   199 0.98 YjeF-related protein N-terminus
Lactamase_B          PF00753.22   194 seq311_BIOID50639    -            479   5.4e-28   97.8   0.2   1   1   1.6e-31   7.4e-28   97.4   0.1     2   158    31   179    30   246 0.90 Metallo-beta-lactamase superfamily
Rubredoxin           PF00301.15    47 seq311_BIOID50639    -            479   1.2e-19   69.8   2.7   1   1   4.7e-23   2.2e-19   68.9   1.9     1    47   425   471   425   471 0.98 Rubredoxin
Flavodoxin_1         PF00258.20   143 seq311_BIOID50639    -            479   2.3e-11   43.7   0.0   1   1   8.9e-15     4e-11   42.9   0.0     1   141   256   387   256   389 0.76 Flavodoxin
Cys_Met_Meta_PP      PF01053.15   386 seq312_BIOID50639    -            440  2.1e-122  408.0   0.0   1   1  1.7e-126  2.4e-122  407.8   0.0     1   385    52   436    52   437 0.97 Cys/Met metabolism PLP-dependent enzyme
GGDEF                PF00990.16   161 seq313_BIOID50639    -            491   1.5e-44  151.3   0.0   1   1   1.5e-48   2.1e-44  150.8   0.0     1   161   328   485   328   485 0.98 GGDEF domain
Ala_racemase_N       PF01168.15   217 seq314_BIOID50639    -            387     2e-23   83.0   0.0   1   1   1.8e-27   2.4e-23   82.7   0.0     1   216    33   263    33   264 0.88 Alanine racemase, N-terminal domain
TrkA_N               PF02254.13   116 seq315_BIOID50639    -            417   7.9e-21   74.1   0.2   1   1   1.7e-24   1.2e-20   73.5   0.2     1   116   246   365   246   365 0.93 TrkA-N domain
Ion_trans_2          PF07885.11    79 seq315_BIOID50639    -            417   5.3e-15   54.7   7.5   1   1   7.8e-19   5.3e-15   54.7   5.2     2    74   149   221   148   226 0.89 Ion channel
Autotransporter      PF03797.14   265 seq316_BIOID50639    -            940   1.9e-42  145.3  30.7   1   1   1.4e-46   1.9e-42  145.3  21.3     3   259   678   920   676   931 0.95 Autotransporter beta-domain
SKI                  PF01202.17   158 seq317_BIOID50639    -            174   4.8e-48  162.8   0.0   1   1   1.6e-51   5.5e-48  162.7   0.0     1   157    11   168    11   169 0.98 Shikimate kinase
AAA_17               PF13207.1    121 seq317_BIOID50639    -            174   1.9e-06   28.5   0.0   1   1   1.3e-09   4.3e-06   27.4   0.0     3    66     6    67     5   172 0.67 AAA domain
AAA                  PF00004.24   132 seq317_BIOID50639    -            174   2.2e-06   27.7   0.0   1   1   3.1e-08   0.00011   22.3   0.0     2    30     6    34     5    95 0.86 ATPase family associated with various cellular activities (AAA)
Nucleos_tra2_C       PF07662.8    210 seq318_BIOID50639    -            416   7.1e-76  254.2  13.6   1   1   1.6e-79   7.1e-76  254.2   9.4     1   210   201   413   201   413 0.97 Na+ dependent nucleoside transporter C-terminus
Nucleos_tra2_N       PF01773.15    75 seq318_BIOID50639    -            416   1.5e-22   79.6   4.3   1   1   3.2e-26   1.5e-22   79.6   3.0     1    75     8    82     8    82 0.99 Na+ dependent nucleoside transporter N-terminus
Gate                 PF07670.9    109 seq318_BIOID50639    -            416   4.9e-08   32.7  21.2   1   1   8.8e-11     4e-07   29.7   4.4     3   102   100   192    99   197 0.94 Nucleoside recognition
Nramp                PF01566.13   357 seq319_BIOID50639    -            412    3e-127  424.1  30.6   1   1  3.3e-131  4.6e-127  423.5  21.2     1   357    38   384    38   384 0.98 Natural resistance-associated macrophage protein
BPL_LplA_LipB        PF03099.14   125 seq320_BIOID50639    -            338   3.2e-23   81.9   0.0   1   1   1.6e-26   1.1e-22   80.2   0.0     1   125    46   158    46   158 0.94 Biotin/lipoate A/B protein ligase family
Lip_prot_lig_C       PF10437.4     86 seq320_BIOID50639    -            338   2.9e-23   81.2   0.0   1   1     5e-26   3.4e-22   77.7   0.0     1    86   248   333   248   333 0.98 Bacterial lipoate protein ligase C-terminus
DsrH                 PF04077.7     88 seq321_BIOID50639    -             95   4.7e-30  102.9   0.0   1   1   3.8e-34   5.2e-30  102.8   0.0     1    88     7    93     7    93 0.98 DsrH like protein
Response_reg         PF00072.19   112 seq322_BIOID50639    -            238     3e-26   91.5   0.4   1   1   1.5e-29   1.1e-25   89.7   0.1     1   109     6   112     6   115 0.98 Response regulator receiver domain
Trans_reg_C          PF00486.23    77 seq322_BIOID50639    -            238   3.5e-18   65.1   0.0   1   1   1.2e-21   8.1e-18   63.9   0.0     1    77   156   232   156   232 0.98 Transcriptional regulatory protein, C terminal
Methyltrans_SAM      PF10672.4    286 seq323_BIOID50639    -            396   5.2e-31  107.4   0.0   1   1   3.8e-34   7.4e-31  106.9   0.0    12   266   110   371   103   381 0.84 S-adenosylmethionine-dependent methyltransferase
Cons_hypoth95        PF03602.10   183 seq323_BIOID50639    -            396   2.2e-12   46.6   0.0   1   1   1.8e-15   3.5e-12   45.9   0.0    39   123   216   302   211   329 0.89 Conserved hypothetical protein 95
Methyltransf_31      PF13847.1    152 seq323_BIOID50639    -            396     1e-10   41.3   0.1   1   1     9e-14   1.8e-10   40.5   0.0    21   118   236   349   220   377 0.74 Methyltransferase domain
Methyltransf_26      PF13659.1    117 seq323_BIOID50639    -            396   1.2e-09   38.0   0.0   1   1   1.1e-12   2.2e-09   37.2   0.0     2   116   222   340   221   341 0.84 Methyltransferase domain
Methyltransf_18      PF12847.2    112 seq323_BIOID50639    -            396     1e-06   29.2   0.0   1   1   1.8e-09   3.6e-06   27.4   0.0    12   109   231   337   220   340 0.69 Methyltransferase domain
MTS                  PF05175.9    170 seq323_BIOID50639    -            396   6.6e-07   28.7   0.0   1   1   5.2e-10     1e-06   28.1   0.0    55   154   243   353   217   363 0.77 Methyltransferase small domain
Met_10               PF02475.11   200 seq323_BIOID50639    -            396     1e-05   25.1   0.0   1   1   7.6e-09   1.5e-05   24.5   0.0    70   182   187   306   121   323 0.85 Met-10+ like-protein
Peptidase_S11        PF00768.15   241 seq324_BIOID50639    -            390   1.8e-97  325.2   0.0   1   1  4.8e-101   2.2e-97  324.9   0.0     4   240    30   264    27   265 0.99 D-alanyl-D-alanine carboxypeptidase
PBP5_C               PF07943.8     91 seq324_BIOID50639    -            390   8.1e-23   80.1   0.0   1   1   2.7e-26   1.3e-22   79.5   0.0     1    90   284   374   284   375 0.99 Penicillin-binding protein 5, C-terminal domain
Beta-lactamase2      PF13354.1    197 seq324_BIOID50639    -            390   4.7e-11   42.3   0.0   1   1   1.4e-14   6.3e-11   41.9   0.0     2   175    47   241    46   266 0.74 Beta-lactamase enzyme family
Glyco_hydro_1        PF00232.13   455 seq325_BIOID50639    -            476  8.6e-131  436.1   0.4   1   1  7.8e-135  1.1e-130  435.8   0.3     4   454     5   472     2   473 0.92 Glycosyl hydrolase family 1
HupH_C               PF04809.8    120 seq328_BIOID50639    -            285   1.1e-49  166.9   0.0   1   2   3.3e-11   4.6e-07   29.5   0.0     6    96    50   140    47   155 0.82 HupH hydrogenase expression protein, C-terminal conserved region
HupH_C               PF04809.8    120 seq328_BIOID50639    -            285   1.1e-49  166.9   0.0   2   2   4.5e-44   6.2e-40  135.5   0.0     1   119   163   279   163   280 0.99 HupH hydrogenase expression protein, C-terminal conserved region
LysR_substrate       PF03466.15   209 seq329_BIOID50639    -            297   1.7e-39  135.0   0.1   1   1   3.8e-43   2.6e-39  134.3   0.1     3   205    88   294    86   297 0.94 LysR substrate binding domain
HTH_1                PF00126.22    60 seq329_BIOID50639    -            297   3.1e-22   77.9   0.5   1   1   8.2e-26   5.6e-22   77.1   0.4     1    60     3    62     3    62 0.98 Bacterial regulatory helix-turn-helix protein, lysR family
YebF                 PF13995.1     89 seq330_BIOID50639    -            122   4.1e-37  125.9   0.3   1   1   3.7e-41   5.1e-37  125.6   0.2     2    89    33   120    32   120 0.98 YebF-like protein
HHA                  PF05321.6     57 seq331_BIOID50639    -             71   3.8e-25   87.6   0.0   1   1   3.2e-29   4.3e-25   87.4   0.0     1    57     8    68     8    68 0.97 Haemolysin expression modulating protein
Ribonuc_red_lgC      PF02867.10   537 seq332_BIOID50639    -            714  9.3e-152  506.2   0.0   1   1  9.3e-154  4.2e-150  500.7   0.0     1   537   175   694   175   694 0.97 Ribonucleotide reductase, barrel domain
RNR_N                PF08343.5     82 seq332_BIOID50639    -            714   3.1e-29  100.5   0.1   1   1   1.7e-32   7.8e-29   99.2   0.1     1    82    16    97    16    97 0.99 Ribonucleotide reductase N-terminal
Ribonuc_red_lgN      PF00317.16    83 seq332_BIOID50639    -            714   3.9e-12   45.6   0.0   1   1   2.2e-15     1e-11   44.3   0.0     3    82   100   171    98   172 0.96 Ribonucleotide reductase, all-alpha domain
Xan_ur_permease      PF00860.15   389 seq333_BIOID50639    -            445   1.3e-42  145.6  51.4   1   1   9.3e-47   1.3e-42  145.6  35.6     3   387    31   404    29   406 0.92 Permease family
FecCD                PF01032.13   311 seq334_BIOID50639    -            660  6.3e-145  481.6  85.8   1   2     2e-73   2.7e-69  233.2  27.5     7   310    13   324     7   325 0.93 FecCD transport family
FecCD                PF01032.13   311 seq334_BIOID50639    -            660  6.3e-145  481.6  85.8   2   2   9.5e-80   1.3e-75  254.0  26.6     2   311   358   657   347   657 0.94 FecCD transport family
Response_reg         PF00072.19   112 seq335_BIOID50639    -            218   4.3e-30  103.9   0.1   1   1   1.5e-33   6.9e-30  103.2   0.1     1   111     4   115     4   116 0.98 Response regulator receiver domain
GerE                 PF00196.14    58 seq335_BIOID50639    -            218   3.5e-22   77.3   2.1   1   1   9.9e-26   4.5e-22   77.0   0.1     2    58   148   204   147   204 0.98 Bacterial regulatory proteins, luxR family
Sigma70_r4_2         PF08281.7     54 seq335_BIOID50639    -            218   1.6e-06   27.3   0.3   1   1   7.2e-10   3.3e-06   26.3   0.1     9    50   148   188   147   192 0.92 Sigma-70, region 4
Chorismate_synt      PF01264.16   346 seq336_BIOID50639    -            362  4.2e-148  492.3   0.0   1   1  3.5e-152  4.7e-148  492.1   0.0     1   346    11   347    11   347 0.99 Chorismate synthase
Entericidin          PF08085.6     21 seq339_BIOID50639    -             41   5.3e-09   35.3   0.0   1   1   4.6e-13   6.3e-09   35.1   0.0     1    21    20    40    20    40 0.99 Entericidin EcnA/B family
IstB_IS21            PF01695.12   178 seq340_BIOID50639    -            249     1e-59  200.8   0.0   1   1   2.8e-63   1.3e-59  200.5   0.0     2   176    54   228    53   230 0.98 IstB-like ATP binding protein
IstB_IS21_ATP        PF08483.6     30 seq340_BIOID50639    -            249   2.5e-13   49.3   0.1   1   1   1.3e-16   5.9e-13   48.1   0.1     1    30    22    52    22    52 0.97 IstB-like ATP binding N-terminal
Bac_DnaA             PF00308.13   219 seq340_BIOID50639    -            249   4.6e-05   23.0   0.0   1   1   1.6e-08   7.1e-05   22.4   0.0    37   136   102   199    84   205 0.88 Bacterial dnaA  protein
Ribosomal_S8         PF00410.14   129 seq341_BIOID50639    -            130   2.3e-48  163.1   0.0   1   1   1.8e-52   2.5e-48  163.0   0.0     1   128     5   129     5   130 0.97 Ribosomal protein S8
DUF606               PF04657.8    138 seq342_BIOID50639    -            149   1.4e-21   76.8  22.4   1   1   1.2e-25   1.6e-21   76.6  15.5     2   138     6   143     5   143 0.95 Protein of unknown function, DUF606
Ldh_2                PF02615.9    335 seq343_BIOID50639    -            332  7.4e-144  478.4   0.0   1   1    6e-148  8.2e-144  478.3   0.0     1   334     1   331     1   332 0.99 Malate/L-lactate dehydrogenase
Phytase-like         PF13449.1    326 seq344_BIOID50639    -            457   5.7e-34  117.7   0.0   1   1     7e-38   9.6e-34  116.9   0.0    60   311   146   396    50   410 0.85 Esterase-like activity of phytase
HTH_1                PF00126.22    60 seq345_BIOID50639    -            301     5e-16   58.0   0.0   1   1   1.5e-19     1e-15   57.0   0.0     2    60     9    67     8    67 0.97 Bacterial regulatory helix-turn-helix protein, lysR family
LysR_substrate       PF03466.15   209 seq345_BIOID50639    -            301   4.8e-11   42.0   0.0   1   1   9.5e-15   6.5e-11   41.6   0.0     9   200    98   287    92   290 0.94 LysR substrate binding domain
Complex1_49kDa       PF00346.14   272 seq346_BIOID50639    -            600  1.6e-120  401.0   0.0   1   1  3.1e-124  2.1e-120  400.6   0.0     1   272   329   600   329   600 1.00 Respiratory-chain NADH dehydrogenase, 49 Kd subunit
Complex1_30kDa       PF00329.14   103 seq346_BIOID50639    -            600     3e-34  117.2   0.0   1   1     9e-38   6.1e-34  116.2   0.0     4   103    62   171    59   171 0.95 Respiratory-chain NADH dehydrogenase, 30 Kd subunit
FUSC                 PF04632.7    650 seq347_BIOID50639    -            670  5.1e-163  543.8  47.2   1   1  8.4e-167  5.8e-163  543.6  32.7     1   649    20   662    20   663 0.97 Fusaric acid resistance protein family
FUSC_2               PF13515.1    128 seq347_BIOID50639    -            670   2.7e-16   59.5  13.2   1   1     4e-20   2.7e-16   59.5   9.2     1   125    33   163    31   166 0.86 Fusaric acid resistance protein-like
DUF187               PF02638.10   401 seq348_BIOID50639    -            439  3.2e-174  578.9   0.1   1   1  2.7e-178  3.6e-174  578.7   0.1     1   401     3   431     3   431 0.99 Uncharacterised BCR, COG1649
CcmD                 PF04995.9     46 seq349_BIOID50639    -             69   2.2e-16   59.1   2.6   1   1   1.6e-20   2.2e-16   59.1   1.8     1    45    15    59    15    61 0.98 Heme exporter protein D (CcmD)
Xan_ur_permease      PF00860.15   389 seq350_BIOID50639    -            470   4.4e-44  150.4  48.3   1   1     4e-48   5.5e-44  150.1  33.5     3   387    58   431    56   433 0.93 Permease family
FxsA                 PF04186.8    120 seq351_BIOID50639    -            158   1.1e-36  124.9   8.3   1   1   9.6e-41   1.3e-36  124.7   5.7     1   113     6   118     6   127 0.93 FxsA cytoplasmic membrane protein
Homoserine_dh        PF00742.14   179 seq355_BIOID50639    -            810   6.9e-51  172.3   0.0   1   1   2.3e-54   1.1e-50  171.7   0.0     1   178   608   803   608   804 0.99 Homoserine dehydrogenase
AA_kinase            PF00696.23   241 seq355_BIOID50639    -            810   1.8e-42  145.4   0.0   1   1   8.3e-46   3.8e-42  144.3   0.0     2   238    12   284    11   287 0.89 Amino acid kinase family
NAD_binding_3        PF03447.11   117 seq355_BIOID50639    -            810   3.5e-24   85.3   0.0   1   1   1.8e-27   8.4e-24   84.1   0.0     1   116   465   599   465   600 0.98 Homoserine dehydrogenase, NAD binding domain
YbfN                 PF13982.1     89 seq356_BIOID50639    -            108   6.2e-50  167.2   6.7   1   1   5.2e-54   7.2e-50  166.9   4.6     1    89    19   107    19   107 0.99 YbfN-like lipoprotein
Aminotran_1_2        PF00155.16   363 seq357_BIOID50639    -            396     3e-96  322.4   0.0   1   1  2.5e-100   3.4e-96  322.2   0.0     3   363    28   392    26   392 0.98 Aminotransferase class I and II
Lambda_tail_I        PF06805.7     82 seq358_BIOID50639    -            182   1.6e-14   53.3   0.0   1   1     2e-18   2.7e-14   52.6   0.0    25    82     2    64     1    64 0.98 Bacteriophage lambda tail assembly protein I
TonB_dep_Rec         PF00593.19   276 seq359_BIOID50639    -            774   5.7e-23   82.1  17.8   1   1   1.3e-26   5.7e-23   82.1  12.4     2   274   526   771   525   773 0.88 TonB dependent receptor
Plug                 PF07715.10   108 seq359_BIOID50639    -            774   5.7e-20   71.5   0.4   1   1   4.2e-23   1.9e-19   69.8   0.3     4   108   132   244   129   244 0.87 TonB-dependent Receptor Plug Domain
STN                  PF07660.9     52 seq359_BIOID50639    -            774   3.4e-10   39.2   0.0   1   1   2.3e-13     1e-09   37.6   0.0     2    52    57   107    56   107 0.95 Secretin and TonB N terminus short domain
ydhR                 PF08803.6     97 seq361_BIOID50639    -            101   1.1e-43  147.1   0.0   1   1   8.6e-48   1.2e-43  146.9   0.0     1    97     4   100     4   100 0.99 Putative mono-oxygenase ydhR
PMI_typeI            PF01238.16   373 seq362_BIOID50639    -            403  4.1e-125  417.5   0.1   1   1  4.8e-128  3.3e-124  414.5   0.0     1   373    13   369    13   369 0.99 Phosphomannose isomerase type I
LysR_substrate       PF03466.15   209 seq363_BIOID50639    -            316   1.8e-23   82.6   0.0   1   1   3.1e-27   2.1e-23   82.3   0.0     2   204    96   296    95   301 0.92 LysR substrate binding domain
HTH_1                PF00126.22    60 seq363_BIOID50639    -            316   3.5e-13   48.9   0.0   1   1   1.4e-16   9.4e-13   47.5   0.0     3    59    14    70    12    71 0.95 Bacterial regulatory helix-turn-helix protein, lysR family
Glycos_transf_1      PF00534.15   172 seq365_BIOID50639    -            362     1e-24   86.7   0.0   1   1   4.9e-28   1.7e-24   86.0   0.0    15   162   185   331   179   341 0.85 Glycosyl transferases group 1
Glyco_trans_1_4      PF13692.1    135 seq365_BIOID50639    -            362   3.4e-12   46.5   0.0   1   1   1.7e-15   5.7e-12   45.8   0.0     2   135   185   327   184   327 0.85 Glycosyl transferases group 1
Glyco_trans_1_2      PF13524.1     92 seq365_BIOID50639    -            362   1.9e-07   31.1   0.0   1   1   1.1e-10   3.8e-07   30.1   0.0     2    91   265   356   263   357 0.94 Glycosyl transferases group 1
tRNA-synt_1g         PF09334.6    391 seq366_BIOID50639    -            677  3.4e-156  519.7   0.1   1   1  1.5e-159  4.2e-156  519.4   0.0     1   390     8   397     8   398 0.98 tRNA synthetases class I (M)
tRNA_bind            PF01588.15    95 seq366_BIOID50639    -            677   1.5e-22   79.0   0.0   1   1   1.2e-25   3.4e-22   77.9   0.0     1    94   581   674   581   675 0.98 Putative tRNA binding domain
tRNA-synt_1          PF00133.17   601 seq366_BIOID50639    -            677   3.4e-18   64.8   1.4   1   1   3.7e-15     1e-11   43.5   0.0    28   103    11    85     2   113 0.83 tRNA synthetases class I (I, L, M and V)
tRNA-synt_1e         PF01406.14   301 seq366_BIOID50639    -            677   8.4e-14   51.2   0.4   1   2   6.2e-09   1.7e-05   23.9   0.0    14   120    12   119     2   132 0.87 tRNA synthetases class I (C) catalytic domain
tRNA-synt_1e         PF01406.14   301 seq366_BIOID50639    -            677   8.4e-14   51.2   0.4   2   2   3.1e-09   8.5e-06   24.9   0.0   214   282   295   362   289   381 0.79 tRNA synthetases class I (C) catalytic domain
ATP-cone             PF03477.11    90 seq368_BIOID50639    -            149     2e-17   63.2   0.1   1   1     2e-21   2.8e-17   62.8   0.1     2    89    50   136    49   137 0.98 ATP cone domain
HI0933_like          PF03486.9    409 seq369_BIOID50639    -            400  3.6e-156  519.6   0.0   1   1  2.1e-159  4.1e-156  519.4   0.0     2   408     5   392     4   393 0.98 HI0933-like protein
Pyr_redox_3          PF13738.1    203 seq369_BIOID50639    -            400   1.7e-11   44.4   0.0   1   1   2.3e-14   4.6e-11   43.0   0.0     1   141     7   166     7   189 0.71 Pyridine nucleotide-disulphide oxidoreductase
FAD_binding_2        PF00890.19   421 seq369_BIOID50639    -            400   1.2e-10   40.6   2.5   1   1   6.2e-10   1.2e-06   27.5   0.2     1    45     5    49     5    56 0.94 FAD binding domain
Pyr_redox_2          PF07992.9    200 seq369_BIOID50639    -            400   1.7e-09   37.7   0.0   1   1   6.1e-12   1.2e-08   34.9   0.0     1   197     5   370     5   373 0.72 Pyridine nucleotide-disulphide oxidoreductase
NAD_binding_8        PF13450.1     68 seq369_BIOID50639    -            400   2.2e-05   24.2   1.1   1   1   2.5e-08   4.8e-05   23.1   0.8     1    32     8    39     8    50 0.95 NAD(P)-binding Rossmann-like domain
PTS_EIIC             PF02378.13   321 seq371_BIOID50639    -            598   8.9e-83  277.6  29.6   1   1   1.3e-86   8.9e-83  277.6  20.5     1   321    87   429    87   429 0.94 Phosphotransferase system, EIIC
PTS_EIIB             PF00367.15    35 seq371_BIOID50639    -            598   1.4e-16   59.2   0.1   1   1   4.6e-20   3.1e-16   58.1   0.1     3    35   522   554   520   554 0.97 phosphotransferase system, EIIB
AA_permease          PF00324.16   479 seq372_BIOID50639    -            470  1.5e-119  399.3  46.0   1   1  2.5e-123  1.7e-119  399.1  31.9     1   477    27   468    27   470 0.98 Amino acid permease
AA_permease_2        PF13520.1    426 seq372_BIOID50639    -            470   5.5e-51  173.3  50.0   1   1     1e-54   7.1e-51  172.9  34.6     8   419    30   446    26   459 0.84 Amino acid permease
FecCD                PF01032.13   311 seq374_BIOID50639    -            318   2.6e-94  315.4  27.0   1   1   2.3e-98   3.1e-94  315.1  18.7     2   311    13   316     9   316 0.98 FecCD transport family
Peptidase_M42        PF05343.9    292 seq375_BIOID50639    -            345   2.6e-84  282.3   0.0   1   1   8.6e-88   3.9e-84  281.7   0.0     1   292    43   325    43   325 0.97 M42 glutamyl aminopeptidase
Peptidase_M20        PF01546.23   171 seq375_BIOID50639    -            345   1.2e-09   37.8   0.0   1   1   4.5e-13     2e-09   37.1   0.0    22   170   164   331   161   332 0.89 Peptidase family M20/M25/M40
Peptidase_M18        PF02127.10   432 seq375_BIOID50639    -            345   2.4e-05   22.9   0.0   1   1   2.9e-08   0.00013   20.4   0.0   331   431   233   329   211   330 0.86 Aminopeptidase I zinc metalloprotease (M18)
GARS_A               PF01071.14   194 seq376_BIOID50639    -            429   1.2e-86  289.1   0.1   1   1   8.3e-90   1.6e-86  288.7   0.0     1   194   103   296   103   296 0.99 Phosphoribosylglycinamide synthetase, ATP-grasp (A) domain
GARS_N               PF02844.10   100 seq376_BIOID50639    -            429     4e-38  129.7   0.1   1   1   3.9e-41   7.7e-38  128.8   0.1     1   100     1   102     1   102 0.95 Phosphoribosylglycinamide synthetase, N domain
GARS_C               PF02843.11    93 seq376_BIOID50639    -            429   4.5e-30  103.5   0.1   1   1   1.4e-32   2.8e-29  101.0   0.0     1    92   330   423   330   424 0.95 Phosphoribosylglycinamide synthetase, C domain
ATP-grasp_4          PF13535.1    184 seq376_BIOID50639    -            429   7.2e-15   55.0   0.0   1   1   7.6e-18   1.5e-14   54.0   0.0     5   180   105   292   103   293 0.78 ATP-grasp domain
ATP-grasp_3          PF02655.9    161 seq376_BIOID50639    -            429   1.8e-07   31.0   0.0   1   1   1.5e-10     3e-07   30.3   0.0     3   159   104   292   103   294 0.79 ATP-grasp domain
CPSase_L_D2          PF02786.12   211 seq376_BIOID50639    -            429   1.3e-05   24.5   0.0   1   1   1.4e-08   2.8e-05   23.3   0.0     6   138   109   244   104   293 0.67 Carbamoyl-phosphate synthase L chain, ATP binding domain
ATP-grasp            PF02222.17   172 seq376_BIOID50639    -            429   8.3e-05   21.8   0.0   1   1   6.8e-08   0.00013   21.2   0.0     2    83   113   200   112   222 0.84 ATP-grasp domain
Flavin_Reduct        PF01613.13   154 seq377_BIOID50639    -            189   8.6e-16   58.0   0.0   1   1   7.9e-20   1.1e-15   57.7   0.0     6   136    19   153    14   165 0.89 Flavin reductase like domain
DUF496               PF04363.7     95 seq379_BIOID50639    -            109   1.8e-46  155.7   6.3   1   1   1.6e-50   2.1e-46  155.5   4.4     1    93     8   100     8   102 0.98 Protein of unknown function (DUF496)
Pribosyltran         PF00156.22   125 seq381_BIOID50639    -            218   5.1e-17   61.6   0.1   1   1   9.1e-21   1.2e-16   60.3   0.0     3   123    44   157    42   159 0.94 Phosphoribosyl transferase domain
Rnf-Nqr              PF02508.9    190 seq382_BIOID50639    -            231   7.9e-59  198.3   9.5   1   1   6.7e-63   9.1e-59  198.1   6.6     1   189     1   200     1   201 0.98 Rnf-Nqr subunit, membrane protein
CinA                 PF02464.12   155 seq383_BIOID50639    -            172   7.5e-47  158.5   0.8   1   1   6.3e-51   8.7e-47  158.3   0.5     2   155    18   171    17   171 0.98 Competence-damaged protein
DHDPS                PF00701.17   289 seq384_BIOID50639    -            297   2.8e-60  203.2   0.0   1   1   2.4e-64   3.3e-60  203.0   0.0     3   285     3   290     1   293 0.96 Dihydrodipicolinate synthetase family
Pilus_PilP           PF11356.3     87 seq385_BIOID50639    -            271   1.2e-11   44.5   0.0   1   1   1.4e-15   1.9e-11   43.9   0.0     4    86    67   150    64   151 0.89 Type IV pilus biogenesis
PTS_EIIC             PF02378.13   321 seq386_BIOID50639    -            483   4.5e-29  101.2  32.3   1   1   6.6e-33   4.5e-29  101.2  22.4     3   318   135   406   133   410 0.90 Phosphotransferase system, EIIC
PTS_IIB              PF02302.12    90 seq386_BIOID50639    -            483   2.5e-17   62.9   0.1   1   1   6.5e-21   4.5e-17   62.1   0.1     2    89     9   101     8   102 0.95 PTS system, Lactose/Cellobiose specific IIB subunit
Ribosomal_S12        PF00164.20   122 seq387_BIOID50639    -            144   5.1e-56  187.2   2.1   1   1   4.5e-60   6.1e-56  186.9   1.5     2   122    23   143    22   143 0.99 Ribosomal protein S12
Ribosomal_L23        PF00276.15    92 seq388_BIOID50639    -            100   1.1e-32  111.6   1.2   1   1   8.9e-37   1.2e-32  111.5   0.8     2    89     9    96     8    99 0.97 Ribosomal protein L23
DUF2569              PF10754.4    149 seq390_BIOID50639    -            146   1.5e-47  161.3  10.4   1   1   1.3e-51   1.7e-47  161.2   7.2     2   149     4   145     3   145 0.99 Protein of unknown function (DUF2569)
Aldolase             PF01081.14   196 seq391_BIOID50639    -            213   3.4e-95  316.7   0.8   1   1   2.8e-99   3.8e-95  316.5   0.5     2   196     9   203     8   203 0.99 KDPG and KHG aldolase
CcmE                 PF03100.10   131 seq392_BIOID50639    -            159   8.4e-51  170.8   0.0   1   1   7.7e-55     1e-50  170.5   0.0     3   131     4   138     2   138 0.97 CcmE
Sdh_cyt              PF01127.17   121 seq393_BIOID50639    -            134   4.5e-30  103.8   5.0   1   1   3.8e-34   5.2e-30  103.6   3.4     2   120    11   128    10   129 0.90 Succinate dehydrogenase/Fumarate reductase transmembrane subunit
ABM                  PF03992.11    78 seq394_BIOID50639    -            106   6.3e-13   48.4   0.2   1   1   5.8e-17   7.9e-13   48.1   0.2     1    77     1    76     1    77 0.96 Antibiotic biosynthesis monooxygenase
ETF_alpha            PF00766.14    86 seq398_BIOID50639    -            312     1e-30  105.0   0.3   1   1   2.8e-34   1.9e-30  104.1   0.2     2    85   189   273   188   274 0.97 Electron transfer flavoprotein FAD-binding domain
ETF                  PF01012.16   164 seq398_BIOID50639    -            312   1.4e-23   83.3   0.4   1   1   3.6e-27   2.4e-23   82.5   0.3     2   164     7   153     6   153 0.90 Electron transfer flavoprotein domain
DUF3820              PF12843.2     67 seq399_BIOID50639    -             72   1.9e-30  104.1   0.5   1   1   1.5e-34   2.1e-30  104.0   0.4     1    67     1    68     1    68 0.98 Protein of unknown function (DUF3820)
UxuA                 PF03786.8    351 seq400_BIOID50639    -            394  4.2e-163  541.7   0.2   1   1    7e-167  4.8e-163  541.6   0.1     1   350     1   388     1   389 0.99 D-mannonate dehydratase (UxuA)
AP_endonuc_2         PF01261.19   211 seq400_BIOID50639    -            394     1e-08   34.6   0.0   1   1   8.1e-12   5.6e-08   32.2   0.0     3   189    18   299    16   320 0.82 Xylose isomerase-like TIM barrel
DHDPS                PF00701.17   289 seq401_BIOID50639    -            292  1.4e-122  407.6   0.1   1   1  1.2e-126  1.6e-122  407.5   0.0     1   289     1   290     1   290 0.99 Dihydrodipicolinate synthetase family
TPP_enzyme_N         PF02776.13   172 seq403_BIOID50639    -            574   7.7e-63  210.9   0.7   1   1   9.4e-63   4.3e-59  198.7   0.2     2   167     5   169     4   174 0.98 Thiamine pyrophosphate enzyme, N-terminal TPP binding domain
TPP_enzyme_C         PF02775.16   153 seq403_BIOID50639    -            574   1.3e-51  174.0   0.2   1   1   4.3e-53     2e-49  166.9   0.0     1   153   394   545   394   545 0.95 Thiamine pyrophosphate enzyme, C-terminal TPP binding domain
TPP_enzyme_M         PF00205.17   137 seq403_BIOID50639    -            574   3.9e-45  152.8   0.1   1   1   1.7e-48   7.9e-45  151.8   0.1     1   137   196   331   196   331 0.99 Thiamine pyrophosphate enzyme, central domain
Rrf2                 PF02082.15    83 seq405_BIOID50639    -            162   1.6e-27   95.2   0.0   1   1   2.1e-31   2.8e-27   94.5   0.0     1    83     1    83     1    83 0.99 Transcriptional regulator
APH_6_hur            PF04655.9    253 seq407_BIOID50639    -            278  1.8e-100  335.1   0.3   1   1  1.6e-104  2.1e-100  334.9   0.2     1   252    10   257    10   258 0.99 Aminoglycoside/hydroxyurea antibiotic resistance kinase
BON                  PF04972.12    64 seq408_BIOID50639    -            191   2.5e-32  110.3   8.7   1   2   2.7e-19   3.6e-15   55.3   0.8     3    62    53   113    51   115 0.96 BON domain
BON                  PF04972.12    64 seq408_BIOID50639    -            191   2.5e-32  110.3   8.7   2   2   1.8e-20   2.4e-16   59.1   0.8     1    57   129   184   129   188 0.97 BON domain
AAA_PrkA             PF08298.6    358 seq410_BIOID50639    -            644  1.3e-180  599.6   0.0   1   1  2.6e-184  1.8e-180  599.1   0.0     2   358    20   380    19   380 0.99 PrkA AAA domain
PrkA                 PF06798.7    254 seq410_BIOID50639    -            644   6.8e-86  287.5   2.2   1   1   2.2e-89   1.5e-85  286.4   1.5     1   254   382   636   382   636 0.98 PrkA serine protein kinase C-terminal domain
Ribosomal_L6         PF00347.18    77 seq413_BIOID50639    -            177   4.8e-40  135.8   0.1   1   2     4e-21   5.5e-17   61.9   0.0     1    77    11    82    11    82 0.98 Ribosomal protein L6
Ribosomal_L6         PF00347.18    77 seq413_BIOID50639    -            177   4.8e-40  135.8   0.1   2   2   2.3e-24   3.2e-20   72.3   0.0     1    76    90   164    90   165 0.98 Ribosomal protein L6
Multi_Drug_Res       PF00893.14    93 seq416_BIOID50639    -            155   7.1e-33  112.8  10.5   1   1   1.7e-36   2.4e-32  111.1   7.2     1    93    51   143    51   143 0.99 Small Multidrug Resistance protein
EF_TS                PF00889.14   221 seq418_BIOID50639    -            283   2.3e-71  239.5   5.7   1   1   3.3e-75   2.3e-71  239.5   4.0     1   221    57   263    57   263 0.98 Elongation factor TS
UBA                  PF00627.26    37 seq418_BIOID50639    -            283   3.5e-11   42.4   0.1   1   1   3.4e-14   2.3e-10   39.8   0.1     1    35     4    39     4    40 0.96 UBA/TS-N domain
DUF3521              PF12035.3     35 seq419_BIOID50639    -             65     1e-19   69.9   1.5   1   1   9.6e-24   1.3e-19   69.5   0.4     1    34     6    39     6    40 0.99 Protein of unknown function (DUF3521)
OKR_DC_1             PF01276.15   417 seq420_BIOID50639    -            713    2e-194  645.8   0.0   1   1  5.3e-198  2.4e-194  645.5   0.0     1   417   130   545   130   545 1.00 Orn/Lys/Arg decarboxylase, major domain
OKR_DC_1_C           PF03711.10   137 seq420_BIOID50639    -            713   8.5e-53  177.9   0.0   1   1   4.3e-56   1.9e-52  176.8   0.0     1   135   570   702   570   704 0.99 Orn/Lys/Arg decarboxylase, C-terminal domain
OKR_DC_1_N           PF03709.10   115 seq420_BIOID50639    -            713   8.4e-27   93.3   0.0   1   1   3.8e-30   1.7e-26   92.4   0.0     1   115    14   124    14   124 0.99 Orn/Lys/Arg decarboxylase, N-terminal domain
Epimerase            PF01370.16   236 seq421_BIOID50639    -            338   1.6e-54  184.6   0.0   1   1   1.5e-57     2e-54  184.4   0.0     1   236     3   262     3   262 0.95 NAD dependent epimerase/dehydratase family
Epimerase_Csub       PF13950.1     62 seq421_BIOID50639    -            338   2.6e-28   97.6   2.3   1   1   3.1e-31   4.2e-28   96.9   1.6     1    62   275   336   275   336 0.99 UDP-glucose 4-epimerase C-term subunit
3Beta_HSD            PF01073.14   280 seq421_BIOID50639    -            338   6.7e-22   77.3   0.0   1   1   1.4e-24   1.9e-21   75.8   0.0     1   177     4   176     4   189 0.82 3-beta hydroxysteroid dehydrogenase/isomerase family
Polysacc_synt_2      PF02719.10   294 seq421_BIOID50639    -            338     9e-19   67.3   0.1   1   1   1.5e-20   2.1e-17   62.8   0.0     1   171     3   180     3   187 0.81 Polysaccharide biosynthesis protein
NAD_binding_4        PF07993.7    249 seq421_BIOID50639    -            338   8.4e-12   44.4   0.0   1   1   1.3e-14   1.7e-11   43.4   0.0     1   194     5   176     5   224 0.80 Male sterility protein
NAD_binding_10       PF13460.1    183 seq421_BIOID50639    -            338   2.3e-11   43.9   0.0   1   1   3.2e-14   4.4e-11   43.0   0.0     1   108     3   134     3   206 0.80 NADH(P)-binding
adh_short            PF00106.20   167 seq421_BIOID50639    -            338   2.2e-11   43.8   0.0   1   1   2.6e-14   3.5e-11   43.1   0.0     2   141     2   129     1   145 0.83 short chain dehydrogenase
RmlD_sub_bind        PF04321.12   287 seq421_BIOID50639    -            338   2.4e-10   39.6   0.0   1   1   3.6e-13   4.9e-10   38.6   0.0     1   139     1   163     1   174 0.91 RmlD substrate binding domain
KR                   PF08659.5    181 seq421_BIOID50639    -            338   1.2e-09   37.9   0.0   1   1   1.8e-12   2.5e-09   36.9   0.0     2   144     2   131     1   138 0.86 KR domain
NmrA                 PF05368.8    233 seq421_BIOID50639    -            338   1.3e-09   37.6   0.1   1   1   8.2e-10   1.1e-06   27.9   0.0     1   104     3   125     3   139 0.83 NmrA-like family
Gln-synt_C           PF00120.19   259 seq422_BIOID50639    -            469  2.1e-106  354.7   0.0   1   1    4e-110  2.7e-106  354.3   0.0     2   259   103   379   102   379 0.98 Glutamine synthetase, catalytic domain
Gln-synt_N           PF03951.14    84 seq422_BIOID50639    -            469   2.1e-31  107.1   0.1   1   1   6.2e-35   4.2e-31  106.2   0.1     1    84    14    95    14    95 0.98 Glutamine synthetase, beta-Grasp domain
DUF3811              PF11656.3     87 seq425_BIOID50639    -             90   6.3e-41  138.2   5.9   1   1   5.2e-45   7.1e-41  138.0   4.1     1    87     3    90     3    90 0.99 YjbD family (DUF3811)
HTH_3                PF01381.17    55 seq426_BIOID50639    -             96   8.2e-06   25.4   0.0   1   1   8.4e-10   1.2e-05   24.9   0.0     1    43    38    80    38    82 0.95 Helix-turn-helix
DUF1355              PF07090.6    177 seq428_BIOID50639    -            252   2.9e-67  225.3   0.0   1   1   2.9e-71   3.9e-67  224.9   0.0     1   176     9   188     9   190 0.99 Protein of unknown function (DUF1355)
Exo_endo_phos        PF03372.18   251 seq429_BIOID50639    -            266     6e-12   45.9   0.3   1   1   7.9e-16   1.1e-11   45.0   0.2     2   251    48   252    47   252 0.65 Endonuclease/Exonuclease/phosphatase family
NAD_binding_9        PF13454.1    156 seq430_BIOID50639    -            534   1.3e-32  112.6   0.2   1   1     2e-36   2.8e-32  111.5   0.0     1   155     5   164     5   165 0.90 FAD-NAD(P)-binding
Molybdop_Fe4S4       PF04879.11    55 seq431_BIOID50639    -            195   8.1e-20   70.2   0.3   1   1   2.3e-23   1.6e-19   69.3   0.1     2    55    44   104    43   104 0.91 Molybdopterin oxidoreductase Fe4S4 domain
Molybdopterin        PF00384.17   432 seq431_BIOID50639    -            195   1.8e-06   26.8   0.0   1   1   3.2e-10   2.2e-06   26.6   0.0     1    56   107   155   107   191 0.75 Molybdopterin oxidoreductase
PfkB                 PF00294.19   301 seq432_BIOID50639    -            434   2.4e-56  190.9   0.0   1   1   2.5e-60   3.4e-56  190.4   0.0     4   294    55   414    52   422 0.91 pfkB family carbohydrate kinase
Trehalase            PF01204.13   512 seq433_BIOID50639    -            549  4.4e-161  536.8   0.1   1   1  3.9e-165  5.3e-161  536.5   0.0     1   511    70   546    70   547 0.96 Trehalase
Ribosomal_L2_C       PF03947.13   130 seq435_BIOID50639    -            273   2.4e-55  185.7   1.9   1   1   5.5e-59   3.8e-55  185.1   1.3     1   129   124   250   124   251 0.98 Ribosomal Proteins L2, C-terminal domain
Ribosomal_L2         PF00181.18    77 seq435_BIOID50639    -            273     7e-37  125.1   0.8   1   1   8.2e-40   5.6e-36  122.2   0.8     1    76    42   117    42   118 0.99 Ribosomal Proteins L2, RNA binding domain
Repair_PSII          PF04536.9    119 seq436_BIOID50639    -            290   1.1e-33  115.4   0.4   1   1   1.1e-37   1.4e-33  115.1   0.3     2   118    36   153    35   154 0.98 Repair protein
HlyD_2               PF12700.2    328 seq437_BIOID50639    -            415   8.8e-26   90.7   1.2   1   1   3.3e-29   1.1e-25   90.3   0.8     9   328    74   376    66   376 0.82 HlyD family secretion protein
HlyD                 PF00529.15   306 seq437_BIOID50639    -            415   1.4e-24   86.8  12.4   1   1   4.2e-28   1.4e-24   86.8   8.6     1   239    86   309    86   343 0.87 HlyD family secretion protein
HlyD_3               PF13437.1    105 seq437_BIOID50639    -            415   1.1e-16   60.9   3.4   1   1     3e-14     1e-10   41.7   0.4     1   101   197   302   197   307 0.93 HlyD family secretion protein
Biotin_lipoyl_2      PF13533.1     50 seq437_BIOID50639    -            415   5.3e-14   51.5   9.0   1   1   6.7e-17   2.3e-13   49.4   0.3     2    50    87   135    86   135 0.97 Biotin-lipoyl like
Pili_assembly_N      PF00345.15   122 seq438_BIOID50639    -            230   2.2e-37  127.4   0.2   1   1   8.5e-41   5.8e-37  126.0   0.0     1   121    26   145    26   146 0.91 Gram-negative pili assembly chaperone, N-terminal domain
Pili_assembly_C      PF02753.12    68 seq438_BIOID50639    -            230     2e-16   59.4   0.3   1   1   5.2e-20   3.6e-16   58.6   0.2     1    65   165   223   165   226 0.96 Gram-negative pili assembly chaperone, C-terminal domain
ACT                  PF01842.20    66 seq439_BIOID50639    -            128   1.3e-05   24.4   0.2   1   1   1.6e-08   0.00022   20.5   0.0     9    29    78    98    74   115 0.91 ACT domain
RibD_C               PF01872.12   200 seq440_BIOID50639    -            367   3.8e-64  215.8   0.0   1   1   7.6e-68   5.2e-64  215.4   0.0     1   200   147   362   147   362 0.97 RibD C-terminal domain
dCMP_cyt_deam_1      PF00383.17   102 seq440_BIOID50639    -            367   1.3e-24   85.6   0.3   1   1   2.9e-28     2e-24   85.0   0.2     3   100     2    98     1   100 0.94 Cytidine and deoxycytidylate deaminase zinc-binding region
PseudoU_synth_2      PF00849.17   164 seq443_BIOID50639    -            231   5.4e-18   65.2   0.0   1   1   1.5e-21   9.9e-18   64.3   0.0     2   164    62   192    61   192 0.90 RNA pseudouridylate synthase
S4                   PF01479.20    48 seq443_BIOID50639    -            231   6.5e-09   34.9   0.1   1   1   1.8e-12   1.2e-08   34.0   0.1     1    47     1    46     1    47 0.91 S4 domain
UvrC_HhH_N           PF08459.6    155 seq444_BIOID50639    -            610   3.5e-52  175.9   0.0   1   1   2.1e-55   7.1e-52  174.9   0.0     1   155   383   542   383   542 0.96 UvrC Helix-hairpin-helix N-terminal
GIY-YIG              PF01541.19    80 seq444_BIOID50639    -            610   2.9e-12   46.6   0.1   1   1   1.8e-15   6.2e-12   45.6   0.1     2    80    18    93    17    93 0.83 GIY-YIG catalytic domain
HHH                  PF00633.18    30 seq444_BIOID50639    -            610   1.1e-10   40.4   0.0   1   1     1e-09   3.5e-06   26.2   0.0     2    29   579   606   578   607 0.94 Helix-hairpin-helix motif
UVR                  PF02151.14    36 seq444_BIOID50639    -            610   1.9e-10   39.7   1.0   1   1   1.2e-13   4.3e-10   38.6   0.7     1    34   204   237   204   239 0.94 UvrB/uvrC motif
ASCH                 PF04266.9    104 seq445_BIOID50639    -            103   1.3e-16   60.7   0.1   1   1   1.1e-20   1.4e-16   60.6   0.1     1   101     6   101     6   103 0.92 ASCH domain
DUF533               PF04391.7    189 seq446_BIOID50639    -            219   1.8e-53  180.6   1.2   1   1   1.7e-57   2.3e-53  180.2   0.9     5   188    29   210    19   211 0.95 Protein of unknown function (DUF533)
FCD                  PF07729.7    125 seq447_BIOID50639    -            229   7.4e-24   84.3   9.5   1   1   1.7e-27   1.1e-23   83.7   6.6     3   123    99   218    97   220 0.94 FCD domain
GntR                 PF00392.16    64 seq447_BIOID50639    -            229   1.6e-14   52.9   0.1   1   1   5.7e-18   3.9e-14   51.7   0.0     3    64     7    68     5    68 0.95 Bacterial regulatory proteins, gntR family
DDE_Tnp_1_assoc      PF13808.1     90 seq451_BIOID50639    -            248   1.5e-31  107.7   0.0   1   1   3.5e-35   2.4e-31  107.1   0.0     1    90     6    95     6    95 0.99 DDE_Tnp_1-associated
DDE_Tnp_1            PF01609.16   211 seq451_BIOID50639    -            248   1.8e-13   50.4   0.0   1   1   3.6e-17   2.5e-13   49.9   0.0     4   125   103   222   100   243 0.80 Transposase DDE domain
DUF2799              PF10973.3     89 seq452_BIOID50639    -            134   3.4e-17   62.1   0.9   1   1   3.3e-21   4.5e-17   61.7   0.6     1    88    44   126    44   127 0.93 Protein of unknown function (DUF2799)
Sdh_cyt              PF01127.17   121 seq453_BIOID50639    -            115   8.9e-12   44.7  15.1   1   1   7.9e-16   1.1e-11   44.5  10.5    18   120    11   104     2   113 0.83 Succinate dehydrogenase/Fumarate reductase transmembrane subunit
Peptidase_M20        PF01546.23   171 seq454_BIOID50639    -            408   2.1e-19   69.6   0.2   1   1   6.7e-23     3e-19   69.1   0.1    23   170   139   402    74   403 0.84 Peptidase family M20/M25/M40
M20_dimer            PF07687.9    109 seq454_BIOID50639    -            408   1.2e-11   44.1   0.1   1   1   5.7e-15   2.6e-11   43.0   0.1     2   105   206   302   205   308 0.89 Peptidase dimerisation domain
Peptidase_M42        PF05343.9    292 seq454_BIOID50639    -            408   2.4e-06   26.4   0.0   1   1   2.6e-08   0.00012   20.8   0.0   134   194   140   201   110   235 0.90 M42 glutamyl aminopeptidase
NusG                 PF02357.14    92 seq456_BIOID50639    -            162   3.6e-22   78.2   0.0   1   1   3.7e-26     5e-22   77.8   0.0     2    91     3    90     2    91 0.92 Transcription termination factor nusG
Phage-tail_3         PF13550.1    164 seq457_BIOID50639    -           1159   3.1e-40  137.5   0.0   1   1   2.6e-43   8.7e-40  136.0   0.0     1   161   330   497   330   500 0.94 Putative phage tail protein
DUF3672              PF12421.3    136 seq457_BIOID50639    -           1159   3.2e-40  137.3   0.1   1   1   2.8e-43   9.5e-40  135.7   0.0     1   135   977  1117   977  1118 0.89 Fibronectin type III protein
DUF1983              PF09327.6     81 seq457_BIOID50639    -           1159   2.7e-27   94.4   1.5   1   1   1.9e-30   6.6e-27   93.1   1.1     1    81   873   953   873   953 0.99 Domain of unknown function (DUF1983)
Fer4_7               PF12838.2     52 seq458_BIOID50639    -            231   3.9e-14   52.6  24.6   1   1   7.1e-11   9.8e-08   32.1   6.1     1    52    60   115    60   115 0.83 4Fe-4S dicluster domain
Fer4                 PF00037.22    24 seq458_BIOID50639    -            231   9.2e-11   40.7  35.1   1   1   1.9e-09   2.6e-06   26.6   1.2     6    23    59    76    57    77 0.89 4Fe-4S binding domain
Fer4_4               PF12800.2     17 seq458_BIOID50639    -            231   9.6e-08   31.6  34.5   1   3     4e-06    0.0055   16.8   3.4     3    17    60    74    58    74 0.90 4Fe-4S binding domain
Fer4_4               PF12800.2     17 seq458_BIOID50639    -            231   9.6e-08   31.6  34.5   2   3   4.2e-05     0.057   13.6   0.4     1    15   136   155   136   168 0.80 4Fe-4S binding domain
Fer4_4               PF12800.2     17 seq458_BIOID50639    -            231   9.6e-08   31.6  34.5   3   3   3.2e-05     0.044   14.0   3.0     1    14   183   196   183   198 0.94 4Fe-4S binding domain
NDK                  PF00334.14   135 seq459_BIOID50639    -            143   1.5e-54  183.3   0.0   1   1   1.2e-58   1.7e-54  183.1   0.0     1   134     4   137     4   138 0.99 Nucleoside diphosphate kinase
Dyp_perox            PF04261.7    313 seq460_BIOID50639    -            423  4.4e-111  370.4   0.0   1   1  3.7e-115    5e-111  370.2   0.0     1   312    61   410    61   411 0.99 Dyp-type peroxidase family
PALP                 PF00291.20   307 seq461_BIOID50639    -            328   2.2e-39  135.3   0.1   1   1   1.8e-43   2.5e-39  135.2   0.1     5   307    16   316    12   316 0.81 Pyridoxal-phosphate dependent enzyme
FadR_C               PF07840.7    164 seq462_BIOID50639    -            239   6.9e-73  243.5   0.0   1   1   1.9e-76   8.5e-73  243.2   0.0     1   163    72   234    72   235 0.99 FadR C-terminal domain
GntR                 PF00392.16    64 seq462_BIOID50639    -            239   2.3e-20   71.6   0.0   1   1     1e-23   4.7e-20   70.6   0.0     4    64    11    71     8    71 0.96 Bacterial regulatory proteins, gntR family
MoCF_biosynth        PF00994.19   144 seq463_BIOID50639    -            170   5.6e-31  106.7   0.0   1   1   5.1e-35     7e-31  106.4   0.0     1   143    14   156    12   157 0.92 Probable molybdopterin binding domain
SBP_bac_11           PF13531.1    231 seq464_BIOID50639    -            329   2.9e-44  151.3   0.2   1   1     1e-47   3.6e-44  151.0   0.1     4   231    28   280    25   280 0.87 Bacterial extracellular solute-binding protein
SBP_bac_1            PF01547.20   314 seq464_BIOID50639    -            329   3.4e-18   66.3   2.6   1   1   1.3e-21   4.4e-18   65.9   1.8     4   314    32   272    29   272 0.86 Bacterial extracellular solute-binding protein
SBP_bac_8            PF13416.1    281 seq464_BIOID50639    -            329   1.4e-13   51.0   1.2   1   1   7.3e-17   2.5e-13   50.2   0.7    85   262   108   281    34   300 0.75 Bacterial extracellular solute-binding protein
SBP_bac_6            PF13343.1    242 seq464_BIOID50639    -            329   3.9e-13   49.1   1.0   1   1   2.2e-16   7.4e-13   48.2   0.7    53   235   112   303    77   306 0.83 Bacterial extracellular solute-binding protein
Cytochrom_C_asm      PF01578.15   214 seq465_BIOID50639    -            647   5.9e-55  186.0  19.2   1   1   4.3e-59   5.9e-55  186.0  13.3     1   208    89   296    89   299 0.98 Cytochrome C assembly protein
Response_reg         PF00072.19   112 seq466_BIOID50639    -            251   1.6e-20   73.0   0.1   1   1   3.6e-24   2.5e-20   72.4   0.1     2   111    17   124    16   125 0.97 Response regulator receiver domain
Trans_reg_C          PF00486.23    77 seq466_BIOID50639    -            251   1.2e-20   73.0   0.2   1   1   6.4e-24   4.3e-20   71.2   0.0     2    77   170   245   169   245 0.98 Transcriptional regulatory protein, C terminal
Rnf-Nqr              PF02508.9    190 seq469_BIOID50639    -            193   2.6e-71  239.0  21.0   1   1   2.1e-75   2.9e-71  238.8  14.6     1   189     1   191     1   192 0.99 Rnf-Nqr subunit, membrane protein
LysR_substrate       PF03466.15   209 seq471_BIOID50639    -            317   2.2e-43  147.6   1.4   1   1   4.6e-47   3.1e-43  147.1   1.0     3   207    86   288    84   290 0.97 LysR substrate binding domain
HTH_1                PF00126.22    60 seq471_BIOID50639    -            317   3.7e-17   61.6   1.4   1   1   1.4e-20   9.5e-17   60.3   1.0     2    60     5    63     4    63 0.97 Bacterial regulatory helix-turn-helix protein, lysR family
Bac_surface_Ag       PF01103.18   323 seq472_BIOID50639    -            577   4.2e-59  200.5   6.6   1   1     1e-62   6.9e-59  199.7   4.6     1   322   290   576   290   577 0.92 Surface antigen
Surf_Ag_VNR          PF07244.10    78 seq472_BIOID50639    -            577     1e-15   57.7   0.3   1   1   9.2e-13   6.3e-09   36.0   0.0     1    67   189   249   189   263 0.83 Surface antigen variable number repeat
Esterase             PF00756.15   251 seq473_BIOID50639    -            400   7.7e-50  169.5   0.0   1   1   1.1e-53   7.7e-50  169.5   0.0     1   251   172   391   172   391 0.98 Putative esterase
DUF3327              PF11806.3    122 seq473_BIOID50639    -            400   1.2e-35  122.3   2.6   1   1   3.7e-39   2.6e-35  121.2   0.4     3   121    29   155    21   156 0.97 Domain of unknown function (DUF3327)
rve                  PF00665.21   120 seq475_BIOID50639    -            138   1.2e-20   73.6   0.0   1   1   3.5e-24   1.6e-20   73.3   0.0    30   119     2    91     1    92 0.98 Integrase core domain
rve_3                PF13683.1     67 seq475_BIOID50639    -            138   5.6e-15   54.4   0.0   1   1   1.7e-18   7.6e-15   54.0   0.0     5    67    67   130    63   130 0.97 Integrase core domain
rve_2                PF13333.1     52 seq475_BIOID50639    -            138   8.9e-15   54.3   0.1   1   1   2.6e-18   1.2e-14   53.9   0.1     1    50    82   136    82   137 0.93 Integrase core domain
Response_reg         PF00072.19   112 seq476_BIOID50639    -            217     1e-23   83.3   0.0   1   1   3.3e-27   1.5e-23   82.8   0.0     1   111    25   133    25   134 0.97 Response regulator receiver domain
GerE                 PF00196.14    58 seq476_BIOID50639    -            217   5.2e-24   83.2   0.1   1   1     2e-27     9e-24   82.4   0.1     2    56   157   211   156   213 0.97 Bacterial regulatory proteins, luxR family
SSF                  PF00474.12   406 seq477_BIOID50639    -            571   1.2e-50  172.2  22.8   1   1   8.5e-55   1.2e-50  172.2  15.8     1   405    35   442    35   443 0.86 Sodium:solute symporter family
OTCace               PF00185.19   158 seq478_BIOID50639    -            334   4.5e-51  172.7   0.2   1   1   1.5e-54     1e-50  171.5   0.1     2   157   156   330   155   331 0.97 Aspartate/ornithine carbamoyltransferase, Asp/Orn binding domain
OTCace_N             PF02729.16   142 seq478_BIOID50639    -            334   2.5e-47  159.9   0.0   1   1   5.4e-51   3.7e-47  159.4   0.0     1   142     7   148     7   148 0.99 Aspartate/ornithine carbamoyltransferase, carbamoyl-P binding domain
AroM                 PF07302.6    221 seq480_BIOID50639    -            225   1.2e-86  289.5   2.8   1   1   9.7e-91   1.3e-86  289.3   1.9     2   220     5   224     4   225 0.99 AroM protein
Phage_integrase      PF00589.17   173 seq481_BIOID50639    -            298   1.7e-53  180.7   0.1   1   1   3.9e-57   2.7e-53  180.0   0.0     3   172   113   285   111   286 0.97 Phage integrase family
Phage_integr_N       PF02899.12    84 seq481_BIOID50639    -            298   1.1e-24   86.2   3.3   1   1   1.6e-28   1.1e-24   86.2   2.3     1    84     8    90     8    90 0.99 Phage integrase, N-terminal SAM-like domain
HhH-GPD              PF00730.20   121 seq484_BIOID50639    -            211   9.8e-19   67.6   0.0   1   1   3.1e-22   1.4e-18   67.1   0.0     1   120    34   168    34   169 0.95 HhH-GPD superfamily base excision DNA repair protein
HHH                  PF00633.18    30 seq484_BIOID50639    -            211   7.1e-08   31.6   0.0   1   1   3.7e-11   1.7e-07   30.4   0.0     2    29   100   127    99   128 0.94 Helix-hairpin-helix motif
EndIII_4Fe-2S        PF10576.4     17 seq484_BIOID50639    -            211   9.7e-05   22.2   3.3   1   1   3.7e-08   0.00017   21.5   2.3     1    17   187   203   187   203 0.99 Iron-sulfur binding domain of endonuclease III
Aminotran_5          PF00266.14   371 seq485_BIOID50639    -            411   7.6e-93  311.0   0.0   1   1     2e-96     9e-93  310.8   0.0     1   370    12   375    12   376 0.97 Aminotransferase class-V
Beta_elim_lyase      PF01212.16   290 seq485_BIOID50639    -            411     5e-07   29.0   0.1   1   1   1.6e-10   7.3e-07   28.5   0.1    34   231    61   246    46   304 0.75 Beta-eliminating lyase
Cys_Met_Meta_PP      PF01053.15   386 seq485_BIOID50639    -            411   9.2e-06   24.0   0.0   1   1   5.3e-09   2.4e-05   22.6   0.0    58   185    59   195    32   218 0.76 Cys/Met metabolism PLP-dependent enzyme
Pribosyltran         PF00156.22   125 seq486_BIOID50639    -            203   5.2e-18   64.8   0.1   1   1   5.1e-22     7e-18   64.4   0.1     9   124    42   153    32   154 0.91 Phosphoribosyl transferase domain
Bac_Ubq_Cox          PF01654.12   436 seq487_BIOID50639    -            514  3.5e-184  612.1  24.6   1   1  3.4e-188  4.7e-184  611.7  17.1     1   435     7   502     7   503 0.97 Bacterial Cytochrome Ubiquinol Oxidase
Ribosomal_L18p       PF00861.17   119 seq488_BIOID50639    -            117   1.1e-37  128.6   4.6   1   1   9.2e-42   1.3e-37  128.5   3.2     2   119     2   117     1   117 0.95 Ribosomal L18p/L5e family
LysR_substrate       PF03466.15   209 seq490_BIOID50639    -            293   3.7e-45  153.5   0.0   1   1   8.4e-49   5.7e-45  152.8   0.0     2   204    85   282    84   284 0.98 LysR substrate binding domain
HTH_1                PF00126.22    60 seq490_BIOID50639    -            293   2.5e-18   65.4   0.9   1   1   6.9e-22   4.7e-18   64.5   0.6     1    60     3    62     3    62 0.97 Bacterial regulatory helix-turn-helix protein, lysR family
Metalloenzyme        PF01676.13   262 seq491_BIOID50639    -            408   3.2e-56  190.4   0.0   1   1   5.8e-60   3.9e-56  190.1   0.0     2   261     3   396     2   397 0.94 Metalloenzyme superfamily
Phosphodiest         PF01663.17   364 seq491_BIOID50639    -            408   6.3e-06   25.6   0.0   1   1   1.2e-09   8.2e-06   25.2   0.0   163   248   271   350   186   385 0.70 Type I phosphodiesterase / nucleotide pyrophosphatase
UPF0259              PF06790.6    248 seq493_BIOID50639    -            247    2e-102  341.7  17.0   1   1  1.6e-106  2.2e-102  341.6  11.8     1   247     1   246     1   247 0.99 Uncharacterised protein family (UPF0259)
YjcZ                 PF13990.1    270 seq494_BIOID50639    -            301  7.6e-118  392.3   6.6   1   1  6.3e-122  8.7e-118  392.2   4.6     1   270    26   296    26   296 1.00 YjcZ-like protein
AA_permease          PF00324.16   479 seq496_BIOID50639    -            514  2.6e-121  405.1  47.0   1   1  4.4e-125    3e-121  404.9  32.6     2   478    50   491    49   492 0.97 Amino acid permease
AA_permease_2        PF13520.1    426 seq496_BIOID50639    -            514   2.9e-43  147.8  50.3   1   1   5.1e-47   3.5e-43  147.6  34.9     5   423    49   477    45   480 0.85 Amino acid permease
Secretin             PF00263.16   165 seq497_BIOID50639    -            654   2.9e-51  173.0   5.0   1   1   9.4e-55   6.4e-51  171.8   3.4     1   165   437   599   437   599 0.93 Bacterial type II and III secretion system protein
Secretin_N           PF03958.12    82 seq497_BIOID50639    -            654   7.7e-47  157.2   9.9   1   3   1.1e-14   7.4e-11   41.9   0.1     1    78   131   190   131   193 0.97 Bacterial type II/III secretion system short domain
Secretin_N           PF03958.12    82 seq497_BIOID50639    -            654   7.7e-47  157.2   9.9   2   3   6.5e-21   4.4e-17   61.9   0.1     2    80   197   266   196   268 0.94 Bacterial type II/III secretion system short domain
Secretin_N           PF03958.12    82 seq497_BIOID50639    -            654   7.7e-47  157.2   9.9   3   3   1.4e-19   9.3e-16   57.6   0.8     1    82   272   351   272   351 0.95 Bacterial type II/III secretion system short domain
FAD_binding_2        PF00890.19   421 seq498_BIOID50639    -            589  2.6e-117  392.1   6.1   1   1    7e-121  3.2e-117  391.8   4.2     1   421    10   406    10   406 0.98 FAD binding domain
Succ_DH_flav_C       PF02910.15   129 seq498_BIOID50639    -            589   3.1e-38  130.4   0.1   1   1   1.1e-41   5.1e-38  129.7   0.1     1   129   461   589   461   589 0.96 Fumarate reductase flavoprotein C-term
AMP-binding          PF00501.23   418 seq499_BIOID50639    -            628   3.2e-91  305.6   0.0   1   1   8.3e-95   3.8e-91  305.4   0.0     1   418    85   525    85   525 0.96 AMP-binding enzyme
DUF3448              PF11930.3     82 seq499_BIOID50639    -            628   4.2e-26   90.3   0.3   1   1   1.6e-29   7.5e-26   89.5   0.2     7    79     3    75     1    78 0.95 Domain of unknown function (DUF3448)
DUF4009              PF13193.1     41 seq499_BIOID50639    -            628     9e-15   53.7   0.0   1   1   5.8e-18   2.7e-14   52.2   0.0     3    41   575   615   573   615 0.96 Domain of unknown function (DUF4009)
GlutR_N              PF05201.10   152 seq501_BIOID50639    -            441   4.8e-57  191.6   0.1   1   1   3.5e-60   1.2e-56  190.4   0.0     1   152    29   180    29   180 0.99 Glutamyl-tRNAGlu reductase, N-terminal domain
Shikimate_DH         PF01488.15   135 seq501_BIOID50639    -            441   3.4e-43  146.8   0.4   1   1   1.7e-46     6e-43  146.0   0.3     2   135   195   329   194   329 0.96 Shikimate / quinate 5-dehydrogenase
GlutR_dimer          PF00745.15   101 seq501_BIOID50639    -            441   1.2e-27   95.7   2.9   1   1   3.4e-31   1.2e-27   95.7   2.0     2   100   343   440   342   441 0.97 Glutamyl-tRNAGlu reductase, dimerisation domain
OCD_Mu_crystall      PF02423.10   314 seq501_BIOID50639    -            441   0.00016   20.4   0.6   1   1   4.6e-08   0.00016   20.4   0.4   130   216   206   286   179   289 0.87 Ornithine cyclodeaminase/mu-crystallin family
DUF386               PF04074.7    153 seq502_BIOID50639    -            155     9e-55  184.2   0.0   1   1   7.4e-59     1e-54  184.1   0.0     1   152     1   151     1   152 0.99 Domain of unknown function (DUF386)
HTH_20               PF12840.2     61 seq505_BIOID50639    -            207     2e-09   36.9   0.3   1   1   1.9e-12   5.2e-09   35.6   0.0    11    61     5    55     1    55 0.94 Helix-turn-helix domain
HTH_5                PF01022.15    47 seq505_BIOID50639    -            207   9.2e-09   34.7   0.1   1   1   7.6e-12   2.1e-08   33.5   0.1     3    46     5    49     3    50 0.92 Bacterial regulatory protein, arsR family
CSD                  PF00313.17    66 seq507_BIOID50639    -             70   3.6e-33  113.0   0.2   1   1   5.8e-37   3.9e-33  112.9   0.1     1    65     5    69     5    70 0.98 'Cold-shock' DNA-binding domain
OB_RNB               PF08206.6     58 seq507_BIOID50639    -             70   9.9e-06   24.8   0.4   1   1     2e-09   1.4e-05   24.4   0.3     7    29    15    37     7    39 0.86 Ribonuclease B OB domain
Peptidase_M74        PF03411.8    240 seq508_BIOID50639    -            274  1.8e-136  452.8   0.1   1   1  1.6e-140  2.1e-136  452.6   0.0     1   239    35   273    35   274 1.00 Penicillin-insensitive murein endopeptidase
Branch_AA_trans      PF05525.8    428 seq509_BIOID50639    -            439  5.8e-158  525.8  32.2   1   1  4.9e-162  6.6e-158  525.6  22.3     3   427     8   429     6   430 0.99 Branched-chain amino acid transport protein
CRS1_YhbY            PF01985.16    84 seq510_BIOID50639    -             97   1.7e-29  101.5   1.1   1   1   1.4e-33   1.9e-29  101.3   0.8     1    84     3    86     3    86 0.99 CRS1 / YhbY (CRM) domain
YccV-like            PF08755.6    100 seq511_BIOID50639    -            122   5.9e-25   86.9   0.0   1   1   5.1e-29     7e-25   86.7   0.0     2    99    21   118    20   119 0.96 Hemimethylated DNA-binding protein YccV like
Peptidase_S24        PF00717.18    70 seq513_BIOID50639    -            212   1.2e-10   40.7   0.1   1   1   2.5e-14   1.7e-10   40.2   0.1     3    69   126   197   124   198 0.96 Peptidase S24-like
HTH_3                PF01381.17    55 seq513_BIOID50639    -            212   4.5e-05   23.0   0.1   1   1   1.7e-08   0.00012   21.7   0.0    19    55    28    64    10    64 0.87 Helix-turn-helix
HlyIII               PF03006.15   222 seq514_BIOID50639    -            219     4e-49  166.9  22.4   1   1   3.3e-53   4.5e-49  166.7  15.6     1   222    11   209    11   209 0.95 Haemolysin-III related
DUF1323              PF07037.6    122 seq515_BIOID50639    -            119   9.2e-49  164.5   0.0   1   1   8.9e-53   1.2e-48  164.1   0.0     1   122     6   118     6   118 0.94 Putative transcription regulator (DUF1323)
DUF904               PF06005.7     72 seq516_BIOID50639    -             81   3.3e-28   97.6  17.2   1   1   2.9e-32     4e-28   97.4  11.9     1    72     3    81     3    81 0.99 Protein of unknown function (DUF904)
LacY_symp            PF01306.14   413 seq518_BIOID50639    -            417  9.6e-206  683.0  41.9   1   1  2.4e-209  1.1e-205  682.8  29.0     2   412     2   412     1   413 0.99 LacY proton/sugar symporter
MFS_1                PF07690.11   354 seq518_BIOID50639    -            417   1.1e-22   80.1  55.8   1   1   3.7e-25   1.7e-21   76.2  29.5     3   313    14   333    12   340 0.77 Major Facilitator Superfamily
MFS_1_like           PF12832.2     77 seq518_BIOID50639    -            417   5.4e-07   29.2   8.9   1   1   1.2e-10   5.4e-07   29.2   6.2     2    73     9    81     8    85 0.93 MFS_1 like family
Glycos_trans_3N      PF02885.12    66 seq519_BIOID50639    -            320   2.8e-15   55.5   0.0   1   1   3.6e-19     5e-15   54.7   0.0     2    65     3    70     2    71 0.97 Glycosyl transferase family, helical bundle domain
ABC_tran             PF00005.22   118 seq520_BIOID50639    -            255   7.7e-21   74.5   0.0   1   1   2.5e-24   1.1e-20   73.9   0.0     1   118    42   167    42   167 0.95 ABC transporter
AAA_29               PF13555.1     62 seq520_BIOID50639    -            255   6.8e-08   31.8   0.1   1   1   3.6e-11   1.6e-07   30.6   0.1    21    54    26    59    17    62 0.86 P-loop containing region of AAA domain
DUF1451              PF07295.6    146 seq521_BIOID50639    -            160   7.1e-53  178.2   0.3   1   1   6.1e-57   8.3e-53  177.9   0.2     2   145    12   157    11   158 0.98 Protein of unknown function (DUF1451)
Molybdopterin        PF00384.17   432 seq522_BIOID50639    -            804   6.4e-22   77.7   0.0   1   1   1.4e-24   9.4e-21   73.9   0.0   103   380     2   378     1   380 0.82 Molybdopterin oxidoreductase
Molydop_binding      PF01568.16   109 seq522_BIOID50639    -            804   2.1e-16   59.5   0.0   1   1   9.2e-20   6.3e-16   58.0   0.0     4   108   682   797   679   798 0.95 Molydopterin dinucleotide binding domain
MFS_1                PF07690.11   354 seq523_BIOID50639    -            433   4.7e-40  137.3  38.7   1   1   3.4e-44   4.7e-40  137.3  26.8     1   354    27   388    27   388 0.88 Major Facilitator Superfamily
Peptidase_M3         PF01432.15   458 seq525_BIOID50639    -            680  3.2e-177  590.0   0.0   1   1  2.9e-181    4e-177  589.7   0.0     1   457   222   677   222   678 0.99 Peptidase family M3
DUF535               PF04393.8    288 seq527_BIOID50639    -            316   2.8e-89  298.7   0.0   1   1   2.5e-93   3.4e-89  298.4   0.0     6   287    24   302    19   303 0.97 Protein of unknown function (DUF535)
Lipoprotein_18       PF06804.6    303 seq528_BIOID50639    -            344  1.5e-137  457.3   1.4   1   1  1.2e-141  1.7e-137  457.0   1.0     1   303    40   343    40   343 0.99 NlpB/DapX lipoprotein
DUF4154              PF13689.1    145 seq529_BIOID50639    -            172     6e-33  113.3   0.0   1   1   5.4e-37   7.3e-33  113.0   0.0     6   145    32   168    27   168 0.95 Domain of unknown function (DUF4154)
DUF808               PF05661.7    295 seq530_BIOID50639    -            305  2.1e-134  446.8  16.4   1   1  1.8e-138  2.5e-134  446.6  11.4     1   293     3   292     3   294 0.95 Protein of unknown function (DUF808)
ABC_tran             PF00005.22   118 seq531_BIOID50639    -            600   4.9e-23   81.6   0.0   1   1   1.6e-26   1.1e-22   80.5   0.0     1   118   385   510   385   510 0.93 ABC transporter
ABC_membrane         PF00664.18   275 seq531_BIOID50639    -            600   5.2e-06   25.9   0.7   1   1   7.6e-10   5.2e-06   25.9   0.5    29   185    54   212    28   227 0.65 ABC transporter transmembrane region
Pyr_redox_2          PF07992.9    200 seq532_BIOID50639    -            377   3.2e-27   95.5   0.0   1   1   1.3e-29   1.9e-26   93.0   0.0     2   198     5   277     4   279 0.90 Pyridine nucleotide-disulphide oxidoreductase
Pyr_redox            PF00070.22    80 seq532_BIOID50639    -            377   2.6e-18   66.0   0.0   1   1   3.6e-20   5.5e-17   61.8   0.0     1    76   143   217   143   224 0.95 Pyridine nucleotide-disulphide oxidoreductase
K_oxygenase          PF13434.1    341 seq532_BIOID50639    -            377   2.6e-10   39.6   0.1   1   1   3.3e-09   4.9e-06   25.5   0.0   139   216    91   167    66   175 0.84 L-lysine 6-monooxygenase (NADPH-requiring)
MoaC                 PF01967.16   136 seq533_BIOID50639    -            161   1.5e-60  202.6   1.3   1   1   1.3e-64   1.7e-60  202.4   0.9     1   136    15   150    15   150 1.00 MoaC family
PEP-utilizers_C      PF02896.13   294 seq535_BIOID50639    -            831  2.5e-104  348.1   0.0   1   1  1.4e-107  3.7e-104  347.6   0.0     2   293   360   650   359   651 0.99 PEP-utilising enzyme, TIM barrel domain
PTS_EIIA_2           PF00359.17   142 seq535_BIOID50639    -            831   2.7e-33  114.5   0.1   1   1   4.3e-36   1.2e-32  112.5   0.0     3   141   687   827   685   828 0.96 Phosphoenolpyruvate-dependent sugar phosphotransferase system, EIIA 2
PEP-utilisers_N      PF05524.8    123 seq535_BIOID50639    -            831   2.6e-18   65.8   0.3   1   1   9.5e-22   2.6e-18   65.8   0.2     2   123   118   235   117   235 0.92 PEP-utilising enzyme, N-terminal
PEP-utilizers        PF00391.18    81 seq535_BIOID50639    -            831     1e-17   63.3   0.0   1   1   7.7e-21   2.1e-17   62.3   0.0     8    81   260   334   254   334 0.94 PEP-utilising enzyme, mobile domain
PTS-HPr              PF00381.14    84 seq535_BIOID50639    -            831   1.3e-16   60.0   0.0   1   1   1.1e-19     3e-16   58.9   0.0     1    82     1    84     1    86 0.96 PTS HPr component phosphorylation site
SNARE_assoc          PF09335.6    123 seq540_BIOID50639    -            219   3.3e-19   69.1   5.8   1   1   2.4e-23   3.3e-19   69.1   4.0     1   122    48   173    48   174 0.96 SNARE associated Golgi protein
YjcZ                 PF13990.1    270 seq541_BIOID50639    -            292  1.5e-117  391.4   5.5   1   1  1.2e-121  1.7e-117  391.2   3.8     1   270    21   287    21   287 0.99 YjcZ-like protein
UPF0118              PF01594.11   327 seq542_BIOID50639    -            353   2.6e-83  279.6  41.1   1   1   2.2e-87     3e-83  279.4  28.5     3   326    20   345    18   346 0.97 Domain of unknown function DUF20
Radical_SAM          PF04055.16   166 seq543_BIOID50639    -            384   4.6e-14   52.8   0.1   1   1   2.2e-17   1.5e-13   51.1   0.1     2   158   120   289   119   299 0.75 Radical SAM superfamily
GGDEF                PF00990.16   161 seq544_BIOID50639    -            556   6.1e-39  133.0   0.3   1   1   7.8e-43   1.1e-38  132.2   0.2     3   160   406   554   404   555 0.95 GGDEF domain
Bac_DnaA             PF00308.13   219 seq545_BIOID50639    -            467    2e-100  334.8   0.2   1   1  1.1e-103  3.1e-100  334.2   0.1     2   218   133   349   132   350 0.99 Bacterial dnaA  protein
Bac_DnaA_C           PF08299.6     70 seq545_BIOID50639    -            467   3.6e-35  119.5   0.1   1   1   3.6e-38   9.8e-35  118.1   0.1     1    70   375   444   375   444 0.99 Bacterial dnaA protein helix-turn-helix
DnaA_N               PF11638.3     65 seq545_BIOID50639    -            467   1.3e-20   72.5   0.1   1   1   1.3e-23   3.4e-20   71.2   0.1     2    63     4    63     3    65 0.92 DnaA N-terminal domain
IstB_IS21            PF01695.12   178 seq545_BIOID50639    -            467     7e-13   48.2   0.0   1   1   4.6e-16   1.3e-12   47.4   0.0    50   151   168   272   147   280 0.89 IstB-like ATP binding protein
AAA                  PF00004.24   132 seq545_BIOID50639    -            467   1.9e-06   27.9   0.0   1   1   4.1e-09   1.1e-05   25.5   0.0     2   111   169   270   168   290 0.78 ATPase family associated with various cellular activities (AAA)
DAO                  PF01266.19   358 seq547_BIOID50639    -            429   2.6e-21   75.8   6.3   1   2     2e-10   2.8e-07   29.6   0.2     1    35     7    41     7    93 0.84 FAD dependent oxidoreductase
DAO                  PF01266.19   358 seq547_BIOID50639    -            429   2.6e-21   75.8   6.3   2   2   3.8e-16   5.2e-13   48.5   0.8   144   356   105   328    99   330 0.62 FAD dependent oxidoreductase
FAD_binding_3        PF01494.14   356 seq547_BIOID50639    -            429   2.8e-13   49.5   0.9   1   1   4.1e-16   5.5e-13   48.5   0.1     2   191     6   183     5   207 0.81 FAD binding domain
FAD_oxidored         PF12831.2    428 seq547_BIOID50639    -            429   6.8e-09   35.1   1.0   1   1     5e-12   6.8e-09   35.1   0.7     1   143     7   157     7   161 0.77 FAD dependent oxidoreductase
HI0933_like          PF03486.9    409 seq547_BIOID50639    -            429   1.9e-07   29.7   3.2   1   1   9.9e-10   1.4e-06   26.9   2.3     2   167     7   165     6   174 0.83 HI0933-like protein
FAD_binding_2        PF00890.19   421 seq547_BIOID50639    -            429   2.9e-07   29.5  17.3   1   1   2.7e-08   3.7e-05   22.6   4.5     1    35     7    41     7    48 0.93 FAD binding domain
NAD_binding_8        PF13450.1     68 seq547_BIOID50639    -            429   5.4e-07   29.4   1.3   1   1     1e-09   1.4e-06   28.0   0.9     1    32    10    41    10    64 0.90 NAD(P)-binding Rossmann-like domain
Thi4                 PF01946.12   230 seq547_BIOID50639    -            429   6.9e-07   28.4   1.7   1   1   4.8e-09   6.6e-06   25.2   0.4    18    64     6    52     3    58 0.94 Thi4 family
Pyr_redox_2          PF07992.9    200 seq547_BIOID50639    -            429   3.6e-06   26.9   2.5   1   1   7.4e-09     1e-05   25.4   1.7     1    90     7    95     7   306 0.82 Pyridine nucleotide-disulphide oxidoreductase
GIDA                 PF01134.17   392 seq547_BIOID50639    -            429   0.00014   20.7   1.9   1   1     1e-07   0.00014   20.7   1.3     1    31     7    36     7    60 0.78 Glucose inhibited division protein A
CRISPR_Cse1          PF09481.5    477 seq548_BIOID50639    -            460   2.7e-71  240.6   0.0   1   1   2.3e-75   3.1e-71  240.4   0.0    43   476     2   421     1   422 0.95 CRISPR-associated protein Cse1 (CRISPR_cse1)
HTH_18               PF12833.2     81 seq549_BIOID50639    -            278   5.4e-26   90.4   2.2   1   1     2e-29   6.7e-26   90.0   0.8     1    80   193   271   193   272 0.97 Helix-turn-helix domain
AraC_binding         PF02311.14   136 seq549_BIOID50639    -            278   7.2e-24   83.8   2.1   1   1   2.1e-27   7.2e-24   83.8   1.5     4   136    16   154    14   154 0.96 AraC-like ligand binding domain
HTH_AraC             PF00165.18    42 seq549_BIOID50639    -            278   8.6e-21   72.9   0.1   1   2   1.9e-11   6.5e-08   32.0   0.0     1    42   180   221   180   221 0.97 Bacterial regulatory helix-turn-helix proteins, AraC family
HTH_AraC             PF00165.18    42 seq549_BIOID50639    -            278   8.6e-21   72.9   0.1   2   2   1.3e-13   4.5e-10   38.9   0.0     1    42   232   271   232   271 0.93 Bacterial regulatory helix-turn-helix proteins, AraC family
Usher                PF00577.15   552 seq550_BIOID50639    -            867  3.4e-207  689.4  23.3   1   1  8.9e-211  4.1e-207  689.1  16.1     5   552   202   775   198   775 0.99 Type VII secretion system (T7SS), usher protein
PapC_N               PF13954.1    146 seq550_BIOID50639    -            867   7.2e-49  165.0   0.0   1   1   2.8e-52   1.3e-48  164.1   0.0     2   146    38   189    37   189 0.98 PapC N-terminal domain
PapC_C               PF13953.1     68 seq550_BIOID50639    -            867   7.4e-23   79.8   0.1   1   1   4.5e-26   2.1e-22   78.4   0.0     1    67   785   850   785   851 0.96 PapC C-terminal domain
AA_permease          PF00324.16   479 seq551_BIOID50639    -            454     2e-38  131.8  38.0   1   1   3.6e-42   2.4e-38  131.5  26.4     2   427    25   418    24   440 0.83 Amino acid permease
AA_permease_2        PF13520.1    426 seq551_BIOID50639    -            454   1.9e-35  122.1  36.0   1   1   5.5e-39   3.8e-35  121.1  25.0    34   399    55   413    25   440 0.81 Amino acid permease
tRNA_U5-meth_tr      PF05958.6    352 seq552_BIOID50639    -            366  3.1e-187  621.3   1.3   1   1  1.3e-190  3.5e-187  621.1   0.9     1   351    10   365    10   366 0.99 tRNA (Uracil-5-)-methyltransferase
Methyltransf_4       PF02390.12   197 seq552_BIOID50639    -            366   5.4e-07   28.7   0.1   1   1   3.8e-10     1e-06   27.8   0.1    21    86   211   275   178   286 0.81 Putative methyltransferase
MTS                  PF05175.9    170 seq552_BIOID50639    -            366   8.1e-06   25.2   0.0   1   1   5.7e-09   1.6e-05   24.2   0.0    31    87   210   264   188   282 0.85 Methyltransferase small domain
Cons_hypoth95        PF03602.10   183 seq552_BIOID50639    -            366   1.6e-05   24.2   0.2   1   1   2.2e-08     6e-05   22.3   0.2    41   123   209   301   196   350 0.73 Conserved hypothetical protein 95
UPF0079              PF02367.12   123 seq553_BIOID50639    -            153   3.3e-45  152.5   0.0   1   1   2.8e-49   3.9e-45  152.3   0.0     1   121    14   134    14   136 0.98 Uncharacterised P-loop hydrolase UPF0079
BPD_transp_1         PF00528.17   185 seq554_BIOID50639    -            122   5.5e-15   55.2   1.3   1   1   4.3e-19   5.9e-15   55.1   0.9    59   179     3   121     1   122 0.95 Binding-protein-dependent transport system inner membrane component
Ribosomal_S5         PF00333.15    67 seq555_BIOID50639    -            167   6.6e-32  108.9   1.8   1   1   1.8e-35   1.3e-31  108.0   1.3     1    66    10    75    10    76 0.98 Ribosomal protein S5, N-terminal domain
Ribosomal_S5_C       PF03719.10    74 seq555_BIOID50639    -            167     5e-32  108.8   1.4   1   1   1.3e-35   8.7e-32  108.1   0.9     1    74    85   158    85   158 0.98 Ribosomal protein S5, C-terminal domain
Methyltransf_11      PF08241.7     95 seq557_BIOID50639    -            207   7.2e-21   74.3   0.0   1   1   6.8e-24   1.2e-20   73.7   0.0     4    95     3    96     2    96 0.94 Methyltransferase domain
Ubie_methyltran      PF01209.13   233 seq557_BIOID50639    -            207   2.4e-14   52.8   0.0   1   1     2e-17   3.4e-14   52.4   0.0    70   158    15   103     9   114 0.92 ubiE/COQ5 methyltransferase family
Methyltransf_31      PF13847.1    152 seq557_BIOID50639    -            207   2.2e-13   49.9   0.0   1   1   1.6e-16   2.7e-13   49.6   0.0    16   113     8   109     6   187 0.82 Methyltransferase domain
Methyltransf_23      PF13489.1    162 seq557_BIOID50639    -            207   4.6e-12   45.8   0.0   1   1   3.6e-15   6.1e-12   45.4   0.0    43   159    16   142     9   145 0.78 Methyltransferase domain
Methyltransf_18      PF12847.2    112 seq557_BIOID50639    -            207   6.9e-10   39.3   0.0   1   1   9.4e-13   1.6e-09   38.2   0.0    13   109     7    96     3    99 0.86 Methyltransferase domain
Methyltransf_12      PF08242.7     99 seq557_BIOID50639    -            207     3e-09   37.1   0.0   1   1   2.9e-12   4.9e-09   36.4   0.0    20    99    17    94     6    94 0.87 Methyltransferase domain
Methyltransf_25      PF13649.1    101 seq557_BIOID50639    -            207   4.8e-09   36.3   0.0   1   1   4.8e-12   8.3e-09   35.6   0.0    18   101    16    92     5    92 0.88 Methyltransferase domain
Methyltransf_8       PF05148.10   219 seq557_BIOID50639    -            207   6.8e-05   22.4   0.0   1   1   5.2e-08   8.9e-05   22.0   0.0   115   164    54   104    14   134 0.85 Hypothetical methyltransferase
DGOK                 PF05035.7    287 seq558_BIOID50639    -            292   8.2e-98  326.5   0.2   1   1  6.8e-102   9.3e-98  326.3   0.2     1   286     9   287     9   288 0.98 2-keto-3-deoxy-galactonokinase
GTP_EFTU             PF00009.22   188 seq559_BIOID50639    -            704   2.8e-64  215.9   0.1   1   1   1.4e-67   4.7e-64  215.1   0.1     2   188     9   288     8   288 0.94 Elongation factor Tu GTP binding domain
EFG_IV               PF03764.13   120 seq559_BIOID50639    -            704   5.2e-44  148.5   0.0   1   1   3.1e-47   1.1e-43  147.5   0.0     1   120   486   609   486   609 0.99 Elongation factor G, domain IV
EFG_C                PF00679.19    89 seq559_BIOID50639    -            704   4.7e-29   99.9   0.1   1   1   3.8e-32   1.3e-28   98.5   0.0     1    87   611   696   611   698 0.97 Elongation factor G C-terminus
GTP_EFTU_D2          PF03144.20    74 seq559_BIOID50639    -            704   2.5e-15   56.2   0.2   1   1   2.1e-18   7.1e-15   54.7   0.1     1    74   331   398   331   398 0.94 Elongation factor Tu domain 2
UPF0118              PF01594.11   327 seq560_BIOID50639    -            376   1.2e-79  267.5  38.9   1   1     1e-83   1.4e-79  267.3  26.9     2   326    41   355    40   356 0.99 Domain of unknown function DUF20
DUF606               PF04657.8    138 seq561_BIOID50639    -            202   2.7e-32  111.6  16.0   1   1   2.4e-35   3.2e-31  108.1   6.5     1   137    10   154    10   155 0.92 Protein of unknown function, DUF606
MFS_1                PF07690.11   354 seq562_BIOID50639    -            396   1.2e-45  155.7  55.2   1   1   2.6e-49   1.2e-45  155.7  38.2     2   353    16   358    15   359 0.86 Major Facilitator Superfamily
Sugar_tr             PF00083.19   451 seq562_BIOID50639    -            396   9.5e-12   44.1  15.3   1   1   2.1e-15   9.5e-12   44.1  10.6    48   191    47   184    35   189 0.94 Sugar (and other) transporter
TRI12                PF06609.8    599 seq562_BIOID50639    -            396   1.5e-06   26.5   6.8   1   1   3.3e-10   1.5e-06   26.5   4.7    64   215    30   183     2   202 0.71 Fungal trichothecene efflux pump (TRI12)
FeS                  PF04060.8     35 seq563_BIOID50639    -            192     1e-14   53.6   5.2   1   1   1.9e-17   2.8e-14   52.2   3.6     1    35    43    77    43    77 0.97 Putative Fe-S cluster
Fer4                 PF00037.22    24 seq563_BIOID50639    -            192   8.5e-13   47.2  25.0   1   2     1e-10   1.5e-07   30.5   4.8     2    23   111   132   110   133 0.95 4Fe-4S binding domain
Fer4                 PF00037.22    24 seq563_BIOID50639    -            192   8.5e-13   47.2  25.0   2   2   2.5e-09   3.8e-06   26.1   2.4     2    24   141   163   140   163 0.91 4Fe-4S binding domain
Fer4_9               PF13187.1     55 seq563_BIOID50639    -            192   2.3e-10   40.4  32.0   1   1     1e-10   1.6e-07   31.3  10.2     1    55   116   162   116   162 0.95 4Fe-4S dicluster domain
Fer4_6               PF12837.2     24 seq563_BIOID50639    -            192   2.9e-08   33.0  28.2   1   1   4.9e-10   7.5e-07   28.6   4.5     1    24   109   132   109   132 0.96 4Fe-4S binding domain
Fer4_10              PF13237.1     52 seq563_BIOID50639    -            192   3.3e-08   33.0  25.8   1   1   1.2e-10   1.8e-07   30.7   9.6     3    52   111   158   109   158 0.86 4Fe-4S dicluster domain
Fer4_2               PF12797.2     22 seq563_BIOID50639    -            192   1.6e-07   30.6  20.1   1   1   8.7e-09   1.3e-05   24.6   2.9     3    22   110   129   108   129 0.93 4Fe-4S binding domain
Peripla_BP_1         PF00532.16   279 seq564_BIOID50639    -            329   4.2e-96  321.3   0.0   1   1  7.1e-100   4.9e-96  321.0   0.0     2   278    26   319    25   320 0.99 Periplasmic binding proteins and sugar binding domain of LacI family
Peripla_BP_4         PF13407.1    258 seq564_BIOID50639    -            329   5.8e-22   78.1   1.7   1   1   1.1e-25   7.3e-22   77.8   1.2     2   253    29   293    28   297 0.86 Periplasmic binding protein domain
Fer4_5               PF12801.2     48 seq565_BIOID50639    -            287   8.9e-16   57.3   8.8   1   2   1.1e-15   3.1e-12   45.9   0.2     1    47    81   127    81   128 0.89 4Fe-4S binding domain
Fer4_5               PF12801.2     48 seq565_BIOID50639    -            287   8.9e-16   57.3   8.8   2   2   3.2e-08   8.7e-05   22.1   2.1     6    38   178   211   172   218 0.80 4Fe-4S binding domain
Fer4_6               PF12837.2     24 seq565_BIOID50639    -            287   3.8e-09   35.8  23.3   1   1   4.5e-11   1.2e-07   31.1   2.1     1    21   218   238   218   243 0.92 4Fe-4S binding domain
Fer4_10              PF13237.1     52 seq565_BIOID50639    -            287     2e-07   30.5  10.5   1   1   7.3e-11     2e-07   30.5   7.3     5    51   222   270   218   271 0.95 4Fe-4S dicluster domain
HTH_18               PF12833.2     81 seq567_BIOID50639    -            107   5.2e-24   84.0   1.3   1   1     9e-28   6.1e-24   83.8   0.9     1    81    27   106    27   106 0.97 Helix-turn-helix domain
HTH_AraC             PF00165.18    42 seq567_BIOID50639    -            107   5.1e-17   60.9   0.1   1   1   3.4e-16   2.3e-12   46.1   0.0     1    42    66   105    66   105 0.96 Bacterial regulatory helix-turn-helix proteins, AraC family
Ribosomal_S19        PF00203.16    81 seq568_BIOID50639    -             92   2.2e-38  129.6   0.1   1   1   1.9e-42   2.6e-38  129.3   0.0     1    81     3    83     3    83 0.99 Ribosomal protein S19
DUF945               PF06097.6    459 seq569_BIOID50639    -            502  1.6e-149  498.4  18.7   1   1  1.3e-153  1.8e-149  498.3  13.0     1   459     1   482     1   482 0.99 Bacterial protein of unknown function (DUF945)
GerE                 PF00196.14    58 seq571_BIOID50639    -            901   2.3e-20   71.5   0.0   1   1   6.8e-24   9.3e-20   69.5   0.0     2    58   834   890   833   890 0.97 Bacterial regulatory proteins, luxR family
PTS_EIIA_2           PF00359.17   142 seq573_BIOID50639    -            658   2.4e-31  108.2   0.0   1   1   8.9e-35     4e-31  107.5   0.0     5   141    29   170    25   171 0.95 Phosphoenolpyruvate-dependent sugar phosphotransferase system, EIIA 2
PTS_IIB              PF02302.12    90 seq573_BIOID50639    -            658   1.4e-15   57.3   0.1   1   1   5.6e-19   2.6e-15   56.5   0.1     2    90   188   279   187   279 0.95 PTS system, Lactose/Cellobiose specific IIB subunit
PTS_EIIC             PF02378.13   321 seq573_BIOID50639    -            658   3.4e-11   42.4  34.9   1   1   5.3e-14   2.4e-10   39.6  23.8     2   268   312   562   311   632 0.72 Phosphotransferase system, EIIC
TerC                 PF03741.11   184 seq574_BIOID50639    -            518     1e-46  158.5  12.7   1   1   3.3e-50   1.5e-46  158.0   8.8     1   183    14   203    14   204 0.95 Integral membrane protein TerC family
CorC_HlyC            PF03471.12    81 seq574_BIOID50639    -            518   1.7e-18   66.0   0.4   1   1     1e-21   4.6e-18   64.6   0.3     4    80   434   510   431   511 0.92 Transporter associated domain
CBS                  PF00571.23    57 seq574_BIOID50639    -            518   2.2e-09   36.6   0.2   1   1   1.9e-08   8.8e-05   21.9   0.0     2    56   301   358   300   359 0.93 CBS domain
HlyD                 PF00529.15   306 seq575_BIOID50639    -            343   3.2e-54  184.1   5.7   1   1   1.1e-57   3.6e-54  184.0   4.0     2   305    48   337    47   338 0.94 HlyD family secretion protein
HlyD_3               PF13437.1    105 seq575_BIOID50639    -            343   6.3e-20   71.3   0.1   1   1   6.3e-17   2.2e-13   50.3   0.0     1    85   210   293   210   333 0.91 HlyD family secretion protein
Biotin_lipoyl_2      PF13533.1     50 seq575_BIOID50639    -            343     1e-19   69.8   0.0   1   1   2.3e-19   7.9e-16   57.3   0.1     4    49    50    95    47    96 0.93 Biotin-lipoyl like
HlyD_2               PF12700.2    328 seq575_BIOID50639    -            343   9.2e-19   67.6   0.0   1   1   3.7e-22   1.3e-18   67.1   0.0    19   239    46   287    39   298 0.73 HlyD family secretion protein
AA_kinase            PF00696.23   241 seq576_BIOID50639    -            241   1.7e-27   96.3   0.2   1   1   1.9e-31   2.7e-27   95.7   0.2     1   241    10   219    10   219 0.77 Amino acid kinase family
MASE1                PF05231.9    299 seq578_BIOID50639    -            501   4.1e-54  183.5  45.5   1   1   1.1e-57     5e-54  183.2  31.5     2   299    12   278    11   278 0.98 MASE1
HisKA_3              PF07730.8     68 seq578_BIOID50639    -            501   1.9e-14   53.6   2.9   1   1   4.2e-18   1.9e-14   53.6   2.0     2    68   306   371   305   371 0.95 Histidine kinase
HATPase_c            PF02518.21   111 seq578_BIOID50639    -            501     1e-12   47.6   0.0   1   1   3.7e-16   1.7e-12   46.9   0.0     5   110   414   498   410   499 0.95 Histidine kinase-, DNA gyrase B-, and HSP90-like ATPase
DUF1323              PF07037.6    122 seq580_BIOID50639    -            130   5.2e-55  184.7   0.0   1   1   1.3e-58   5.8e-55  184.5   0.0     1   122     8   129     8   129 0.99 Putative transcription regulator (DUF1323)
HTH_17               PF12728.2     51 seq580_BIOID50639    -            130     2e-08   34.2   0.1   1   1   1.2e-11   5.5e-08   32.8   0.0     2    38     8    49     8    52 0.82 Helix-turn-helix domain
HATPase_c            PF02518.21   111 seq582_BIOID50639    -            433   1.9e-22   78.9   0.0   1   1   8.1e-26   3.7e-22   78.0   0.0     6   110   320   423   316   424 0.96 Histidine kinase-, DNA gyrase B-, and HSP90-like ATPase
HisKA                PF00512.20    68 seq582_BIOID50639    -            433   6.2e-08   32.3   1.3   1   1   3.7e-11   1.7e-07   30.9   0.9     1    67   211   270   211   271 0.90 His Kinase A (phospho-acceptor) domain
HAMP                 PF00672.20    70 seq582_BIOID50639    -            433     3e-07   30.4   0.0   1   1   6.6e-11     3e-07   30.4   0.0     3    69   140   206   139   207 0.90 HAMP domain
AA_kinase            PF00696.23   241 seq583_BIOID50639    -            443   5.6e-27   94.7   0.5   1   1   1.7e-30   7.7e-27   94.2   0.4     1   240    26   268    26   269 0.93 Amino acid kinase family
Acetyltransf_1       PF00583.19    83 seq583_BIOID50639    -            443   5.1e-09   35.9   0.0   1   1   3.9e-12   1.8e-08   34.1   0.0     3    83   342   414   340   414 0.92 Acetyltransferase (GNAT) family
OMP_b-brl            PF13505.1    176 seq584_BIOID50639    -            171   3.9e-27   95.2  13.5   1   1   6.8e-31   4.7e-27   94.9   9.3     2   176     9   171     6   171 0.87 Outer membrane protein beta-barrel domain
Ail_Lom              PF06316.6    199 seq584_BIOID50639    -            171   1.5e-23   83.2   4.7   1   2   2.2e-18   1.5e-14   53.8   0.9     1   126     1   115     1   127 0.77 Enterobacterial Ail/Lom protein
Ail_Lom              PF06316.6    199 seq584_BIOID50639    -            171   1.5e-23   83.2   4.7   2   2   2.2e-11   1.5e-07   31.0   0.1   154   199   126   171   120   171 0.93 Enterobacterial Ail/Lom protein
DUF1198              PF06711.6    148 seq585_BIOID50639    -            159     4e-72  240.7   0.4   1   1   3.3e-76   4.5e-72  240.5   0.3     1   148    10   157    10   157 1.00 Protein of unknown function (DUF1198)
Resolvase            PF00239.16   141 seq588_BIOID50639    -            197   3.2e-42  143.6   2.2   1   1   5.9e-46     4e-42  143.3   1.5     2   139    16   149    15   151 0.97 Resolvase, N terminal domain
HTH_7                PF02796.10    45 seq588_BIOID50639    -            197   3.7e-11   42.5   1.1   1   1   1.1e-14   7.8e-11   41.5   0.1     1    44   153   193   153   194 0.97 Helix-turn-helix domain of resolvase
Peptidase_S9_N       PF02897.10   414 seq589_BIOID50639    -            686  3.3e-116  388.1   3.0   1   1  5.7e-120  3.9e-116  387.9   2.1     1   413     3   403     3   404 0.96 Prolyl oligopeptidase, N-terminal beta-propeller domain
Peptidase_S9         PF00326.16   213 seq589_BIOID50639    -            686   7.4e-70  234.3   0.1   1   1   1.7e-73   1.2e-69  233.6   0.0     2   210   462   676   461   679 0.97 Prolyl oligopeptidase family
Glycos_transf_1      PF00534.15   172 seq590_BIOID50639    -            738   1.6e-16   60.1   0.0   1   1   1.2e-14   8.1e-11   41.5   0.0    83   166   216   301   209   307 0.88 Glycosyl transferases group 1
Glyco_trans_1_4      PF13692.1    135 seq590_BIOID50639    -            738     1e-14   54.6   0.0   1   1   2.3e-12   1.6e-08   34.6   0.0    58   135   211   290   175   290 0.81 Glycosyl transferases group 1
LysR_substrate       PF03466.15   209 seq591_BIOID50639    -            309     7e-38  129.7   0.0   1   1   1.3e-41   9.1e-38  129.3   0.0     4   207    90   291    87   293 0.95 LysR substrate binding domain
HTH_1                PF00126.22    60 seq591_BIOID50639    -            309   2.1e-20   72.0   0.7   1   1   5.1e-24   3.5e-20   71.3   0.5     1    60     4    63     4    63 0.97 Bacterial regulatory helix-turn-helix protein, lysR family
Mannitol_dh_C        PF08125.8    245 seq592_BIOID50639    -            486   1.8e-96  321.9   0.0   1   1  3.5e-100   2.4e-96  321.5   0.0     1   245   216   463   216   463 0.99 Mannitol dehydrogenase C-terminal domain
Mannitol_dh          PF01232.18   151 seq592_BIOID50639    -            486   2.9e-54  182.9   0.0   1   1   7.2e-58   4.9e-54  182.2   0.0     2   151    24   188    23   188 0.99 Mannitol dehydrogenase Rossmann domain
Trp_Tyr_perm         PF03222.8    394 seq594_BIOID50639    -            409   3.1e-11   42.6  35.6   1   1   5.7e-15   3.9e-11   42.2  24.7    12   360    16   379     7   408 0.78 Tryptophan/tyrosine permease family
Aa_trans             PF01490.13   410 seq594_BIOID50639    -            409   1.8e-05   23.3  40.2   1   1   8.5e-09   5.8e-05   21.6  27.9    10   399    14   406    10   409 0.67 Transmembrane amino acid transporter protein
Transposase_31       PF04754.7    205 seq595_BIOID50639    -            292   5.7e-84  280.4   0.0   1   1   5.7e-88   7.8e-84  280.0   0.0     1   204     8   209     8   210 0.99 Putative transposase, YhgA-like
DUF1255              PF06865.6     94 seq596_BIOID50639    -             94   5.4e-35  119.4   0.0   1   1   4.3e-39   5.9e-35  119.3   0.0     1    94     1    94     1    94 0.98 Protein of unknown function (DUF1255)
SEC-C                PF02810.10    21 seq597_BIOID50639    -            152   1.2e-18   66.0  20.2   1   2   3.8e-11   5.3e-07   28.9   0.5     1    20     1    20     1    21 0.94 SEC-C motif
SEC-C                PF02810.10    21 seq597_BIOID50639    -            152   1.2e-18   66.0  20.2   2   2   3.9e-15   5.4e-11   41.6   8.9     1    19   134   152   134   152 0.96 SEC-C motif
LysR_substrate       PF03466.15   209 seq598_BIOID50639    -            308   8.6e-46  155.5   2.0   1   1     2e-49   1.3e-45  154.9   1.4     2   207    89   292    88   294 0.98 LysR substrate binding domain
HTH_1                PF00126.22    60 seq598_BIOID50639    -            308   2.8e-23   81.3   1.6   1   1   1.4e-26   9.3e-23   79.6   0.4     1    60     5    64     5    64 0.98 Bacterial regulatory helix-turn-helix protein, lysR family
DctQ                 PF04290.7    133 seq599_BIOID50639    -            157   1.2e-29  102.6   7.5   1   1   1.1e-33   1.5e-29  102.3   5.2     2   132    17   145    16   147 0.92 Tripartite ATP-independent periplasmic transporters, DctQ component
Peptidase_M42        PF05343.9    292 seq601_BIOID50639    -            356  1.7e-102  342.0   0.0   1   1  1.5e-106    2e-102  341.7   0.0     1   292    43   333    43   333 0.98 M42 glutamyl aminopeptidase
Ribosomal_L22        PF00237.14   105 seq604_BIOID50639    -            110   1.6e-41  140.4   2.4   1   1   1.3e-45   1.7e-41  140.2   1.6     1   104     5   108     5   109 0.99 Ribosomal protein L22p/L17e
BPD_transp_1         PF00528.17   185 seq605_BIOID50639    -            222   1.8e-25   89.4  10.8   1   1   1.7e-29   2.4e-25   89.0   7.5     1   183    33   214    33   216 0.97 Binding-protein-dependent transport system inner membrane component
UTRA                 PF07702.8    141 seq606_BIOID50639    -            241   1.5e-32  112.0   0.1   1   1   7.9e-36   2.7e-32  111.2   0.0     1   140    96   235    96   236 0.94 UTRA domain
GntR                 PF00392.16    64 seq606_BIOID50639    -            241     4e-22   77.3   0.3   1   1   2.2e-25   7.5e-22   76.4   0.2     2    64    14    75    13    75 0.98 Bacterial regulatory proteins, gntR family
MarR                 PF01047.17    59 seq606_BIOID50639    -            241   4.8e-06   26.0   0.0   1   1   4.1e-09   1.4e-05   24.5   0.0    21    51    39    69    35    71 0.95 MarR family
GGDEF                PF00990.16   161 seq607_BIOID50639    -            460   8.9e-51  171.5   0.3   1   1   2.5e-54   3.4e-50  169.6   0.0     3   161   297   452   295   452 0.97 GGDEF domain
ThiS                 PF02597.15    78 seq608_BIOID50639    -             81     5e-22   77.9   0.0   1   1   4.1e-26   5.6e-22   77.8   0.0     1    78     4    81     4    81 0.99 ThiS family
Ligase_CoA           PF00549.14   153 seq609_BIOID50639    -            555   7.8e-52  174.8   0.8   1   1     2e-55   1.4e-51  174.0   0.0     1   152   336   491   336   492 0.98 CoA-ligase
CoA_binding          PF02629.14    96 seq609_BIOID50639    -            555   4.4e-17   62.2   0.0   1   1   1.4e-19   9.6e-16   57.9   0.1     3    96   193   288   191   288 0.96 CoA binding domain
GGDEF                PF00990.16   161 seq610_BIOID50639    -            408   5.3e-45  152.7   0.5   1   1   6.1e-49   8.4e-45  152.1   0.3     1   159   249   403   249   405 0.96 GGDEF domain
DUF1471              PF07338.8     56 seq612_BIOID50639    -            314   4.1e-62  205.5   5.4   1   3   2.8e-22   3.9e-18   64.7   0.0     2    56    34    90    33    90 0.98 Protein of unknown function (DUF1471)
DUF1471              PF07338.8     56 seq612_BIOID50639    -            314   4.1e-62  205.5   5.4   2   3     3e-22   4.1e-18   64.6   0.1     3    56   119   174   117   174 0.98 Protein of unknown function (DUF1471)
DUF1471              PF07338.8     56 seq612_BIOID50639    -            314   4.1e-62  205.5   5.4   3   3   3.1e-26   4.3e-22   77.3   0.1     2    56   259   314   258   314 0.99 Protein of unknown function (DUF1471)
IspA                 PF04279.10   176 seq614_BIOID50639    -            179     6e-72  241.1  22.8   1   1   4.9e-76   6.7e-72  241.0  15.8     1   175     1   175     1   176 0.99 Intracellular septation protein A
Glt_symporter        PF03616.9    368 seq615_BIOID50639    -            401  3.5e-163  542.2  24.5   1   1  2.5e-167  3.5e-163  542.2  17.0     1   368     2   366     2   366 0.98 Sodium/glutamate symporter
Amidase_3            PF01520.13   175 seq616_BIOID50639    -            450   3.8e-49  166.7   0.0   1   1   9.8e-53   6.7e-49  165.9   0.0     1   174   199   418   199   419 0.99 N-acetylmuramoyl-L-alanine amidase
DUF2541              PF10807.3    134 seq617_BIOID50639    -            134   6.3e-78  258.9   1.4   1   1   5.1e-82   6.9e-78  258.8   1.0     1   134     1   134     1   134 1.00 Protein of unknown function (DUF2541)
Thioredoxin_2        PF13098.1    112 seq618_BIOID50639    -            236   1.2e-24   86.5   0.0   1   1   6.1e-28   2.1e-24   85.7   0.0     3   112   104   226   101   226 0.75 Thioredoxin-like domain
DsbC_N               PF10411.4     57 seq618_BIOID50639    -            236   7.5e-17   60.2   0.1   1   1   5.4e-20   1.8e-16   58.9   0.0     1    56    25    77    25    78 0.96 Disulfide bond isomerase protein N-terminus
DMRL_synthase        PF00885.14   144 seq619_BIOID50639    -            156   2.2e-57  192.6   1.1   1   1   1.8e-61   2.5e-57  192.5   0.8     2   143    11   153    10   154 0.98 6,7-dimethyl-8-ribityllumazine synthase
Metallophos          PF00149.23   201 seq620_BIOID50639    -            218   2.3e-14   53.1   3.5   1   1   1.1e-17   7.7e-14   51.4   2.5     2   171    16   161    15   191 0.79 Calcineurin-like phosphoesterase
Metallophos_2        PF12850.2    156 seq620_BIOID50639    -            218   2.1e-07   30.7   0.0   1   1   5.7e-11   3.9e-07   29.9   0.0     3   136    17   206    16   212 0.61 Calcineurin-like phosphoesterase superfamily domain
AraC_binding         PF02311.14   136 seq621_BIOID50639    -            309   7.8e-27   93.4   0.6   1   1   2.3e-30   7.8e-27   93.4   0.4     4   136    40   177    37   177 0.91 AraC-like ligand binding domain
HTH_AraC             PF00165.18    42 seq621_BIOID50639    -            309   3.2e-22   77.5   0.0   1   2   1.6e-12   5.6e-09   35.4   0.0     2    41   204   244   203   245 0.91 Bacterial regulatory helix-turn-helix proteins, AraC family
HTH_AraC             PF00165.18    42 seq621_BIOID50639    -            309   3.2e-22   77.5   0.0   2   2   1.9e-13   6.5e-10   38.4   0.0     1    41   256   294   256   295 0.96 Bacterial regulatory helix-turn-helix proteins, AraC family
HTH_18               PF12833.2     81 seq621_BIOID50639    -            309   2.9e-19   68.8   0.5   1   1   2.3e-22   7.9e-19   67.4   0.0     1    80   217   295   217   296 0.97 Helix-turn-helix domain
CDH                  PF02611.10   222 seq622_BIOID50639    -            251   3.5e-94  314.0   0.0   1   1   2.9e-98   3.9e-94  313.9   0.0     2   221    31   250    30   251 0.99 CDP-diacylglycerol pyrophosphatase
ACR_tran             PF00873.14  1021 seq623_BIOID50639    -           1040         0 1229.5  34.0   1   1         0         0 1229.3  23.6     2  1020    13  1022    12  1023 1.00 AcrB/AcrD/AcrF family
SecD_SecF            PF02355.11   189 seq623_BIOID50639    -           1040   3.8e-08   32.6  32.6   1   1   3.3e-09   2.2e-05   23.6  10.9    36   183   348   495   333   501 0.81 Protein export membrane protein
Ribosomal_L30        PF00327.15    52 seq624_BIOID50639    -             59     2e-20   71.9   0.2   1   1   1.6e-24   2.2e-20   71.8   0.1     1    51     4    54     4    55 0.95 Ribosomal protein L30p/L7e
Complex1_24kDa       PF01257.14   145 seq625_BIOID50639    -            166   5.6e-51  171.8   0.0   1   1   4.7e-55   6.4e-51  171.6   0.0     2   145    23   166    22   166 0.98 Respiratory-chain NADH dehydrogenase 24 Kd subunit
TauE                 PF01925.14   240 seq628_BIOID50639    -            269   1.8e-40  138.8  27.2   1   1   1.6e-44   2.2e-40  138.4  18.9     1   240    18   253    18   253 0.95 Sulfite exporter TauE/SafE
Patatin              PF01734.17   204 seq629_BIOID50639    -            356   2.5e-20   73.1   4.0   1   1     1e-23   1.4e-19   70.7   2.8     1   199     9   237     9   242 0.73 Patatin-like phospholipase
His_Phos_2           PF00328.17   347 seq630_BIOID50639    -            413   6.3e-39  134.1   0.0   1   1   5.5e-43   7.5e-39  133.9   0.0     1   344    30   359    30   364 0.85 Histidine phosphatase superfamily (branch 2)
MASE1                PF05231.9    299 seq631_BIOID50639    -            747   1.9e-61  207.5  31.9   1   1   3.7e-65   2.5e-61  207.1  22.1     1   299    15   320    15   320 0.99 MASE1
EAL                  PF00563.15   236 seq631_BIOID50639    -            747   4.3e-60  203.0   0.4   1   1   8.8e-64     6e-60  202.5   0.3     2   236   498   730   497   730 0.95 EAL domain
Aminotran_1_2        PF00155.16   363 seq632_BIOID50639    -            412   1.7e-60  204.8   0.0   1   1   1.4e-64   1.9e-60  204.6   0.0     2   348    37   376    36   390 0.92 Aminotransferase class I and II
tRNA-synt_2          PF00152.15   335 seq633_BIOID50639    -            325   4.5e-70  235.9   0.0   1   1   4.2e-74   5.7e-70  235.6   0.0    21   333    15   323     6   325 0.88 tRNA synthetases class II (D, K and N)
Aminotran_3          PF00202.16   339 seq635_BIOID50639    -            496  8.6e-103  343.6   0.0   1   1  9.3e-107  1.3e-102  343.0   0.0     8   338   111   433   105   434 0.95 Aminotransferase class-III
MoaE                 PF02391.12   117 seq637_BIOID50639    -            150   3.4e-40  136.3   0.0   1   1   2.9e-44     4e-40  136.1   0.0     2   116     6   121     5   122 0.97 MoaE protein
Aminotran_1_2        PF00155.16   363 seq638_BIOID50639    -            390     4e-60  203.5   0.0   1   1   3.3e-64   4.5e-60  203.4   0.0     3   360    30   379    28   382 0.94 Aminotransferase class I and II
Rep_3                PF01051.16   218 seq639_BIOID50639    -            284     4e-22   78.7   7.1   1   1   3.8e-26   5.3e-22   78.3   4.9     5   218    14   260    12   260 0.87 Initiator Replication protein
Peptidase_S51        PF03575.12   153 seq640_BIOID50639    -            229   2.8e-44  150.4   0.0   1   1   2.4e-48   3.3e-44  150.1   0.0     1   151    49   200    49   202 0.98 Peptidase family S51
MbtH                 PF03621.8     54 seq641_BIOID50639    -             74   3.6e-21   74.1   0.6   1   1   3.2e-25   4.4e-21   73.8   0.4     1    53     3    56     1    57 0.95 MbtH-like protein
Ribosomal_L18e       PF00828.14   129 seq642_BIOID50639    -            144     3e-23   82.4   2.5   1   1     3e-27   4.1e-23   82.0   1.7     3   127    27   143    26   144 0.88 Ribosomal protein L18e/L15
ALS_ss_C             PF10369.4     75 seq643_BIOID50639    -            173   3.1e-28   97.1   0.6   1   1     1e-29   4.6e-26   90.2   0.1     1    75    93   168    93   168 0.99 Small subunit of acetolactate synthase
ACT_5                PF13710.1     63 seq643_BIOID50639    -            173   6.7e-17   60.9   0.1   1   1   1.5e-20   6.7e-17   60.9   0.0     1    63    21    83    21    83 0.98 ACT domain
ACT                  PF01842.20    66 seq643_BIOID50639    -            173   2.4e-14   52.3   0.0   1   1     9e-18   4.1e-14   51.5   0.0     2    65    14    78    13    79 0.97 ACT domain
MFS_1                PF07690.11   354 seq645_BIOID50639    -            451   5.6e-35  120.6  57.6   1   1   1.6e-37   2.2e-33  115.3  34.5     2   337    81   398    77   403 0.85 Major Facilitator Superfamily
DUF606               PF04657.8    138 seq646_BIOID50639    -             87   1.8e-05   24.7  14.6   1   1   1.5e-09   2.1e-05   24.5  10.1    67   137     1    69     1    70 0.97 Protein of unknown function, DUF606
DUF3029              PF11230.3    487 seq648_BIOID50639    -            516  3.8e-235  780.5   0.0   1   1  3.2e-239  4.4e-235  780.3   0.0     2   487    22   504    21   504 1.00 Protein of unknown function (DUF3029)
His_Phos_1           PF00300.17   158 seq649_BIOID50639    -            161   1.1e-11   44.9   0.0   1   1   2.4e-15   3.3e-11   43.4   0.0     1    73     2    70     2   103 0.82 Histidine phosphatase superfamily (branch 1)
DUF1819              PF08849.6    191 seq650_BIOID50639    -             79   2.4e-18   66.1   0.1   1   1   1.9e-22   2.7e-18   65.9   0.1     4    74     5    75     2    78 0.97 Putative inner membrane protein (DUF1819)
DUF2057              PF09829.4    189 seq651_BIOID50639    -            220     8e-48  162.4   0.0   1   1   6.7e-52   9.1e-48  162.3   0.0     2   189    22   213    21   213 0.98 Uncharacterized protein conserved in bacteria (DUF2057)
Cpn10                PF00166.16    93 seq652_BIOID50639    -             97   5.2e-29   99.9   1.8   1   1   4.2e-33   5.7e-29   99.7   1.3     1    93     2    95     2    95 0.97 Chaperonin 10 Kd subunit
DctM                 PF06808.7    416 seq653_BIOID50639    -            425  3.2e-128  427.7  50.4   1   1  5.5e-132  3.8e-128  427.4  34.9     2   415     8   415     7   416 0.99 DctM-like transporters
Acyl_transf_3        PF01757.17   340 seq654_BIOID50639    -            331   3.3e-34  118.1  34.6   1   1     3e-38   4.1e-34  117.8  24.0     2   339     6   318     5   322 0.88 Acyltransferase family
OpuAC                PF04069.7    257 seq655_BIOID50639    -            339   2.7e-27   95.6   2.3   1   1   1.2e-30   4.1e-27   95.0   1.6     2   248    43   266    42   270 0.86 Substrate binding domain of ABC-type glycine betaine transport system
NMT1_2               PF13379.1    252 seq655_BIOID50639    -            339   1.6e-24   86.5   2.1   1   1   7.2e-28   2.5e-24   85.9   1.5     7   236    41   254    37   268 0.87 NMT1-like family
NMT1                 PF09084.6    216 seq655_BIOID50639    -            339   8.3e-19   67.9   0.1   1   1   3.4e-22   1.2e-18   67.4   0.0    14   214    63   259    49   260 0.85 NMT1/THI5 like
Phosphonate-bd       PF12974.2    243 seq655_BIOID50639    -            339   3.3e-09   36.3   0.3   1   1   1.4e-12   4.8e-09   35.8   0.2    23   214    64   244    46   270 0.78 ABC transporter, phosphonate, periplasmic substrate-binding protein
DUF2773              PF10971.3     81 seq656_BIOID50639    -             93     6e-47  157.4   2.4   1   1   5.1e-51   6.9e-47  157.2   1.7     1    81    13    93    13    93 0.99 Protein of unknown function (DUF2773)
Ribonuc_red_sm       PF00268.16   281 seq659_BIOID50639    -            319   1.1e-80  270.5   0.1   1   1   9.6e-85   1.3e-80  270.2   0.0     1   280     1   280     1   281 0.97 Ribonucleotide reductase, small chain
AraC_binding         PF02311.14   136 seq661_BIOID50639    -            312   7.8e-23   80.5   1.3   1   1   3.5e-26   1.2e-22   79.9   0.2     7   120    52   170    48   186 0.89 AraC-like ligand binding domain
HTH_18               PF12833.2     81 seq661_BIOID50639    -            312     9e-22   76.8   0.1   1   1   5.5e-25   1.9e-21   75.8   0.1     2    79   229   305   228   307 0.97 Helix-turn-helix domain
HTH_AraC             PF00165.18    42 seq661_BIOID50639    -            312   1.5e-20   72.2   0.2   1   2   3.2e-10   1.1e-06   28.1   0.0     2    42   216   256   215   256 0.93 Bacterial regulatory helix-turn-helix proteins, AraC family
HTH_AraC             PF00165.18    42 seq661_BIOID50639    -            312   1.5e-20   72.2   0.2   2   2   1.6e-14   5.3e-11   41.8   0.0     2    42   268   306   267   306 0.94 Bacterial regulatory helix-turn-helix proteins, AraC family
Cupin_2              PF07883.6     71 seq661_BIOID50639    -            312   1.4e-06   27.5   0.0   1   1   8.3e-10   2.8e-06   26.6   0.0     7    60    57   109    53   116 0.92 Cupin domain
K_trans              PF02705.11   534 seq663_BIOID50639    -            622    3e-206  685.8  25.8   1   1  2.5e-210  3.4e-206  685.6  17.9     2   534    14   544    13   544 0.99 K+ potassium transporter
PTR2                 PF00854.16   373 seq664_BIOID50639    -            500   3.8e-75  252.8  26.0   1   1   6.9e-79   4.7e-75  252.5  15.9     2   370    89   428    88   431 0.97 POT family
MFS_1                PF07690.11   354 seq664_BIOID50639    -            500   2.6e-20   72.3  54.6   1   1   3.7e-21   2.5e-17   62.5  25.8    10   301    35   372    26   382 0.78 Major Facilitator Superfamily
HATPase_c            PF02518.21   111 seq665_BIOID50639    -            349   7.9e-20   70.5   0.0   1   1   3.2e-23   1.5e-19   69.6   0.0     2   109   234   346   233   348 0.91 Histidine kinase-, DNA gyrase B-, and HSP90-like ATPase
HisKA                PF00512.20    68 seq665_BIOID50639    -            349   4.1e-13   49.0   3.7   1   1     1e-16   4.6e-13   48.8   0.1     3    60   131   186   129   189 0.97 His Kinase A (phospho-acceptor) domain
PAS                  PF00989.19   113 seq665_BIOID50639    -            349   7.3e-08   32.0   0.0   1   1   5.4e-11   2.4e-07   30.3   0.0     5    96    11    99    10   108 0.91 PAS fold
NifU_N               PF01592.11   127 seq666_BIOID50639    -            128   7.1e-56  187.4   0.2   1   1   5.7e-60   7.8e-56  187.3   0.2     1   125     2   126     2   128 0.97 NifU-like N terminal domain
Aldolase             PF01081.14   196 seq668_BIOID50639    -            205   1.6e-29  102.3   0.4   1   1   2.9e-33     2e-29  102.0   0.3     6   183     5   183     2   194 0.92 KDPG and KHG aldolase
PTE                  PF02126.13   308 seq669_BIOID50639    -            292  7.3e-129  429.0   0.3   1   1  5.9e-133  8.1e-129  428.9   0.2     1   308     1   292     1   292 0.99 Phosphotriesterase family
Ubiq_cyt_C_chap      PF03981.7    141 seq671_BIOID50639    -            237   2.6e-23   82.3   0.2   1   1   5.7e-27   3.9e-23   81.7   0.1     1   139    58   220    58   225 0.96 Ubiquinol-cytochrome C chaperone
DUF3944              PF13099.1     35 seq671_BIOID50639    -            237   8.3e-15   53.8   0.8   1   1   1.2e-18   8.3e-15   53.8   0.5     1    35     5    39     5    39 0.99 Domain of unknown function (DUF3944)
EAL                  PF00563.15   236 seq672_BIOID50639    -            646   8.8e-33  113.6   0.1   1   1   2.9e-36     2e-32  112.4   0.1     8   234   407   628   400   630 0.92 EAL domain
GGDEF                PF00990.16   161 seq672_BIOID50639    -            646   5.2e-32  110.5   0.1   1   1   1.4e-35   9.9e-32  109.6   0.1     1   160   224   380   224   381 0.96 GGDEF domain
AMP-binding          PF00501.23   418 seq673_BIOID50639    -           1293  1.1e-116  389.4   0.0   1   1  5.6e-120  1.5e-116  389.0   0.0     1   417   482   886   482   887 0.96 AMP-binding enzyme
Condensation         PF00668.15   301 seq673_BIOID50639    -           1293   2.6e-60  203.7   0.0   1   1   1.4e-63     4e-60  203.1   0.0     2   300     2   300     1   301 0.91 Condensation domain
Thioesterase         PF00975.15   229 seq673_BIOID50639    -           1293   3.5e-46  158.1   0.6   1   1   1.2e-46   3.3e-43  148.4   0.0     2   219  1067  1277  1066  1290 0.95 Thioesterase domain
PP-binding           PF00550.20    67 seq673_BIOID50639    -           1293   2.6e-09   37.0   0.1   1   1     3e-12   8.1e-09   35.5   0.1     3    65   980  1040   978  1042 0.90 Phosphopantetheine attachment site
Abhydrolase_6        PF12697.2    228 seq673_BIOID50639    -           1293   1.3e-05   25.1   0.1   1   1   4.8e-09   1.3e-05   25.1   0.1     2   127  1069  1198  1068  1267 0.65 Alpha/beta hydrolase family
DUF2158              PF09926.4     53 seq674_BIOID50639    -             60   8.5e-19   66.6   0.4   1   1   7.3e-23     1e-18   66.3   0.3     1    53     3    49     3    49 0.98 Uncharacterized small protein (DUF2158)
Lip_A_acyltrans      PF03279.8    295 seq675_BIOID50639    -            314  1.3e-100  335.9   0.1   1   1  1.1e-104  1.5e-100  335.7   0.1     2   295    10   304     9   304 0.99 Bacterial lipid A biosynthesis acyltransferase
Ldh_2                PF02615.9    335 seq676_BIOID50639    -            361  9.2e-139  461.7   0.0   1   1  7.6e-143    1e-138  461.5   0.0     1   334     5   340     5   341 0.99 Malate/L-lactate dehydrogenase
Peptidase_S13        PF02113.10   444 seq677_BIOID50639    -            477  1.7e-178  593.6   0.0   1   1  2.8e-182  1.9e-178  593.4   0.0     2   443    20   468    19   469 0.99 D-Ala-D-Ala carboxypeptidase 3 (S13) family
Beta-lactamase2      PF13354.1    197 seq677_BIOID50639    -            477   2.7e-09   36.6   0.3   1   1   7.8e-12   5.3e-08   32.4   0.1    27   195   261   441   252   442 0.75 Beta-lactamase enzyme family
Aconitase_2_N        PF06434.8    204 seq678_BIOID50639    -            865   1.5e-95  318.2   0.0   1   1   4.8e-99   2.2e-95  317.7   0.0     1   204   168   382   168   382 0.99 Aconitate hydratase 2 N-terminus
Aconitase_B_N        PF11791.3    154 seq678_BIOID50639    -            865   5.8e-68  227.4   0.1   1   1   2.3e-71     1e-67  226.6   0.1     1   154     4   156     4   156 1.00 Aconitate B N-terminal domain
Aconitase            PF00330.15   465 seq678_BIOID50639    -            865   2.2e-25   88.9   0.1   1   2     1e-12   4.7e-09   35.1   0.0   102   305   473   698   464   701 0.75 Aconitase family (aconitate hydratase)
Aconitase            PF00330.15   465 seq678_BIOID50639    -            865   2.2e-25   88.9   0.1   2   2   1.9e-17   8.9e-14   50.7   0.0   337   465   699   818   695   818 0.90 Aconitase family (aconitate hydratase)
NusB                 PF01029.13   134 seq679_BIOID50639    -            139   1.4e-34  118.8   0.2   1   1   1.2e-38   1.6e-34  118.6   0.1     1   133     7   131     7   132 0.93 NusB family
NIF3                 PF01784.13   242 seq680_BIOID50639    -            247     1e-56  192.1   0.0   1   1   9.1e-61   1.2e-56  191.8   0.0     2   240     6   235     5   238 0.95 NIF3 (NGG1p interacting factor 3)
PTE                  PF02126.13   308 seq681_BIOID50639    -            344   9.2e-51  172.5   0.0   1   1     9e-55   1.2e-50  172.1   0.0     3   308    14   343    12   343 0.90 Phosphotriesterase family
PhoH                 PF02562.11   205 seq682_BIOID50639    -            354     9e-76  253.5   0.0   1   1   8.5e-80   1.2e-75  253.1   0.0     2   204   149   353   148   354 0.98 PhoH-like protein
Complex1_51K         PF01512.12   151 seq684_BIOID50639    -            445     1e-49  168.0   0.0   1   1   3.2e-53   1.5e-49  167.5   0.0     1   150    54   226    54   227 0.97 Respiratory-chain NADH dehydrogenase 51 Kd subunit
NADH_4Fe-4S          PF10589.4     46 seq684_BIOID50639    -            445   2.8e-18   64.6   0.0   1   1   1.2e-21   5.6e-18   63.6   0.0     1    46   336   381   336   381 0.97 NADH-ubiquinone oxidoreductase-F iron-sulfur binding region
SLBB                 PF10531.4     59 seq684_BIOID50639    -            445   6.8e-08   32.1   0.0   1   1   4.5e-11     2e-07   30.6   0.0     5    55   253   296   252   300 0.91 SLBB domain
ABC_tran             PF00005.22   118 seq685_BIOID50639    -            308   2.2e-21   76.3   0.0   1   1   6.2e-25   4.2e-21   75.3   0.0     1   118    45   165    45   165 0.86 ABC transporter
AAA_21               PF13304.1    303 seq685_BIOID50639    -            308   2.4e-15   57.1   0.3   1   1     5e-17   3.4e-13   50.0   0.2     2   298    34   195    33   198 0.69 AAA domain
ECH                  PF00378.15   245 seq688_BIOID50639    -            771   1.8e-78  262.9   0.0   1   1   1.1e-81   4.9e-78  261.5   0.0     3   244    54   308    52   309 0.99 Enoyl-CoA hydratase/isomerase family
3HCDH_N              PF02737.13   180 seq688_BIOID50639    -            771     2e-60  203.4   0.2   1   1   1.2e-63   5.3e-60  202.0   0.1     2   180   358   536   357   536 0.99 3-hydroxyacyl-CoA dehydrogenase, NAD binding domain
3HCDH                PF00725.17    97 seq688_BIOID50639    -            771   1.9e-35  121.0   2.7   1   2   8.1e-30   3.7e-26   91.2   0.1     1    97   538   634   538   634 0.97 3-hydroxyacyl-CoA dehydrogenase, C-terminal domain
3HCDH                PF00725.17    97 seq688_BIOID50639    -            771   1.9e-35  121.0   2.7   2   2   1.2e-09   5.4e-06   26.6   0.0     4    62   670   732   669   753 0.86 3-hydroxyacyl-CoA dehydrogenase, C-terminal domain
MFS_1                PF07690.11   354 seq689_BIOID50639    -            401   2.1e-49  168.0  72.0   1   1   9.9e-50   6.8e-46  156.5  29.3     2   354     9   350     8   350 0.83 Major Facilitator Superfamily
BolA                 PF01722.13    75 seq690_BIOID50639    -            104   2.1e-29  101.1   0.1   1   1   1.8e-33   2.5e-29  100.8   0.1     1    75     9    84     8    84 0.97 BolA-like protein
ABC_tran             PF00005.22   118 seq691_BIOID50639    -            250   6.4e-27   94.1   0.0   1   1   5.1e-30     1e-26   93.5   0.0     1   118    43   173    43   173 0.88 ABC transporter
AAA_21               PF13304.1    303 seq691_BIOID50639    -            250   1.6e-15   57.7   0.0   1   1   1.6e-11   3.1e-08   33.8   0.0   234   299   142   204   135   207 0.94 AAA domain
AAA_22               PF13401.1    131 seq691_BIOID50639    -            250   1.3e-08   34.8   0.1   1   1     8e-11   1.6e-07   31.4   0.1     5   121    30   200    26   207 0.83 AAA domain
AAA_16               PF13191.1    166 seq691_BIOID50639    -            250   7.1e-08   32.8   0.3   1   1   7.7e-11   1.5e-07   31.8   0.2    19   104    26   130    19   215 0.60 AAA ATPase domain
AAA_10               PF12846.2    328 seq691_BIOID50639    -            250   2.7e-07   30.0   0.0   1   1   1.9e-10   3.7e-07   29.6   0.0     4   191    32   236    30   243 0.65 AAA-like domain
Autotransporter      PF03797.14   265 seq692_BIOID50639    -            338   3.1e-44  151.2  16.9   1   1   2.9e-48   3.9e-44  150.8  11.7     3   256    62   324    60   329 0.94 Autotransporter beta-domain
PCRF                 PF03462.13   116 seq695_BIOID50639    -            360   2.6e-43  146.2   0.4   1   1   8.7e-47     6e-43  145.1   0.3     3   116    65   178    63   178 0.98 PCRF domain
RF-1                 PF00472.15   114 seq695_BIOID50639    -            360   3.2e-39  133.1   0.0   1   1   4.7e-43   3.2e-39  133.1   0.0     9   114   216   321   208   321 0.97 RF-1 domain
4HBT                 PF03061.17    79 seq696_BIOID50639    -            132   4.9e-18   64.9   0.3   1   1   4.7e-22   6.5e-18   64.5   0.2     1    74    26    98    26   102 0.96 Thioesterase superfamily
Sugar_tr             PF00083.19   451 seq697_BIOID50639    -            500   6.9e-71  239.0  26.0   1   1   2.1e-74   9.7e-71  238.5  18.1     3   446    28   448    25   453 0.95 Sugar (and other) transporter
MFS_1                PF07690.11   354 seq697_BIOID50639    -            500   2.5e-36  125.0  40.2   1   2   6.8e-30   3.1e-26   91.8  10.9     9   257    38   310    30   312 0.74 Major Facilitator Superfamily
MFS_1                PF07690.11   354 seq697_BIOID50639    -            500   2.5e-36  125.0  40.2   2   2     2e-14     9e-11   41.0  14.2    38   171   301   437   299   467 0.80 Major Facilitator Superfamily
Osmo_CC              PF08946.5     46 seq697_BIOID50639    -            500   2.6e-25   88.0   8.8   1   1   1.1e-28     5e-25   87.1   6.1     1    46   454   499   454   499 0.99 Osmosensory transporter coiled coil
ABC_tran             PF00005.22   118 seq698_BIOID50639    -            504   1.3e-35  122.1   0.0   1   2   2.4e-24     8e-21   74.4   0.0     1   118    47   172    47   172 0.93 ABC transporter
ABC_tran             PF00005.22   118 seq698_BIOID50639    -            504   1.3e-35  122.1   0.0   2   2   1.9e-15   6.4e-12   45.7   0.0     1   117   296   427   296   428 0.88 ABC transporter
Cpn60_TCP1           PF00118.19   488 seq699_BIOID50639    -            548  1.2e-126  423.1  10.9   1   1  9.8e-131  1.3e-126  422.9   7.5     1   486    23   523    23   525 0.94 TCP-1/cpn60 chaperonin family
TonB_dep_Rec         PF00593.19   276 seq701_BIOID50639    -            729   3.1e-30  105.9  22.3   1   1   4.6e-34   3.1e-30  105.9  15.5     1   275   493   727   493   728 0.87 TonB dependent receptor
Plug                 PF07715.10   108 seq701_BIOID50639    -            729     6e-14   52.1   0.4   1   1   8.8e-18     6e-14   52.1   0.3     2   106    75   175    74   177 0.93 TonB-dependent Receptor Plug Domain
PhnG                 PF06754.7    147 seq702_BIOID50639    -            150   1.6e-60  202.8   3.9   1   1   1.3e-64   1.8e-60  202.7   2.7     2   147     4   149     3   149 0.99 Phosphonate metabolism protein PhnG
TPR_3                PF07720.7     36 seq703_BIOID50639    -            163   4.2e-22   77.4  17.5   1   2   4.3e-15   5.9e-11   41.8   2.9     1    36    40    73    40    73 0.98 Tetratricopeptide repeat
TPR_3                PF07720.7     36 seq703_BIOID50639    -            163   4.2e-22   77.4  17.5   2   2     6e-15   8.2e-11   41.3   3.7     1    36    74   107    74   107 0.97 Tetratricopeptide repeat
SAICAR_synt          PF01259.13   249 seq704_BIOID50639    -            240   3.3e-75  252.2   0.0   1   1   2.8e-79   3.8e-75  252.0   0.0     2   247     7   237     6   239 0.98 SAICAR synthetase
SecY                 PF00344.15   342 seq705_BIOID50639    -            443  3.3e-121  404.2  21.3   1   1  3.3e-125  4.5e-121  403.8  14.7     1   341    76   417    76   418 0.96 SecY translocase
DUF3520              PF12034.3    183 seq706_BIOID50639    -            575   5.9e-67  225.2   0.0   1   1   2.2e-70   5.9e-67  225.2   0.0     2   181   393   569   392   571 0.97 Domain of unknown function (DUF3520)
vWF_A                PF12450.3    101 seq706_BIOID50639    -            575     2e-35  120.4   0.0   1   1   2.5e-38   6.8e-35  118.7   0.0     7   101    98   199    92   199 0.91 von Willebrand factor
VWA_2                PF13519.1    172 seq706_BIOID50639    -            575   3.8e-22   79.0   0.4   1   1   1.4e-25   3.8e-22   79.0   0.2     1   169   216   386   216   389 0.84 von Willebrand factor type A domain
VWA                  PF00092.23   179 seq706_BIOID50639    -            575   3.1e-22   79.0   0.7   1   1   2.9e-25   7.9e-22   77.7   0.5     1   174   216   384   216   392 0.91 von Willebrand factor type A domain
VWA_3                PF13768.1    156 seq706_BIOID50639    -            575   1.2e-16   60.6   0.4   1   1   1.2e-19   3.4e-16   59.1   0.0     2   155   216   374   215   375 0.86 von Willebrand factor type A domain
RRF                  PF01765.14   165 seq707_BIOID50639    -            185   3.9e-68  227.9   1.7   1   1   3.7e-72     5e-68  227.6   1.2     1   165    19   183    19   183 0.99 Ribosome recycling factor
FUSC                 PF04632.7    650 seq708_BIOID50639    -            683   2.3e-56  191.4  20.9   1   1   5.1e-60   2.3e-56  191.4  14.5     8   529    36   540    30   561 0.87 Fusaric acid resistance protein family
FUSC_2               PF13515.1    128 seq708_BIOID50639    -            683   5.8e-09   35.8   9.9   1   1   1.3e-12   5.8e-09   35.8   6.8     2   127   364   495   359   496 0.75 Fusaric acid resistance protein-like
ALMT                 PF11744.3    406 seq708_BIOID50639    -            683   1.6e-05   23.6  10.9   1   1   6.6e-09     3e-05   22.7   1.9    27   194   362   525   348   582 0.82 Aluminium activated malate transporter
AA_permease          PF00324.16   479 seq709_BIOID50639    -            457  4.2e-103  345.1  48.2   1   1  7.3e-107    5e-103  344.8  33.4     1   474    15   451    15   455 0.96 Amino acid permease
AA_permease_2        PF13520.1    426 seq709_BIOID50639    -            457   1.1e-47  162.4  56.6   1   1   1.8e-51   1.2e-47  162.2  39.2     2   425    12   442    11   445 0.88 Amino acid permease
YmgB                 PF10798.3     61 seq710_BIOID50639    -             78   3.3e-05   23.5   0.0   1   1   3.3e-09   4.5e-05   23.0   0.0     3    35    26    58    24    63 0.92 Biofilm development protein YmgB/AriR
Cyto_ox_2            PF02322.10   328 seq711_BIOID50639    -            378  5.8e-112  373.9  33.8   1   1  4.8e-116  6.6e-112  373.7  23.4     1   328     6   362     6   362 0.99 Cytochrome oxidase subunit II
Sigma54_activat      PF00158.21   168 seq712_BIOID50639    -            592   2.7e-69  231.8   0.1   1   1   4.1e-72     7e-69  230.4   0.0     1   168   272   440   272   440 0.98 Sigma-54 interaction domain
HTH_8                PF02954.14    42 seq712_BIOID50639    -            592   1.5e-13   49.9   1.1   1   1   1.8e-16   3.2e-13   48.8   0.8     2    42   548   587   547   587 0.98 Bacterial regulatory protein, Fis family
PAS_8                PF13188.1     64 seq712_BIOID50639    -            592   8.9e-07   28.4   0.0   1   1   1.7e-09   2.9e-06   26.8   0.0     3    42   162   205   160   223 0.75 PAS domain
AAA_5                PF07728.9    139 seq712_BIOID50639    -            592   1.8e-06   27.6   0.0   1   1   2.8e-09   4.7e-06   26.2   0.0     2   123   296   415   295   425 0.83 AAA domain (dynein-related subfamily)
AAA                  PF00004.24   132 seq712_BIOID50639    -            592   4.9e-05   23.4   0.0   1   1   9.1e-08   0.00016   21.7   0.0     1   111   296   415   296   433 0.83 ATPase family associated with various cellular activities (AAA)
GD_AH_C              PF04295.8    397 seq713_BIOID50639    -            533  4.3e-128  427.2   0.0   1   1  7.9e-132  5.4e-128  426.9   0.0     2   394   110   530   109   533 0.98 D-galactarate dehydratase / Altronate hydrolase, C terminus
SAF                  PF08666.7     63 seq713_BIOID50639    -            533   2.7e-12   46.8   0.2   1   1   6.7e-16   4.6e-12   46.0   0.1     1    63    13    84    13    84 0.99 SAF domain
DHH                  PF01368.15   137 seq714_BIOID50639    -            577   3.5e-19   68.7   0.0   1   1   7.5e-23   5.1e-19   68.1   0.0     3   137    69   234    67   234 0.88 DHH family
DHHA1                PF02272.14    68 seq714_BIOID50639    -            577     3e-15   55.5   0.0   1   1   8.7e-19   5.9e-15   54.6   0.0     1    66   382   449   382   451 0.94 DHHA1 domain
DUF490               PF04357.8    379 seq715_BIOID50639    -           1259   2.6e-80  270.2  37.8   1   1   5.7e-84   7.8e-80  268.6   2.6     6   379   922  1259   914  1259 0.92 Family of unknown function (DUF490)
DUF3302              PF11742.3     78 seq716_BIOID50639    -            120   1.7e-44  149.4   7.5   1   1   1.5e-48   2.1e-44  149.1   5.2     1    77     3    79     3    80 0.98 Protein of unknown function (DUF3302)
ACPS                 PF01648.15   113 seq717_BIOID50639    -            195   9.7e-12   44.6   0.0   1   1   1.1e-15   1.5e-11   44.0   0.0     2    73    88   155    87   189 0.80 4'-phosphopantetheinyl transferase superfamily
Sulfatase            PF00884.18   379 seq718_BIOID50639    -            497   2.2e-85  286.8   0.4   1   1   1.9e-89   2.7e-85  286.5   0.3     1   379     4   413     4   413 0.92 Sulfatase
Sigma70_r4_2         PF08281.7     54 seq719_BIOID50639    -            191   1.3e-19   69.2   0.2   1   1   1.1e-22   3.7e-19   67.8   0.2     2    53   129   180   122   181 0.95 Sigma-70, region 4
Sigma70_r2           PF04542.9     71 seq719_BIOID50639    -            191   6.3e-18   64.0   0.2   1   1   3.6e-21   1.2e-17   63.1   0.2     1    71    25    92    25    92 0.96 Sigma-70 region 2
Sigma70_r4           PF04545.11    50 seq719_BIOID50639    -            191     2e-10   39.6   0.0   1   1   1.4e-13   4.9e-10   38.4   0.0     2    47   135   180   134   182 0.95 Sigma-70, region 4
Sigma70_ECF          PF07638.6    185 seq719_BIOID50639    -            191   8.8e-09   35.1   0.1   1   1   8.3e-12   2.9e-08   33.5   0.1     7   181    10   183     3   186 0.71 ECF sigma factor
Bax1-I               PF01027.15   205 seq720_BIOID50639    -            234   3.6e-59  199.6  36.8   1   1     3e-63   4.1e-59  199.5  25.5     2   205    19   230    18   230 0.92 Inhibitor of apoptosis-promoting Bax1
PAP2                 PF01569.16   129 seq721_BIOID50639    -            254   2.5e-28   98.2   1.2   1   1   1.8e-32   2.5e-28   98.2   0.9     6   126    78   232    73   234 0.89 PAP2 superfamily
Fels1                PF05666.6     45 seq722_BIOID50639    -            122   9.3e-40  133.6   2.2   1   2   1.7e-21   2.4e-17   61.9   0.1     2    45    20    62    19    62 0.96 Fels-1 Prophage Protein-like
Fels1                PF05666.6     45 seq722_BIOID50639    -            122   9.3e-40  133.6   2.2   2   2   1.2e-24   1.7e-20   72.0   0.2     1    45    66   121    66   121 0.98 Fels-1 Prophage Protein-like
GGDEF                PF00990.16   161 seq724_BIOID50639    -            526   3.7e-36  124.0   0.0   1   1     5e-40   6.8e-36  123.1   0.0     1   121   398   518   398   525 0.95 GGDEF domain
Fe-S_biosyn          PF01521.15    91 seq725_BIOID50639    -            107   3.7e-30  103.4   0.0   1   1   3.1e-34   4.2e-30  103.2   0.0     1    91     3    93     3    93 0.99 Iron-sulphur cluster biosynthesis
Acetyltransf_10      PF13673.1    117 seq728_BIOID50639    -            147     3e-12   46.5   0.0   1   1   1.3e-15   3.6e-12   46.3   0.0     5   117    16   122    13   122 0.79 Acetyltransferase (GNAT) domain
Acetyltransf_1       PF00583.19    83 seq728_BIOID50639    -            147   1.3e-10   41.0   0.0   1   1   1.3e-13   3.6e-10   39.6   0.0    27    83    72   123    56   123 0.89 Acetyltransferase (GNAT) family
Acetyltransf_7       PF13508.1     79 seq728_BIOID50639    -            147   1.1e-09   38.2   0.0   1   1   6.6e-13   1.8e-09   37.5   0.0     6    79    54   124    49   124 0.89 Acetyltransferase (GNAT) domain
Acetyltransf_6       PF13480.1    142 seq728_BIOID50639    -            147   7.9e-05   22.5   0.1   1   1   4.2e-08   0.00011   22.0   0.0    29   125    11   101     3   105 0.83 Acetyltransferase (GNAT) domain
Redoxin              PF08534.5    146 seq731_BIOID50639    -            185   1.6e-25   89.2   0.0   1   1   5.9e-29     2e-25   88.9   0.0     3   137    42   165    40   173 0.93 Redoxin
AhpC-TSA             PF00578.16   124 seq731_BIOID50639    -            185   8.1e-16   57.7   0.0   1   1   2.9e-19     1e-15   57.4   0.0     1   124    41   158    41   158 0.89 AhpC/TSA family
Thioredoxin_2        PF13098.1    112 seq731_BIOID50639    -            185   2.9e-10   40.2   0.0   1   1   1.2e-13   4.1e-10   39.7   0.0     4   106    67   166    64   172 0.85 Thioredoxin-like domain
Thioredoxin_8        PF13905.1     96 seq731_BIOID50639    -            185   6.7e-07   29.2   0.0   1   1   3.3e-10   1.1e-06   28.5   0.0     1    95    68   154    68   155 0.86 Thioredoxin-like
CRISPR_Cse2          PF09485.5    146 seq733_BIOID50639    -            160   3.6e-19   69.1   1.0   1   1   3.4e-23   4.7e-19   68.7   0.7     1   145    20   152    20   153 0.87 CRISPR-associated protein Cse2 (CRISPR_cse2)
DUF2498              PF10692.4     82 seq734_BIOID50639    -             83   2.6e-44  148.6   0.1   1   1   2.2e-48   2.9e-44  148.4   0.1     2    82     3    83     2    83 0.98 Protein of unknown function (DUF2498)
Aminotran_1_2        PF00155.16   363 seq735_BIOID50639    -            437   3.7e-79  266.1   0.1   1   1   6.4e-83   4.4e-79  265.9   0.0     2   363    82   426    81   426 0.98 Aminotransferase class I and II
Aminotran_5          PF00266.14   371 seq735_BIOID50639    -            437     1e-05   24.3   0.0   1   1   1.1e-08   7.2e-05   21.5   0.0    43   181   126   255   110   258 0.80 Aminotransferase class-V
PTS_EIIC             PF02378.13   321 seq737_BIOID50639    -            648     5e-71  239.0  33.0   1   1   1.1e-74     5e-71  239.0  22.9     2   321    12   300    11   300 0.94 Phosphotransferase system, EIIC
PTS_EIIA_1           PF00358.15   133 seq737_BIOID50639    -            648   1.6e-52  176.4   0.6   1   1   5.5e-56   2.5e-52  175.8   0.4     4   131   499   626   496   628 0.98 phosphoenolpyruvate-dependent sugar phosphotransferase system, EIIA 1
PTS_EIIB             PF00367.15    35 seq737_BIOID50639    -            648   1.2e-12   46.6   0.9   1   1   5.3e-16   2.4e-12   45.7   0.7     1    35   393   427   393   427 0.97 phosphotransferase system, EIIB
Transaldolase        PF00923.14   287 seq738_BIOID50639    -            222   2.5e-44  151.4   0.1   1   1   4.4e-48   6.1e-44  150.1   0.1     1   243     5   207     5   219 0.95 Transaldolase
DNA_pol3_beta        PF00712.14   120 seq739_BIOID50639    -            366     5e-48  161.8   0.0   1   1   4.8e-46   2.2e-42  143.6   0.0     1   120     1   120     1   120 0.99 DNA polymerase III beta subunit, N-terminal domain
DNA_pol3_beta_2      PF02767.11   116 seq739_BIOID50639    -            366   1.2e-47  160.6   0.0   1   1     6e-46   2.7e-42  143.3   0.0     1   116   129   243   129   243 0.99 DNA polymerase III beta subunit, central domain
DNA_pol3_beta_3      PF02768.10   121 seq739_BIOID50639    -            366   1.2e-44  150.6   0.3   1   1     6e-48   2.7e-44  149.4   0.1     1   121   245   365   245   365 0.99 DNA polymerase III beta subunit, C-terminal domain
DUF462               PF04315.7    165 seq740_BIOID50639    -            182   1.4e-77  258.6   0.1   1   1   1.2e-81   1.6e-77  258.4   0.0     1   163    13   176    13   178 0.99 Protein of unknown function, DUF462
Cytochrom_NNT        PF03264.9    174 seq741_BIOID50639    -            200   1.6e-74  248.9   3.4   1   1   5.4e-78   1.8e-74  248.7   2.4     4   174    22   193    19   193 0.98 NapC/NirT cytochrome c family, N-terminal region
LacI                 PF00356.16    46 seq743_BIOID50639    -            334   2.5e-18   65.3   0.9   1   1   7.2e-22   2.5e-18   65.3   0.6     2    46     3    50     2    50 0.96 Bacterial regulatory proteins, lacI family
Peripla_BP_3         PF13377.1    160 seq743_BIOID50639    -            334   6.6e-17   61.8   0.4   1   1     4e-18   1.4e-14   54.3   0.1    10   155   180   326   171   329 0.82 Periplasmic binding protein-like domain
Peripla_BP_1         PF00532.16   279 seq743_BIOID50639    -            334     3e-14   52.8   0.0   1   1   1.1e-17   3.9e-14   52.4   0.0     2   267    62   312    61   327 0.84 Periplasmic binding proteins and sugar binding domain of LacI family
Peripla_BP_4         PF13407.1    258 seq743_BIOID50639    -            334     4e-10   39.3   0.0   1   1   1.5e-13   5.1e-10   39.0   0.0     1   208    64   264    64   309 0.84 Periplasmic binding protein domain
DUF4115              PF13464.1     77 seq744_BIOID50639    -            337   6.2e-22   76.9   0.0   1   1   5.7e-25   1.5e-21   75.6   0.0     1    76   255   329   255   330 0.98 Domain of unknown function (DUF4115)
HTH_25               PF13413.1     62 seq744_BIOID50639    -            337     5e-16   57.9   0.5   1   1   2.8e-19   7.5e-16   57.3   0.3     1    62    18    79    18    79 0.94 Helix-turn-helix domain
HTH_19               PF12844.2     64 seq744_BIOID50639    -            337   1.5e-10   40.8   0.0   1   1   8.3e-14   2.3e-10   40.2   0.0     1    63    16    84    16    85 0.90 Helix-turn-helix domain
HTH_31               PF13560.1     64 seq744_BIOID50639    -            337   2.6e-10   40.2   0.8   1   1   2.5e-13   6.8e-10   38.8   0.5     2    61    15    79    14    81 0.91 Helix-turn-helix domain
HTH_3                PF01381.17    55 seq744_BIOID50639    -            337   7.8e-08   31.9   0.0   1   1   5.3e-11   1.5e-07   31.0   0.0     1    35    19    53    19    57 0.92 Helix-turn-helix
PTS_EIIA_2           PF00359.17   142 seq745_BIOID50639    -            582     1e-16   60.8   0.8   1   1   2.9e-20     2e-16   59.8   0.0    11   120   455   561   447   581 0.89 Phosphoenolpyruvate-dependent sugar phosphotransferase system, EIIA 2
HTH_11               PF08279.7     55 seq745_BIOID50639    -            582   1.9e-09   36.9   0.0   1   1   1.2e-12   8.3e-09   34.8   0.0     1    55     5    60     5    60 0.93 HTH domain
Ribosomal_L16        PF00252.13   133 seq746_BIOID50639    -            136   1.2e-50  170.5   0.8   1   1     1e-54   1.4e-50  170.4   0.6     1   132     4   131     4   132 0.97 Ribosomal protein L16p/L10e
Acyl_transf_3        PF01757.17   340 seq747_BIOID50639    -            385   1.8e-41  142.0  46.4   1   1   1.5e-45     2e-41  141.8  32.2     2   339    10   356     9   357 0.95 Acyltransferase family
AIRS                 PF00586.19    96 seq749_BIOID50639    -            325   1.7e-23   82.5   0.0   1   1   6.1e-27   4.2e-23   81.2   0.0     1    96    28   123    28   123 0.98 AIR synthase related protein, N-terminal domain
AIRS_C               PF02769.17   153 seq749_BIOID50639    -            325   1.2e-09   38.1   0.0   1   1   2.6e-13   1.7e-09   37.6   0.0     1   145   150   299   150   303 0.74 AIR synthase related protein, C-terminal domain
Fer2_3               PF13085.1    110 seq750_BIOID50639    -            238   6.5e-31  106.2   0.0   1   1   2.8e-34   9.5e-31  105.7   0.0     2   109     5   111     4   112 0.93 2Fe-2S iron-sulfur cluster binding domain
Fer4_17              PF13534.1     61 seq750_BIOID50639    -            238     2e-10   40.7   0.8   1   1   1.1e-13   3.9e-10   39.8   0.5     1    61   148   221   148   221 0.80 4Fe-4S dicluster domain
Fer4_8               PF13183.1     57 seq750_BIOID50639    -            238   1.3e-09   37.8   1.5   1   1     8e-13   2.7e-09   36.7   1.0     2    56   146   219   145   220 0.71 4Fe-4S dicluster domain
Fer4_18              PF13746.1     69 seq750_BIOID50639    -            238   3.3e-07   30.5   1.1   1   1     1e-09   3.5e-06   27.2   0.1     2    67   155   221   154   223 0.97 4Fe-4S dicluster domain
MR_MLE_N             PF02746.11   117 seq751_BIOID50639    -            382   3.7e-31  107.4   0.0   1   1   1.5e-34   6.9e-31  106.5   0.0    28   117    15   107     4   107 0.97 Mandelate racemase / muconate lactonizing enzyme, N-terminal domain
MR_MLE_C             PF13378.1    111 seq751_BIOID50639    -            382   1.8e-29  101.8   0.0   1   1   7.8e-33   3.6e-29  100.8   0.0     1   111   234   351   234   351 0.88 Enolase C-terminal domain-like
MR_MLE               PF01188.16    67 seq751_BIOID50639    -            382   3.8e-11   43.2   0.0   1   1   1.7e-14   7.7e-11   42.2   0.0     2    67   167   234   166   234 0.96 Mandelate racemase / muconate lactonizing enzyme, C-terminal domain
DUF406               PF04175.7     94 seq752_BIOID50639    -             94   1.2e-33  115.3   1.5   1   1   9.5e-38   1.3e-33  115.2   1.1     3    94     3    94     1    94 0.98 Protein of unknown function (DUF406)
SNARE_assoc          PF09335.6    123 seq753_BIOID50639    -            254   2.8e-19   69.4   2.2   1   1     2e-23   2.8e-19   69.4   1.5     1   121    36   159    36   161 0.92 SNARE associated Golgi protein
MGS                  PF02142.17    95 seq754_BIOID50639    -            155   4.5e-18   64.8   0.0   1   1   4.4e-22     6e-18   64.4   0.0     2    95    29   121    28   121 0.96 MGS-like domain
DUF1266              PF06889.6    172 seq757_BIOID50639    -            235   1.8e-43  148.2   9.2   1   1   1.5e-47     2e-43  147.9   6.4     3   172    40   217    38   217 0.99 Protein of unknown function (DUF1266)
MTHFR                PF02219.12   287 seq758_BIOID50639    -            296  3.1e-109  364.3   0.0   1   1  2.5e-113  3.5e-109  364.2   0.0     4   287    14   291    11   291 0.97 Methylenetetrahydrofolate reductase
Ter                  PF05472.6    290 seq759_BIOID50639    -            313  3.9e-114  380.5   6.8   1   1  3.2e-118  4.4e-114  380.3   4.7     2   290    13   311    12   311 0.99 DNA replication terminus site-binding protein (Ter protein)
Sulf_transp          PF04143.9     43 seq760_BIOID50639    -            352   6.6e-18   64.3  36.8   1   2   1.5e-15     2e-11   43.5   8.5     1    41    74   114    74   116 0.96 Sulphur transport
Sulf_transp          PF04143.9     43 seq760_BIOID50639    -            352   6.6e-18   64.3  36.8   2   2   1.1e-12   1.5e-08   34.3  11.4     2    43   283   325   282   325 0.97 Sulphur transport
YfiO                 PF13525.1    203 seq761_BIOID50639    -            245   1.1e-84  282.8   5.8   1   1   2.8e-88   1.3e-84  282.6   4.0     1   202    28   236    28   238 0.97 Outer membrane lipoprotein
TPR_18               PF13512.1    142 seq761_BIOID50639    -            245   5.1e-65  217.7   7.3   1   1     3e-68   1.4e-64  216.3   1.2     2   142    24   167    23   167 0.98 Tetratricopeptide repeat
YejG                 PF13989.1    107 seq763_BIOID50639    -            114   1.9e-49  166.0   0.0   1   1   1.6e-53   2.1e-49  165.9   0.0     1   106     4   109     4   110 0.99 YejG-like protein
Lactamase_B_2        PF12706.2    194 seq764_BIOID50639    -            305   1.8e-27   96.0   0.0   1   1   4.5e-31   3.1e-27   95.2   0.0     3   193    35   270    34   271 0.82 Beta-lactamase superfamily domain
Lactamase_B          PF00753.22   194 seq764_BIOID50639    -            305   6.7e-14   51.8   0.1   1   1   1.2e-16   8.4e-13   48.2   0.0     3   128    16   142    14   149 0.92 Metallo-beta-lactamase superfamily
PhnH                 PF05845.7    192 seq766_BIOID50639    -            194   1.3e-67  226.8   0.7   1   1   1.1e-71   1.5e-67  226.6   0.5     1   192     3   193     3   193 0.99 Bacterial phosphonate metabolism protein (PhnH)
HlyD                 PF00529.15   306 seq767_BIOID50639    -            378   5.1e-60  203.2  14.4   1   1   1.7e-63   5.8e-60  203.0  10.0     3   306    64   349    62   349 0.99 HlyD family secretion protein
HlyD_3               PF13437.1    105 seq767_BIOID50639    -            378     2e-14   53.6   0.6   1   1   6.9e-12   2.3e-08   34.1   0.0     1    80   221   301   221   333 0.89 HlyD family secretion protein
Biotin_lipoyl_2      PF13533.1     50 seq767_BIOID50639    -            378   2.1e-10   40.0   8.6   1   1   7.9e-13   2.7e-09   36.4   0.3     3    49    64   110    60   111 0.96 Biotin-lipoyl like
HlyD_2               PF12700.2    328 seq767_BIOID50639    -            378   2.7e-10   39.8   0.3   1   1   1.2e-13   4.2e-10   39.1   0.2    24   240    66   301    64   313 0.85 HlyD family secretion protein
MFS_1                PF07690.11   354 seq768_BIOID50639    -            438   5.6e-20   71.2  35.8   1   1   8.2e-24   5.6e-20   71.2  24.8     2   342    32   389    30   398 0.77 Major Facilitator Superfamily
Sugar_tr             PF00083.19   451 seq768_BIOID50639    -            438     1e-05   24.1   6.7   1   1   1.5e-09     1e-05   24.1   4.7    43   182    52   222     5   246 0.78 Sugar (and other) transporter
AMP-binding          PF00501.23   418 seq771_BIOID50639    -            548  5.3e-101  337.8   0.0   1   1  9.3e-105  6.3e-101  337.6   0.0     1   418    52   464    52   464 0.94 AMP-binding enzyme
DUF4009              PF13193.1     41 seq771_BIOID50639    -            548   1.9e-10   39.9   0.3   1   1   7.4e-14   5.1e-10   38.5   0.1     1    28   506   533   506   544 0.90 Domain of unknown function (DUF4009)
GGDEF                PF00990.16   161 seq772_BIOID50639    -            452   1.2e-49  167.9   0.0   1   1   1.3e-53   1.7e-49  167.3   0.0     1   161   282   439   282   439 0.98 GGDEF domain
DUF440               PF04269.7    103 seq773_BIOID50639    -            109   2.9e-46  155.6   1.8   1   1   2.3e-50   3.2e-46  155.4   1.3     2   103     7   109     3   109 0.98 Protein of unknown function, DUF440
DJ-1_PfpI            PF01965.19   147 seq774_BIOID50639    -            172   1.6e-42  144.3   0.0   1   1   2.7e-46   1.9e-42  144.1   0.0     1   147    31   171    31   171 0.97 DJ-1/PfpI family
DUF4066              PF13278.1    166 seq774_BIOID50639    -            172   3.4e-13   49.1   0.0   1   1   5.9e-17     4e-13   48.8   0.0     1   151     8   153     8   155 0.89 Putative amidotransferase
adh_short            PF00106.20   167 seq775_BIOID50639    -            248   2.5e-34  118.4   0.0   1   1   1.2e-37   3.2e-34  118.1   0.0     2   166     2   165     1   166 0.93 short chain dehydrogenase
adh_short_C2         PF13561.1    243 seq775_BIOID50639    -            248   2.5e-14   53.5   0.0   1   1   1.1e-17   3.1e-14   53.2   0.0     3   222     9   218     7   232 0.89 Enoyl-(Acyl carrier protein) reductase
KR                   PF08659.5    181 seq775_BIOID50639    -            248   2.2e-13   50.1   0.0   1   1   1.1e-16   3.1e-13   49.6   0.0     3   173     3   170     2   177 0.89 KR domain
Epimerase            PF01370.16   236 seq775_BIOID50639    -            248   1.4e-06   27.8   0.1   1   1   1.6e-09   4.3e-06   26.2   0.0     1   117     3   135     3   176 0.80 NAD dependent epimerase/dehydratase family
NAD_binding_10       PF13460.1    183 seq775_BIOID50639    -            248   2.8e-06   27.3   0.0   1   1   1.3e-09   3.7e-06   26.9   0.0     1    60     3    67     3   173 0.77 NADH(P)-binding
OmpA                 PF00691.15    97 seq776_BIOID50639    -            160   3.6e-18   65.6   0.1   1   1     4e-22   5.5e-18   65.0   0.1     1    97    55   151    55   151 0.95 OmpA family
MFS_1                PF07690.11   354 seq777_BIOID50639    -            440   5.4e-50  170.0  43.9   1   1   1.2e-53   5.4e-50  170.0  30.4     1   353    36   397    36   398 0.91 Major Facilitator Superfamily
DUF1228              PF06779.9     85 seq777_BIOID50639    -            440   2.4e-05   24.1   1.5   1   1   5.3e-09   2.4e-05   24.1   1.0     7    84    46   123    39   124 0.94 Protein of unknown function (DUF1228)
Acetyltransf_1       PF00583.19    83 seq778_BIOID50639    -             90   1.6e-06   27.9   0.0   1   1   1.3e-10   1.8e-06   27.7   0.0     3    62    15    69     6    79 0.82 Acetyltransferase (GNAT) family
Pep_deformylase      PF01327.16   157 seq779_BIOID50639    -            169   5.1e-52  175.2   0.1   1   1   4.5e-56   6.2e-52  175.0   0.1     2   156     4   152     3   153 0.94 Polypeptide deformylase
DUF3521              PF12035.3     35 seq780_BIOID50639    -             31   7.3e-07   28.8   0.0   1   1     6e-11   8.1e-07   28.6   0.0     6    35     1    29     1    29 0.91 Protein of unknown function (DUF3521)
T2SE                 PF00437.15   272 seq781_BIOID50639    -            493   5.6e-88  294.2   4.0   1   1   8.2e-92   5.6e-88  294.2   2.8     3   271   115   380   113   381 0.98 Type II/IV secretion system protein
AAA_23               PF13476.1    202 seq781_BIOID50639    -            493   1.6e-07   31.7   0.1   1   1   5.2e-11   3.6e-07   30.6   0.0     2    46   219   269   218   336 0.74 AAA domain
DAHP_synth_1         PF00793.15   272 seq782_BIOID50639    -            350  1.3e-105  351.8   0.0   1   1  1.1e-109  1.5e-105  351.6   0.0     8   271    40   338    25   339 0.96 DAHP synthetase I family
YbaK                 PF04073.10   123 seq784_BIOID50639    -            167   2.2e-25   88.7   0.0   1   1   2.1e-29   2.9e-25   88.3   0.0     1   122    30   154    30   155 0.94 YbaK / prolyl-tRNA synthetases associated domain
HSCB_C               PF07743.8     78 seq785_BIOID50639    -            171   2.5e-21   75.8  12.9   1   1   1.4e-24   9.9e-21   73.8   6.4     2    77    87   162    86   163 0.97 HSCB C-terminal oligomerisation domain
DnaJ                 PF00226.26    64 seq785_BIOID50639    -            171   9.5e-13   47.5   0.0   1   1   2.8e-16   1.9e-12   46.6   0.0     1    63     2    70     2    71 0.97 DnaJ domain
DUF1097              PF06496.6    144 seq786_BIOID50639    -            165   2.7e-36  124.4  26.6   1   1   2.2e-40     3e-36  124.2  18.4     2   143     9   156     8   157 0.98 Protein of unknown function (DUF1097)
Trigger_N            PF05697.8    145 seq787_BIOID50639    -            432   6.8e-46  155.5   0.2   1   1   1.5e-49   6.8e-46  155.5   0.1     1   145     1   145     1   145 0.99 Bacterial trigger factor protein (TF)
Trigger_C            PF05698.9    162 seq787_BIOID50639    -            432   5.7e-39  133.4  11.0   1   1   1.2e-42   5.7e-39  133.4   7.6     1   161   262   412   262   413 0.99 Bacterial trigger factor protein (TF) C-terminus
FKBP_C               PF00254.23    94 seq787_BIOID50639    -            432     8e-17   60.9   0.4   1   1   4.7e-20   2.1e-16   59.5   0.3     5    93   158   237   154   238 0.93 FKBP-type peptidyl-prolyl cis-trans isomerase
MFS_1                PF07690.11   354 seq788_BIOID50639    -            426   1.4e-13   50.2  87.4   1   1   4.3e-14   5.9e-10   38.3  32.7     4   341    25   367    18   371 0.76 Major Facilitator Superfamily
Fe-ADH               PF00465.14   366 seq790_BIOID50639    -            395   5.7e-88  294.9   0.1   1   1   9.8e-92   6.7e-88  294.6   0.1     1   351    17   371    17   385 0.91 Iron-containing alcohol dehydrogenase
Fe-ADH_2             PF13685.1    250 seq790_BIOID50639    -            395     2e-13   50.1   0.1   1   1   3.4e-11   2.3e-07   30.2   0.0     4   101    24   119    21   122 0.81 Iron-containing alcohol dehydrogenase
AHS1                 PF02682.11   202 seq791_BIOID50639    -            218   2.9e-69  232.4   0.0   1   1   2.4e-73   3.3e-69  232.2   0.0     2   202     5   202     4   202 0.95 Allophanate hydrolase subunit 1
YmgB                 PF10798.3     61 seq792_BIOID50639    -             88   5.3e-29   99.7   2.6   1   1   3.8e-33   5.3e-29   99.7   1.8     1    61    28    88    28    88 0.98 Biofilm development protein YmgB/AriR
Grp1_Fun34_YaaH      PF01184.14   211 seq795_BIOID50639    -            188   2.2e-59  200.1  21.7   1   1   1.7e-63   2.4e-59  200.0  15.0    15   207     4   184     1   188 0.95 GPR1/FUN34/yaaH family
YbjQ_1               PF01906.12   105 seq796_BIOID50639    -            107   1.2e-40  138.0   0.5   1   1   9.3e-45   1.3e-40  137.9   0.4     1   104     1   104     1   105 0.99 Putative heavy-metal-binding
DUF2620              PF10941.3    117 seq797_BIOID50639    -            117   6.6e-52  174.3   3.4   1   1   5.4e-56   7.4e-52  174.2   2.4     1   117     2   117     2   117 0.99 Protein of unknown function DUF2620
EAL                  PF00563.15   236 seq798_BIOID50639    -            807   1.1e-66  224.5   0.0   1   1   1.3e-69   2.2e-66  223.6   0.0     3   236   555   789   553   789 0.96 EAL domain
PAS_9                PF13426.1    104 seq798_BIOID50639    -            807   1.9e-31  108.4   0.0   1   2   2.2e-20   3.8e-17   62.4   0.0     3   102    32   133    30   135 0.91 PAS domain
PAS_9                PF13426.1    104 seq798_BIOID50639    -            807   1.9e-31  108.4   0.0   2   2   2.3e-14   3.9e-11   43.1   0.0     3   104   156   258   154   258 0.87 PAS domain
GGDEF                PF00990.16   161 seq798_BIOID50639    -            807   5.5e-22   77.9   0.0   1   1   7.3e-25   1.2e-21   76.7   0.0     3   160   386   533   384   534 0.94 GGDEF domain
PAS                  PF00989.19   113 seq798_BIOID50639    -            807   6.7e-21   74.0   0.1   1   2   1.5e-12   2.5e-09   36.7   0.0    13   112    32   132    24   133 0.81 PAS fold
PAS                  PF00989.19   113 seq798_BIOID50639    -            807   6.7e-21   74.0   0.1   2   2   1.4e-11   2.4e-08   33.6   0.0     7   113   150   256   146   256 0.83 PAS fold
PAS_4                PF08448.5    110 seq798_BIOID50639    -            807   9.6e-14   51.2   0.0   1   1   2.9e-12   4.9e-09   36.0   0.0     1   110   150   261   150   261 0.94 PAS fold
PAS_8                PF13188.1     64 seq798_BIOID50639    -            807   4.5e-12   45.2   0.1   1   2   4.6e-07   0.00079   19.0   0.0    11    52    31    75    15    87 0.67 PAS domain
PAS_8                PF13188.1     64 seq798_BIOID50639    -            807   4.5e-12   45.2   0.1   2   2   2.8e-08   4.7e-05   22.9   0.0     7    44   150   191   141   214 0.67 PAS domain
AA_permease_2        PF13520.1    426 seq799_BIOID50639    -            505   9.1e-33  113.3  61.1   1   1   1.8e-36   1.2e-32  112.8  42.3     2   419    14   473    13   488 0.77 Amino acid permease
AA_permease          PF00324.16   479 seq799_BIOID50639    -            505   2.5e-14   52.4  52.5   1   1   2.4e-17   1.6e-13   49.7  36.4    14   446    26   470    14   489 0.72 Amino acid permease
DUF4049              PF13258.1    318 seq800_BIOID50639    -            535  1.9e-191  634.7   5.5   1   1  2.4e-195  3.2e-191  634.0   3.8     1   318   209   532   209   532 1.00 Domain of unknown function (DUF4049)
ATP_bind_3           PF01171.15   182 seq801_BIOID50639    -            432   3.5e-60  202.5   0.0   1   1     1e-63   4.6e-60  202.1   0.0     1   180    14   191    14   193 0.97 PP-loop family
TilS_C               PF11734.3     74 seq801_BIOID50639    -            432   3.2e-26   90.2   0.0   1   1   2.7e-29   1.2e-25   88.3   0.0     1    74   356   427   356   427 0.90 TilS substrate C-terminal domain
TilS                 PF09179.6     69 seq801_BIOID50639    -            432   8.8e-23   80.0   4.7   1   1   7.8e-26   3.5e-22   78.0   3.2     1    69   241   309   241   309 0.98 TilS substrate binding domain
Glucokinase          PF02685.11   316 seq802_BIOID50639    -            321  4.5e-124  413.2   0.0   1   1  3.7e-128  5.1e-124  413.0   0.0     1   315     6   315     6   316 0.99 Glucokinase
ABC_tran             PF00005.22   118 seq803_BIOID50639    -            255   1.4e-21   76.9   0.0   1   1   4.7e-25   2.1e-21   76.3   0.0     1   117    41   156    41   157 0.89 ABC transporter
DNA_mis_repair       PF01119.14   119 seq804_BIOID50639    -            615   5.2e-37  125.8   0.0   1   1   2.5e-40   8.6e-37  125.1   0.0     2   118   213   330   212   331 0.95 DNA mismatch repair protein, C-terminal domain
MutL_C               PF08676.6    144 seq804_BIOID50639    -            615   1.6e-23   82.7   0.2   1   1   4.7e-27   1.6e-23   82.7   0.1     2   134   435   563   434   572 0.92 MutL C terminal dimerisation domain
HATPase_c_3          PF13589.1    137 seq804_BIOID50639    -            615   1.1e-13   50.9   0.0   1   1   5.6e-17   1.9e-13   50.1   0.0     4   103    24   123    21   142 0.81 Histidine kinase-, DNA gyrase B-, and HSP90-like ATPase
HATPase_c            PF02518.21   111 seq804_BIOID50639    -            615   5.7e-11   42.0   0.0   1   1   3.8e-14   1.3e-10   40.8   0.0     2    72    19    87    18   147 0.79 Histidine kinase-, DNA gyrase B-, and HSP90-like ATPase
RseA_N               PF03872.8     87 seq805_BIOID50639    -            216   1.8e-32  111.3   0.6   1   1   2.6e-36   1.8e-32  111.3   0.4     1    87     1    89     1    89 0.98 Anti sigma-E protein RseA, N-terminal domain
RseA_C               PF03873.8     53 seq805_BIOID50639    -            216   3.9e-27   93.7   3.7   1   1   5.7e-31   3.9e-27   93.7   2.6     1    53   131   186   131   186 0.98 Anti sigma-E protein RseA, C-terminal domain
DicB                 PF05358.6     62 seq807_BIOID50639    -             97   5.6e-40  134.5   0.1   1   1   5.4e-44   7.3e-40  134.1   0.1     1    62    36    97    36    97 1.00 DicB protein
Ribosomal_L29        PF00831.18    58 seq809_BIOID50639    -             63     5e-25   86.8   6.8   1   1     4e-29   5.5e-25   86.7   4.7     1    58     3    60     3    60 0.99 Ribosomal L29 protein
Cas_CT1975           PF09344.5    354 seq810_BIOID50639    -            363  4.1e-106  355.2   1.0   1   1  3.4e-110  4.6e-106  355.0   0.7     1   354     5   358     5   358 0.91 CT1975-like protein
Pyrophosphatase      PF00719.14   156 seq811_BIOID50639    -            176   2.9e-61  205.3   0.1   1   1   2.4e-65   3.3e-61  205.1   0.0     2   155    18   174    17   175 0.98 Inorganic pyrophosphatase
MFS_1                PF07690.11   354 seq812_BIOID50639    -            396   3.6e-34  117.9  59.3   1   1   2.6e-38   3.6e-34  117.9  41.1     2   353    19   349    18   350 0.89 Major Facilitator Superfamily
SeqA                 PF03925.8    189 seq813_BIOID50639    -            207   7.4e-71  237.6   0.1   1   1   6.2e-75   8.4e-71  237.4   0.1     1   189    27   207    27   207 0.91 SeqA protein
SBP_bac_5            PF00496.17   374 seq814_BIOID50639    -            524   2.6e-88  296.2   2.5   1   1   2.3e-92   3.1e-88  296.0   1.8     2   370    68   437    67   441 0.90 Bacterial extracellular solute-binding proteins, family 5 Middle
CcmH                 PF03918.9    148 seq815_BIOID50639    -            350   7.4e-53  177.4   0.1   1   1   1.1e-55   3.9e-52  175.0   0.0     2   132     4   132     1   146 0.90 Cytochrome C biogenesis protein
Fimbrial             PF00419.15   145 seq816_BIOID50639    -            187   4.8e-16   59.1   6.0   1   1   3.5e-20   4.8e-16   59.1   4.2     3   144    34   186    32   187 0.78 Fimbrial protein
Sigma54_activat      PF00158.21   168 seq817_BIOID50639    -            469   4.4e-71  237.6   0.0   1   1   2.5e-74   6.8e-71  237.0   0.0     1   167   140   306   140   307 0.99 Sigma-54 interaction domain
Response_reg         PF00072.19   112 seq817_BIOID50639    -            469   1.2e-32  112.0   0.0   1   1   9.7e-36   2.7e-32  110.9   0.0     1   111     6   115     6   116 0.97 Response regulator receiver domain
HTH_8                PF02954.14    42 seq817_BIOID50639    -            469   1.4e-15   56.4   3.4   1   1   1.6e-18   4.3e-15   54.8   1.0     3    42   427   466   425   466 0.96 Bacterial regulatory protein, Fis family
AAA_5                PF07728.9    139 seq817_BIOID50639    -            469   2.9e-08   33.4   0.0   1   1   2.3e-11   6.3e-08   32.3   0.0     2   125   164   284   163   301 0.86 AAA domain (dynein-related subfamily)
AAA_2                PF07724.9    171 seq817_BIOID50639    -            469   2.6e-05   24.0   0.0   1   1   1.7e-08   4.7e-05   23.2   0.0     2   125   160   279   159   316 0.78 AAA domain (Cdc48 subfamily)
Transp_cyt_pur       PF02133.10   439 seq818_BIOID50639    -            419   1.9e-83  280.3  48.4   1   1   1.6e-87   2.2e-83  280.1  33.6     1   438    11   397    11   398 0.98 Permease for cytosine/purines, uracil, thiamine, allantoin
A_deaminase          PF00962.17   330 seq819_BIOID50639    -            333  6.3e-101  337.5   0.0   1   1  5.2e-105  7.1e-101  337.3   0.0     2   329     6   328     5   329 0.99 Adenosine/AMP deaminase
GntR                 PF00392.16    64 seq820_BIOID50639    -            257   1.8e-23   81.5   1.4   1   1     7e-27   3.2e-23   80.8   0.2     1    64    10    73    10    73 0.99 Bacterial regulatory proteins, gntR family
FCD                  PF07729.7    125 seq820_BIOID50639    -            257   3.9e-21   75.5   7.6   1   1   1.3e-24   5.8e-21   74.9   5.3     1   125    97   226    97   226 0.92 FCD domain
Rrf2                 PF02082.15    83 seq820_BIOID50639    -            257   6.6e-05   22.8   0.1   1   1   3.8e-08   0.00017   21.4   0.0    28    67    36    74    23    80 0.88 Transcriptional regulator
ABC2_membrane        PF01061.19   209 seq822_BIOID50639    -            256   5.5e-36  123.5  24.8   1   1     4e-40   5.5e-36  123.5  17.2     3   209     9   219     7   219 0.93 ABC-2 type transporter
Trans_reg_C          PF00486.23    77 seq823_BIOID50639    -            458   3.8e-12   45.8   0.0   1   1     6e-16   8.3e-12   44.7   0.0     2    77    28   101    26   101 0.93 Transcriptional regulatory protein, C terminal
YfcL                 PF08891.6     85 seq824_BIOID50639    -             92     2e-34  117.3   0.3   1   1   1.6e-38   2.2e-34  117.1   0.2     1    85     2    88     2    88 0.98 YfcL protein
LysR_substrate       PF03466.15   209 seq826_BIOID50639    -            323   9.4e-42  142.3   0.2   1   1   1.9e-45   1.3e-41  141.9   0.1     3   206   113   316   111   319 0.97 LysR substrate binding domain
HTH_1                PF00126.22    60 seq826_BIOID50639    -            323   7.3e-19   67.1   0.6   1   1     2e-22   1.3e-18   66.3   0.4     2    59    29    86    28    87 0.97 Bacterial regulatory helix-turn-helix protein, lysR family
Pribosyltran         PF00156.22   125 seq828_BIOID50639    -            227   2.4e-09   36.8   0.0   1   1   2.9e-13     4e-09   36.1   0.0    45   124   141   223   136   224 0.82 Phosphoribosyl transferase domain
Zn_peptidase         PF04228.8    292 seq829_BIOID50639    -            287  6.2e-140  465.3   1.1   1   1  5.1e-144    7e-140  465.1   0.8     1   292     1   283     1   283 0.99 Putative neutral zinc metallopeptidase
rve                  PF00665.21   120 seq831_BIOID50639    -            379   8.5e-25   87.0   0.0   1   1   7.2e-28   1.6e-24   86.1   0.0     2   119   213   328   212   329 0.97 Integrase core domain
HTH_Tnp_1            PF01527.15    76 seq831_BIOID50639    -            379     2e-17   62.7   1.7   1   1   7.6e-18   1.7e-14   53.3   0.1     2    75     3    75     2    76 0.94 Transposase
rve_3                PF13683.1     67 seq831_BIOID50639    -            379   1.6e-17   62.6   1.7   1   1   2.6e-20   5.8e-17   60.8   0.2     2    67   301   367   300   367 0.98 Integrase core domain
rve_2                PF13333.1     52 seq831_BIOID50639    -            379   1.5e-12   47.2   0.7   1   1   1.6e-15   3.8e-12   45.9   0.5     1    51   319   374   319   374 0.93 Integrase core domain
HTH_21               PF13276.1     60 seq831_BIOID50639    -            379   2.4e-09   36.9   5.4   1   1   2.9e-12   6.7e-09   35.5   3.8     3    59   134   189   130   190 0.89 HTH-like domain
ZipA_C               PF04354.8    131 seq832_BIOID50639    -            345     2e-50  169.5   0.1   1   1     2e-54   2.7e-50  169.1   0.1     2   129   209   335   208   337 0.98 ZipA, C-terminal FtsZ-binding domain
DAO                  PF01266.19   358 seq833_BIOID50639    -            432   5.6e-74  249.0   0.5   1   1   4.8e-77   6.5e-74  248.8   0.3     2   358     3   397     2   397 0.95 FAD dependent oxidoreductase
Pyr_redox_2          PF07992.9    200 seq833_BIOID50639    -            432   7.5e-09   35.6   0.3   1   1   3.9e-08   5.3e-05   23.0   0.2     1    36     2    37     2    65 0.92 Pyridine nucleotide-disulphide oxidoreductase
Pyr_redox            PF00070.22    80 seq833_BIOID50639    -            432   3.2e-08   33.7   0.2   1   1     7e-09   9.6e-06   25.7   0.2     1    33     2    34     2    47 0.91 Pyridine nucleotide-disulphide oxidoreductase
NAD_binding_8        PF13450.1     68 seq833_BIOID50639    -            432   8.6e-07   28.7   0.1   1   1   5.6e-09   7.6e-06   25.7   0.0     1    34     5    38     5    69 0.85 NAD(P)-binding Rossmann-like domain
ApbA                 PF02558.11   151 seq833_BIOID50639    -            432   2.3e-05   23.7   0.2   1   1   3.8e-08   5.3e-05   22.6   0.1     1    33     3    34     3    48 0.87 Ketopantoate reductase PanE/ApbA
AlaDh_PNT_C          PF01262.16   168 seq833_BIOID50639    -            432   0.00013   21.5   0.1   1   1   1.7e-07   0.00023   20.6   0.1    22    59     2    39     1    52 0.85 Alanine dehydrogenase/PNT, C-terminal domain
Ribosomal_S17        PF00366.15    69 seq834_BIOID50639    -             84   1.1e-32  111.7   1.3   1   1   9.4e-37   1.3e-32  111.5   0.9     1    69    10    78    10    78 0.99 Ribosomal protein S17
SBP_bac_7            PF03480.8    286 seq836_BIOID50639    -            328  9.3e-103  343.1   0.0   1   1  7.8e-107  1.1e-102  342.9   0.0     1   285    30   312    30   313 0.99 Bacterial extracellular solute-binding protein, family 7
Amidase_2            PF01510.20   132 seq837_BIOID50639    -            276   1.2e-26   93.1   0.0   1   1   1.5e-30   2.1e-26   92.4   0.0     6   131    41   179    35   180 0.92 N-acetylmuramoyl-L-alanine amidase
DUF1116              PF06545.6    216 seq838_BIOID50639    -            419   3.3e-99  330.2   1.3   1   1  3.3e-103   4.5e-99  329.7   0.9     1   216    87   303    87   303 0.99 Protein of unknown function (DUF1116)
ABC_tran             PF00005.22   118 seq840_BIOID50639    -            400   3.9e-26   91.6   0.0   1   1   2.4e-29   8.4e-26   90.5   0.0     1   117    68   192    68   193 0.97 ABC transporter
CBS                  PF00571.23    57 seq840_BIOID50639    -            400   1.8e-06   27.4   0.0   1   1   3.5e-07    0.0012   18.3   0.0    32    55   369   392   346   394 0.86 CBS domain
Glyco_hydro_38       PF01074.17   277 seq841_BIOID50639    -            877   8.9e-44  149.7   0.0   1   1   2.9e-47   1.3e-43  149.1   0.0     2   263     7   263     6   274 0.88 Glycosyl hydrolases family 38 N-terminal domain
Glyco_hydro_38C      PF07748.8    458 seq841_BIOID50639    -            877   1.4e-28   99.7   0.0   1   1   4.6e-32   2.1e-28   99.2   0.0     2   417   386   843   385   862 0.75 Glycosyl hydrolases family 38 C-terminal domain
Alpha-mann_mid       PF09261.6     80 seq841_BIOID50639    -            877   1.2e-06   28.4   0.0   1   1   6.3e-10   2.9e-06   27.2   0.0     2    79   280   356   279   357 0.88 Alpha mannosidase, middle domain
RadC                 PF04002.10   123 seq842_BIOID50639    -            224     6e-47  158.2   0.0   1   1   5.9e-51   8.1e-47  157.8   0.0     2   123   103   224   102   224 0.98 RadC-like JAB domain
DUF1482              PF07358.6     57 seq845_BIOID50639    -             63   9.8e-29   98.6   0.2   1   1   7.9e-33   1.1e-28   98.4   0.1     1    57     4    62     4    62 0.98 Protein of unknown function (DUF1482)
YhfT                 PF10797.4    420 seq846_BIOID50639    -            434  9.3e-182  604.4  32.0   1   1  7.7e-186    1e-181  604.2  22.2     1   420     5   431     5   431 0.99 Protein of unknown function
Peripla_BP_3         PF13377.1    160 seq847_BIOID50639    -            315   4.5e-22   78.6   0.5   1   1   8.4e-25   2.9e-21   76.0   0.1     1   154   167   314   167   315 0.88 Periplasmic binding protein-like domain
LacI                 PF00356.16    46 seq847_BIOID50639    -            315   3.5e-21   74.4   0.1   1   1   2.1e-24   7.3e-21   73.4   0.1     1    46     6    51     6    51 0.99 Bacterial regulatory proteins, lacI family
Peripla_BP_1         PF00532.16   279 seq847_BIOID50639    -            315     1e-10   41.1   0.0   1   1   5.7e-14     2e-10   40.2   0.0    23   274    84   313    61   315 0.78 Periplasmic binding proteins and sugar binding domain of LacI family
HTH_3                PF01381.17    55 seq847_BIOID50639    -            315   8.6e-05   22.1   0.1   1   1   7.2e-08   0.00025   20.7   0.0     8    40     3    35     1    45 0.87 Helix-turn-helix
PhnI                 PF05861.7    359 seq848_BIOID50639    -            356  6.4e-168  557.7   0.0   1   1  5.2e-172  7.2e-168  557.5   0.0     1   357     3   354     3   356 0.99 Bacterial phosphonate metabolism protein (PhnI)
Bax1-I               PF01027.15   205 seq849_BIOID50639    -            237   1.1e-12   47.9  25.5   1   1     1e-16   1.4e-12   47.5  17.7     3   201    19   220    17   225 0.85 Inhibitor of apoptosis-promoting Bax1
NAD_binding_2        PF03446.10   162 seq850_BIOID50639    -            302   1.8e-36  125.3   5.8   1   1   1.9e-40   2.6e-36  124.8   4.1     3   161     8   168     6   169 0.95 NAD binding domain of 6-phosphogluconate dehydrogenase
DUF1049              PF06305.6     68 seq851_BIOID50639    -            102   1.3e-25   88.5   0.7   1   1   9.6e-30   1.3e-25   88.5   0.5     1    66    22    87    22    89 0.97 Protein of unknown function (DUF1049)
DUF2622              PF11080.3     96 seq852_BIOID50639    -             98   2.5e-05   23.9   0.0   1   1   2.3e-09   3.2e-05   23.5   0.0     7    93     8    94     3    96 0.89 Protein of unknown function (DUF2622)
Methyltransf_31      PF13847.1    152 seq854_BIOID50639    -            277   1.8e-21   76.1   0.0   1   1   2.1e-24   2.6e-21   75.6   0.0     2   117   108   242   107   268 0.85 Methyltransferase domain
MTS                  PF05175.9    170 seq854_BIOID50639    -            277   1.7e-20   72.9   0.0   1   1   2.4e-23     3e-20   72.1   0.0    26   138   105   236    94   253 0.87 Methyltransferase small domain
Methyltransf_18      PF12847.2    112 seq854_BIOID50639    -            277   2.1e-16   60.3   0.1   1   1   3.9e-19   4.9e-16   59.1   0.1     4   110   112   237   109   239 0.73 Methyltransferase domain
Methyltransf_26      PF13659.1    117 seq854_BIOID50639    -            277   5.8e-16   58.4   0.1   1   1   1.2e-18   1.5e-15   57.1   0.0     3   114   112   237   110   240 0.89 Methyltransferase domain
Methyltransf_4       PF02390.12   197 seq854_BIOID50639    -            277   1.1e-08   34.2   0.0   1   1   1.4e-11   1.8e-08   33.5   0.0    22    77   112   167    90   183 0.88 Putative methyltransferase
PrmA                 PF06325.8    295 seq854_BIOID50639    -            277   2.3e-06   26.8   0.0   1   1   2.9e-09   3.7e-06   26.1   0.0   153   232   101   183    94   184 0.78 Ribosomal protein L11 methyltransferase (PrmA)
UPF0020              PF01170.13   180 seq854_BIOID50639    -            277   6.6e-06   25.6   0.0   1   1   8.7e-09   1.1e-05   25.0   0.0    38   116   117   186   102   195 0.81 Putative RNA methylase family UPF0020
PCMT                 PF01135.14   210 seq854_BIOID50639    -            277   6.6e-06   25.6   0.0   1   1   7.7e-09   9.6e-06   25.1   0.0    53   132    87   167    71   175 0.82 Protein-L-isoaspartate(D-aspartate) O-methyltransferase (PCMT)
Cons_hypoth95        PF03602.10   183 seq854_BIOID50639    -            277   9.5e-06   25.0   0.0   1   1   1.6e-08     2e-05   23.9   0.0    42   128   109   190    92   198 0.85 Conserved hypothetical protein 95
Methyltransf_11      PF08241.7     95 seq854_BIOID50639    -            277   3.4e-05   24.1   0.0   1   1   4.7e-08   5.8e-05   23.3   0.0     1    46   114   163   114   236 0.89 Methyltransferase domain
Methyltransf_16      PF10294.4    174 seq854_BIOID50639    -            277   4.3e-05   22.9   0.0   1   1   5.4e-08   6.8e-05   22.2   0.0    45   111   108   172    96   184 0.84 Putative methyltransferase
PTPS                 PF01242.14   123 seq855_BIOID50639    -            121   8.8e-36  122.1   0.0   1   1   7.1e-40   9.7e-36  122.0   0.0     2   123     6   121     5   121 0.97 6-pyruvoyl tetrahydropterin synthase
ROK                  PF00480.15   179 seq856_BIOID50639    -            331   1.1e-58  197.9   0.2   1   1     3e-62   1.4e-58  197.5   0.1     1   179    33   222    33   222 0.96 ROK family
Glucokinase          PF02685.11   316 seq856_BIOID50639    -            331   5.3e-10   38.4   0.0   1   1   2.2e-13   9.9e-10   37.5   0.0     4   235    35   266    32   276 0.81 Glucokinase
Maf                  PF02545.9    195 seq857_BIOID50639    -            207   1.6e-64  216.5   0.0   1   1   1.4e-68   1.9e-64  216.2   0.0     2   189    16   201    15   205 0.98 Maf-like protein
Formyl_trans_N       PF00551.14   181 seq858_BIOID50639    -            315   3.7e-56  189.4   0.0   1   1   7.7e-60   5.2e-56  188.9   0.0     2   180     6   183     5   184 0.98 Formyl transferase
Formyl_trans_C       PF02911.13   100 seq858_BIOID50639    -            315   1.1e-33  115.1   0.1   1   1   2.5e-37   1.7e-33  114.5   0.0     1    99   207   304   207   305 0.98 Formyl transferase, C-terminal domain
GD_AH_C              PF04295.8    397 seq859_BIOID50639    -            523  2.8e-147  490.4   0.1   1   1  4.7e-151  3.2e-147  490.2   0.1     2   396   117   522   116   523 0.97 D-galactarate dehydratase / Altronate hydrolase, C terminus
SAF                  PF08666.7     63 seq859_BIOID50639    -            523   5.1e-14   52.3   1.0   1   1   2.3e-17   1.6e-13   50.7   0.2     1    62    22    91    22    92 0.98 SAF domain
HSP70                PF00012.15   602 seq860_BIOID50639    -            616  1.2e-202  673.9   0.1   1   1    2e-206  1.4e-202  673.7   0.1     2   600    22   599    21   601 0.97 Hsp70 protein
MreB_Mbl             PF06723.8    327 seq860_BIOID50639    -            616   1.1e-17   63.4   0.1   1   1   7.2e-20   4.9e-16   58.1   0.0    66   318   122   373   114   379 0.86 MreB/Mbl protein
DnaJ                 PF00226.26    64 seq861_BIOID50639    -            475     9e-06   25.2   0.1   1   1   3.1e-09   4.2e-05   23.0   0.0     1    52     3    47     3    52 0.93 DnaJ domain
DUF3521              PF12035.3     35 seq865_BIOID50639    -             37   5.1e-12   45.3   2.9   1   1   6.2e-16   8.5e-12   44.5   2.0     1    34     1    28     1    29 0.96 Protein of unknown function (DUF3521)
Radical_SAM          PF04055.16   166 seq866_BIOID50639    -            287   1.7e-24   86.7   0.3   1   1   6.6e-28     3e-24   85.9   0.2     3   166    27   232    26   232 0.96 Radical SAM superfamily
Fer4_12              PF13353.1    139 seq866_BIOID50639    -            287     6e-10   39.2   6.5   1   1   2.6e-12   1.2e-08   35.0   4.5     1   125    17   183    17   195 0.69 4Fe-4S single cluster domain
Fer4                 PF00037.22    24 seq866_BIOID50639    -            287   8.7e-07   28.1  15.1   1   1     4e-09   1.8e-05   24.0   0.6     5    23    44    62    41    63 0.89 4Fe-4S binding domain
PNP_UDP_1            PF01048.15   234 seq867_BIOID50639    -            277   4.1e-40  137.0   0.5   1   1   3.4e-44   4.7e-40  136.9   0.3     1   233    27   273    27   274 0.92 Phosphorylase superfamily
LysR_substrate       PF03466.15   209 seq868_BIOID50639    -            310   4.4e-19   68.3   0.0   1   1   9.5e-23   6.5e-19   67.7   0.0     2   191    91   280    90   292 0.92 LysR substrate binding domain
HTH_1                PF00126.22    60 seq868_BIOID50639    -            310   8.5e-18   63.7   0.6   1   1   2.6e-21   1.8e-17   62.7   0.4     3    60     9    66     8    66 0.96 Bacterial regulatory helix-turn-helix protein, lysR family
Voltage_CLC          PF00654.15   355 seq870_BIOID50639    -            473   2.4e-90  303.0  36.4   1   1   1.1e-92   1.5e-88  297.0  20.9     2   354    89   437    88   438 0.94 Voltage gated chloride channel
YbgT_YccB            PF08173.6     28 seq871_BIOID50639    -             30   3.4e-12   45.8   4.6   1   1   2.6e-16   3.5e-12   45.7   3.2     1    27     1    27     1    28 0.97 Membrane bound YbgT-like protein
YcgL                 PF05166.8     74 seq872_BIOID50639    -            108   4.9e-34  116.1   0.2   1   1   4.7e-38   6.5e-34  115.7   0.1     1    74    14    87    14    87 0.99 YcgL domain
MFS_1                PF07690.11   354 seq875_BIOID50639    -            472   9.8e-57  192.1  44.8   1   2   3.6e-52   4.9e-48  163.5  16.0     2   269    56   327    55   340 0.89 Major Facilitator Superfamily
MFS_1                PF07690.11   354 seq875_BIOID50639    -            472   9.8e-57  192.1  44.8   2   2   1.3e-12   1.8e-08   33.4  10.6    59   178   340   456   328   470 0.85 Major Facilitator Superfamily
AHS2                 PF02626.10   272 seq876_BIOID50639    -            310  8.5e-101  336.6   0.0   1   1  7.4e-105    1e-100  336.4   0.0     2   272    24   288    23   288 0.98 Allophanate hydrolase subunit 2
UPF0149              PF03695.8    178 seq877_BIOID50639    -            221   2.3e-36  125.2   6.7   1   1   3.9e-40   2.7e-36  125.0   4.7     1   177    11   185    11   186 0.95 Uncharacterised protein family (UPF0149)
SEC-C                PF02810.10    21 seq877_BIOID50639    -            221   1.2e-10   40.5   9.7   1   1   2.6e-14   1.8e-10   40.0   6.7     1    18   203   220   203   221 0.96 SEC-C motif
NADH-G_4Fe-4S_3      PF10588.4     41 seq878_BIOID50639    -            910   5.2e-17   60.6   0.2   1   1   4.6e-20     1e-16   59.7   0.2     1    41    90   130    90   130 0.98 NADH-ubiquinone oxidoreductase-G iron-sulfur binding region
Fer2_4               PF13510.1     82 seq878_BIOID50639    -            910   2.5e-11   43.1   0.2   1   1   1.4e-13   3.3e-10   39.5   0.0     5    78     5    80     3    84 0.88 2Fe-2S iron-sulfur cluster binding domain
Molybdop_Fe4S4       PF04879.11    55 seq878_BIOID50639    -            910   3.4e-11   42.6   0.1   1   1   4.1e-14   9.4e-11   41.2   0.1     1    54   223   276   223   277 0.97 Molybdopterin oxidoreductase Fe4S4 domain
Molybdopterin        PF00384.17   432 seq878_BIOID50639    -            910   3.1e-10   39.2   0.0   1   1   3.2e-11   7.4e-08   31.4   0.0   340   417   564   640   512   645 0.90 Molybdopterin oxidoreductase
Fer2                 PF00111.22    78 seq878_BIOID50639    -            910   2.3e-09   36.7   1.4   1   1   1.9e-12   4.3e-09   35.8   0.1     1    77     6    73     6    74 0.79 2Fe-2S iron-sulfur cluster binding domain
Molydop_binding      PF01568.16   109 seq878_BIOID50639    -            910   2.6e-07   30.3   0.0   1   1     3e-10   6.8e-07   28.9   0.0    20    81   831   892   823   906 0.89 Molydopterin dinucleotide binding domain
Exonuc_VIII          PF06630.6    182 seq880_BIOID50639    -            813   2.6e-70  235.3   2.2   1   1   6.4e-74   8.7e-70  233.6   0.0     3   182    10   189     8   189 0.98 Enterobacterial exodeoxyribonuclease VIII
PgpA                 PF04608.8    143 seq881_BIOID50639    -            172   4.8e-51  172.2   8.6   1   1   4.1e-55   5.5e-51  172.0   6.0     2   142    22   162    21   163 0.92 Phosphatidylglycerophosphatase A
ABC2_membrane        PF01061.19   209 seq882_BIOID50639    -            259   1.5e-17   63.3  33.0   1   1   1.5e-21     2e-17   62.9  22.9     3   207    18   219    16   221 0.93 ABC-2 type transporter
GcpE                 PF04551.9    359 seq884_BIOID50639    -            372  1.3e-128  428.6   0.2   1   1  1.1e-132  1.5e-128  428.4   0.1     2   357    13   354    12   356 0.98 GcpE protein
GST_C                PF00043.20    95 seq886_BIOID50639    -            201   1.7e-15   56.6   0.1   1   1     1e-18   2.9e-15   55.9   0.1     5    95   104   189   100   189 0.94 Glutathione S-transferase, C-terminal domain
GST_N_2              PF13409.1     70 seq886_BIOID50639    -            201   9.5e-12   44.6   0.0   1   1   1.4e-14   3.7e-11   42.7   0.0     5    69    11    75     9    76 0.95 Glutathione S-transferase, N-terminal domain
GST_N_3              PF13417.1     75 seq886_BIOID50639    -            201   3.6e-11   43.0   0.0   1   1   2.8e-14   7.6e-11   41.9   0.0    15    73    16    79    11    81 0.89 Glutathione S-transferase, N-terminal domain
GST_C_2              PF13410.1     69 seq886_BIOID50639    -            201   1.8e-10   40.4   0.1   1   1   9.6e-14   2.6e-10   39.8   0.0     7    69   125   184    71   184 0.90 Glutathione S-transferase, C-terminal domain
GST_N                PF02798.15    76 seq886_BIOID50639    -            201   8.7e-09   35.3   0.0   1   1     9e-12   2.5e-08   33.8   0.0     3    76     1    75     1    75 0.94 Glutathione S-transferase, N-terminal domain
DUF412               PF04217.8    143 seq887_BIOID50639    -            151   9.2e-60  200.4   0.2   1   1   7.6e-64     1e-59  200.3   0.1     1   142    10   149    10   150 0.98 Protein of unknown function, DUF412
DUF441               PF04284.8    140 seq888_BIOID50639    -            148   7.7e-47  158.5  20.1   1   1   6.5e-51   8.9e-47  158.3  13.9     1   140     7   145     7   145 0.99 Protein of unknown function (DUF441)
His_Phos_2           PF00328.17   347 seq889_BIOID50639    -            442   1.3e-40  139.6   0.0   1   1   1.2e-44   1.6e-40  139.4   0.0     1   345    39   383    39   387 0.85 Histidine phosphatase superfamily (branch 2)
TPR_7                PF13176.1     36 seq890_BIOID50639    -            389     1e-13   49.8  11.5   1   1   1.8e-05     0.025   14.2   0.0     1    27    71    97    71   106 0.82 Tetratricopeptide repeat
TPR_2                PF07719.12    34 seq890_BIOID50639    -            389   1.8e-12   46.0   7.2   1   1   1.4e-05     0.019   14.7   0.0     5    32   218   245   214   247 0.88 Tetratricopeptide repeat
Apc3                 PF12895.2     84 seq890_BIOID50639    -            389   7.3e-10   38.7   1.4   1   1   1.3e-09   1.8e-06   27.8   0.1     4    83   156   239   153   240 0.89 Anaphase-promoting complex, cyclosome, subunit 3
TPR_1                PF00515.23    34 seq890_BIOID50639    -            389   4.6e-09   35.3   2.5   1   1   2.6e-05     0.035   13.5   0.0     7    32   220   245   214   247 0.89 Tetratricopeptide repeat
TPR_8                PF13181.1     34 seq890_BIOID50639    -            389   1.4e-07   30.6   1.1   1   1   1.7e-05     0.024   14.3   0.0     5    29   218   242   214   246 0.89 Tetratricopeptide repeat
SMC_N                PF02463.14   220 seq891_BIOID50639    -            357   3.3e-41  140.8   0.0   1   1   8.7e-45     4e-41  140.5   0.0     2   218     3   354     2   356 0.97 RecF/RecN/SMC N terminal domain
AAA_23               PF13476.1    202 seq891_BIOID50639    -            357   1.7e-09   38.2   0.0   1   1   6.4e-13   2.9e-09   37.4   0.0     1    88     5   143     5   247 0.64 AAA domain
AAA_21               PF13304.1    303 seq891_BIOID50639    -            357   1.8e-07   31.3   0.0   1   1   4.3e-10     2e-06   27.8   0.0     1    33    25    59    25   100 0.70 AAA domain
Pyr_redox_2          PF07992.9    200 seq892_BIOID50639    -            466   5.3e-32  111.2   0.0   1   1   5.4e-35   1.1e-31  110.2   0.0     1   198     8   315     8   317 0.89 Pyridine nucleotide-disulphide oxidoreductase
Pyr_redox_dim        PF02852.17   110 seq892_BIOID50639    -            466   4.1e-30  103.9   0.8   1   1   5.4e-33   1.1e-29  102.5   0.5     1   109   346   457   346   458 0.97 Pyridine nucleotide-disulphide oxidoreductase, dimerisation domain
Pyr_redox            PF00070.22    80 seq892_BIOID50639    -            466   1.7e-18   66.6   1.7   1   1   4.2e-19   8.3e-16   58.0   0.0     1    76   178   251   178   258 0.94 Pyridine nucleotide-disulphide oxidoreductase
Pyr_redox_3          PF13738.1    203 seq892_BIOID50639    -            466   3.4e-08   33.6   0.0   1   1   1.7e-10   3.2e-07   30.4   0.0     1   176    10   185    10   212 0.71 Pyridine nucleotide-disulphide oxidoreductase
FAD_binding_2        PF00890.19   421 seq892_BIOID50639    -            466   6.7e-06   25.0   3.4   1   1   3.2e-08   6.2e-05   21.9   1.5     1    40     8    48     8    51 0.96 FAD binding domain
Thi4                 PF01946.12   230 seq892_BIOID50639    -            466   1.5e-05   24.1   0.4   1   1   3.4e-08   6.6e-05   21.9   0.2    17    61     6    50     2    64 0.89 Thi4 family
DUF2566              PF10753.4     55 seq894_BIOID50639    -             57   1.8e-28   98.0   9.3   1   1   1.4e-32     2e-28   97.9   6.5     1    55     3    57     3    57 0.98 Protein of unknown function (DUF2566)
MucB_RseB            PF03888.9    285 seq896_BIOID50639    -            318  2.9e-123  410.3   0.0   1   1  2.5e-127  3.4e-123  410.1   0.0     1   284    31   314    31   315 0.99 MucB/RseB family
Ribosomal_L36        PF00444.13    38 seq898_BIOID50639    -             38   3.7e-21   74.7   9.2   1   1   2.9e-25   3.9e-21   74.6   6.4     1    38     1    38     1    38 1.00 Ribosomal protein L36
Transket_pyr         PF02779.19   178 seq899_BIOID50639    -            933   5.3e-67  224.6   0.0   1   1   1.3e-70     9e-67  223.8   0.0     3   178   591   785   589   785 0.99 Transketolase, pyrimidine binding domain
E1_dh                PF00676.15   300 seq899_BIOID50639    -            933   1.7e-46  158.1   0.0   1   1   5.4e-50   3.7e-46  157.1   0.0    15   282   219   511   207   516 0.84 Dehydrogenase E1 component
Na_Ca_ex             PF01699.19   139 seq900_BIOID50639    -            325   1.8e-53  179.7  23.9   1   2   2.3e-32   3.2e-28   97.9   6.3     1   138    13   142    13   143 0.98 Sodium/calcium exchanger protein
Na_Ca_ex             PF01699.19   139 seq900_BIOID50639    -            325   1.8e-53  179.7  23.9   2   2     3e-29     4e-25   87.9   4.7     4   137   187   314   183   316 0.94 Sodium/calcium exchanger protein
PGM_PMM_I            PF02878.11   138 seq901_BIOID50639    -            546     1e-35  122.1   0.1   1   1   1.1e-38   3.8e-35  120.2   0.0     2   133    40   179    39   183 0.97 Phosphoglucomutase/phosphomannomutase, alpha/beta/alpha domain I
PGM_PMM_III          PF02880.11   111 seq901_BIOID50639    -            546   2.7e-27   94.9   0.0   1   1   1.5e-30   5.3e-27   93.9   0.0     1   111   320   440   320   440 0.93 Phosphoglucomutase/phosphomannomutase, alpha/beta/alpha domain III
PGM_PMM_II           PF02879.11   104 seq901_BIOID50639    -            546   3.6e-13   49.6   0.0   1   1   3.2e-16   1.1e-12   48.0   0.0     2   104   210   317   209   317 0.90 Phosphoglucomutase/phosphomannomutase, alpha/beta/alpha domain II
PGM_PMM_IV           PF00408.15    73 seq901_BIOID50639    -            546   3.7e-13   49.1   0.0   1   1   3.2e-16   1.1e-12   47.6   0.0    12    72   479   539   465   542 0.90 Phosphoglucomutase/phosphomannomutase, C-terminal domain
Usher                PF00577.15   552 seq903_BIOID50639    -            881  3.8e-188  626.5  26.8   1   1    1e-191  4.7e-188  626.2  18.6     2   552   197   759   196   759 0.97 Type VII secretion system (T7SS), usher protein
PapC_N               PF13954.1    146 seq903_BIOID50639    -            881     8e-42  142.1   0.0   1   1   3.3e-45   1.5e-41  141.2   0.0     2   145    34   180    33   181 0.98 PapC N-terminal domain
PapC_C               PF13953.1     68 seq903_BIOID50639    -            881   1.6e-15   56.3   0.0   1   1   1.2e-18   5.7e-15   54.6   0.0     3    64   771   830   769   834 0.93 PapC C-terminal domain
BPD_transp_1         PF00528.17   185 seq906_BIOID50639    -            275   5.2e-23   81.3  16.5   1   1   3.8e-27   5.2e-23   81.3  11.4     1   181    98   269    98   271 0.97 Binding-protein-dependent transport system inner membrane component
TetR_N               PF00440.18    47 seq907_BIOID50639    -            199   2.5e-11   42.9   0.0   1   1   2.9e-15   3.9e-11   42.2   0.0     1    46    13    58    13    59 0.93 Bacterial regulatory proteins, tetR family
Lipoprotein_9        PF03180.9    237 seq908_BIOID50639    -            272   5.4e-92  306.8   0.2   1   1   4.4e-96   6.1e-92  306.7   0.1     1   237    34   272    34   272 1.00 NLPA lipoprotein
GIY-YIG              PF01541.19    80 seq909_BIOID50639    -            100   6.9e-10   39.0   0.0   1   1     6e-14   8.3e-10   38.7   0.0     2    76     4    73     3    77 0.91 GIY-YIG catalytic domain
BPD_transp_2         PF02653.11   267 seq910_BIOID50639    -            283     6e-42  143.3  30.6   1   1   4.4e-46     6e-42  143.3  21.2     9   225    58   274    50   283 0.93 Branched-chain amino acid transport system / permease component
TonB_dep_Rec         PF00593.19   276 seq912_BIOID50639    -            700   3.1e-38  132.1  12.4   1   1   4.5e-42   3.1e-38  132.1   8.6     2   275   449   695   448   696 0.97 TonB dependent receptor
Plug                 PF07715.10   108 seq912_BIOID50639    -            700   3.9e-22   78.5   2.1   1   1   1.3e-25   9.2e-22   77.3   1.4     3   108    41   151    39   151 0.96 TonB-dependent Receptor Plug Domain
Relaxase             PF03432.9    242 seq913_BIOID50639    -            388   2.5e-10   40.0   3.8   1   1   3.2e-14   4.3e-10   39.2   2.7     9   160    70   229    64   307 0.71 Relaxase/Mobilisation nuclease domain
Alpha-amylase        PF00128.19   316 seq915_BIOID50639    -            605   3.3e-80  269.7   0.0   1   1   6.3e-84   4.3e-80  269.3   0.0     1   316   178   494   178   494 0.96 Alpha amylase, catalytic domain
Alpha-amylase_N      PF02903.9    120 seq915_BIOID50639    -            605   5.9e-09   35.8   0.0   1   1   1.9e-12   1.3e-08   34.7   0.0     5   108     4   105     1   115 0.84 Alpha amylase, N-terminal ig-like domain
ADH_N                PF08240.7    109 seq916_BIOID50639    -            341   9.4e-32  108.9   2.5   1   1   1.4e-35   9.4e-32  108.9   1.7     2   109    26   135    25   135 0.96 Alcohol dehydrogenase GroES-like domain
ADH_zinc_N           PF00107.21   130 seq916_BIOID50639    -            341   3.4e-27   94.4   0.1   1   1   7.1e-31   4.9e-27   93.9   0.1     1   128   174   301   174   304 0.95 Zinc-binding dehydrogenase
TetR_C_3             PF08362.6    143 seq917_BIOID50639    -            212     3e-59  198.7   0.0   1   1   5.7e-63   3.9e-59  198.3   0.0     1   143    70   212    70   212 0.99 YcdC-like protein, C-terminal region
TetR_N               PF00440.18    47 seq917_BIOID50639    -            212   1.3e-16   59.8   0.2   1   1   2.9e-20     2e-16   59.2   0.1     1    47    23    69    23    69 0.98 Bacterial regulatory proteins, tetR family
PTS_IIB              PF02302.12    90 seq919_BIOID50639    -            106   5.2e-21   74.7   1.5   1   1   4.5e-25   6.1e-21   74.5   1.0     2    88     6    95     5    97 0.94 PTS system, Lactose/Cellobiose specific IIB subunit
Peripla_BP_3         PF13377.1    160 seq922_BIOID50639    -            327   3.5e-32  111.4   0.0   1   1   1.8e-35   8.3e-32  110.2   0.0     2   160   167   326   166   326 0.94 Periplasmic binding protein-like domain
LacI                 PF00356.16    46 seq922_BIOID50639    -            327   7.5e-18   63.7   0.1   1   1     3e-21   1.4e-17   62.9   0.1     1    45     3    49     3    50 0.95 Bacterial regulatory proteins, lacI family
Peripla_BP_1         PF00532.16   279 seq922_BIOID50639    -            327     1e-07   31.3   0.0   1   1   1.9e-10   8.8e-07   28.2   0.0     2   261    63   306    62   321 0.81 Periplasmic binding proteins and sugar binding domain of LacI family
MFS_1                PF07690.11   354 seq923_BIOID50639    -            445   2.4e-64  217.2  76.6   1   2   2.3e-59   1.6e-55  188.2  26.1     1   354    36   404    36   404 0.86 Major Facilitator Superfamily
MFS_1                PF07690.11   354 seq923_BIOID50639    -            445   2.4e-64  217.2  76.6   2   2   3.3e-15   2.3e-11   42.9  21.5     2   172   261   437   260   444 0.87 Major Facilitator Superfamily
Sugar_tr             PF00083.19   451 seq923_BIOID50639    -            445   5.1e-11   41.7  28.9   1   1   1.1e-14   7.8e-11   41.0  20.0    43   430    59   431    26   442 0.76 Sugar (and other) transporter
Ribosomal_L31        PF01197.13    69 seq924_BIOID50639    -             88   2.4e-27   94.5   0.2   1   1   2.3e-31   3.1e-27   94.2   0.1     1    68     2    80     2    81 0.99 Ribosomal protein L31
SpoU_methylase       PF00588.14   142 seq926_BIOID50639    -            370   7.3e-29  100.3   0.0   1   1   1.6e-32   1.1e-28   99.7   0.0     3   141   224   361   222   362 0.95 SpoU rRNA Methylase family
SpoU_sub_bind        PF08032.7     76 seq926_BIOID50639    -            370   3.1e-12   46.3   0.0   1   1     1e-15     7e-12   45.2   0.0     2    73   135   206   134   209 0.96 RNA 2'-O ribose methyltransferase substrate binding
FAA_hydrolase        PF01557.13   217 seq928_BIOID50639    -            219   1.1e-56  191.6   0.0   1   1     9e-61   1.2e-56  191.4   0.0     1   208    18   210    18   219 0.93 Fumarylacetoacetate (FAA) hydrolase family
Fe-S_biosyn          PF01521.15    91 seq929_BIOID50639    -            191   2.1e-23   81.7   0.0   1   1   1.6e-26   1.1e-22   79.4   0.0     1    91     2    94     2    94 0.98 Iron-sulphur cluster biosynthesis
NifU                 PF01106.12    68 seq929_BIOID50639    -            191     2e-10   40.1   0.0   1   1   4.4e-14     3e-10   39.5   0.0     2    65   112   177   111   180 0.90 NifU-like domain
HTH_Tnp_1            PF01527.15    76 seq930_BIOID50639    -             87   2.1e-20   72.3   0.1   1   1   3.6e-24   2.4e-20   72.1   0.1     4    76     2    71     1    71 0.97 Transposase
HTH_28               PF13518.1     52 seq930_BIOID50639    -             87   1.3e-06   28.1   0.0   1   1   2.7e-10   1.8e-06   27.6   0.0     4    37    12    45     9    57 0.92 Helix-turn-helix domain
peroxidase           PF00141.18   229 seq932_BIOID50639    -            726   6.2e-87  290.7   0.0   1   2     4e-53   5.4e-49  166.6   0.0     3   229    76   396    74   396 0.87 Peroxidase
peroxidase           PF00141.18   229 seq932_BIOID50639    -            726   6.2e-87  290.7   0.0   2   2   1.8e-39   2.5e-35  121.9   0.0     3   229   403   700   401   700 0.88 Peroxidase
RbsD_FucU            PF05025.8    142 seq933_BIOID50639    -            151   1.7e-50  170.9   0.4   1   1   1.4e-54   1.9e-50  170.7   0.3     1   142    13   151    13   151 0.99 RbsD / FucU transport protein family
EIIA-man             PF03610.11   116 seq934_BIOID50639    -            146     2e-28   98.6   0.0   1   1   1.7e-32   2.3e-28   98.4   0.0     1   115     3   116     3   117 0.98 PTS system fructose IIA component
OsmC                 PF02566.14   100 seq935_BIOID50639    -            134     3e-19   68.9   0.1   1   1   2.8e-23   3.8e-19   68.6   0.1     2    99    30   127    28   128 0.92 OsmC-like protein
DUF4156              PF13698.1     93 seq937_BIOID50639    -            128   4.7e-32  109.6   0.1   1   1   4.3e-36   5.9e-32  109.2   0.0     2    93    34   126    33   126 0.98 Domain of unknown function (DUF4156)
GNAT_acetyltr_2      PF13718.1    198 seq939_BIOID50639    -            671     4e-53  179.5   0.4   1   1   3.6e-55   9.8e-52  175.0   0.3     1   197   368   533   368   534 0.98 GNAT acetyltransferase 2
Helicase_RecD        PF05127.9    177 seq939_BIOID50639    -            671   5.4e-43  146.5   1.0   1   1   2.1e-44   5.6e-41  139.9   0.7     2   177   197   337   196   337 0.96 Helicase
tRNA_bind_2          PF13725.1    101 seq939_BIOID50639    -            671   2.6e-09   36.9   0.1   1   1   2.2e-12     6e-09   35.8   0.1     2    99   549   635   548   637 0.97 Possible tRNA binding domain
DUF1726              PF08351.6     92 seq939_BIOID50639    -            671   2.8e-06   26.7   0.0   1   1   2.2e-09   6.1e-06   25.7   0.0     5    86    66   147    63   153 0.80 Domain of unknown function (DUF1726)
Methyltransf_11      PF08241.7     95 seq940_BIOID50639    -            240   2.3e-12   47.1   0.0   1   1   2.6e-16   3.6e-12   46.4   0.0    45    95    67   125    50   125 0.83 Methyltransferase domain
Fe_dep_repr_C        PF02742.10    71 seq941_BIOID50639    -            155   1.4e-13   50.2   0.9   1   1   1.5e-16   2.9e-13   49.1   0.6     1    57    95   150    95   154 0.95 Iron dependent repressor, metal binding and dimerisation domain
Fe_dep_repress       PF01325.14    60 seq941_BIOID50639    -            155   6.9e-11   41.8   0.0   1   1   6.3e-14   1.2e-10   40.9   0.0     6    60    38    92    35    92 0.95 Iron dependent repressor, N-terminal DNA binding domain
HTH_24               PF13412.1     48 seq941_BIOID50639    -            155   1.2e-07   30.9   0.0   1   1     9e-11   1.8e-07   30.3   0.0     3    48    40    85    38    85 0.90 Winged helix-turn-helix DNA-binding
MarR                 PF01047.17    59 seq941_BIOID50639    -            155   1.7e-06   27.4   0.0   1   1   1.6e-09   3.1e-06   26.6   0.0    11    48    48    85    47    87 0.95 MarR family
adh_short            PF00106.20   167 seq942_BIOID50639    -            252   2.1e-37  128.5   0.1   1   1   8.9e-41   2.4e-37  128.2   0.1     2   166    14   183    13   184 0.94 short chain dehydrogenase
KR                   PF08659.5    181 seq942_BIOID50639    -            252   1.7e-16   60.2   0.0   1   1   8.2e-20   2.2e-16   59.9   0.0     3   166    15   182    14   195 0.87 KR domain
adh_short_C2         PF13561.1    243 seq942_BIOID50639    -            252   1.5e-15   57.5   0.0   1   1     7e-19   1.9e-15   57.2   0.0     6   189    22   204    19   223 0.90 Enoyl-(Acyl carrier protein) reductase
Polysacc_synt_2      PF02719.10   294 seq942_BIOID50639    -            252    0.0001   21.1   0.0   1   1   4.7e-08   0.00013   20.8   0.0     1   156    15   183    15   198 0.68 Polysaccharide biosynthesis protein
Fucose_iso_N1        PF07881.7    171 seq944_BIOID50639    -            591   1.7e-87  291.1   0.0   1   1   6.2e-91   2.8e-87  290.4   0.0     3   171     6   174     4   174 0.99 L-fucose isomerase, first N-terminal domain
Fucose_iso_N2        PF07882.7    181 seq944_BIOID50639    -            591   7.9e-81  269.9   1.0   1   1   2.8e-84   1.3e-80  269.2   0.7     1   181   175   355   175   355 0.99 L-fucose isomerase, second N-terminal domain
Fucose_iso_C         PF02952.12   142 seq944_BIOID50639    -            591   9.8e-55  183.8   0.0   1   1   3.4e-58   1.5e-54  183.2   0.0     2   142   385   554   384   554 0.94 L-fucose isomerase, C-terminal domain
Ribosomal_L36        PF00444.13    38 seq946_BIOID50639    -             47     2e-20   72.3   1.6   1   1   1.9e-24   2.7e-20   71.9   1.1     1    38     2    42     2    42 0.99 Ribosomal protein L36
SirB                 PF04247.7    123 seq947_BIOID50639    -            130   9.9e-39  131.7   8.6   1   1   8.2e-43   1.1e-38  131.5   6.0     2   123     4   129     3   129 0.97 Invasion gene expression up-regulator, SirB
YfbU                 PF03887.9    166 seq949_BIOID50639    -            164   4.2e-85  283.2   3.1   1   1   3.4e-89   4.7e-85  283.1   2.1     1   166     1   164     1   164 1.00 YfbU domain
Virul_fac_BrkB       PF03631.10   260 seq951_BIOID50639    -            337   3.5e-49  167.4  16.0   1   1     3e-53   4.1e-49  167.1  11.1     4   258    65   325    62   327 0.91 Virulence factor BrkB
Ribosomal_L28        PF00830.14    61 seq952_BIOID50639    -             78   1.1e-29  101.9   1.4   1   1   8.9e-34   1.2e-29  101.7   1.0     1    61     3    63     3    63 0.99 Ribosomal L28 family
MraZ                 PF02381.13    72 seq953_BIOID50639    -            152   8.1e-48  159.9   0.0   1   2   4.8e-29   6.5e-25   86.5   0.0     1    71     1    75     1    76 0.98 MraZ protein
MraZ                 PF02381.13    72 seq953_BIOID50639    -            152   8.1e-48  159.9   0.0   2   2     2e-24   2.7e-20   71.7   0.0     1    59    77   135    77   146 0.92 MraZ protein
Aldo_ket_red         PF00248.16   283 seq954_BIOID50639    -            275   7.7e-57  192.1   0.0   1   1   6.7e-61   9.2e-57  191.8   0.0     2   282    18   261    17   262 0.96 Aldo/keto reductase family
Chorismate_bind      PF00425.13   257 seq955_BIOID50639    -            434   3.3e-68  229.6   0.0   1   1     3e-72   4.2e-68  229.3   0.0     3   257   173   424   171   424 0.97 chorismate binding enzyme
IclR                 PF01614.13   129 seq957_BIOID50639    -            271   1.9e-40  137.3   0.0   1   1   4.5e-44   3.1e-40  136.7   0.0     2   128   140   263   139   264 0.98 Bacterial transcriptional regulator
HTH_IclR             PF09339.5     52 seq957_BIOID50639    -            271   1.2e-12   47.1   0.1   1   1   5.9e-16     4e-12   45.4   0.0     1    51    23    73    23    74 0.98 IclR helix-turn-helix domain
rve_3                PF13683.1     67 seq958_BIOID50639    -            276   1.9e-32  110.4   0.2   1   1   8.8e-36     4e-32  109.4   0.1     1    67   189   255   189   255 0.99 Integrase core domain
rve                  PF00665.21   120 seq958_BIOID50639    -            276   8.1e-23   80.6   0.0   1   1   7.6e-26   3.5e-22   78.6   0.0     2   120   103   218   102   218 0.93 Integrase core domain
HTH_21               PF13276.1     60 seq958_BIOID50639    -            276   3.1e-14   52.5   8.6   1   1   1.3e-17   6.2e-14   51.6   6.0     2    60    34    90    33    91 0.87 HTH-like domain
HTH_18               PF12833.2     81 seq959_BIOID50639    -            138   3.1e-20   71.9   2.2   1   1     6e-24   4.1e-20   71.5   1.5     1    81    50   129    50   129 0.97 Helix-turn-helix domain
HTH_AraC             PF00165.18    42 seq959_BIOID50639    -            138   9.2e-19   66.5   2.2   1   2   4.1e-11   2.8e-07   30.0   0.0     1    40    37    76    37    76 0.94 Bacterial regulatory helix-turn-helix proteins, AraC family
HTH_AraC             PF00165.18    42 seq959_BIOID50639    -            138   9.2e-19   66.5   2.2   2   2     7e-13   4.8e-09   35.6   0.7     2    42    90   128    89   128 0.95 Bacterial regulatory helix-turn-helix proteins, AraC family
DUF1537              PF07005.6    223 seq960_BIOID50639    -            420   1.6e-62  210.9  14.8   1   1     2e-66   2.7e-62  210.2  10.3     1   223   161   380   161   380 0.95 Protein of unknown function, DUF1537
Sod_Fe_C             PF02777.13   106 seq961_BIOID50639    -            208   5.1e-40  135.4   0.6   1   1   1.1e-43   7.5e-40  134.9   0.1     4   106    98   204    95   204 0.91 Iron/manganese superoxide dismutases, C-terminal domain
Sod_Fe_N             PF00081.17    82 seq961_BIOID50639    -            208   9.5e-34  115.4   2.3   1   1   2.3e-37   1.5e-33  114.7   1.6     1    81     4    91     4    92 0.97 Iron/manganese superoxide dismutases, alpha-hairpin domain
FGGY_N               PF00370.16   245 seq962_BIOID50639    -            498   1.1e-91  306.4   0.0   1   1   2.1e-95   1.4e-91  306.0   0.0     1   245     4   250     4   250 0.99 FGGY family of carbohydrate kinases, N-terminal domain
FGGY_C               PF02782.11   197 seq962_BIOID50639    -            498   2.4e-22   79.4   0.4   1   1   1.3e-25   9.1e-22   77.5   0.2     3   196   261   441   259   442 0.80 FGGY family of carbohydrate kinases, C-terminal domain
LysR_substrate       PF03466.15   209 seq963_BIOID50639    -            293   5.5e-54  182.3   1.2   1   1   1.2e-57   8.5e-54  181.7   0.8     3   204    86   286    84   289 0.99 LysR substrate binding domain
HTH_1                PF00126.22    60 seq963_BIOID50639    -            293   1.3e-15   56.7   1.1   1   1   1.8e-19   1.3e-15   56.7   0.7     1    60     5    64     5    64 0.98 Bacterial regulatory helix-turn-helix protein, lysR family
MreB_Mbl             PF06723.8    327 seq964_BIOID50639    -            372  1.2e-150  500.5   3.4   1   1  4.4e-154  1.5e-150  500.2   2.4     2   324    36   363    35   365 0.99 MreB/Mbl protein
HSP70                PF00012.15   602 seq964_BIOID50639    -            372   3.6e-13   48.1   0.2   1   1   2.2e-16   7.6e-13   47.1   0.0   136   241   133   232   109   246 0.86 Hsp70 protein
Actin                PF00022.14   393 seq964_BIOID50639    -            372   9.8e-11   40.5   0.0   1   1   1.8e-10   6.3e-07   28.0   0.0    45   211    77   251    36   263 0.79 Actin
FtsA                 PF14450.1    120 seq964_BIOID50639    -            372   1.3e-08   34.5   0.2   1   1   1.4e-11   4.9e-08   32.7   0.0     2    98   187   344   186   353 0.92 Cell division protein FtsA
PFL                  PF02901.10   648 seq965_BIOID50639    -            765  6.5e-204  678.9   0.0   1   1  1.2e-207    8e-204  678.6   0.0     1   648     1   626     1   626 0.98 Pyruvate formate lyase
Gly_radical          PF01228.16   106 seq965_BIOID50639    -            765   2.5e-25   88.7   0.0   1   1   9.7e-29   6.6e-25   87.4   0.0     3   106   645   747   643   747 0.97 Glycine radical
NA37                 PF04245.8    326 seq966_BIOID50639    -            335  2.4e-103  345.7   0.0   1   1    2e-107  2.7e-103  345.6   0.0     2   326    10   329     9   329 0.97 37-kD nucleoid-associated bacterial protein
HxlR                 PF01638.12    91 seq967_BIOID50639    -            126   1.8e-32  110.7   0.1   1   1   2.8e-36   3.8e-32  109.6   0.0     2    89    29   116    28   118 0.97 HxlR-like helix-turn-helix
MFS_1                PF07690.11   354 seq969_BIOID50639    -            463   7.3e-34  116.9  29.7   1   1   5.3e-38   7.3e-34  116.9  20.6     1   348    35   397    35   403 0.84 Major Facilitator Superfamily
DUF2170              PF09938.4    140 seq970_BIOID50639    -             84   1.8e-30  105.0   0.6   1   1   1.4e-34   1.9e-30  104.9   0.4    57   139     1    83     1    84 0.98 Uncharacterized protein conserved in bacteria (DUF2170)
Metal_resist         PF13801.1    125 seq971_BIOID50639    -            141   3.2e-19   69.0   2.9   1   1   2.3e-23   3.2e-19   69.0   2.0     7   122    11   120     5   123 0.84 Heavy-metal resistance
Ribosomal_S11        PF00411.14   110 seq972_BIOID50639    -            129   5.6e-50  168.0   0.2   1   1   4.9e-54   6.7e-50  167.7   0.1     1   110    19   128    19   128 0.99 Ribosomal protein S11
T2SF                 PF00482.18   124 seq974_BIOID50639    -            398   1.9e-56  189.1   6.7   1   2   9.2e-35   1.3e-30  105.7   0.1     1   124    64   187    64   187 0.99 Type II secretion system (T2SS), protein F
T2SF                 PF00482.18   124 seq974_BIOID50639    -            398   1.9e-56  189.1   6.7   2   2   2.1e-28   2.9e-24   85.2   1.9     1   124   267   389   267   389 0.98 Type II secretion system (T2SS), protein F
Amidohydro_3         PF07969.6    404 seq975_BIOID50639    -            432   5.8e-56  190.3   1.4   1   1   4.9e-59   2.2e-55  188.3   1.0     1   404    58   384    58   384 0.98 Amidohydrolase family
Amidohydro_4         PF13147.1    304 seq975_BIOID50639    -            432   5.6e-16   59.3   1.1   1   1   1.6e-19   7.1e-16   58.9   0.7     1   303    53   382    53   383 0.95 Amidohydrolase
Amidohydro_5         PF13594.1     68 seq975_BIOID50639    -            432   1.2e-05   24.8   2.1   1   1   4.7e-09   2.1e-05   24.1   0.1     2    45    29    85    28   135 0.74 Amidohydrolase
DUF3521              PF12035.3     35 seq976_BIOID50639    -             78   6.2e-24   83.4  10.4   1   2   3.7e-16     5e-12   45.3   0.4     1    35    14    41    14    41 0.99 Protein of unknown function (DUF3521)
DUF3521              PF12035.3     35 seq976_BIOID50639    -             78   6.2e-24   83.4  10.4   2   2   2.6e-15   3.5e-11   42.6   2.4     1    34    48    78    48    78 0.99 Protein of unknown function (DUF3521)
Nuc_H_symport        PF03825.11   400 seq977_BIOID50639    -            418  4.2e-190  631.5  36.6   1   1    1e-193  4.7e-190  631.3  25.4     1   400     1   407     1   407 1.00 Nucleoside H+ symporter
MFS_1                PF07690.11   354 seq977_BIOID50639    -            418     1e-13   50.6  66.5   1   1     6e-13   2.7e-09   36.1  10.8    36   180   255   410   245   418 0.83 Major Facilitator Superfamily
LacY_symp            PF01306.14   413 seq977_BIOID50639    -            418   8.6e-08   31.0  32.8   1   1   3.7e-11   1.7e-07   30.0  22.7    13   401     8   403     4   416 0.71 LacY proton/sugar symporter
Prenyltransf         PF01255.14   223 seq978_BIOID50639    -            253   6.8e-82  273.7   0.0   1   1   5.7e-86   7.8e-82  273.6   0.0     1   222    24   244    24   245 0.99 Putative undecaprenyl diphosphate synthase
Nol1_Nop2_Fmu        PF01189.12   283 seq979_BIOID50639    -            429  1.3e-104  349.5   0.0   1   1  8.1e-108  1.6e-104  349.1   0.0     1   282   164   426   164   427 0.99 NOL1/NOP2/sun family
NusB                 PF01029.13   134 seq979_BIOID50639    -            429   6.1e-26   90.8   0.0   1   1   5.1e-29   9.9e-26   90.1   0.0     1   134     5   127     5   127 0.97 NusB family
Methyltransf_26      PF13659.1    117 seq979_BIOID50639    -            429     8e-11   41.8   0.0   1   1     8e-14   1.6e-10   40.9   0.0     2   116   248   375   247   376 0.90 Methyltransferase domain
Methyltransf_18      PF12847.2    112 seq979_BIOID50639    -            429     3e-10   40.5   0.0   1   1   2.7e-13   5.4e-10   39.7   0.0     2   112   247   375   246   375 0.84 Methyltransferase domain
Methyltransf_31      PF13847.1    152 seq979_BIOID50639    -            429   2.2e-09   36.9   0.0   1   1   2.1e-12   4.1e-09   36.0   0.0     2   113   245   380   244   416 0.82 Methyltransferase domain
MTS                  PF05175.9    170 seq979_BIOID50639    -            429   1.3e-06   27.7   0.0   1   1   1.3e-09   2.5e-06   26.8   0.0    24   151   239   385   229   397 0.86 Methyltransferase small domain
FtsJ                 PF01728.14   181 seq979_BIOID50639    -            429   8.7e-05   22.4   0.0   1   1   8.9e-08   0.00017   21.4   0.0    19    99   242   323   233   400 0.60 FtsJ-like methyltransferase
CbiA                 PF01656.18   195 seq980_BIOID50639    -            206   1.2e-26   93.2   1.4   1   1   1.2e-29   2.7e-26   92.0   0.9     1   142     4   123     4   165 0.78 CobQ/CobB/MinD/ParA nucleotide binding domain
VirC1                PF07015.6    231 seq980_BIOID50639    -            206     1e-12   47.5   0.2   1   1   8.8e-16     2e-12   46.5   0.1     1   131     1   123     1   174 0.79 VirC1 protein
MipZ                 PF09140.6    261 seq980_BIOID50639    -            206   2.5e-12   46.3   0.9   1   1   7.8e-11   1.8e-07   30.4   0.0     2    47     3    47     2    57 0.88 ATPase MipZ
ArsA_ATPase          PF02374.10   305 seq980_BIOID50639    -            206   3.9e-06   26.0   0.2   1   1   2.9e-09   6.6e-06   25.2   0.1     5    45     6    46     1    66 0.90 Anion-transporting ATPase
OEP                  PF02321.13   188 seq982_BIOID50639    -            488   6.7e-21   74.6  13.4   1   2     2e-14   2.8e-10   39.9   2.3     1   188    69   268    69   268 0.89 Outer membrane efflux protein
OEP                  PF02321.13   188 seq982_BIOID50639    -            488   6.7e-21   74.6  13.4   2   2   1.7e-14   2.4e-10   40.2   1.7     6   188   295   476   290   476 0.88 Outer membrane efflux protein
NAD_synthase         PF02540.12   242 seq983_BIOID50639    -            275   7.5e-79  263.9   0.0   1   1   6.3e-83   8.7e-79  263.7   0.0     2   242    23   265    22   265 0.98 NAD synthase
ABC_tran             PF00005.22   118 seq984_BIOID50639    -            250   8.6e-11   42.1   0.0   1   1   5.1e-14   3.5e-10   40.1   0.0     1   115    74   180    74   182 0.75 ABC transporter
PhnJ                 PF06007.6    279 seq985_BIOID50639    -            281  1.5e-155  515.8   0.1   1   1  1.3e-159  1.7e-155  515.6   0.1     3   278     5   280     3   281 0.99 Phosphonate metabolism protein PhnJ
PTS_EIIC             PF02378.13   321 seq986_BIOID50639    -            473   6.7e-30  103.9  24.5   1   1   9.8e-34   6.7e-30  103.9  17.0     2   320   113   405   112   407 0.88 Phosphotransferase system, EIIC
PTS_EIIB             PF00367.15    35 seq986_BIOID50639    -            473   2.9e-11   42.2   0.2   1   1   8.1e-15   5.5e-11   41.3   0.1     3    31    12    40    11    43 0.91 phosphotransferase system, EIIB
LysE                 PF01810.13   191 seq988_BIOID50639    -            206   7.4e-46  155.7  14.2   1   1   6.3e-50   8.6e-46  155.5   9.9     1   189    14   202    14   204 0.98 LysE type translocator
RF-1                 PF00472.15   114 seq989_BIOID50639    -            293   5.1e-40  135.6   1.0   1   1   1.2e-43     8e-40  135.0   0.7     2   114   154   265   153   265 0.98 RF-1 domain
PCRF                 PF03462.13   116 seq989_BIOID50639    -            293   1.2e-34  118.4   1.8   1   1   1.7e-38   1.2e-34  118.4   1.2     5   116    16   123    13   123 0.96 PCRF domain
Oxidored_FMN         PF00724.15   341 seq990_BIOID50639    -            365   2.3e-90  302.9   0.0   1   1   1.9e-94   2.6e-90  302.7   0.0     1   340     5   343     5   344 0.93 NADH:flavin oxidoreductase / NADH oxidase family
Ribosomal_L33        PF00471.15    48 seq991_BIOID50639    -             55     9e-24   83.3   1.5   1   1   7.4e-28     1e-23   83.2   1.0     1    48     6    53     6    53 0.99 Ribosomal protein L33
DUF3521              PF12035.3     35 seq992_BIOID50639    -             39   1.1e-09   37.8   0.2   1   1   1.2e-13   1.6e-09   37.2   0.1     1    35     6    37     6    37 0.96 Protein of unknown function (DUF3521)
ABC_tran             PF00005.22   118 seq993_BIOID50639    -            501   1.4e-34  118.8   0.0   1   2   1.6e-21   7.4e-18   64.9   0.0     1   117    44   169    44   170 0.91 ABC transporter
ABC_tran             PF00005.22   118 seq993_BIOID50639    -            501   1.4e-34  118.8   0.0   2   2   1.9e-17   8.5e-14   51.8   0.0     3   117   294   423   292   424 0.77 ABC transporter
BPD_transp_1         PF00528.17   185 seq995_BIOID50639    -            354   2.5e-26   92.2  16.2   1   1   1.8e-30   2.5e-26   92.2  11.2     1   176   163   324   163   332 0.91 Binding-protein-dependent transport system inner membrane component
DUF202               PF02656.10    73 seq996_BIOID50639    -            115   3.3e-16   59.1   8.8   1   1   2.4e-20   3.3e-16   59.1   1.0     1    72    13    79    13    80 0.94 Domain of unknown function (DUF202)
BCCT                 PF02028.12   485 seq998_BIOID50639    -            667  5.4e-195  648.1  43.0   1   1  4.6e-199  6.3e-195  647.9  29.8     1   485    21   506    21   506 0.98 BCCT family transporter
Ala_racemase_N       PF01168.15   217 seq1000_BIOID50639   -            356   5.1e-58  196.0   0.1   1   1   9.8e-62   6.7e-58  195.6   0.1     2   217    10   217     9   217 0.95 Alanine racemase, N-terminal domain
Ala_racemase_C       PF00842.16   129 seq1000_BIOID50639   -            356   2.3e-39  133.6   0.4   1   1   6.2e-43   4.2e-39  132.7   0.3     1   127   232   354   232   356 0.97 Alanine racemase, C-terminal domain
HTH_IclR             PF09339.5     52 seq1003_BIOID50639   -            315   2.8e-16   58.7   1.8   1   1   2.2e-19   7.6e-16   57.3   1.2     2    52    53   103    52   103 0.97 IclR helix-turn-helix domain
IclR                 PF01614.13   129 seq1003_BIOID50639   -            315   5.2e-13   48.7   0.0   1   1   4.6e-16   1.6e-12   47.1   0.0     6   127   172   295   167   297 0.90 Bacterial transcriptional regulator
Thiolase_N           PF00108.18   264 seq1004_BIOID50639   -            387   7.3e-92  306.9   2.1   1   1   2.3e-95     1e-91  306.4   1.4     1   264     1   254     1   254 0.97 Thiolase, N-terminal domain
Thiolase_C           PF02803.13   123 seq1004_BIOID50639   -            387   1.3e-49  166.5   1.6   1   1   2.9e-53   1.3e-49  166.5   0.1     1   123   261   386   261   386 0.98 Thiolase, C-terminal domain
ketoacyl-synt        PF00109.21   255 seq1004_BIOID50639   -            387   3.6e-05   23.2   1.1   1   1     8e-09   3.6e-05   23.2   0.8   169   218    83   132    76   146 0.85 Beta-ketoacyl synthase, N-terminal domain
CitMHS               PF03600.11   349 seq1005_BIOID50639   -            279   1.5e-26   92.7  18.5   1   1   3.4e-30   2.3e-26   92.1  12.8    41   280    32   269     8   278 0.88 Citrate transporter
Na_sulph_symp        PF00939.14   471 seq1005_BIOID50639   -            279   4.1e-08   32.4   5.4   1   1     6e-12   4.1e-08   32.4   3.7   320   449    41   166    34   184 0.80 Sodium:sulfate symporter transmembrane region
Transglut_core2      PF13369.1    153 seq1008_BIOID50639   -            269     9e-38  129.0   0.0   1   1   1.8e-41   1.2e-37  128.5   0.0     2   152    33   184    32   185 0.97 Transglutaminase-like superfamily
TPR_9                PF13371.1     73 seq1008_BIOID50639   -            269   2.8e-28   97.4   0.3   1   1   8.9e-32   6.1e-28   96.3   0.2     1    73   187   259   187   259 0.99 Tetratricopeptide repeat
PspA_IM30            PF04012.7    221 seq1009_BIOID50639   -             78   2.5e-17   62.8   1.0   1   1     2e-21   2.7e-17   62.7   0.7     1    74     2    77     2    78 0.98 PspA/IM30 family
TauD                 PF02668.11   258 seq1010_BIOID50639   -            283   1.1e-62  211.9   1.6   1   1   9.1e-67   1.2e-62  211.7   1.1     2   258     7   272     6   272 0.91 Taurine catabolism dioxygenase TauD, TfdA family
Glyco_transf_9       PF01075.12   247 seq1011_BIOID50639   -            371   5.6e-07   28.9   0.0   1   1     7e-11   9.6e-07   28.1   0.0   131   217   254   336   197   359 0.83 Glycosyltransferase family 9 (heptosyltransferase)
RseC_MucC            PF04246.7    135 seq1012_BIOID50639   -            159   7.2e-41  138.8   1.0   1   1   6.4e-45   8.8e-41  138.5   0.7     1   134     8   141     8   142 0.99 Positive regulator of sigma(E), RseC/MucC
Aminotran_1_2        PF00155.16   363 seq1014_BIOID50639   -            361   2.3e-09   36.5   0.1   1   1   1.1e-12   5.1e-09   35.4   0.1    46   250    52   223    39   236 0.84 Aminotransferase class I and II
Cys_Met_Meta_PP      PF01053.15   386 seq1014_BIOID50639   -            361   1.4e-06   26.7   0.2   1   1   4.2e-10   1.9e-06   26.3   0.1    58   250    53   239    47   252 0.77 Cys/Met metabolism PLP-dependent enzyme
Aminotran_5          PF00266.14   371 seq1014_BIOID50639   -            361     6e-05   21.8   0.1   1   1     2e-08     9e-05   21.2   0.1    46   229    53   224    45   235 0.80 Aminotransferase class-V
FliB                 PF03692.10    85 seq1015_BIOID50639   -            158   1.4e-08   34.9  10.3   1   1   1.9e-12   2.6e-08   34.1   7.1     2    85    34   102    33   102 0.97 Flagellin N-methylase
Methyltransf_5       PF01795.14   310 seq1016_BIOID50639   -            313  1.5e-124  415.2   0.0   1   1  1.2e-128  1.7e-124  415.0   0.0     2   309     5   310     4   311 0.97 MraW methylase family
BPD_transp_1         PF00528.17   185 seq1017_BIOID50639   -            314   8.5e-45  152.4   9.9   1   1   6.2e-49   8.5e-45  152.4   6.9     2   185   117   308   116   308 0.99 Binding-protein-dependent transport system inner membrane component
HAD_2                PF13419.1    176 seq1018_BIOID50639   -            222   2.8e-22   79.7   0.0   1   1   9.4e-26   3.2e-22   79.5   0.0     2   176    13   187    12   187 0.83 Haloacid dehalogenase-like hydrolase
Hydrolase            PF00702.21   204 seq1018_BIOID50639   -            222   1.8e-18   67.7   0.0   1   1   6.1e-21   2.1e-17   64.2   0.0     2   204    10   181     9   181 0.85 haloacid dehalogenase-like hydrolase
Hydrolase_like       PF13242.1     75 seq1018_BIOID50639   -            222   2.3e-07   30.2   0.0   1   1   2.6e-10     9e-07   28.4   0.0     2    49   142   188   141   208 0.93 HAD-hyrolase-like
HAD                  PF12710.2    191 seq1018_BIOID50639   -            222   6.1e-07   29.6   0.0   1   1   2.2e-10   7.4e-07   29.4   0.0     1   138    12   140    12   196 0.62 haloacid dehalogenase-like hydrolase
SIS                  PF01380.17   131 seq1019_BIOID50639   -            335   4.7e-34  116.6   0.1   1   1   1.6e-37   1.1e-33  115.5   0.0     2   131    53   184    52   184 0.97 SIS domain
CBS                  PF00571.23    57 seq1019_BIOID50639   -            335   3.6e-14   52.0   3.5   1   2   2.5e-09   1.7e-05   24.2   0.3     1    54   213   268   213   270 0.96 CBS domain
CBS                  PF00571.23    57 seq1019_BIOID50639   -            335   3.6e-14   52.0   3.5   2   2   5.6e-10   3.8e-06   26.3   0.4     2    54   281   332   280   334 0.96 CBS domain
tRNA-synt_1c         PF00749.16   314 seq1022_BIOID50639   -            554  1.6e-124  414.5   0.0   1   1  2.9e-128    2e-124  414.2   0.0     2   313    28   337    27   338 0.99 tRNA synthetases class I (E and Q), catalytic domain
tRNA-synt_1c_C       PF03950.13   174 seq1022_BIOID50639   -            554   1.1e-63  213.8   0.0   1   1   3.5e-67   2.4e-63  212.8   0.0     1   174   340   528   340   528 0.97 tRNA synthetases class I (E and Q), anti-codon binding domain
Fapy_DNA_glyco       PF01149.19   116 seq1023_BIOID50639   -            269   7.6e-31  106.7   0.0   1   1   2.7e-34   1.2e-30  106.1   0.0     1   115     2   114     2   115 0.96 Formamidopyrimidine-DNA glycosylase N-terminal domain
H2TH                 PF06831.9     93 seq1023_BIOID50639   -            269     1e-29  101.9   0.0   1   1   3.7e-33   1.7e-29  101.2   0.0     1    89   129   217   129   220 0.97 Formamidopyrimidine-DNA glycosylase H2TH domain
zf-FPG_IleRS         PF06827.9     30 seq1023_BIOID50639   -            269   7.2e-09   34.9   4.0   1   1     3e-12   1.4e-08   34.0   2.8     1    29   241   269   241   269 0.98 Zinc finger found in FPG and IleRS
Acyl_transf_3        PF01757.17   340 seq1024_BIOID50639   -            357   1.2e-31  109.7  41.4   1   1     1e-35   1.4e-31  109.5  28.7     3   337     7   326     5   329 0.92 Acyltransferase family
MTS_N                PF08468.6    155 seq1025_BIOID50639   -            343   4.1e-62  208.5   0.0   1   1   4.5e-65   5.6e-62  208.0   0.0     1   155     8   162     8   162 1.00 Methyltransferase small domain N-terminal
MTS                  PF05175.9    170 seq1025_BIOID50639   -            343   2.7e-61  205.7   0.0   1   1   3.5e-64   4.3e-61  205.0   0.0     2   170   167   333   166   333 0.99 Methyltransferase small domain
Methyltransf_26      PF13659.1    117 seq1025_BIOID50639   -            343     4e-13   49.2   1.2   1   1   3.9e-16   4.9e-13   49.0   0.1     2   111   198   299   197   305 0.84 Methyltransferase domain
Methyltransf_31      PF13847.1    152 seq1025_BIOID50639   -            343   7.4e-13   48.2   0.0   1   1   8.8e-16   1.1e-12   47.6   0.0     4   111   197   304   194   338 0.88 Methyltransferase domain
Methyltransf_18      PF12847.2    112 seq1025_BIOID50639   -            343   1.6e-10   41.4   0.0   1   1   2.7e-13   3.4e-10   40.3   0.0     3   109   198   301   196   304 0.83 Methyltransferase domain
Methyltransf_12      PF08242.7     99 seq1025_BIOID50639   -            343   9.4e-09   35.5   0.0   1   1   1.8e-11   2.3e-08   34.3   0.0     1    99   201   299   201   299 0.87 Methyltransferase domain
PrmA                 PF06325.8    295 seq1025_BIOID50639   -            343   7.8e-09   34.9   0.0   1   1   9.8e-12   1.2e-08   34.3   0.0   161   232   196   268   185   269 0.85 Ribosomal protein L11 methyltransferase (PrmA)
Methyltransf_11      PF08241.7     95 seq1025_BIOID50639   -            343   7.5e-08   32.6   0.0   1   1   1.1e-10   1.4e-07   31.7   0.0     1    94   201   300   201   301 0.90 Methyltransferase domain
Methyltransf_25      PF13649.1    101 seq1025_BIOID50639   -            343   7.4e-07   29.3   0.1   1   1     3e-09   3.7e-06   27.1   0.0     1   101   200   297   200   297 0.83 Methyltransferase domain
FmrO                 PF07091.6    251 seq1025_BIOID50639   -            343   1.2e-05   24.3   0.0   1   1   1.4e-08   1.7e-05   23.8   0.0   107   168   198   259   187   266 0.91 Ribosomal RNA methyltransferase (FmrO)
Ribosomal_S4         PF00163.14    94 seq1027_BIOID50639   -            206   4.1e-28   97.4   1.6   1   1     6e-32   4.1e-28   97.4   1.1     1    94     2    95     2    95 0.97 Ribosomal protein S4/S9 N-terminal domain
S4                   PF01479.20    48 seq1027_BIOID50639   -            206   6.7e-20   70.1   0.2   1   1   1.9e-23   1.3e-19   69.2   0.1     2    48    97   143    96   143 0.99 S4 domain
GyrI-like            PF06445.10   155 seq1028_BIOID50639   -            289   5.4e-24   84.8   0.0   1   1   1.5e-27   6.9e-24   84.5   0.0     2   155   127   288   126   288 0.98 GyrI-like small molecule binding domain
HTH_18               PF12833.2     81 seq1028_BIOID50639   -            289   2.3e-20   72.3   2.1   1   1   8.1e-24   3.7e-20   71.7   1.5     1    80    27   105    27   106 0.97 Helix-turn-helix domain
HTH_AraC             PF00165.18    42 seq1028_BIOID50639   -            289   2.5e-14   52.4   0.1   1   1   1.2e-12   5.3e-09   35.5   0.1     7    42    69   105    66   105 0.92 Bacterial regulatory helix-turn-helix proteins, AraC family
ABC_tran             PF00005.22   118 seq1029_BIOID50639   -            511   2.6e-30  105.0   0.1   1   2   1.5e-21     1e-17   64.4   0.0     1   118    51   169    51   169 0.95 ABC transporter
ABC_tran             PF00005.22   118 seq1029_BIOID50639   -            511   2.6e-30  105.0   0.1   2   2   1.8e-13   1.2e-09   38.4   0.0     3   117   305   431   303   432 0.77 ABC transporter
DNA_gyraseB          PF00204.20   173 seq1030_BIOID50639   -            804   1.6e-62  209.6   0.0   1   1   9.9e-66   3.4e-62  208.5   0.0     1   173   221   391   221   391 0.99 DNA gyrase B
DNA_gyraseB_C        PF00986.16    65 seq1030_BIOID50639   -            804   1.2e-30  104.9   0.2   1   1   9.3e-34   3.2e-30  103.5   0.1     3    65   731   793   729   793 0.96 DNA gyrase B subunit, carboxyl terminus
Toprim               PF01751.17    88 seq1030_BIOID50639   -            804   1.8e-23   82.0   0.0   1   1   1.6e-26   5.5e-23   80.5   0.0     1    88   419   532   419   532 0.95 Toprim domain
HATPase_c            PF02518.21   111 seq1030_BIOID50639   -            804   1.3e-20   73.0   0.2   1   1   7.7e-24   2.6e-20   72.0   0.1     2   110    32   173    31   174 0.95 Histidine kinase-, DNA gyrase B-, and HSP90-like ATPase
AsnC_trans_reg       PF01037.16    74 seq1031_BIOID50639   -            164   1.9e-24   85.0   0.1   1   1   1.4e-27   6.5e-24   83.3   0.0     1    74    78   152    78   152 0.98 AsnC family
HTH_24               PF13412.1     48 seq1031_BIOID50639   -            164   2.3e-21   74.8   0.2   1   1   1.1e-24     5e-21   73.7   0.1     1    48    12    59    12    59 0.98 Winged helix-turn-helix DNA-binding
HTH_AsnC-type        PF13404.1     42 seq1031_BIOID50639   -            164   2.6e-20   71.5   0.4   1   1     9e-24   4.1e-20   70.9   0.2     1    42    12    53    12    53 0.99 AsnC-type helix-turn-helix domain
DcuC                 PF03606.10   463 seq1033_BIOID50639   -            455  4.1e-129  430.7  48.6   1   1  3.4e-133  4.6e-129  430.5  33.7     1   462     2   454     2   455 0.98 C4-dicarboxylate anaerobic carrier
NLPC_P60             PF00877.14   105 seq1034_BIOID50639   -            271   1.2e-33  114.8   0.0   1   1   4.7e-37   3.2e-33  113.5   0.0     1   105   153   263   153   263 0.98 NlpC/P60 family
DUF2545              PF10810.3     80 seq1035_BIOID50639   -             80   1.3e-49  166.3  14.0   1   1     1e-53   1.4e-49  166.2   9.7     1    80     1    80     1    80 1.00 Protein of unknown function (DUF2545)
CRISPR_assoc         PF08798.6    214 seq1036_BIOID50639   -            199   6.1e-50  169.8   0.0   1   1     5e-54   6.9e-50  169.6   0.0     1   214     1   198     1   198 0.94 CRISPR associated protein
ACR_tran             PF00873.14  1021 seq1039_BIOID50639   -           1025         0 1226.9  15.9   1   1         0         0 1226.7  11.0     2  1020     4  1008     3  1009 0.99 AcrB/AcrD/AcrF family
MMPL                 PF03176.10   333 seq1039_BIOID50639   -           1025     5e-13   48.3  19.8   1   2   4.2e-11   1.9e-07   30.0   5.7   138   313   327   501   226   521 0.83 MMPL family
MMPL                 PF03176.10   333 seq1039_BIOID50639   -           1025     5e-13   48.3  19.8   2   2   4.2e-09   1.9e-05   23.4   2.5    73   306   785  1012   687  1024 0.76 MMPL family
SecD_SecF            PF02355.11   189 seq1039_BIOID50639   -           1025   6.5e-12   44.9  19.4   1   2   3.3e-10   1.5e-06   27.4   6.0    36   186   337   489   316   492 0.78 Protein export membrane protein
SecD_SecF            PF02355.11   189 seq1039_BIOID50639   -           1025   6.5e-12   44.9  19.4   2   2   8.1e-09   3.7e-05   22.8   2.0    25   183   844  1005   831  1022 0.87 Protein export membrane protein
DUF4049              PF13258.1    318 seq1040_BIOID50639   -            540  5.8e-158  524.7   3.5   1   1  6.1e-162  8.3e-158  524.2   2.4     1   318   194   503   194   503 0.99 Domain of unknown function (DUF4049)
PspA_IM30            PF04012.7    221 seq1041_BIOID50639   -            144     1e-32  113.1  20.9   1   1   8.4e-37   1.1e-32  113.0  14.5    86   221     2   144     1   144 0.95 PspA/IM30 family
DUF2645              PF10840.3    103 seq1042_BIOID50639   -            104   4.6e-47  158.3   8.5   1   1   3.7e-51     5e-47  158.1   5.9     1   103     1   103     1   103 1.00 Protein of unknown function (DUF2645)
IPPT                 PF01715.12   253 seq1043_BIOID50639   -            316  8.7e-108  359.0   0.0   1   1  1.5e-111    1e-107  358.7   0.0     2   252    45   297    44   298 0.99 IPP transferase
IPT                  PF01745.11   233 seq1043_BIOID50639   -            316   6.5e-07   28.6   0.0   1   1   1.7e-08   0.00012   21.2   0.0     5   100    14   109    10   120 0.80 Isopentenyl transferase
tRNA-synt_His        PF13393.1    310 seq1044_BIOID50639   -            424   1.8e-48  165.1   0.0   1   1   6.4e-52   2.2e-48  164.7   0.0     1   310    10   312    10   312 0.89 Histidyl-tRNA synthetase
tRNA-synt_2b         PF00587.20   173 seq1044_BIOID50639   -            424   8.2e-29  100.2   0.0   1   1     4e-32   1.4e-28   99.5   0.0     1   168    21   183    21   188 0.94 tRNA synthetase class II core domain (G, H, P, S and T)
HGTP_anticodon       PF03129.15    94 seq1044_BIOID50639   -            424   5.2e-11   42.2   0.0   1   1   3.8e-14   1.3e-10   40.9   0.0     8    92   335   420   329   422 0.83 Anticodon binding domain
CobA_CobO_BtuR       PF02572.10   172 seq1045_BIOID50639   -            196   1.3e-71  239.5   0.1   1   1   2.4e-75   1.6e-71  239.3   0.0     2   172    27   196    26   196 0.99 ATP:corrinoid adenosyltransferase BtuR/CobO/CobP
Co_AT_N              PF12557.3     24 seq1045_BIOID50639   -            196   2.5e-07   30.2   6.4   1   1   3.7e-11   2.5e-07   30.2   4.5     6    24     3    21     1    21 0.94 Cob(I)alamin adenosyltransferase N terminal
UPF0231              PF06062.6    121 seq1046_BIOID50639   -            136   2.9e-41  140.0   2.4   1   1   2.4e-45   3.3e-41  139.8   1.6     1   121    17   134    17   134 0.99 Uncharacterised protein family (UPF0231)
GntP_permease        PF02447.11   441 seq1047_BIOID50639   -            438  2.1e-188  626.2  45.8   1   1  5.2e-192  2.4e-188  626.0  31.7     1   441     1   437     1   437 0.99 GntP family permease
CitMHS               PF03600.11   349 seq1047_BIOID50639   -            438   5.3e-09   35.0  40.0   1   1   1.6e-12   7.2e-09   34.5  27.5     5   348     8   386     3   387 0.78 Citrate transporter
Na_H_antiporter      PF03553.9    303 seq1047_BIOID50639   -            438   3.8e-06   26.0  19.5   1   1   8.3e-10   3.8e-06   26.0  13.5    67   257   215   393   160   394 0.69 Na+/H+ antiporter family
adh_short            PF00106.20   167 seq1048_BIOID50639   -            237   5.2e-27   94.6   3.4   1   1   1.1e-30   7.2e-27   94.2   2.4     1   165     7   163     7   165 0.85 short chain dehydrogenase
adh_short_C2         PF13561.1    243 seq1048_BIOID50639   -            237   2.6e-25   89.5   0.0   1   1   4.7e-29   3.2e-25   89.2   0.0     5   240    15   233    13   236 0.89 Enoyl-(Acyl carrier protein) reductase
ADH_zinc_N           PF00107.21   130 seq1050_BIOID50639   -            327   2.7e-30  104.4   0.0   1   1     1e-33   4.7e-30  103.6   0.0     1   108   152   258   152   285 0.89 Zinc-binding dehydrogenase
ADH_zinc_N_2         PF13602.1    127 seq1050_BIOID50639   -            327   1.1e-15   58.5   0.0   1   1   4.1e-19   1.8e-15   57.8   0.0     2   123   185   321   184   325 0.81 Zinc-binding dehydrogenase
ADH_N                PF08240.7    109 seq1050_BIOID50639   -            327   1.1e-13   50.7   0.0   1   1   1.6e-16   7.4e-13   48.1   0.0     2    62    29    88    28    97 0.95 Alcohol dehydrogenase GroES-like domain
YaeQ                 PF07152.7    175 seq1051_BIOID50639   -            181   4.4e-72  240.9   1.2   1   1   3.7e-76     5e-72  240.7   0.8     1   174     1   175     1   176 0.99 YaeQ protein
Trehalose_PPase      PF02358.11   235 seq1052_BIOID50639   -            266   2.6e-54  183.5   0.0   1   1   4.5e-58   3.1e-54  183.2   0.0     1   231    18   230    18   234 0.97 Trehalose-phosphatase
OMPdecase            PF00215.19   226 seq1053_BIOID50639   -            265   2.2e-54  184.1   0.0   1   1   1.9e-58   2.6e-54  183.8   0.0     1   226    35   257    35   257 0.96 Orotidine 5'-phosphate decarboxylase / HUMPS family
MFS_1                PF07690.11   354 seq1054_BIOID50639   -            393   2.3e-21   75.8  54.5   1   1   6.6e-23     9e-19   67.3  34.9     4   353    22   348    15   349 0.82 Major Facilitator Superfamily
Fe-S_biosyn          PF01521.15    91 seq1055_BIOID50639   -            118   4.8e-29   99.8   0.0   1   1   4.1e-33   5.6e-29   99.6   0.0     1    91    13   104    13   104 0.99 Iron-sulphur cluster biosynthesis
TPP_enzyme_N         PF02776.13   172 seq1058_BIOID50639   -            623   2.4e-54  183.2   2.8   1   1   4.8e-56   2.2e-52  176.9   0.9     1   170    34   203    34   205 0.98 Thiamine pyrophosphate enzyme, N-terminal TPP binding domain
TPP_enzyme_C         PF02775.16   153 seq1058_BIOID50639   -            623   7.1e-36  122.9   0.3   1   1   1.6e-37   7.2e-34  116.4   0.0     2   153   423   583   422   583 0.96 Thiamine pyrophosphate enzyme, C-terminal TPP binding domain
TPP_enzyme_M         PF00205.17   137 seq1058_BIOID50639   -            623     1e-34  119.1   0.6   1   1   4.8e-38   2.2e-34  118.0   0.0     1   136   223   358   223   359 0.94 Thiamine pyrophosphate enzyme, central domain
ParG                 PF09274.5     76 seq1060_BIOID50639   -             76   7.2e-49  163.4   1.9   1   1   5.8e-53   7.9e-49  163.3   1.3     1    76     1    76     1    76 0.99 ParG
Usp                  PF00582.21   140 seq1061_BIOID50639   -            142   1.6e-16   60.6   0.0   1   1   1.4e-20   1.9e-16   60.4   0.0     2   140     3   138     2   138 0.95 Universal stress protein family
Fimbrial             PF00419.15   145 seq1063_BIOID50639   -            323     8e-19   68.1   0.1   1   1   9.1e-23   1.2e-18   67.5   0.1     2   145   176   323   175   323 0.92 Fimbrial protein
Transpeptidase       PF00905.17   304 seq1064_BIOID50639   -            291   9.8e-44  149.4   3.2   1   1   9.8e-48   1.3e-43  149.0   2.2     1   295    57   275    57   288 0.89 Penicillin binding protein transpeptidase domain
Glyco_hydro_2_C      PF02836.12   298 seq1065_BIOID50639   -           1030  1.6e-115  385.0   2.4   1   1  7.5e-119  2.6e-115  384.3   1.6     1   298   320   604   320   604 0.98 Glycosyl hydrolases family 2, TIM barrel domain
Bgal_small_N         PF02929.12   276 seq1065_BIOID50639   -           1030   8.5e-87  290.5   0.1   1   1   4.3e-90   1.5e-86  289.7   0.1     1   275   727   997   727   998 0.99 Beta galactosidase small chain
Glyco_hydro_2_N      PF02837.13   167 seq1065_BIOID50639   -           1030   7.2e-51  171.9   0.2   1   1   4.2e-54   1.4e-50  170.9   0.1     4   164    41   204    38   207 0.94 Glycosyl hydrolases family 2, sugar binding domain
Glyco_hydro_2        PF00703.16   110 seq1065_BIOID50639   -           1030   2.3e-20   73.0   0.0   1   1   3.6e-23   1.2e-19   70.6   0.0     1   110   209   318   209   318 0.96 Glycosyl hydrolases family 2
GntR                 PF00392.16    64 seq1066_BIOID50639   -            263     7e-23   79.7   0.2   1   1   1.9e-26   1.3e-22   78.8   0.1     1    64    14    77    14    77 0.99 Bacterial regulatory proteins, gntR family
FCD                  PF07729.7    125 seq1066_BIOID50639   -            263   9.6e-19   67.8   5.0   1   1   2.2e-22   1.5e-18   67.1   3.5     1   125   101   225   101   225 0.90 FCD domain
SLT                  PF01464.15   121 seq1067_BIOID50639   -            124   2.5e-28   97.9   0.1   1   1     2e-32   2.7e-28   97.7   0.1    11   117     3   115     1   119 0.95 Transglycosylase SLT domain
KdgT                 PF03812.8    314 seq1071_BIOID50639   -            330  9.5e-181  599.7  30.6   1   1  7.9e-185  1.1e-180  599.5  21.2     1   314     4   317     4   317 1.00 2-keto-3-deoxygluconate permease
CTP_transf_1         PF01148.15   259 seq1073_BIOID50639   -            285   1.3e-63  214.9  19.9   1   1   1.1e-67   1.5e-63  214.7  13.8     2   257     4   279     3   281 0.88 Cytidylyltransferase family
Glycos_transf_2      PF00535.21   169 seq1074_BIOID50639   -            344     1e-35  122.7   0.2   1   1     4e-39   1.8e-35  121.9   0.1     1   130     9   137     9   252 0.93 Glycosyl transferase family 2
Glyco_tranf_2_3      PF13641.1    230 seq1074_BIOID50639   -            344   1.1e-17   64.4   0.1   1   1   3.9e-21   1.8e-17   63.8   0.1     2   136     7   136     6   207 0.86 Glycosyltransferase like family 2
Glyco_tranf_2_2      PF10111.4    281 seq1074_BIOID50639   -            344   6.9e-12   44.9   0.4   1   1   2.9e-15   1.3e-11   44.0   0.0     1   111     9   108     9   119 0.84 Glycosyltransferase like family 2
MarR                 PF01047.17    59 seq1075_BIOID50639   -            144   5.8e-18   64.2   0.0   1   1   1.9e-21   8.8e-18   63.6   0.0     1    59    38    96    38    96 0.98 MarR family
MarR_2               PF12802.2     62 seq1075_BIOID50639   -            144   1.4e-13   50.1   0.0   1   1   5.2e-17   2.4e-13   49.4   0.0     1    62    36    95    36    95 0.98 MarR family
HTH_27               PF13463.1     68 seq1075_BIOID50639   -            144   4.1e-09   36.5   0.0   1   1   2.9e-12   1.3e-08   34.9   0.0     1    68    38   104    38   104 0.92 Winged helix DNA-binding domain
Glycos_transf_1      PF00534.15   172 seq1076_BIOID50639   -            359   8.1e-35  119.6   0.0   1   1   7.1e-38   1.6e-34  118.6   0.0    17   172   183   333   174   333 0.95 Glycosyl transferases group 1
Glyco_transf_4       PF13439.1    177 seq1076_BIOID50639   -            359   8.3e-18   64.6   0.0   1   1   5.2e-21   1.2e-17   64.1   0.0    10   176    11   171     6   172 0.89 Glycosyltransferase Family 4
Glyco_trans_4_4      PF13579.1    160 seq1076_BIOID50639   -            359   1.9e-16   60.5   0.0   1   1   1.5e-19   3.3e-16   59.6   0.0     1   159    13   164    13   165 0.87 Glycosyl transferase 4-like domain
Glyco_trans_1_4      PF13692.1    135 seq1076_BIOID50639   -            359   2.3e-15   56.7   0.0   1   1   2.2e-18     5e-15   55.7   0.0    17   130   196   313   181   316 0.78 Glycosyl transferases group 1
Glyco_trans_4_2      PF13477.1    139 seq1076_BIOID50639   -            359   7.3e-09   35.4   0.0   1   1   6.6e-12   1.5e-08   34.4   0.0    14   134    20   136    12   141 0.80 Glycosyl transferase 4-like
Glyco_trans_1_2      PF13524.1     92 seq1076_BIOID50639   -            359   3.6e-08   33.4   0.0   1   1   4.2e-11   9.6e-08   32.0   0.0     5    90   258   347   247   349 0.88 Glycosyl transferases group 1
AAA_2                PF07724.9    171 seq1078_BIOID50639   -            424   5.9e-49  166.1   0.0   1   1   5.3e-52   9.1e-49  165.5   0.0     3   170   112   310   110   311 0.97 AAA domain (Cdc48 subfamily)
zf-C4_ClpX           PF06689.8     41 seq1078_BIOID50639   -            424   2.3e-22   78.0   3.5   1   1   3.7e-25   6.3e-22   76.7   2.4     2    41    13    51    12    51 0.97 ClpX C4-type zinc finger
ClpB_D2-small        PF10431.4     81 seq1078_BIOID50639   -            424   4.3e-18   64.8   0.6   1   1   2.5e-21   4.3e-18   64.8   0.4     1    74   317   394   317   399 0.95 C-terminal, D2-small domain, of ClpB protein
AAA                  PF00004.24   132 seq1078_BIOID50639   -            424   4.3e-16   59.1   0.0   1   1   1.3e-18   2.2e-15   56.8   0.0     1    98   115   220   115   256 0.83 ATPase family associated with various cellular activities (AAA)
Mg_chelatase         PF01078.16   207 seq1078_BIOID50639   -            424   2.5e-07   29.9   0.2   1   1   6.2e-08   0.00011   21.3   0.3    20    55   110   146    75   171 0.81 Magnesium chelatase, subunit ChlI
AAA_5                PF07728.9    139 seq1078_BIOID50639   -            424   7.9e-07   28.7   0.0   1   1   3.8e-09   6.4e-06   25.8   0.1     1    79   114   191   114   195 0.74 AAA domain (dynein-related subfamily)
RuvB_N               PF05496.7    234 seq1078_BIOID50639   -            424   2.6e-06   26.5   0.0   1   1   3.4e-09   5.8e-06   25.4   0.0    16   116    68   192    53   196 0.72 Holliday junction DNA helicase ruvB N-terminus
5_nucleotid_C        PF02872.13   156 seq1079_BIOID50639   -            550   3.8e-32  111.2   0.5   1   1   1.3e-35   8.8e-32  110.1   0.3     1   155   363   510   363   511 0.94 5'-nucleotidase, C-terminal domain
Metallophos          PF00149.23   201 seq1079_BIOID50639   -            550     5e-18   65.1   0.1   1   1     1e-21   7.1e-18   64.6   0.1     1   198    34   253    34   256 0.94 Calcineurin-like phosphoesterase
DUF3828              PF12883.2    120 seq1081_BIOID50639   -            308   8.3e-12   44.9   2.7   1   1   4.2e-11   2.8e-07   30.3   0.1     2   118    26   142    25   144 0.88 Protein of unknown function (DUF3828)
Lumazine_bd          PF12870.2    111 seq1081_BIOID50639   -            308   2.9e-07   30.3   3.1   1   1   1.8e-08   0.00012   21.9   0.1    66   110   240   283   196   284 0.92 Lumazine-binding domain
LysR_substrate       PF03466.15   209 seq1082_BIOID50639   -            302   1.3e-39  135.3   0.0   1   1   2.6e-43   1.8e-39  134.9   0.0     2   208    91   297    90   298 0.96 LysR substrate binding domain
HTH_1                PF00126.22    60 seq1082_BIOID50639   -            302   1.1e-20   72.9   0.4   1   1   3.4e-24   2.3e-20   71.9   0.3     1    60     7    66     7    66 0.97 Bacterial regulatory helix-turn-helix protein, lysR family
Transgly             PF00912.17   178 seq1083_BIOID50639   -            858   1.4e-67  226.3   0.0   1   1   4.3e-71   2.9e-67  225.2   0.0     1   177    62   237    62   238 0.98 Transglycosylase
Transpeptidase       PF00905.17   304 seq1083_BIOID50639   -            858   3.1e-28   98.5   3.4   1   1   1.5e-29   9.9e-26   90.3   0.1     2   204   436   617   435   681 0.79 Penicillin binding protein transpeptidase domain
ABC_tran             PF00005.22   118 seq1084_BIOID50639   -            252   7.6e-22   77.7   0.0   1   1   2.4e-25   1.1e-21   77.2   0.0     1   117    45   173    45   174 0.86 ABC transporter
oligo_HPY            PF08352.7     64 seq1084_BIOID50639   -            252   2.6e-06   27.5   0.0   1   1     1e-09   4.6e-06   26.7   0.0     1    26   225   250   225   252 0.94 Oligopeptide/dipeptide transporter, C-terminal region
CopC                 PF04234.7     97 seq1085_BIOID50639   -            124   2.6e-31  107.9   0.5   1   1   2.2e-35     3e-31  107.7   0.3     1    97    27   124    27   124 0.98 CopC domain
PolyA_pol            PF01743.15   126 seq1086_BIOID50639   -            412   2.6e-28   98.6   0.0   1   1   1.3e-31   6.1e-28   97.4   0.0     1   126     3   122     3   122 0.88 Poly A polymerase head domain
PolyA_pol_RNAbd      PF12627.2     64 seq1086_BIOID50639   -            412     2e-17   62.3   0.1   1   1   1.2e-20   5.6e-17   60.9   0.1     1    62   149   212   149   214 0.97 Probable RNA and SrmB- binding site of polymerase A
HD                   PF01966.17   122 seq1086_BIOID50639   -            412   4.1e-13   49.3   0.1   1   1   5.7e-16   2.6e-12   46.6   0.0     2   121   229   328   228   329 0.96 HD domain
HATPase_c            PF02518.21   111 seq1088_BIOID50639   -            552     2e-19   69.2   0.0   1   1   9.7e-23   3.3e-19   68.5   0.0     2   110   429   539   428   540 0.95 Histidine kinase-, DNA gyrase B-, and HSP90-like ATPase
PAS_8                PF13188.1     64 seq1088_BIOID50639   -            552   2.5e-06   27.0   0.0   1   1   3.6e-09   1.2e-05   24.8   0.0     2    49   223   273   222   291 0.73 PAS domain
PAS                  PF00989.19   113 seq1088_BIOID50639   -            552   5.4e-06   26.0   0.0   1   1   4.7e-09   1.6e-05   24.5   0.0     4    64   225   285   222   294 0.88 PAS fold
GTP_EFTU             PF00009.22   188 seq1089_BIOID50639   -            599   7.5e-52  175.3   0.0   1   1   6.2e-55   1.7e-51  174.2   0.0     1   187     2   181     2   182 0.94 Elongation factor Tu GTP binding domain
LepA_C               PF06421.7    108 seq1089_BIOID50639   -            599   6.9e-52  173.7   3.3   1   1   4.3e-55   1.2e-51  173.0   2.3     1   107   487   593   487   594 0.99 GTP-binding protein LepA C-terminus
EFG_C                PF00679.19    89 seq1089_BIOID50639   -            599   3.3e-19   68.4   0.0   1   1   2.5e-22   6.9e-19   67.3   0.0     2    86   399   483   398   486 0.95 Elongation factor G C-terminus
GTP_EFTU_D2          PF03144.20    74 seq1089_BIOID50639   -            599   8.8e-10   38.4   0.3   1   1   7.1e-13   1.9e-09   37.3   0.2     1    74   205   275   205   275 0.86 Elongation factor Tu domain 2
Ras                  PF00071.17   162 seq1089_BIOID50639   -            599   8.7e-05   21.8   0.0   1   1   5.7e-08   0.00016   21.0   0.0    30   160    52   180    42   182 0.79 Ras family
Peptidase_U32        PF01136.14   233 seq1090_BIOID50639   -            340   8.4e-62  208.0   0.0   1   1     8e-66   1.1e-61  207.6   0.0     3   232    85   339    83   340 0.94 Peptidase family U32
tRNA-synt_2          PF00152.15   335 seq1092_BIOID50639   -            505   1.6e-98  329.4   0.5   1   1  4.6e-102   2.1e-98  329.0   0.3     2   334   163   502   162   503 0.91 tRNA synthetases class II (D, K and N)
tRNA_anti            PF01336.20    76 seq1092_BIOID50639   -            505   4.9e-15   55.0   0.0   1   1     2e-18   9.2e-15   54.1   0.0     1    76    68   146    68   146 0.98 OB-fold nucleic acid binding domain
FAD_binding_3        PF01494.14   356 seq1093_BIOID50639   -            391   5.3e-28   97.9   0.0   1   1   2.7e-31   7.5e-28   97.4   0.0     2   345     6   338     5   342 0.80 FAD binding domain
Lycopene_cycl        PF05834.7    374 seq1093_BIOID50639   -            391   8.5e-11   41.2   5.1   1   1   1.2e-10   3.2e-07   29.4   2.4     2   143     8   170     7   201 0.85 Lycopene cyclase protein
DAO                  PF01266.19   358 seq1093_BIOID50639   -            391   5.7e-09   35.2   1.2   1   1   1.6e-09   4.4e-06   25.7   0.2     2    34     8    40     7    91 0.90 FAD dependent oxidoreductase
SE                   PF08491.5    276 seq1093_BIOID50639   -            391     6e-06   25.1   0.0   1   1   4.9e-09   1.4e-05   24.0   0.0   124   217   275   368   238   390 0.87 Squalene epoxidase
DUF2491              PF10679.4    212 seq1094_BIOID50639   -            219   2.1e-69  232.6   0.0   1   1   1.7e-73   2.4e-69  232.4   0.0     2   212     5   217     1   217 0.98 Protein of unknown function (DUF2491)
RNase_T              PF00929.19   164 seq1095_BIOID50639   -            246   5.9e-40  137.1   0.4   1   1   9.7e-44   1.3e-39  135.9   0.1     1   164    12   178    12   178 0.93 Exonuclease
G3P_antiterm         PF04309.7    175 seq1096_BIOID50639   -            191   2.3e-70  235.0   0.3   1   1   1.9e-74   2.6e-70  234.9   0.2     1   175    11   185    11   185 0.99 Glycerol-3-phosphate responsive antiterminator
AA_permease          PF00324.16   479 seq1097_BIOID50639   -            489  1.3e-142  475.4  42.8   1   1  2.1e-146  1.4e-142  475.2  29.7     1   475    21   476    21   480 0.99 Amino acid permease
AA_permease_2        PF13520.1    426 seq1097_BIOID50639   -            489   7.8e-42  143.1  51.7   1   1   2.3e-45   1.6e-41  142.1  35.7     4   404    20   435    17   467 0.79 Amino acid permease
AA_kinase            PF00696.23   241 seq1098_BIOID50639   -            297   5.8e-25   88.1   0.0   1   1     1e-28   1.4e-24   86.8   0.0     1   239     2   277     2   279 0.79 Amino acid kinase family
DUF307               PF03733.8     53 seq1100_BIOID50639   -            148   1.5e-33  114.8  23.8   1   2   1.7e-17   2.3e-13   50.2   2.4     1    53     3    55     3    55 0.97 Domain of unknown function (DUF307)
DUF307               PF03733.8     53 seq1100_BIOID50639   -            148   1.5e-33  114.8  23.8   2   2   5.9e-24     8e-20   70.9   8.6     1    53    76   128    76   128 0.98 Domain of unknown function (DUF307)
RNA_pol_A_CTD        PF03118.10    67 seq1102_BIOID50639   -            329   1.1e-25   88.7   0.1   1   1   4.3e-29     2e-25   87.8   0.1     2    66   244   308   243   309 0.95 Bacterial RNA polymerase, alpha chain C terminal domain
RNA_pol_L            PF01193.19    82 seq1102_BIOID50639   -            329   2.7e-24   84.2   0.0   1   1   9.1e-28   4.1e-24   83.6   0.0     1    81    28   228    28   229 0.99 RNA polymerase Rpb3/Rpb11 dimerisation domain
RNA_pol_A_bac        PF01000.21   111 seq1102_BIOID50639   -            329   1.5e-23   83.0   0.3   1   1   7.3e-27   3.3e-23   81.8   0.1     2   109    60   156    58   178 0.90 RNA polymerase Rpb3/RpoA insert domain
GerE                 PF00196.14    58 seq1103_BIOID50639   -            180   3.8e-13   48.4   0.3   1   1   1.1e-16   7.6e-13   47.4   0.2     2    46   127   171   126   174 0.96 Bacterial regulatory proteins, luxR family
Sigma70_r4_2         PF08281.7     54 seq1103_BIOID50639   -            180   3.8e-05   22.9   0.1   1   1   9.6e-09   6.6e-05   22.1   0.1    12    54   130   171   126   171 0.90 Sigma-70, region 4
FtsK_SpoIIIE         PF01580.13   205 seq1104_BIOID50639   -           1316   3.8e-74  248.4   0.1   1   1   1.7e-77     6e-74  247.8   0.1     2   205   935  1148   934  1148 0.98 FtsK/SpoIIIE family
DUF4117              PF13491.1    171 seq1104_BIOID50639   -           1316   3.3e-41  140.4  17.3   1   1   1.4e-44   4.7e-41  139.9  12.0     2   171    20   191    19   191 0.95 Domain of unknown function (DUF4117)
Ftsk_gamma           PF09397.5     67 seq1104_BIOID50639   -           1316   3.9e-30  103.2   0.0   1   1   2.6e-33   8.7e-30  102.1   0.0     2    65  1249  1312  1248  1314 0.96 Ftsk gamma domain
Cas_Cas1             PF01867.11   282 seq1105_BIOID50639   -            305   4.3e-21   75.0   0.0   1   2   1.9e-10   2.5e-06   26.6   0.0     9   107    24   121    16   128 0.85 CRISPR associated protein Cas1
Cas_Cas1             PF01867.11   282 seq1105_BIOID50639   -            305   4.3e-21   75.0   0.0   2   2   1.3e-16   1.8e-12   46.8   0.0   144   241   132   229   121   250 0.85 CRISPR associated protein Cas1
DAHP_synth_1         PF00793.15   272 seq1107_BIOID50639   -            284   5.8e-82  274.3   0.0   1   1     5e-86   6.8e-82  274.0   0.0     9   271    10   275     2   276 0.97 DAHP synthetase I family
LysR_substrate       PF03466.15   209 seq1108_BIOID50639   -            327   9.6e-54  181.5   4.7   1   1   2.5e-57   1.7e-53  180.7   3.2     3   208   116   318   114   319 0.98 LysR substrate binding domain
HTH_1                PF00126.22    60 seq1108_BIOID50639   -            327   2.5e-28   97.4   0.3   1   1   1.3e-31   8.9e-28   95.6   0.2     2    60    32    90    31    90 0.98 Bacterial regulatory helix-turn-helix protein, lysR family
CitMHS               PF03600.11   349 seq1109_BIOID50639   -            610     1e-81  274.1   7.0   1   1   2.3e-78     8e-75  251.4   0.0     3   349    11   558     9   558 0.98 Citrate transporter
TrkA_C               PF02080.16    71 seq1109_BIOID50639   -            610   4.6e-26   90.1   0.7   1   2   1.5e-15   5.1e-12   45.1   0.1     2    64   231   297   230   305 0.90 TrkA-C domain
TrkA_C               PF02080.16    71 seq1109_BIOID50639   -            610   4.6e-26   90.1   0.7   2   2   5.3e-15   1.8e-11   43.3   0.0     1    66   326   392   326   395 0.87 TrkA-C domain
Na_sulph_symp        PF00939.14   471 seq1109_BIOID50639   -            610   3.6e-24   85.3  47.0   1   3   1.8e-08   6.1e-05   21.9   3.2    34   118     9    90     4    92 0.92 Sodium:sulfate symporter transmembrane region
Na_sulph_symp        PF00939.14   471 seq1109_BIOID50639   -            610   3.6e-24   85.3  47.0   2   3   2.9e-10     1e-06   27.8   8.1   341   433    74   163    72   200 0.78 Sodium:sulfate symporter transmembrane region
Na_sulph_symp        PF00939.14   471 seq1109_BIOID50639   -            610   3.6e-24   85.3  47.0   3   3   1.4e-16   4.9e-13   48.6  11.4   277   461   427   604   416   609 0.88 Sodium:sulfate symporter transmembrane region
DctM                 PF06808.7    416 seq1109_BIOID50639   -            610   3.9e-08   32.1  52.7   1   1   2.5e-10   8.6e-07   27.7  16.3   215   411   414   604   392   609 0.79 DctM-like transporters
Toxin_YhaV           PF11663.3    141 seq1110_BIOID50639   -            154   2.1e-59  199.1   0.1   1   1   1.8e-63   2.4e-59  199.0   0.0     2   140    12   152    11   153 0.98 Toxin with endonuclease activity YhaV
MreC                 PF04085.9    152 seq1112_BIOID50639   -            367     1e-47  161.2   0.3   1   1   1.1e-51   1.4e-47  160.7   0.2     1   150   122   270   122   272 0.99 rod shape-determining protein MreC
DLH                  PF01738.13   218 seq1113_BIOID50639   -            293   1.5e-76  256.3   0.0   1   1   6.7e-80   1.8e-76  256.0   0.0     1   217    64   287    64   288 0.99 Dienelactone hydrolase family
Abhydrolase_5        PF12695.2    142 seq1113_BIOID50639   -            293   3.7e-15   55.8   0.1   1   1     2e-18   5.5e-15   55.2   0.0     2   142    81   259    80   259 0.76 Alpha/beta hydrolase family
Abhydrolase_6        PF12697.2    228 seq1113_BIOID50639   -            293   4.9e-12   46.1   1.9   1   1   3.5e-09   9.6e-06   25.5   0.0   163   221   202   264   186   271 0.74 Alpha/beta hydrolase family
BAAT_C               PF08840.6    213 seq1113_BIOID50639   -            293   5.8e-09   35.8   0.1   1   1   7.8e-09   2.1e-05   24.2   0.0   109   174   208   271   195   273 0.82 BAAT / Acyl-CoA thioester hydrolase C terminal
Peptidase_S9         PF00326.16   213 seq1113_BIOID50639   -            293   1.1e-06   27.9   0.0   1   1   1.6e-08   4.3e-05   22.7   0.0   136   210   206   288   190   291 0.79 Prolyl oligopeptidase family
GIY-YIG              PF01541.19    80 seq1114_BIOID50639   -            295   2.9e-05   24.2   0.0   1   1   4.2e-09   5.8e-05   23.2   0.0     2    76    35   104    34   109 0.76 GIY-YIG catalytic domain
GTP_cyclohydroI      PF01227.17    86 seq1115_BIOID50639   -            282   2.1e-17   62.4   0.0   1   1   1.1e-19   1.5e-15   56.5   0.0     1    83   196   271   196   274 0.97 GTP cyclohydrolase I
RF-1                 PF00472.15   114 seq1116_BIOID50639   -            140   1.6e-29  101.8   0.6   1   1   1.4e-33   1.9e-29  101.6   0.4     4   114     4   132     1   138 0.91 RF-1 domain
Na_Ala_symp          PF01235.12   416 seq1117_BIOID50639   -            476  2.3e-186  619.2  19.7   1   1  1.9e-190  2.6e-186  619.0  13.6     2   415    41   457    40   458 0.99 Sodium:alanine symporter family
GPW_gp25             PF04965.9     99 seq1118_BIOID50639   -            130   2.1e-10   39.9   0.0   1   1     2e-14   2.7e-10   39.5   0.0     5    92    20   106    16   113 0.90 Gene 25-like lysozyme
Asparaginase_2       PF01112.13   319 seq1119_BIOID50639   -            321  3.1e-125  417.0   2.9   1   1  2.8e-129  3.8e-125  416.7   2.0     2   315     3   315     2   317 0.99 Asparaginase
Aldolase_II          PF00596.16   183 seq1120_BIOID50639   -            212   3.4e-44  150.5   0.0   1   1   2.8e-48   3.9e-44  150.3   0.0     2   181    14   190    13   192 0.93 Class II Aldolase and Adducin N-terminal domain
DUF1266              PF06889.6    172 seq1121_BIOID50639   -            235   4.6e-42  143.6   6.9   1   1   3.9e-46   5.4e-42  143.3   4.8     3   172    40   217    38   217 0.96 Protein of unknown function (DUF1266)
T2SG                 PF08334.6    108 seq1122_BIOID50639   -            145   8.3e-35  118.6   0.3   1   1   2.1e-38   9.8e-35  118.4   0.2     1   108    32   138    32   138 0.97 Type II secretion system (T2SS), protein G
N_methyl_2           PF13544.1     31 seq1122_BIOID50639   -            145   7.8e-09   34.5   0.7   1   1   3.3e-12   1.5e-08   33.6   0.5     8    31     2    25     1    25 0.90 Type IV pilin N-term methylation site GFxxxE
N_methyl             PF07963.7     20 seq1122_BIOID50639   -            145   2.1e-07   30.1   4.1   1   1   7.8e-11   3.5e-07   29.4   2.8     1    20     8    27     8    27 0.96 Prokaryotic N-terminal methylation motif
Peripla_BP_3         PF13377.1    160 seq1123_BIOID50639   -            363   7.9e-34  116.8   0.2   1   1   8.6e-37   2.9e-33  115.0   0.0     1   160   174   332   174   332 0.90 Periplasmic binding protein-like domain
Peripla_BP_1         PF00532.16   279 seq1123_BIOID50639   -            363   2.6e-23   82.5   0.3   1   1   1.1e-26   3.6e-23   82.0   0.2    18   278    81   329    79   330 0.91 Periplasmic binding proteins and sugar binding domain of LacI family
LacI                 PF00356.16    46 seq1123_BIOID50639   -            363   9.6e-23   79.4   3.6   1   1   5.4e-26   1.8e-22   78.5   1.4     1    46     8    53     8    53 0.99 Bacterial regulatory proteins, lacI family
Peripla_BP_4         PF13407.1    258 seq1123_BIOID50639   -            363   7.6e-16   58.1   0.1   1   1   3.4e-19   1.2e-15   57.5   0.0    15   257    81   314    67   315 0.91 Periplasmic binding protein domain
OpuAC                PF04069.7    257 seq1125_BIOID50639   -            344   4.2e-56  190.0   3.9   1   1   3.8e-60   5.2e-56  189.7   2.7     2   256    44   326    43   327 0.94 Substrate binding domain of ABC-type glycine betaine transport system
FtsL                 PF04999.8     97 seq1126_BIOID50639   -            121   1.3e-33  114.4   0.1   1   1   1.1e-37   1.5e-33  114.2   0.1     3    96    26   119    24   120 0.97 Cell division protein FtsL
Fe-S_assembly        PF04384.8     64 seq1128_BIOID50639   -             66   8.4e-32  109.2   1.7   1   1   6.7e-36   9.1e-32  109.1   1.1     1    64     3    66     3    66 0.98 Iron-sulphur cluster assembly
BPD_transp_1         PF00528.17   185 seq1129_BIOID50639   -            277   6.8e-29  100.5  11.6   1   1     5e-33   6.8e-29  100.5   8.0     1   183    89   271    86   273 0.98 Binding-protein-dependent transport system inner membrane component
Sugar_tr             PF00083.19   451 seq1130_BIOID50639   -            440   1.2e-35  122.8  33.9   1   2   1.1e-31   7.4e-28   97.2   5.7     2   203    23   232    22   236 0.89 Sugar (and other) transporter
Sugar_tr             PF00083.19   451 seq1130_BIOID50639   -            440   1.2e-35  122.8  33.9   2   2   2.4e-12   1.6e-08   33.4  11.7   242   443   240   439   226   440 0.69 Sugar (and other) transporter
MFS_1                PF07690.11   354 seq1130_BIOID50639   -            440   1.8e-29  102.4  61.0   1   2   4.8e-21   3.3e-17   62.1  18.9     2   239    28   275    27   287 0.71 Major Facilitator Superfamily
MFS_1                PF07690.11   354 seq1130_BIOID50639   -            440   1.8e-29  102.4  61.0   2   2   5.7e-16   3.9e-12   45.4  19.4    27   176   283   435   271   440 0.81 Major Facilitator Superfamily
CopD                 PF05425.8    105 seq1131_BIOID50639   -            290   9.8e-22   77.0  10.9   1   1   7.2e-26   9.8e-22   77.0   7.6     2   105   185   284   184   284 0.93 Copper resistance protein D
Peptidase_M15        PF01427.12   198 seq1134_BIOID50639   -            193     2e-75  252.6   0.0   1   1   4.2e-79   2.9e-75  252.1   0.0     2   197     4   186     3   187 0.98 D-ala-D-ala dipeptidase
VanY                 PF02557.12   132 seq1134_BIOID50639   -            193     4e-10   39.5   0.0   1   1   8.9e-14   6.1e-10   38.9   0.0     4   128    42   167    39   171 0.87 D-alanyl-D-alanine carboxypeptidase
TrkA_N               PF02254.13   116 seq1136_BIOID50639   -            458   4.2e-58  194.2   3.5   1   2   5.4e-33   5.3e-30  103.6   0.0     1   108     3   111     3   125 0.92 TrkA-N domain
TrkA_N               PF02254.13   116 seq1136_BIOID50639   -            458   4.2e-58  194.2   3.5   2   2   5.9e-29   5.7e-26   90.6   0.7     1   116   235   350   235   350 0.95 TrkA-N domain
TrkA_C               PF02080.16    71 seq1136_BIOID50639   -            458   1.9e-21   75.3   0.7   1   2   4.7e-13   4.5e-10   38.8   0.0     3    70   157   225   155   226 0.91 TrkA-C domain
TrkA_C               PF02080.16    71 seq1136_BIOID50639   -            458   1.9e-21   75.3   0.7   2   2     2e-11   1.9e-08   33.6   0.2     8    70   390   451   388   452 0.89 TrkA-C domain
F420_oxidored        PF03807.12    96 seq1136_BIOID50639   -            458   1.9e-12   47.2   2.2   1   2   1.5e-07   0.00015   22.0   0.0     1    52     2    49     2    88 0.87 NADP oxidoreductase coenzyme F420-dependent
F420_oxidored        PF03807.12    96 seq1136_BIOID50639   -            458   1.9e-12   47.2   2.2   2   2   1.5e-07   0.00015   22.0   0.3     2    48   235   279   234   355 0.80 NADP oxidoreductase coenzyme F420-dependent
NAD_binding_7        PF13241.1    103 seq1136_BIOID50639   -            458   1.2e-11   44.6   3.0   1   1   7.5e-08   7.3e-05   22.8   0.0     8    82   233   319   228   323 0.75 Putative NAD(P)-binding
Shikimate_DH         PF01488.15   135 seq1136_BIOID50639   -            458   1.4e-11   44.4   0.6   1   1   5.3e-09   5.2e-06   26.4   0.2    12   102   232   332   222   367 0.77 Shikimate / quinate 5-dehydrogenase
YfdX                 PF10938.3    155 seq1137_BIOID50639   -            210   1.7e-51  173.8   4.2   1   1   1.3e-55   1.7e-51  173.8   2.9     1   153    54   206    54   208 0.99 YfdX protein
Hydrolase_3          PF08282.7    254 seq1138_BIOID50639   -            188     1e-12   48.0   0.0   1   1   3.6e-15     5e-11   42.5   0.0   179   243    94   158    88   167 0.94 haloacid dehalogenase-like hydrolase
DUF2492              PF10678.4     78 seq1140_BIOID50639   -             79     3e-35  120.0   0.1   1   1   2.4e-39   3.3e-35  119.9   0.1     1    78     1    78     1    78 0.99 Protein of unknown function (DUF2492)
ketoacyl-synt        PF00109.21   255 seq1141_BIOID50639   -            406   4.2e-43  147.5   2.7   1   1   1.3e-46   5.9e-43  147.0   1.9     2   255     2   246     1   246 0.87 Beta-ketoacyl synthase, N-terminal domain
Ketoacyl-synt_C      PF02801.17   119 seq1141_BIOID50639   -            406   9.7e-30  102.7   2.0   1   1   5.4e-33   2.4e-29  101.4   0.4     1   119   254   362   254   362 0.96 Beta-ketoacyl synthase, C-terminal domain
Thiolase_N           PF00108.18   264 seq1141_BIOID50639   -            406   6.3e-05   21.9   0.2   1   1   2.8e-08   0.00013   20.9   0.1    68   146   143   223   132   232 0.78 Thiolase, N-terminal domain
Sod_Fe_C             PF02777.13   106 seq1142_BIOID50639   -            193   1.9e-45  152.9   1.9   1   1   1.5e-48     1e-44  150.5   0.1     1   105    87   190    87   191 0.98 Iron/manganese superoxide dismutases, C-terminal domain
Sod_Fe_N             PF00081.17    82 seq1142_BIOID50639   -            193     3e-35  120.2   0.6   1   1   7.4e-39   5.1e-35  119.5   0.4     1    82     2    82     2    82 0.98 Iron/manganese superoxide dismutases, alpha-hairpin domain
Ribonuc_L-PSP        PF01042.16   121 seq1143_BIOID50639   -            131   6.5e-32  109.7   0.0   1   1   5.3e-36   7.3e-32  109.5   0.0     3   120    13   127    11   128 0.95 Endoribonuclease L-PSP
Glyco_transf_20      PF00982.16   474 seq1144_BIOID50639   -            474  6.2e-152  506.2   0.0   1   1  5.1e-156    7e-152  506.0   0.0    27   474    17   453     2   453 0.96 Glycosyltransferase family 20
OMPdecase            PF00215.19   226 seq1145_BIOID50639   -            220   3.6e-28   98.3   0.2   1   1     3e-32   4.1e-28   98.2   0.1     2   223     5   204     4   207 0.94 Orotidine 5'-phosphate decarboxylase / HUMPS family
PaaA_PaaC            PF05138.7    263 seq1146_BIOID50639   -            309    4e-100  334.0   0.5   1   1  3.3e-104  4.5e-100  333.8   0.3     4   263    17   291     1   291 0.97 Phenylacetic acid catabolic protein
SUI1                 PF01253.17    83 seq1147_BIOID50639   -            109   1.6e-22   78.9   1.9   1   1   1.4e-26   1.9e-22   78.7   1.3     2    82    29   105    28   106 0.95 Translation initiation factor SUI1
FUSC-like            PF12805.2    284 seq1150_BIOID50639   -            720  9.8e-111  369.1   6.4   1   1  2.2e-114  9.8e-111  369.1   4.5     1   284    69   348    69   348 0.98 FUSC-like inner membrane protein yccS
FUSC_2               PF13515.1    128 seq1150_BIOID50639   -            720   5.6e-27   94.0  13.0   1   1   1.2e-30   5.6e-27   94.0   9.0     3   127   406   528   404   529 0.93 Fusaric acid resistance protein-like
FUSC                 PF04632.7    650 seq1150_BIOID50639   -            720   4.2e-09   35.3  34.1   1   1   1.4e-11   6.4e-08   31.3  15.0    67   525    84   573    70   579 0.71 Fusaric acid resistance protein family
LysR_substrate       PF03466.15   209 seq1151_BIOID50639   -            299   3.9e-38  130.5   0.8   1   1   7.7e-42   5.3e-38  130.1   0.6     2   204    98   297    97   299 0.95 LysR substrate binding domain
HTH_1                PF00126.22    60 seq1151_BIOID50639   -            299   4.1e-23   80.7   0.2   1   1   1.2e-26   8.2e-23   79.7   0.2     1    60    14    73    14    73 0.98 Bacterial regulatory helix-turn-helix protein, lysR family
Alpha-amylase        PF00128.19   316 seq1153_BIOID50639   -            551  1.2e-110  369.7   0.0   1   1  2.3e-114  1.6e-110  369.3   0.0     1   313    30   371    30   378 0.98 Alpha amylase, catalytic domain
DUF3459              PF11941.3     89 seq1153_BIOID50639   -            551     5e-09   36.0   0.1   1   1   1.6e-11   1.1e-07   31.8   0.1     2    89   459   548   458   549 0.81 Domain of unknown function (DUF3459)
TRCF                 PF03461.10   101 seq1154_BIOID50639   -           1164   3.4e-29  100.6   0.0   1   1   1.1e-31   2.9e-28   97.6   0.0     1    97  1021  1117  1021  1121 0.95 TRCF domain
CarD_CdnL_TRCF       PF02559.11    98 seq1154_BIOID50639   -           1164   2.6e-28   97.8   0.0   1   1   2.7e-31   7.3e-28   96.3   0.0     1    98   492   589   492   589 0.98 CarD-like/TRCF domain
DEAD                 PF00270.24   173 seq1154_BIOID50639   -           1164   3.3e-24   85.1   0.1   1   1   3.3e-27   9.1e-24   83.7   0.0     1   169   618   778   618   782 0.87 DEAD/DEAH box helicase
Helicase_C           PF00271.26    78 seq1154_BIOID50639   -           1164     1e-16   60.4   0.9   1   1   2.8e-18   7.7e-15   54.4   0.3     8    77   852   922   848   923 0.96 Helicase conserved C-terminal domain
ResIII               PF04851.10   184 seq1154_BIOID50639   -           1164   9.8e-12   44.9   0.0   1   1   7.3e-15     2e-11   43.9   0.0     3   182   616   774   614   776 0.81 Type III restriction enzyme, res subunit
LSM                  PF01423.17    68 seq1155_BIOID50639   -            102   7.6e-09   34.8   0.2   1   1   1.1e-12   1.4e-08   33.9   0.1     6    68    17    64    10    64 0.85 LSM domain
Peptidase_M17        PF00883.16   311 seq1156_BIOID50639   -            456  1.5e-117  391.8   0.0   1   1  2.7e-121  1.8e-117  391.5   0.0     4   310   139   451   136   452 0.98 Cytosol aminopeptidase family, catalytic domain
DUF3663              PF12404.3     77 seq1156_BIOID50639   -            456   1.2e-33  114.5   0.1   1   1   3.6e-37   2.5e-33  113.5   0.1     1    77    34   110    34   110 0.99 Peptidase
FAD_syn              PF06574.7    158 seq1157_BIOID50639   -            313   8.4e-56  187.8   0.0   1   1   1.7e-59   1.2e-55  187.3   0.0     3   158    13   168    11   168 0.98 FAD synthetase
Flavokinase          PF01687.12   125 seq1157_BIOID50639   -            313   6.5e-40  135.7   0.0   1   1   1.4e-43   9.4e-40  135.2   0.0     1   124   184   307   184   308 0.97 Riboflavin kinase
NlpE                 PF04170.7     87 seq1158_BIOID50639   -            236   1.6e-35  121.2   0.0   1   1   1.9e-39   2.6e-35  120.5   0.0     1    86    45   130    45   131 0.99 NlpE N-terminal domain
BPD_transp_2         PF02653.11   267 seq1160_BIOID50639   -            321   1.7e-52  177.9  42.7   1   1   1.9e-56   2.6e-52  177.3  29.6     1   267    45   314    45   314 0.95 Branched-chain amino acid transport system / permease component
Transpeptidase       PF00905.17   304 seq1161_BIOID50639   -            588   4.1e-82  275.4   0.0   1   1   8.2e-86   5.6e-82  275.0   0.0     1   303   260   554   260   555 0.99 Penicillin binding protein transpeptidase domain
PBP_dimer            PF03717.10   190 seq1161_BIOID50639   -            588     2e-34  119.1   0.0   1   1   4.2e-38   2.8e-34  118.6   0.0     4   188    69   220    66   222 0.93 Penicillin-binding Protein dimerisation domain
FGGY_N               PF00370.16   245 seq1162_BIOID50639   -            482   4.2e-86  288.1   0.0   1   1   8.2e-90   5.6e-86  287.7   0.0     1   245    15   259    15   259 0.99 FGGY family of carbohydrate kinases, N-terminal domain
FGGY_C               PF02782.11   197 seq1162_BIOID50639   -            482     2e-24   86.2   0.9   1   1   3.1e-27   2.2e-23   82.8   0.6     3   195   269   448   268   450 0.78 FGGY family of carbohydrate kinases, C-terminal domain
DUF1615              PF07759.7    319 seq1163_BIOID50639   -            364  1.4e-148  493.7   0.0   1   1  1.2e-152  1.6e-148  493.5   0.0     2   318    49   363    48   364 0.99 Protein of unknown function (DUF1615)
GspH                 PF12019.3    114 seq1165_BIOID50639   -            169   7.1e-09   35.7   0.0   1   1     2e-12   9.3e-09   35.3   0.0     2   107    44   147    43   156 0.73 Type II transport protein GspH
N_methyl_2           PF13544.1     31 seq1165_BIOID50639   -            169   6.2e-07   28.5   1.1   1   1   2.6e-10   1.2e-06   27.6   0.7    11    30     2    21     1    22 0.93 Type IV pilin N-term methylation site GFxxxE
N_methyl             PF07963.7     20 seq1165_BIOID50639   -            169   1.5e-06   27.4   2.0   1   1     9e-10   4.1e-06   26.0   1.4     1    19     5    23     5    24 0.94 Prokaryotic N-terminal methylation motif
ABC_tran             PF00005.22   118 seq1166_BIOID50639   -            264   7.8e-20   71.2   0.0   1   1   3.4e-23   1.5e-19   70.3   0.0     1   118    86   216    86   216 0.93 ABC transporter
AAA_16               PF13191.1    166 seq1166_BIOID50639   -            264   7.3e-07   29.5   0.1   1   1   2.5e-10   1.2e-06   28.9   0.1    19    59    69   108    61   248 0.76 AAA ATPase domain
Peptidase_M50        PF02163.17   192 seq1167_BIOID50639   -            450   1.3e-69  232.9   0.2   1   1   3.2e-73   1.5e-69  232.7   0.2     2   192    11   446    10   446 0.99 Peptidase family M50
PDZ                  PF00595.19    81 seq1167_BIOID50639   -            450   8.5e-13   48.1   0.2   1   1     1e-13   4.6e-10   39.4   0.0     8    81   209   277   203   277 0.91 PDZ domain (Also known as DHR or GLGF)
PDZ_2                PF13180.1     82 seq1167_BIOID50639   -            450   7.7e-11   41.6   0.0   1   1   1.1e-11   5.1e-08   32.5   0.0    19    78   227   285   211   287 0.84 PDZ domain
DUF350               PF03994.9     54 seq1168_BIOID50639   -            132   1.6e-31  107.6  11.9   1   2   2.3e-22   3.1e-18   65.1   0.4     1    53    13    65    13    66 0.98 Domain of Unknown Function (DUF350)
DUF350               PF03994.9     54 seq1168_BIOID50639   -            132   1.6e-31  107.6  11.9   2   2   8.5e-17   1.2e-12   47.2   3.4     1    54    78   130    78   130 0.99 Domain of Unknown Function (DUF350)
MarB                 PF13999.1     66 seq1171_BIOID50639   -             72   1.5e-34  117.2   0.5   1   1   1.3e-38   1.7e-34  117.0   0.3     2    66     6    70     5    70 0.98 MarB protein
EII-GUT              PF03608.8    168 seq1172_BIOID50639   -            187     7e-77  256.8   0.7   1   1   5.9e-81     8e-77  256.6   0.5     2   168     5   171     4   171 0.99 PTS system enzyme II sorbitol-specific factor
Molybdopterin        PF00384.17   432 seq1173_BIOID50639   -            139   9.1e-20   70.6   0.0   1   1   1.6e-23   1.1e-19   70.4   0.0     1    82    61   138    61   139 0.94 Molybdopterin oxidoreductase
Molybdop_Fe4S4       PF04879.11    55 seq1173_BIOID50639   -            139   6.7e-17   60.9   0.8   1   1   1.6e-20   1.1e-16   60.2   0.6     1    54     1    53     1    54 0.95 Molybdopterin oxidoreductase Fe4S4 domain
SLT                  PF01464.15   121 seq1174_BIOID50639   -            215   3.5e-19   68.3   0.0   1   1   9.4e-23   1.3e-18   66.5   0.0     3   105     9   139     7   144 0.93 Transglycosylase SLT domain
Gly_radical          PF01228.16   106 seq1175_BIOID50639   -            127     1e-25   89.9   0.1   1   1   1.1e-29   1.6e-25   89.4   0.0    20   106    16   108     4   108 0.86 Glycine radical
Lambda_Bor           PF06291.6     97 seq1176_BIOID50639   -            113   2.9e-61  203.2   2.8   1   1   2.4e-65   3.3e-61  203.0   2.0     1    97    17   113    17   113 1.00 Bor protein
Exc                  PF07825.6     77 seq1177_BIOID50639   -             89   3.6e-05   23.3   0.0   1   1   3.3e-09   4.5e-05   23.0   0.0     3    54     7    58     5    68 0.91 Excisionase-like protein
AP_endonuc_2         PF01261.19   211 seq1179_BIOID50639   -            258   4.9e-31  107.5   1.6   1   1   4.3e-35   5.9e-31  107.3   1.1     1   211    21   219    21   219 0.95 Xylose isomerase-like TIM barrel
LysR_substrate       PF03466.15   209 seq1180_BIOID50639   -            354   1.4e-33  115.6   0.0   1   1     3e-37     2e-33  115.1   0.0     6   208   148   352   143   353 0.97 LysR substrate binding domain
HTH_1                PF00126.22    60 seq1180_BIOID50639   -            354   6.3e-19   67.3   2.6   1   1   1.9e-22   1.3e-18   66.3   1.8     1    60    60   119    60   119 0.94 Bacterial regulatory helix-turn-helix protein, lysR family
DUF2133              PF09976.4     43 seq1181_BIOID50639   -            206   2.3e-15   55.7   0.9   1   1   3.5e-19   4.8e-15   54.7   0.6     2    42    10    50     9    51 0.96 Uncharacterized protein conserved in bacteria (DUF2133)
Abhydrolase_2        PF02230.11   216 seq1182_BIOID50639   -            240   2.3e-53  180.7   0.0   1   1   9.5e-57   2.6e-53  180.5   0.0     2   216    12   217    11   217 0.97 Phospholipase/Carboxylesterase
DLH                  PF01738.13   218 seq1182_BIOID50639   -            240   6.9e-12   45.0   0.0   1   1   3.4e-15   9.3e-12   44.5   0.0    72   194    85   205    69   225 0.89 Dienelactone hydrolase family
Abhydrolase_5        PF12695.2    142 seq1182_BIOID50639   -            240   1.1e-08   34.8   0.3   1   1   5.6e-12   1.5e-08   34.3   0.2     2   141    27   199    26   200 0.72 Alpha/beta hydrolase family
AIG2                 PF06094.7    102 seq1183_BIOID50639   -            113   1.1e-18   67.4   0.1   1   1   9.9e-23   1.3e-18   67.1   0.1     1   102     3    94     3    94 0.95 AIG2-like family
Wzz                  PF02706.10   152 seq1184_BIOID50639   -            377   4.1e-25   88.2   0.9   1   1     3e-29   4.1e-25   88.2   0.6     1   150    25   173    25   175 0.92 Chain length determinant protein
DUF488               PF04343.8    122 seq1186_BIOID50639   -            115   1.2e-31  109.4   0.3   1   1     1e-35   1.4e-31  109.3   0.2     2   122     5   112     4   112 0.96 Protein of unknown function, DUF488
LysR_substrate       PF03466.15   209 seq1188_BIOID50639   -            314   2.2e-36  124.8   0.3   1   1   4.5e-40   3.1e-36  124.3   0.2     2   208    98   302    97   303 0.96 LysR substrate binding domain
HTH_1                PF00126.22    60 seq1188_BIOID50639   -            314   7.7e-17   60.6   0.9   1   1   2.1e-20   1.4e-16   59.8   0.6     1    60    14    73    14    73 0.98 Bacterial regulatory helix-turn-helix protein, lysR family
EamA                 PF00892.15   126 seq1189_BIOID50639   -            301     9e-48  161.3  36.0   1   2   2.3e-25   1.5e-21   76.5  11.3     1   125    20   141    20   142 0.93 EamA-like transporter family
EamA                 PF00892.15   126 seq1189_BIOID50639   -            301     9e-48  161.3  36.0   2   2   7.4e-30   5.1e-26   91.0   8.2     1   125   162   289   162   290 0.98 EamA-like transporter family
SNARE_assoc          PF09335.6    123 seq1190_BIOID50639   -            220   1.6e-22   79.8   5.4   1   1   1.2e-26   1.6e-22   79.8   3.7     1   123    48   174    48   174 0.96 SNARE associated Golgi protein
MOSC                 PF03473.12   133 seq1194_BIOID50639   -            234   3.4e-27   94.3   0.0   1   1     7e-31   4.8e-27   93.9   0.0     2   132    48   171    47   172 0.97 MOSC domain
3-alpha              PF03475.9     47 seq1194_BIOID50639   -            234   1.8e-16   59.4   0.1   1   1   4.9e-20   3.4e-16   58.5   0.0     1    47   178   224   178   224 0.97 3-alpha domain
SBP_bac_5            PF00496.17   374 seq1195_BIOID50639   -            516   7.5e-93  311.2   7.0   1   1   8.4e-97   1.1e-92  310.5   4.8     2   371    78   432    77   434 0.97 Bacterial extracellular solute-binding proteins, family 5 Middle
Glycos_transf_1      PF00534.15   172 seq1196_BIOID50639   -            384   6.5e-33  113.4   0.0   1   1   3.3e-36   1.1e-32  112.6   0.0    15   169   197   351   192   353 0.91 Glycosyl transferases group 1
Glyco_trans_1_4      PF13692.1    135 seq1196_BIOID50639   -            384   1.3e-16   60.8   0.0   1   1     7e-20   2.4e-16   59.9   0.0     5   129   200   334   196   339 0.83 Glycosyl transferases group 1
Glyco_trans_4_2      PF13477.1    139 seq1196_BIOID50639   -            384     4e-12   46.0   1.4   1   1   1.9e-15   6.6e-12   45.3   1.0     1   136     2   154     2   157 0.80 Glycosyl transferase 4-like
Glyco_trans_1_2      PF13524.1     92 seq1196_BIOID50639   -            384   3.7e-07   30.1   0.0   1   1   2.1e-10   7.2e-07   29.2   0.0     2    82   278   360   277   369 0.93 Glycosyl transferases group 1
LptC                 PF06835.8    176 seq1198_BIOID50639   -            191   1.2e-53  180.9   2.1   1   1     1e-57   1.4e-53  180.8   1.4     2   176     9   183     8   183 0.97 Lipopolysaccharide-assembly, LptC-related
MMR_HSR1             PF01926.18   114 seq1199_BIOID50639   -            426   3.4e-21   75.2   0.1   1   1   3.3e-24   9.1e-21   73.8   0.1     2   114   200   318   199   318 0.83 50S ribosome-binding GTPase
GTP-bdg_N            PF13167.1     95 seq1199_BIOID50639   -            426   1.6e-15   56.9   0.0   1   1   1.4e-18   3.8e-15   55.6   0.0     8    95    25   112    18   112 0.96 GTP-binding GTPase N-terminal
FeoB_N               PF02421.13   189 seq1199_BIOID50639   -            426     1e-08   34.5   0.1   1   1   7.5e-12   2.1e-08   33.5   0.0     2   168   199   369   198   390 0.81 Ferrous iron transport protein B
Arf                  PF00025.16   175 seq1199_BIOID50639   -            426   1.2e-05   24.4   0.6   1   1   2.8e-08   7.6e-05   21.9   0.4    19   132   202   326   190   360 0.79 ADP-ribosylation factor family
BPD_transp_2         PF02653.11   267 seq1200_BIOID50639   -            342   1.8e-44  151.5  42.9   1   1   1.9e-48   2.6e-44  151.1  29.8     5   267    40   301    36   301 0.96 Branched-chain amino acid transport system / permease component
NTPase_I-T           PF01931.13   168 seq1203_BIOID50639   -            173   2.9e-65  218.9   0.0   1   1   2.4e-69   3.3e-65  218.8   0.0     1   166    10   171    10   173 0.99 Protein of unknown function DUF84
Cas_Cas2CT1978       PF09707.5     86 seq1204_BIOID50639   -            102   1.3e-39  133.8   0.2   1   1   1.1e-43   1.5e-39  133.6   0.2     1    86    11    96    11    96 0.99 CRISPR-associated protein (Cas_Cas2CT1978)
Peptidase_U32        PF01136.14   233 seq1205_BIOID50639   -            298   1.3e-34  118.9   0.0   1   1   1.3e-38   1.8e-34  118.5   0.0     5   195    88   269    82   293 0.89 Peptidase family U32
NADHdh               PF00146.16   311 seq1206_BIOID50639   -            325  5.5e-124  413.1  15.7   1   1  4.7e-128  6.4e-124  412.9  10.9     2   310    14   320    13   321 0.99 NADH dehydrogenase
Phage_integ_N        PF09003.5     81 seq1208_BIOID50639   -            372   1.3e-29  101.5   0.5   1   1   3.7e-33   2.5e-29  100.6   0.3     1    76     1    75     1    80 0.96 Bacteriophage lambda integrase, N-terminal domain
Phage_integrase      PF00589.17   173 seq1208_BIOID50639   -            372   4.5e-15   55.6   0.1   1   1   3.2e-18   2.2e-14   53.3   0.0     2   170   194   363   193   366 0.85 Phage integrase family
Queuosine_synth      PF02547.10   341 seq1209_BIOID50639   -            356  2.2e-144  480.2   0.0   1   1  1.8e-148  2.5e-144  480.1   0.0     2   341     3   344     2   344 0.96 Queuosine biosynthesis protein
DUF3748              PF12566.3    122 seq1210_BIOID50639   -            416   1.2e-63  212.3   4.0   1   1   2.5e-66   1.1e-62  209.1   2.3     1   122    74   191    74   191 0.99 Protein of unknown function (DUF3748)
DUF3412              PF11892.3    123 seq1212_BIOID50639   -            454   1.8e-57  192.3   0.0   1   1   6.2e-61   4.2e-57  191.1   0.0     2   122   333   453   332   454 0.98 Domain of unknown function (DUF3412)
Lysine_decarbox      PF03641.9    133 seq1212_BIOID50639   -            454   9.5e-34  115.9   0.1   1   1     2e-37   1.4e-33  115.4   0.0     1   133   190   329   190   329 0.95 Possible lysine decarboxylase
DUF1190              PF06693.6    165 seq1213_BIOID50639   -            212   5.5e-36  123.9   3.3   1   1   5.1e-40   6.9e-36  123.6   2.3     1   165    63   212    63   212 0.91 Protein of unknown function (DUF1190)
Pili_assembly_N      PF00345.15   122 seq1214_BIOID50639   -            250     8e-37  125.6   0.9   1   1   1.2e-40     8e-37  125.6   0.6     1   121    29   147    29   148 0.93 Gram-negative pili assembly chaperone, N-terminal domain
Pili_assembly_C      PF02753.12    68 seq1214_BIOID50639   -            250   6.8e-10   38.5   1.0   1   1   2.8e-13   1.9e-09   37.0   0.7     2    66   170   231   169   233 0.84 Gram-negative pili assembly chaperone, C-terminal domain
Ribosomal_L17        PF01196.14    97 seq1215_BIOID50639   -            127   6.3e-38  129.1   0.0   1   1   5.5e-42   7.5e-38  128.8   0.0     1    97    20   116    20   116 0.99 Ribosomal protein L17
ABC_tran             PF00005.22   118 seq1216_BIOID50639   -            629   7.3e-41  139.1   0.1   1   2   5.8e-21   7.2e-18   64.9   0.1    24   118    96   203    62   203 0.80 ABC transporter
ABC_tran             PF00005.22   118 seq1216_BIOID50639   -            629   7.3e-41  139.1   0.1   2   2   4.1e-23   5.1e-20   71.8   0.0     1   117   370   497   370   498 0.93 ABC transporter
oligo_HPY            PF08352.7     64 seq1216_BIOID50639   -            629   8.8e-21   73.9   0.4   1   2   8.9e-12   1.1e-08   35.1   0.0     1    33   254   286   254   309 0.88 Oligopeptide/dipeptide transporter, C-terminal region
oligo_HPY            PF08352.7     64 seq1216_BIOID50639   -            629   8.8e-21   73.9   0.4   2   2   3.1e-12   3.8e-09   36.6   0.0     1    33   549   581   549   600 0.85 Oligopeptide/dipeptide transporter, C-terminal region
ABC_tran             PF00005.22   118 seq1217_BIOID50639   -            254   1.5e-14   54.2   0.0   1   1   2.1e-18   2.9e-14   53.3   0.0     9   118    55   169    47   169 0.81 ABC transporter
T2SI                 PF02501.12    81 seq1220_BIOID50639   -            138   1.6e-12   47.0   0.1   1   1   3.4e-16   2.4e-12   46.5   0.1     1    77    52   127    52   131 0.92 Type II secretion system (T2SS), protein I
N_methyl_2           PF13544.1     31 seq1220_BIOID50639   -            138   5.5e-07   28.6   0.2   1   1     2e-10   1.4e-06   27.4   0.1     4    29     8    33     1    35 0.81 Type IV pilin N-term methylation site GFxxxE
Smr                  PF01713.16    83 seq1221_BIOID50639   -            187   2.6e-20   72.2   0.0   1   1     3e-24   4.1e-20   71.6   0.0     2    83    89   169    88   169 0.91 Smr domain
Toxin_15             PF07906.8    284 seq1222_BIOID50639   -            471     1e-85  287.5   0.1   1   1   7.6e-87   3.5e-83  279.2   0.0    49   284     2   235     1   235 0.99 ShET2 enterotoxin, N-terminal region
RtcR                 PF06956.6    183 seq1223_BIOID50639   -            532   7.3e-89  295.8   0.0   1   1   4.8e-92   1.1e-88  295.2   0.0     1   183     1   185     1   185 0.99 Regulator of RNA terminal phosphate cyclase
Sigma54_activat      PF00158.21   168 seq1223_BIOID50639   -            532   1.3e-51  174.3   0.1   1   1   9.9e-55   2.3e-51  173.5   0.0     2   166   187   355   186   357 0.93 Sigma-54 interaction domain
AAA                  PF00004.24   132 seq1223_BIOID50639   -            532   5.7e-08   32.9   0.0   1   1   6.6e-11   1.5e-07   31.5   0.0     1   100   211   321   211   345 0.81 ATPase family associated with various cellular activities (AAA)
AAA_5                PF07728.9    139 seq1223_BIOID50639   -            532   5.3e-07   29.3   0.0   1   1   1.3e-09     3e-06   26.8   0.0     2   119   211   328   210   344 0.78 AAA domain (dynein-related subfamily)
Mg_chelatase         PF01078.16   207 seq1223_BIOID50639   -            532     2e-06   26.9   0.2   1   1   2.2e-08     5e-05   22.4   0.2    16   135   202   311   194   330 0.71 Magnesium chelatase, subunit ChlI
NACHT                PF05729.7    167 seq1223_BIOID50639   -            532   2.5e-05   23.8   0.0   1   1   2.3e-08   5.3e-05   22.7   0.0     2   109   210   301   209   316 0.83 NACHT domain
2-oxoacid_dh         PF00198.18   231 seq1224_BIOID50639   -            405   7.8e-82  273.8   0.0   1   1   2.2e-85     1e-81  273.5   0.0     3   231   175   403   173   403 0.98 2-oxoacid dehydrogenases acyltransferase (catalytic domain)
Biotin_lipoyl        PF00364.17    74 seq1224_BIOID50639   -            405   6.9e-18   63.9   0.3   1   1   3.6e-21   1.6e-17   62.7   0.2     2    73     5    76     4    77 0.96 Biotin-requiring enzyme
E3_binding           PF02817.12    39 seq1224_BIOID50639   -            405     4e-15   55.0   2.3   1   1     1e-18   4.6e-15   54.8   0.1     5    39   114   148   111   148 0.96 e3 binding domain
DUF2511              PF10709.4     87 seq1226_BIOID50639   -            113   6.9e-36  122.3   0.0   1   1     6e-40   8.2e-36  122.1   0.0     1    87    26   113    26   113 0.99 Protein of unknown function (DUF2511)
Molybdopterin        PF00384.17   432 seq1227_BIOID50639   -            559   5.2e-89  298.8   0.1   1   1   1.2e-92     8e-89  298.2   0.1   102   431     1   331     1   332 0.96 Molybdopterin oxidoreductase
Molydop_binding      PF01568.16   109 seq1227_BIOID50639   -            559   1.6e-26   92.1   0.0   1   1   4.8e-30   3.3e-26   91.1   0.0     2   109   420   526   419   526 0.96 Molydopterin dinucleotide binding domain
Radical_SAM          PF04055.16   166 seq1228_BIOID50639   -            292   1.9e-22   80.1   0.0   1   1   5.8e-26   2.6e-22   79.6   0.0     1   157    41   222    41   231 0.94 Radical SAM superfamily
Fer4_12              PF13353.1    139 seq1228_BIOID50639   -            292   1.1e-10   41.5   0.1   1   1   9.2e-14   4.2e-10   39.7   0.1     2    82    34   145    33   186 0.81 4Fe-4S single cluster domain
Fer4_14              PF13394.1    117 seq1228_BIOID50639   -            292     1e-06   28.6   0.6   1   1     6e-09   2.7e-05   24.0   0.4     3   103    42   171    40   183 0.83 4Fe-4S single cluster domain
UspB                 PF10625.4    107 seq1229_BIOID50639   -            111   2.6e-52  174.9   0.8   1   1   2.2e-56     3e-52  174.7   0.6     1   107     1   107     1   107 0.99 Universal stress protein B (UspB)
MreD                 PF04093.7    160 seq1230_BIOID50639   -            162   1.2e-46  158.3  22.1   1   1     1e-50   1.4e-46  158.1  15.3     2   160     5   155     4   155 0.99 rod shape-determining protein MreD
DUF2254              PF10011.4    371 seq1231_BIOID50639   -            430  3.4e-111  371.1   3.9   1   1  2.9e-115  3.9e-111  370.9   2.7     3   370    19   376    17   377 0.96 Predicted membrane protein (DUF2254)
DUF2222              PF09984.4    146 seq1232_BIOID50639   -            918   9.3e-58  193.6   0.2   1   1   7.9e-61   1.8e-57  192.7   0.1     1   146    31   178    31   178 0.98 Uncharacterized signal transduction histidine kinase domain (DUF2222)
HATPase_c            PF02518.21   111 seq1232_BIOID50639   -            918     8e-33  112.3   0.2   1   1   6.4e-36   1.5e-32  111.5   0.2     1   110   404   518   404   519 0.97 Histidine kinase-, DNA gyrase B-, and HSP90-like ATPase
Response_reg         PF00072.19   112 seq1232_BIOID50639   -            918   1.6e-28   98.8   0.6   1   1   7.1e-32   1.6e-28   98.8   0.4     1   110   670   780   670   782 0.97 Response regulator receiver domain
HisKA                PF00512.20    68 seq1232_BIOID50639   -            918   5.4e-22   77.4   2.7   1   1   3.9e-25     9e-22   76.7   0.1     2    68   293   357   292   357 0.98 His Kinase A (phospho-acceptor) domain
Hpt                  PF01627.18    90 seq1232_BIOID50639   -            918   6.1e-14   51.6   0.1   1   1   2.7e-17   6.1e-14   51.6   0.1     1    88   828   910   828   912 0.93 Hpt domain
HAMP                 PF00672.20    70 seq1232_BIOID50639   -            918   7.7e-13   48.3   0.5   1   1   3.4e-16   7.7e-13   48.3   0.3     2    68   181   247   180   249 0.96 HAMP domain
Lon_C                PF05362.8    205 seq1233_BIOID50639   -            799   2.1e-99  330.7   0.1   1   1  1.6e-102   3.7e-99  330.0   0.0     2   204   585   787   584   788 0.99 Lon protease (S16) C-terminal proteolytic domain
LON                  PF02190.11   205 seq1233_BIOID50639   -            799   4.9e-43  147.0   0.3   1   1   2.2e-46   4.9e-43  147.0   0.2     1   204    25   216    25   217 0.91 ATP-dependent protease La (LON) domain
AAA                  PF00004.24   132 seq1233_BIOID50639   -            799   7.1e-18   64.9   0.0   1   1   7.1e-21   1.6e-17   63.8   0.0     1   128   367   504   367   508 0.93 ATPase family associated with various cellular activities (AAA)
AAA_5                PF07728.9    139 seq1233_BIOID50639   -            799   5.6e-10   38.9   0.0   1   1   8.8e-13     2e-09   37.1   0.0     2   138   367   499   366   500 0.79 AAA domain (dynein-related subfamily)
ChlI                 PF13541.1    121 seq1233_BIOID50639   -            799   5.1e-08   32.3   0.0   1   1   5.6e-11   1.3e-07   31.0   0.0     1   121   628   755   628   755 0.83 Subunit ChlI of Mg-chelatase
AAA_PrkA             PF08298.6    358 seq1233_BIOID50639   -            799   7.9e-06   24.6   0.0   1   1   6.5e-09   1.5e-05   23.7   0.0    51   111   327   387   303   400 0.88 PrkA AAA domain
EIIBC-GUT_N          PF03612.9    183 seq1234_BIOID50639   -            319   9.6e-72  240.3   1.9   1   1   2.7e-75   1.8e-71  239.3   1.3     2   183     3   171     2   171 0.95 Sorbitol phosphotransferase enzyme II N-terminus
EIIBC-GUT_C          PF07663.6     93 seq1234_BIOID50639   -            319   6.4e-48  160.7   5.0   1   1   9.3e-52   6.4e-48  160.7   3.5     1    93   226   318   226   318 0.99 Sorbitol phosphotransferase enzyme II C-terminus
TrbC                 PF04956.8     99 seq1238_BIOID50639   -            104     7e-22   77.1   1.3   1   1   5.3e-26   7.3e-22   77.1   0.9     3    99     9   103     1   103 0.94 TrbC/VIRB2 family
PaaB                 PF06243.6     94 seq1239_BIOID50639   -             95   4.3e-35  119.6   0.0   1   1   3.4e-39   4.6e-35  119.5   0.0     3    94     6    95     4    95 0.97 Phenylacetic acid degradation B
MobB                 PF03205.9    140 seq1240_BIOID50639   -            175   1.7e-36  124.8   0.0   1   1   1.5e-40     2e-36  124.6   0.0     1   120     8   129     8   157 0.93 Molybdopterin guanine dinucleotide synthesis protein B
Hpt                  PF01627.18    90 seq1241_BIOID50639   -            890   2.4e-13   49.7   0.0   1   1   5.7e-16   3.9e-12   45.8   0.0     3    83   811   885   809   890 0.89 Hpt domain
HATPase_c            PF02518.21   111 seq1241_BIOID50639   -            890   3.4e-11   42.7   0.0   1   1   1.2e-14   8.5e-11   41.4   0.0     1   109   565   675   565   677 0.94 Histidine kinase-, DNA gyrase B-, and HSP90-like ATPase
Bac_Ubq_Cox          PF01654.12   436 seq1242_BIOID50639   -            523  1.2e-183  610.3  21.3   1   1    1e-187  1.4e-183  610.1  14.7     1   435     8   503     8   504 0.98 Bacterial Cytochrome Ubiquinol Oxidase
Amidohydro_4         PF13147.1    304 seq1243_BIOID50639   -            378   1.4e-29  103.9   4.9   1   1   6.1e-33   2.1e-29  103.3   3.4     1   304    41   356    41   356 0.85 Amidohydrolase
Amidohydro_3         PF07969.6    404 seq1243_BIOID50639   -            378   2.5e-11   43.3   1.3   1   1   2.3e-14   7.9e-11   41.6   0.1   284   404   243   357   200   357 0.74 Amidohydrolase family
Amidohydro_1         PF01979.15   333 seq1243_BIOID50639   -            378   2.8e-09   36.9   0.6   1   1     2e-10   6.9e-07   29.1   0.0   227   331   244   357   226   358 0.56 Amidohydrolase family
Amidohydro_5         PF13594.1     68 seq1243_BIOID50639   -            378   3.9e-07   29.6   0.1   1   1   4.3e-10   1.5e-06   27.8   0.0     3    68    21    92    20    92 0.72 Amidohydrolase
PQQ_2                PF13360.1    238 seq1244_BIOID50639   -            392   1.9e-62  210.6  19.8   1   2   1.6e-56   7.3e-53  179.3   6.8     2   238    78   319    77   319 0.95 PQQ-like domain
PQQ_2                PF13360.1    238 seq1244_BIOID50639   -            392   1.9e-62  210.6  19.8   2   2   4.4e-10     2e-06   27.3   0.2     2    91   302   390   301   392 0.92 PQQ-like domain
YWTD                 PF13570.1     40 seq1244_BIOID50639   -            392   6.6e-39  130.9  18.7   1   3   3.6e-10   1.6e-06   28.0   0.1     1    39    89   137    89   138 0.87 YWTD domain
YWTD                 PF13570.1     40 seq1244_BIOID50639   -            392   6.6e-39  130.9  18.7   2   3   8.4e-10   3.8e-06   26.8   0.0     1    38   139   176   139   178 0.95 YWTD domain
YWTD                 PF13570.1     40 seq1244_BIOID50639   -            392   6.6e-39  130.9  18.7   3   3   6.8e-09   3.1e-05   23.9   0.0     1    40   224   274   224   274 0.79 YWTD domain
PQQ                  PF01011.16    38 seq1244_BIOID50639   -            392   9.8e-34  113.1   2.5   1   3   6.1e-09   2.8e-05   23.3   0.1     1    35    70   104    70   107 0.90 PQQ enzyme repeat
PQQ                  PF01011.16    38 seq1244_BIOID50639   -            392   9.8e-34  113.1   2.5   2   3   1.7e-08   7.8e-05   21.8   0.0     1    37   120   156   120   157 0.94 PQQ enzyme repeat
PQQ                  PF01011.16    38 seq1244_BIOID50639   -            392   9.8e-34  113.1   2.5   3   3   1.4e-09   6.6e-06   25.2   0.0     1    32   256   287   256   292 0.92 PQQ enzyme repeat
MFS_1                PF07690.11   354 seq1245_BIOID50639   -            394   6.5e-37  126.9  54.8   1   2   8.2e-30   5.6e-26   91.0  17.0     2   188    17   198    16   220 0.87 Major Facilitator Superfamily
MFS_1                PF07690.11   354 seq1245_BIOID50639   -            394   6.5e-37  126.9  54.8   2   2   1.1e-14   7.4e-11   41.2  16.1     3   175   218   387   216   394 0.89 Major Facilitator Superfamily
Sugar_tr             PF00083.19   451 seq1245_BIOID50639   -            394   3.5e-13   48.8  16.6   1   1     5e-17   3.5e-13   48.8  11.5    43   188    39   181    11   184 0.88 Sugar (and other) transporter
OstA                 PF03968.9    113 seq1246_BIOID50639   -            185   8.9e-33  112.5   2.3   1   1   8.8e-37   1.2e-32  112.0   1.6     1   113    37   149    37   149 0.98 OstA-like protein
FhuF                 PF06276.7    163 seq1247_BIOID50639   -            262   6.7e-29  100.8   0.4   1   1   1.9e-32   1.3e-28   99.9   0.3     1   154    93   230    93   239 0.91 Ferric iron reductase FhuF-like transporter
FhuF_C               PF11575.3     22 seq1247_BIOID50639   -            262   7.2e-08   31.7   6.5   1   1   1.8e-11   1.2e-07   31.0   4.5     1    22   241   262   241   262 0.96 FhuF 2Fe-2S C-terminal domain
DUF3521              PF12035.3     35 seq1248_BIOID50639   -             43   8.1e-07   28.6   7.9   1   1   8.6e-11   1.2e-06   28.1   5.2    15    34    19    38     8    39 0.93 Protein of unknown function (DUF3521)
CoA_transf_3         PF02515.12   191 seq1250_BIOID50639   -            416     3e-43  147.1   0.0   1   1   3.2e-47   4.4e-43  146.6   0.0     1   147    70   215    70   244 0.96 CoA-transferase family III
HlyD                 PF00529.15   306 seq1251_BIOID50639   -            355   4.5e-40  137.7  26.1   1   1   1.9e-43   5.1e-40  137.5  18.1     2   306    47   339    46   339 0.97 HlyD family secretion protein
HlyD_2               PF12700.2    328 seq1251_BIOID50639   -            355     2e-19   69.8   2.0   1   1     1e-22   2.8e-19   69.3   1.4    13   239    39   290    37   308 0.79 HlyD family secretion protein
HlyD_3               PF13437.1    105 seq1251_BIOID50639   -            355   5.1e-18   65.2   0.1   1   1   1.8e-16   4.8e-13   49.2   0.0     2    97   214   319   213   326 0.86 HlyD family secretion protein
Biotin_lipoyl_2      PF13533.1     50 seq1251_BIOID50639   -            355     4e-10   39.0   2.9   1   1   1.5e-13     4e-10   39.0   2.0     2    46    47    95    44   110 0.83 Biotin-lipoyl like
T2SJ                 PF11612.3    169 seq1253_BIOID50639   -            195   1.1e-21   77.2   4.3   1   1   4.4e-25     2e-21   76.3   3.0     2   168    39   177    38   178 0.91 Type II secretion system (T2SS), protein J
N_methyl_2           PF13544.1     31 seq1253_BIOID50639   -            195   5.3e-08   31.8   0.6   1   1   2.4e-11   1.1e-07   30.8   0.4    10    31     2    23     1    23 0.93 Type IV pilin N-term methylation site GFxxxE
N_methyl             PF07963.7     20 seq1253_BIOID50639   -            195   2.3e-06   26.8   1.3   1   1   1.1e-09   4.9e-06   25.8   0.9     1    20     6    25     6    25 0.95 Prokaryotic N-terminal methylation motif
tRNA-synt_1          PF00133.17   601 seq1255_BIOID50639   -            938  9.3e-233  773.4   0.0   1   1  5.8e-236  1.1e-232  773.2   0.0     2   601    28   641    27   641 0.98 tRNA synthetases class I (I, L, M and V)
Anticodon_1          PF08264.8    153 seq1255_BIOID50639   -            938   6.1e-28   97.3   0.0   1   1   5.9e-31   1.2e-27   96.4   0.0     1   152   685   841   685   842 0.89 Anticodon-binding domain of tRNA
tRNA-synt_1g         PF09334.6    391 seq1255_BIOID50639   -            938   6.1e-21   74.3   0.2   1   2   7.9e-14   1.5e-10   40.1   0.0     8    68    58   118    55   245 0.68 tRNA synthetases class I (M)
tRNA-synt_1g         PF09334.6    391 seq1255_BIOID50639   -            938   6.1e-21   74.3   0.2   2   2   2.4e-08   4.8e-05   22.0   0.0   310   356   584   631   566   650 0.81 tRNA synthetases class I (M)
zf-FPG_IleRS         PF06827.9     30 seq1255_BIOID50639   -            938   5.4e-10   38.5   3.0   1   1   2.7e-13   5.4e-10   38.5   2.0     1    29   898   926   898   927 0.96 Zinc finger found in FPG and IleRS
tRNA-synt_1e         PF01406.14   301 seq1255_BIOID50639   -            938   3.1e-08   32.9   0.0   1   1   2.2e-09   4.2e-06   25.9   0.0   227   299   575   648   548   650 0.83 tRNA synthetases class I (C) catalytic domain
tRNA-synt_1_2        PF13603.1    185 seq1255_BIOID50639   -            938   1.4e-06   27.6   0.0   1   1   1.3e-09   2.5e-06   26.7   0.0    14   141   226   358   219   368 0.77 Leucyl-tRNA synthetase, Domain 2
tRNA-synt_1f         PF01921.13   360 seq1255_BIOID50639   -            938   2.9e-06   26.1   0.0   1   1     6e-09   1.2e-05   24.1   0.0   241   340   562   659   545   675 0.81 tRNA synthetases class I (K)
ABC_tran             PF00005.22   118 seq1256_BIOID50639   -            530   1.4e-36  125.3   0.0   1   2   1.1e-18   1.9e-15   57.1   0.0     1   118    41   184    41   184 0.98 ABC transporter
ABC_tran             PF00005.22   118 seq1256_BIOID50639   -            530   1.4e-36  125.3   0.0   2   2   2.2e-21   3.7e-18   65.8   0.0     1   118   359   467   359   467 0.95 ABC transporter
ABC_tran_2           PF12848.2     85 seq1256_BIOID50639   -            530   3.4e-23   81.1   3.0   1   1   1.8e-23     3e-20   71.7   1.4     2    85   224   309   223   309 0.91 ABC transporter
GGDEF                PF00990.16   161 seq1257_BIOID50639   -            384   2.5e-41  140.8   3.4   1   1   9.2e-45   3.1e-41  140.5   0.1     2   160   218   373   217   374 0.93 GGDEF domain
GAF_3                PF13492.1    129 seq1257_BIOID50639   -            384   4.8e-09   36.2   0.0   1   1   2.4e-12   8.2e-09   35.5   0.0     2   124    62   194    61   199 0.83 GAF domain
GAF_2                PF13185.1    148 seq1257_BIOID50639   -            384   3.5e-07   30.7   0.0   1   1   2.3e-10   7.9e-07   29.5   0.0     1   148    59   198    59   198 0.75 GAF domain
GAF                  PF01590.21   154 seq1257_BIOID50639   -            384   3.6e-05   23.8   0.0   1   1   2.6e-08   8.9e-05   22.5   0.0    85   153   140   196    61   197 0.77 GAF domain
SecD-TM1             PF13721.1    101 seq1258_BIOID50639   -            127   2.5e-16   59.6   0.0   1   1   2.4e-20   3.3e-16   59.2   0.0    10   101    16   105     8   105 0.91 SecD export protein N-terminal TM region
Response_reg         PF00072.19   112 seq1259_BIOID50639   -            226   1.2e-18   67.0   0.0   1   1   9.1e-22   6.2e-18   64.7   0.0     1   111     7   118     7   119 0.97 Response regulator receiver domain
CitT                 PF12431.3     30 seq1259_BIOID50639   -            226   5.6e-08   32.5   0.0   1   1   1.5e-11     1e-07   31.6   0.0     1    28   134   160   134   162 0.97 Transcriptional regulator
AP_endonuc_2         PF01261.19   211 seq1261_BIOID50639   -            258   2.8e-32  111.6   0.3   1   1   2.5e-36   3.4e-32  111.3   0.2     1   211    21   219    21   219 0.95 Xylose isomerase-like TIM barrel
Inositol_P           PF00459.20   271 seq1262_BIOID50639   -            246   5.8e-58  196.2   0.0   1   1     5e-62   6.9e-58  195.9   0.0     8   253     4   238     1   243 0.86 Inositol monophosphatase family
Peripla_BP_4         PF13407.1    258 seq1265_BIOID50639   -            296   7.1e-59  199.1  12.0   1   1   2.5e-62   8.4e-59  198.9   8.3     1   258    29   281    29   281 0.97 Periplasmic binding protein domain
Peripla_BP_1         PF00532.16   279 seq1265_BIOID50639   -            296   2.2e-27   95.8   2.4   1   1     8e-31   2.7e-27   95.5   1.7     2   250    27   268    26   289 0.86 Periplasmic binding proteins and sugar binding domain of LacI family
Peripla_BP_3         PF13377.1    160 seq1265_BIOID50639   -            296   1.5e-15   57.4   0.0   1   1     2e-18   6.9e-15   55.2   0.0    19   145   158   284   148   296 0.81 Periplasmic binding protein-like domain
Peripla_BP_6         PF13458.1    343 seq1265_BIOID50639   -            296     3e-12   46.4   4.0   1   1   1.1e-15   3.8e-12   46.0   2.7    44   235    58   249    19   283 0.87 Periplasmic binding protein
MarC                 PF01914.12   203 seq1266_BIOID50639   -            197   6.1e-63  211.4  18.6   1   1     1e-66   6.8e-63  211.3  12.9     1   203     1   195     1   195 0.97 MarC family integral membrane protein
TerC                 PF03741.11   184 seq1266_BIOID50639   -            197   3.6e-05   23.1   1.0   1   1   5.3e-09   3.6e-05   23.1   0.7    14    82    20    92     6   107 0.89 Integral membrane protein TerC family
DUF328               PF03883.9    237 seq1267_BIOID50639   -            258  8.8e-100  332.7   0.0   1   1  7.3e-104     1e-99  332.5   0.0     1   237     1   245     1   245 0.99 Protein of unknown function (DUF328)
PaaA_PaaC            PF05138.7    263 seq1268_BIOID50639   -            248   6.3e-97  323.5   0.7   1   1  5.1e-101     7e-97  323.3   0.5    17   263     3   248     1   248 0.99 Phenylacetic acid catabolic protein
CagE_TrbE_VirB       PF03135.9    205 seq1270_BIOID50639   -            917   2.2e-45  154.8   0.0   1   1   1.1e-48   4.9e-45  153.7   0.0     2   205   272   474   271   474 0.99 CagE, TrbE, VirB family, component of type IV transporter system
AAA_10               PF12846.2    328 seq1270_BIOID50639   -            917   5.7e-29  101.2   0.0   1   1   2.2e-32     1e-28  100.4   0.0     3   318   539   825   538   833 0.86 AAA-like domain
VirB3                PF05101.8     89 seq1270_BIOID50639   -            917   6.8e-22   77.1   0.5   1   1   2.9e-25   1.3e-21   76.2   0.4     7    86     2    84     1    87 0.97 Type IV secretory pathway, VirB3-like protein
GntP_permease        PF02447.11   441 seq1271_BIOID50639   -            454  4.1e-154  513.1  49.4   1   1  6.8e-158  4.6e-154  513.0  34.2     2   440     5   453     4   454 0.98 GntP family permease
CitMHS               PF03600.11   349 seq1271_BIOID50639   -            454     1e-08   34.1  37.3   1   1   1.9e-12   1.3e-08   33.7  25.8     3   318    11   375     7   403 0.80 Citrate transporter
Tagatose_6_P_K       PF08013.6    424 seq1272_BIOID50639   -            426  4.6e-209  694.0   0.0   1   1  3.8e-213  5.2e-209  693.8   0.0     1   423     1   424     1   425 1.00 Tagatose 6 phosphate kinase
IMS                  PF00817.15   148 seq1273_BIOID50639   -            422   8.3e-39  132.6   0.0   1   1     6e-42   2.1e-38  131.3   0.0     1   147     5   150     5   151 0.96 impB/mucB/samB family
DUF4113              PF13438.1     75 seq1273_BIOID50639   -            422   1.5e-28   98.3   0.3   1   1   1.9e-31   6.6e-28   96.3   0.0     1    75   347   421   347   421 0.98 Domain of unknown function (DUF4113)
IMS_C                PF11799.3    137 seq1273_BIOID50639   -            422     1e-08   35.5   0.0   1   1   6.1e-12   2.1e-08   34.5   0.0     3   122   214   333   212   344 0.89 impB/mucB/samB family C-terminal
IMS_HHH              PF11798.3     32 seq1273_BIOID50639   -            422   1.3e-07   31.0   0.0   1   1   1.1e-10   3.8e-07   29.6   0.0     4    32   172   200   169   200 0.92 IMS family HHH motif
Maf                  PF02545.9    195 seq1274_BIOID50639   -            197   3.2e-71  238.4   0.0   1   1   2.7e-75   3.6e-71  238.1   0.0     2   194     3   191     2   192 0.98 Maf-like protein
GSP_synth            PF03738.9     97 seq1275_BIOID50639   -            387   1.6e-25   89.0   0.0   1   1   4.1e-29   5.6e-25   87.2   0.0     2    97   172   263   171   263 0.92 Glutathionylspermidine synthase preATP-grasp
TonB_dep_Rec         PF00593.19   276 seq1277_BIOID50639   -            663   1.5e-34  120.0  11.9   1   1   2.2e-38   1.5e-34  120.0   8.3     1   276   395   662   395   662 0.88 TonB dependent receptor
Plug                 PF07715.10   108 seq1277_BIOID50639   -            663   7.5e-34  116.1   1.2   1   1   3.3e-37   2.2e-33  114.6   0.1     2   108    44   152    43   152 0.98 TonB-dependent Receptor Plug Domain
Cytochrom_C_asm      PF01578.15   214 seq1278_BIOID50639   -            288   5.7e-45  153.3  17.3   1   1   4.2e-49   5.7e-45  153.3  12.0     5   212    62   286    58   288 0.97 Cytochrome C assembly protein
Peptidase_S24        PF00717.18    70 seq1279_BIOID50639   -            324   8.8e-21   73.2   0.1   1   1   2.5e-24   1.7e-20   72.2   0.1     1    63    86   159    86   170 0.92 Peptidase S24-like
Peptidase_S26        PF10502.4    138 seq1279_BIOID50639   -            324   6.3e-09   35.3   0.0   1   1   2.1e-11   1.4e-07   30.9   0.0    96   138   260   302   233   302 0.84 Signal peptidase, peptidase S26
Fimbrial             PF00419.15   145 seq1280_BIOID50639   -            170   1.9e-27   96.1   1.7   1   1   1.8e-31   2.4e-27   95.7   1.2     8   145    42   170    35   170 0.91 Fimbrial protein
[truncated: 1,180,322 more chars]
