# Supplementary material for: A domain sequence approach to pangenomics: applications to Escherichia coli
Source: F1000Res. 2013 May 29;1:19. Originally published 2012 Oct 1. [Version 2] doi: 10.12688/f1000research.1-19.v2 (PMC3901455; doi:10.12688/f1000research.1-19.v2)
Supplement: The 347 text files show the results from scanning each of the fasta-files against the Pfam-A database [file f1000research-1-1101-s0002.tgz › Escherichia_coli_MS_182_1_BIOID50641.txt]

#                                                                            --- full sequence --- -------------- this domain -------------   hmm coord   ali coord   env coord
# target name        accession   tlen query name           accession   qlen   E-value  score  bias   #  of  c-Evalue  i-Evalue  score  bias  from    to  from    to  from    to  acc description of target
#------------------- ---------- ----- -------------------- ---------- ----- --------- ------ ----- --- --- --------- --------- ------ ----- ----- ----- ----- ----- ----- ----- ---- ---------------------
Phage_cap_P2         PF05125.7    333 seq1_BIOID50641      -            100   6.9e-43  146.7   0.3   1   1   5.5e-47   7.6e-43  146.5   0.2   249   333     1    85     1    85 0.99 Phage major capsid protein, P2 family
Oxidored_q1          PF00361.15   270 seq2_BIOID50641      -            213   8.3e-24   84.1   2.2   1   1   1.2e-27   8.3e-24   84.1   1.5     1   127    69   192    69   208 0.96 NADH-Ubiquinone/plastoquinone (complex I), various chains
Oxidored_q1_N        PF00662.15    62 seq2_BIOID50641      -            213   5.3e-06   25.7   0.2   1   1   1.7e-09   1.2e-05   24.6   0.1    17    48     7    38     4    58 0.82 NADH-Ubiquinone oxidoreductase (complex I), chain 5 N-terminus
Phage_tail_X         PF05489.7     60 seq4_BIOID50641      -             43   1.8e-17   62.4   2.0   1   1   1.4e-21     2e-17   62.3   1.4    25    60     1    36     1    36 0.96 Phage Tail Protein X
LptE                 PF04390.7    155 seq5_BIOID50641      -            158   6.3e-25   87.5   0.0   1   1   5.9e-29   8.1e-25   87.2   0.0    36   153     4   124     1   126 0.93 Lipopolysaccharide-assembly
TatD_DNase           PF01026.16   255 seq8_BIOID50641      -            260   2.3e-70  236.6   0.0   1   1   1.9e-74   2.6e-70  236.4   0.0     1   255     2   257     2   257 0.98 TatD related DNase
BPD_transp_1         PF00528.17   185 seq9_BIOID50641      -            246   3.6e-27   94.9   8.0   1   1   2.6e-31   3.6e-27   94.9   5.6     4   184    46   238    43   239 0.96 Binding-protein-dependent transport system inner membrane component
DUF986               PF06173.7    149 seq10_BIOID50641     -            152   3.7e-65  218.1   6.4   1   1     3e-69   4.1e-65  218.0   4.4     1   148     4   151     4   152 0.99 Protein of unknown function (DUF986)
BPD_transp_2         PF02653.11   267 seq12_BIOID50641     -            308   1.1e-68  231.0  41.7   1   1   8.8e-73   1.2e-68  230.8  28.9     1   267    11   292    11   292 0.98 Branched-chain amino acid transport system / permease component
Pterin_bind          PF00809.17   210 seq13_BIOID50641     -            282   1.3e-76  256.5   0.0   1   1   1.4e-80   1.9e-76  255.9   0.0     1   210    20   225    20   225 0.99 Pterin binding enzyme
DAHP_synth_1         PF00793.15   272 seq14_BIOID50641     -            348    1e-102  342.3   0.0   1   1  8.9e-107  1.2e-102  342.1   0.0     8   270    39   336    24   338 0.97 DAHP synthetase I family
AA_permease          PF00324.16   479 seq15_BIOID50641     -            457  4.2e-103  345.1  48.2   1   1  7.3e-107    5e-103  344.8  33.4     1   474    15   451    15   455 0.96 Amino acid permease
AA_permease_2        PF13520.1    426 seq15_BIOID50641     -            457   1.1e-47  162.4  56.6   1   1   1.8e-51   1.2e-47  162.2  39.2     2   425    12   442    11   445 0.88 Amino acid permease
PNP_UDP_1            PF01048.15   234 seq16_BIOID50641     -            239   3.4e-43  147.1   1.3   1   1   2.9e-47   3.9e-43  146.9   0.9     2   213    16   217    15   234 0.88 Phosphorylase superfamily
Phage_term_smal      PF05944.7    132 seq17_BIOID50641     -            266   1.1e-41  141.4   0.1   1   1   1.7e-45   2.4e-41  140.3   0.0     2   132    36   170    35   170 0.95 Phage small terminase subunit
Fer2                 PF00111.22    78 seq19_BIOID50641     -            321   2.5e-12   46.2   3.7   1   1   1.6e-15   5.4e-12   45.1   2.6     6    77   242   312   238   313 0.88 2Fe-2S iron-sulfur cluster binding domain
FAD_binding_6        PF00970.19    99 seq19_BIOID50641     -            321   1.4e-10   41.0   0.0   1   1   1.4e-13   4.7e-10   39.3   0.0     2    97     9   106     8   108 0.90 Oxidoreductase FAD-binding domain
NAD_binding_1        PF00175.16   109 seq19_BIOID50641     -            321   1.5e-09   38.2   0.0   1   1   2.6e-12   8.9e-09   35.7   0.0     1   108   117   207   117   208 0.81 Oxidoreductase NAD-binding domain
2-Hacid_dh_C         PF02826.14   178 seq20_BIOID50641     -            328   1.4e-62  209.8   0.0   1   1   4.9e-66   2.3e-62  209.2   0.0     1   178   112   291   112   291 0.97 D-isomer specific 2-hydroxyacid dehydrogenase, NAD binding domain
2-Hacid_dh           PF00389.25   133 seq20_BIOID50641     -            328   1.7e-31  108.3   0.1   1   1   4.2e-35   1.9e-31  108.1   0.1     1   133     9   323     9   323 0.97 D-isomer specific 2-hydroxyacid dehydrogenase, catalytic domain
NAD_binding_2        PF03446.10   162 seq20_BIOID50641     -            328   3.1e-05   23.8   0.1   1   1     3e-08   0.00014   21.7   0.0     2   116   150   263   149   271 0.85 NAD binding domain of 6-phosphogluconate dehydrogenase
MatP                 PF06303.7    148 seq21_BIOID50641     -            133     2e-08   34.1   0.1   1   1   1.9e-12   2.6e-08   33.7   0.1    39   124    44   123    11   132 0.86 Organiser of macrodomain of Terminus of chromosome
ABC_tran             PF00005.22   118 seq22_BIOID50641     -            515   2.3e-33  114.9   0.1   1   2   2.1e-22   9.5e-19   67.8   0.0     1   117    45   171    45   172 0.92 ABC transporter
ABC_tran             PF00005.22   118 seq22_BIOID50641     -            515   2.3e-33  114.9   0.1   2   2   2.6e-15   1.2e-11   44.8   0.0    14   117   319   437   306   438 0.74 ABC transporter
Aldolase_II          PF00596.16   183 seq24_BIOID50641     -            274   7.2e-30  103.8   0.0   1   1   7.2e-34   9.9e-30  103.4   0.0     2   182    12   238    11   239 0.88 Class II Aldolase and Adducin N-terminal domain
Pili_assembly_N      PF00345.15   122 seq25_BIOID50641     -            231   1.7e-41  140.7   0.0   1   1   4.5e-45   3.1e-41  139.8   0.0     1   122    25   145    25   145 0.94 Gram-negative pili assembly chaperone, N-terminal domain
Pili_assembly_C      PF02753.12    68 seq25_BIOID50641     -            231   3.1e-16   58.8   0.1   1   1   1.1e-19   7.5e-16   57.6   0.0     1    67   164   226   164   227 0.91 Gram-negative pili assembly chaperone, C-terminal domain
AceK                 PF06315.6    562 seq26_BIOID50641     -            578    7e-240  796.9   0.0   1   1  5.8e-244  7.9e-240  796.7   0.0     1   562     9   568     9   568 0.99 Isocitrate dehydrogenase kinase/phosphatase (AceK)
MMR_HSR1             PF01926.18   114 seq27_BIOID50641     -            290   2.1e-13   50.1   0.0   1   1   2.5e-16   8.7e-13   48.1   0.0     2   110    39   149    38   157 0.74 50S ribosome-binding GTPase
DUF258               PF03193.11   161 seq27_BIOID50641     -            290     8e-07   28.2   0.0   1   1     4e-10   1.4e-06   27.5   0.0    23   103    23   100     4   117 0.73 Protein of unknown function, DUF258
Homoserine_dh        PF00742.14   179 seq28_BIOID50641     -            820   6.1e-52  175.7   0.0   1   1   5.9e-55   1.6e-51  174.3   0.0     1   179   614   811   614   811 0.98 Homoserine dehydrogenase
AA_kinase            PF00696.23   241 seq28_BIOID50641     -            820   9.9e-45  152.8   0.4   1   1   5.8e-47   1.6e-43  148.8   0.0     3   241     2   284     1   284 0.81 Amino acid kinase family
NAD_binding_3        PF03447.11   117 seq28_BIOID50641     -            820   3.4e-31  107.9   0.0   1   1   3.9e-34   1.1e-30  106.3   0.0     1   116   472   605   472   606 0.97 Homoserine dehydrogenase, NAD binding domain
ACT_7                PF13840.1     65 seq28_BIOID50641     -            820   2.3e-20   71.7   1.5   1   2   1.3e-11   3.5e-08   32.7   0.0     5    63   314   374   312   376 0.91 Family description
ACT_7                PF13840.1     65 seq28_BIOID50641     -            820   2.3e-20   71.7   1.5   2   2   4.9e-13   1.3e-09   37.2   0.3     3    62   393   454   391   457 0.93 Family description
ACT                  PF01842.20    66 seq28_BIOID50641     -            820   4.3e-17   61.1   0.3   1   2   4.9e-10   1.4e-06   27.5   0.0     6    63   324   376   320   379 0.86 ACT domain
ACT                  PF01842.20    66 seq28_BIOID50641     -            820   4.3e-17   61.1   0.3   2   2     8e-11   2.2e-07   30.1   0.4     2    53   401   447   400   457 0.79 ACT domain
HMGL-like            PF00682.14   237 seq29_BIOID50641     -            523     3e-91  305.1   3.0   1   1   7.2e-95   4.9e-91  304.4   2.1     1   236    13   251    13   252 0.99 HMGL-like
LeuA_dimer           PF08502.5    133 seq29_BIOID50641     -            523   4.7e-39  133.1   0.3   1   1   1.5e-42     1e-38  132.0   0.2     1   133   369   500   369   500 0.98 LeuA allosteric (dimerisation) domain
Asp_Glu_race         PF01177.17   217 seq30_BIOID50641     -            230     2e-36  125.8   0.1   1   1   1.7e-40   2.3e-36  125.6   0.1     1   216     7   224     7   225 0.93 Asp/Glu/Hydantoin racemase
Glyoxalase           PF00903.20   128 seq31_BIOID50641     -            135   3.7e-25   88.2   0.0   1   1   9.3e-29   4.2e-25   88.0   0.0     2   128     3   123     2   123 0.92 Glyoxalase/Bleomycin resistance protein/Dioxygenase superfamily
Glyoxalase_2         PF12681.2    108 seq31_BIOID50641     -            135   3.6e-18   66.0   0.0   1   1   9.1e-22   4.2e-18   65.8   0.0     1   108     8   124     8   124 0.77 Glyoxalase-like domain
Glyoxalase_4         PF13669.1    110 seq31_BIOID50641     -            135   5.7e-09   35.8   0.0   1   1   6.2e-12   2.8e-08   33.6   0.0     2   106     5   108     4   112 0.88 Glyoxalase/Bleomycin resistance protein/Dioxygenase superfamily
His_Phos_1           PF00300.17   158 seq33_BIOID50641     -            161   1.1e-11   44.9   0.0   1   1   2.4e-15   3.3e-11   43.4   0.0     1    73     2    70     2   103 0.82 Histidine phosphatase superfamily (branch 1)
Ribonuclease_T2      PF00445.13   189 seq34_BIOID50641     -            268   4.5e-32  111.0   0.0   1   1   4.4e-36   6.1e-32  110.6   0.0     1   181    34   238    34   246 0.81 Ribonuclease T2 family
ketoacyl-synt        PF00109.21   255 seq36_BIOID50641     -            413     6e-60  202.7   1.1   1   1   1.7e-63     6e-60  202.7   0.8     2   255     4   247     3   247 0.93 Beta-ketoacyl synthase, N-terminal domain
Ketoacyl-synt_C      PF02801.17   119 seq36_BIOID50641     -            413   2.5e-39  133.6   1.7   1   1   1.4e-42   4.7e-39  132.7   1.2     1   119   255   370   255   370 0.97 Beta-ketoacyl synthase, C-terminal domain
Thiolase_N           PF00108.18   264 seq36_BIOID50641     -            413   1.2e-06   27.6   0.1   1   1   8.7e-10     3e-06   26.3   0.0    80   120   156   196   145   216 0.93 Thiolase, N-terminal domain
TetR_C               PF02909.12   139 seq37_BIOID50641     -            225   4.8e-48  162.2   0.0   1   1   9.8e-52   6.7e-48  161.7   0.0     1   138    77   210    77   211 0.93 Tetracyclin repressor, C-terminal all-alpha domain
TetR_N               PF00440.18    47 seq37_BIOID50641     -            225   4.8e-18   64.4   0.1   1   1   1.4e-20   9.3e-17   60.2   0.0     2    47    19    64    18    64 0.97 Bacterial regulatory proteins, tetR family
Aldose_epim          PF01263.15   301 seq38_BIOID50641     -            308   1.3e-54  185.2   0.0   1   1   1.1e-58   1.5e-54  185.0   0.0     2   296    20   299    19   304 0.92 Aldose 1-epimerase
TrmE_N               PF10396.4    114 seq40_BIOID50641     -            454   2.3e-43  146.6   0.0   1   1   3.5e-46   6.8e-43  145.1   0.0     1   114     6   120     6   120 0.99 GTP-binding protein TrmE N-terminus
GTPase_Cys_C         PF12631.2     73 seq40_BIOID50641     -            454   1.5e-22   79.6   2.9   1   1   1.5e-25     3e-22   78.6   0.2     3    73   381   451   379   451 0.98 Catalytic cysteine-containing C-terminus of GTPase, MnmE
MMR_HSR1             PF01926.18   114 seq40_BIOID50641     -            454   3.9e-22   78.2   0.0   1   1   4.7e-25   9.1e-22   77.1   0.0     1   114   218   336   218   336 0.77 50S ribosome-binding GTPase
Miro                 PF08477.8    119 seq40_BIOID50641     -            454   3.6e-11   43.4   0.0   1   1   5.6e-14   1.1e-10   41.9   0.0     1   119   218   338   218   338 0.85 Miro-like protein
FeoB_N               PF02421.13   189 seq40_BIOID50641     -            454   7.5e-09   34.9   0.0   1   1   2.4e-10   4.7e-07   29.0   0.0     2    89   218   306   217   311 0.84 Ferrous iron transport protein B
DUF1311              PF07007.7     95 seq42_BIOID50641     -            169   7.5e-20   70.7   1.9   1   1   7.1e-24   9.7e-20   70.3   1.3     1    95    41   152    41   152 0.85 Protein of unknown function (DUF1311)
PS_pyruv_trans       PF04230.8    286 seq44_BIOID50641     -            426   2.7e-39  135.5   0.0   1   1   3.1e-43   4.2e-39  134.8   0.0     1   286    13   356    13   356 0.94 Polysaccharide pyruvyl transferase
EamA                 PF00892.15   126 seq46_BIOID50641     -            321   5.2e-42  142.7  28.5   1   2   1.9e-29   1.3e-25   89.7   5.9     1   124    17   142    17   144 0.98 EamA-like transporter family
EamA                 PF00892.15   126 seq46_BIOID50641     -            321   5.2e-42  142.7  28.5   2   2   5.9e-20     4e-16   59.0   8.3     2   125   170   291   169   292 0.97 EamA-like transporter family
EmrE                 PF13536.1    113 seq46_BIOID50641     -            321   5.2e-10   39.3   6.8   1   1   7.7e-14   5.2e-10   39.3   4.7     3   103    41   141    39   147 0.94 Multidrug resistance efflux transporter
DUF2559              PF10832.3     54 seq47_BIOID50641     -             55   5.3e-38  128.4   4.1   1   1   4.2e-42   5.8e-38  128.3   2.9     1    54     2    55     2    55 0.99 Protein of unknown function (DUF2559)
DUF1992              PF09350.5     71 seq49_BIOID50641     -            122   3.6e-23   81.0   0.1   1   1   3.2e-27   4.4e-23   80.7   0.0     1    69     7    74     7   100 0.95 Domain of unknown function (DUF1992)
Pantoate_transf      PF02548.10   261 seq50_BIOID50641     -            264  2.2e-108  361.2   0.2   1   1  1.8e-112  2.5e-108  361.0   0.1     2   261     3   260     2   260 0.99 Ketopantoate hydroxymethyltransferase
AMP-binding          PF00501.23   418 seq51_BIOID50641     -            719   8.3e-74  248.2   0.0   1   1   1.9e-77   1.3e-73  247.6   0.0     1   409   233   635   233   642 0.91 AMP-binding enzyme
Acyltransferase      PF01553.16   132 seq51_BIOID50641     -            719   3.5e-19   68.4   0.0   1   1   1.1e-22   7.3e-19   67.4   0.0     1   131    15   137    15   138 0.96 Acyltransferase
Cation_efflux        PF01545.16   285 seq52_BIOID50641     -            300   2.3e-65  220.4   5.4   1   1   1.9e-69   2.5e-65  220.2   3.7     2   283    14   289    13   291 0.97 Cation efflux family
DUF1202              PF06717.6    308 seq53_BIOID50641     -            335  9.2e-174  576.8  16.3   1   1  7.7e-178  1.1e-173  576.6  11.3     1   307    13   322    13   323 0.99 Protein of unknown function (DUF1202)
DDE_Tnp_1            PF01609.16   211 seq54_BIOID50641     -            390   4.9e-27   94.7   0.0   1   1   9.7e-31   6.6e-27   94.3   0.0     4   211    75   300    72   300 0.85 Transposase DDE domain
Nterm_IS4            PF13006.2     98 seq54_BIOID50641     -            390   7.3e-18   64.2   0.0   1   1   3.3e-21   2.2e-17   62.7   0.0    39    97     1    57     1    58 0.97 Insertion element 4 transposase N-terminal
NQR2_RnfD_RnfE       PF03116.10   314 seq55_BIOID50641     -            352  1.6e-121  405.2  15.7   1   1  1.3e-125  1.8e-121  405.0  10.9     3   314     4   350     2   350 0.93 NQR2, RnfD, RnfE family
Barstar              PF01337.13    90 seq57_BIOID50641     -             90   1.7e-19   69.3   0.4   1   1   1.4e-23   1.9e-19   69.1   0.3     1    84     4    82     4    87 0.96 Barstar (barnase inhibitor)
ADK                  PF00406.17   151 seq59_BIOID50641     -            234   1.4e-59  200.1   0.0   1   1   3.8e-63   1.7e-59  199.8   0.0     1   150    25   206    25   207 0.99 Adenylate kinase
ADK_lid              PF05191.9     36 seq59_BIOID50641     -            234   9.7e-17   60.2   0.0   1   1   3.7e-20   1.7e-16   59.4   0.0     1    36   143   178   143   178 1.00 Adenylate kinase, active site lid
AAA_17               PF13207.1    121 seq59_BIOID50641     -            234   8.2e-09   36.1   0.0   1   1   2.4e-12   1.1e-08   35.7   0.0     1   108    22   136    22   193 0.65 AAA domain
Peptidase_S74        PF13884.1     58 seq60_BIOID50641     -            346   7.9e-13   48.2   0.3   1   1   1.8e-16   2.4e-12   46.6   0.0     1    58   227   276   227   276 0.96 Chaperone of endosialidase
AA_permease_2        PF13520.1    426 seq62_BIOID50641     -            511   1.9e-57  194.5  52.9   1   1   3.5e-61   2.4e-57  194.2  36.6     1   424    13   452    13   457 0.92 Amino acid permease
AA_permease          PF00324.16   479 seq62_BIOID50641     -            511   1.7e-20   72.7  45.6   1   1   3.8e-24   2.6e-20   72.1  31.6    20   462    32   459    15   474 0.76 Amino acid permease
adh_short            PF00106.20   167 seq63_BIOID50641     -            247   2.1e-35  121.9   4.0   1   1   7.8e-39   2.7e-35  121.6   2.8     2   165     3   173     2   175 0.92 short chain dehydrogenase
adh_short_C2         PF13561.1    243 seq63_BIOID50641     -            247   3.1e-27   95.8   0.1   1   1   1.1e-30   3.7e-27   95.5   0.1     5   241    10   246     8   247 0.93 Enoyl-(Acyl carrier protein) reductase
KR                   PF08659.5    181 seq63_BIOID50641     -            247   7.5e-18   64.7   2.2   1   1   3.3e-21   1.1e-17   64.1   1.5     2   161     3   168     2   185 0.85 KR domain
Epimerase            PF01370.16   236 seq63_BIOID50641     -            247   1.1e-05   24.8   0.8   1   1   7.3e-09   2.5e-05   23.7   0.3     1   171     4   190     4   210 0.72 NAD dependent epimerase/dehydratase family
TraL                 PF07178.6     95 seq64_BIOID50641     -             93   3.4e-15   55.7   0.0   1   1   2.8e-19   3.8e-15   55.5   0.0     3    79     4    80     2    92 0.90 TraL protein
Thymidylat_synt      PF00303.14   266 seq65_BIOID50641     -            326   7.4e-53  179.1   0.0   1   1   6.6e-57     9e-53  178.9   0.0     3   244    13   254    11   276 0.91 Thymidylate synthase
Terminase_3          PF04466.8    387 seq66_BIOID50641     -            199   4.8e-28   98.2   0.0   1   1   3.8e-32   5.2e-28   98.0   0.0   265   387     6   181     1   181 0.95 Phage terminase large subunit
Phage_holin_2        PF04550.7     90 seq68_BIOID50641     -             93   6.6e-40  134.9   4.6   1   1   5.4e-44   7.4e-40  134.8   3.2     1    89     1    89     1    90 0.98 Phage holin family 2
MurB_C               PF02873.11   105 seq69_BIOID50641     -            342   5.3e-42  141.7   0.0   1   1   1.3e-45   9.1e-42  140.9   0.0     1   105   203   330   203   330 0.99 UDP-N-acetylenolpyruvoylglucosamine reductase, C-terminal domain
FAD_binding_4        PF01565.18   139 seq69_BIOID50641     -            342   7.3e-28   96.6   0.0   1   1   8.6e-31   5.9e-27   93.7   0.0     2   138    18   149    17   150 0.91 FAD binding domain
PAS_6                PF08348.6    118 seq72_BIOID50641     -            244   2.2e-39  133.5   0.1   1   1     6e-43   4.1e-39  132.6   0.1     1   114    32   144    32   148 0.96 YheO-like PAS domain
HTH_22               PF13309.1     64 seq72_BIOID50641     -            244   1.4e-21   75.8   0.4   1   1   3.4e-25   2.3e-21   75.1   0.3     1    64   169   232   169   232 0.98 HTH domain
Ldr_toxin            PF13940.1     35 seq74_BIOID50641     -             35   3.3e-25   87.4   1.7   1   1   2.6e-29   3.5e-25   87.3   1.2     1    35     1    35     1    35 1.00 Toxin Ldr, type I toxin-antitoxin system
Tautomerase          PF01361.16    60 seq75_BIOID50641     -             88   5.8e-14   51.3   0.0   1   1     6e-18   8.2e-14   50.8   0.0     1    51    15    66    15    68 0.98 Tautomerase enzyme
DUF1219              PF06755.7    117 seq76_BIOID50641     -            125   5.3e-59  196.7   0.0   1   1   4.5e-63   6.1e-59  196.5   0.0     1   113     1   113     1   123 0.98 Protein of unknown function (DUF1219)
Thiolase_N           PF00108.18   264 seq77_BIOID50641     -            436   4.7e-66  222.3   0.5   1   1   1.4e-69   6.4e-66  221.9   0.3     3   264    14   288    12   288 0.97 Thiolase, N-terminal domain
Thiolase_C           PF02803.13   123 seq77_BIOID50641     -            436   5.5e-37  125.8   0.7   1   1   3.4e-40   1.5e-36  124.3   0.1     3   122   297   434   295   435 0.98 Thiolase, C-terminal domain
Aminotran_1_2        PF00155.16   363 seq79_BIOID50641     -            417     1e-21   77.2   0.0   1   1   2.4e-25   3.3e-21   75.5   0.0   126   348   165   391    33   405 0.79 Aminotransferase class I and II
DUF1722              PF08349.6    117 seq81_BIOID50641     -            169   7.6e-38  128.8   0.1   1   1   6.8e-42   9.3e-38  128.6   0.0     1   116    41   157    41   158 0.98 Protein of unknown function (DUF1722)
DEDD_Tnp_IS110       PF01548.12   144 seq82_BIOID50641     -            339   1.3e-28   99.3   0.2   1   1   1.9e-32   1.3e-28   99.3   0.1     2   143     6   136     5   137 0.95 Transposase
Transposase_20       PF02371.11    87 seq82_BIOID50641     -            339   4.8e-25   87.3   0.1   1   1   1.6e-28   1.1e-24   86.2   0.1     1    76   210   285   210   297 0.93 Transposase IS116/IS110/IS902 family
LuxS                 PF02664.10   157 seq86_BIOID50641     -            171   3.6e-77  257.2   0.0   1   1     3e-81   4.1e-77  257.0   0.0     2   156     3   161     2   162 0.98 S-Ribosylhomocysteinase (LuxS)
Bax1-I               PF01027.15   205 seq87_BIOID50641     -            219   9.5e-40  136.2  32.5   1   1     8e-44   1.1e-39  136.0  22.5     2   205    19   213    18   213 0.86 Inhibitor of apoptosis-promoting Bax1
Transp_cyt_pur       PF02133.10   439 seq88_BIOID50641     -            419   1.2e-83  281.0  48.4   1   1   9.7e-88   1.3e-83  280.8  33.5     1   438    11   397    11   398 0.98 Permease for cytosine/purines, uracil, thiamine, allantoin
SpoU_methylase       PF00588.14   142 seq89_BIOID50641     -            245   1.2e-31  109.3   0.1   1   1   1.3e-35   1.8e-31  108.8   0.1     2   142     5   154     4   154 0.89 SpoU rRNA Methylase family
Fer2_2               PF01799.15    75 seq90_BIOID50641     -            229   5.6e-31  106.1   1.4   1   1   2.4e-34   1.7e-30  104.6   0.1     1    74   133   221   133   222 0.97 [2Fe-2S] binding domain
Fer2                 PF00111.22    78 seq90_BIOID50641     -            229   1.9e-11   43.4   1.0   1   1   2.7e-15   1.9e-11   43.4   0.7     2    73    66   119    65   127 0.83 2Fe-2S iron-sulfur cluster binding domain
Sugar_tr             PF00083.19   451 seq92_BIOID50641     -            459   3.4e-39  134.5  36.5   1   2   1.5e-31   6.7e-28   97.3   6.3     3   194    51   248    49   250 0.90 Sugar (and other) transporter
Sugar_tr             PF00083.19   451 seq92_BIOID50641     -            459   3.4e-39  134.5  36.5   2   2   4.9e-16   2.3e-12   46.1  12.5   225   433   250   448   241   458 0.70 Sugar (and other) transporter
MFS_1                PF07690.11   354 seq92_BIOID50641     -            459   8.3e-31  106.8  61.3   1   1     2e-30   8.9e-27   93.6  23.8    31   347    89   409    55   416 0.77 Major Facilitator Superfamily
MFS_2                PF13347.1    427 seq92_BIOID50641     -            459   7.8e-07   27.7  23.8   1   1   1.7e-10   7.8e-07   27.7  16.5    53   335   102   384    66   396 0.72 MFS/sugar transport protein
UDPG_MGDP_dh_N       PF03721.9    185 seq93_BIOID50641     -            388   2.7e-40  137.6   0.1   1   1   9.6e-44   4.4e-40  136.9   0.0     1   182     1   170     1   175 0.93 UDP-glucose/GDP-mannose dehydrogenase family, NAD binding domain
UDPG_MGDP_dh         PF00984.14    96 seq93_BIOID50641     -            388   5.1e-27   93.8   0.0   1   1   2.8e-30   1.3e-26   92.5   0.0     2    94   191   281   190   283 0.92 UDP-glucose/GDP-mannose dehydrogenase family, central domain
UDPG_MGDP_dh_C       PF03720.10   106 seq93_BIOID50641     -            388   1.4e-10   41.1   0.4   1   1     6e-12   2.7e-08   33.7   0.0     2    82   301   375   300   384 0.89 UDP-glucose/GDP-mannose dehydrogenase family, UDP binding domain
GFO_IDH_MocA         PF01408.17   120 seq94_BIOID50641     -            328     1e-21   77.5   0.1   1   1   2.4e-25   1.6e-21   76.9   0.0     1   120     2   119     2   119 0.96 Oxidoreductase family, NAD-binding Rossmann fold
GFO_IDH_MocA_C       PF02894.12   115 seq94_BIOID50641     -            328   1.5e-10   40.7   0.0   1   1   1.2e-13   8.2e-10   38.3   0.0    37   113   161   237   136   239 0.81 Oxidoreductase family, C-terminal alpha/beta domain
DUF21                PF01595.15   183 seq98_BIOID50641     -            447   2.4e-44  150.7   3.6   1   1   8.2e-48   3.7e-44  150.0   2.5     3   183     5   197     3   197 0.98 Domain of unknown function DUF21
CorC_HlyC            PF03471.12    81 seq98_BIOID50641     -            447   2.8e-23   81.4   0.1   1   1   1.3e-26     6e-23   80.3   0.0     2    80   347   425   346   426 0.94 Transporter associated domain
CBS                  PF00571.23    57 seq98_BIOID50641     -            447   5.5e-11   41.8   0.7   1   2   4.9e-07    0.0022   17.4   0.0     9    56   222   270   215   271 0.80 CBS domain
CBS                  PF00571.23    57 seq98_BIOID50641     -            447   5.5e-11   41.8   0.7   2   2   2.7e-08   0.00012   21.5   0.0     9    55   286   332   280   334 0.91 CBS domain
Fer2_BFD             PF04324.10    55 seq101_BIOID50641    -             64   7.6e-14   51.3   0.2   1   1   6.7e-18   9.1e-14   51.1   0.1     1    53     1    52     1    54 0.94 BFD-like [2Fe-2S] binding domain
Rrf2                 PF02082.15    83 seq102_BIOID50641    -            162   1.6e-27   95.2   0.0   1   1   2.1e-31   2.8e-27   94.5   0.0     1    83     1    83     1    83 0.99 Transcriptional regulator
TrkH                 PF02386.11   339 seq104_BIOID50641    -            485   1.3e-73  247.4  21.1   1   1   9.6e-78   1.3e-73  247.4  14.7     2   339   156   483   155   483 0.99 Cation transport protein
Fic                  PF02661.13    97 seq105_BIOID50641    -            200     1e-14   54.8   0.1   1   1   1.5e-18     2e-14   53.9   0.0     6    96    58   152    55   153 0.96 Fic/DOC family
Fimbrial             PF00419.15   145 seq107_BIOID50641    -            180   4.6e-13   49.4   0.7   1   1   4.2e-17   5.8e-13   49.1   0.5     2   143    31   178    30   180 0.79 Fimbrial protein
LppC                 PF04348.8    536 seq109_BIOID50641    -            296     6e-77  259.3   0.2   1   1   4.9e-81   6.7e-77  259.1   0.2   282   536     1   290     1   290 0.97 LppC putative lipoprotein
Sigma70_r4_2         PF08281.7     54 seq110_BIOID50641    -            173   2.5e-15   55.5   0.4   1   1   1.5e-18   5.1e-15   54.5   0.0     2    54   112   164   111   164 0.97 Sigma-70, region 4
Sigma70_r2           PF04542.9     71 seq110_BIOID50641    -            173   8.4e-12   44.4   0.2   1   1   3.6e-15   1.2e-11   43.9   0.1     1    69    16    81    16    83 0.90 Sigma-70 region 2
Sigma70_r4           PF04545.11    50 seq110_BIOID50641    -            173   7.6e-08   31.4   0.0   1   1   4.6e-11   1.6e-07   30.4   0.0     2    47   118   163   117   164 0.95 Sigma-70, region 4
Sigma70_ECF          PF07638.6    185 seq110_BIOID50641    -            173     4e-05   23.2   0.1   1   1   2.7e-08   9.1e-05   22.0   0.1    53   172    42   157    11   164 0.76 ECF sigma factor
LPP                  PF04728.8     11 seq111_BIOID50641    -             78   5.8e-11   41.3  16.8   1   2   4.2e-10   5.8e-06   25.7   1.0     1    11    24    34    24    34 0.99 Repeated sequence found in lipoprotein LPP
LPP                  PF04728.8     11 seq111_BIOID50641    -             78   5.8e-11   41.3  16.8   2   2   6.3e-10   8.6e-06   25.1   2.1     1    11    38    48    38    48 0.99 Repeated sequence found in lipoprotein LPP
Ribosomal_S30AE      PF02482.14    94 seq112_BIOID50641    -            113   3.8e-29  100.7   0.1   1   1   3.5e-33   4.8e-29  100.4   0.1     2    92     3    93     2    95 0.97 Sigma 54 modulation protein / S30EA ribosomal protein
SecE                 PF00584.15    57 seq113_BIOID50641    -            127   2.4e-21   74.9   1.0   1   1   1.8e-25   2.4e-21   74.9   0.7     2    56    68   122    67   123 0.97 SecE/Sec61-gamma subunits of protein translocation complex
RNA_pol_Rpb2_6       PF00562.23   386 seq115_BIOID50641    -           1342  4.7e-162  539.0   0.0   1   1  3.5e-162  7.9e-159  528.4   0.1     2   386   716  1264   715  1264 0.98 RNA polymerase Rpb2, domain 6
RNA_pol_Rpb2_7       PF04560.15    83 seq115_BIOID50641    -           1342   5.7e-32  109.6   0.1   1   1   8.2e-35   1.9e-31  108.0   0.0     1    82  1266  1341  1266  1342 0.98 RNA polymerase Rpb2, domain 7
RNA_pol_Rpb2_3       PF04565.11    68 seq115_BIOID50641    -           1342   7.1e-30  102.4   0.0   1   1   7.4e-33   1.7e-29  101.2   0.0     1    68   513   582   513   582 0.98 RNA polymerase Rpb2, domain 3
RNA_pol_Rpb2_45      PF10385.4     66 seq115_BIOID50641    -           1342   4.6e-29   99.9   0.3   1   1   1.5e-31   3.5e-28   97.0   0.2     1    66   591   656   591   656 1.00 RNA polymerase beta subunit external 1 domain
RNA_pol_Rpb2_1       PF04563.10   203 seq115_BIOID50641    -           1342   1.5e-26   92.4   0.0   1   1   1.4e-29   3.1e-26   91.4   0.0     2   203    27   509    26   509 0.98 RNA polymerase beta subunit
RNA_pol_Rpb2_2       PF04561.9    190 seq115_BIOID50641    -           1342   1.6e-25   89.5   0.9   1   2   8.4e-11   1.9e-07   30.5   0.0     1    74   151   225   151   276 0.82 RNA polymerase Rpb2, domain 2
RNA_pol_Rpb2_2       PF04561.9    190 seq115_BIOID50641    -           1342   1.6e-25   89.5   0.9   2   2   1.9e-18   4.4e-15   55.4   0.0    80   190   340   454   329   454 0.88 RNA polymerase Rpb2, domain 2
HAD_2                PF13419.1    176 seq118_BIOID50641    -            188     1e-25   90.9   0.1   1   1   2.5e-29   1.1e-25   90.7   0.1     1   174     8   183     8   185 0.88 Haloacid dehalogenase-like hydrolase
Hydrolase            PF00702.21   204 seq118_BIOID50641    -            188   4.9e-14   53.2   0.1   1   1   1.5e-17   6.7e-14   52.7   0.0     4   204     8   179     5   179 0.89 haloacid dehalogenase-like hydrolase
Hydrolase_like       PF13242.1     75 seq118_BIOID50641    -            188   2.1e-06   27.2   0.1   1   1   1.1e-09   4.9e-06   26.0   0.0     3    48   141   185   139   186 0.94 HAD-hyrolase-like
DnaB_C               PF03796.10   265 seq122_BIOID50641    -            458     1e-85  286.6   0.1   1   1   3.3e-89   1.5e-85  286.1   0.0     2   257   171   426   170   434 0.96 DnaB-like helicase C terminal domain
AAA_25               PF13481.1    194 seq122_BIOID50641    -            458   1.2e-13   50.7   0.7   1   1   8.4e-17   3.8e-13   49.1   0.2    13   187   168   352   156   358 0.86 AAA domain
DnaB                 PF00772.16   103 seq122_BIOID50641    -            458   5.6e-13   48.5   0.0   1   1   2.7e-16   1.2e-12   47.4   0.0     6   103     3    95     1    95 0.93 DnaB-like helicase N terminal domain
SDF                  PF00375.13   390 seq127_BIOID50641    -            414   1.5e-63  214.8  34.9   1   1   1.3e-67   1.8e-63  214.5  24.2     1   385    18   397    18   401 0.89 Sodium:dicarboxylate symporter family
HTH_AraC             PF00165.18    42 seq129_BIOID50641    -            274   9.5e-20   69.6   0.7   1   2   1.1e-09   7.5e-06   25.4   0.0     1    41   151   190   151   191 0.93 Bacterial regulatory helix-turn-helix proteins, AraC family
HTH_AraC             PF00165.18    42 seq129_BIOID50641    -            274   9.5e-20   69.6   0.7   2   2   4.8e-15   3.3e-11   42.5   0.1     7    41   205   240   204   241 0.95 Bacterial regulatory helix-turn-helix proteins, AraC family
HTH_18               PF12833.2     81 seq129_BIOID50641    -            274   2.8e-16   59.2   0.1   1   1   7.3e-20     5e-16   58.4   0.1     1    81   164   242   164   242 0.96 Helix-turn-helix domain
MFS_1                PF07690.11   354 seq134_BIOID50641    -            396     2e-39  135.2  46.6   1   1   4.4e-43     2e-39  135.2  32.3     2   352    16   351    15   353 0.83 Major Facilitator Superfamily
MFS_3                PF05977.8    524 seq134_BIOID50641    -            396   6.8e-08   30.9   6.3   1   1   1.5e-11   6.8e-08   30.9   4.3    32   206    32   201     5   207 0.84 Transmembrane secretion effector
TRI12                PF06609.8    599 seq134_BIOID50641    -            396   2.8e-06   25.7   4.5   1   1   6.2e-10   2.8e-06   25.7   3.1    87   212    54   179    14   190 0.80 Fungal trichothecene efflux pump (TRI12)
TraE                 PF05309.6    187 seq135_BIOID50641    -            208   2.1e-11   43.2   0.0   1   1     2e-15   2.8e-11   42.8   0.0    28   172    27   170    15   180 0.82 TraE protein
DSRB                 PF10781.4     62 seq139_BIOID50641    -             62   3.6e-41  138.3   0.2   1   1   2.8e-45   3.9e-41  138.2   0.1     1    61     1    61     1    62 0.98 Dextransucrase DSRB
OEP                  PF02321.13   188 seq143_BIOID50641    -            478   8.1e-32  110.2  24.3   1   2   5.2e-23   7.1e-19   68.0   6.2     3   188    69   266    67   266 0.96 Outer membrane efflux protein
OEP                  PF02321.13   188 seq143_BIOID50641    -            478   8.1e-32  110.2  24.3   2   2     5e-17   6.9e-13   48.4   5.1     7   188   293   473   287   473 0.92 Outer membrane efflux protein
GCS2                 PF04107.8    288 seq144_BIOID50641    -            372   4.5e-94  314.6   0.0   1   1   9.1e-98   1.3e-93  313.2   0.0     1   288    14   292    14   292 0.99 Glutamate-cysteine ligase family 2(GCS2)
HATPase_c_3          PF13589.1    137 seq145_BIOID50641    -            652   3.2e-29  101.1   0.3   1   1     1e-32   7.1e-29  100.0   0.2     2   114    22   139    21   158 0.84 Histidine kinase-, DNA gyrase B-, and HSP90-like ATPase
HATPase_c            PF02518.21   111 seq145_BIOID50641    -            652   2.9e-06   26.8   0.0   1   1   1.5e-09     1e-05   25.1   0.0     9    97    27   121    24   162 0.84 Histidine kinase-, DNA gyrase B-, and HSP90-like ATPase
HTH_3                PF01381.17    55 seq146_BIOID50641    -             99   6.4e-09   35.4   0.0   1   1   1.4e-12   9.5e-09   34.8   0.0     4    46    12    54     9    60 0.92 Helix-turn-helix
Trp_Tyr_perm         PF03222.8    394 seq147_BIOID50641    -            403  7.8e-144  479.2  31.1   1   1  1.3e-147  8.8e-144  479.0  21.6     2   393     2   390     1   391 0.99 Tryptophan/tyrosine permease family
Aa_trans             PF01490.13   410 seq147_BIOID50641    -            403   9.7e-11   40.6  21.5   1   1   1.4e-14   9.7e-11   40.6  14.9     6   249     6   237     1   239 0.83 Transmembrane amino acid transporter protein
Potass_KdpF          PF09604.5     25 seq148_BIOID50641    -             67     6e-06   25.8   5.9   1   1   4.4e-10     6e-06   25.8   4.1     2    25    44    67    43    67 0.95 F subunit of K+-transporting ATPase (Potass_KdpF)
AAA_21               PF13304.1    303 seq150_BIOID50641    -            586   2.6e-17   63.5  26.1   1   1   5.8e-15   2.6e-11   43.8  10.5   102   302   280   508   223   509 0.61 AAA domain
AAA_15               PF13175.1    415 seq150_BIOID50641    -            586   3.8e-12   45.8  27.3   1   1   2.5e-15   1.1e-11   44.3  18.9     7   415    28   508    22   508 0.72 AAA ATPase domain
HTH_19               PF12844.2     64 seq152_BIOID50641    -             97   9.1e-09   35.1   0.0   1   1   1.7e-12   1.2e-08   34.8   0.0     2    47     5    50     4    69 0.86 Helix-turn-helix domain
HTH_3                PF01381.17    55 seq152_BIOID50641    -             97   3.9e-06   26.4   0.0   1   1   9.1e-10   6.2e-06   25.8   0.0     1    44     7    50     7    52 0.97 Helix-turn-helix
MerR_1               PF13411.1     69 seq153_BIOID50641    -            141   5.8e-21   73.9   0.5   1   1   2.1e-24   9.7e-21   73.2   0.3     1    67     2    69     2    70 0.95 MerR HTH family regulatory protein
MerR-DNA-bind        PF09278.6     65 seq153_BIOID50641    -            141   1.3e-20   73.4   6.9   1   1   4.3e-24     2e-20   72.8   4.8     1    65    45   110    45   110 0.97 MerR, DNA binding
MerR                 PF00376.18    38 seq153_BIOID50641    -            141   1.8e-12   46.4   0.0   1   1   7.2e-16   3.3e-12   45.6   0.0     1    38     3    40     3    40 0.99 MerR family regulatory protein
Ferritin             PF00210.19   142 seq155_BIOID50641    -            158   1.7e-35  121.7   2.9   1   1   1.5e-39     2e-35  121.4   2.0     1   141     8   143     8   144 0.96 Ferritin-like domain
DUF957               PF06117.6     65 seq157_BIOID50641    -            140     1e-34  117.7   0.4   1   1   1.3e-38   1.8e-34  116.9   0.3     1    65    76   140    76   140 0.98 Enterobacterial protein of unknown function (DUF957)
HTH_3                PF01381.17    55 seq158_BIOID50641    -             71   4.5e-12   45.4   0.0   1   1   1.3e-15   5.8e-12   45.1   0.0     1    49     4    52     4    55 0.96 Helix-turn-helix
HTH_31               PF13560.1     64 seq158_BIOID50641    -             71   4.2e-08   33.1   0.0   1   1     1e-11   4.7e-08   32.9   0.0     6    54     4    51     2    63 0.90 Helix-turn-helix domain
HTH_19               PF12844.2     64 seq158_BIOID50641    -             71     1e-07   31.7   0.0   1   1   2.6e-11   1.2e-07   31.5   0.0     2    43     2    43     2    63 0.86 Helix-turn-helix domain
FMN_red              PF03358.10   152 seq160_BIOID50641    -            198   8.1e-15   54.5   0.0   1   1   3.1e-18   1.1e-14   54.1   0.0    14   144    13   143     2   149 0.85 NADPH-dependent FMN reductase
Flavodoxin_1         PF00258.20   143 seq160_BIOID50641    -            198   2.8e-11   43.4   0.1   1   1   1.4e-14   4.8e-11   42.7   0.0     1   138     6   130     6   135 0.81 Flavodoxin
Flavodoxin_2         PF02525.12   199 seq160_BIOID50641    -            198     1e-05   25.0   0.0   1   1   3.9e-09   1.3e-05   24.6   0.0     2   138     3   117     2   147 0.74 Flavodoxin-like fold
Dam                  PF05869.6    181 seq161_BIOID50641    -            217   1.6e-65  219.7   0.0   1   1   1.4e-69   1.9e-65  219.5   0.0     2   181    15   207    14   207 0.98 DNA N-6-adenine-methyltransferase (Dam)
FhuF                 PF06276.7    163 seq162_BIOID50641    -            262   5.5e-30  104.3   0.5   1   1   1.4e-33   9.4e-30  103.6   0.4     1   154    93   230    93   239 0.91 Ferric iron reductase FhuF-like transporter
FhuF_C               PF11575.3     22 seq162_BIOID50641    -            262   7.2e-08   31.7   6.5   1   1   1.8e-11   1.2e-07   31.0   4.5     1    22   241   262   241   262 0.96 FhuF 2Fe-2S C-terminal domain
RNase_T              PF00929.19   164 seq164_BIOID50641    -            215   9.4e-37  126.7   0.1   1   1   7.9e-41   1.1e-36  126.5   0.0     1   164    20   194    20   194 0.96 Exonuclease
tRNA-synt_1c         PF00749.16   314 seq166_BIOID50641    -            471  5.1e-126  419.4   0.0   1   1  5.9e-130  8.1e-126  418.8   0.0     1   314     2   305     2   305 0.99 tRNA synthetases class I (E and Q), catalytic domain
Porin_1              PF00267.16   337 seq168_BIOID50641    -            362  5.3e-128  426.8  27.9   1   1  8.8e-132    6e-128  426.7  19.3     1   337    28   362    28   362 0.97 Gram-negative porin
Porin_4              PF13609.1    311 seq168_BIOID50641    -            362   2.2e-18   66.7  44.5   1   1   6.1e-22   4.1e-18   65.8  30.9     6   303    13   335     7   362 0.73 Gram-negative porin
Alpha-amylase        PF00128.19   316 seq171_BIOID50641    -            320   9.2e-07   28.4   0.0   1   1   1.1e-10   1.5e-06   27.7   0.0    21    78   245   314   229   319 0.85 Alpha amylase, catalytic domain
NAD_synthase         PF02540.12   242 seq172_BIOID50641    -            275   1.2e-78  263.2   0.0   1   1   1.1e-82   1.4e-78  262.9   0.0     2   242    23   265    22   265 0.98 NAD synthase
DEAD                 PF00270.24   173 seq173_BIOID50641    -            732   7.2e-19   67.7   0.0   1   1   5.1e-22   2.3e-18   66.1   0.0     4   168   203   362   200   367 0.83 DEAD/DEAH box helicase
Helicase_C           PF00271.26    78 seq173_BIOID50641    -            732   1.1e-10   41.1   0.0   1   1     3e-11   1.4e-07   31.1   0.0    22    78   521   589   503   589 0.84 Helicase conserved C-terminal domain
ResIII               PF04851.10   184 seq173_BIOID50641    -            732   3.3e-10   39.9   0.0   1   1     2e-13   9.2e-10   38.5   0.0     3   182   198   359   196   361 0.79 Type III restriction enzyme, res subunit
Methyltransf_25      PF13649.1    101 seq176_BIOID50641    -            120   6.8e-09   35.8   0.0   1   1   5.8e-13   7.9e-09   35.6   0.0     1    74     7    74     7   101 0.86 Methyltransferase domain
DUF2057              PF09829.4    189 seq177_BIOID50641    -            220     8e-48  162.4   0.0   1   1   6.7e-52   9.1e-48  162.3   0.0     2   189    22   213    21   213 0.98 Uncharacterized protein conserved in bacteria (DUF2057)
LrgA                 PF03788.9     96 seq178_BIOID50641    -            135   5.1e-29   99.7  10.2   1   1   4.9e-33   6.6e-29   99.3   7.0     1    94    24   117    24   119 0.98 LrgA family
HD                   PF01966.17   122 seq184_BIOID50641    -            231   1.6e-14   53.8   0.5   1   1   2.5e-18   3.5e-14   52.7   0.4     4   121    29   131    27   132 0.90 HD domain
SBP_bac_5            PF00496.17   374 seq186_BIOID50641    -            535    2e-107  359.1   7.1   1   1  1.8e-111  2.5e-107  358.8   4.9     1   372    73   453    73   455 0.94 Bacterial extracellular solute-binding proteins, family 5 Middle
DUF2810              PF10928.3     54 seq187_BIOID50641    -            120   3.1e-32  109.9   2.6   1   1   2.4e-36   3.3e-32  109.8   1.1     1    53    66   118    66   119 0.96 Protein of unknown function (DUF2810)
KdpA                 PF03814.10   552 seq188_BIOID50641    -            557  5.2e-245  813.5  29.2   1   1  4.3e-249  5.9e-245  813.3  20.3     1   552     9   557     9   557 0.99 Potassium-transporting ATPase A subunit
DUF1795              PF08786.6    130 seq189_BIOID50641    -            153   1.1e-29  102.7   0.1   1   1   9.4e-34   1.3e-29  102.5   0.0     1   130     7   138     7   138 0.93 Domain of unknown function (DUF1795)
NusG                 PF02357.14    92 seq190_BIOID50641    -            181   5.3e-25   87.3   0.0   1   1   1.1e-28   7.7e-25   86.8   0.0     1    92     7   106     7   106 0.93 Transcription termination factor nusG
KOW                  PF00467.24    32 seq190_BIOID50641    -            181   1.3e-08   33.9   0.1   1   1   9.1e-12   6.2e-08   31.7   0.0     1    28   130   161   130   165 0.86 KOW motif
NadA                 PF02445.11   296 seq191_BIOID50641    -            347  1.9e-104  348.5   0.0   1   1  1.6e-108  2.2e-104  348.3   0.0     2   295    31   340    30   341 0.98 Quinolinate synthetase A protein
FAD_binding_7        PF03441.9    277 seq194_BIOID50641    -            472  1.2e-107  359.1   0.8   1   1  2.2e-111  1.5e-107  358.8   0.6     3   276   205   468   203   469 0.96 FAD binding domain of DNA photolyase
DNA_photolyase       PF00875.13   165 seq194_BIOID50641    -            472   5.4e-46  156.2   0.2   1   1   1.8e-49   1.2e-45  155.0   0.1     2   159     5   168     4   174 0.93 DNA photolyase
Porin_1              PF00267.16   337 seq195_BIOID50641    -            365  3.4e-145  483.4  27.8   1   1  2.8e-149  3.9e-145  483.2  19.3     1   337    29   365    29   365 0.98 Gram-negative porin
AAA_32               PF13654.1    509 seq196_BIOID50641    -            586     1e-17   63.9   0.0   1   1     2e-21   1.4e-17   63.4   0.0   322   466   140   281    68   311 0.86 AAA domain
Lon_C                PF05362.8    205 seq196_BIOID50641    -            586   2.2e-10   40.1   0.0   1   1     5e-14   3.4e-10   39.4   0.0   108   203   435   541   431   543 0.81 Lon protease (S16) C-terminal proteolytic domain
Response_reg         PF00072.19   112 seq197_BIOID50641    -            232   5.1e-29  100.4   0.4   1   1   1.2e-32     8e-29   99.8   0.3     1   112     4   112     4   112 0.98 Response regulator receiver domain
Trans_reg_C          PF00486.23    77 seq197_BIOID50641    -            232   1.4e-21   76.0   0.0   1   1   5.1e-25   3.5e-21   74.7   0.0     1    77   152   228   152   228 0.95 Transcriptional regulatory protein, C terminal
tRNA-synt_1e         PF01406.14   301 seq198_BIOID50641    -            461  4.5e-144  479.0   0.1   1   1  2.1e-147  5.7e-144  478.6   0.1     2   300    15   313    14   314 0.99 tRNA synthetases class I (C) catalytic domain
DALR_2               PF09190.6     63 seq198_BIOID50641    -            461     2e-26   91.9   1.7   1   1   7.1e-30     2e-26   91.9   1.2     1    63   341   402   341   402 0.99 DALR domain
tRNA-synt_1g         PF09334.6    391 seq198_BIOID50641    -            461   2.2e-16   59.4   1.6   1   2   3.9e-10   1.1e-06   27.5   0.1    13   112    35   133    29   147 0.82 tRNA synthetases class I (M)
tRNA-synt_1g         PF09334.6    391 seq198_BIOID50641    -            461   2.2e-16   59.4   1.6   2   2   3.1e-11   8.6e-08   31.1   0.1   312   373   251   311   231   317 0.85 tRNA synthetases class I (M)
tRNA-synt_1f         PF01921.13   360 seq198_BIOID50641    -            461   1.7e-07   30.1   0.0   1   1     2e-08   5.6e-05   21.8   0.0   276   317   261   301   214   329 0.85 tRNA synthetases class I (K)
tRNA-synt_1          PF00133.17   601 seq198_BIOID50641    -            461   1.1e-06   26.8   0.2   1   1   3.5e-09   9.5e-06   23.7   0.0   515   596   221   300   206   305 0.81 tRNA synthetases class I (I, L, M and V)
Ribul_P_3_epim       PF00834.14   201 seq200_BIOID50641    -            225   1.6e-93  311.2   0.0   1   1   2.8e-97   1.9e-93  311.0   0.0     2   200     6   205     5   206 0.99 Ribulose-phosphate 3 epimerase family
Response_reg         PF00072.19   112 seq201_BIOID50641    -            239   2.6e-29  101.3   0.0   1   1   5.4e-33   3.7e-29  100.8   0.0     1   111     7   116     7   117 0.99 Response regulator receiver domain
Trans_reg_C          PF00486.23    77 seq201_BIOID50641    -            239   5.2e-23   80.6   0.0   1   1   2.1e-26   1.4e-22   79.2   0.0     2    77   157   232   156   232 0.98 Transcriptional regulatory protein, C terminal
DUF177               PF02620.12   119 seq202_BIOID50641    -            173   4.8e-23   81.3   0.7   1   1   5.4e-27   7.4e-23   80.7   0.5     1   119    61   171    61   171 0.90 Uncharacterized ACR, COG1399
PQQ                  PF01011.16    38 seq203_BIOID50641    -            796   6.7e-55  179.9   7.8   1   5   1.7e-11   7.8e-08   31.3   0.0     2    34   226   258   225   262 0.88 PQQ enzyme repeat
PQQ                  PF01011.16    38 seq203_BIOID50641    -            796   6.7e-55  179.9   7.8   2   5   2.5e-08   0.00011   21.3   0.0     8    33   361   386   353   390 0.84 PQQ enzyme repeat
PQQ                  PF01011.16    38 seq203_BIOID50641    -            796   6.7e-55  179.9   7.8   3   5   1.2e-11   5.6e-08   31.8   0.0     8    37   439   468   436   469 0.91 PQQ enzyme repeat
PQQ                  PF01011.16    38 seq203_BIOID50641    -            796   6.7e-55  179.9   7.8   4   5   2.7e-11   1.2e-07   30.7   0.0     3    36   662   696   660   698 0.91 PQQ enzyme repeat
PQQ                  PF01011.16    38 seq203_BIOID50641    -            796   6.7e-55  179.9   7.8   5   5   5.8e-10   2.6e-06   26.5   0.0     2    38   722   759   721   759 0.93 PQQ enzyme repeat
PQQ_2                PF13360.1    238 seq203_BIOID50641    -            796   1.9e-28   99.4   0.0   1   2   4.4e-16     2e-12   46.9   0.0    24   149   213   380   183   392 0.78 PQQ-like domain
PQQ_2                PF13360.1    238 seq203_BIOID50641    -            796   1.9e-28   99.4   0.0   2   2   9.1e-11   4.2e-07   29.5   0.0     4    86   671   774   669   780 0.77 PQQ-like domain
BPD_transp_1         PF00528.17   185 seq208_BIOID50641    -            224   1.2e-18   67.2  19.4   1   1   1.1e-22   1.5e-18   66.8  13.5     1   183    34   223    12   224 0.92 Binding-protein-dependent transport system inner membrane component
Usher                PF00577.15   552 seq210_BIOID50641    -            838  4.5e-208  692.3  27.4   1   1  9.9e-212  4.5e-208  692.3  19.0     1   552   206   748   206   748 0.99 Type VII secretion system (T7SS), usher protein
PapC_N               PF13954.1    146 seq210_BIOID50641    -            838   1.2e-46  157.8   0.0   1   1   5.5e-50   2.5e-46  156.7   0.0     1   146    43   192    43   192 0.98 PapC N-terminal domain
PapC_C               PF13953.1     68 seq210_BIOID50641    -            838   5.1e-21   73.9   0.1   1   1   2.6e-24   1.2e-20   72.8   0.1     2    67   759   825   758   826 0.95 PapC C-terminal domain
FecR                 PF04773.8     98 seq211_BIOID50641    -            317   2.7e-17   62.6   0.8   1   1   3.1e-21   4.3e-17   62.0   0.6     2    98   110   203   109   203 0.90 FecR protein
Phage_integrase      PF00589.17   173 seq214_BIOID50641    -            336   1.2e-25   90.0   0.1   1   1   2.4e-29   3.3e-25   88.6   0.1     2   171   174   318   173   320 0.94 Phage integrase family
Aminotran_5          PF00266.14   371 seq215_BIOID50641    -            411   7.6e-93  311.0   0.0   1   1     2e-96     9e-93  310.8   0.0     1   370    12   375    12   376 0.97 Aminotransferase class-V
Beta_elim_lyase      PF01212.16   290 seq215_BIOID50641    -            411     5e-07   29.0   0.1   1   1   1.6e-10   7.3e-07   28.5   0.1    34   231    61   246    46   304 0.75 Beta-eliminating lyase
Cys_Met_Meta_PP      PF01053.15   386 seq215_BIOID50641    -            411   9.2e-06   24.0   0.0   1   1   5.3e-09   2.4e-05   22.6   0.0    58   185    59   195    32   218 0.76 Cys/Met metabolism PLP-dependent enzyme
CSD                  PF00313.17    66 seq218_BIOID50641    -             71   6.8e-32  108.9   0.5   1   1   5.4e-36   7.4e-32  108.8   0.3     1    64     5    68     5    70 0.98 'Cold-shock' DNA-binding domain
Phage_integrase      PF00589.17   173 seq220_BIOID50641    -            337   5.2e-33  114.0   0.0   1   1   6.6e-37     9e-33  113.2   0.0     2   171   164   309   163   311 0.91 Phage integrase family
YicC_N               PF03755.8    159 seq223_BIOID50641    -            287   2.6e-49  167.0   0.1   1   1   3.8e-53   2.6e-49  167.0   0.1     1   158     2   154     2   155 0.96 YicC-like family, N-terminal region
DUF1732              PF08340.6     87 seq223_BIOID50641    -            287     2e-34  117.1   7.3   1   1   2.9e-38     2e-34  117.1   5.0     1    87   202   287   202   287 0.97 Domain of unknown function (DUF1732)
DUF204               PF02659.10    67 seq225_BIOID50641    -            206   9.1e-39  131.3  23.3   1   2   1.2e-24   1.7e-20   72.7   1.6     1    67    31    99    31    99 0.98 Domain of unknown function DUF
DUF204               PF02659.10    67 seq225_BIOID50641    -            206   9.1e-39  131.3  23.3   2   2   5.6e-22   7.6e-18   64.2   9.2     1    67   133   196   133   196 0.99 Domain of unknown function DUF
SNARE_assoc          PF09335.6    123 seq226_BIOID50641    -            142   3.2e-12   46.6   6.8   1   1   3.8e-16   5.2e-12   45.9   4.7     6   119    28   132    21   136 0.81 SNARE associated Golgi protein
PDT                  PF00800.13   182 seq228_BIOID50641    -            386     7e-61  204.8   0.3   1   1   1.5e-64     1e-60  204.2   0.2     1   180   106   286   106   288 0.96 Prephenate dehydratase
CM_2                 PF01817.16    81 seq228_BIOID50641    -            386   1.9e-22   79.0   2.0   1   1   6.3e-26   4.3e-22   77.8   1.4     1    80    11    90    11    91 0.99 Chorismate mutase type II
PGM_PMM_I            PF02878.11   138 seq230_BIOID50641    -            445   2.6e-45  153.1   0.0   1   1   1.8e-48   6.1e-45  151.9   0.0     1   134     4   136     4   138 0.98 Phosphoglucomutase/phosphomannomutase, alpha/beta/alpha domain I
PGM_PMM_III          PF02880.11   111 seq230_BIOID50641    -            445   1.8e-31  108.3   0.2   1   1   1.3e-34   4.3e-31  107.1   0.1     1   109   258   367   258   369 0.93 Phosphoglucomutase/phosphomannomutase, alpha/beta/alpha domain III
PGM_PMM_II           PF02879.11   104 seq230_BIOID50641    -            445   3.9e-21   75.2   0.1   1   1   2.5e-24   8.5e-21   74.1   0.0     2   104   157   254   156   254 0.91 Phosphoglucomutase/phosphomannomutase, alpha/beta/alpha domain II
PGM_PMM_IV           PF00408.15    73 seq230_BIOID50641    -            445   9.8e-16   57.4   0.3   1   1   1.2e-18     4e-15   55.4   0.2     1    73   373   443   373   443 0.96 Phosphoglucomutase/phosphomannomutase, C-terminal domain
DsrC                 PF04358.8    109 seq231_BIOID50641    -            128   4.4e-46  155.5   0.0   1   1   3.7e-50     5e-46  155.3   0.0     3   109    22   128    20   128 0.98 DsrC like protein
Pili_assembly_N      PF00345.15   122 seq232_BIOID50641    -            224   2.1e-39  133.9   1.2   1   1     1e-42   7.1e-39  132.2   0.1     1   121    19   141    19   142 0.94 Gram-negative pili assembly chaperone, N-terminal domain
Pili_assembly_C      PF02753.12    68 seq232_BIOID50641    -            224   7.7e-11   41.5   2.4   1   1   2.9e-14     2e-10   40.2   1.6     1    65   161   221   161   224 0.94 Gram-negative pili assembly chaperone, C-terminal domain
DrsE                 PF02635.10   117 seq233_BIOID50641    -            128   3.6e-26   91.4   0.0   1   1     3e-30   4.1e-26   91.2   0.0     1   117     1   128     1   128 0.96 DsrE/DsrF-like family
Phage_CII            PF05269.6     91 seq234_BIOID50641    -             97   1.2e-47  159.6   1.2   1   1     1e-51   1.4e-47  159.5   0.8     1    91     1    91     1    91 1.00 Bacteriophage CII protein
GATase               PF00117.23   192 seq235_BIOID50641    -            187   1.8e-61  206.8   0.0   1   1   2.9e-65     2e-61  206.7   0.0     1   190     3   186     3   187 0.96 Glutamine amidotransferase class-I
Peptidase_C26        PF07722.8    217 seq235_BIOID50641    -            187   6.9e-10   38.6   0.0   1   1   1.4e-13   9.6e-10   38.1   0.0   104   217    70   170    49   170 0.87 Peptidase C26
FAD_binding_5        PF00941.16   171 seq238_BIOID50641    -            318   3.2e-52  176.2   0.0   1   1   7.6e-56   5.2e-52  175.6   0.0     1   170     2   220     2   221 0.98 FAD binding domain in molybdopterin dehydrogenase
CO_deh_flav_C        PF03450.12   103 seq238_BIOID50641    -            318   6.2e-08   32.3   0.9   1   1     3e-11   2.1e-07   30.7   0.3     2    77   227   300   226   314 0.81 CO dehydrogenase flavoprotein C-terminal domain
DUF718               PF05336.8    106 seq239_BIOID50641    -            104   4.9e-37  125.8   0.4   1   1     4e-41   5.4e-37  125.7   0.3     2   105     3   103     2   104 0.99 Domain of unknown function (DUF718)
Pantoate_ligase      PF02569.10   280 seq241_BIOID50641    -            283  6.6e-124  412.0   0.1   1   1  5.4e-128  7.4e-124  411.9   0.0     1   280     1   280     1   280 0.98 Pantoate-beta-alanine ligase
HlyD                 PF00529.15   306 seq242_BIOID50641    -            285   3.9e-46  157.6   5.4   1   2   2.1e-22   5.8e-19   68.3   1.4     2    78    44   120    43   128 0.92 HlyD family secretion protein
HlyD                 PF00529.15   306 seq242_BIOID50641    -            285   3.9e-46  157.6   5.4   2   2   1.7e-29   4.6e-26   91.7   0.1   139   302   127   278   115   282 0.92 HlyD family secretion protein
HlyD_2               PF12700.2    328 seq242_BIOID50641    -            285   8.1e-22   77.6   0.3   1   1   4.1e-25   1.1e-21   77.2   0.2    15   239    38   229    31   242 0.88 HlyD family secretion protein
HlyD_3               PF13437.1    105 seq242_BIOID50641    -            285   5.9e-19   68.2   0.1   1   1   1.3e-15   3.4e-12   46.4   0.0     1    82   153   232   153   248 0.90 HlyD family secretion protein
Biotin_lipoyl_2      PF13533.1     50 seq242_BIOID50641    -            285   4.6e-18   64.5   1.6   1   1   2.9e-18   8.1e-15   54.1   0.5     2    50    44    92    42   103 0.88 Biotin-lipoyl like
PseudoU_synth_2      PF00849.17   164 seq243_BIOID50641    -            326   8.2e-32  110.1   0.1   1   1   1.8e-35   1.2e-31  109.6   0.1     1   164    92   242    92   242 0.96 RNA pseudouridylate synthase
S4                   PF01479.20    48 seq243_BIOID50641    -            326   2.4e-12   45.9   0.0   1   1   6.1e-16   4.2e-12   45.1   0.0     1    48    18    65    18    65 0.97 S4 domain
Ferrochelatase       PF00762.14   316 seq245_BIOID50641    -            320    6e-108  360.3   0.0   1   1  9.8e-112  6.7e-108  360.2   0.0     1   313     5   317     5   320 0.98 Ferrochelatase
Phage_GPL            PF05926.6    140 seq246_BIOID50641    -            164   8.5e-51  171.3   0.1   1   1   7.1e-55   9.8e-51  171.1   0.1     2   140    26   164    25   164 0.99 Phage head completion protein (GPL)
SmpB                 PF01668.13    68 seq247_BIOID50641    -            160   1.3e-29  101.6   0.0   1   1   1.5e-33   2.1e-29  100.9   0.0     2    67    13    78    12    80 0.96 SmpB protein
BPD_transp_2         PF02653.11   267 seq248_BIOID50641    -            425   2.4e-57  193.8  28.1   1   1   3.5e-61   2.4e-57  193.8  19.5     3   267   112   398   110   398 0.99 Branched-chain amino acid transport system / permease component
DUF3382              PF11862.3    101 seq248_BIOID50641    -            425   1.2e-23   82.7   6.4   1   1   1.8e-27   1.2e-23   82.7   4.4     4   101     5   103     2   103 0.98 Domain of unknown function (DUF3382)
DUF188               PF02639.9    130 seq249_BIOID50641    -            152     1e-50  170.3   0.0   1   1   8.8e-55   1.2e-50  170.1   0.0     1   127    17   143    17   146 0.98 Uncharacterized BCR, YaiI/YqxD family COG1671
AIRS_C               PF02769.17   153 seq251_BIOID50641    -            350   3.6e-35  121.0   0.0   1   1     8e-39   5.5e-35  120.5   0.0     2   148   182   344   181   349 0.96 AIR synthase related protein, C-terminal domain
AIRS                 PF00586.19    96 seq251_BIOID50641    -            350   2.3e-18   66.0   0.1   1   1   5.8e-22     4e-18   65.3   0.1     4    96    51   147    25   147 0.91 AIR synthase related protein, N-terminal domain
Bac_surface_Ag       PF01103.18   323 seq252_BIOID50641    -            577   4.2e-59  200.5   6.6   1   1     1e-62   6.9e-59  199.7   4.6     1   322   290   576   290   577 0.92 Surface antigen
Surf_Ag_VNR          PF07244.10    78 seq252_BIOID50641    -            577     1e-15   57.7   0.3   1   1   9.2e-13   6.3e-09   36.0   0.0     1    67   189   249   189   263 0.83 Surface antigen variable number repeat
Peripla_BP_3         PF13377.1    160 seq253_BIOID50641    -            330   9.9e-43  145.7   0.0   1   1   3.3e-45   1.1e-41  142.3   0.0     2   159   170   329   169   330 0.92 Periplasmic binding protein-like domain
Peripla_BP_1         PF00532.16   279 seq253_BIOID50641    -            330   1.2e-34  119.7   0.0   1   1   4.4e-38   1.5e-34  119.3   0.0     1   272    59   321    59   327 0.91 Periplasmic binding proteins and sugar binding domain of LacI family
LacI                 PF00356.16    46 seq253_BIOID50641    -            330   2.6e-21   74.8   0.9   1   1   1.3e-24   4.4e-21   74.0   0.6     1    46     3    48     3    48 0.99 Bacterial regulatory proteins, lacI family
Peripla_BP_4         PF13407.1    258 seq253_BIOID50641    -            330   6.4e-19   68.1   0.0   1   1   2.9e-22   9.9e-19   67.5   0.0     1   251    62   305    62   310 0.91 Periplasmic binding protein domain
CTP_transf_2         PF01467.21   157 seq254_BIOID50641    -            213   2.8e-41  141.0   0.0   1   1   2.3e-45   3.2e-41  140.8   0.0     1   157     7   187     7   187 0.98 Cytidylyltransferase
TraK                 PF06586.6    234 seq255_BIOID50641    -            305   3.3e-22   78.6   0.0   1   1   2.7e-26   3.8e-22   78.4   0.0    26   234    62   283     1   283 0.83 TraK protein
LrgB                 PF04172.11   215 seq256_BIOID50641    -            231   1.2e-82  276.2  15.2   1   1   9.7e-87   1.3e-82  276.0  10.6     1   215    12   226    12   226 0.99 LrgB-like family
Pro_CA               PF00484.14   148 seq257_BIOID50641    -            219   2.7e-48  163.5   0.0   1   1   2.4e-52   3.3e-48  163.3   0.0     1   147    34   188    34   189 0.85 Carbonic anhydrase
Methyltransf_27      PF13708.1    194 seq258_BIOID50641    -            280   7.2e-75  250.6   0.1   1   1   6.7e-79   9.2e-75  250.3   0.1     2   194    86   278    85   278 0.99 Methyltransferase domain
DUF3969              PF13108.1    108 seq260_BIOID50641    -             64     2e-12   46.6   0.1   1   1   1.4e-16     2e-12   46.6   0.1    48   103     4    59     1    64 0.88 Protein of unknown function (DUF3969)
Oxidored_q2          PF00420.19    95 seq263_BIOID50641    -            216   4.6e-11   42.0   1.2   1   1   3.4e-15   4.6e-11   42.0   0.9     3    95   128   216   126   216 0.94 NADH-ubiquinone/plastoquinone oxidoreductase chain 4L
Histone_HNS          PF00816.16    93 seq264_BIOID50641    -            144   6.6e-16   58.4   0.3   1   1   6.3e-20   8.6e-16   58.1   0.2     3    93    38   128    35   128 0.82 H-NS histone family
HEAT_2               PF13646.1     88 seq265_BIOID50641    -            252   3.6e-24   84.7   0.2   1   2   6.1e-10   2.1e-06   27.8   0.0     3    86    32   119    31   121 0.94 HEAT repeats
HEAT_2               PF13646.1     88 seq265_BIOID50641    -            252   3.6e-24   84.7   0.2   2   2   4.1e-11   1.4e-07   31.5   0.0    11    56   144   189   136   195 0.92 HEAT repeats
HEAT                 PF02985.17    31 seq265_BIOID50641    -            252   2.6e-16   58.0   1.4   1   1   2.1e-07   0.00073   19.3   0.0     2    24   166   188   165   189 0.95 HEAT repeat
HEAT_PBS             PF03130.11    27 seq265_BIOID50641    -            252   1.7e-05   24.7   0.8   1   1   3.8e-06     0.013   15.8   0.0     1    27   149   175   149   175 0.98 PBS lyase HEAT-like repeat
GTP1_OBG             PF01018.17   156 seq270_BIOID50641    -            390   1.1e-71  239.4   5.5   1   1   3.5e-75   1.6e-71  238.9   3.8     1   156     3   158     3   158 0.99 GTP1/OBG
MMR_HSR1             PF01926.18   114 seq270_BIOID50641    -            390   1.3e-21   76.5   0.0   1   1   4.7e-25   2.1e-21   75.9   0.0     1   114   161   284   161   284 0.82 50S ribosome-binding GTPase
FeoB_N               PF02421.13   189 seq270_BIOID50641    -            390   3.2e-09   36.1   0.0   1   1   2.2e-10     1e-06   28.0   0.0     3    57   162   217   160   224 0.94 Ferrous iron transport protein B
TK                   PF00265.13   176 seq271_BIOID50641    -            205   2.6e-64  215.9   0.0   1   1   2.2e-68   2.9e-64  215.7   0.0     1   176     2   186     2   186 0.99 Thymidine kinase
Ivy                  PF08816.6    118 seq272_BIOID50641    -            149   5.8e-35  119.7   0.1   1   1   5.1e-39     7e-35  119.4   0.1     1   118    29   144    29   144 0.98 Inhibitor of vertebrate lysozyme (Ivy)
PadR                 PF03551.9     75 seq273_BIOID50641    -            207   6.7e-16   57.7   0.1   1   1   8.1e-20   1.1e-15   57.0   0.1     1    74    67   136    67   137 0.93 Transcriptional regulator PadR-like family
DUF1877              PF08974.5    167 seq274_BIOID50641    -            167     3e-45  153.7   0.0   1   1   2.4e-49   3.3e-45  153.6   0.0     1   167     1   165     1   165 0.99 Domain of unknown function (DUF1877)
PNP_UDP_1            PF01048.15   234 seq277_BIOID50641    -            253   8.2e-42  142.6   1.4   1   1   6.8e-46   9.2e-42  142.4   1.0     2   230    21   247    20   253 0.85 Phosphorylase superfamily
GreA_GreB            PF01272.14    77 seq278_BIOID50641    -            136   1.9e-18   65.7   0.0   1   1     2e-22   2.7e-18   65.3   0.0     2    77    50   126    49   126 0.97 Transcription elongation factor, GreA/GreB, C-term
hemP                 PF10636.4     38 seq279_BIOID50641    -             51   5.5e-16   57.7   1.2   1   1   4.8e-20   6.5e-16   57.5   0.9     1    38    14    51    14    51 0.98 Hemin uptake protein hemP
OstA_C               PF04453.9    388 seq280_BIOID50641    -            784  4.1e-110  368.4  32.2   1   1  5.9e-114  4.1e-110  368.4  22.3     2   388   309   697   308   697 0.99 Organic solvent tolerance protein
OstA                 PF03968.9    113 seq280_BIOID50641    -            784   2.1e-28   98.4   0.0   1   1   6.9e-32   4.7e-28   97.2   0.0     1   112    53   194    53   195 0.98 OstA-like protein
UPF0102              PF02021.12    93 seq282_BIOID50641    -            131   2.2e-36  123.5   0.1   1   1   1.9e-40   2.6e-36  123.2   0.0     1    92    22   115    22   116 0.98 Uncharacterised protein family UPF0102
UPF0118              PF01594.11   327 seq284_BIOID50641    -            344   5.1e-74  249.0  42.7   1   1   4.2e-78   5.8e-74  248.8  29.6     2   326    14   328    13   329 0.99 Domain of unknown function DUF20
A2M_N_2              PF07703.9    136 seq285_BIOID50641    -           1653   1.3e-25   89.6   0.0   1   1   1.5e-28     4e-25   88.0   0.0     2   136   759   906   758   906 0.95 Alpha-2-macroglobulin family N-terminal region
A2M_N                PF01835.14    99 seq285_BIOID50641    -           1653   2.2e-23   82.2   0.2   1   1   1.1e-21   2.9e-18   65.8   0.0     2    99   388   479   387   479 0.93 MG2 domain
MG1                  PF11974.3     96 seq285_BIOID50641    -           1653   8.8e-15   54.9   0.2   1   1   5.6e-17   1.5e-13   51.0   0.1     1    94   289   381   289   383 0.97 Alpha-2-macroglobulin MG1 domain
A2M                  PF00207.17    92 seq285_BIOID50641    -           1653   3.4e-06   26.4   0.0   1   1   3.1e-09   8.5e-06   25.1   0.0     8    91   976  1056   972  1057 0.94 Alpha-2-macroglobulin family
Ecotin               PF03974.8    128 seq287_BIOID50641    -            169     3e-52  175.5   0.1   1   1   2.7e-56   3.7e-52  175.2   0.1     2   128    35   160    34   160 0.97 Ecotin
Histone_HNS          PF00816.16    93 seq288_BIOID50641    -            117   2.4e-06   27.8   3.3   1   1   3.1e-10   4.2e-06   27.0   1.9     5    61    28    95    24   100 0.77 H-NS histone family
PRD                  PF00874.15    90 seq289_BIOID50641    -            120   0.00012   22.0   0.0   1   1   1.1e-08   0.00014   21.7   0.0     2    83    24   105    23   111 0.92 PRD domain
OKR_DC_1             PF01276.15   417 seq290_BIOID50641    -            739  6.2e-201  667.2   0.0   1   1  1.7e-204  7.7e-201  666.9   0.0     1   417   129   571   129   571 1.00 Orn/Lys/Arg decarboxylase, major domain
OKR_DC_1_C           PF03711.10   137 seq290_BIOID50641    -            739   1.4e-51  174.0   0.0   1   1   1.4e-54   6.5e-51  171.8   0.0     1   135   596   727   596   729 0.98 Orn/Lys/Arg decarboxylase, C-terminal domain
OKR_DC_1_N           PF03709.10   115 seq290_BIOID50641    -            739   1.2e-14   54.2   0.1   1   1   5.3e-18   2.4e-14   53.2   0.0     1   114    32   122    32   123 0.90 Orn/Lys/Arg decarboxylase, N-terminal domain
PAAR_motif           PF05488.8     76 seq291_BIOID50641    -            108     2e-06   27.5   0.0   1   1   2.1e-10   2.9e-06   27.0   0.0     5    72     7    74     3    90 0.82 PAAR motif
Acetyltransf_2       PF00797.12   240 seq293_BIOID50641    -            281   2.9e-82  275.7   0.3   1   1   2.5e-86   3.4e-82  275.5   0.2     1   237    21   256    21   259 0.97 N-acetyltransferase
FMN_bind             PF04205.9     81 seq295_BIOID50641    -            206   2.6e-18   65.8   0.1   1   1     4e-22   5.5e-18   64.7   0.0     1    77    99   187    99   191 0.98 FMN-binding domain
BPL_LplA_LipB        PF03099.14   125 seq296_BIOID50641    -            321   5.1e-21   74.8   0.0   1   1   1.7e-24   7.6e-21   74.2   0.0     4   125    86   208    83   208 0.89 Biotin/lipoate A/B protein ligase family
HTH_11               PF08279.7     55 seq296_BIOID50641    -            321   8.4e-13   47.6   0.0   1   1   4.4e-16     2e-12   46.4   0.0     4    54     9    58     8    59 0.92 HTH domain
BPL_C                PF02237.12    48 seq296_BIOID50641    -            321   1.6e-11   43.5   0.2   1   1   8.9e-15   4.1e-11   42.2   0.1     1    48   271   317   271   317 0.97 Biotin protein ligase C terminal domain
YccJ                 PF13993.1     69 seq297_BIOID50641    -             75   3.5e-42  142.2   2.1   1   1   2.9e-46   3.9e-42  142.0   1.5     1    69     7    75     7    75 0.99 YccJ-like protein
LysR_substrate       PF03466.15   209 seq299_BIOID50641    -            324   3.3e-15   55.6   0.0   1   1   8.9e-19   6.1e-15   54.7   0.0    55   206   147   302    91   305 0.80 LysR substrate binding domain
HTH_1                PF00126.22    60 seq299_BIOID50641    -            324   1.5e-12   46.8   0.0   1   1     4e-16   2.7e-12   46.1   0.0     2    59     9    66     8    67 0.97 Bacterial regulatory helix-turn-helix protein, lysR family
PFK                  PF00365.15   282 seq300_BIOID50641    -            320  1.2e-129  431.1   2.2   1   1  1.1e-133  1.5e-129  430.8   1.6     1   281     3   277     3   278 0.98 Phosphofructokinase
Rhodanese            PF00581.15   113 seq301_BIOID50641    -            350   4.8e-17   62.2   0.1   1   1   9.6e-21   1.3e-16   60.8   0.0     2   112   138   233   137   234 0.94 Rhodanese-like domain
Glyco_hydro_31       PF01055.21   451 seq302_BIOID50641    -            678   4.5e-95  318.7   3.0   1   1   4.4e-99     6e-95  318.3   2.1     5   449   229   666   225   668 0.93 Glycosyl hydrolases family 31
UvrD_C               PF13361.1    319 seq303_BIOID50641    -            673     8e-93  311.2   0.0   1   1   3.5e-95   7.9e-92  308.0   0.0     1   318   271   613   271   614 0.97 UvrD-like helicase C-terminal domain
UvrD-helicase        PF00580.16   315 seq303_BIOID50641    -            673   1.3e-73  247.9   0.3   1   1   8.5e-76   1.9e-72  244.1   0.2     1   314     3   265     3   266 0.94 UvrD/REP helicase N-terminal domain
AAA_19               PF13245.1     76 seq303_BIOID50641    -            673   1.9e-13   49.8   0.6   1   1   2.1e-16   4.7e-13   48.5   0.4     8    75    15    87     8    88 0.82 Part of AAA domain
UvrD_C_2             PF13538.1    104 seq303_BIOID50641    -            673   2.1e-10   40.5   0.0   1   1   5.6e-13   1.3e-09   38.0   0.0    54   103   546   609   496   610 0.80 Family description
RusA                 PF05866.6    116 seq304_BIOID50641    -            129   6.6e-21   74.7   0.0   1   1   5.6e-25   7.6e-21   74.5   0.0     1   115     5   120     5   121 0.92 Endodeoxyribonuclease RusA
Phage_rep_O          PF04492.8    100 seq306_BIOID50641    -            299   7.7e-40  135.0   0.0   1   1   9.4e-44   1.3e-39  134.3   0.0     3   100    18   115    16   115 0.99 Bacteriophage replication protein O
Fer4_11              PF13247.1     99 seq307_BIOID50641    -            175   1.7e-15   56.6  22.9   1   1   2.7e-14   3.3e-11   42.8   5.2     7    59    55   105    50   110 0.93 4Fe-4S dicluster domain
Fer4_9               PF13187.1     55 seq307_BIOID50641    -            175   9.4e-13   48.1  29.8   1   1   1.4e-10   1.8e-07   31.2   7.7     1    54    88   151    88   152 0.88 4Fe-4S dicluster domain
Fer4                 PF00037.22    24 seq307_BIOID50641    -            175   4.6e-13   48.0  42.8   1   1   3.9e-11   4.9e-08   32.1   2.2     2    23    83   104    82   105 0.91 4Fe-4S binding domain
Fer4_7               PF12838.2     52 seq307_BIOID50641    -            175   1.4e-12   47.6  34.0   1   1     2e-11   2.5e-08   34.0   7.8     1    52    88   151    88   151 0.74 4Fe-4S dicluster domain
Fer4_6               PF12837.2     24 seq307_BIOID50641    -            175   2.7e-12   45.8  41.1   1   1   2.7e-09   3.4e-06   26.5   2.0     2    23    82   103    81   104 0.92 4Fe-4S binding domain
Fer4_2               PF12797.2     22 seq307_BIOID50641    -            175   1.3e-11   43.5  37.8   1   1   6.4e-10   7.9e-07   28.5   1.6     7    22    86   101    79   101 0.85 4Fe-4S binding domain
Fer4_10              PF13237.1     52 seq307_BIOID50641    -            175   4.9e-10   38.9  35.7   1   1   1.4e-09   1.7e-06   27.5   8.8     6    52    55   100    50   100 0.91 4Fe-4S dicluster domain
Fer4_3               PF12798.2     15 seq307_BIOID50641    -            175   6.3e-07   29.3  44.6   1   3   0.00058      0.72   10.4   2.1     1    15    58    74    58    74 0.91 4Fe-4S binding domain
Fer4_3               PF12798.2     15 seq307_BIOID50641    -            175   6.3e-07   29.3  44.6   2   3   1.2e-05     0.015   15.6   4.8     1    15    89   103    89   103 0.98 4Fe-4S binding domain
Fer4_3               PF12798.2     15 seq307_BIOID50641    -            175   6.3e-07   29.3  44.6   3   3   1.2e-05     0.015   15.6   3.3     1    15   131   151   131   151 0.97 4Fe-4S binding domain
Fer4_4               PF12800.2     17 seq307_BIOID50641    -            175   2.3e-06   27.3  40.9   1   2   0.00025      0.32   11.3   3.5     2    14    10    22     9    24 0.93 4Fe-4S binding domain
Fer4_4               PF12800.2     17 seq307_BIOID50641    -            175   2.3e-06   27.3  40.9   2   2   1.2e-07   0.00014   21.7   2.5     1    17    86   102    86   102 0.93 4Fe-4S binding domain
Mur_ligase_M         PF08245.7    189 seq308_BIOID50641    -            457   4.5e-17   62.5   0.0   1   1   1.4e-20   6.4e-17   62.1   0.0     1   189   108   291   108   291 0.77 Mur ligase middle domain
Mur_ligase           PF01225.20    83 seq308_BIOID50641    -            457   9.2e-16   57.5   0.0   1   1   4.7e-19   2.1e-15   56.4   0.0     1    80     2   100     2   103 0.96 Mur ligase family, catalytic domain
Mur_ligase_C         PF02875.16    91 seq308_BIOID50641    -            457   1.5e-10   40.8   0.0   1   1   1.3e-13     6e-10   38.9   0.0     2    50   312   361   311   390 0.83 Mur ligase family, glutamate ligase domain
DDE_Tnp_1_assoc      PF13808.1     90 seq309_BIOID50641    -            248   1.4e-32  111.0   0.0   1   1   3.3e-36   2.3e-32  110.4   0.0     1    90     6    95     6    95 0.99 DDE_Tnp_1-associated
DDE_Tnp_1            PF01609.16   211 seq309_BIOID50641    -            248   3.5e-14   52.7   0.0   1   1   7.3e-18     5e-14   52.2   0.0     4   125   103   222   100   243 0.80 Transposase DDE domain
Peripla_BP_4         PF13407.1    258 seq310_BIOID50641    -            318   3.2e-44  151.1   6.8   1   1   8.7e-48     4e-44  150.8   4.7     1   243    26   274    26   287 0.91 Periplasmic binding protein domain
Peripla_BP_1         PF00532.16   279 seq310_BIOID50641    -            318     1e-16   60.8   0.1   1   1   2.8e-20   1.3e-16   60.5   0.1    15   224    37   253    25   298 0.84 Periplasmic binding proteins and sugar binding domain of LacI family
Ribosomal_L21p       PF00829.16    96 seq311_BIOID50641    -            111   8.7e-38  128.2   2.3   1   1   7.2e-42   9.8e-38  128.0   1.6     1    96     9   104     9   104 0.99 Ribosomal prokaryotic L21 protein
Recombinase          PF07508.8    102 seq313_BIOID50641    -            518   8.8e-21   73.9   3.6   1   1   2.9e-24     2e-20   72.8   2.5     2   101   210   313   209   314 0.97 Recombinase
Resolvase            PF00239.16   141 seq313_BIOID50641    -            518   1.1e-17   64.1   0.0   1   1   2.6e-21   1.8e-17   63.4   0.0     2   131    14   155    13   165 0.88 Resolvase, N terminal domain
Autotransporter      PF03797.14   265 seq314_BIOID50641    -            973   2.9e-57  193.9  16.8   1   1   4.2e-61   2.9e-57  193.9  11.7     2   265   673   957   672   957 0.98 Autotransporter beta-domain
ESPR                 PF13018.1     24 seq314_BIOID50641    -            973   2.9e-08   32.8   0.1   1   1     1e-11   7.1e-08   31.6   0.1     2    24    31    53    31    53 0.96 Extended Signal Peptide of Type V secretion system
Fimbrial             PF00419.15   145 seq315_BIOID50641    -            187   3.7e-16   59.5   5.8   1   1   2.7e-20   3.7e-16   59.5   4.0     3   144    34   186    32   187 0.78 Fimbrial protein
ETF                  PF01012.16   164 seq316_BIOID50641    -            254   3.8e-32  111.1   0.7   1   1     4e-36   5.4e-32  110.6   0.5     8   164    28   183    22   183 0.92 Electron transfer flavoprotein domain
DUF1414              PF07208.6     44 seq317_BIOID50641    -             75   2.5e-25   87.7   0.9   1   1   2.5e-29   3.4e-25   87.3   0.6     1    44    26    69    26    69 0.99 Protein of unknown function (DUF1414)
DUF770               PF05591.7    158 seq318_BIOID50641    -            166   3.6e-55  185.7   0.1   1   1     3e-59   4.1e-55  185.5   0.1     2   156     7   161     6   163 0.97 Protein of unknown function (DUF770)
Lipocalin_2          PF08212.7    143 seq319_BIOID50641    -            177   8.1e-51  171.4   0.0   1   1   1.4e-54   9.4e-51  171.2   0.0     1   143    34   174    34   174 0.98 Lipocalin-like domain
Lipocalin            PF00061.18   144 seq319_BIOID50641    -            177     4e-09   36.5   0.0   1   1   7.7e-13   5.3e-09   36.1   0.0     2   139    41   171    40   175 0.85 Lipocalin / cytosolic fatty-acid binding protein family
Na_Ala_symp          PF01235.12   416 seq321_BIOID50641    -            476  6.9e-186  617.6  19.8   1   1  5.9e-190    8e-186  617.4  13.7     2   415    41   457    40   458 0.99 Sodium:alanine symporter family
DUF2813              PF11398.3    373 seq322_BIOID50641    -            552  6.4e-154  512.4   0.0   1   1    2e-157  8.9e-154  511.9   0.0     1   373     1   375     1   375 0.99 Protein of unknown function (DUF2813)
DrsE                 PF02635.10   117 seq323_BIOID50641    -            119   8.7e-21   74.0   0.0   1   1     7e-25   9.6e-21   73.9   0.0     1   117     2   119     2   119 0.96 DsrE/DsrF-like family
PTS_EIIA_2           PF00359.17   142 seq327_BIOID50641    -            147   8.8e-29   99.9   0.0   1   1   7.2e-33   9.9e-29   99.7   0.0     2   141     6   146     5   147 0.93 Phosphoenolpyruvate-dependent sugar phosphotransferase system, EIIA 2
Mob_synth_C          PF06463.8    128 seq328_BIOID50641    -            354   7.1e-36  122.6   0.0   1   1   3.7e-39   1.3e-35  121.8   0.0     1   127   211   337   211   338 0.98 Molybdenum Cofactor Synthesis C
Radical_SAM          PF04055.16   166 seq328_BIOID50641    -            354     7e-27   94.5   0.0   1   1   2.8e-30   9.5e-27   94.0   0.0     2   166    44   206    43   206 0.97 Radical SAM superfamily
Fer4_12              PF13353.1    139 seq328_BIOID50641    -            354   1.5e-07   31.4   0.0   1   1     9e-11   3.1e-07   30.4   0.0    15   116    49   150    38   155 0.84 4Fe-4S single cluster domain
Fer4_14              PF13394.1    117 seq328_BIOID50641    -            354     6e-07   29.4   0.0   1   1   5.8e-10     2e-06   27.7   0.0     6    90    47   129    40   150 0.70 4Fe-4S single cluster domain
ABC_membrane         PF00664.18   275 seq329_BIOID50641    -            570   2.5e-19   69.6   2.1   1   1   9.1e-23   3.1e-19   69.3   1.4    29   272    20   266     1   269 0.83 ABC transporter transmembrane region
ABC_tran             PF00005.22   118 seq329_BIOID50641    -            570   1.4e-17   64.0   0.0   1   1   1.1e-20   3.7e-17   62.6   0.0     1   118   354   479   354   479 0.84 ABC transporter
AAA_16               PF13191.1    166 seq329_BIOID50641    -            570   4.2e-07   30.3   0.3   1   1   2.9e-10   9.9e-07   29.1   0.2    20   157   338   495   326   508 0.61 AAA ATPase domain
DEAD_assoc           PF08494.6    187 seq330_BIOID50641    -           1538   8.1e-59  198.3   0.0   1   1   7.7e-62   2.6e-58  196.7   0.0     2   186   679   867   678   868 0.96 DEAD/H associated
DEAD                 PF00270.24   173 seq330_BIOID50641    -           1538   1.6e-27   95.9   0.0   1   1   1.2e-30     4e-27   94.6   0.0     1   167    31   218    31   224 0.88 DEAD/DEAH box helicase
Helicase_C           PF00271.26    78 seq330_BIOID50641    -           1538     2e-13   49.8   0.1   1   1   1.9e-16   6.6e-13   48.2   0.0    12    75   354   417   348   419 0.96 Helicase conserved C-terminal domain
ResIII               PF04851.10   184 seq330_BIOID50641    -           1538   1.8e-07   31.0   0.0   1   1   1.1e-10   3.8e-07   30.0   0.0     8   182    29   217    23   219 0.73 Type III restriction enzyme, res subunit
Ribosomal_L32p       PF01783.18    56 seq332_BIOID50641    -             57   4.1e-19   68.3   0.9   1   1   3.3e-23   4.4e-19   68.2   0.7     1    56     2    57     2    57 0.98 Ribosomal L32p protein family
adh_short            PF00106.20   167 seq333_BIOID50641    -            240   4.5e-16   59.1   0.2   1   1   1.3e-19     6e-16   58.6   0.1     3   166     9   170     8   171 0.87 short chain dehydrogenase
adh_short_C2         PF13561.1    243 seq333_BIOID50641    -            240   8.1e-08   32.2   0.0   1   1   2.2e-11     1e-07   31.9   0.0     8   192    18   193    13   238 0.73 Enoyl-(Acyl carrier protein) reductase
KR                   PF08659.5    181 seq333_BIOID50641    -            240   2.9e-07   30.2   0.5   1   1   1.1e-10   5.1e-07   29.4   0.3     4   172    10   175     8   184 0.85 KR domain
Repair_PSII          PF04536.9    119 seq334_BIOID50641    -            290   1.4e-33  115.1   0.3   1   1   1.3e-37   1.8e-33  114.8   0.2     2   118    36   153    35   154 0.98 Repair protein
MGS                  PF02142.17    95 seq335_BIOID50641    -            155   4.5e-18   64.8   0.0   1   1   4.4e-22     6e-18   64.4   0.0     2    95    29   121    28   121 0.96 MGS-like domain
Glu_cys_ligase       PF04262.9    377 seq336_BIOID50641    -            518  4.4e-181  601.2   0.0   1   1    4e-185  5.5e-181  600.9   0.0     2   377     7   381     6   381 0.99 Glutamate-cysteine ligase
Glycos_transf_1      PF00534.15   172 seq337_BIOID50641    -            406   2.1e-38  131.3   0.0   1   1   1.1e-41   3.9e-38  130.4   0.0    11   169   218   382   209   385 0.92 Glycosyl transferases group 1
Glyco_trans_1_4      PF13692.1    135 seq337_BIOID50641    -            406   4.6e-17   62.3   0.0   1   1   2.8e-20   9.5e-17   61.2   0.0     5   131   225   366   222   369 0.89 Glycosyl transferases group 1
Pyr_redox_2          PF07992.9    200 seq339_BIOID50641    -            466   5.3e-32  111.2   0.0   1   1   5.4e-35   1.1e-31  110.2   0.0     1   198     8   315     8   317 0.89 Pyridine nucleotide-disulphide oxidoreductase
Pyr_redox_dim        PF02852.17   110 seq339_BIOID50641    -            466   4.1e-30  103.9   0.8   1   1   5.4e-33   1.1e-29  102.5   0.5     1   109   346   457   346   458 0.97 Pyridine nucleotide-disulphide oxidoreductase, dimerisation domain
Pyr_redox            PF00070.22    80 seq339_BIOID50641    -            466   1.7e-18   66.6   1.7   1   1   4.2e-19   8.3e-16   58.0   0.0     1    76   178   251   178   258 0.94 Pyridine nucleotide-disulphide oxidoreductase
Pyr_redox_3          PF13738.1    203 seq339_BIOID50641    -            466   3.4e-08   33.6   0.0   1   1   1.7e-10   3.2e-07   30.4   0.0     1   176    10   185    10   212 0.71 Pyridine nucleotide-disulphide oxidoreductase
FAD_binding_2        PF00890.19   421 seq339_BIOID50641    -            466   6.7e-06   25.0   3.4   1   1   3.2e-08   6.2e-05   21.9   1.5     1    40     8    48     8    51 0.96 FAD binding domain
Thi4                 PF01946.12   230 seq339_BIOID50641    -            466   1.5e-05   24.1   0.4   1   1   3.4e-08   6.6e-05   21.9   0.2    17    61     6    50     2    64 0.89 Thi4 family
Cys_Met_Meta_PP      PF01053.15   386 seq341_BIOID50641    -            440  3.7e-122  407.2   0.0   1   1  3.1e-126  4.2e-122  407.0   0.0     1   385    52   436    52   437 0.97 Cys/Met metabolism PLP-dependent enzyme
HATPase_c            PF02518.21   111 seq342_BIOID50641    -            457     1e-25   89.4   0.0   1   1   2.3e-28   7.9e-25   86.6   0.0     2   110   346   453   345   454 0.97 Histidine kinase-, DNA gyrase B-, and HSP90-like ATPase
HisKA                PF00512.20    68 seq342_BIOID50641    -            457   9.8e-15   54.1   3.5   1   1   2.9e-18   9.8e-15   54.1   2.4     1    67   238   299   238   300 0.95 His Kinase A (phospho-acceptor) domain
HAMP                 PF00672.20    70 seq342_BIOID50641    -            457   8.2e-13   48.2   0.1   1   1   2.4e-16   8.2e-13   48.2   0.1     2    70   165   234   164   234 0.96 HAMP domain
HATPase_c_3          PF13589.1    137 seq342_BIOID50641    -            457   5.7e-07   29.1   0.0   1   1   3.4e-10   1.2e-06   28.1   0.0     3    82   350   424   348   430 0.88 Histidine kinase-, DNA gyrase B-, and HSP90-like ATPase
HAD_2                PF13419.1    176 seq343_BIOID50641    -            252   1.9e-30  106.2   0.0   1   1   9.6e-34   2.6e-30  105.8   0.0     1   175    10   209    10   210 0.77 Haloacid dehalogenase-like hydrolase
Hydrolase            PF00702.21   204 seq343_BIOID50641    -            252   3.4e-21   76.5   0.1   1   1   1.6e-24   4.3e-21   76.2   0.1     1   204     7   204     7   204 0.80 haloacid dehalogenase-like hydrolase
HAD                  PF12710.2    191 seq343_BIOID50641    -            252   7.2e-12   45.7   0.0   1   1   3.7e-15     1e-11   45.2   0.0     1   191    10   201    10   201 0.60 haloacid dehalogenase-like hydrolase
Hydrolase_like       PF13242.1     75 seq343_BIOID50641    -            252   6.7e-12   44.8   0.0   1   1   5.2e-15   1.4e-11   43.7   0.0     3    74   166   234   164   235 0.89 HAD-hyrolase-like
HTH_3                PF01381.17    55 seq344_BIOID50641    -             86   2.5e-10   39.9   0.0   1   1   6.6e-14     3e-10   39.6   0.0     1    53     5    57     5    59 0.95 Helix-turn-helix
HTH_19               PF12844.2     64 seq344_BIOID50641    -             86   4.2e-08   32.9   0.0   1   1   1.2e-11   5.5e-08   32.6   0.0     4    57     5    58     5    65 0.93 Helix-turn-helix domain
HTH_31               PF13560.1     64 seq344_BIOID50641    -             86   4.8e-08   32.9   0.0   1   1   1.3e-11     6e-08   32.6   0.0     6    55     5    53     4    62 0.93 Helix-turn-helix domain
Vsr                  PF03852.10    75 seq345_BIOID50641    -            156   1.9e-34  116.9   0.1   1   1   2.3e-38   3.1e-34  116.2   0.1     1    73     2    74     2    76 0.98 DNA mismatch endonuclease Vsr
Aminotran_4          PF01063.14   231 seq346_BIOID50641    -            269   1.2e-43  149.0   0.0   1   1   1.1e-47   1.5e-43  148.8   0.0     2   225    38   259    37   266 0.87 Aminotransferase class IV
Phage_tail_X         PF05489.7     60 seq347_BIOID50641    -             68   1.3e-21   75.7   0.0   1   1   9.9e-26   1.4e-21   75.6   0.0     1    57     3    58     3    61 0.95 Phage Tail Protein X
ABC_tran             PF00005.22   118 seq348_BIOID50641    -            241   2.8e-27   95.3   0.0   1   1   5.6e-31   3.9e-27   94.8   0.0     1   118    41   165    41   165 0.95 ABC transporter
UbiD                 PF01977.11   407 seq350_BIOID50641    -            497  2.5e-165  549.7   0.0   1   1  2.1e-169  2.8e-165  549.6   0.0     2   407    14   437    13   437 0.95 3-octaprenyl-4-hydroxybenzoate carboxy-lyase
HATPase_c            PF02518.21   111 seq352_BIOID50641    -            450     2e-23   82.0   0.0   1   1   1.3e-26   5.7e-23   80.6   0.0     4   110   335   438   332   439 0.96 Histidine kinase-, DNA gyrase B-, and HSP90-like ATPase
HAMP                 PF00672.20    70 seq352_BIOID50641    -            450   1.4e-11   44.2   5.5   1   1   1.9e-14   8.8e-11   41.7   0.0     4    67   163   226   160   229 0.93 HAMP domain
HisKA                PF00512.20    68 seq352_BIOID50641    -            450   6.9e-11   41.8   0.1   1   1   3.4e-14   1.6e-10   40.7   0.1     2    66   234   291   233   293 0.89 His Kinase A (phospho-acceptor) domain
ECH                  PF00378.15   245 seq353_BIOID50641    -            714   3.1e-61  206.5   0.3   1   1   1.2e-64   5.3e-61  205.7   0.2     6   192    14   205    11   259 0.90 Enoyl-CoA hydratase/isomerase family
3HCDH_N              PF02737.13   180 seq353_BIOID50641    -            714   2.6e-58  196.5   0.0   1   1   1.1e-61   4.8e-58  195.6   0.0     2   179   311   489   310   490 0.98 3-hydroxyacyl-CoA dehydrogenase, NAD binding domain
3HCDH                PF00725.17    97 seq353_BIOID50641    -            714   2.6e-37  127.0   0.0   1   2   2.3e-32     1e-28   99.4   0.0     1    97   492   586   492   586 0.99 3-hydroxyacyl-CoA dehydrogenase, C-terminal domain
3HCDH                PF00725.17    97 seq353_BIOID50641    -            714   2.6e-37  127.0   0.0   2   2   9.3e-09   4.2e-05   23.7   0.0     3    85   618   703   618   711 0.89 3-hydroxyacyl-CoA dehydrogenase, C-terminal domain
QRPTase_C            PF01729.14   169 seq355_BIOID50641    -            311   3.7e-65  218.4   0.1   1   1     7e-69   4.8e-65  218.0   0.1     1   169   145   309   145   309 0.99 Quinolinate phosphoribosyl transferase, C-terminal domain
QRPTase_N            PF02749.11    88 seq355_BIOID50641    -            311   2.4e-27   94.4   0.0   1   1   1.3e-30   8.9e-27   92.6   0.0     4    88    57   143    55   143 0.98 Quinolinate phosphoribosyl transferase, N-terminal domain
Methyltransf_27      PF13708.1    194 seq357_BIOID50641    -            189   2.6e-60  203.1   0.1   1   1   2.4e-64   3.2e-60  202.8   0.0    34   194    27   187    23   187 0.99 Methyltransferase domain
DUF3413              PF11893.3    253 seq359_BIOID50641    -            586  3.3e-109  363.5  10.1   1   1  1.1e-112  5.1e-109  362.8   7.0     1   252     1   253     1   254 0.99 Domain of unknown function (DUF3413)
Sulfatase            PF00884.18   379 seq359_BIOID50641    -            586   2.7e-36  125.2   1.8   1   1   5.9e-40   2.7e-36  125.2   1.3     1   330   260   541   260   573 0.81 Sulfatase
G3P_acyltransf       PF02660.10   178 seq360_BIOID50641    -            205   3.4e-57  192.7  10.4   1   1   2.9e-61   3.9e-57  192.5   7.2     1   177    10   184    10   185 0.96 Glycerol-3-phosphate acyltransferase
CobU                 PF02283.11   167 seq361_BIOID50641    -            181   6.1e-62  207.8   0.1   1   1     5e-66   6.8e-62  207.6   0.1     1   167     3   180     3   180 0.96 Cobinamide kinase / cobinamide phosphate guanyltransferase
Resolvase            PF00239.16   141 seq365_BIOID50641    -            197   3.2e-42  143.6   2.2   1   1   5.9e-46     4e-42  143.3   1.5     2   139    16   149    15   151 0.97 Resolvase, N terminal domain
HTH_7                PF02796.10    45 seq365_BIOID50641    -            197   3.7e-11   42.5   1.1   1   1   1.1e-14   7.8e-11   41.5   0.1     1    44   153   193   153   194 0.97 Helix-turn-helix domain of resolvase
PTS_EIIA_2           PF00359.17   142 seq366_BIOID50641    -            148   3.8e-30  104.3   0.0   1   1   3.1e-34   4.2e-30  104.2   0.0     3   141     4   144     2   145 0.97 Phosphoenolpyruvate-dependent sugar phosphotransferase system, EIIA 2
Wzz                  PF02706.10   152 seq367_BIOID50641    -            326   7.3e-19   67.9   4.9   1   1   5.3e-23   7.3e-19   67.9   3.4     1   151    17   155    17   196 0.83 Chain length determinant protein
SIS_2                PF13580.1    138 seq368_BIOID50641    -            196   1.2e-31  109.1   1.0   1   1   2.2e-35   1.5e-31  108.8   0.7     3   138    10   144     8   144 0.95 SIS domain
SIS                  PF01380.17   131 seq368_BIOID50641    -            196   6.2e-07   28.9   0.3   1   1   7.1e-10   4.8e-06   26.0   0.0    49   105   105   164    77   182 0.82 SIS domain
Aminotran_3          PF00202.16   339 seq369_BIOID50641    -            406  5.9e-125  416.4   0.0   1   1    1e-128    7e-125  416.2   0.0     3   338    29   347    27   348 0.99 Aminotransferase class-III
Aminotran_1_2        PF00155.16   363 seq369_BIOID50641    -            406   4.7e-06   25.6   0.0   1   1   1.2e-09   8.3e-06   24.8   0.0   104   301   155   333    75   351 0.82 Aminotransferase class I and II
HAD_2                PF13419.1    176 seq371_BIOID50641    -            221   7.9e-22   78.2   0.0   1   1   1.4e-25   9.3e-22   78.0   0.0     1   176     7   185     7   185 0.89 Haloacid dehalogenase-like hydrolase
rve                  PF00665.21   120 seq372_BIOID50641    -            346   3.4e-22   78.6   0.1   1   1   1.6e-25   7.2e-22   77.6   0.0     4   119   118   242   116   243 0.96 Integrase core domain
Sigma70_r4_2         PF08281.7     54 seq372_BIOID50641    -            346   3.4e-06   26.2   0.0   1   1   1.5e-09   6.7e-06   25.3   0.0    22    49    13    40    12    40 0.95 Sigma-70, region 4
GerE                 PF00196.14    58 seq372_BIOID50641    -            346   6.8e-05   21.9   0.0   1   1   2.7e-08   0.00012   21.1   0.0    16    40    15    39    12    43 0.91 Bacterial regulatory proteins, luxR family
HTH_AraC             PF00165.18    42 seq373_BIOID50641    -            242   4.2e-19   67.6   0.9   1   2     1e-08   6.8e-05   22.4   0.0     1    37   145   181   145   186 0.88 Bacterial regulatory helix-turn-helix proteins, AraC family
HTH_AraC             PF00165.18    42 seq373_BIOID50641    -            242   4.2e-19   67.6   0.9   2   2   2.8e-15   1.9e-11   43.2   0.1     6    40   198   233   196   235 0.91 Bacterial regulatory helix-turn-helix proteins, AraC family
HTH_18               PF12833.2     81 seq373_BIOID50641    -            242   3.4e-12   46.1   0.3   1   1   8.5e-16   5.8e-12   45.4   0.2     1    80   158   235   158   236 0.93 Helix-turn-helix domain
Fimbrial             PF00419.15   145 seq374_BIOID50641    -            191   9.6e-20   71.1   7.7   1   1   8.7e-24   1.2e-19   70.8   5.3     1   145    41   191    41   191 0.87 Fimbrial protein
SgrR_N               PF12793.2    115 seq376_BIOID50641    -            551   1.3e-38  131.3   4.6   1   1     2e-42   1.3e-38  131.3   3.2     1   115     5   118     5   118 0.98 Sugar transport-related sRNA regulator N-term
SBP_bac_5            PF00496.17   374 seq376_BIOID50641    -            551   1.6e-29  102.8   0.0   1   1     5e-32   3.4e-28   98.4   0.0     1   340   163   445   163   502 0.84 Bacterial extracellular solute-binding proteins, family 5 Middle
ChaB                 PF06150.7     57 seq378_BIOID50641    -             76   4.8e-26   90.2   5.4   1   1   4.3e-30   5.9e-26   89.9   3.8     1    57     9    76     9    76 0.98 ChaB
Alpha-amylase        PF00128.19   316 seq379_BIOID50641    -            605   5.7e-80  268.9   0.0   1   1   1.1e-83   7.7e-80  268.5   0.0     1   316   178   494   178   494 0.95 Alpha amylase, catalytic domain
Alpha-amylase_N      PF02903.9    120 seq379_BIOID50641    -            605   6.5e-09   35.6   0.0   1   1     2e-12   1.4e-08   34.6   0.0     5   108     4   105     1   115 0.82 Alpha amylase, N-terminal ig-like domain
HTH_3                PF01381.17    55 seq380_BIOID50641    -            131   2.5e-10   39.9   0.0   1   1   1.6e-13   1.1e-09   37.8   0.0     1    53    34    86    34    87 0.96 Helix-turn-helix
HTH_19               PF12844.2     64 seq380_BIOID50641    -            131   2.2e-07   30.7   0.1   1   1   1.5e-10   1.1e-06   28.5   0.0     8    56    38    86    32    94 0.90 Helix-turn-helix domain
Usher                PF00577.15   552 seq381_BIOID50641    -            826  6.9e-183  609.1  29.6   1   1    2e-186    9e-183  608.8  20.5     1   552   177   743   177   743 0.98 Type VII secretion system (T7SS), usher protein
PapC_N               PF13954.1    146 seq381_BIOID50641    -            826   2.8e-32  111.1   0.1   1   1   1.2e-35   5.5e-32  110.2   0.1     2   145    26   162    25   163 0.92 PapC N-terminal domain
PapC_C               PF13953.1     68 seq381_BIOID50641    -            826   2.7e-09   36.4   0.0   1   1   2.1e-12   9.7e-09   34.6   0.0     4    61   756   813   753   820 0.93 PapC C-terminal domain
Ribosomal_L27        PF01016.14    81 seq383_BIOID50641    -             85   1.6e-39  133.3   2.9   1   1   1.3e-43   1.8e-39  133.2   2.0     1    80     2    82     2    83 0.98 Ribosomal L27 protein
Ala_racemase_N       PF01168.15   217 seq384_BIOID50641    -            387   1.2e-22   80.4   0.0   1   1   1.1e-26   1.5e-22   80.1   0.0     1   216    33   263    33   264 0.87 Alanine racemase, N-terminal domain
FA_synthesis         PF02504.10   323 seq385_BIOID50641    -            346  4.2e-124  413.5   0.0   1   1  3.4e-128  4.7e-124  413.3   0.0     8   323     1   321     1   321 0.99 Fatty acid synthesis protein
BPD_transp_2         PF02653.11   267 seq387_BIOID50641    -            342   2.2e-51  174.2  41.7   1   1   1.6e-55   2.2e-51  174.2  28.9     1   267    52   329    52   329 0.91 Branched-chain amino acid transport system / permease component
KilA-N               PF04383.8    111 seq388_BIOID50641    -            269   1.7e-20   72.6   0.0   1   1   1.9e-24   2.5e-20   72.0   0.0     6   108     8   108     4   111 0.93 KilA-N domain
Methyltrans_SAM      PF10672.4    286 seq390_BIOID50641    -            396   1.1e-31  109.6   0.0   1   1   7.9e-35   1.5e-31  109.1   0.0    12   266   110   371   103   381 0.86 S-adenosylmethionine-dependent methyltransferase
Cons_hypoth95        PF03602.10   183 seq390_BIOID50641    -            396   2.2e-12   46.6   0.0   1   1   1.8e-15   3.5e-12   45.9   0.0    39   123   216   302   211   329 0.89 Conserved hypothetical protein 95
Methyltransf_31      PF13847.1    152 seq390_BIOID50641    -            396   9.8e-11   41.3   0.1   1   1     9e-14   1.8e-10   40.5   0.0    21   118   236   349   220   377 0.74 Methyltransferase domain
Methyltransf_26      PF13659.1    117 seq390_BIOID50641    -            396   1.2e-09   38.1   0.0   1   1   1.1e-12   2.2e-09   37.2   0.0     2   116   222   340   221   341 0.84 Methyltransferase domain
Methyltransf_18      PF12847.2    112 seq390_BIOID50641    -            396   1.1e-06   29.0   0.0   1   1   1.8e-09   3.6e-06   27.4   0.0    12   109   231   337   220   340 0.69 Methyltransferase domain
MTS                  PF05175.9    170 seq390_BIOID50641    -            396   6.6e-07   28.7   0.0   1   1   5.2e-10     1e-06   28.1   0.0    55   154   243   353   217   363 0.77 Methyltransferase small domain
Met_10               PF02475.11   200 seq390_BIOID50641    -            396   9.9e-06   25.1   0.0   1   1   7.3e-09   1.4e-05   24.6   0.0    70   182   187   306   119   323 0.84 Met-10+ like-protein
DsrH                 PF04077.7     88 seq391_BIOID50641    -             95   1.4e-29  101.4   0.0   1   1   1.1e-33   1.5e-29  101.3   0.0     1    88     7    93     7    93 0.98 DsrH like protein
Phage_holin_3        PF05106.7    100 seq392_BIOID50641    -            107   2.9e-18   65.5   0.8   1   1   2.5e-22   3.4e-18   65.3   0.5     6   100     7   101     2   101 0.95 Phage holin family (Lysis protein S)
Peptidase_S11        PF00768.15   241 seq393_BIOID50641    -            390   8.9e-97  322.9   0.0   1   1  2.4e-100   1.1e-96  322.6   0.0     4   240    30   264    27   265 0.99 D-alanyl-D-alanine carboxypeptidase
PBP5_C               PF07943.8     91 seq393_BIOID50641    -            390   8.1e-23   80.1   0.0   1   1   2.7e-26   1.3e-22   79.5   0.0     1    90   284   374   284   375 0.99 Penicillin-binding protein 5, C-terminal domain
Beta-lactamase2      PF13354.1    197 seq393_BIOID50641    -            390   5.8e-11   42.0   0.0   1   1   1.7e-14     8e-11   41.6   0.0     2   175    47   241    46   265 0.75 Beta-lactamase enzyme family
Ldh_2                PF02615.9    335 seq395_BIOID50641    -            332  1.9e-143  477.1   0.0   1   1  1.5e-147  2.1e-143  476.9   0.0     1   334     1   331     1   332 0.99 Malate/L-lactate dehydrogenase
GIY-YIG              PF01541.19    80 seq396_BIOID50641    -            295   2.9e-05   24.2   0.0   1   1   4.2e-09   5.8e-05   23.2   0.0     2    76    35   104    34   109 0.76 GIY-YIG catalytic domain
His_Phos_1           PF00300.17   158 seq398_BIOID50641    -            204   1.9e-37  128.6   0.2   1   1   1.6e-41   2.2e-37  128.4   0.1     1   156     3   155     3   157 0.96 Histidine phosphatase superfamily (branch 1)
TnpB_IS66            PF05717.8    108 seq400_BIOID50641    -            228   2.5e-36  123.2   0.0   1   1   3.1e-40   4.2e-36  122.5   0.0     3   106   103   204   101   206 0.95 IS66 Orf2 like protein
Oxidored_q1          PF00361.15   270 seq402_BIOID50641    -            530   6.7e-49  166.4  22.6   1   1   4.9e-53   6.7e-49  166.4  15.7     1   268   132   415   132   417 0.95 NADH-Ubiquinone/plastoquinone (complex I), various chains
Cyanate_lyase        PF02560.9     73 seq403_BIOID50641    -            156   1.8e-33  113.7   0.0   1   1   1.9e-37   2.6e-33  113.2   0.0     3    72    85   155    83   156 0.95 Cyanate lyase C-terminal domain
Sugar_tr             PF00083.19   451 seq404_BIOID50641    -            438   3.6e-27   94.9  36.2   1   1   4.3e-29     2e-25   89.2  25.1     6   414    27   410    23   433 0.75 Sugar (and other) transporter
MFS_1                PF07690.11   354 seq404_BIOID50641    -            438   4.1e-27   94.7  52.8   1   2   2.5e-19   1.1e-15   57.1  17.6    38   258    70   296    27   302 0.68 Major Facilitator Superfamily
MFS_1                PF07690.11   354 seq404_BIOID50641    -            438   4.1e-27   94.7  52.8   2   2   8.6e-15   3.9e-11   42.1  16.9    22   172   276   430   264   437 0.78 Major Facilitator Superfamily
MFS_2                PF13347.1    427 seq404_BIOID50641    -            438   3.2e-09   35.5  23.0   1   1     7e-13   3.2e-09   35.5  15.9    32   343    54   372    41   381 0.79 MFS/sugar transport protein
GreA_GreB_N          PF03449.10    74 seq405_BIOID50641    -            158   1.8e-32  111.0   1.1   1   1   3.6e-36   2.4e-32  110.6   0.8     4    74     3    74     1    74 0.97 Transcription elongation factor, N-terminal
GreA_GreB            PF01272.14    77 seq405_BIOID50641    -            158     8e-29   99.0   0.5   1   1   1.6e-32   1.1e-28   98.6   0.3     3    77    83   157    80   157 0.97 Transcription elongation factor, GreA/GreB, C-term
HHA                  PF05321.6     57 seq407_BIOID50641    -             71   3.8e-25   87.6   0.0   1   1   3.2e-29   4.3e-25   87.4   0.0     1    57     8    68     8    68 0.97 Haemolysin expression modulating protein
NMN_transporter      PF04973.7    182 seq409_BIOID50641    -            239   7.6e-46  155.7  26.5   1   1     6e-48   8.2e-44  149.1  18.3     1   180    23   227    23   229 0.94 Nicotinamide mononucleotide transporter
HI0933_like          PF03486.9    409 seq411_BIOID50641    -            400  1.3e-155  517.7   0.0   1   1  7.5e-159  1.5e-155  517.6   0.0     2   408     5   392     4   393 0.98 HI0933-like protein
Pyr_redox_3          PF13738.1    203 seq411_BIOID50641    -            400     2e-11   44.2   0.0   1   1   2.5e-14   4.8e-11   42.9   0.0     1   141     7   166     7   189 0.71 Pyridine nucleotide-disulphide oxidoreductase
FAD_binding_2        PF00890.19   421 seq411_BIOID50641    -            400     1e-10   40.9   2.5   1   1   6.2e-10   1.2e-06   27.5   0.2     1    45     5    49     5    56 0.94 FAD binding domain
Pyr_redox_2          PF07992.9    200 seq411_BIOID50641    -            400   1.3e-09   38.1   0.0   1   1   4.7e-12   9.1e-09   35.3   0.0     1   197     5   370     5   373 0.72 Pyridine nucleotide-disulphide oxidoreductase
NAD_binding_8        PF13450.1     68 seq411_BIOID50641    -            400   2.2e-05   24.2   1.1   1   1   2.5e-08   4.8e-05   23.1   0.8     1    32     8    39     8    50 0.95 NAD(P)-binding Rossmann-like domain
FUSC                 PF04632.7    650 seq412_BIOID50641    -            670  9.2e-163  543.0  49.1   1   1  1.5e-166    1e-162  542.8  34.1     1   649    20   662    20   663 0.98 Fusaric acid resistance protein family
FUSC_2               PF13515.1    128 seq412_BIOID50641    -            670   2.7e-16   59.5  13.2   1   1     4e-20   2.7e-16   59.5   9.2     1   125    33   163    31   166 0.86 Fusaric acid resistance protein-like
PTS_EIIC             PF02378.13   321 seq413_BIOID50641    -            462   8.4e-22   77.3  31.8   1   1   1.2e-25   8.4e-22   77.3  22.1     2   321    19   277    18   278 0.93 Phosphotransferase system, EIIC
PTS_IIB              PF02302.12    90 seq413_BIOID50641    -            462   1.1e-12   48.0   0.2   1   1   4.4e-16     3e-12   46.6   0.0     1    90   372   455   372   455 0.94 PTS system, Lactose/Cellobiose specific IIB subunit
DUF187               PF02638.10   401 seq415_BIOID50641    -            439  3.2e-174  578.9   0.1   1   1  2.7e-178  3.6e-174  578.7   0.1     1   401     3   431     3   431 0.99 Uncharacterised BCR, COG1649
Rnf-Nqr              PF02508.9    190 seq418_BIOID50641    -            231   7.9e-59  198.3   9.5   1   1   6.7e-63   9.1e-59  198.1   6.6     1   189     1   200     1   201 0.98 Rnf-Nqr subunit, membrane protein
DUF1471              PF07338.8     56 seq419_BIOID50641    -             91   1.2e-21   75.9   0.2   1   1   1.2e-25   1.7e-21   75.5   0.1     2    56    35    91    34    91 0.98 Protein of unknown function (DUF1471)
Orn_Arg_deC_N        PF02784.11   251 seq420_BIOID50641    -            420   1.5e-65  220.7   0.0   1   1   2.8e-69   1.9e-65  220.4   0.0     1   251    32   276    32   276 0.97 Pyridoxal-dependent decarboxylase, pyridoxal binding domain
Orn_DAP_Arg_deC      PF00278.17   116 seq420_BIOID50641    -            420   5.7e-22   77.5   0.0   1   1   1.4e-25   9.4e-22   76.8   0.0     1   115   279   396   279   397 0.95 Pyridoxal-dependent decarboxylase, C-terminal sheet domain
FliD_C               PF07195.7    239 seq421_BIOID50641    -            496   6.4e-57  192.4  15.5   1   1   9.4e-61   6.4e-57  192.4  10.7     1   239   252   481   252   481 0.97 Flagellar hook-associated protein 2 C-terminus
FliD_N               PF02465.13    99 seq421_BIOID50641    -            496   5.7e-26   90.6   6.0   1   1   8.4e-30   5.7e-26   90.6   4.1     1    99    36   133    36   133 0.98 Flagellar hook-associated protein 2 C-terminus
Ribosomal_L1         PF00687.16   221 seq422_BIOID50641    -            234   9.2e-50  168.8   0.2   1   1   7.9e-54   1.1e-49  168.6   0.2    13   220    28   220     8   221 0.90 Ribosomal protein L1p/L10e family
Lysis_S              PF04971.7     68 seq424_BIOID50641    -             71   2.4e-44  148.7   0.3   1   1     2e-48   2.7e-44  148.6   0.2     1    68     4    71     4    71 0.99 Lysis protein S
Ribosomal_S10        PF00338.17    97 seq425_BIOID50641    -            103   4.1e-38  129.0   0.1   1   1   3.3e-42   4.5e-38  128.8   0.0     1    96     6   101     6   102 0.99 Ribosomal protein S10p/S20e
Abhydrolase_4        PF08386.5    103 seq426_BIOID50641    -            269     4e-22   77.9   0.0   1   1   1.3e-25   8.6e-22   76.8   0.0     4   103   161   260   156   260 0.92 TAP-like protein
Phage_integrase      PF00589.17   173 seq427_BIOID50641    -            447   5.3e-21   74.9   0.0   1   1   1.3e-24   8.8e-21   74.2   0.0     1   170   241   413   241   415 0.90 Phage integrase family
DUF4102              PF13356.1     89 seq427_BIOID50641    -            447   1.9e-17   62.7   0.2   1   1   8.4e-21   5.7e-17   61.2   0.1     1    88    32   120    32   121 0.89 Domain of unknown function (DUF4102)
ParBc                PF02195.13    90 seq428_BIOID50641    -            262   1.6e-17   63.2   0.1   1   1   2.7e-21   3.7e-17   62.0   0.0     2    89     9    93     8    94 0.92 ParB-like nuclease domain
Ald_Xan_dh_C2        PF02738.13   543 seq429_BIOID50641    -            732  1.6e-142  475.5   0.1   1   1    3e-146  2.1e-142  475.1   0.1     6   543   152   668   142   668 0.97 Molybdopterin-binding domain of aldehyde dehydrogenase
Ald_Xan_dh_C         PF01315.17   111 seq429_BIOID50641    -            732     2e-24   85.7   1.1   1   1   6.1e-28   4.1e-24   84.6   0.7     1   110    34   137    34   138 0.94 Aldehyde oxidase and xanthine dehydrogenase, a/b hammerhead domain
dCMP_cyt_deam_2      PF08211.6    124 seq430_BIOID50641    -            294   6.4e-50  168.1   0.3   1   1   1.9e-51   1.3e-47  160.7   0.0     1   123   157   278   157   279 0.98 Cytidine and deoxycytidylate deaminase zinc-binding region
dCMP_cyt_deam_1      PF00383.17   102 seq430_BIOID50641    -            294   1.3e-17   63.2   0.0   1   1   4.4e-18     3e-14   52.3   0.0    10    93    56   139    47   143 0.86 Cytidine and deoxycytidylate deaminase zinc-binding region
Aminotran_1_2        PF00155.16   363 seq433_BIOID50641    -            396   4.9e-96  321.7   0.0   1   1    4e-100   5.5e-96  321.5   0.0     3   363    28   392    26   392 0.98 Aminotransferase class I and II
PapC_N               PF13954.1    146 seq434_BIOID50641    -            305   5.1e-42  142.7   0.1   1   1   9.7e-46   6.7e-42  142.4   0.0     2   146    34   181    33   181 0.98 PapC N-terminal domain
Usher                PF00577.15   552 seq434_BIOID50641    -            305     4e-17   62.0   0.5   1   1   9.3e-21   6.4e-17   61.3   0.3     2    63   197   268   196   273 0.96 Type VII secretion system (T7SS), usher protein
PMI_typeI            PF01238.16   373 seq436_BIOID50641    -            391  3.6e-125  417.6   0.1   1   1  4.3e-128  2.9e-124  414.7   0.0     1   373     1   357     1   357 0.99 Phosphomannose isomerase type I
Sua5_yciO_yrdC       PF01300.13   179 seq437_BIOID50641    -            750   4.1e-46  156.3   0.0   1   1   1.6e-49   7.3e-46  155.5   0.0     2   178   209   373   208   374 0.95 Telomere recombination
zf-HYPF              PF07503.7     35 seq437_BIOID50641    -            750   7.3e-34  114.7  18.6   1   2   2.6e-20   1.2e-16   59.7   3.7     1    35   108   142   108   142 0.97 HypF finger
zf-HYPF              PF07503.7     35 seq437_BIOID50641    -            750   7.3e-34  114.7  18.6   2   2   4.5e-21     2e-17   62.1   1.6     1    34   158   191   158   192 0.96 HypF finger
Acylphosphatase      PF00708.13    91 seq437_BIOID50641    -            750   1.9e-18   66.2   0.0   1   1   8.9e-22     4e-18   65.1   0.0     6    91     9    91     1    91 0.90 Acylphosphatase
adh_short            PF00106.20   167 seq439_BIOID50641    -            257   3.5e-30  105.0   0.7   1   1   1.1e-33   5.1e-30  104.4   0.5     2   166     8   175     7   176 0.94 short chain dehydrogenase
adh_short_C2         PF13561.1    243 seq439_BIOID50641    -            257   1.3e-26   93.8   0.0   1   1   3.3e-30   1.5e-26   93.5   0.0     3   242    13   247    12   248 0.90 Enoyl-(Acyl carrier protein) reductase
KR                   PF08659.5    181 seq439_BIOID50641    -            257   7.1e-09   35.4   0.5   1   1   2.8e-12   1.3e-08   34.6   0.3     4   161    10   169     8   188 0.84 KR domain
Malate_synthase      PF01274.17   523 seq440_BIOID50641    -            533  1.8e-214  712.5   0.0   1   1  1.5e-218    2e-214  712.3   0.0     3   522    13   532    11   533 0.99 Malate synthase
TrbI                 PF03743.9    187 seq441_BIOID50641    -            438   2.2e-50  170.6   0.1   1   1   1.6e-54   2.2e-50  170.6   0.1     2   186   225   427   224   428 0.93 Bacterial conjugation TrbI-like protein
DUF419               PF04237.8     92 seq443_BIOID50641    -            122   1.9e-26   92.1   0.0   1   1   1.7e-30   2.3e-26   91.8   0.0     1    92    14   107    14   107 0.97 Protein of unknown function (DUF419)
Aminotran_1_2        PF00155.16   363 seq444_BIOID50641    -            405   6.1e-47  160.2   0.0   1   1   1.6e-50   7.2e-47  159.9   0.0    30   353    58   387    33   391 0.88 Aminotransferase class I and II
DegT_DnrJ_EryC1      PF01041.12   363 seq444_BIOID50641    -            405   3.2e-06   26.3   0.0   1   1   1.1e-09     5e-06   25.6   0.0    47   146   101   207    96   208 0.73 DegT/DnrJ/EryC1/StrS aminotransferase family
ChaC                 PF04752.7    177 seq445_BIOID50641    -            238   2.6e-53  180.5   0.0   1   1   2.3e-57   3.1e-53  180.2   0.0     1   176    54   222    54   223 0.95 ChaC-like protein
HTH_6                PF01418.12    77 seq446_BIOID50641    -            289   3.5e-33  113.0   0.2   1   1   3.7e-36   1.7e-32  110.8   0.0     1    76     1    76     1    77 0.99 Helix-turn-helix domain, rpiR family
SIS                  PF01380.17   131 seq446_BIOID50641    -            289   2.9e-27   94.7   0.1   1   1   1.1e-30     5e-27   93.9   0.1     2   130   125   252   124   253 0.98 SIS domain
SIS_2                PF13580.1    138 seq446_BIOID50641    -            289     1e-12   47.7   0.9   1   1   1.2e-11   5.3e-08   32.5   0.0    99   138   171   210   157   210 0.89 SIS domain
Radical_SAM          PF04055.16   166 seq447_BIOID50641    -            474   1.1e-29  103.6   0.0   1   1   3.8e-33   1.8e-29  102.9   0.0     1   166   151   325   151   325 0.96 Radical SAM superfamily
UPF0004              PF00919.15    98 seq447_BIOID50641    -            474   7.8e-29   99.2   0.0   1   1     3e-32   1.4e-28   98.4   0.0     1    98     4   104     4   104 0.95 Uncharacterized protein family UPF0004
TRAM                 PF01938.15    61 seq447_BIOID50641    -            474   4.6e-20   71.0   0.1   1   1   2.3e-23   1.1e-19   69.9   0.1     1    61   378   440   378   440 0.96 TRAM domain
GST_N_3              PF13417.1     75 seq448_BIOID50641    -            215   2.5e-11   43.5   0.0   1   1   1.4e-14   3.9e-11   42.8   0.0     6    70     8    82     4    91 0.86 Glutathione S-transferase, N-terminal domain
GST_C                PF00043.20    95 seq448_BIOID50641    -            215     2e-10   40.4   0.0   1   1   1.1e-13     3e-10   39.8   0.0    32    95   136   197   114   197 0.93 Glutathione S-transferase, C-terminal domain
GST_C_2              PF13410.1     69 seq448_BIOID50641    -            215   3.8e-10   39.3   0.1   1   1   2.7e-13   7.5e-10   38.4   0.0     1    69   127   192   127   192 0.93 Glutathione S-transferase, C-terminal domain
GST_N_2              PF13409.1     70 seq448_BIOID50641    -            215   8.3e-10   38.4   0.0   1   1   6.2e-13   1.7e-09   37.4   0.0     3    69    10    81     9    82 0.89 Glutathione S-transferase, N-terminal domain
GST_N                PF02798.15    76 seq448_BIOID50641    -            215   1.7e-09   37.5   0.0   1   1     5e-12   1.4e-08   34.6   0.0    11    76    11    81     4    81 0.92 Glutathione S-transferase, N-terminal domain
RepB-RCR_reg         PF10723.4     85 seq449_BIOID50641    -            289   1.4e-06   27.7   0.3   1   1   2.2e-10     3e-06   26.7   0.2    25    77   222   274   203   279 0.91 Replication regulatory protein RepB
Beta_elim_lyase      PF01212.16   290 seq450_BIOID50641    -            476   1.8e-97  325.8   0.0   1   1  3.1e-101   2.1e-97  325.6   0.0     1   289    54   442    54   443 0.99 Beta-eliminating lyase
Peptidase_M15_4      PF13539.1     67 seq451_BIOID50641    -            130   2.4e-14   53.3   0.2   1   1   2.6e-18   3.6e-14   52.8   0.1     4    67    58   123    55   123 0.71 D-alanyl-D-alanine carboxypeptidase
AA_permease          PF00324.16   479 seq452_BIOID50641    -            514  3.2e-121  404.9  47.4   1   1  5.3e-125  3.6e-121  404.7  32.8     2   478    50   491    49   492 0.98 Amino acid permease
AA_permease_2        PF13520.1    426 seq452_BIOID50641    -            514   3.8e-43  147.4  50.8   1   1   6.7e-47   4.5e-43  147.2  35.2     5   423    49   477    45   480 0.85 Amino acid permease
Ldh_1_N              PF00056.18   142 seq453_BIOID50641    -            312   2.9e-48  163.0   0.9   1   1   6.1e-52   4.1e-48  162.5   0.6     1   141     1   144     1   145 0.97 lactate/malate dehydrogenase, NAD binding domain
Ldh_1_C              PF02866.13   174 seq453_BIOID50641    -            312   7.4e-48  162.4   0.0   1   1   1.5e-51     1e-47  161.9   0.0     1   174   147   310   147   310 0.99 lactate/malate dehydrogenase, alpha/beta C-terminal domain
NinB                 PF05772.7    127 seq454_BIOID50641    -            148   1.4e-53  179.7   0.2   1   1   1.2e-57   1.7e-53  179.5   0.1     1   127     6   132     6   132 0.99 NinB protein
PTS_EIIC             PF02378.13   321 seq455_BIOID50641    -            483   6.9e-30  103.8  32.5   1   1     1e-33   6.9e-30  103.8  22.5     2   318   134   406   133   410 0.90 Phosphotransferase system, EIIC
PTS_IIB              PF02302.12    90 seq455_BIOID50641    -            483   2.5e-17   62.9   0.1   1   1   6.5e-21   4.5e-17   62.1   0.1     2    89     9   101     8   102 0.95 PTS system, Lactose/Cellobiose specific IIB subunit
DDE_Tnp_1            PF01609.16   211 seq458_BIOID50641    -             66   1.7e-06   27.6   0.2   1   1   1.4e-10   1.9e-06   27.5   0.1   143   197     7    65     2    66 0.94 Transposase DDE domain
RmuC                 PF02646.11   305 seq459_BIOID50641    -            475  7.2e-112  373.0   2.2   1   1  5.3e-116  7.2e-112  373.0   1.5     1   304   135   437   135   438 0.99 RmuC family
NUDIX                PF00293.23   135 seq461_BIOID50641    -            186   3.6e-09   36.2   0.0   1   1   3.4e-13   4.7e-09   35.8   0.0     2    66    47   109    46   175 0.73 NUDIX domain
ETF_alpha            PF00766.14    86 seq462_BIOID50641    -            312     1e-30  105.0   0.3   1   1   2.8e-34   1.9e-30  104.1   0.2     2    85   189   273   188   274 0.97 Electron transfer flavoprotein FAD-binding domain
ETF                  PF01012.16   164 seq462_BIOID50641    -            312   2.7e-24   85.6   0.4   1   1     7e-28   4.8e-24   84.8   0.3     2   164     7   153     6   153 0.91 Electron transfer flavoprotein domain
Pro_dh               PF01619.13   345 seq463_BIOID50641    -           1320  2.5e-133  444.1   0.0   1   1  5.1e-137  3.5e-133  443.6   0.0     2   344   229   573   228   574 0.99 Proline dehydrogenase
Aldedh               PF00171.17   462 seq463_BIOID50641    -           1320  1.1e-111  373.3   0.3   1   1  2.8e-115  1.9e-111  372.5   0.2     7   450   659  1103   654  1111 0.94 Aldehyde dehydrogenase family
ABM                  PF03992.11    78 seq464_BIOID50641    -            106   6.3e-13   48.4   0.2   1   1   5.8e-17   7.9e-13   48.1   0.2     1    77     1    76     1    77 0.96 Antibiotic biosynthesis monooxygenase
CobS                 PF02654.10   235 seq465_BIOID50641    -            247   1.9e-81  273.0  15.0   1   1   1.6e-85   2.1e-81  272.8  10.4     1   235     5   246     5   246 0.99 Cobalamin-5-phosphate synthase
Formyl_trans_N       PF00551.14   181 seq466_BIOID50641    -            212     7e-66  221.1   0.0   1   1   5.9e-70     8e-66  220.9   0.0     1   181     1   181     1   181 0.99 Formyl transferase
DUF1327              PF07041.6    113 seq467_BIOID50641    -            183   1.1e-64  215.1   0.0   1   1   1.5e-68   2.1e-64  214.3   0.0     1   113     1   113     1   113 0.99 Protein of unknown function (DUF1327)
DUF2569              PF10754.4    149 seq468_BIOID50641    -            146     4e-48  163.2  10.5   1   1   3.3e-52   4.5e-48  163.1   7.3     2   149     4   145     3   145 0.99 Protein of unknown function (DUF2569)
Ribosomal_S12        PF00164.20   122 seq469_BIOID50641    -            124   3.1e-56  187.9   2.1   1   1   2.5e-60   3.5e-56  187.7   1.5     2   122     3   123     2   123 0.99 Ribosomal protein S12
DUF877               PF05943.7    423 seq470_BIOID50641    -            491  2.4e-188  625.8   0.0   1   1  2.1e-192  2.9e-188  625.5   0.0     1   423    68   489    68   489 1.00 Protein of unknown function (DUF877)
NifU_N               PF01592.11   127 seq472_BIOID50641    -            128   7.1e-56  187.4   0.2   1   1   5.7e-60   7.8e-56  187.3   0.2     1   125     2   126     2   128 0.97 NifU-like N terminal domain
dCMP_cyt_deam_1      PF00383.17   102 seq473_BIOID50641    -            531   1.6e-16   59.7   0.5   1   1   2.6e-20   3.6e-16   58.5   0.0     5   101   253   434   249   435 0.96 Cytidine and deoxycytidylate deaminase zinc-binding region
Cro                  PF09048.5     59 seq474_BIOID50641    -             66   7.7e-33  111.8   0.0   1   1   6.2e-37   8.5e-33  111.6   0.0     1    59     1    60     1    60 0.98 Cro
ROF                  PF07073.7     80 seq476_BIOID50641    -             86   5.8e-25   86.9   0.1   1   1   4.8e-29   6.5e-25   86.8   0.0     1    80     9    83     9    83 0.97 Modulator of Rho-dependent transcription termination (ROF)
BON                  PF04972.12    64 seq477_BIOID50641    -            191   2.5e-32  110.3   8.7   1   2   2.7e-19   3.6e-15   55.3   0.8     3    62    53   113    51   115 0.96 BON domain
BON                  PF04972.12    64 seq477_BIOID50641    -            191   2.5e-32  110.3   8.7   2   2   1.8e-20   2.4e-16   59.1   0.8     1    57   129   184   129   188 0.97 BON domain
AAA_PrkA             PF08298.6    358 seq480_BIOID50641    -            644  1.3e-180  599.6   0.0   1   1  2.6e-184  1.8e-180  599.1   0.0     2   358    20   380    19   380 0.99 PrkA AAA domain
PrkA                 PF06798.7    254 seq480_BIOID50641    -            644   6.8e-86  287.5   2.2   1   1   2.2e-89   1.5e-85  286.4   1.5     1   254   382   636   382   636 0.98 PrkA serine protein kinase C-terminal domain
tRNA-synt_1b         PF00579.20   292 seq482_BIOID50641    -            334   2.3e-88  295.9   0.0   1   1   2.1e-92   2.8e-88  295.6   0.0     5   291     3   285     1   286 0.98 tRNA synthetases class I (W and Y)
Ribosomal_L3         PF00297.17   263 seq483_BIOID50641    -            209     5e-50  170.2  10.0   1   1   1.6e-52   2.2e-48  164.8   6.9     1   263     8   204     8   204 0.99 Ribosomal protein L3
YtfJ_HI0045          PF09695.5    160 seq484_BIOID50641    -            185   4.4e-75  250.2   0.2   1   1   3.7e-79     5e-75  250.0   0.2     2   159    24   181    23   182 0.99 Bacterial protein of unknown function (YtfJ_HI0045)
DUF4102              PF13356.1     89 seq485_BIOID50641    -            106   4.8e-24   83.9   0.0   1   1   4.2e-28   5.8e-24   83.6   0.0     1    87     8    98     8   100 0.91 Domain of unknown function (DUF4102)
ParA                 PF10609.4     81 seq487_BIOID50641    -            369   3.8e-36  122.7   0.4   1   1   2.9e-39   7.9e-36  121.6   0.3     1    81   216   296   216   296 0.99 ParA/MinD ATPase like
CbiA                 PF01656.18   195 seq487_BIOID50641    -            369   4.4e-18   65.2   0.1   1   1   2.6e-21   7.1e-18   64.6   0.1     1   157   110   278   110   281 0.77 CobQ/CobB/MinD/ParA nucleotide binding domain
AAA_31               PF13614.1    157 seq487_BIOID50641    -            369     1e-10   41.6   0.0   1   1   5.1e-13   1.4e-09   37.9   0.0     1    53   108   160   108   237 0.79 AAA domain
MipZ                 PF09140.6    261 seq487_BIOID50641    -            369   1.9e-08   33.6   0.0   1   1   1.3e-11   3.5e-08   32.7   0.0     2   117   109   235   108   263 0.68 ATPase MipZ
DUF3521              PF12035.3     35 seq488_BIOID50641    -             65     1e-19   69.9   1.5   1   1   9.6e-24   1.3e-19   69.5   0.4     1    34     6    39     6    40 0.99 Protein of unknown function (DUF3521)
MFS_1                PF07690.11   354 seq489_BIOID50641    -            393     6e-30  104.0  74.5   1   1   3.7e-28   1.7e-24   86.1  32.4    14   354    27   346     9   346 0.78 Major Facilitator Superfamily
MFS_2                PF13347.1    427 seq489_BIOID50641    -            393   9.1e-08   30.8  10.8   1   1     2e-11   9.1e-08   30.8   7.5   130   333   121   311   118   327 0.74 MFS/sugar transport protein
Sugar_tr             PF00083.19   451 seq489_BIOID50641    -            393   0.00011   20.8  13.5   1   1   2.4e-08   0.00011   20.8   9.4    33   192   232   382   184   388 0.76 Sugar (and other) transporter
HTH_3                PF01381.17    55 seq493_BIOID50641    -             96   8.2e-06   25.4   0.0   1   1   8.4e-10   1.2e-05   24.9   0.0     1    43    38    80    38    82 0.95 Helix-turn-helix
ABC_tran             PF00005.22   118 seq495_BIOID50641    -            255   7.7e-24   84.2   0.0   1   1   2.9e-27   1.3e-23   83.4   0.0     1   117    45   181    45   182 0.96 ABC transporter
BCA_ABC_TP_C         PF12399.3     23 seq495_BIOID50641    -            255   3.8e-11   42.2   0.1   1   1     2e-14   9.3e-11   41.0   0.0     3    23   233   253   231   253 0.95 Branched-chain amino acid ATP-binding cassette transporter
YceG                 PF02618.11   297 seq496_BIOID50641    -            340     4e-95  318.1   0.0   1   1   3.4e-99   4.6e-95  317.9   0.0     3   297    42   330    40   330 0.94 YceG-like family
MFS_1                PF07690.11   354 seq497_BIOID50641    -            397   6.9e-14   51.2  41.5   1   1     5e-18   6.9e-14   51.2  28.7     2   344    20   349    19   358 0.71 Major Facilitator Superfamily
Molybdop_Fe4S4       PF04879.11    55 seq498_BIOID50641    -            195   8.1e-20   70.2   0.3   1   1   2.3e-23   1.6e-19   69.3   0.1     2    55    44   104    43   104 0.91 Molybdopterin oxidoreductase Fe4S4 domain
Molybdopterin        PF00384.17   432 seq498_BIOID50641    -            195   1.8e-06   26.8   0.0   1   1   3.2e-10   2.2e-06   26.6   0.0     1    56   107   155   107   191 0.75 Molybdopterin oxidoreductase
Adenine_glyco        PF03352.8    179 seq500_BIOID50641    -            223   3.5e-84  280.6   0.0   1   1     3e-88   4.1e-84  280.4   0.0     1   177    42   218    42   220 0.99 Methyladenine glycosylase
IU_nuc_hydro         PF01156.14   314 seq501_BIOID50641    -            311    3e-102  341.9   0.1   1   1  2.5e-106  3.4e-102  341.7   0.1     3   311     4   308     2   311 0.95 Inosine-uridine preferring nucleoside hydrolase
Trehalase            PF01204.13   512 seq502_BIOID50641    -            549  1.2e-161  538.6   0.1   1   1  1.1e-165  1.5e-161  538.3   0.1     1   511    70   546    70   547 0.96 Trehalase
Sel1                 PF08238.7     39 seq503_BIOID50641    -            184   9.5e-30  102.2   8.5   1   3   2.3e-13   3.2e-09   37.0   0.1     3    38    65    98    63    99 0.86 Sel1 repeat
Sel1                 PF08238.7     39 seq503_BIOID50641    -            184   9.5e-30  102.2   8.5   2   3   2.7e-14   3.6e-10   40.0   0.1     1    39   100   135   100   135 0.96 Sel1 repeat
Sel1                 PF08238.7     39 seq503_BIOID50641    -            184   9.5e-30  102.2   8.5   3   3   9.5e-11   1.3e-06   28.7   0.2     1    38   136   170   136   171 0.91 Sel1 repeat
ABC_tran             PF00005.22   118 seq504_BIOID50641    -            500   7.9e-38  129.3   0.0   1   2   1.8e-25     5e-22   78.3   0.0     1   118    49   174    49   174 0.95 ABC transporter
ABC_tran             PF00005.22   118 seq504_BIOID50641    -            500   7.9e-38  129.3   0.0   2   2   2.4e-16   6.6e-13   48.9   0.0     5   117   304   430   300   431 0.88 ABC transporter
AAA_21               PF13304.1    303 seq504_BIOID50641    -            500   1.5e-14   54.5   1.7   1   1   1.5e-12   4.2e-09   36.6   0.2     1   297    37   203    37   203 0.84 AAA domain
Phage_Cox            PF10743.4     87 seq505_BIOID50641    -            128   3.2e-34  116.6   0.2   1   1   3.4e-38   4.6e-34  116.1   0.1     3    87    36   116    34   116 0.97 Regulatory phage protein cox
Pili_assembly_N      PF00345.15   122 seq507_BIOID50641    -            230   2.2e-37  127.4   0.2   1   1   8.5e-41   5.8e-37  126.0   0.0     1   121    26   145    26   146 0.91 Gram-negative pili assembly chaperone, N-terminal domain
Pili_assembly_C      PF02753.12    68 seq507_BIOID50641    -            230   6.6e-17   60.9   0.2   1   1   1.8e-20   1.2e-16   60.1   0.1     1    65   165   223   165   226 0.96 Gram-negative pili assembly chaperone, C-terminal domain
DUF2570              PF10828.3    110 seq508_BIOID50641    -            135   1.3e-05   24.6   0.0   1   1   1.1e-09   1.6e-05   24.3   0.0     3   100     3    99     1   108 0.84 Protein of unknown function (DUF2570)
Hydrolase            PF00702.21   204 seq509_BIOID50641    -            682   4.4e-36  125.2   4.6   1   1   1.3e-39   4.4e-36  125.2   3.2     1   204   301   530   301   530 0.80 haloacid dehalogenase-like hydrolase
E1-E2_ATPase         PF00122.15   230 seq509_BIOID50641    -            682   1.4e-34  119.0   0.2   1   1   4.1e-38   1.4e-34  119.0   0.1     3   230    73   297    71   297 0.93 E1-E2 ATPase
HAD                  PF12710.2    191 seq509_BIOID50641    -            682   3.3e-14   53.4   0.0   1   1   2.3e-17   7.7e-14   52.1   0.0     2   190   305   526   304   527 0.66 haloacid dehalogenase-like hydrolase
Hydrolase_3          PF08282.7    254 seq509_BIOID50641    -            682   2.3e-05   23.9   1.3   1   1   4.3e-08   0.00015   21.3   0.3   193   241   501   549   497   556 0.89 haloacid dehalogenase-like hydrolase
DUF2799              PF10973.3     89 seq510_BIOID50641    -            134   3.4e-17   62.1   0.9   1   1   3.3e-21   4.5e-17   61.7   0.6     1    88    44   126    44   127 0.93 Protein of unknown function (DUF2799)
Nitroreductase       PF00881.19   165 seq511_BIOID50641    -            217   1.2e-29  103.0   0.0   1   1   1.1e-33   1.5e-29  102.8   0.0     2   165     8   193     7   193 0.97 Nitroreductase family
MoCF_biosynth        PF00994.19   144 seq512_BIOID50641    -            170   5.6e-31  106.7   0.0   1   1   5.1e-35     7e-31  106.4   0.0     1   143    14   156    12   157 0.92 Probable molybdopterin binding domain
Dam                  PF05869.6    181 seq513_BIOID50641    -            175   2.8e-62  209.2   0.2   1   1   2.2e-66   3.1e-62  209.1   0.2     2   175     3   172     2   175 0.98 DNA N-6-adenine-methyltransferase (Dam)
DDE_Tnp_IS66         PF03050.9    271 seq516_BIOID50641    -            364   2.6e-43  148.0   0.4   1   1     2e-46   9.2e-43  146.2   0.0     1   144   190   345   190   346 0.96 Transposase IS66 family
LZ_Tnp_IS66          PF13007.2     78 seq516_BIOID50641    -            364   2.7e-17   63.0   2.5   1   1   1.2e-20   5.3e-17   62.1   1.7     1    77    49   125    49   126 0.94 Transposase C of IS166 homeodomain
HTH_Tnp_IS66         PF13005.2     59 seq516_BIOID50641    -            364   4.7e-17   61.4   5.0   1   1     1e-20   4.7e-17   61.4   3.4     2    58   129   183   128   191 0.91 putative Helix-turn-helix domain of transposase IS66
FabA                 PF07977.8    138 seq517_BIOID50641    -            208   9.2e-51  170.8   0.0   1   1   8.4e-55   1.1e-50  170.5   0.0     1   137    65   194    65   195 0.98 FabA-like domain
DUF968               PF06147.6    200 seq518_BIOID50641    -            331     7e-79  264.2   0.0   1   1   6.9e-83   9.4e-79  263.8   0.0     2   200   131   328   130   328 0.99 Protein of unknown function (DUF968)
Phage_CII            PF05269.6     91 seq519_BIOID50641    -             92   1.6e-44  149.6   0.3   1   1   1.3e-48   1.8e-44  149.5   0.2     1    91     1    91     1    91 0.99 Bacteriophage CII protein
Peptidase_S49_N      PF08496.5    155 seq521_BIOID50641    -            349   2.9e-64  215.4   3.5   1   1   6.3e-68   2.9e-64  215.4   2.4     1   155     1   158     1   158 0.98 Peptidase family S49 N-terminal
Peptidase_S49        PF01343.13   154 seq521_BIOID50641    -            349   1.3e-50  171.0   2.1   1   1   3.3e-54   1.5e-50  170.8   0.0     2   153   161   310   160   311 0.98 Peptidase family S49
SDH_sah              PF01972.11   286 seq521_BIOID50641    -            349   1.8e-05   23.5   1.9   1   1     5e-09   2.3e-05   23.2   0.0    89   163   133   208   119   227 0.81 Serine dehydrogenase proteinase
GTP_EFTU             PF00009.22   188 seq522_BIOID50641    -            528   9.5e-45  152.2   0.0   1   1   3.3e-48   1.5e-44  151.5   0.0     3   187    12   276    10   277 0.92 Elongation factor Tu GTP binding domain
GTP_EFTU_D2          PF03144.20    74 seq522_BIOID50641    -            528   2.7e-11   43.3   0.1   1   1   2.6e-14   1.2e-10   41.2   0.0     2    74   313   379   312   379 0.97 Elongation factor Tu domain 2
Pmp3                 PF01679.12    51 seq523_BIOID50641    -             52   6.9e-21   73.6   7.8   1   1   5.2e-25   7.1e-21   73.5   5.4     3    49     3    49     1    51 0.95 Proteolipid membrane potential modulator
SBP_bac_11           PF13531.1    231 seq524_BIOID50641    -            329   1.4e-44  152.3   0.2   1   1     5e-48   1.7e-44  152.0   0.1     4   231    28   280    25   280 0.87 Bacterial extracellular solute-binding protein
SBP_bac_1            PF01547.20   314 seq524_BIOID50641    -            329   1.5e-18   67.5   2.8   1   1   5.5e-22   1.9e-18   67.1   2.0     4   314    32   272    29   272 0.88 Bacterial extracellular solute-binding protein
SBP_bac_8            PF13416.1    281 seq524_BIOID50641    -            329   1.8e-13   50.7   1.2   1   1     9e-17   3.1e-13   49.9   0.8    85   262   108   281    34   300 0.75 Bacterial extracellular solute-binding protein
SBP_bac_6            PF13343.1    242 seq524_BIOID50641    -            329   3.7e-13   49.2   1.1   1   1     2e-16   6.8e-13   48.3   0.8    53   235   112   303    77   306 0.83 Bacterial extracellular solute-binding protein
Trans_reg_C          PF00486.23    77 seq525_BIOID50641    -            251   1.2e-20   73.0   0.2   1   1   6.4e-24   4.3e-20   71.2   0.0     2    77   170   245   169   245 0.98 Transcriptional regulatory protein, C terminal
Response_reg         PF00072.19   112 seq525_BIOID50641    -            251   2.7e-20   72.3   0.1   1   1   6.2e-24   4.2e-20   71.7   0.0     2   111    17   124    16   125 0.97 Response regulator receiver domain
Fe-S_biosyn          PF01521.15    91 seq527_BIOID50641    -            107   3.7e-30  103.4   0.0   1   1   3.1e-34   4.2e-30  103.2   0.0     1    91     3    93     3    93 0.99 Iron-sulphur cluster biosynthesis
HhH-GPD              PF00730.20   121 seq528_BIOID50641    -            211   9.8e-19   67.6   0.0   1   1   3.1e-22   1.4e-18   67.1   0.0     1   120    34   168    34   169 0.95 HhH-GPD superfamily base excision DNA repair protein
HHH                  PF00633.18    30 seq528_BIOID50641    -            211   7.1e-08   31.6   0.0   1   1   3.7e-11   1.7e-07   30.4   0.0     2    29   100   127    99   128 0.94 Helix-hairpin-helix motif
EndIII_4Fe-2S        PF10576.4     17 seq528_BIOID50641    -            211   9.7e-05   22.2   3.3   1   1   3.7e-08   0.00017   21.5   2.3     1    17   187   203   187   203 0.99 Iron-sulfur binding domain of endonuclease III
Iso_dh               PF00180.15   348 seq530_BIOID50641    -            361   8.9e-87  291.1   0.0   1   1     8e-91   1.1e-86  290.8   0.0     1   347     6   354     6   355 0.93 Isocitrate/isopropylmalate dehydrogenase
Ribosomal_S7         PF00177.16   148 seq531_BIOID50641    -            156     3e-62  208.4   1.6   1   1   2.4e-66   3.3e-62  208.3   1.1     1   148     1   149     1   149 0.99 Ribosomal protein S7p/S5e
Thiolase_N           PF00108.18   264 seq534_BIOID50641    -            393  6.4e-110  366.1   1.9   1   1  1.8e-113    8e-110  365.8   1.3     1   263     1   261     1   262 0.99 Thiolase, N-terminal domain
Thiolase_C           PF02803.13   123 seq534_BIOID50641    -            393   5.5e-53  177.4   0.3   1   1   2.5e-56   1.1e-52  176.4   0.2     2   123   270   391   269   391 0.98 Thiolase, C-terminal domain
ketoacyl-synt        PF00109.21   255 seq534_BIOID50641    -            393   2.2e-06   27.2   2.2   1   1   6.2e-10   2.8e-06   26.8   0.3   170   209    81   120    79   136 0.87 Beta-ketoacyl synthase, N-terminal domain
LigT_PEase           PF02834.11    87 seq535_BIOID50641    -            176   2.5e-23   81.7   0.5   1   2   1.9e-16   1.3e-12   47.3   0.1     1    87    11    89    11    89 0.92 LigT like Phosphoesterase
LigT_PEase           PF02834.11    87 seq535_BIOID50641    -            176   2.5e-23   81.7   0.5   2   2   1.5e-11     1e-07   31.6   0.0     4    85    92   164    90   166 0.72 LigT like Phosphoesterase
2_5_RNA_ligase2      PF13563.1    153 seq535_BIOID50641    -            176     8e-11   41.7   0.1   1   1   1.3e-14     9e-11   41.5   0.0     2   121    14   135    13   165 0.87 2'-5' RNA ligase superfamily
Oligomerisation      PF02410.10   100 seq536_BIOID50641    -            105   3.4e-33  113.5   0.2   1   1   2.8e-37   3.8e-33  113.3   0.1     4   100     9   104     6   104 0.97 Oligomerisation domain
Rnf-Nqr              PF02508.9    190 seq538_BIOID50641    -            193   2.6e-71  239.0  21.0   1   1   2.1e-75   2.9e-71  238.8  14.6     1   189     1   191     1   192 0.99 Rnf-Nqr subunit, membrane protein
BPD_transp_1         PF00528.17   185 seq539_BIOID50641    -            339     2e-46  157.7  14.5   1   1   1.4e-50     2e-46  157.7  10.0     1   184   114   336   114   337 0.99 Binding-protein-dependent transport system inner membrane component
IstB_IS21            PF01695.12   178 seq540_BIOID50641    -            253   3.2e-62  209.0   0.0   1   1   1.2e-65   4.2e-62  208.5   0.0     5   177    58   232    54   233 0.96 IstB-like ATP binding protein
Bac_DnaA             PF00308.13   219 seq540_BIOID50641    -            253   3.7e-07   29.8   0.0   1   1   1.6e-10   5.3e-07   29.3   0.0    37   137   103   201    79   210 0.83 Bacterial dnaA  protein
PhoH                 PF02562.11   205 seq540_BIOID50641    -            253   4.4e-06   25.9   0.1   1   1     2e-09   6.7e-06   25.3   0.1     9    54    89   135    82   162 0.82 PhoH-like protein
AAA                  PF00004.24   132 seq540_BIOID50641    -            253   8.4e-05   22.6   0.0   1   1   5.7e-08   0.00019   21.4   0.0     1    73   103   177   103   214 0.73 ATPase family associated with various cellular activities (AAA)
DUF3521              PF12035.3     35 seq543_BIOID50641    -             42     2e-10   40.2   0.0   1   1   1.6e-14   2.1e-10   40.1   0.0     1    29     1    29     1    35 0.93 Protein of unknown function (DUF3521)
N_methyl_2           PF13544.1     31 seq546_BIOID50641    -            146   3.3e-09   35.6   0.6   1   1   8.6e-13   5.9e-09   34.8   0.4    11    31     2    22     1    22 0.94 Type IV pilin N-term methylation site GFxxxE
N_methyl             PF07963.7     20 seq546_BIOID50641    -            146   3.3e-07   29.5   3.6   1   1   9.3e-11   6.4e-07   28.6   2.5     1    20     5    24     5    24 0.95 Prokaryotic N-terminal methylation motif
AroM                 PF07302.6    221 seq549_BIOID50641    -            225   3.2e-86  288.1   2.8   1   1   2.6e-90   3.6e-86  287.9   2.0     2   220     5   224     4   225 0.99 AroM protein
MobB                 PF03205.9    140 seq550_BIOID50641    -            175   3.9e-36  123.7   0.0   1   1   3.3e-40   4.5e-36  123.5   0.0     1   120     8   129     8   157 0.93 Molybdopterin guanine dinucleotide synthesis protein B
FolB                 PF02152.13   113 seq551_BIOID50641    -            120   5.5e-26   90.8   1.5   1   1   4.5e-30   6.2e-26   90.6   1.0     1   111     8   116     8   118 0.98 Dihydroneopterin aldolase
GFO_IDH_MocA         PF01408.17   120 seq552_BIOID50641    -            377   6.1e-25   87.9   0.2   1   1   1.9e-28   1.3e-24   86.9   0.1     1   120     4   130     4   130 0.90 Oxidoreductase family, NAD-binding Rossmann fold
GFO_IDH_MocA_C       PF02894.12   115 seq552_BIOID50641    -            377   1.9e-07   30.7   0.0   1   1   5.1e-11   3.5e-07   29.8   0.0     1    68   142   211   142   269 0.74 Oxidoreductase family, C-terminal alpha/beta domain
MFS_1                PF07690.11   354 seq553_BIOID50641    -            394   5.2e-37  127.2  48.1   1   1   7.7e-39     1e-34  119.7  20.8     2   353    20   357    19   358 0.90 Major Facilitator Superfamily
DUF386               PF04074.7    153 seq554_BIOID50641    -            155   1.4e-54  183.6   0.0   1   1   1.2e-58   1.6e-54  183.4   0.0     1   152     1   151     1   152 0.99 Domain of unknown function (DUF386)
LysM                 PF01476.15    44 seq557_BIOID50641    -            149   5.1e-13   48.5   0.0   1   1   1.4e-16   9.9e-13   47.6   0.0     1    44    99   147    99   147 0.98 LysM domain
BON                  PF04972.12    64 seq557_BIOID50641    -            149   1.4e-09   37.4   2.7   1   1     3e-13     2e-09   36.9   1.9     2    62    29    89    28    91 0.92 BON domain
ACP_syn_III_C        PF08541.5     90 seq558_BIOID50641    -            317   2.8e-37  126.5   0.0   1   1   2.8e-40   9.5e-37  124.7   0.0     1    90   228   317   228   317 0.98 3-Oxoacyl-[acyl-carrier-protein (ACP)] synthase III C terminal
ACP_syn_III          PF08545.5     80 seq558_BIOID50641    -            317   4.2e-30  103.1   1.3   1   1   2.3e-33     8e-30  102.2   0.9     1    80   106   183   106   183 0.99 3-Oxoacyl-[acyl-carrier-protein (ACP)] synthase III
HMG_CoA_synt_N       PF01154.12   174 seq558_BIOID50641    -            317   1.2e-05   24.8   0.1   1   1   5.7e-09     2e-05   24.1   0.1     7   150     5   143     2   167 0.85 Hydroxymethylglutaryl-coenzyme A synthase N terminal
Chal_sti_synt_N      PF00195.14   227 seq558_BIOID50641    -            317   2.5e-05   23.5   0.7   1   1   1.3e-08   4.5e-05   22.6   0.5    98   225    48   168    21   170 0.81 Chalcone and stilbene synthases, N-terminal domain
DUF490               PF04357.8    379 seq559_BIOID50641    -           1259   2.6e-80  270.2  37.8   1   1   5.7e-84   7.8e-80  268.6   2.6     6   379   922  1259   914  1259 0.92 Family of unknown function (DUF490)
Aconitase            PF00330.15   465 seq560_BIOID50641    -            466  7.3e-198  657.6   0.2   1   1    6e-202  8.2e-198  657.4   0.1     1   465     4   457     4   457 0.99 Aconitase family (aconitate hydratase)
Metalloenzyme        PF01676.13   262 seq561_BIOID50641    -            408   1.8e-55  187.9   0.0   1   1   3.3e-59   2.2e-55  187.6   0.0     2   261     3   396     2   397 0.94 Metalloenzyme superfamily
Phosphodiest         PF01663.17   364 seq561_BIOID50641    -            408   4.8e-06   26.0   0.0   1   1     9e-10   6.2e-06   25.6   0.0   161   248   269   350   185   384 0.70 Type I phosphodiesterase / nucleotide pyrophosphatase
DUF328               PF03883.9    237 seq562_BIOID50641    -            258    4e-100  333.8   0.0   1   1  3.3e-104  4.5e-100  333.6   0.0     1   237     1   245     1   245 0.99 Protein of unknown function (DUF328)
Hexapep              PF00132.19    36 seq563_BIOID50641    -            326     3e-06   26.3  17.3   1   1   2.7e-07    0.0038   16.5   0.5     8    36   232   260   226   260 0.89 Bacterial transferase hexapeptide (six repeats)
ParBc                PF02195.13    90 seq564_BIOID50641    -            298   1.4e-13   50.6   1.1   1   1     4e-17   2.7e-13   49.6   0.3     3    90    13   100    11   100 0.91 ParB-like nuclease domain
RepB                 PF07506.6    185 seq564_BIOID50641    -            298   7.4e-09   35.6   0.1   1   1   1.8e-12   1.2e-08   34.9   0.0     2   131   102   220   101   243 0.87 RepB plasmid partitioning protein
AAA_2                PF07724.9    171 seq565_BIOID50641    -            857   3.2e-58  196.3   0.0   1   1   7.6e-59   8.7e-56  188.3   0.0     1   171   596   760   596   760 0.98 AAA domain (Cdc48 subfamily)
ClpB_D2-small        PF10431.4     81 seq565_BIOID50641    -            857   1.1e-28   98.8   2.2   1   1   1.5e-31   1.7e-28   98.2   0.2     1    80   766   845   766   846 0.98 C-terminal, D2-small domain, of ClpB protein
AAA                  PF00004.24   132 seq565_BIOID50641    -            857   5.5e-28   97.6   0.0   1   2   6.2e-17   7.1e-14   52.0   0.0     2   128   203   337   202   341 0.82 ATPase family associated with various cellular activities (AAA)
AAA                  PF00004.24   132 seq565_BIOID50641    -            857   5.5e-28   97.6   0.0   2   2     7e-14   7.9e-11   42.1   0.0     2   117   602   727   601   738 0.86 ATPase family associated with various cellular activities (AAA)
Clp_N                PF02861.15    53 seq565_BIOID50641    -            857     2e-27   94.7   6.1   1   2   3.7e-16   4.2e-13   48.9   0.1     1    53    17    69    17    69 0.98 Clp amino terminal domain
Clp_N                PF02861.15    53 seq565_BIOID50641    -            857     2e-27   94.7   6.1   2   2   5.1e-16   5.8e-13   48.4   0.1     1    53    94   145    94   145 0.96 Clp amino terminal domain
AAA_5                PF07728.9    139 seq565_BIOID50641    -            857   2.5e-19   69.2   0.8   1   1   4.2e-16   4.8e-13   48.9   0.0     2   124   601   721   600   762 0.87 AAA domain (dynein-related subfamily)
AAA_16               PF13191.1    166 seq565_BIOID50641    -            857   4.9e-11   43.1   7.3   1   1   1.1e-09   1.2e-06   28.8   0.2     2   141   180   281   179   306 0.81 AAA ATPase domain
Sigma54_activat      PF00158.21   168 seq565_BIOID50641    -            857   7.2e-10   38.4   0.1   1   1   7.8e-10   8.9e-07   28.4   0.0    23   156   599   731   570   742 0.78 Sigma-54 interaction domain
FtsJ                 PF01728.14   181 seq566_BIOID50641    -            209     7e-57  192.2   0.0   1   1   6.1e-61   8.3e-57  191.9   0.0     1   181    31   207    31   207 0.98 FtsJ-like methyltransferase
DBI_PRT              PF02277.12   327 seq567_BIOID50641    -             51   1.2e-09   37.6   0.0   1   1   9.3e-14   1.3e-09   37.5   0.0     2    45     8    51     7    51 0.96 Phosphoribosyltransferase
Usher                PF00577.15   552 seq568_BIOID50641    -            575  4.9e-141  471.0  24.7   1   1  8.3e-145  5.7e-141  470.8  17.1   102   552     2   453     1   453 0.97 Type VII secretion system (T7SS), usher protein
PapC_C               PF13953.1     68 seq568_BIOID50641    -            575   6.1e-16   57.7   0.0   1   1   3.5e-19   2.4e-15   55.7   0.0     3    64   465   524   463   528 0.93 PapC C-terminal domain
HTH_20               PF12840.2     61 seq569_BIOID50641    -            207     2e-09   36.9   0.3   1   1   1.9e-12   5.2e-09   35.6   0.0    11    61     5    55     1    55 0.94 Helix-turn-helix domain
HTH_5                PF01022.15    47 seq569_BIOID50641    -            207   9.2e-09   34.7   0.1   1   1   7.6e-12   2.1e-08   33.5   0.1     3    46     5    49     3    50 0.92 Bacterial regulatory protein, arsR family
CSD                  PF00313.17    66 seq570_BIOID50641    -             70   3.6e-33  113.0   0.2   1   1   5.8e-37   3.9e-33  112.9   0.1     1    65     5    69     5    70 0.98 'Cold-shock' DNA-binding domain
OB_RNB               PF08206.6     58 seq570_BIOID50641    -             70   9.9e-06   24.8   0.4   1   1     2e-09   1.4e-05   24.4   0.3     7    29    15    37     7    39 0.86 Ribonuclease B OB domain
Ribosomal_L4         PF00573.17   192 seq571_BIOID50641    -            201   9.2e-66  220.7   1.1   1   1   7.6e-70     1e-65  220.6   0.7     2   191    13   198    12   199 0.99 Ribosomal protein L4/L1 family
YccV-like            PF08755.6    100 seq574_BIOID50641    -            122   5.9e-25   86.9   0.0   1   1   5.1e-29     7e-25   86.7   0.0     2    99    21   118    20   119 0.96 Hemimethylated DNA-binding protein YccV like
PP_kinase_C          PF13090.1    353 seq575_BIOID50641    -            688  3.6e-147  489.4   0.2   1   1  1.4e-150  4.7e-147  489.0   0.1     3   352   333   681   331   682 0.99 Polyphosphate kinase C-terminal domain
PP_kinase            PF02503.12   207 seq575_BIOID50641    -            688   1.1e-49  168.6   0.9   1   1   5.3e-53   1.8e-49  167.9   0.6     2   204   118   321   117   324 0.95 Polyphosphate kinase middle domain
PP_kinase_N          PF13089.1    109 seq575_BIOID50641    -            688   9.3e-32  109.2   3.0   1   1   3.2e-35   1.1e-31  109.0   1.0     1   109     6   111     6   111 0.96 Polyphosphate kinase N-terminal domain
PLDc_2               PF13091.1    126 seq575_BIOID50641    -            688   4.1e-13   49.0   0.3   1   1   5.1e-12   1.7e-08   34.0   0.3    12   123   369   489   354   491 0.85 PLD-like domain
SNARE_assoc          PF09335.6    123 seq576_BIOID50641    -            219   3.3e-19   69.1   5.8   1   1   2.4e-23   3.3e-19   69.1   4.0     1   122    48   173    48   174 0.96 SNARE associated Golgi protein
DAGK_cat             PF00781.19   130 seq577_BIOID50641    -            299   1.6e-26   92.1   0.3   1   1   3.7e-30   2.5e-26   91.4   0.2     3   129     8   131     6   132 0.96 Diacylglycerol kinase catalytic domain
NAD_kinase           PF01513.16   285 seq577_BIOID50641    -            299   7.2e-06   24.8   0.1   1   1   1.3e-09   8.6e-06   24.6   0.1    64   134    45   121    12   196 0.82 ATP-NAD kinase
SPOUT_MTase          PF02590.12   155 seq578_BIOID50641    -            155   4.9e-52  175.6   0.0   1   1     4e-56   5.5e-52  175.4   0.0     1   155     1   153     1   153 0.99 Predicted SPOUT methyltransferase
Phage-scaffold       PF09306.5    304 seq580_BIOID50641    -            294   1.2e-10   40.9   5.8   1   1     1e-14   1.4e-10   40.6   4.0    79   255    97   266    43   291 0.79 Bacteriophage, scaffolding protein
HlyIII               PF03006.15   222 seq581_BIOID50641    -            219     4e-49  166.9  22.4   1   1   3.3e-53   4.5e-49  166.7  15.6     1   222    11   209    11   209 0.95 Haemolysin-III related
DUF218               PF02698.12   155 seq582_BIOID50641    -            239   3.3e-21   75.2   0.0   1   1   3.3e-25   4.6e-21   74.8   0.0     4   132    47   172    45   186 0.93 DUF218 domain
SLT_2                PF13406.1    262 seq583_BIOID50641    -            396   4.4e-86  287.8   0.1   1   1   3.9e-90   5.3e-86  287.6   0.0     3   261    92   387    90   388 0.90 Transglycosylase SLT domain
Molybdopterin        PF00384.17   432 seq584_BIOID50641    -            804   6.4e-22   77.7   0.0   1   1   1.4e-24   9.4e-21   73.9   0.0   103   380     2   378     1   380 0.82 Molybdopterin oxidoreductase
Molydop_binding      PF01568.16   109 seq584_BIOID50641    -            804   2.1e-16   59.5   0.0   1   1   9.2e-20   6.3e-16   58.0   0.0     4   108   682   797   679   798 0.95 Molydopterin dinucleotide binding domain
P2_Phage_GpR         PF06891.6    135 seq585_BIOID50641    -            155   1.3e-37  128.4   0.0   1   1   1.1e-41   1.5e-37  128.2   0.0     1   135     1   130     1   130 0.98 P2 phage tail completion protein R (GpR)
HSCB_C               PF07743.8     78 seq586_BIOID50641    -            171     3e-21   75.5  13.5   1   1   1.8e-24   1.2e-20   73.6   6.8     2    77    87   162    86   163 0.97 HSCB C-terminal oligomerisation domain
DnaJ                 PF00226.26    64 seq586_BIOID50641    -            171   8.3e-13   47.7   0.0   1   1   2.8e-16   1.9e-12   46.6   0.0     1    63     2    70     2    71 0.97 DnaJ domain
MoaC                 PF01967.16   136 seq588_BIOID50641    -            161   1.5e-60  202.6   1.3   1   1   1.3e-64   1.7e-60  202.4   0.9     1   136    15   150    15   150 1.00 MoaC family
Phage_lysozyme       PF00959.14   110 seq589_BIOID50641    -            177   1.4e-30  105.6   0.0   1   1   1.3e-34   1.8e-30  105.3   0.0     1   110    48   166    48   166 0.98 Phage lysozyme
DBI_PRT              PF02277.12   327 seq591_BIOID50641    -            311  1.1e-105  353.2   9.5   1   1  9.6e-110  1.3e-105  352.9   6.6    49   327     8   299     2   299 0.99 Phosphoribosyltransferase
PK                   PF00224.16   348 seq592_BIOID50641    -            480  9.3e-144  478.1   4.3   1   1  1.9e-147  1.3e-143  477.7   3.0     2   345     6   347     5   350 0.98 Pyruvate kinase, barrel domain
PK_C                 PF02887.11   117 seq592_BIOID50641    -            480   4.5e-31  106.7   1.5   1   1   6.5e-35   4.5e-31  106.7   1.1     2   116   363   477   362   478 0.98 Pyruvate kinase, alpha/beta domain
DUF4154              PF13689.1    145 seq593_BIOID50641    -            172     6e-33  113.3   0.0   1   1   5.4e-37   7.3e-33  113.0   0.0     6   145    32   168    27   168 0.95 Domain of unknown function (DUF4154)
Acetyltransf_10      PF13673.1    117 seq594_BIOID50641    -            146   3.4e-14   52.8   0.0   1   1   1.3e-17   4.3e-14   52.5   0.0     7   117    12   120     8   120 0.81 Acetyltransferase (GNAT) domain
Acetyltransf_7       PF13508.1     79 seq594_BIOID50641    -            146   1.2e-13   50.8   0.1   1   1   4.7e-17   1.6e-13   50.4   0.1     3    78    48   121    46   122 0.92 Acetyltransferase (GNAT) domain
Acetyltransf_1       PF00583.19    83 seq594_BIOID50641    -            146   1.5e-12   47.2   0.1   1   1   7.5e-16   2.6e-12   46.5   0.1     1    83    53   121    53   121 0.97 Acetyltransferase (GNAT) family
Peripla_BP_3         PF13377.1    160 seq595_BIOID50641    -            343   2.5e-44  150.9   0.0   1   1   1.4e-47   4.9e-44  150.0   0.0     1   160   178   339   178   339 0.95 Periplasmic binding protein-like domain
Peripla_BP_1         PF00532.16   279 seq595_BIOID50641    -            343   2.1e-36  125.4   0.0   1   1   8.3e-40   2.8e-36  125.0   0.0     2   259    70   317    69   335 0.91 Periplasmic binding proteins and sugar binding domain of LacI family
LacI                 PF00356.16    46 seq595_BIOID50641    -            343   1.6e-19   69.0   0.9   1   1     8e-23   2.7e-19   68.3   0.6     1    46    13    58    13    58 0.98 Bacterial regulatory proteins, lacI family
Peripla_BP_4         PF13407.1    258 seq595_BIOID50641    -            343   3.5e-14   52.6   0.0   1   1   5.9e-17     2e-13   50.1   0.0     1   257    72   320    72   321 0.86 Periplasmic binding protein domain
DUF808               PF05661.7    295 seq596_BIOID50641    -            305  2.1e-134  446.8  16.4   1   1  1.8e-138  2.5e-134  446.6  11.4     1   293     3   292     3   294 0.95 Protein of unknown function (DUF808)
NAD_binding_1        PF00175.16   109 seq599_BIOID50641    -            233   6.3e-21   74.8   0.0   1   1   1.5e-24     1e-20   74.2   0.0     1   108   108   211   108   212 0.97 Oxidoreductase NAD-binding domain
FAD_binding_6        PF00970.19    99 seq599_BIOID50641    -            233   6.9e-09   35.6   0.0   1   1   1.8e-12   1.2e-08   34.8   0.0     1    76     5    74     5    97 0.77 Oxidoreductase FAD-binding domain
Phage_GPO            PF05929.6    276 seq600_BIOID50641    -            278   3.5e-67  226.4   0.4   1   1     3e-71   4.1e-67  226.2   0.3     2   275    10   277     9   278 0.91 Phage capsid scaffolding protein (GPO) serine peptidase
ABC_tran             PF00005.22   118 seq601_BIOID50641    -            237   1.2e-20   73.8   0.0   1   1   3.1e-24   2.1e-20   73.1   0.0     1   116    45   164    45   166 0.90 ABC transporter
Asp_decarbox         PF02261.11   116 seq602_BIOID50641    -            126   3.2e-49  165.2   0.0   1   1   2.7e-53   3.7e-49  165.0   0.0     1   115     1   115     1   116 0.99 Aspartate decarboxylase
Hydrolase_3          PF08282.7    254 seq604_BIOID50641    -            322   7.5e-15   55.0   0.1   1   1   1.3e-16   4.5e-13   49.2   0.0   187   251   249   312   234   315 0.91 haloacid dehalogenase-like hydrolase
HAD                  PF12710.2    191 seq604_BIOID50641    -            322   5.7e-13   49.3   0.0   1   1   2.1e-16   7.1e-13   49.0   0.0    46   191   146   281    49   281 0.78 haloacid dehalogenase-like hydrolase
Hydrolase            PF00702.21   204 seq604_BIOID50641    -            322   9.1e-11   42.5   1.0   1   1   3.4e-14   1.2e-10   42.1   0.4    65   204   124   284    53   284 0.77 haloacid dehalogenase-like hydrolase
ABC_tran             PF00005.22   118 seq605_BIOID50641    -            600   4.8e-23   81.6   0.0   1   1   1.6e-26   1.1e-22   80.5   0.0     1   118   385   510   385   510 0.93 ABC transporter
ABC_membrane         PF00664.18   275 seq605_BIOID50641    -            600   5.2e-06   25.9   0.7   1   1   7.6e-10   5.2e-06   25.9   0.5    29   185    54   212    28   227 0.65 ABC transporter transmembrane region
DAO                  PF01266.19   358 seq606_BIOID50641    -            429   3.9e-22   78.5   5.9   1   2   2.2e-10   2.8e-07   29.6   0.2     1    35     7    41     7    93 0.84 FAD dependent oxidoreductase
DAO                  PF01266.19   358 seq606_BIOID50641    -            429   3.9e-22   78.5   5.9   2   2   6.7e-17   8.3e-14   51.1   0.6   144   356   105   328    99   330 0.63 FAD dependent oxidoreductase
FAD_binding_3        PF01494.14   356 seq606_BIOID50641    -            429   6.8e-14   51.5   0.5   1   1   4.1e-16   5.1e-13   48.6   0.1     2   192     6   184     5   212 0.82 FAD binding domain
FAD_oxidored         PF12831.2    428 seq606_BIOID50641    -            429   6.8e-09   35.1   1.0   1   1   5.5e-12   6.8e-09   35.1   0.7     1   143     7   157     7   161 0.77 FAD dependent oxidoreductase
FAD_binding_2        PF00890.19   421 seq606_BIOID50641    -            429   2.3e-07   29.9  17.1   1   1     3e-08   3.7e-05   22.6   4.5     1    35     7    41     7    48 0.93 FAD binding domain
HI0933_like          PF03486.9    409 seq606_BIOID50641    -            429   1.9e-07   29.7   3.2   1   1   1.1e-09   1.4e-06   26.9   2.3     2   167     7   165     6   174 0.83 HI0933-like protein
NAD_binding_8        PF13450.1     68 seq606_BIOID50641    -            429   5.5e-07   29.4   1.3   1   1   1.1e-09   1.4e-06   28.0   0.9     1    32    10    41    10    64 0.90 NAD(P)-binding Rossmann-like domain
Thi4                 PF01946.12   230 seq606_BIOID50641    -            429   6.8e-07   28.4   1.7   1   1     5e-09   6.2e-06   25.3   0.4    18    64     6    52     2    58 0.94 Thi4 family
Pyr_redox_2          PF07992.9    200 seq606_BIOID50641    -            429   3.1e-06   27.0   2.4   1   1   7.5e-09   9.3e-06   25.5   1.7     1    90     7    95     7   306 0.82 Pyridine nucleotide-disulphide oxidoreductase
GIDA                 PF01134.17   392 seq606_BIOID50641    -            429   0.00014   20.7   1.9   1   1   1.1e-07   0.00014   20.7   1.3     1    31     7    36     7    60 0.78 Glucose inhibited division protein A
PfkB                 PF00294.19   301 seq607_BIOID50641    -            434   2.4e-56  190.9   0.0   1   1   2.5e-60   3.4e-56  190.4   0.0     4   294    55   414    52   422 0.91 pfkB family carbohydrate kinase
Epimerase            PF01370.16   236 seq608_BIOID50641    -            297   1.9e-22   79.7   0.0   1   1   9.8e-26   2.7e-22   79.2   0.0     1   227     3   216     3   243 0.88 NAD dependent epimerase/dehydratase family
DUF1731              PF08338.6     48 seq608_BIOID50641    -            297   6.1e-18   63.9   0.6   1   1     5e-21   1.4e-17   62.8   0.1     1    47   249   295   249   296 0.98 Domain of unknown function (DUF1731)
NAD_binding_10       PF13460.1    183 seq608_BIOID50641    -            297   2.1e-16   60.3   0.0   1   1   9.6e-20   2.6e-16   60.0   0.0     1   178     3   209     3   214 0.67 NADH(P)-binding
NmrA                 PF05368.8    233 seq608_BIOID50641    -            297   4.4e-05   22.7   0.1   1   1   2.4e-08   6.5e-05   22.1   0.0     1    35     3    37     3    57 0.92 NmrA-like family
AMNp_N               PF10423.4    160 seq609_BIOID50641    -            519   9.2e-51  171.4   0.1   1   1     2e-54   1.4e-50  170.9   0.1     2   158    47   205    46   207 0.96 Bacterial AMP nucleoside phosphorylase N-terminus
PNP_UDP_1            PF01048.15   234 seq609_BIOID50641    -            519   5.3e-20   71.2   0.0   1   1   1.2e-23   8.5e-20   70.6   0.0    33   200   297   464   264   487 0.83 Phosphorylase superfamily
Abhydrolase_6        PF12697.2    228 seq611_BIOID50641    -            256     1e-33  117.0   2.2   1   1   3.3e-37   1.1e-33  116.8   1.5     1   227    16   247    16   248 0.93 Alpha/beta hydrolase family
Abhydrolase_1        PF00561.15   230 seq611_BIOID50641    -            256   3.7e-27   95.2   0.0   1   1   1.3e-30   4.4e-27   95.0   0.0     1   229    40   250    40   251 0.93 alpha/beta hydrolase fold
Abhydrolase_5        PF12695.2    142 seq611_BIOID50641    -            256   7.4e-17   61.3   0.0   1   1   6.3e-19   2.1e-15   56.5   0.0     2   141    16   235    15   236 0.84 Alpha/beta hydrolase family
T2SE                 PF00437.15   272 seq612_BIOID50641    -            461   1.6e-83  279.6   0.5   1   1   3.3e-87   2.2e-83  279.1   0.3     4   271    89   353    86   354 0.98 Type II/IV secretion system protein
T2SE_Nter            PF05157.10   109 seq612_BIOID50641    -            461   4.4e-06   26.5   0.0   1   1   1.9e-09   1.3e-05   25.0   0.0    43   104     8    68     6    73 0.92 Type II secretion system (T2SS), protein E, N-terminal domain
tRNA_U5-meth_tr      PF05958.6    352 seq613_BIOID50641    -            366  3.1e-187  621.3   1.3   1   1  1.3e-190  3.5e-187  621.1   0.9     1   351    10   365    10   366 0.99 tRNA (Uracil-5-)-methyltransferase
Methyltransf_4       PF02390.12   197 seq613_BIOID50641    -            366   5.4e-07   28.7   0.1   1   1   3.8e-10     1e-06   27.8   0.1    21    86   211   275   178   286 0.81 Putative methyltransferase
MTS                  PF05175.9    170 seq613_BIOID50641    -            366   8.1e-06   25.2   0.0   1   1   5.7e-09   1.6e-05   24.2   0.0    31    87   210   264   188   282 0.85 Methyltransferase small domain
Cons_hypoth95        PF03602.10   183 seq613_BIOID50641    -            366   1.6e-05   24.2   0.2   1   1   2.2e-08     6e-05   22.3   0.2    41   123   209   301   196   350 0.73 Conserved hypothetical protein 95
Usher                PF00577.15   552 seq615_BIOID50641    -            820  2.9e-208  692.9  22.8   1   1  5.1e-212  3.5e-208  692.7  15.8     5   552   202   777   198   777 0.99 Type VII secretion system (T7SS), usher protein
PapC_N               PF13954.1    146 seq615_BIOID50641    -            820   1.4e-46  157.5   0.0   1   1   3.7e-50   2.5e-46  156.7   0.0     2   146    38   189    37   189 0.98 PapC N-terminal domain
SfsA                 PF03749.8    216 seq616_BIOID50641    -            234   4.7e-83  277.7   0.0   1   1   3.9e-87   5.3e-83  277.6   0.0     1   213    13   228    13   231 0.98 Sugar fermentation stimulation protein
DUF2684              PF10885.3     89 seq617_BIOID50641    -             83   8.6e-49  163.1   0.4   1   1   6.7e-53   9.2e-49  163.1   0.3     1    79     1    79     1    83 0.97 Protein of unknown function (DUF2684)
DnaJ_C               PF01556.13    81 seq618_BIOID50641    -            306   8.6e-28   95.9   0.6   1   1     4e-22   2.7e-18   65.5   0.0     1    75   210   280   210   286 0.89 DnaJ C terminal domain
DnaJ                 PF00226.26    64 seq618_BIOID50641    -            306   6.1e-25   86.6   0.9   1   1   1.9e-28   1.3e-24   85.5   0.6     1    64     5    66     5    66 0.99 DnaJ domain
GTP_EFTU             PF00009.22   188 seq619_BIOID50641    -            704   4.7e-64  215.1   0.1   1   1   2.3e-67   7.9e-64  214.4   0.1     2   188     9   288     8   288 0.94 Elongation factor Tu GTP binding domain
EFG_IV               PF03764.13   120 seq619_BIOID50641    -            704   5.2e-44  148.5   0.0   1   1   3.1e-47   1.1e-43  147.5   0.0     1   120   486   609   486   609 0.99 Elongation factor G, domain IV
EFG_C                PF00679.19    89 seq619_BIOID50641    -            704   4.9e-29   99.9   0.1   1   1   3.8e-32   1.3e-28   98.5   0.0     1    87   611   696   611   698 0.97 Elongation factor G C-terminus
GTP_EFTU_D2          PF03144.20    74 seq619_BIOID50641    -            704   2.5e-15   56.2   0.2   1   1   2.1e-18   7.1e-15   54.7   0.1     1    74   331   398   331   398 0.94 Elongation factor Tu domain 2
NinF                 PF05810.7     58 seq621_BIOID50641    -             56   2.9e-30  103.7   7.7   1   1   2.3e-34   3.1e-30  103.6   5.3     1    58     1    56     1    56 0.96 NinF protein
FeS                  PF04060.8     35 seq622_BIOID50641    -            192     1e-14   53.6   5.2   1   1   1.9e-17   2.8e-14   52.2   3.6     1    35    43    77    43    77 0.97 Putative Fe-S cluster
Fer4                 PF00037.22    24 seq622_BIOID50641    -            192   8.5e-13   47.2  25.0   1   2     1e-10   1.5e-07   30.5   4.8     2    23   111   132   110   133 0.95 4Fe-4S binding domain
Fer4                 PF00037.22    24 seq622_BIOID50641    -            192   8.5e-13   47.2  25.0   2   2   2.5e-09   3.8e-06   26.1   2.4     2    24   141   163   140   163 0.91 4Fe-4S binding domain
Fer4_9               PF13187.1     55 seq622_BIOID50641    -            192   2.1e-10   40.5  31.8   1   1   1.1e-10   1.6e-07   31.3  10.3     1    55   116   162   116   162 0.95 4Fe-4S dicluster domain
Fer4_6               PF12837.2     24 seq622_BIOID50641    -            192   2.9e-08   33.0  28.2   1   1   4.9e-10   7.5e-07   28.6   4.5     1    24   109   132   109   132 0.96 4Fe-4S binding domain
Fer4_10              PF13237.1     52 seq622_BIOID50641    -            192   3.3e-08   33.0  25.8   1   1   1.2e-10   1.8e-07   30.7   9.6     3    52   111   158   109   158 0.86 4Fe-4S dicluster domain
Fer4_2               PF12797.2     22 seq622_BIOID50641    -            192   1.6e-07   30.6  20.1   1   1   8.7e-09   1.3e-05   24.6   2.9     3    22   110   129   108   129 0.93 4Fe-4S binding domain
DUF945               PF06097.6    459 seq623_BIOID50641    -            502  4.7e-150  500.2  18.0   1   1  3.9e-154  5.3e-150  500.0  12.5     1   459     1   482     1   482 0.99 Bacterial protein of unknown function (DUF945)
Methyltransf_23      PF13489.1    162 seq625_BIOID50641    -            222   1.6e-07   31.0   0.0   1   1   4.8e-11   2.2e-07   30.6   0.0    15   127    48   170    37   207 0.72 Methyltransferase domain
Methyltransf_11      PF08241.7     95 seq625_BIOID50641    -            222     4e-06   27.1   0.0   1   1   1.3e-09   6.1e-06   26.5   0.0     1    94    58   156    58   157 0.92 Methyltransferase domain
MTS                  PF05175.9    170 seq625_BIOID50641    -            222   9.3e-06   25.0   0.0   1   1     1e-08   4.6e-05   22.7   0.0    22   137    44   156    40   169 0.85 Methyltransferase small domain
ADH_zinc_N           PF00107.21   130 seq626_BIOID50641    -            425   6.5e-19   67.6   0.2   1   1   2.3e-22   1.6e-18   66.4   0.1     1   128   186   329   186   331 0.95 Zinc-binding dehydrogenase
ADH_N                PF08240.7    109 seq626_BIOID50641    -            425     9e-08   31.7   0.1   1   1   3.8e-11   2.6e-07   30.2   0.0     2    66    27    98    26   108 0.79 Alcohol dehydrogenase GroES-like domain
Fumerase             PF05681.9    271 seq627_BIOID50641    -            321     1e-81  273.8   0.0   1   1   9.4e-86   1.3e-81  273.5   0.0     1   268    32   302    32   305 0.96 Fumarate hydratase (Fumerase)
Usp                  PF00582.21   140 seq628_BIOID50641    -            142   4.6e-26   91.5   0.5   1   1   3.8e-30   5.2e-26   91.3   0.3     1   140     1   142     1   142 0.97 Universal stress protein family
FxsA                 PF04186.8    120 seq629_BIOID50641    -            158   1.1e-36  124.9   8.3   1   1   9.6e-41   1.3e-36  124.7   5.7     1   113     6   118     6   127 0.93 FxsA cytoplasmic membrane protein
HATPase_c            PF02518.21   111 seq632_BIOID50641    -            433   1.9e-22   78.9   0.0   1   1   8.1e-26   3.7e-22   78.0   0.0     6   110   320   423   316   424 0.96 Histidine kinase-, DNA gyrase B-, and HSP90-like ATPase
HisKA                PF00512.20    68 seq632_BIOID50641    -            433   6.4e-08   32.3   1.3   1   1   3.7e-11   1.7e-07   30.9   0.9     1    67   211   270   211   271 0.90 His Kinase A (phospho-acceptor) domain
HAMP                 PF00672.20    70 seq632_BIOID50641    -            433   1.6e-06   28.0   0.0   1   1   3.6e-10   1.6e-06   28.0   0.0     3    69   140   206   139   207 0.90 HAMP domain
DUF3442              PF11924.3    280 seq633_BIOID50641    -            464   5.8e-90  301.5   9.2   1   1   5.3e-94   7.3e-90  301.2   6.4     1   280    57   341    57   341 0.98 Protein of unknown function (DUF3442)
TraV                 PF09676.5    119 seq634_BIOID50641    -            192   1.8e-26   93.0   0.2   1   1   2.1e-30   2.9e-26   92.4   0.1     1   119    48   163    48   163 0.90 Type IV conjugative transfer system lipoprotein (TraV)
HD_3                 PF13023.1    165 seq635_BIOID50641    -            199     7e-17   61.5   0.5   1   1   1.9e-20   8.7e-17   61.2   0.3     2   146    11   161    10   180 0.83 HD domain
HD_2                 PF12917.2    214 seq635_BIOID50641    -            199   3.3e-15   56.3   0.1   1   1     8e-19   3.7e-15   56.2   0.1     5   189     5   186     1   197 0.89 HD containing hydrolase-like enzyme
HD                   PF01966.17   122 seq635_BIOID50641    -            199     1e-07   31.8   0.2   1   1   2.8e-11   1.3e-07   31.5   0.1     2   119    31   139    30   178 0.87 HD domain
Thymidylate_kin      PF02223.12   186 seq638_BIOID50641    -            213   1.2e-60  203.9   0.0   1   1   9.8e-65   1.3e-60  203.8   0.0     1   186     8   200     8   200 0.98 Thymidylate kinase
DctQ                 PF04290.7    133 seq639_BIOID50641    -            157   1.2e-29  102.6   7.5   1   1   1.1e-33   1.5e-29  102.3   5.2     2   132    17   145    16   147 0.92 Tripartite ATP-independent periplasmic transporters, DctQ component
MFS_2                PF13347.1    427 seq641_BIOID50641    -            468  2.5e-102  342.3  27.0   1   1  4.1e-106  2.8e-102  342.1  18.7     2   427    25   451    24   451 0.97 MFS/sugar transport protein
MFS_1                PF07690.11   354 seq641_BIOID50641    -            468   2.2e-11   43.0  48.4   1   1   3.6e-14   2.5e-10   39.5  21.3    70   352   108   396   105   398 0.76 Major Facilitator Superfamily
Lactate_perm         PF02652.9    522 seq643_BIOID50641    -            551  6.4e-234  777.1  41.5   1   1  5.3e-238  7.3e-234  776.9  28.8     1   522    16   542    16   542 0.99 L-lactate permease
ANT                  PF03374.9    112 seq645_BIOID50641    -            240   5.4e-36  122.9   0.0   1   1   1.2e-39     8e-36  122.3   0.0     1   111   125   233   125   234 0.97 Phage antirepressor protein KilAC domain
Phage_pRha           PF09669.5     92 seq645_BIOID50641    -            240   3.9e-14   52.6   0.0   1   1   1.1e-17   7.2e-14   51.7   0.0     2    91    12   100    11   101 0.84 Phage regulatory protein Rha (Phage_pRha)
Complex1_30kDa       PF00329.14   103 seq646_BIOID50641    -            555   3.7e-25   88.0   0.0   1   1   1.7e-28   7.8e-25   86.9   0.0     2   103    48   153    47   153 0.93 Respiratory-chain NADH dehydrogenase, 30 Kd subunit
Complex1_49kDa       PF00346.14   272 seq646_BIOID50641    -            555   3.6e-22   78.5   0.0   1   2     8e-15   3.6e-11   42.4   0.0     2   163   297   442   296   456 0.94 Respiratory-chain NADH dehydrogenase, 49 Kd subunit
Complex1_49kDa       PF00346.14   272 seq646_BIOID50641    -            555   3.6e-22   78.5   0.0   2   2   1.7e-10   7.6e-07   28.2   0.0   207   272   458   523   443   523 0.89 Respiratory-chain NADH dehydrogenase, 49 Kd subunit
NiFeSe_Hases         PF00374.14   507 seq646_BIOID50641    -            555   8.1e-16   57.7   0.2   1   1   3.3e-16   1.5e-12   46.9   0.0     1    68   220   288   220   297 0.91 Nickel-dependent hydrogenase
HSP70                PF00012.15   602 seq648_BIOID50641    -            556  1.8e-115  386.0   0.0   1   2   8.6e-20   5.9e-16   57.3   0.0     1    74     7    81     7    87 0.95 Hsp70 protein
HSP70                PF00012.15   602 seq648_BIOID50641    -            556  1.8e-115  386.0   0.0   2   2  1.7e-101   1.2e-97  327.2   0.0   108   553    87   539    80   552 0.90 Hsp70 protein
FGGY_C               PF02782.11   197 seq648_BIOID50641    -            556   0.00012   21.6   0.0   1   1   3.1e-08   0.00021   20.8   0.0   145   194   293   343   268   346 0.87 FGGY family of carbohydrate kinases, C-terminal domain
FliS                 PF02561.9    122 seq649_BIOID50641    -            136   1.5e-44  150.5   0.8   1   1   1.3e-48   1.7e-44  150.4   0.6     4   121     6   128     2   129 0.96 Flagellar protein FliS
Fimbrial             PF00419.15   145 seq650_BIOID50641    -            363     3e-21   76.0   0.5   1   1   2.2e-25     3e-21   76.0   0.3     2   143   211   361   210   363 0.85 Fimbrial protein
Radical_SAM          PF04055.16   166 seq651_BIOID50641    -            342   5.6e-09   36.2   0.0   1   1     5e-12   2.3e-08   34.2   0.0     5   156   118   262   115   270 0.65 Radical SAM superfamily
Fer4_14              PF13394.1    117 seq651_BIOID50641    -            342   2.6e-06   27.3   0.0   1   1   1.7e-09   7.9e-06   25.8   0.0     6    86   118   195   114   221 0.68 4Fe-4S single cluster domain
Fer4_12              PF13353.1    139 seq651_BIOID50641    -            342   1.4e-05   25.1   0.0   1   1   9.5e-09   4.3e-05   23.5   0.0     8    68   112   172   104   193 0.73 4Fe-4S single cluster domain
DUF1212              PF06738.7    193 seq652_BIOID50641    -            274   2.2e-59  200.0   0.8   1   1   1.6e-63   2.2e-59  200.0   0.5     1   193    34   225    34   225 0.99 Protein of unknown function (DUF1212)
Dynamin_N            PF00350.18   168 seq656_BIOID50641    -            742   1.2e-18   67.3   0.0   1   1     8e-22   3.7e-18   65.7   0.0     1   148    72   278    72   300 0.79 Dynamin family
MMR_HSR1             PF01926.18   114 seq656_BIOID50641    -            742   4.1e-08   33.1   0.0   1   1   1.1e-10   5.1e-07   29.5   0.0     2   114    72   298    71   298 0.78 50S ribosome-binding GTPase
Sulfatase            PF00884.18   379 seq657_BIOID50641    -            541   4.1e-45  154.2   2.6   1   1   3.9e-49   5.3e-45  153.9   1.8     2   293   224   474   223   525 0.89 Sulfatase
Phage_tail_S         PF05069.8    148 seq661_BIOID50641    -            214   1.3e-27   96.2   3.9   1   2   2.6e-15   3.6e-11   42.9   1.2     4    61     9    68     6    91 0.85 Phage virion morphogenesis family
Phage_tail_S         PF05069.8    148 seq661_BIOID50641    -            214   1.3e-27   96.2   3.9   2   2   1.2e-18   1.7e-14   53.7   0.0    59   144   124   206   116   210 0.85 Phage virion morphogenesis family
Transpeptidase       PF00905.17   304 seq662_BIOID50641    -            633   2.1e-90  302.7   0.1   1   1   4.1e-94   2.8e-90  302.3   0.0     2   304   272   609   271   609 0.97 Penicillin binding protein transpeptidase domain
PBP_dimer            PF03717.10   190 seq662_BIOID50641    -            633   1.8e-42  145.3   1.0   1   1   3.8e-46   2.6e-42  144.8   0.7     2   189    64   239    63   240 0.95 Penicillin-binding Protein dimerisation domain
DUF1255              PF06865.6     94 seq663_BIOID50641    -             94   5.4e-35  119.4   0.0   1   1   4.3e-39   5.9e-35  119.3   0.0     1    94     1    94     1    94 0.98 Protein of unknown function (DUF1255)
SBP_bac_6            PF13343.1    242 seq664_BIOID50641    -            327   6.7e-17   61.4   3.0   1   1   1.9e-20   8.8e-17   61.1   2.1     1   217    73   288    73   313 0.75 Bacterial extracellular solute-binding protein
SBP_bac_1            PF01547.20   314 seq664_BIOID50641    -            327   2.4e-16   60.2   6.4   1   1   7.7e-20   3.5e-16   59.7   4.4    16   313    42   272    29   273 0.84 Bacterial extracellular solute-binding protein
SBP_bac_11           PF13531.1    231 seq664_BIOID50641    -            327   5.3e-16   58.8   0.2   1   1   1.6e-19   7.3e-16   58.3   0.1    15   224    39   274    22   277 0.84 Bacterial extracellular solute-binding protein
Abi                  PF02517.11    92 seq665_BIOID50641    -            132   1.4e-16   60.2   5.9   1   1   1.5e-20     2e-16   59.7   4.1     5    87    36   122    32   127 0.89 CAAX protease self-immunity
PmbA_TldD            PF01523.11   293 seq666_BIOID50641    -            450   6.2e-66  222.5   0.0   1   1   7.1e-70   9.7e-66  221.8   0.0     1   292    34   326    34   327 0.96 Putative modulator of DNA gyrase
ThiS                 PF02597.15    78 seq667_BIOID50641    -             81   2.4e-22   79.0   0.0   1   1     2e-26   2.7e-22   78.8   0.0     1    78     4    81     4    81 0.99 ThiS family
RHS_repeat           PF05593.9     38 seq668_BIOID50641    -            748   3.3e-34  116.2  66.4   1   5   9.7e-09   6.6e-05   22.8   0.2     6    37    40    71    35    72 0.92 RHS Repeat
RHS_repeat           PF05593.9     38 seq668_BIOID50641    -            748   3.3e-34  116.2  66.4   2   5   5.6e-10   3.8e-06   26.8   0.2     1    31   119   149   119   157 0.88 RHS Repeat
RHS_repeat           PF05593.9     38 seq668_BIOID50641    -            748   3.3e-34  116.2  66.4   3   5   1.1e-08   7.9e-05   22.6   0.5    16    37   207   228   198   229 0.86 RHS Repeat
RHS_repeat           PF05593.9     38 seq668_BIOID50641    -            748   3.3e-34  116.2  66.4   4   5     2e-09   1.4e-05   25.0   1.9     1    36   213   248   213   251 0.94 RHS Repeat
RHS_repeat           PF05593.9     38 seq668_BIOID50641    -            748   3.3e-34  116.2  66.4   5   5     7e-09   4.8e-05   23.2   2.0     1    33   325   356   325   360 0.93 RHS Repeat
RHS                  PF03527.9     41 seq668_BIOID50641    -            748   8.7e-10   38.0   0.0   1   1   1.4e-12   9.5e-09   34.7   0.0     5    34   479   508   476   511 0.95 RHS protein
Acyltransferase      PF01553.16   132 seq669_BIOID50641    -            310     3e-14   52.4   0.0   1   1   3.1e-18   4.2e-14   51.9   0.0     3   119    84   220    82   238 0.82 Acyltransferase
Ribosomal_L23        PF00276.15    92 seq670_BIOID50641    -            100   1.1e-32  111.6   1.2   1   1   8.9e-37   1.2e-32  111.5   0.8     2    89     9    96     8    99 0.97 Ribosomal protein L23
Peptidase_M42        PF05343.9    292 seq671_BIOID50641    -            356  9.3e-102  339.5   0.0   1   1  1.6e-105  1.1e-101  339.3   0.0     1   292    43   333    43   333 0.98 M42 glutamyl aminopeptidase
Peptidase_M20        PF01546.23   171 seq671_BIOID50641    -            356     2e-05   24.1   0.0   1   1   4.8e-09   3.3e-05   23.4   0.0    24   167   175   336   172   340 0.79 Peptidase family M20/M25/M40
MASE1                PF05231.9    299 seq673_BIOID50641    -            729   1.8e-55  187.9  38.7   1   1   5.1e-59   2.3e-55  187.5  26.8     2   297    16   314    15   316 0.98 MASE1
EAL                  PF00563.15   236 seq673_BIOID50641    -            729   2.7e-55  187.2   0.3   1   1     1e-58   4.7e-55  186.5   0.2     3   236   494   724   492   724 0.91 EAL domain
HSP70                PF00012.15   602 seq674_BIOID50641    -            616  1.5e-202  673.6   0.1   1   1  2.6e-206  1.8e-202  673.3   0.1     2   600    22   599    21   601 0.97 Hsp70 protein
MreB_Mbl             PF06723.8    327 seq674_BIOID50641    -            616   1.2e-17   63.4   0.1   1   1   7.2e-20   4.9e-16   58.1   0.0    66   318   122   373   114   379 0.86 MreB/Mbl protein
Antiterm             PF03589.8     95 seq675_BIOID50641    -            250   6.4e-54  179.9   0.4   1   2   6.2e-24   8.5e-20   70.5   0.0     1    95    14   107    14   107 0.98 Antitermination protein
Antiterm             PF03589.8     95 seq675_BIOID50641    -            250   6.4e-54  179.9   0.4   2   2   1.4e-34   1.9e-30  104.6   0.1     2    95   155   247   154   247 0.98 Antitermination protein
DUF3672              PF12421.3    136 seq677_BIOID50641    -            270   8.5e-41  139.1   0.1   1   1   1.7e-44   1.2e-40  138.7   0.1     1   135    88   228    88   229 0.88 Fibronectin type III protein
DUF1983              PF09327.6     81 seq677_BIOID50641    -            270   2.1e-22   78.7   0.0   1   1   7.9e-26   5.4e-22   77.4   0.0    18    81     1    64     1    64 0.99 Domain of unknown function (DUF1983)
DUF2514              PF10721.4    162 seq679_BIOID50641    -            165     9e-48  161.9  11.6   1   1   7.3e-52     1e-47  161.7   8.1     1   161     1   159     1   160 0.97 Protein of unknown function (DUF2514)
GGDEF                PF00990.16   161 seq680_BIOID50641    -            408   5.3e-45  152.7   0.5   1   1   6.1e-49   8.4e-45  152.1   0.3     1   159   249   403   249   405 0.96 GGDEF domain
PALP                 PF00291.20   307 seq681_BIOID50641    -            428   1.9e-33  115.8   0.0   1   1     2e-37   2.7e-33  115.3   0.0    30   289    96   366    94   374 0.81 Pyridoxal-phosphate dependent enzyme
ABC_tran             PF00005.22   118 seq682_BIOID50641    -            251   3.4e-21   75.6   0.0   1   1   8.5e-25   5.8e-21   74.9   0.0     1   118    44   149    44   149 0.90 ABC transporter
AAA_21               PF13304.1    303 seq682_BIOID50641    -            251   2.8e-10   40.5   0.0   1   1   4.8e-11   3.3e-07   30.4   0.0     4   302    35   184    32   186 0.87 AAA domain
Ligase_CoA           PF00549.14   153 seq683_BIOID50641    -            555   2.4e-51  173.2   0.7   1   1   6.1e-55   4.2e-51  172.4   0.0     1   152   336   491   336   492 0.98 CoA-ligase
CoA_binding          PF02629.14    96 seq683_BIOID50641    -            555   6.6e-17   61.6   0.0   1   1   1.4e-19   9.6e-16   57.9   0.1     3    96   193   288   191   288 0.96 CoA binding domain
GGDEF                PF00990.16   161 seq685_BIOID50641    -            460   8.4e-51  171.6   0.3   1   1   2.5e-54   3.4e-50  169.6   0.0     3   161   297   452   295   452 0.97 GGDEF domain
DUF1471              PF07338.8     56 seq686_BIOID50641    -            314   4.1e-62  205.5   5.4   1   3   2.8e-22   3.9e-18   64.7   0.0     2    56    34    90    33    90 0.98 Protein of unknown function (DUF1471)
DUF1471              PF07338.8     56 seq686_BIOID50641    -            314   4.1e-62  205.5   5.4   2   3     3e-22   4.1e-18   64.6   0.1     3    56   119   174   117   174 0.98 Protein of unknown function (DUF1471)
DUF1471              PF07338.8     56 seq686_BIOID50641    -            314   4.1e-62  205.5   5.4   3   3   3.1e-26   4.3e-22   77.3   0.1     2    56   259   314   258   314 0.99 Protein of unknown function (DUF1471)
PhoH                 PF02562.11   205 seq687_BIOID50641    -            359     8e-97  322.2   0.0   1   1  1.5e-100     1e-96  321.9   0.0     2   205   131   334   130   334 0.99 PhoH-like protein
AAA_30               PF13604.1    196 seq687_BIOID50641    -            359   7.3e-08   32.1   0.0   1   1   5.1e-11   3.5e-07   29.8   0.0     4   133   136   287   134   289 0.84 AAA domain
Ribosomal_L12        PF00542.14    68 seq688_BIOID50641    -            121   1.8e-31  107.8   8.6   1   1   2.8e-35   3.8e-31  106.7   6.0     1    68    54   121    54   121 0.99 Ribosomal protein L7/L12 C-terminal domain
Trp_Tyr_perm         PF03222.8    394 seq689_BIOID50641    -            415  1.7e-149  497.8  35.6   1   1  1.4e-153  1.9e-149  497.6  24.7     1   394     7   403     7   403 0.99 Tryptophan/tyrosine permease family
Peptidase_M41        PF01434.13   213 seq690_BIOID50641    -            647     8e-84  280.2   0.7   1   1   4.6e-87   1.3e-83  279.6   0.5     2   212   385   594   384   595 0.98 Peptidase family M41
AAA                  PF00004.24   132 seq690_BIOID50641    -            647   1.7e-46  157.6   0.0   1   1   1.7e-49   4.7e-46  156.1   0.0     1   131   191   323   191   324 0.97 ATPase family associated with various cellular activities (AAA)
FtsH_ext             PF06480.10   110 seq690_BIOID50641    -            647   1.4e-16   60.5   0.2   1   1   5.1e-20   1.4e-16   60.5   0.1     1   110     8    96     8    96 0.95 FtsH Extracellular
AAA_5                PF07728.9    139 seq690_BIOID50641    -            647   7.9e-07   28.7   0.0   1   1   1.5e-09     4e-06   26.4   0.0     1   137   190   312   190   313 0.82 AAA domain (dynein-related subfamily)
DDE_Tnp_IS66         PF03050.9    271 seq693_BIOID50641    -            159     1e-32  113.3   0.0   1   1   1.9e-36   1.3e-32  113.0   0.0   165   270     1   108     1   109 0.96 Transposase IS66 family
DDE_Tnp_IS66_C       PF13817.1     39 seq693_BIOID50641    -            159   1.4e-18   66.4   1.7   1   1   4.4e-22     3e-18   65.4   1.2     1    38   115   152   115   153 0.97 IS66 C-terminal element
Rotamase             PF00639.16    95 seq694_BIOID50641    -            428   4.7e-50  168.1   0.0   1   2   8.1e-24   2.2e-20   73.0   0.0     1    95   178   272   178   272 0.97 PPIC-type PPIASE domain
Rotamase             PF00639.16    95 seq694_BIOID50641    -            428   4.7e-50  168.1   0.0   2   2   9.7e-30   2.7e-26   92.0   0.0     1    94   289   381   289   382 0.98 PPIC-type PPIASE domain
Rotamase_3           PF13616.1    117 seq694_BIOID50641    -            428     2e-49  166.5   0.0   1   2   1.7e-23   4.7e-20   71.8   0.0     8   115   166   272   159   274 0.92 PPIC-type PPIASE domain
Rotamase_3           PF13616.1    117 seq694_BIOID50641    -            428     2e-49  166.5   0.0   2   2   8.2e-30   2.3e-26   92.2   0.0    14   116   283   383   275   384 0.93 PPIC-type PPIASE domain
SurA_N               PF09312.6    118 seq694_BIOID50641    -            428   9.3e-46  154.3   9.3   1   1   3.4e-49   9.3e-46  154.3   6.5     1   118    25   142    25   142 0.99 SurA N-terminal domain
Rotamase_2           PF13145.1    121 seq694_BIOID50641    -            428   1.1e-20   74.3   1.0   1   2   5.7e-13   1.6e-09   38.3   0.0    33   110   194   275   180   286 0.77 PPIC-type PPIASE domain
Rotamase_2           PF13145.1    121 seq694_BIOID50641    -            428   1.1e-20   74.3   1.0   2   2   1.6e-11   4.4e-08   33.6   0.1    33   110   302   385   293   395 0.69 PPIC-type PPIASE domain
SurA_N_3             PF13624.1    154 seq694_BIOID50641    -            428     7e-10   38.9   4.0   1   1   4.6e-13   1.3e-09   38.1   2.7    26   152    12   140     5   142 0.78 SurA N-terminal domain
Ubie_methyltran      PF01209.13   233 seq695_BIOID50641    -            251  5.9e-114  378.8   0.0   1   1  5.4e-117  6.7e-114  378.6   0.0     2   233    15   250    14   250 0.99 ubiE/COQ5 methyltransferase family
Methyltransf_31      PF13847.1    152 seq695_BIOID50641    -            251   3.9e-23   81.5   0.0   1   1   4.7e-26   5.8e-23   81.0   0.0     3   113    63   179    61   229 0.81 Methyltransferase domain
Methyltransf_11      PF08241.7     95 seq695_BIOID50641    -            251   1.5e-21   76.5   0.1   1   1   3.2e-24   3.9e-21   75.2   0.0     1    94    68   167    68   168 0.97 Methyltransferase domain
Methyltransf_23      PF13489.1    162 seq695_BIOID50641    -            251   5.1e-19   68.4   0.0   1   1   5.9e-22   7.3e-19   67.9   0.0    20   160    61   233    43   235 0.85 Methyltransferase domain
Methyltransf_25      PF13649.1    101 seq695_BIOID50641    -            251   9.4e-17   61.1   0.0   1   1     2e-19   2.5e-16   59.7   0.0     1   101    67   164    67   164 0.93 Methyltransferase domain
Methyltransf_12      PF08242.7     99 seq695_BIOID50641    -            251     4e-14   52.7   0.0   1   1   6.8e-17   8.4e-14   51.7   0.0     1    99    68   166    68   166 0.93 Methyltransferase domain
Methyltransf_18      PF12847.2    112 seq695_BIOID50641    -            251   2.3e-13   50.5   0.0   1   1   3.3e-16   4.1e-13   49.7   0.0     2   109    64   168    63   171 0.88 Methyltransferase domain
Methyltransf_26      PF13659.1    117 seq695_BIOID50641    -            251   5.2e-09   36.0   0.0   1   1   8.1e-12     1e-08   35.1   0.0     1   114    64   169    64   171 0.91 Methyltransferase domain
PCMT                 PF01135.14   210 seq695_BIOID50641    -            251   4.5e-07   29.5   0.0   1   1   5.7e-10   7.1e-07   28.8   0.0    71   171    61   168    51   179 0.86 Protein-L-isoaspartate(D-aspartate) O-methyltransferase (PCMT)
MTS                  PF05175.9    170 seq695_BIOID50641    -            251   5.3e-06   25.8   0.0   1   1   7.6e-09   9.5e-06   24.9   0.0    31   140    63   169    53   188 0.85 Methyltransferase small domain
DUF2541              PF10807.3    134 seq696_BIOID50641    -            134   6.3e-78  258.9   1.4   1   1   5.1e-82   6.9e-78  258.8   1.0     1   134     1   134     1   134 1.00 Protein of unknown function (DUF2541)
DUF1282              PF06930.7    170 seq697_BIOID50641    -            203     2e-35  121.8  10.0   1   1   3.6e-39   2.5e-35  121.5   6.9     1   165    15   182    15   193 0.95 Protein of unknown function (DUF1282)
Yip1                 PF04893.12   172 seq697_BIOID50641    -            203   4.1e-28   97.9  12.4   1   1     6e-32   4.1e-28   97.9   8.6     1   168    15   179    15   185 0.96 Yip1 domain
GPW_gp25             PF04965.9     99 seq698_BIOID50641    -            137   1.4e-18   66.1   0.0   1   1   1.3e-22   1.8e-18   65.7   0.0     3    94    29   118    27   124 0.90 Gene 25-like lysozyme
CDH                  PF02611.10   222 seq699_BIOID50641    -            258   9.8e-96  319.1   0.0   1   1  8.3e-100   1.1e-95  318.9   0.0     2   221    38   257    37   258 0.99 CDP-diacylglycerol pyrophosphatase
DUF2574              PF10836.3     93 seq700_BIOID50641    -             93   6.1e-50  166.7   0.0   1   1   4.9e-54   6.8e-50  166.6   0.0     1    93     1    93     1    93 1.00 Protein of unknown function (DUF2574)
Pro_CA               PF00484.14   148 seq704_BIOID50641    -            220   5.2e-48  162.6   0.0   1   1   4.7e-52   6.4e-48  162.3   0.0     2   147    38   187    37   188 0.91 Carbonic anhydrase
BPD_transp_1         PF00528.17   185 seq706_BIOID50641    -            300   4.7e-31  107.6  17.3   1   1   1.6e-34   1.1e-30  106.4   8.9     1   184   116   299   116   300 0.98 Binding-protein-dependent transport system inner membrane component
OppC_N               PF12911.2     56 seq706_BIOID50641    -            300   8.2e-17   60.2   0.9   1   1   1.2e-20   8.2e-17   60.2   0.6     2    55    16    69    15    70 0.90 N-terminal TM domain of oligopeptide transport permease C
Acyl_transf_3        PF01757.17   340 seq707_BIOID50641    -            331   4.2e-34  117.7  34.9   1   1   3.8e-38   5.2e-34  117.4  24.2     2   339     6   318     5   322 0.87 Acyltransferase family
DUF2542              PF10808.3     79 seq709_BIOID50641    -             79     5e-46  154.7   5.7   1   1     4e-50   5.5e-46  154.6   3.9     1    79     1    79     1    79 1.00 Protein of unknown function (DUF2542)
FUSC                 PF04632.7    650 seq711_BIOID50641    -            352     2e-16   59.4   2.1   1   1   3.5e-20   2.4e-16   59.2   1.5     3   282    21   307    19   347 0.80 Fusaric acid resistance protein family
FUSC_2               PF13515.1    128 seq711_BIOID50641    -            352   2.8e-13   49.7  12.8   1   1   6.3e-17   4.3e-13   49.1   8.8     2   128    33   158    28   158 0.83 Fusaric acid resistance protein-like
5_nucleotid_C        PF02872.13   156 seq712_BIOID50641    -            650   2.1e-27   95.8   0.1   1   1   8.6e-31   5.8e-27   94.4   0.1     1   149   358   553   358   558 0.82 5'-nucleotidase, C-terminal domain
Metallophos          PF00149.23   201 seq712_BIOID50641    -            650   5.6e-21   74.7   0.0   1   1   1.4e-24   9.9e-21   73.9   0.0     1   199    27   262    27   264 0.94 Calcineurin-like phosphoesterase
MoaE                 PF02391.12   117 seq713_BIOID50641    -            150   2.5e-40  136.7   0.0   1   1   2.2e-44     3e-40  136.5   0.0     2   116     6   121     5   122 0.97 MoaE protein
Aminotran_1_2        PF00155.16   363 seq714_BIOID50641    -            412   1.7e-60  204.8   0.0   1   1   1.4e-64   1.9e-60  204.6   0.0     2   348    37   376    36   390 0.92 Aminotransferase class I and II
YqgB                 PF11036.3     43 seq716_BIOID50641    -             48   3.2e-33  112.8   0.7   1   1   2.6e-37   3.6e-33  112.6   0.5     1    43     6    48     6    48 0.99 Virulence promoting factor
RepB                 PF07506.6    185 seq717_BIOID50641    -            298   1.9e-21   76.6   0.0   1   1   3.6e-25   2.5e-21   76.2   0.0     3   181    99   274    97   277 0.95 RepB plasmid partitioning protein
ParBc                PF02195.13    90 seq717_BIOID50641    -            298   1.1e-10   41.3   0.0   1   1   3.6e-14   2.4e-10   40.2   0.0     3    78    13    90    11   103 0.89 ParB-like nuclease domain
Acyl_transf_1        PF00698.16   318 seq718_BIOID50641    -            309   8.7e-43  146.7   3.3   1   1   7.6e-47     1e-42  146.4   2.3     2   281     6   290     5   306 0.90 Acyl transferase domain
TetR_N               PF00440.18    47 seq720_BIOID50641    -            197   8.8e-13   47.5   0.1   1   1   1.5e-16   2.1e-12   46.3   0.0     2    46    22    66    21    67 0.95 Bacterial regulatory proteins, tetR family
Aminotran_3          PF00202.16   339 seq721_BIOID50641    -            496  4.6e-103  344.5   0.0   1   1    5e-107  6.9e-103  343.9   0.0     8   338   111   433   106   434 0.95 Aminotransferase class-III
FliT                 PF05400.8     84 seq722_BIOID50641    -            121   3.4e-17   62.4   4.0   1   1   3.7e-21   5.1e-17   61.9   2.8     1    84    21   106    21   106 0.98 Flagellar protein FliT
Ribosomal_L2_C       PF03947.13   130 seq723_BIOID50641    -            273   2.4e-55  185.7   1.9   1   1   5.5e-59   3.8e-55  185.1   1.3     1   129   124   250   124   251 0.98 Ribosomal Proteins L2, C-terminal domain
Ribosomal_L2         PF00181.18    77 seq723_BIOID50641    -            273     7e-37  125.1   0.8   1   1   8.2e-40   5.6e-36  122.2   0.8     1    76    42   117    42   118 0.99 Ribosomal Proteins L2, RNA binding domain
DctM                 PF06808.7    416 seq724_BIOID50641    -            425  3.2e-128  427.7  50.4   1   1  5.5e-132  3.8e-128  427.4  34.9     2   415     8   415     7   416 0.99 DctM-like transporters
PTR2                 PF00854.16   373 seq725_BIOID50641    -            500   2.5e-75  253.5  26.1   1   1   6.9e-79   4.7e-75  252.5  15.9     2   370    89   428    88   431 0.97 POT family
MFS_1                PF07690.11   354 seq725_BIOID50641    -            500   1.9e-20   72.8  54.6   1   1   3.5e-21   2.4e-17   62.6  25.7    10   301    35   372    26   382 0.78 Major Facilitator Superfamily
Peptidase_M24        PF00557.19   205 seq727_BIOID50641    -            443   1.5e-43  148.7   0.1   1   1   1.4e-47   1.9e-43  148.3   0.1     1   205   168   430   168   430 0.82 Metallopeptidase family M24
DUF3521              PF12035.3     35 seq728_BIOID50641    -             39   2.3e-08   33.5   0.1   1   1     3e-12   4.1e-08   32.8   0.1     1    35     6    37     6    37 0.84 Protein of unknown function (DUF3521)
TPP_enzyme_N         PF02776.13   172 seq730_BIOID50641    -            548   8.4e-59  197.7   3.5   1   1   3.8e-62   1.7e-58  196.7   0.2     1   169     1   167     1   170 0.98 Thiamine pyrophosphate enzyme, N-terminal TPP binding domain
TPP_enzyme_C         PF02775.16   153 seq730_BIOID50641    -            548   6.8e-52  174.9   0.4   1   1   5.3e-54   2.4e-50  169.9   0.0     1   153   374   522   374   522 0.98 Thiamine pyrophosphate enzyme, C-terminal TPP binding domain
TPP_enzyme_M         PF00205.17   137 seq730_BIOID50641    -            548   2.9e-41  140.3   0.1   1   1   1.5e-44     7e-41  139.0   0.1     1   137   186   321   186   321 0.98 Thiamine pyrophosphate enzyme, central domain
P22_CoatProtein      PF11651.3    414 seq731_BIOID50641    -            423  9.9e-134  445.9   3.9   1   1  8.2e-138  1.1e-133  445.7   2.7     1   414     1   421     1   421 0.99 P22 coat protein - gene protein 5
DUF2090              PF09863.4    311 seq734_BIOID50641    -            634  1.2e-143  477.5   0.0   1   1  2.5e-147  1.7e-143  477.0   0.0     1   310   324   631   324   632 0.99 Uncharacterized protein conserved in bacteria (DUF2090)
PfkB                 PF00294.19   301 seq734_BIOID50641    -            634   1.8e-46  158.5   0.0   1   1   4.4e-50     3e-46  157.8   0.0     3   300     6   321     4   322 0.93 pfkB family carbohydrate kinase
Orn_Arg_deC_N        PF02784.11   251 seq735_BIOID50641    -            658   1.2e-71  240.7   0.1   1   1   2.3e-75   1.6e-71  240.3   0.1     2   251    99   368    98   368 0.98 Pyridoxal-dependent decarboxylase, pyridoxal binding domain
Orn_DAP_Arg_deC      PF00278.17   116 seq735_BIOID50641    -            658   2.1e-30  104.7   0.0   1   1   5.6e-34   3.8e-30  103.8   0.0     1   115   371   586   371   587 0.87 Pyridoxal-dependent decarboxylase, C-terminal sheet domain
BPD_transp_2         PF02653.11   267 seq737_BIOID50641    -            340   4.3e-48  163.4  44.0   1   1   4.1e-52   5.6e-48  163.1  30.5     4   267    57   320    54   320 0.91 Branched-chain amino acid transport system / permease component
DNA_methylase        PF00145.12   335 seq738_BIOID50641    -            475   8.1e-09   34.9   0.0   1   1     2e-11   2.8e-07   29.8   0.0    71   160   228   320   199   324 0.83 C-5 cytosine-specific DNA methylase
BCCT                 PF02028.12   485 seq739_BIOID50641    -            536  1.4e-131  439.0  40.8   1   1  1.2e-135  1.6e-131  438.7  28.3     3   485    14   499    12   499 0.98 BCCT family transporter
Caudo_TAP            PF02413.12   130 seq740_BIOID50641    -            142   2.9e-32  111.4   0.4   1   1   2.4e-36   3.2e-32  111.2   0.3     3   129     8   137     6   138 0.91 Caudovirales tail fibre assembly protein
Antitoxin-MazE       PF04014.13    47 seq741_BIOID50641    -             85   4.3e-05   23.0   0.0   1   1     4e-09   5.4e-05   22.6   0.0     1    46     7    51     7    52 0.95 Antidote-toxin recognition MazE
Aldedh               PF00171.17   462 seq742_BIOID50641    -            681   2.1e-58  197.7   0.2   1   1   3.6e-62   2.5e-58  197.4   0.1    30   461    40   498    12   499 0.82 Aldehyde dehydrogenase family
MaoC_dehydratas      PF01575.14   123 seq742_BIOID50641    -            681   2.6e-30  104.2   0.0   1   1   8.8e-34     6e-30  103.0   0.0     7   119   537   648   532   652 0.92 MaoC like domain
OpuAC                PF04069.7    257 seq743_BIOID50641    -            320   3.4e-27   95.3   2.2   1   1   1.4e-30   4.9e-27   94.7   1.5     2   238    24   237    23   251 0.85 Substrate binding domain of ABC-type glycine betaine transport system
NMT1_2               PF13379.1    252 seq743_BIOID50641    -            320   4.2e-25   88.4   2.4   1   1   1.9e-28   6.3e-25   87.8   1.7     7   244    22   243    18   249 0.86 NMT1-like family
NMT1                 PF09084.6    216 seq743_BIOID50641    -            320   5.1e-20   71.8   0.0   1   1   1.9e-23   6.6e-20   71.5   0.0    14   214    44   240    30   242 0.87 NMT1/THI5 like
Phosphonate-bd       PF12974.2    243 seq743_BIOID50641    -            320   1.1e-09   37.8   0.2   1   1   4.8e-13   1.7e-09   37.3   0.2    23   215    45   226    27   252 0.78 ABC transporter, phosphonate, periplasmic substrate-binding protein
NIF3                 PF01784.13   242 seq745_BIOID50641    -            247     1e-56  192.1   0.0   1   1   9.1e-61   1.2e-56  191.8   0.0     2   240     6   235     5   238 0.95 NIF3 (NGG1p interacting factor 3)
DNA_pol3_delta2      PF13177.1    162 seq746_BIOID50641    -            334   3.6e-39  133.9   0.0   1   1   8.9e-43   6.1e-39  133.1   0.0     8   159    13   165     9   168 0.96 DNA polymerase III, delta subunit
DNApol3-delta_C      PF09115.5    119 seq746_BIOID50641    -            334     2e-37  127.7   0.1   1   1   4.5e-41   3.1e-37  127.1   0.1     2   119   207   323   206   323 0.98 DNA polymerase III, delta subunit, C terminal
YkuD                 PF03734.9    146 seq749_BIOID50641    -            311   5.6e-20   71.9   0.1   1   1   6.3e-24   8.5e-20   71.3   0.0     2   146    97   231    96   231 0.81 L,D-transpeptidase catalytic domain
zf-dskA_traR         PF01258.12    36 seq750_BIOID50641    -            157   6.2e-10   38.5   3.6   1   1     8e-14   1.1e-09   37.7   2.5     2    35   116   149   115   153 0.87 Prokaryotic dksA/traR C4-type zinc finger
DUF879               PF05947.7    602 seq751_BIOID50641    -            494  4.9e-130  434.6   0.1   1   1  4.5e-134  6.1e-130  434.2   0.1     2   410     5   420     4   433 0.94 Bacterial protein of unknown function (DUF879)
DUF2158              PF09926.4     53 seq752_BIOID50641    -             60   8.6e-19   66.6   0.4   1   1   7.3e-23     1e-18   66.3   0.3     1    53     3    49     3    49 0.98 Uncharacterized small protein (DUF2158)
Phage_base_V         PF04717.7     79 seq755_BIOID50641    -            193   1.8e-25   88.5   0.4   1   1     3e-29   4.1e-25   87.4   0.3     1    78    16    90    16    91 0.97 Phage-related baseplate assembly protein
KduI                 PF04962.7    262 seq756_BIOID50641    -            278   3.2e-42  144.2   0.2   1   1   2.8e-46   3.9e-42  144.0   0.1     8   261    31   273    24   274 0.89 KduI/IolB family
Response_reg         PF00072.19   112 seq757_BIOID50641    -            230   1.4e-26   92.5   0.1   1   1   5.1e-30   3.5e-26   91.2   0.0     1   112     5   114     5   114 0.98 Response regulator receiver domain
Trans_reg_C          PF00486.23    77 seq757_BIOID50641    -            230   1.4e-16   60.0   0.2   1   1   4.4e-20     3e-16   58.9   0.1     1    77   153   225   153   225 0.97 Transcriptional regulatory protein, C terminal
DUF1364              PF07102.7     94 seq758_BIOID50641    -             96   8.6e-44  147.2   0.7   1   1   6.9e-48   9.5e-44  147.1   0.5     1    94     1    94     1    94 0.98 Protein of unknown function (DUF1364)
HlyD_2               PF12700.2    328 seq760_BIOID50641    -            371   5.2e-34  117.7   4.0   1   1   1.4e-37   6.3e-34  117.4   2.7     1   328    40   362    40   362 0.88 HlyD family secretion protein
HlyD_3               PF13437.1    105 seq760_BIOID50641    -            371   2.5e-15   56.5   7.5   1   1     1e-17   4.6e-14   52.5   0.1     1    97   185   285   185   305 0.87 HlyD family secretion protein
HlyD                 PF00529.15   306 seq760_BIOID50641    -            371   2.7e-13   49.7  25.0   1   1   1.3e-16   5.7e-13   48.7  17.3     1   167    60   233    60   243 0.92 HlyD family secretion protein
AAA_25               PF13481.1    194 seq761_BIOID50641    -            460     2e-26   92.5   0.0   1   1   1.7e-29   3.2e-26   91.7   0.0    10   194    72   226    64   226 0.90 AAA domain
KaiC                 PF06745.8    226 seq761_BIOID50641    -            460   1.5e-18   66.6   0.1   1   1   6.2e-19   1.2e-15   57.1   0.1     2   202    78   261    77   278 0.85 KaiC
ChlI                 PF13541.1    121 seq761_BIOID50641    -            460   5.6e-12   45.1   0.0   1   1   6.5e-15   1.3e-11   43.9   0.0    35   121   348   433   321   433 0.92 Subunit ChlI of Mg-chelatase
Lon_C                PF05362.8    205 seq761_BIOID50641    -            460   4.1e-08   32.6   0.1   1   1   4.7e-11   9.2e-08   31.5   0.0    94   200   356   455   347   457 0.88 Lon protease (S16) C-terminal proteolytic domain
RecA                 PF00154.16   323 seq761_BIOID50641    -            460   2.4e-05   23.4   0.1   1   1   2.3e-08   4.5e-05   22.5   0.0    17   140    61   179    49   189 0.77 recA bacterial DNA recombination protein
DUF307               PF03733.8     53 seq764_BIOID50641    -            148   5.5e-33  113.0  23.8   1   2   6.4e-17   8.7e-13   48.3   2.4     1    53     3    55     3    55 0.97 Domain of unknown function (DUF307)
DUF307               PF03733.8     53 seq764_BIOID50641    -            148   5.5e-33  113.0  23.8   2   2   5.9e-24     8e-20   70.9   8.6     1    53    76   128    76   128 0.98 Domain of unknown function (DUF307)
Peptidase_M23        PF01551.17    96 seq766_BIOID50641    -            259   2.1e-30  104.5   1.7   1   1   4.7e-34   3.2e-30  103.8   0.4     3    96   153   246   151   246 0.95 Peptidase family M23
LysM                 PF01476.15    44 seq766_BIOID50641    -            259   7.1e-15   54.5   0.1   1   1   6.6e-18   4.5e-14   51.9   0.0     1    43    50    92    50    93 0.98 LysM domain
Queuosine_synth      PF02547.10   341 seq767_BIOID50641    -            356  2.2e-144  480.2   0.0   1   1  1.8e-148  2.5e-144  480.1   0.0     2   341     3   344     2   344 0.96 Queuosine biosynthesis protein
Fimbrial             PF00419.15   145 seq768_BIOID50641    -            344   9.3e-14   51.7   5.9   1   1   6.8e-18   9.3e-14   51.7   4.1     2   145   182   344   181   344 0.82 Fimbrial protein
SIS_2                PF13580.1    138 seq769_BIOID50641    -            246   3.1e-31  107.7   0.3   1   1   9.4e-35   6.4e-31  106.7   0.2    15   138    78   200    56   200 0.92 SIS domain
SIS                  PF01380.17   131 seq769_BIOID50641    -            246   5.9e-08   32.2   0.0   1   1   2.3e-11   1.6e-07   30.9   0.0    51   104   163   216   152   229 0.91 SIS domain
SBP_bac_8            PF13416.1    281 seq770_BIOID50641    -            438     3e-45  155.0  14.1   1   1   5.2e-49   3.6e-45  154.7   9.8     2   278    44   368    43   371 0.79 Bacterial extracellular solute-binding protein
SBP_bac_1            PF01547.20   314 seq770_BIOID50641    -            438   6.5e-39  134.3  13.0   1   1   1.3e-42   8.6e-39  133.9   9.0    10   313    41   337    34   338 0.87 Bacterial extracellular solute-binding protein
DUF3815              PF12821.2    130 seq771_BIOID50641    -            157   3.2e-30  104.6  12.1   1   1   5.4e-34   3.7e-30  104.4   8.4     1   128    12   147    12   149 0.95 Protein of unknown function (DUF3815)
DUF1212              PF06738.7    193 seq771_BIOID50641    -            157   5.4e-07   29.1   7.3   1   1   7.8e-11   5.4e-07   29.1   5.1   107   193    14    99     9    99 0.96 Protein of unknown function (DUF1212)
PemK                 PF02452.12   110 seq772_BIOID50641    -            110   6.4e-25   87.3   0.0   1   1   5.1e-29     7e-25   87.2   0.0     1   109     2   108     2   109 0.92 PemK-like protein
Aconitase_C          PF00694.14   131 seq773_BIOID50641    -            201   8.6e-44  148.7   0.0   1   1   8.7e-48   1.2e-43  148.2   0.0     2   129     3   125     2   127 0.97 Aconitase C-terminal domain
Topoisom_bac         PF01131.15   403 seq774_BIOID50641    -            865  4.4e-131  437.3   0.7   1   1  2.3e-134  7.8e-131  436.4   0.5     2   403   157   565   156   565 0.93 DNA topoisomerase
Topo_Zn_Ribbon       PF08272.6     42 seq774_BIOID50641    -            865     1e-39  133.4   0.7   1   2   1.5e-19   5.1e-16   57.6   0.0     2    42   758   797   757   797 0.96 Topoisomerase I zinc-ribbon-like
Topo_Zn_Ribbon       PF08272.6     42 seq774_BIOID50641    -            865     1e-39  133.4   0.7   2   2   7.2e-24   2.5e-20   71.4   1.8     1    42   824   865   824   865 0.98 Topoisomerase I zinc-ribbon-like
Toprim               PF01751.17    88 seq774_BIOID50641    -            865   3.3e-26   90.8   0.0   1   1     2e-29     7e-26   89.8   0.0     2    88     5   142     4   142 0.98 Toprim domain
zf-C4_Topoisom       PF01396.14    39 seq774_BIOID50641    -            865   3.8e-19   67.7  16.9   1   2   3.6e-09   1.2e-05   24.5   0.3     3    27   598   622   596   639 0.84 Topoisomerase DNA binding C4 zinc finger
zf-C4_Topoisom       PF01396.14    39 seq774_BIOID50641    -            865   3.8e-19   67.7  16.9   2   2   6.8e-15   2.3e-11   42.8   1.9     2    38   709   744   708   745 0.94 Topoisomerase DNA binding C4 zinc finger
YobH                 PF13996.1     70 seq775_BIOID50641    -             79   1.7e-36  123.8   1.2   1   1   1.4e-40   1.9e-36  123.6   0.8     1    70     2    71     2    71 0.99 YobH-like protein
NTP_transferase      PF00483.18   248 seq776_BIOID50641    -            301   1.7e-21   76.5   0.0   1   1   3.1e-25   2.2e-21   76.2   0.0     1   242     9   277     9   282 0.86 Nucleotidyl transferase
NTP_transf_3         PF12804.2    179 seq776_BIOID50641    -            301   4.4e-07   30.1   0.0   1   1   9.9e-11   6.8e-07   29.5   0.0     2   112    11   152    10   265 0.71 MobA-like NTP transferase domain
Alpha-amylase        PF00128.19   316 seq777_BIOID50641    -            495   6.1e-26   91.4   0.4   1   1   2.5e-29   1.7e-25   90.0   0.2     8   304    26   367    21   376 0.68 Alpha amylase, catalytic domain
Glyco_hydro_70       PF02324.11   809 seq777_BIOID50641    -            495   1.4e-13   49.4   0.2   1   1   2.9e-10     2e-06   25.7   0.0   589   698    24   132    22   142 0.86 Glycosyl hydrolase family 70
Pyr_redox_2          PF07992.9    200 seq778_BIOID50641    -            412   3.4e-16   59.6   0.0   1   1   2.7e-18   3.3e-15   56.3   0.0     1   198   126   384   126   386 0.80 Pyridine nucleotide-disulphide oxidoreductase
Pyr_redox            PF00070.22    80 seq778_BIOID50641    -            412   7.2e-14   51.8   0.8   1   1   2.8e-10   3.5e-07   30.4   0.0     2    76   256   328   255   332 0.77 Pyridine nucleotide-disulphide oxidoreductase
NAD_binding_8        PF13450.1     68 seq778_BIOID50641    -            412   1.3e-07   31.3   0.0   1   1   2.6e-10   3.2e-07   30.1   0.0     1    36   129   164   129   183 0.91 NAD(P)-binding Rossmann-like domain
HI0933_like          PF03486.9    409 seq778_BIOID50641    -            412   7.2e-07   27.8   0.2   1   1   5.6e-09     7e-06   24.6   0.0     2    37   126   161   125   165 0.93 HI0933-like protein
FAD_binding_3        PF01494.14   356 seq778_BIOID50641    -            412   1.8e-05   23.8   0.2   1   1   8.2e-08    0.0001   21.3   0.0     3    35   126   158   125   171 0.92 FAD binding domain
Fumerase_C           PF05683.7    206 seq779_BIOID50641    -            201   1.2e-48  164.8   0.0   1   1     1e-52   1.4e-48  164.6   0.0    31   203     5   178     1   181 0.97 Fumarase C-terminus
SPOR                 PF05036.8     76 seq780_BIOID50641    -            284   3.1e-17   62.3   0.5   1   1   9.8e-21   1.3e-16   60.3   0.0     3    73   211   278   209   281 0.91 Sporulation related domain
Peripla_BP_2         PF01497.13   238 seq783_BIOID50641    -            302   1.1e-30  106.3   0.5   1   1     1e-34   1.4e-30  106.1   0.3     1   237    42   271    42   272 0.93 Periplasmic binding protein
ABC_tran             PF00005.22   118 seq784_BIOID50641    -            401   5.6e-22   78.2   0.0   1   1   3.6e-25   1.2e-21   77.0   0.0     1   117    73   191    73   192 0.92 ABC transporter
TOBE_2               PF08402.5     75 seq784_BIOID50641    -            401   9.6e-12   44.6   0.3   1   1   1.2e-14   4.2e-11   42.5   0.1     1    75   313   385   313   385 0.95 TOBE domain
DUF444               PF04285.7    421 seq785_BIOID50641    -            427  3.1e-200  665.1   2.7   1   1  2.5e-204  3.4e-200  664.9   1.9     1   420     1   422     1   423 1.00 Protein of unknown function (DUF444)
ABC-3                PF00950.12   258 seq786_BIOID50641    -            261   1.6e-87  292.9  26.0   1   1   2.6e-91   1.8e-87  292.7  18.0     2   257     2   257     1   258 0.99 ABC 3 transport family
FecCD                PF01032.13   311 seq786_BIOID50641    -            261   8.9e-07   27.9  27.7   1   1   1.3e-10   8.9e-07   27.9  19.2   103   309    56   255    29   257 0.76 FecCD transport family
CinA                 PF02464.12   155 seq787_BIOID50641    -            166   1.1e-61  206.7   2.5   1   1     9e-66   1.2e-61  206.5   1.7     3   153     9   160     7   162 0.98 Competence-damaged protein
DAHP_synth_1         PF00793.15   272 seq788_BIOID50641    -            350  1.1e-104  348.8   0.0   1   1  9.6e-109  1.3e-104  348.5   0.0     8   271    40   338    25   339 0.96 DAHP synthetase I family
Bax1-I               PF01027.15   205 seq789_BIOID50641    -            234   3.6e-59  199.6  36.8   1   1     3e-63   4.1e-59  199.5  25.5     2   205    19   230    18   230 0.92 Inhibitor of apoptosis-promoting Bax1
Glucosamine_iso      PF01182.15   199 seq791_BIOID50641    -            266   9.1e-25   87.4   0.0   1   1   8.8e-29   1.2e-24   87.0   0.0     4   198    15   216    12   217 0.85 Glucosamine-6-phosphate isomerases/6-phosphogluconolactonase
Sigma54_activat      PF00158.21   168 seq792_BIOID50641    -            592   2.8e-69  231.7   0.1   1   1   3.6e-72     7e-69  230.4   0.0     1   168   272   440   272   440 0.98 Sigma-54 interaction domain
HTH_8                PF02954.14    42 seq792_BIOID50641    -            592   1.2e-12   47.0   1.2   1   1   1.3e-15   2.5e-12   46.0   0.8     2    42   548   587   547   587 0.98 Bacterial regulatory protein, Fis family
PAS_8                PF13188.1     64 seq792_BIOID50641    -            592   1.1e-06   28.1   0.0   1   1   1.8e-09   3.6e-06   26.5   0.0     3    42   162   205   160   223 0.76 PAS domain
AAA_5                PF07728.9    139 seq792_BIOID50641    -            592   1.8e-06   27.5   0.0   1   1   2.4e-09   4.7e-06   26.2   0.0     2   123   296   415   295   425 0.83 AAA domain (dynein-related subfamily)
AAA                  PF00004.24   132 seq792_BIOID50641    -            592   5.3e-05   23.3   0.0   1   1     8e-08   0.00016   21.7   0.0     1   111   296   415   296   433 0.83 ATPase family associated with various cellular activities (AAA)
SCP2                 PF02036.12   101 seq795_BIOID50641    -            211   2.2e-20   72.6   0.0   1   1   2.5e-24   3.4e-20   72.0   0.0     1   100    25   122    25   123 0.97 SCP-2 sterol transfer family
TonB                 PF03544.9     79 seq798_BIOID50641    -            244   9.3e-20   70.5   0.1   1   1   6.8e-24   9.3e-20   70.5   0.0     2    71   165   235   164   238 0.91 Gram-negative bacterial tonB protein
RusA                 PF05866.6    116 seq799_BIOID50641    -            120   4.6e-21   75.3   0.0   1   1   3.8e-25   5.2e-21   75.1   0.0     1   116     8   117     8   117 0.91 Endodeoxyribonuclease RusA
CSD                  PF00313.17    66 seq801_BIOID50641    -             71     1e-31  108.3   0.2   1   1   8.1e-36   1.1e-31  108.2   0.1     1    65     6    70     6    71 0.98 'Cold-shock' DNA-binding domain
Peptidase_S11        PF00768.15   241 seq802_BIOID50641    -            313   4.4e-89  297.7   1.0   1   1   1.6e-92   5.5e-89  297.4   0.7     2   240    33   264    32   265 0.98 D-alanyl-D-alanine carboxypeptidase
Beta-lactamase2      PF13354.1    197 seq802_BIOID50641    -            313   1.6e-12   47.1   0.2   1   1   6.3e-16   2.2e-12   46.7   0.1     1   142    51   194    51   260 0.86 Beta-lactamase enzyme family
Ail_Lom              PF06316.6    199 seq803_BIOID50641    -            199  3.4e-122  405.1   4.6   1   1  5.6e-126  3.8e-122  405.0   3.2     1   199     1   199     1   199 1.00 Enterobacterial Ail/Lom protein
OMP_b-brl            PF13505.1    176 seq803_BIOID50641    -            199   2.4e-24   86.1   6.6   1   1     4e-28   2.7e-24   85.9   4.6     2   176    11   199     8   199 0.85 Outer membrane protein beta-barrel domain
BPD_transp_1         PF00528.17   185 seq805_BIOID50641    -            536   1.2e-15   57.4  36.6   1   1   1.5e-15   2.1e-11   43.5   6.3     5   181    74   266    70   273 0.83 Binding-protein-dependent transport system inner membrane component
Phage_AlpA           PF05930.7     51 seq806_BIOID50641    -             67     9e-12   44.4   0.0   1   1   1.5e-15     1e-11   44.2   0.0     4    51    12    59     9    59 0.95 Prophage CP4-57 regulatory protein (AlpA)
HTH_17               PF12728.2     51 seq806_BIOID50641    -             67   4.6e-07   29.8   0.1   1   1   1.3e-10   8.8e-07   28.9   0.0     7    51    17    63    16    63 0.87 Helix-turn-helix domain
BON                  PF04972.12    64 seq808_BIOID50641    -            216   2.3e-39  132.8  15.7   1   2   8.6e-23   1.2e-18   66.5   3.7     1    63    75   137    75   138 0.98 BON domain
BON                  PF04972.12    64 seq808_BIOID50641    -            216   2.3e-39  132.8  15.7   2   2   1.5e-24   2.1e-20   72.1   1.8     1    62   154   215   154   216 0.97 BON domain
RNA_pol_Rpb1_1       PF04997.7    338 seq810_BIOID50641    -           1407  1.8e-100  336.3   0.1   1   1  1.8e-103  4.8e-100  335.0   0.1     2   338    15   342    14   342 0.95 RNA polymerase Rpb1, domain 1
RNA_pol_Rpb1_5       PF04998.12   277 seq810_BIOID50641    -           1407   1.1e-80  270.7   0.0   1   1     8e-84   2.2e-80  269.7   0.0     1   276   766  1321   766  1322 1.00 RNA polymerase Rpb1, domain 5
RNA_pol_Rpb1_2       PF00623.15   166 seq810_BIOID50641    -           1407   6.1e-51  172.5   0.0   1   1   5.3e-53   1.5e-49  168.0   0.0     1   166   344   486   344   486 0.95 RNA polymerase Rpb1, domain 2
RNA_pol_Rpb1_3       PF04983.13   157 seq810_BIOID50641    -           1407   1.4e-27   96.2   0.0   1   1   1.2e-30   3.3e-27   95.0   0.0     1   157   489   644   489   644 0.93 RNA polymerase Rpb1, domain 3
RNA_pol_Rpb1_4       PF05000.12   108 seq810_BIOID50641    -           1407   2.5e-18   65.7   0.3   1   1   9.1e-22   2.5e-18   65.7   0.2     2   107   674   763   673   764 0.82 RNA polymerase Rpb1, domain 4
KdpC                 PF02669.10   188 seq811_BIOID50641    -            190  1.9e-100  334.1   0.2   1   1  1.5e-104  2.1e-100  333.9   0.2     1   188     1   188     1   188 0.99 K+-transporting ATPase, c chain
DUF386               PF04074.7    153 seq812_BIOID50641    -            153   1.2e-50  170.8   0.0   1   1   9.7e-55   1.3e-50  170.7   0.0     1   152     4   152     4   153 0.99 Domain of unknown function (DUF386)
Polysacc_deac_1      PF01522.16   124 seq813_BIOID50641    -            672   1.2e-31  108.7   0.0   1   1   2.6e-35   3.5e-31  107.2   0.0     2   123   102   270   101   271 0.92 Polysaccharide deacetylase
T2SF                 PF00482.18   124 seq814_BIOID50641    -            400   2.8e-54  182.1   1.2   1   2   1.8e-31   2.4e-27   95.1   0.2     2   124    64   186    63   186 0.98 Type II secretion system (T2SS), protein F
T2SF                 PF00482.18   124 seq814_BIOID50641    -            400   2.8e-54  182.1   1.2   2   2   1.3e-28   1.8e-24   85.9   0.0     3   124   268   388   266   388 0.98 Type II secretion system (T2SS), protein F
Transaldolase        PF00923.14   287 seq815_BIOID50641    -            222   8.8e-45  152.9   0.1   1   1   1.3e-48   1.8e-44  151.8   0.1     1   241     5   205     5   216 0.95 Transaldolase
tRNA-synt_1c         PF00749.16   314 seq816_BIOID50641    -            308   7.5e-50  169.2   0.0   1   1   2.9e-53   3.9e-49  166.8   0.0     5   295    19   284    17   298 0.93 tRNA synthetases class I (E and Q), catalytic domain
FBPase_glpX          PF03320.8    309 seq817_BIOID50641    -            321  1.7e-124  414.4   1.1   1   1  1.4e-128  1.9e-124  414.2   0.7     3   309     3   321     1   321 0.99 Bacterial fructose-1,6-bisphosphatase, glpX-encoded
PTS_EIIA_2           PF00359.17   142 seq819_BIOID50641    -            582   9.5e-17   60.9   0.6   1   1   3.4e-20   2.3e-16   59.6   0.0    11   120   455   561   447   581 0.89 Phosphoenolpyruvate-dependent sugar phosphotransferase system, EIIA 2
HTH_11               PF08279.7     55 seq819_BIOID50641    -            582   6.8e-10   38.3   0.1   1   1   4.3e-13     3e-09   36.2   0.1     1    55     5    60     5    60 0.94 HTH domain
KorB                 PF08535.5     93 seq820_BIOID50641    -            393   1.2e-29  102.2   0.2   1   1   5.9e-33     4e-29  100.4   0.0     1    92   134   222   134   223 0.97 KorB domain
ParBc                PF02195.13    90 seq820_BIOID50641    -            393   2.8e-13   49.6   0.1   1   1   7.8e-17   5.3e-13   48.7   0.1     3    89    27   114    25   115 0.88 ParB-like nuclease domain
FUSC-like            PF12805.2    284 seq821_BIOID50641    -            720  3.1e-112  374.0   6.1   1   1  6.8e-116  3.1e-112  374.0   4.2     1   284    69   348    69   348 0.98 FUSC-like inner membrane protein yccS
FUSC_2               PF13515.1    128 seq821_BIOID50641    -            720   5.6e-27   94.0  13.0   1   1   1.2e-30   5.6e-27   94.0   9.0     3   127   406   528   404   529 0.93 Fusaric acid resistance protein-like
FUSC                 PF04632.7    650 seq821_BIOID50641    -            720   9.3e-12   44.0  13.7   1   1   4.1e-14   1.9e-10   39.7   1.8   143   454   157   505   154   507 0.82 Fusaric acid resistance protein family
DDE_Tnp_1            PF01609.16   211 seq822_BIOID50641    -            420   1.9e-40  138.5   0.2   1   1   4.9e-44   3.3e-40  137.7   0.0     5   211   127   362   123   362 0.97 Transposase DDE domain
DDE_Tnp_1_4          PF13701.1    449 seq822_BIOID50641    -            420   4.8e-25   87.5   3.6   1   1   6.9e-28   4.7e-24   84.2   2.5   137   438   122   418     3   420 0.82 Transposase DDE domain group 1
oligo_HPY            PF08352.7     64 seq823_BIOID50641    -            327   3.6e-19   68.7   0.4   1   1   1.4e-22   6.2e-19   67.9   0.3     1    64   233   297   233   297 0.99 Oligopeptide/dipeptide transporter, C-terminal region
ABC_tran             PF00005.22   118 seq823_BIOID50641    -            327   5.9e-19   68.4   0.0   1   1   2.3e-22   1.1e-18   67.6   0.0    15   118    65   182    52   182 0.88 ABC transporter
AAA_21               PF13304.1    303 seq823_BIOID50641    -            327   6.9e-10   39.2   0.0   1   1   2.7e-12   1.2e-08   35.1   0.0   231   302   148   217   112   218 0.93 AAA domain
Pili_assembly_N      PF00345.15   122 seq825_BIOID50641    -            250   3.4e-37  126.8   0.6   1   1     5e-41   3.4e-37  126.8   0.4     1   121    29   147    29   148 0.92 Gram-negative pili assembly chaperone, N-terminal domain
Pili_assembly_C      PF02753.12    68 seq825_BIOID50641    -            250   2.1e-08   33.7   1.7   1   1     3e-12   2.1e-08   33.7   1.2     2    66   170   231   169   233 0.83 Gram-negative pili assembly chaperone, C-terminal domain
Cytochrom_C552       PF02335.10   435 seq826_BIOID50641    -            478  1.7e-172  573.9   7.8   1   1  3.1e-176  2.1e-172  573.6   5.4     3   433    43   472    41   474 0.98 Cytochrome c552
UPF0054              PF02130.12   145 seq828_BIOID50641    -            155   1.3e-43  147.5   0.0   1   1   1.1e-47   1.6e-43  147.3   0.0    11   144    20   144     9   145 0.87 Uncharacterized protein family UPF0054
Ribosomal_S19        PF00203.16    81 seq829_BIOID50641    -             92   2.2e-38  129.6   0.1   1   1   1.9e-42   2.6e-38  129.3   0.0     1    81     3    83     3    83 0.99 Ribosomal protein S19
MerR-DNA-bind        PF09278.6     65 seq830_BIOID50641    -            144   4.6e-19   68.4   0.9   1   1   2.4e-22   1.1e-18   67.2   0.6     1    65    51   113    51   113 0.95 MerR, DNA binding
MerR_1               PF13411.1     69 seq830_BIOID50641    -            144   5.6e-18   64.3   0.0   1   1   1.9e-21   8.7e-18   63.7   0.0     2    67     9    75     8    77 0.96 MerR HTH family regulatory protein
MerR                 PF00376.18    38 seq830_BIOID50641    -            144   1.6e-12   46.6   0.1   1   1   6.1e-16   2.8e-12   45.8   0.1     1    38     9    46     9    46 0.99 MerR family regulatory protein
SieB                 PF14163.1    151 seq831_BIOID50641    -            203   2.3e-29  101.8   1.2   1   1   2.1e-33   2.8e-29  101.5   0.8     1   150    61   199    61   200 0.91 Superinfection exclusion protein B
PqiA                 PF04403.8    160 seq832_BIOID50641    -            427   3.3e-83  276.9  27.6   1   2   9.5e-42   1.3e-37  128.7   5.6     1   160    65   221    65   221 0.96 Paraquat-inducible protein A
PqiA                 PF04403.8    160 seq832_BIOID50641    -            427   3.3e-83  276.9  27.6   2   2   1.1e-49   1.5e-45  154.5   8.0     1   158   262   420   262   422 0.97 Paraquat-inducible protein A
Ter                  PF05472.6    290 seq833_BIOID50641    -            309  1.1e-114  382.4   7.5   1   1  8.7e-119  1.2e-114  382.2   5.2     2   290     9   307     8   307 0.99 DNA replication terminus site-binding protein (Ter protein)
adh_short            PF00106.20   167 seq834_BIOID50641    -            244   5.1e-40  136.9   1.7   1   1   3.2e-43   8.7e-40  136.2   1.2     1   166     6   169     6   170 0.92 short chain dehydrogenase
adh_short_C2         PF13561.1    243 seq834_BIOID50641    -            244     3e-33  115.5   1.8   1   1   1.3e-36   3.7e-33  115.2   1.3     5   242    14   241    12   242 0.94 Enoyl-(Acyl carrier protein) reductase
KR                   PF08659.5    181 seq834_BIOID50641    -            244   4.7e-21   75.1   0.9   1   1   2.8e-24   7.5e-21   74.4   0.6     3   174     8   180     7   196 0.84 KR domain
NAD_binding_10       PF13460.1    183 seq834_BIOID50641    -            244   2.7e-06   27.3   0.4   1   1   2.5e-09   6.8e-06   26.0   0.3     2   125     9   156     8   190 0.72 NADH(P)-binding
Epimerase            PF01370.16   236 seq834_BIOID50641    -            244   2.1e-05   23.9   0.2   1   1   1.1e-08   2.9e-05   23.4   0.1     1   119     8   142     8   192 0.77 NAD dependent epimerase/dehydratase family
Fe-ADH               PF00465.14   366 seq835_BIOID50641    -            387   5.3e-88  295.0   0.1   1   1     9e-92   6.2e-88  294.7   0.1     1   351     9   363     9   377 0.91 Iron-containing alcohol dehydrogenase
Fe-ADH_2             PF13685.1    250 seq835_BIOID50641    -            387   1.8e-13   50.2   0.1   1   1   3.3e-11   2.3e-07   30.3   0.0     4   101    16   111    13   114 0.81 Iron-containing alcohol dehydrogenase
Phage_NinH           PF06322.6     64 seq836_BIOID50641    -             62   8.6e-29   98.8   0.1   1   1   6.6e-33     9e-29   98.7   0.1     1    60     1    60     1    62 0.97 Phage NinH protein
AHS1                 PF02682.11   202 seq837_BIOID50641    -            218   2.9e-69  232.4   0.0   1   1   2.4e-73   3.3e-69  232.2   0.0     2   202     5   202     4   202 0.95 Allophanate hydrolase subunit 1
S-methyl_trans       PF02574.11   305 seq839_BIOID50641    -           1227  1.3e-104  349.6   0.1   1   1  9.1e-108  2.5e-104  348.7   0.1     1   304    16   326    16   327 0.98 Homocysteine S-methyltransferase
Met_synt_B12         PF02965.12   136 seq839_BIOID50641    -           1227   9.3e-54  180.5   0.0   1   1   8.9e-57   2.4e-53  179.2   0.0     1   136  1055  1192  1055  1192 0.99 Vitamin B12 dependent methionine synthase, activation domain
Pterin_bind          PF00809.17   210 seq839_BIOID50641    -           1227   1.5e-48  164.8   0.4   1   1   1.7e-51   4.6e-48  163.2   0.3     1   210   356   568   356   568 0.98 Pterin binding enzyme
B12-binding_2        PF02607.12    79 seq839_BIOID50641    -           1227   4.4e-21   74.6   0.0   1   1   6.4e-24   1.8e-20   72.6   0.0     4    79   659   734   657   734 0.96 B12 binding domain
B12-binding          PF02310.14   121 seq839_BIOID50641    -           1227   6.7e-20   71.0   0.2   1   1   1.8e-22     5e-19   68.2   0.1     2    94   748   840   747   851 0.93 B12 binding domain
DJ-1_PfpI            PF01965.19   147 seq841_BIOID50641    -            172   1.6e-42  144.3   0.0   1   1   2.7e-46   1.9e-42  144.1   0.0     1   147    31   171    31   171 0.97 DJ-1/PfpI family
DUF4066              PF13278.1    166 seq841_BIOID50641    -            172   3.4e-13   49.1   0.0   1   1   5.9e-17     4e-13   48.8   0.0     1   151     8   153     8   155 0.89 Putative amidotransferase
OmpA                 PF00691.15    97 seq842_BIOID50641    -            160   3.6e-18   65.6   0.1   1   1     4e-22   5.5e-18   65.0   0.1     1    97    55   151    55   151 0.95 OmpA family
MFS_2                PF13347.1    427 seq844_BIOID50641    -            467  2.8e-103  345.4  36.8   1   1  4.6e-107  3.2e-103  345.3  25.5     2   426    16   437    14   438 0.97 MFS/sugar transport protein
DUF4049              PF13258.1    318 seq845_BIOID50641    -            361   8.3e-89  297.5   3.7   1   1   1.2e-92   1.7e-88  296.5   2.5     1   147   215   361   215   361 0.99 Domain of unknown function (DUF4049)
DUF262               PF03235.9    221 seq849_BIOID50641    -            168   1.9e-17   63.8   1.7   1   1   1.7e-20   2.3e-16   60.3   1.2    16   218    30   165    14   166 0.75 Protein of unknown function DUF262
AMP-binding          PF00501.23   418 seq850_BIOID50641    -            512  5.7e-101  337.7   0.0   1   1  9.9e-105  6.7e-101  337.5   0.0     1   418    16   428    16   428 0.94 AMP-binding enzyme
DUF4009              PF13193.1     41 seq850_BIOID50641    -            512   8.6e-11   40.9   0.1   1   1   3.3e-14   2.2e-10   39.6   0.1     1    28   470   497   470   508 0.90 Domain of unknown function (DUF4009)
RecA                 PF00154.16   323 seq852_BIOID50641    -            358    1e-173  576.7   2.4   1   1  3.5e-177  1.2e-173  576.5   1.7     1   320    14   332    14   335 0.99 recA bacterial DNA recombination protein
KaiC                 PF06745.8    226 seq852_BIOID50641    -            358     3e-10   39.4   0.2   1   1   3.4e-12   1.2e-08   34.2   0.2     2   173    47   223    46   280 0.68 KaiC
Rad51                PF08423.6    261 seq852_BIOID50641    -            358   1.3e-09   37.2   0.2   1   1   7.1e-13   2.4e-09   36.3   0.1    19   227    40   233    24   274 0.76 Rad51
AAA_25               PF13481.1    194 seq852_BIOID50641    -            358   3.3e-08   33.0   0.3   1   1   2.6e-11     9e-08   31.6   0.2    13   174    44   183    33   195 0.74 AAA domain
PdxA                 PF04166.7    299 seq855_BIOID50641    -            329  2.9e-122  407.4   0.0   1   1  2.7e-126  3.7e-122  407.1   0.0     6   299    29   322    25   322 0.99 Pyridoxal phosphate biosynthetic protein PdxA
MFS_1                PF07690.11   354 seq856_BIOID50641    -            426   1.6e-13   50.0  88.3   1   1   4.3e-14   5.9e-10   38.3  33.2     4   341    25   367    18   371 0.75 Major Facilitator Superfamily
Na_sulph_symp        PF00939.14   471 seq857_BIOID50641    -            487  1.2e-182  607.8  40.7   1   1    1e-186  1.4e-182  607.7  28.2     2   468     5   485     4   487 0.99 Sodium:sulfate symporter transmembrane region
Grp1_Fun34_YaaH      PF01184.14   211 seq858_BIOID50641    -            188   2.2e-59  200.1  21.7   1   1   1.7e-63   2.4e-59  200.0  15.0    15   207     4   184     1   188 0.95 GPR1/FUN34/yaaH family
Antiterm             PF03589.8     95 seq859_BIOID50641    -            207   4.6e-59  196.4   2.2   1   2   7.4e-32     1e-27   95.9   0.3     1    95    14   111    14   111 0.99 Antitermination protein
Antiterm             PF03589.8     95 seq859_BIOID50641    -            207   4.6e-59  196.4   2.2   2   2   2.7e-33   3.7e-29  100.5   0.0     4    95   114   204   112   204 0.98 Antitermination protein
BPD_transp_2         PF02653.11   267 seq860_BIOID50641    -            331     3e-44  150.8  43.6   1   1   3.4e-48   4.6e-44  150.2  30.2     2   266    35   304    34   305 0.88 Branched-chain amino acid transport system / permease component
DUF496               PF04363.7     95 seq861_BIOID50641    -            109   1.8e-46  155.7   6.3   1   1   1.6e-50   2.1e-46  155.5   4.4     1    93     8   100     8   102 0.98 Protein of unknown function (DUF496)
Glutaminase          PF04960.10   286 seq862_BIOID50641    -            310  3.1e-114  380.6   0.1   1   1  2.6e-118  3.6e-114  380.4   0.1     1   286    24   308    24   308 0.99 Glutaminase
PAS_9                PF13426.1    104 seq863_BIOID50641    -            333   3.6e-32  110.7   0.0   1   2   8.9e-21   1.7e-17   63.5   0.0     3   102    32   133    30   135 0.91 PAS domain
PAS_9                PF13426.1    104 seq863_BIOID50641    -            333   3.6e-32  110.7   0.0   2   2   4.6e-15     9e-12   45.2   0.0     3   104   156   258   154   258 0.87 PAS domain
PAS                  PF00989.19   113 seq863_BIOID50641    -            333   5.4e-22   77.6   0.0   1   2   1.6e-13     3e-10   39.7   0.0    13   112    32   132    24   133 0.86 PAS fold
PAS                  PF00989.19   113 seq863_BIOID50641    -            333   5.4e-22   77.6   0.0   2   2   2.7e-12   5.3e-09   35.7   0.0     7   113   150   256   145   256 0.83 PAS fold
PAS_4                PF08448.5    110 seq863_BIOID50641    -            333   5.7e-15   55.1   0.0   1   1   5.5e-13   1.1e-09   38.2   0.0     1   110   150   261   150   261 0.94 PAS fold
PAS_8                PF13188.1     64 seq863_BIOID50641    -            333   5.3e-13   48.2   0.1   1   2   1.1e-07   0.00021   20.8   0.0    11    52    31    75    14    87 0.66 PAS domain
PAS_8                PF13188.1     64 seq863_BIOID50641    -            333   5.3e-13   48.2   0.1   2   2   6.5e-09   1.3e-05   24.7   0.0     7    45   150   192   141   215 0.66 PAS domain
Ribosomal_L22        PF00237.14   105 seq864_BIOID50641    -            110   1.6e-41  140.4   2.4   1   1   1.3e-45   1.7e-41  140.2   1.6     1   104     5   108     5   109 0.99 Ribosomal protein L22p/L17e
PTS_EIIA_2           PF00359.17   142 seq865_BIOID50641    -            637   6.7e-33  113.2   0.0   1   1   2.5e-36   1.1e-32  112.5   0.0     5   140   498   634   495   636 0.95 Phosphoenolpyruvate-dependent sugar phosphotransferase system, EIIA 2
PTS_EIIC             PF02378.13   321 seq865_BIOID50641    -            637   2.5e-19   69.1  33.4   1   1   5.5e-23   2.5e-19   69.1  23.2     1   321    17   277    17   277 0.92 Phosphotransferase system, EIIC
PTS_IIB              PF02302.12    90 seq865_BIOID50641    -            637   1.9e-09   37.7   0.3   1   1   1.1e-12   4.9e-09   36.3   0.0     1    79   379   453   379   458 0.87 PTS system, Lactose/Cellobiose specific IIB subunit
DUF2620              PF10941.3    117 seq866_BIOID50641    -            117   2.1e-52  176.0   3.2   1   1   1.7e-56   2.3e-52  175.8   2.2     1   117     2   117     2   117 0.99 Protein of unknown function DUF2620
adh_short            PF00106.20   167 seq867_BIOID50641    -            253     2e-27   96.0   0.1   1   1     6e-31   2.7e-27   95.5   0.1     1   166    11   176    11   177 0.93 short chain dehydrogenase
adh_short_C2         PF13561.1    243 seq867_BIOID50641    -            253   1.8e-20   73.7   0.0   1   1   5.3e-24   2.4e-20   73.2   0.0     5   241    19   249    17   250 0.91 Enoyl-(Acyl carrier protein) reductase
KR                   PF08659.5    181 seq867_BIOID50641    -            253   1.1e-05   25.1   0.1   1   1   3.7e-09   1.7e-05   24.4   0.1     3   125    13   129    12   192 0.84 KR domain
ABC_tran             PF00005.22   118 seq868_BIOID50641    -            255     6e-21   74.8   0.0   1   1     2e-24     9e-21   74.3   0.0     1   117    41   156    41   157 0.89 ABC transporter
MFS_1                PF07690.11   354 seq869_BIOID50641    -            391   8.1e-43  146.4  38.0   1   1   1.8e-46   8.1e-43  146.4  26.4     3   350    10   342     8   346 0.85 Major Facilitator Superfamily
Sugar_tr             PF00083.19   451 seq869_BIOID50641    -            391   6.9e-12   44.5   7.1   1   1   1.5e-15   6.9e-12   44.5   5.0    43   191    35   177    21   183 0.87 Sugar (and other) transporter
TRI12                PF06609.8    599 seq869_BIOID50641    -            391   4.4e-07   28.3   3.3   1   1   9.6e-11   4.4e-07   28.3   2.3    66   215    25   175     4   223 0.77 Fungal trichothecene efflux pump (TRI12)
DUF4153              PF13687.1    217 seq870_BIOID50641    -            574   2.6e-37  128.3  28.1   1   1   1.9e-41   2.6e-37  128.3  19.5     1   216   150   389   150   390 0.90 Domain of unknown function (DUF4153)
ABC1                 PF03109.11   119 seq871_BIOID50641    -            546   1.9e-35  121.3   0.0   1   1   2.7e-39   3.7e-35  120.3   0.0     4   119   115   232   112   232 0.97 ABC1 family
TatD_DNase           PF01026.16   255 seq872_BIOID50641    -            265   1.2e-76  257.2   0.0   1   1   9.8e-81   1.3e-76  257.0   0.0     1   255     4   255     4   255 0.96 TatD related DNase
PulS_OutS            PF09691.5    109 seq873_BIOID50641    -            115   2.3e-08   33.8   0.0   1   1     2e-12   2.8e-08   33.6   0.0    21   102    26   106    14   113 0.89 Bacterial chaperone lipoprotein (PulS_OutS)
FCD                  PF07729.7    125 seq874_BIOID50641    -            263   3.3e-23   82.2   2.7   1   1   4.8e-27   3.3e-23   82.2   1.9     1   124   105   228   105   229 0.90 FCD domain
GntR                 PF00392.16    64 seq874_BIOID50641    -            263   2.2e-22   78.1   0.4   1   1   6.3e-26   4.3e-22   77.1   0.3     1    64    13    76    13    76 0.98 Bacterial regulatory proteins, gntR family
Ppx-GppA             PF02541.11   285 seq876_BIOID50641    -            513  2.1e-105  351.8   0.1   1   1  4.1e-109  5.5e-105  350.5   0.0     1   284    26   308    26   309 0.99 Ppx/GppA phosphatase family
Cytochrom_B562       PF07361.6    103 seq877_BIOID50641    -            128   7.8e-35  119.2   5.2   1   1   6.5e-39   8.9e-35  119.0   3.6     1   103    23   128    23   128 0.99 Cytochrome b562
Baseplate_J          PF04865.9    243 seq878_BIOID50641    -            298   1.9e-48  164.8   1.8   1   1   3.5e-49   4.7e-45  153.7   0.7    96   243   112   258   107   258 0.97 Baseplate J-like protein
Ureidogly_hydro      PF04115.7    165 seq879_BIOID50641    -            160   1.7e-52  177.0   0.0   1   1   1.4e-56   1.9e-52  176.8   0.0     3   159     2   153     1   158 0.95 Ureidoglycolate hydrolase
TonB_dep_Rec         PF00593.19   276 seq881_BIOID50641    -            700   2.1e-38  132.7  12.9   1   1     3e-42   2.1e-38  132.7   8.9     2   275   449   695   448   696 0.97 TonB dependent receptor
Plug                 PF07715.10   108 seq881_BIOID50641    -            700   5.7e-23   81.1   2.1   1   1   1.9e-26   1.3e-22   80.0   1.5     3   108    41   151    39   151 0.96 TonB-dependent Receptor Plug Domain
Transcrip_reg        PF01709.15   234 seq882_BIOID50641    -            238   9.7e-83  276.7   0.8   1   1     8e-87   1.1e-82  276.5   0.6     1   233     3   235     3   236 0.98 Transcriptional regulator
Sdh5                 PF03937.11    51 seq883_BIOID50641    -             88   3.7e-22   77.8   2.9   1   1   3.1e-26   4.2e-22   77.7   1.3     1    51    11    60    11    60 0.99 Flavinator of succinate dehydrogenase
MFS_1                PF07690.11   354 seq884_BIOID50641    -            396   1.9e-33  115.5  69.5   1   1   2.7e-37   3.7e-33  114.6  35.8     2   330    19   327    18   331 0.85 Major Facilitator Superfamily
DUF2502              PF10697.4     82 seq885_BIOID50641    -             98   1.1e-24   86.1  16.7   1   1   9.8e-29   1.3e-24   85.9  11.5     1    82    25    97    25    97 0.95 Protein of unknown function (DUF2502)
Fer4_7               PF12838.2     52 seq886_BIOID50641    -            181   4.3e-14   52.5  33.2   1   1   1.6e-14   3.2e-11   43.3   9.9     1    52    39    89    39    89 0.91 4Fe-4S dicluster domain
Fer4                 PF00037.22    24 seq886_BIOID50641    -            181   7.9e-13   47.3  23.4   1   2   6.2e-09   1.2e-05   24.5   4.7     4    24    36    56    33    56 0.91 4Fe-4S binding domain
Fer4                 PF00037.22    24 seq886_BIOID50641    -            181   7.9e-13   47.3  23.4   2   2   1.3e-11   2.5e-08   33.0   1.0     6    24    73    91    69    91 0.92 4Fe-4S binding domain
Fer4_9               PF13187.1     55 seq886_BIOID50641    -            181   2.5e-09   37.1  13.6   1   1   1.3e-12   2.5e-09   37.1   9.4     2    55    40    90    39    90 0.95 4Fe-4S dicluster domain
Fer4_10              PF13237.1     52 seq886_BIOID50641    -            181   5.8e-07   29.0  35.5   1   1   2.7e-09   5.2e-06   26.0  11.6     6    52    37    86    32    86 0.87 4Fe-4S dicluster domain
KdpD                 PF02702.12   211 seq887_BIOID50641    -            894   6.2e-99  329.2   0.0   1   1  4.1e-102   9.4e-99  328.6   0.0     2   211    21   230    20   230 0.99 Osmosensitive K+ channel His kinase sensor domain
HATPase_c            PF02518.21   111 seq887_BIOID50641    -            894   1.4e-24   85.8   0.0   1   1   1.5e-27   3.3e-24   84.6   0.0     6   110   778   881   774   882 0.97 Histidine kinase-, DNA gyrase B-, and HSP90-like ATPase
DUF4118              PF13493.1    105 seq887_BIOID50641    -            894   6.4e-15   55.1  14.3   1   1   4.8e-18   1.1e-14   54.3   9.9     5   103   407   499   402   501 0.84 Domain of unknown function (DUF4118)
HisKA                PF00512.20    68 seq887_BIOID50641    -            894   2.6e-11   43.2   1.8   1   1   1.1e-14   2.6e-11   43.2   1.2     2    68   664   730   663   730 0.88 His Kinase A (phospho-acceptor) domain
GAF_3                PF13492.1    129 seq887_BIOID50641    -            894   3.1e-10   40.1   0.0   1   1   3.8e-13   8.7e-10   38.6   0.0     2   129   528   644   527   644 0.86 GAF domain
Usp                  PF00582.21   140 seq887_BIOID50641    -            894   6.5e-05   23.0   1.8   1   1   6.9e-08   0.00016   21.7   0.4     3   133   251   365   249   373 0.85 Universal stress protein family
AntA                 PF08346.7     71 seq889_BIOID50641    -            277   6.7e-22   77.3   0.0   1   1   1.9e-25   2.6e-21   75.4   0.0     1    71    47   129    47   129 0.96 AntA/AntB antirepressor
HTH_AraC             PF00165.18    42 seq892_BIOID50641    -            297   9.6e-22   76.0   0.1   1   2   2.3e-14   1.1e-10   40.9   0.0     1    41   193   233   193   234 0.96 Bacterial regulatory helix-turn-helix proteins, AraC family
HTH_AraC             PF00165.18    42 seq892_BIOID50641    -            297   9.6e-22   76.0   0.1   2   2   7.3e-12   3.3e-08   32.9   0.0     1    41   245   283   245   284 0.93 Bacterial regulatory helix-turn-helix proteins, AraC family
HTH_18               PF12833.2     81 seq892_BIOID50641    -            297     8e-17   61.0   0.1   1   1   2.7e-20   1.2e-16   60.4   0.0     2    80   207   284   206   285 0.94 Helix-turn-helix domain
AraC_binding         PF02311.14   136 seq892_BIOID50641    -            297   5.2e-07   29.3   0.1   1   1   2.8e-10   1.3e-06   28.0   0.1    27    90    65   128    55   204 0.87 AraC-like ligand binding domain
SBP_bac_7            PF03480.8    286 seq893_BIOID50641    -            328  1.7e-103  345.5   0.0   1   1  1.4e-107  1.9e-103  345.4   0.0     1   285    30   312    30   313 0.99 Bacterial extracellular solute-binding protein, family 7
LysR_substrate       PF03466.15   209 seq894_BIOID50641    -            323   5.7e-42  143.0   0.2   1   1   1.1e-45   7.8e-42  142.6   0.1     3   206   113   316   111   319 0.97 LysR substrate binding domain
HTH_1                PF00126.22    60 seq894_BIOID50641    -            323   7.3e-19   67.1   0.6   1   1     2e-22   1.3e-18   66.3   0.4     2    59    29    86    28    87 0.97 Bacterial regulatory helix-turn-helix protein, lysR family
GATase_4             PF13230.1    272 seq895_BIOID50641    -            255  3.2e-107  357.1   0.0   1   1  7.7e-111  3.5e-107  357.0   0.0     1   252     1   252     1   255 0.99 Glutamine amidotransferases class-II
GATase_2             PF00310.16   361 seq895_BIOID50641    -            255   3.3e-17   62.1   0.1   1   1   2.1e-15   9.7e-12   44.1   0.1   189   359    65   215    60   217 0.87 Glutamine amidotransferases class-II
UPF0029              PF01205.14   110 seq896_BIOID50641    -            204   4.9e-37  125.8   0.0   1   1   9.3e-41   6.4e-37  125.4   0.0     1   109    17   125    17   126 0.98 Uncharacterized protein family UPF0029
DUF1949              PF09186.6     56 seq896_BIOID50641    -            204   6.1e-16   57.6   0.0   1   1   1.8e-19   1.2e-15   56.6   0.0     1    55   141   195   141   196 0.98 Domain of unknown function (DUF1949)
GD_AH_C              PF04295.8    397 seq897_BIOID50641    -            523  1.6e-147  491.2   0.1   1   1  2.7e-151  1.8e-147  491.0   0.0     2   396   117   522   116   523 0.97 D-galactarate dehydratase / Altronate hydrolase, C terminus
SAF                  PF08666.7     63 seq897_BIOID50641    -            523   5.1e-14   52.3   1.0   1   1   2.3e-17   1.6e-13   50.7   0.2     1    62    22    91    22    92 0.98 SAF domain
Amidohydro_1         PF01979.15   333 seq901_BIOID50641    -            382   1.6e-39  136.4   0.3   1   1   5.3e-43   1.8e-39  136.2   0.2     1   332    50   363    50   364 0.94 Amidohydrolase family
Amidohydro_4         PF13147.1    304 seq901_BIOID50641    -            382   1.2e-12   48.3   0.1   1   1   4.6e-15   1.6e-11   44.7   0.1     2   304    46   361    45   361 0.64 Amidohydrolase
Amidohydro_3         PF07969.6    404 seq901_BIOID50641    -            382   1.5e-05   24.2   0.1   1   1   9.1e-09   3.1e-05   23.2   0.0   368   403   326   361   305   362 0.90 Amidohydrolase family
FecCD                PF01032.13   311 seq902_BIOID50641    -            332   2.3e-86  289.3  30.0   1   1     4e-90   2.7e-86  289.0  20.8     2   311    18   330    17   330 0.95 FecCD transport family
ABC-3                PF00950.12   258 seq902_BIOID50641    -            332   2.4e-07   30.2  14.3   1   1     2e-10   1.4e-06   27.7  10.1    75   253   144   326    65   330 0.78 ABC 3 transport family
ZipA_C               PF04354.8    131 seq904_BIOID50641    -            345     2e-50  169.5   0.1   1   1     2e-54   2.7e-50  169.1   0.1     2   129   209   335   208   337 0.98 ZipA, C-terminal FtsZ-binding domain
CorC_HlyC            PF03471.12    81 seq905_BIOID50641    -            292   3.5e-24   84.3   0.4   1   1   1.6e-27   1.1e-23   82.7   0.0     2    79   206   281   205   283 0.94 Transporter associated domain
CBS                  PF00571.23    57 seq905_BIOID50641    -            292   1.2e-21   75.9   3.1   1   2   4.4e-14     3e-10   39.5   0.1     1    52    69   123    69   128 0.96 CBS domain
CBS                  PF00571.23    57 seq905_BIOID50641    -            292   1.2e-21   75.9   3.1   2   2   3.1e-13   2.1e-09   36.7   0.3     4    56   138   189   135   190 0.92 CBS domain
Proteasome           PF00227.21   190 seq906_BIOID50641    -            176   1.1e-25   89.9   0.2   1   1   1.5e-29     2e-25   89.0   0.1     5   186     2   168     2   172 0.94 Proteasome subunit
Bax1-I               PF01027.15   205 seq907_BIOID50641    -            237     2e-12   47.0  24.9   1   1   1.9e-16   2.6e-12   46.6  17.3     3   201    19   220    17   225 0.83 Inhibitor of apoptosis-promoting Bax1
MacB_PCD             PF12704.2    232 seq908_BIOID50641    -            648   1.7e-54  184.7   3.1   1   1     5e-58   1.7e-54  184.7   2.1     1   231   261   491   261   492 0.94 MacB-like periplasmic core domain
ABC_tran             PF00005.22   118 seq908_BIOID50641    -            648   1.8e-21   76.5   0.0   1   1     1e-24   3.5e-21   75.6   0.0     1   117    48   172    48   173 0.94 ABC transporter
FtsX                 PF02687.16   121 seq908_BIOID50641    -            648   2.4e-21   75.5  10.3   1   1   7.1e-25   2.4e-21   75.5   7.1     2   121   527   641   526   641 0.97 FtsX-like permease family
AAA_21               PF13304.1    303 seq908_BIOID50641    -            648   7.5e-12   45.6   0.1   1   1   5.8e-10     2e-06   27.8   0.0   221   300   129   205    90   208 0.88 AAA domain
DUF1116              PF06545.6    216 seq909_BIOID50641    -            419   9.3e-98  325.4   1.3   1   1  9.4e-102   1.3e-97  325.0   0.9     1   216    87   303    87   303 0.99 Protein of unknown function (DUF1116)
Sel1                 PF08238.7     39 seq910_BIOID50641    -            325   1.7e-67  222.2  48.8   1   8   1.4e-12     2e-08   34.5   0.1     2    39    26    61    25    61 0.87 Sel1 repeat
Sel1                 PF08238.7     39 seq910_BIOID50641    -            325   1.7e-67  222.2  48.8   2   8   1.2e-08   0.00017   22.0   0.1     2    39    63    97    62    97 0.77 Sel1 repeat
Sel1                 PF08238.7     39 seq910_BIOID50641    -            325   1.7e-67  222.2  48.8   3   8   8.8e-08    0.0012   19.2   0.1     4    38   101   130    98   131 0.80 Sel1 repeat
Sel1                 PF08238.7     39 seq910_BIOID50641    -            325   1.7e-67  222.2  48.8   4   8   2.5e-15   3.5e-11   43.2   3.2     2    39   133   167   132   167 0.96 Sel1 repeat
Sel1                 PF08238.7     39 seq910_BIOID50641    -            325   1.7e-67  222.2  48.8   5   8   2.3e-13   3.2e-09   37.0   0.4     1    39   168   203   168   203 0.95 Sel1 repeat
Sel1                 PF08238.7     39 seq910_BIOID50641    -            325   1.7e-67  222.2  48.8   6   8   2.3e-11   3.2e-07   30.6   2.7     2    37   205   237   204   239 0.89 Sel1 repeat
Sel1                 PF08238.7     39 seq910_BIOID50641    -            325   1.7e-67  222.2  48.8   7   8   2.2e-14     3e-10   40.2   0.3     3    37   242   273   240   275 0.93 Sel1 repeat
Sel1                 PF08238.7     39 seq910_BIOID50641    -            325   1.7e-67  222.2  48.8   8   8     4e-09   5.5e-05   23.5   0.1     1    33   276   305   276   310 0.85 Sel1 repeat
GnsAB                PF08178.6     54 seq912_BIOID50641    -             58   6.3e-30  102.4   8.1   1   1   5.1e-34     7e-30  102.3   5.6     1    54     2    55     2    55 1.00 GnsA/GnsB family
TGT                  PF01702.13   238 seq914_BIOID50641    -            375  2.9e-105  350.7   0.0   1   1  2.5e-109  3.5e-105  350.4   0.0     1   237   125   362   125   363 0.99 Queuine tRNA-ribosyltransferase
DUF1434              PF07254.7    132 seq915_BIOID50641    -            135   9.2e-64  213.0  14.7   1   1     8e-68   1.1e-63  212.8  10.2     1   132     1   131     1   131 0.98 Protein of unknown function (DUF1434)
Ribosomal_S3_C       PF00189.15    85 seq916_BIOID50641    -            233   3.5e-35  119.9   0.3   1   1   1.8e-38   1.2e-34  118.2   0.1     1    85   119   202   119   202 0.96 Ribosomal protein S3, C-terminal domain
KH_2                 PF07650.12    78 seq916_BIOID50641    -            233   6.9e-20   70.2   3.4   1   1   2.1e-23   1.4e-19   69.2   2.4     1    78    38   111    38   111 0.97 KH domain
YhfT                 PF10797.4    420 seq917_BIOID50641    -            434  9.3e-182  604.4  32.0   1   1  7.7e-186    1e-181  604.2  22.2     1   420     5   431     5   431 0.99 Protein of unknown function
Cpn10                PF00166.16    93 seq918_BIOID50641    -             97   5.2e-29   99.9   1.8   1   1   4.2e-33   5.7e-29   99.7   1.3     1    93     2    95     2    95 0.97 Chaperonin 10 Kd subunit
P22_Tail-4           PF11650.3    160 seq919_BIOID50641    -            160   1.1e-77  258.9   0.0   1   1   9.2e-82   1.3e-77  258.7   0.0     1   159     1   159     1   160 0.99 P22 tail accessory factor
FTSW_RODA_SPOVE      PF01098.14   359 seq921_BIOID50641    -            370  3.9e-124  413.9  28.7   1   1  3.4e-128  4.7e-124  413.6  19.9     3   358    20   364    17   365 0.96 Cell cycle protein
EcoEI_R_C            PF08463.5    164 seq923_BIOID50641    -           1137   3.7e-26   91.8   0.6   1   1   1.3e-29   3.7e-26   91.8   0.4     2   159   975  1128   974  1129 0.97 EcoEI R protein C-terminal
ResIII               PF04851.10   184 seq923_BIOID50641    -           1137   5.5e-26   91.4   0.7   1   1   5.4e-28   1.5e-24   86.7   0.0     5   183   363   510   360   511 0.87 Type III restriction enzyme, res subunit
DUF4145              PF13643.1     87 seq923_BIOID50641    -           1137   2.7e-10   39.8   0.0   1   1   9.8e-14   2.7e-10   39.8   0.0     3    84    24   111    23   113 0.92 Domain of unknown function (DUF4145)
HSDR_N               PF04313.9    194 seq923_BIOID50641    -           1137   9.4e-09   35.1   0.1   1   1   1.2e-11   3.3e-08   33.3   0.1    44   191   149   316   136   319 0.68 Type I restriction enzyme R protein N terminus (HSDR_N)
DEAD                 PF00270.24   173 seq923_BIOID50641    -           1137     1e-08   34.7   0.0   1   1   7.9e-12   2.2e-08   33.6   0.0    15   166   382   509   364   516 0.75 DEAD/DEAH box helicase
Fer2                 PF00111.22    78 seq924_BIOID50641    -            111   6.2e-16   57.8   3.8   1   1   5.5e-20   7.6e-16   57.5   2.7     4    78    13    92    10    92 0.90 2Fe-2S iron-sulfur cluster binding domain
AHS2                 PF02626.10   272 seq925_BIOID50641    -            310  2.3e-100  335.2   0.0   1   1    2e-104  2.7e-100  335.0   0.0     2   272    24   288    23   288 0.98 Allophanate hydrolase subunit 2
ROK                  PF00480.15   179 seq926_BIOID50641    -            331   1.1e-58  197.8   0.2   1   1     3e-62   1.4e-58  197.5   0.1     1   179    33   222    33   222 0.96 ROK family
Glucokinase          PF02685.11   316 seq926_BIOID50641    -            331   5.4e-10   38.4   0.0   1   1   2.2e-13     1e-09   37.5   0.0     4   235    35   266    32   276 0.81 Glucokinase
Fimbrial             PF00419.15   145 seq927_BIOID50641    -            168   8.4e-23   81.0   0.2   1   1   7.5e-27     1e-22   80.8   0.2     3   145    32   168    30   168 0.85 Fimbrial protein
HTH_Tnp_IS1          PF12759.2     50 seq928_BIOID50641    -             91   7.7e-32  108.4   0.1   1   1   1.7e-35   1.2e-31  107.8   0.1     1    50    39    88    39    88 0.99 InsA C-terminal domain
Zn_Tnp_IS1           PF03811.8     36 seq928_BIOID50641    -             91   1.1e-21   75.9   4.5   1   1   3.1e-25   2.1e-21   74.9   3.1     1    36     1    36     1    36 0.99 InsA N-terminal domain
LysR_substrate       PF03466.15   209 seq929_BIOID50641    -            305   3.9e-33  114.2   0.2   1   1   7.6e-37   5.2e-33  113.7   0.2     2   207    87   290    86   292 0.95 LysR substrate binding domain
HTH_1                PF00126.22    60 seq929_BIOID50641    -            305   3.8e-22   77.6   0.1   1   1   1.1e-25   7.7e-22   76.6   0.1     1    60     3    62     3    62 0.98 Bacterial regulatory helix-turn-helix protein, lysR family
GST_C                PF00043.20    95 seq931_BIOID50641    -            201   3.2e-15   55.7   0.1   1   1   1.9e-18   5.3e-15   55.0   0.1     5    95   104   189   100   189 0.94 Glutathione S-transferase, C-terminal domain
GST_N_2              PF13409.1     70 seq931_BIOID50641    -            201   9.7e-12   44.6   0.0   1   1   1.4e-14   3.7e-11   42.7   0.0     5    69    11    75     9    76 0.95 Glutathione S-transferase, N-terminal domain
GST_N_3              PF13417.1     75 seq931_BIOID50641    -            201   3.7e-11   42.9   0.0   1   1   2.8e-14   7.6e-11   41.9   0.0    15    73    16    79    11    81 0.89 Glutathione S-transferase, N-terminal domain
GST_C_2              PF13410.1     69 seq931_BIOID50641    -            201   7.1e-10   38.5   0.1   1   1   3.8e-13   1.1e-09   37.9   0.0     7    69   125   184    71   184 0.90 Glutathione S-transferase, C-terminal domain
GST_N                PF02798.15    76 seq931_BIOID50641    -            201   8.4e-09   35.3   0.0   1   1     9e-12   2.5e-08   33.8   0.0     3    76     1    75     1    75 0.94 Glutathione S-transferase, N-terminal domain
PTS_EIIC             PF02378.13   321 seq933_BIOID50641    -            598     8e-83  277.8  29.3   1   1   1.2e-86     8e-83  277.8  20.3     1   321    87   429    87   429 0.94 Phosphotransferase system, EIIC
PTS_EIIB             PF00367.15    35 seq933_BIOID50641    -            598   1.4e-16   59.2   0.1   1   1   4.6e-20   3.1e-16   58.1   0.1     3    35   522   554   520   554 0.97 phosphotransferase system, EIIB
Spermine_synth       PF01564.12   246 seq934_BIOID50641    -            288     7e-89  296.8   0.1   1   1   1.5e-92     1e-88  296.3   0.1     5   238     6   239     3   247 0.97 Spermine/spermidine synthase
Methyltransf_18      PF12847.2    112 seq934_BIOID50641    -            288   5.4e-07   30.0   0.0   1   1   1.5e-10   1.1e-06   29.1   0.0     3   110    79   191    77   193 0.79 Methyltransferase domain
Adenylate_cycl       PF01295.13   605 seq935_BIOID50641    -            848  2.8e-273  907.5   0.0   1   1  4.9e-277  3.4e-273  907.3   0.0     1   601   228   826   228   830 0.98 Adenylate cyclase, class-I
Adenyl_cycl_N        PF12633.2    204 seq935_BIOID50641    -            848   3.3e-87  291.1   0.0   1   1   2.2e-86   1.5e-82  275.9   0.0     1   203     1   200     1   201 0.96 Adenylate cyclase NT domain
DHO_dh               PF01180.16   293 seq937_BIOID50641    -            411   1.4e-34  119.3   0.0   1   1   3.9e-38   1.8e-34  119.0   0.0     2   293     6   304     5   304 0.83 Dihydroorotate dehydrogenase
Dus                  PF01207.12   310 seq937_BIOID50641    -            411   6.6e-08   31.6   0.2   1   1   2.6e-11   1.2e-07   30.8   0.1    44   153    92   198    80   203 0.82 Dihydrouridine synthase (Dus)
MFS_1                PF07690.11   354 seq938_BIOID50641    -            494   2.7e-50  171.0  47.5   1   1   5.8e-54   2.7e-50  171.0  32.9     2   353    59   449    58   450 0.90 Major Facilitator Superfamily
Sugar_tr             PF00083.19   451 seq938_BIOID50641    -            494   1.4e-08   33.6  16.2   1   1     3e-12   1.4e-08   33.6  11.3    44   192    86   229    54   232 0.88 Sugar (and other) transporter
MFS_3                PF05977.8    524 seq938_BIOID50641    -            494   0.00022   19.3  14.4   1   1   4.8e-08   0.00022   19.3  10.0    12   214    55   253    47   279 0.90 Transmembrane secretion effector
Patatin              PF01734.17   204 seq939_BIOID50641    -            369   5.7e-22   78.5   0.3   1   1   3.4e-25   4.6e-21   75.5   0.2     1   203    39   207    39   208 0.91 Patatin-like phospholipase
ACT_5                PF13710.1     63 seq940_BIOID50641    -             87   2.1e-26   91.4   0.1   1   1   1.9e-30   2.6e-26   91.0   0.1     2    63    13    73    12    73 0.98 ACT domain
ImcF-related_N       PF14331.1    266 seq941_BIOID50641    -            331   3.2e-35  121.1   0.5   1   1   6.1e-39   4.2e-35  120.8   0.3    74   261     1   186     1   193 0.90 ImcF-related N-terminal domain
IcmF-related         PF06761.7    312 seq941_BIOID50641    -            331   4.8e-21   75.2   3.3   1   1   2.9e-24     2e-20   73.2   0.3     1    96   236   329   236   331 0.93 Intracellular multiplication and human macrophage-killing
AAA_28               PF13521.1    163 seq943_BIOID50641    -            410   4.7e-29  101.3   0.0   1   1     2e-32   6.9e-29  100.7   0.0     2   163   234   394   233   394 0.92 AAA domain
HTH_3                PF01381.17    55 seq943_BIOID50641    -            410   1.3e-09   37.6   0.1   1   1   1.3e-12   4.4e-09   35.9   0.0     1    52     7    59     7    61 0.95 Helix-turn-helix
HTH_19               PF12844.2     64 seq943_BIOID50641    -            410   2.4e-08   33.7   0.0   1   1   1.9e-10   6.6e-07   29.1   0.0     3    55     6    59     5    67 0.94 Helix-turn-helix domain
GntR                 PF00392.16    64 seq946_BIOID50641    -            258   6.7e-23   79.7   0.2   1   1   1.9e-26   1.3e-22   78.8   0.1     1    64     9    72     9    72 0.99 Bacterial regulatory proteins, gntR family
FCD                  PF07729.7    125 seq946_BIOID50641    -            258   9.3e-19   67.8   5.0   1   1   2.1e-22   1.4e-18   67.2   3.5     1   125    96   220    96   220 0.90 FCD domain
PolyA_pol_arg_C      PF12626.2    124 seq947_BIOID50641    -            454   8.5e-43  144.8   2.1   1   1   3.7e-46   1.7e-42  143.8   1.5     1   123   324   447   324   448 0.94 Polymerase A arginine-rich C-terminus
PolyA_pol            PF01743.15   126 seq947_BIOID50641    -            454     1e-39  135.5   0.5   1   1   9.2e-43   4.2e-39  133.5   0.1     1   126    51   182    51   182 0.93 Poly A polymerase head domain
PolyA_pol_RNAbd      PF12627.2     64 seq947_BIOID50641    -            454   9.7e-22   76.2   0.1   1   1   9.2e-25   4.2e-21   74.1   0.0     1    61   209   269   209   272 0.96 Probable RNA and SrmB- binding site of polymerase A
LamB                 PF02264.10   398 seq948_BIOID50641    -            446  8.4e-169  561.7  25.0   1   1  6.9e-173  9.5e-169  561.5  17.3     1   398    28   446    28   446 0.97 LamB porin
YjgP_YjgQ            PF03739.9    354 seq949_BIOID50641    -            366   2.7e-70  236.7   6.1   1   1   2.3e-74   3.2e-70  236.5   4.2     1   351     5   345     5   348 0.97 Predicted permease YjgP/YjgQ family
Ring_hydroxyl_A      PF00848.14   209 seq950_BIOID50641    -            374   4.9e-36  124.2   0.6   1   1   9.8e-40   6.7e-36  123.7   0.4     3   205   184   370   182   374 0.91 Ring hydroxylating alpha subunit (catalytic domain)
Rieske               PF00355.21    98 seq950_BIOID50641    -            374   4.8e-21   74.0   0.1   1   1   1.2e-24   7.9e-21   73.3   0.1     1    87    46   130    46   148 0.88 Rieske [2Fe-2S] domain
IclR                 PF01614.13   129 seq951_BIOID50641    -            271   6.1e-40  135.7   0.0   1   1   1.4e-43   9.6e-40  135.1   0.0     2   128   140   263   139   264 0.98 Bacterial transcriptional regulator
HTH_IclR             PF09339.5     52 seq951_BIOID50641    -            271   1.1e-12   47.1   0.1   1   1   5.9e-16     4e-12   45.4   0.0     1    51    23    73    23    74 0.98 IclR helix-turn-helix domain
ABC_tran             PF00005.22   118 seq952_BIOID50641    -            334   5.4e-20   71.8   0.0   1   1   2.1e-23   9.4e-20   71.0   0.0     1   117    62   189    62   190 0.86 ABC transporter
oligo_HPY            PF08352.7     64 seq952_BIOID50641    -            334     5e-20   71.4   0.7   1   1   2.2e-23   9.8e-20   70.5   0.5     1    64   241   306   241   306 0.97 Oligopeptide/dipeptide transporter, C-terminal region
tRNA-synt_1d         PF00750.14   354 seq954_BIOID50641    -            577  7.1e-149  495.3   0.4   1   1    2e-152  8.9e-149  494.9   0.3     1   354    95   446    95   446 0.99 tRNA synthetases class I (R)
DALR_1               PF05746.10   119 seq954_BIOID50641    -            577   4.4e-36  123.3   0.4   1   1   4.5e-39     2e-35  121.1   0.3     1   119   460   577   460   577 0.98 DALR anticodon binding domain
Arg_tRNA_synt_N      PF03485.11    85 seq954_BIOID50641    -            577   2.4e-22   79.1   0.2   1   1   2.4e-25   1.1e-21   77.0   0.1     3    85     7    87     1    87 0.91 Arginyl tRNA synthetase N terminal domain
Oxidored_q6          PF01058.17   131 seq955_BIOID50641    -            252   5.2e-20   71.2   0.2   1   1   5.6e-24   7.6e-20   70.7   0.1     1   127    44   151    44   155 0.93 NADH ubiquinone oxidoreductase, 20 Kd subunit
BPD_transp_1         PF00528.17   185 seq956_BIOID50641    -            295     4e-20   71.9  20.8   1   1   2.9e-24     4e-20   71.9  14.4     3   184    88   293    86   294 0.90 Binding-protein-dependent transport system inner membrane component
YjcZ                 PF13990.1    270 seq958_BIOID50641    -            292  9.8e-118  392.0   5.7   1   1  8.1e-122  1.1e-117  391.8   3.9     1   270    21   287    21   287 0.99 YjcZ-like protein
Cpn60_TCP1           PF00118.19   488 seq959_BIOID50641    -            548  1.2e-126  423.1  10.9   1   1  9.8e-131  1.3e-126  422.9   7.5     1   486    23   523    23   525 0.94 TCP-1/cpn60 chaperonin family
GGDEF                PF00990.16   161 seq961_BIOID50641    -            491   1.5e-44  151.3   0.0   1   1   1.5e-48   2.1e-44  150.8   0.0     1   161   328   485   328   485 0.98 GGDEF domain
LolB                 PF03550.9    157 seq962_BIOID50641    -            207   4.5e-56  188.6   1.6   1   1   4.4e-60   6.1e-56  188.2   1.1     2   157    49   204    48   204 0.99 Outer membrane lipoprotein LolB
BPD_transp_1         PF00528.17   185 seq963_BIOID50641    -            275   2.3e-22   79.2  16.1   1   1   1.7e-26   2.3e-22   79.2  11.2     1   181    98   269    98   271 0.97 Binding-protein-dependent transport system inner membrane component
Phage_integrase      PF00589.17   173 seq964_BIOID50641    -            447   8.1e-20   71.0   0.1   1   1   1.3e-23   1.8e-19   69.9   0.1     5   169   236   407   232   410 0.86 Phage integrase family
Fe-S_assembly        PF04384.8     64 seq965_BIOID50641    -             66   8.4e-32  109.2   1.7   1   1   6.7e-36   9.1e-32  109.1   1.1     1    64     3    66     3    66 0.98 Iron-sulphur cluster assembly
Syd                  PF07348.7    176 seq966_BIOID50641    -            181   7.1e-66  220.7   0.0   1   1   5.8e-70   7.9e-66  220.5   0.0     2   176     6   179     5   179 0.99 Syd protein (SUKH-2)
TetR_N               PF00440.18    47 seq970_BIOID50641    -            199   2.5e-11   42.9   0.0   1   1   2.9e-15   3.9e-11   42.2   0.0     1    46    13    58    13    59 0.93 Bacterial regulatory proteins, tetR family
AAA_2                PF07724.9    171 seq971_BIOID50641    -            443   5.2e-52  176.0   0.7   1   2   6.4e-10   1.5e-06   28.1   0.0     5    66    52   113    49   115 0.92 AAA domain (Cdc48 subfamily)
AAA_2                PF07724.9    171 seq971_BIOID50641    -            443   5.2e-52  176.0   0.7   2   2   3.9e-46   8.9e-43  146.0   0.1    10   171   188   329   170   329 0.89 AAA domain (Cdc48 subfamily)
AAA                  PF00004.24   132 seq971_BIOID50641    -            443   1.8e-16   60.4   0.1   1   2   2.2e-10   5.1e-07   29.8   0.0     1    57    53   107    53   142 0.72 ATPase family associated with various cellular activities (AAA)
AAA                  PF00004.24   132 seq971_BIOID50641    -            443   1.8e-16   60.4   0.1   2   2   9.6e-10   2.2e-06   27.7   0.0    39   130   226   332   188   334 0.73 ATPase family associated with various cellular activities (AAA)
AAA_5                PF07728.9    139 seq971_BIOID50641    -            443   7.4e-08   32.1   0.3   1   1   1.4e-09   3.3e-06   26.7   0.0     1    99    52   149    52   206 0.77 AAA domain (dynein-related subfamily)
ClpB_D2-small        PF10431.4     81 seq971_BIOID50641    -            443   2.3e-06   27.2   0.8   1   1     7e-09   1.6e-05   24.6   0.0     1    62   335   405   335   411 0.90 C-terminal, D2-small domain, of ClpB protein
GIY-YIG              PF01541.19    80 seq973_BIOID50641    -            100   9.2e-10   38.6   0.0   1   1   8.1e-14   1.1e-09   38.3   0.0     2    76     4    73     3    77 0.91 GIY-YIG catalytic domain
Aminotran_4          PF01063.14   231 seq974_BIOID50641    -            309   1.1e-46  159.0   0.0   1   1   9.6e-51   1.3e-46  158.8   0.0     3   231    54   289    52   289 0.96 Aminotransferase class IV
Fimbrial             PF00419.15   145 seq975_BIOID50641    -            335   8.5e-19   68.0   0.1   1   1   9.9e-23   1.4e-18   67.4   0.0     2   145   188   335   187   335 0.92 Fimbrial protein
FMN_dh               PF01070.13   357 seq976_BIOID50641    -            396  3.2e-125  417.5   0.0   1   1  1.3e-128  4.4e-125  417.1   0.0     1   355    13   375    13   377 0.96 FMN-dependent dehydrogenase
NMO                  PF03060.10   330 seq976_BIOID50641    -            396     3e-05   23.1   2.9   1   1   1.3e-08   4.5e-05   22.6   2.0   138   225   248   335   244   372 0.87 Nitronate monooxygenase
TrkH                 PF02386.11   339 seq977_BIOID50641    -            483     2e-77  259.9  24.8   1   1   4.1e-81   5.6e-77  258.5  11.2     2   339   153   481   152   481 0.99 Cation transport protein
Phage_stabilise      PF11134.3    469 seq978_BIOID50641    -            472  2.7e-282  936.1   0.1   1   1  2.3e-286  3.1e-282  935.9   0.1     1   469     4   472     4   472 1.00 Phage stabilisation protein
DUF1311              PF07007.7     95 seq980_BIOID50641    -            111     4e-09   36.3   0.9   1   1   5.9e-13   8.1e-09   35.3   0.5     1    95    24   100    24   100 0.96 Protein of unknown function (DUF1311)
Peripla_BP_3         PF13377.1    160 seq983_BIOID50641    -            327   2.5e-32  111.9   0.0   1   1   1.8e-35   8.3e-32  110.2   0.0     2   160   167   326   166   326 0.94 Periplasmic binding protein-like domain
LacI                 PF00356.16    46 seq983_BIOID50641    -            327   7.5e-18   63.7   0.1   1   1     3e-21   1.4e-17   62.9   0.1     1    45     3    49     3    50 0.95 Bacterial regulatory proteins, lacI family
Peripla_BP_1         PF00532.16   279 seq983_BIOID50641    -            327   1.7e-07   30.6   0.0   1   1   6.3e-10   2.9e-06   26.5   0.0     4   261    65   306    62   322 0.74 Periplasmic binding proteins and sugar binding domain of LacI family
AA_permease_2        PF13520.1    426 seq984_BIOID50641    -            430     1e-31  109.8  54.4   1   1   3.1e-35   2.1e-31  108.7  37.6     1   406    13   398    13   423 0.84 Amino acid permease
AA_permease          PF00324.16   479 seq984_BIOID50641    -            430   1.3e-25   89.5  49.3   1   1   3.2e-29   2.2e-25   88.8  34.2     2   416    18   396    17   428 0.84 Amino acid permease
RrnaAD               PF00398.15   262 seq985_BIOID50641    -            273     2e-77  259.6   0.0   1   1   1.7e-81   2.3e-77  259.4   0.0     3   261    10   265     8   266 0.97 Ribosomal RNA adenine dimethylase
HATPase_c            PF02518.21   111 seq986_BIOID50641    -            904   3.4e-29  100.6   0.0   1   1   4.1e-32   1.1e-28   99.0   0.0     1   110   547   652   547   653 0.98 Histidine kinase-, DNA gyrase B-, and HSP90-like ATPase
HisKA                PF00512.20    68 seq986_BIOID50641    -            904   8.9e-17   60.7   0.2   1   1   3.3e-20   8.9e-17   60.7   0.1     2    68   434   498   433   498 0.95 His Kinase A (phospho-acceptor) domain
Response_reg         PF00072.19   112 seq986_BIOID50641    -            904     1e-14   54.3   0.1   1   1   2.1e-17   5.7e-14   51.9   0.0     1   107   674   780   674   785 0.95 Response regulator receiver domain
Hpt                  PF01627.18    90 seq986_BIOID50641    -            904     4e-11   42.6   0.5   1   1   1.5e-14     4e-11   42.6   0.3     1    85   817   897   817   900 0.92 Hpt domain
HAMP                 PF00672.20    70 seq986_BIOID50641    -            904   7.9e-09   35.4   0.4   1   1   2.9e-12   7.9e-09   35.4   0.3     1    68   324   392   324   397 0.85 HAMP domain
Fimbrial             PF00419.15   145 seq987_BIOID50641    -            156   1.2e-24   87.0   0.5   1   1     1e-28   1.4e-24   86.8   0.4     1   145    20   156    20   156 0.89 Fimbrial protein
Tail_P2_I            PF09684.5    139 seq988_BIOID50641    -            176   5.5e-53  178.1   0.0   1   1   4.7e-57   6.5e-53  177.9   0.0     1   139     6   142     6   142 0.99 Phage tail protein (Tail_P2_I)
DUF4222              PF13973.1     53 seq989_BIOID50641    -             59   7.2e-25   86.0   0.1   1   1   5.7e-29   7.7e-25   85.9   0.0     2    53     7    58     6    58 0.97 Domain of unknown function (DUF4222)
Sigma54_activat      PF00158.21   168 seq990_BIOID50641    -            528     7e-65  217.4   0.1   1   1   2.8e-68   9.6e-65  217.0   0.0     1   167   218   393   218   394 0.96 Sigma-54 interaction domain
PrpR_N               PF06506.6    175 seq990_BIOID50641    -            528   3.8e-58  195.6   0.1   1   1   1.7e-61   5.7e-58  195.0   0.1     2   171    29   197    28   202 0.98 Propionate catabolism activator
HTH_8                PF02954.14    42 seq990_BIOID50641    -            528     1e-10   40.8   0.1   1   1   2.4e-13   8.2e-10   37.9   0.0    11    40   498   527   498   528 0.98 Bacterial regulatory protein, Fis family
Mg_chelatase         PF01078.16   207 seq990_BIOID50641    -            528   3.1e-05   23.0   0.3   1   1   2.6e-08     9e-05   21.6   0.2     9   156   226   367   215   378 0.79 Magnesium chelatase, subunit ChlI
Sugar_tr             PF00083.19   451 seq991_BIOID50641    -            507  6.6e-130  433.5  32.8   1   1  2.2e-133  7.7e-130  433.3  22.7     2   449    61   494    60   496 0.96 Sugar (and other) transporter
MFS_1                PF07690.11   354 seq991_BIOID50641    -            507   5.4e-38  130.5  40.4   1   1   4.6e-41   1.6e-37  129.0  23.0     2   328    65   410    64   422 0.80 Major Facilitator Superfamily
MFS_2                PF13347.1    427 seq991_BIOID50641    -            507   1.1e-10   40.4  32.3   1   1   2.2e-11   7.7e-08   31.0   4.9   190   344    24   177    16   183 0.85 MFS/sugar transport protein
TRI12                PF06609.8    599 seq991_BIOID50641    -            507   1.3e-09   36.7   6.5   1   1   3.7e-13   1.3e-09   36.7   4.5    38   229    51   246    35   257 0.75 Fungal trichothecene efflux pump (TRI12)
OmpA                 PF00691.15    97 seq992_BIOID50641    -            219   1.2e-23   83.2   0.1   1   1     4e-27   1.8e-23   82.6   0.1     1    97   115   210   115   210 0.97 OmpA family
Gly-zipper_Omp       PF13488.1     46 seq992_BIOID50641    -            219   1.2e-12   47.1  16.5   1   1   2.7e-16   1.2e-12   47.1  11.4     1    46    37    85    37    85 0.95 Glycine zipper
Gly-zipper_YMGG      PF13441.1     45 seq992_BIOID50641    -            219   6.8e-09   34.9  18.1   1   1   1.5e-12   6.8e-09   34.9  12.5     5    45    33    80    29    80 0.81 YMGG-like Gly-zipper
MCE                  PF02470.15    81 seq993_BIOID50641    -            879   1.5e-64  213.8  10.5   1   3   3.5e-21   4.8e-17   61.6   0.1     2    81    48   139    47   139 0.97 mce related protein
MCE                  PF02470.15    81 seq993_BIOID50641    -            879   1.5e-64  213.8  10.5   2   3   1.6e-11   2.2e-07   30.6   0.0     2    76   282   357   281   371 0.88 mce related protein
MCE                  PF02470.15    81 seq993_BIOID50641    -            879   1.5e-64  213.8  10.5   3   3   1.2e-14   1.6e-10   40.7   0.0     4    81   638   726   636   726 0.96 mce related protein
RhaT                 PF06379.7    344 seq994_BIOID50641    -            344  5.1e-218  722.6  33.2   1   1  4.1e-222  5.6e-218  722.5  23.0     1   343     1   343     1   344 1.00 L-rhamnose-proton symport protein (RhaT)
Glyco_hydro_4C       PF11975.3    232 seq995_BIOID50641    -            451   3.1e-85  285.5   0.0   1   1   6.1e-89   4.2e-85  285.1   0.0     2   232   193   421   192   421 0.99 Family 4 glycosyl hydrolase C-terminal domain
Glyco_hydro_4        PF02056.11   183 seq995_BIOID50641    -            451   5.9e-80  266.7   0.1   1   1   1.2e-83     8e-80  266.3   0.1     1   182     6   188     6   189 0.99 Family 4 glycosyl hydrolase
OsmC                 PF02566.14   100 seq996_BIOID50641    -            134     3e-19   68.9   0.1   1   1   2.8e-23   3.8e-19   68.6   0.1     2    99    30   127    28   128 0.92 OsmC-like protein
Aldo_ket_red         PF00248.16   283 seq997_BIOID50641    -            275   7.7e-57  192.1   0.0   1   1   6.7e-61   9.2e-57  191.8   0.0     2   282    18   261    17   262 0.96 Aldo/keto reductase family
Ribosomal_L16        PF00252.13   133 seq998_BIOID50641    -            136   1.2e-50  170.5   0.8   1   1     1e-54   1.4e-50  170.4   0.6     1   132     4   131     4   132 0.97 Ribosomal protein L16p/L10e
Peptidase_M17        PF00883.16   311 seq999_BIOID50641    -            456  3.3e-117  390.6   0.0   1   1  5.9e-121    4e-117  390.4   0.0     4   310   139   451   136   452 0.98 Cytosol aminopeptidase family, catalytic domain
DUF3663              PF12404.3     77 seq999_BIOID50641    -            456   1.2e-33  114.5   0.1   1   1   3.6e-37   2.5e-33  113.5   0.1     1    77    34   110    34   110 0.99 Peptidase
EAL                  PF00563.15   236 seq1000_BIOID50641   -            449   6.2e-69  231.9   0.0   1   1   1.5e-72     1e-68  231.2   0.0     3   236   197   431   195   431 0.96 EAL domain
GGDEF                PF00990.16   161 seq1000_BIOID50641   -            449   1.9e-22   79.4   0.0   1   1   4.4e-26     3e-22   78.7   0.0     2   160    27   175    26   176 0.94 GGDEF domain
ABC_tran             PF00005.22   118 seq1001_BIOID50641   -            232     2e-26   92.5   0.0   1   1   4.7e-30   3.2e-26   91.8   0.0     1   117    39   157    39   158 0.90 ABC transporter
AAA_21               PF13304.1    303 seq1001_BIOID50641   -            232   3.8e-12   46.6   0.1   1   1     2e-10   1.3e-06   28.4   0.0   234   298   127   189   106   191 0.92 AAA domain
DUF805               PF05656.9    117 seq1005_BIOID50641   -            146   4.5e-20   71.5  11.9   1   1   7.1e-24   9.7e-20   70.4   8.3     2   116     7   134     6   135 0.82 Protein of unknown function (DUF805)
DUF4049              PF13258.1    318 seq1006_BIOID50641   -            123   1.3e-52  178.6   0.1   1   1     1e-56   1.4e-52  178.5   0.1   205   318     1   120     1   120 0.99 Domain of unknown function (DUF4049)
Phage_ASH            PF10554.4    108 seq1010_BIOID50641   -            355   1.8e-29  102.0   0.0   1   1   2.5e-33   3.5e-29  101.1   0.0     1   100   124   226   124   250 0.93 Ash protein family
PTS_EIIC             PF02378.13   321 seq1011_BIOID50641   -            477   1.4e-80  270.4  33.4   1   1   2.1e-84   1.4e-80  270.4  23.2     1   321    13   320    13   320 0.94 Phosphotransferase system, EIIC
PTS_EIIB             PF00367.15    35 seq1011_BIOID50641   -            477   7.7e-14   50.5   0.1   1   1     2e-17   1.3e-13   49.7   0.0     3    35   404   436   402   436 0.95 phosphotransferase system, EIIB
FGGY_N               PF00370.16   245 seq1012_BIOID50641   -            498   2.5e-91  305.2   0.0   1   1   4.8e-95   3.3e-91  304.8   0.0     1   245     4   250     4   250 0.99 FGGY family of carbohydrate kinases, N-terminal domain
FGGY_C               PF02782.11   197 seq1012_BIOID50641   -            498   6.2e-21   74.8   0.3   1   1   3.5e-24   2.4e-20   72.9   0.2     3   196   261   441   259   442 0.80 FGGY family of carbohydrate kinases, C-terminal domain
LysR_substrate       PF03466.15   209 seq1013_BIOID50641   -            319   7.4e-16   57.7   0.2   1   1   1.6e-19   1.1e-15   57.2   0.1    21   206   112   313    92   316 0.89 LysR substrate binding domain
HTH_1                PF00126.22    60 seq1013_BIOID50641   -            319   1.6e-14   53.2   0.0   1   1   4.8e-18   3.2e-14   52.2   0.0     1    57    10    66    10    67 0.96 Bacterial regulatory helix-turn-helix protein, lysR family
CN_hydrolase         PF00795.17   184 seq1014_BIOID50641   -            512   3.5e-27   94.8   0.0   1   1   4.3e-31   5.9e-27   94.0   0.0     2   184   224   412   223   412 0.89 Carbon-nitrogen hydrolase
Paired_CXXCH_1       PF09699.5     41 seq1015_BIOID50641   -            190   1.5e-07   30.6  26.0   1   1     2e-08   6.7e-05   22.2   3.7     4    40   135   173   131   174 0.78 Doubled CXXCH motif (Paired_CXXCH_1)
DUF2501              PF10696.4     77 seq1016_BIOID50641   -            165   6.6e-30  102.8   5.4   1   1   4.8e-34   6.6e-30  102.8   3.8     1    75    85   162    85   165 0.97 Protein of unknown function (DUF2501)
DNA_processg_A       PF02481.10   212 seq1017_BIOID50641   -            374   1.1e-72  243.3   0.0   1   1   9.9e-77   1.4e-72  242.9   0.0     2   211    67   274    66   275 0.98 DNA recombination-mediator protein A
MacB_PCD             PF12704.2    232 seq1018_BIOID50641   -            399     3e-18   66.1   0.1   1   1   4.4e-22     3e-18   66.1   0.0     9   227    24   237    11   239 0.79 MacB-like periplasmic core domain
FtsX                 PF02687.16   121 seq1018_BIOID50641   -            399   2.4e-17   62.7  17.6   1   1   3.9e-21   2.7e-17   62.5  10.1     2   121   269   392   268   392 0.95 FtsX-like permease family
Virul_fac_BrkB       PF03631.10   260 seq1019_BIOID50641   -            337   3.4e-49  167.4  16.0   1   1     3e-53   4.1e-49  167.1  11.1     4   258    65   325    62   327 0.91 Virulence factor BrkB
AA_permease          PF00324.16   479 seq1020_BIOID50641   -            457  7.6e-127  423.4  47.5   1   1  1.2e-130  8.5e-127  423.2  32.9     1   476    19   454    19   457 0.98 Amino acid permease
AA_permease_2        PF13520.1    426 seq1020_BIOID50641   -            457   1.5e-44  152.1  50.8   1   1   2.8e-48   1.9e-44  151.7  35.2     8   412    22   426    18   444 0.86 Amino acid permease
Transgly             PF00912.17   178 seq1021_BIOID50641   -            770   4.8e-54  182.2   0.0   1   1   1.4e-57   6.5e-54  181.8   0.0    10   177    60   226    49   227 0.94 Transglycosylase
BiPBP_C              PF06832.7     90 seq1021_BIOID50641   -            770   3.4e-18   65.2   0.1   1   1   2.7e-21   1.2e-17   63.4   0.0     6    90   686   767   681   767 0.96 Penicillin-Binding Protein C-terminus Family
Transpeptidase       PF00905.17   304 seq1021_BIOID50641   -            770   1.4e-13   50.3   0.0   1   1   5.9e-17   2.7e-13   49.5   0.0     6   282   306   535   301   549 0.83 Penicillin binding protein transpeptidase domain
Beta-lactamase       PF00144.19   330 seq1022_BIOID50641   -            381   4.7e-87  291.9   1.7   1   1   3.9e-91   5.3e-87  291.7   1.2     1   328    32   379    32   381 0.96 Beta-lactamase
FecCD                PF01032.13   311 seq1024_BIOID50641   -            318   2.6e-94  315.4  27.0   1   1   2.3e-98   3.1e-94  315.1  18.7     2   311    13   316     9   316 0.98 FecCD transport family
RecX                 PF02631.11   122 seq1026_BIOID50641   -            166   3.5e-32  111.0   0.3   1   1   6.2e-36   8.4e-32  109.8   0.0     6   117    51   162    46   166 0.94 RecX family
HTH_18               PF12833.2     81 seq1028_BIOID50641   -            138   1.1e-21   76.6   2.0   1   1   2.1e-25   1.4e-21   76.2   1.4     1    81    50   129    50   129 0.97 Helix-turn-helix domain
HTH_AraC             PF00165.18    42 seq1028_BIOID50641   -            138   1.4e-19   69.1   2.3   1   2   5.2e-12   3.5e-08   32.8   0.0     1    42    37    78    37    78 0.97 Bacterial regulatory helix-turn-helix proteins, AraC family
HTH_AraC             PF00165.18    42 seq1028_BIOID50641   -            138   1.4e-19   69.1   2.3   2   2     7e-13   4.8e-09   35.6   0.7     2    42    90   128    89   128 0.95 Bacterial regulatory helix-turn-helix proteins, AraC family
Chorismate_bind      PF00425.13   257 seq1029_BIOID50641   -            434   1.4e-68  230.8   0.0   1   1   1.3e-72   1.8e-68  230.5   0.0     3   257   173   424   171   424 0.97 chorismate binding enzyme
KdgM                 PF06178.8    218 seq1030_BIOID50641   -            242     5e-87  290.8  10.2   1   1   8.4e-91   5.7e-87  290.6   7.1     2   218    27   242    26   242 0.99 Oligogalacturonate-specific porin protein (KdgM)
DUF1597              PF07642.6    344 seq1030_BIOID50641   -            242   3.7e-07   29.3   8.4   1   1   1.9e-10   1.3e-06   27.6   5.8   151   326    59   231    26   241 0.78 Outer membrane protein family (DUF1597)
MarC                 PF01914.12   203 seq1031_BIOID50641   -            215   1.5e-74  249.3  11.2   1   1   1.3e-78   1.7e-74  249.2   7.7     2   203     9   210     8   210 0.99 MarC family integral membrane protein
Cu_amine_oxid        PF01179.15   414 seq1033_BIOID50641   -            757  1.2e-139  465.5   0.3   1   1  4.2e-143  1.4e-139  465.2   0.2     1   409   335   752   335   757 0.96 Copper amine oxidase, enzyme domain
Cu_amine_oxidN3      PF02728.11   101 seq1033_BIOID50641   -            757   7.8e-29   99.6   0.2   1   1   1.3e-31   4.6e-28   97.1   0.0     2   101   216   317   215   317 0.97 Copper amine oxidase, N3 domain
Cu_amine_oxidN2      PF02727.11    86 seq1033_BIOID50641   -            757   8.8e-27   92.9   1.6   1   1   5.1e-30   1.8e-26   91.9   0.2     1    85   124   209   124   210 0.96 Copper amine oxidase, N2 domain
Cu_amine_oxidN1      PF07833.6     93 seq1033_BIOID50641   -            757   5.1e-13   49.0   0.1   1   1   4.1e-16   1.4e-12   47.6   0.0     5    79    36   110    33   121 0.94 Copper amine oxidase N-terminal domain
NmrA                 PF05368.8    233 seq1034_BIOID50641   -            286   1.2e-24   86.7   0.6   1   1   9.3e-28   1.8e-24   86.1   0.4     1   232     2   220     2   221 0.89 NmrA-like family
NAD_binding_10       PF13460.1    183 seq1034_BIOID50641   -            286     5e-19   68.8   3.3   1   1   4.1e-22     8e-19   68.2   2.3     1   181     2   182     2   184 0.90 NADH(P)-binding
3Beta_HSD            PF01073.14   280 seq1034_BIOID50641   -            286   1.4e-06   27.0   0.1   1   1   1.8e-09   3.6e-06   25.7   0.0     2   117     4   105     3   128 0.83 3-beta hydroxysteroid dehydrogenase/isomerase family
TrkA_N               PF02254.13   116 seq1034_BIOID50641   -            286   1.2e-05   25.1   0.1   1   1   1.4e-08   2.8e-05   23.9   0.1     1    58     2    62     2    79 0.88 TrkA-N domain
NAD_binding_4        PF07993.7    249 seq1034_BIOID50641   -            286     1e-05   24.4   0.0   1   1     1e-08     2e-05   23.5   0.0     1    40     4    43     4    93 0.86 Male sterility protein
adh_short            PF00106.20   167 seq1034_BIOID50641   -            286   3.9e-05   23.5   0.5   1   1     2e-08   3.9e-05   23.5   0.4     4    75     3    67     1    73 0.84 short chain dehydrogenase
Phage_holin_3        PF05106.7    100 seq1035_BIOID50641   -            107   1.7e-30  104.8   0.7   1   1   1.4e-34     2e-30  104.6   0.5    10   100     8    98     2    98 0.94 Phage holin family (Lysis protein S)
PilN                 PF05137.8     78 seq1036_BIOID50641   -            179   1.5e-11   43.8   1.5   1   1   8.4e-15   1.1e-10   41.0   0.1     3    77    99   170    97   172 0.83 Fimbrial assembly protein (PilN)
MatE                 PF01554.13   162 seq1037_BIOID50641   -            546   5.2e-66  221.1  36.1   1   2   2.5e-38   3.4e-34  117.6   6.6     1   160    99   259    99   261 0.97 MatE
MatE                 PF01554.13   162 seq1037_BIOID50641   -            546   5.2e-66  221.1  36.1   2   2   3.1e-37   4.2e-33  114.1   9.0     1   162   329   490   329   490 1.00 MatE
DNA_ligase_aden      PF01653.13   315 seq1038_BIOID50641   -            671  1.9e-134  447.4   0.0   1   1  1.4e-137  2.7e-134  446.9   0.0     2   315     3   318     2   318 0.98 NAD-dependent DNA ligase adenylation domain
DNA_ligase_OB        PF03120.11    82 seq1038_BIOID50641   -            671   6.9e-36  121.6   1.3   1   1   9.9e-39   1.9e-35  120.2   0.9     2    81   321   400   320   401 0.98 NAD-dependent DNA ligase OB-fold domain
HHH_2                PF12826.2     64 seq1038_BIOID50641   -            671   3.7e-26   90.6   0.5   1   1   1.9e-26   3.7e-23   81.0   0.2     1    64   510   573   510   573 0.98 Helix-hairpin-helix motif
BRCT                 PF00533.21    78 seq1038_BIOID50641   -            671   1.2e-13   50.9   0.0   1   1   1.4e-16   2.8e-13   49.6   0.0     4    77   596   668   593   669 0.96 BRCA1 C Terminus (BRCT) domain
DNA_ligase_ZBD       PF03119.11    28 seq1038_BIOID50641   -            671   5.3e-12   45.0   4.8   1   1   2.7e-15   5.3e-12   45.0   3.3     1    28   407   434   407   434 0.97 NAD-dependent DNA ligase C4 zinc finger domain
PTCB-BRCT            PF12738.2     63 seq1038_BIOID50641   -            671   3.7e-06   26.5   0.0   1   1     5e-09   9.9e-06   25.2   0.0     5    59   605   660   602   661 0.88 twin BRCT domain
LamB_YcsF            PF03746.11   242 seq1040_BIOID50641   -            244  5.8e-103  343.0   0.5   1   1  4.9e-107  6.6e-103  342.8   0.4     1   241     2   237     2   238 0.99 LamB/YcsF family
AFG1_ATPase          PF03969.11   362 seq1042_BIOID50641   -            375  1.6e-164  546.8   0.2   1   1  1.4e-168  1.9e-164  546.6   0.1     2   362     5   371     4   371 0.99 AFG1-like ATPase
AdoMet_dc            PF02675.10   106 seq1043_BIOID50641   -            264   1.8e-35  120.8   0.0   1   1   3.4e-39   4.7e-35  119.5   0.0    11   106    39   169    32   169 0.98 S-adenosylmethionine decarboxylase
GHMP_kinases_N       PF00288.21    67 seq1044_BIOID50641   -            283   2.5e-10   40.1   0.1   1   1   7.4e-14   5.1e-10   39.1   0.1     1    66    91   148    91   149 0.87 GHMP kinases N terminal domain
GHMP_kinases_C       PF08544.8     85 seq1044_BIOID50641   -            283   9.9e-07   28.7   0.0   1   1     3e-10     2e-06   27.7   0.0    28    81   214   263   191   266 0.83 GHMP kinases C terminal
ROK                  PF00480.15   179 seq1045_BIOID50641   -            406   1.5e-59  200.7   0.2   1   1   5.1e-63   3.5e-59  199.5   0.0     1   179    90   274    90   274 0.99 ROK family
MarR                 PF01047.17    59 seq1045_BIOID50641   -            406   8.4e-08   31.7   0.0   1   1     4e-11   2.8e-07   30.0   0.0    10    48    25    63    18    67 0.94 MarR family
HycH                 PF07450.6    131 seq1046_BIOID50641   -            137   4.7e-53  178.6   0.0   1   1   3.8e-57   5.3e-53  178.5   0.0     2   130     7   135     6   136 0.99 Formate hydrogenlyase maturation protein HycH
SH3_3                PF08239.6     52 seq1047_BIOID50641   -            206   9.6e-06   25.0   0.1   1   1   1.4e-09   1.9e-05   24.0   0.0     5    46    36    80    30    86 0.91 Bacterial SH3 domain
Phage_integrase      PF00589.17   173 seq1048_BIOID50641   -            298   1.7e-53  180.7   0.1   1   1   3.9e-57   2.7e-53  180.0   0.0     3   172   113   285   111   286 0.97 Phage integrase family
Phage_integr_N       PF02899.12    84 seq1048_BIOID50641   -            298   1.1e-24   86.2   3.3   1   1   1.6e-28   1.1e-24   86.2   2.3     1    84     8    90     8    90 0.99 Phage integrase, N-terminal SAM-like domain
Sulf_transp          PF04143.9     43 seq1049_BIOID50641   -            401   3.2e-19   68.5  35.9   1   2     6e-14   8.2e-10   38.4   5.6     3    41   114   153   112   155 0.94 Sulphur transport
Sulf_transp          PF04143.9     43 seq1049_BIOID50641   -            401   3.2e-19   68.5  35.9   2   2   1.2e-15   1.6e-11   43.8   5.0     3    42   290   329   288   336 0.93 Sulphur transport
Fimbrial             PF00419.15   145 seq1051_BIOID50641   -            174   3.7e-18   66.0   2.5   1   1   3.1e-22   4.3e-18   65.8   1.7     2   144    28   173    27   174 0.89 Fimbrial protein
DUF3521              PF12035.3     35 seq1052_BIOID50641   -             44   2.8e-11   42.9   4.3   1   1   2.8e-15   3.8e-11   42.5   3.0     1    34    14    44    14    44 0.96 Protein of unknown function (DUF3521)
Oxidored_FMN         PF00724.15   341 seq1054_BIOID50641   -            365   2.3e-90  302.9   0.0   1   1   1.9e-94   2.6e-90  302.7   0.0     1   340     5   343     5   344 0.93 NADH:flavin oxidoreductase / NADH oxidase family
TPP_enzyme_N         PF02776.13   172 seq1055_BIOID50641   -            623   2.4e-54  183.2   2.8   1   1   4.8e-56   2.2e-52  176.9   0.9     1   170    34   203    34   205 0.98 Thiamine pyrophosphate enzyme, N-terminal TPP binding domain
TPP_enzyme_C         PF02775.16   153 seq1055_BIOID50641   -            623   1.2e-35  122.2   0.2   1   1   2.7e-37   1.2e-33  115.7   0.0     2   153   423   583   422   583 0.96 Thiamine pyrophosphate enzyme, C-terminal TPP binding domain
TPP_enzyme_M         PF00205.17   137 seq1055_BIOID50641   -            623   9.9e-35  119.1   0.6   1   1   4.8e-38   2.2e-34  118.0   0.0     1   136   223   358   223   359 0.94 Thiamine pyrophosphate enzyme, central domain
Thioredoxin_2        PF13098.1    112 seq1056_BIOID50641   -            268     1e-10   41.6   0.1   1   1   8.4e-14   5.8e-10   39.2   0.0     7   108   136   261   130   265 0.60 Thioredoxin-like domain
Thioredoxin_4        PF13462.1    163 seq1056_BIOID50641   -            268     3e-07   30.4   0.0   1   1   1.7e-10   1.1e-06   28.6   0.0     9    70   130   189   122   242 0.77 Thioredoxin
LysR_substrate       PF03466.15   209 seq1058_BIOID50641   -            316   5.3e-43  146.4   0.2   1   1   1.2e-46   8.4e-43  145.7   0.1     3   206    90   293    88   296 0.96 LysR substrate binding domain
HTH_1                PF00126.22    60 seq1058_BIOID50641   -            316     9e-14   50.8   0.0   1   1   2.5e-17   1.7e-13   49.9   0.0     1    59     3    63     3    64 0.95 Bacterial regulatory helix-turn-helix protein, lysR family
YajC                 PF02699.10    83 seq1059_BIOID50641   -            110   3.5e-28   96.9   0.4   1   1   3.3e-32   4.5e-28   96.6   0.3     2    83    20   102    19   102 0.96 Preprotein translocase subunit
SPOR                 PF05036.8     76 seq1061_BIOID50641   -            362   4.8e-17   61.7   2.1   1   1   1.7e-20   1.1e-16   60.5   1.5     1    75   287   359   287   360 0.92 Sporulation related domain
DPBB_1               PF03330.13    78 seq1061_BIOID50641   -            362   2.3e-15   56.2   0.0   1   1     7e-19   4.8e-15   55.2   0.0     2    76    79   166    78   167 0.86 Rare lipoprotein A (RlpA)-like double-psi beta-barrel
DUF1215              PF06744.7    125 seq1063_BIOID50641   -            277   9.1e-35  118.9   0.1   1   1     1e-38   1.4e-34  118.3   0.1     2   125    17   136    16   136 0.95 Protein of unknown function (DUF1215)
Response_reg         PF00072.19   112 seq1065_BIOID50641   -            215   1.2e-30  105.6   0.4   1   1   5.3e-34   1.8e-30  105.0   0.3     1   112     9   121     9   121 0.99 Response regulator receiver domain
GerE                 PF00196.14    58 seq1065_BIOID50641   -            215   4.1e-25   86.7   0.5   1   1   2.5e-28   8.5e-25   85.7   0.4     2    57   152   207   151   208 0.96 Bacterial regulatory proteins, luxR family
Sigma70_r4_2         PF08281.7     54 seq1065_BIOID50641   -            215   1.4e-07   30.7   0.1   1   1   8.1e-11   2.8e-07   29.7   0.0    25    54   167   196   154   196 0.93 Sigma-70, region 4
HTH_24               PF13412.1     48 seq1065_BIOID50641   -            215   1.6e-05   24.0   1.1   1   1   1.8e-08   6.1e-05   22.2   0.3     6    43   159   194   154   195 0.80 Winged helix-turn-helix DNA-binding
DUF2877              PF11392.3    111 seq1066_BIOID50641   -            271   2.3e-28   98.5   0.0   1   1   3.7e-32   5.1e-28   97.3   0.0     1   110   158   265   158   266 0.89 Protein of unknown function (DUF2877)
DUF1441              PF07278.6    152 seq1067_BIOID50641   -             74   7.4e-22   77.5   0.0   1   1   6.1e-26   8.4e-22   77.3   0.0     2    72    10    74     9    74 0.98 Protein of unknown function (DUF1441)
Glyco_tranf_2_3      PF13641.1    230 seq1069_BIOID50641   -            441   5.5e-41  140.7   0.0   1   1   2.4e-44   5.5e-41  140.7   0.0     1   230    75   299    75   299 0.96 Glycosyltransferase like family 2
Glycos_transf_2      PF00535.21   169 seq1069_BIOID50641   -            441   2.5e-36  124.7   0.0   1   1   1.7e-39   3.9e-36  124.1   0.0     1   168    78   245    78   246 0.95 Glycosyl transferase family 2
Glyco_trans_2_3      PF13632.1    192 seq1069_BIOID50641   -            441   3.8e-26   91.8  13.0   1   1   1.7e-29   3.8e-26   91.8   9.0     1   177   158   359   158   423 0.72 Glycosyl transferase family group 2
Glyco_transf_21      PF13506.1    174 seq1069_BIOID50641   -            441   7.5e-15   54.5   0.1   1   1   5.1e-18   1.2e-14   53.9   0.1    17   174   141   298   104   298 0.89 Glycosyl transferase family 21
Chitin_synth_2       PF03142.10   527 seq1069_BIOID50641   -            441   2.3e-08   32.7   5.8   1   1   5.1e-10   1.2e-06   27.1   0.0   177   305   131   257    85   261 0.85 Chitin synthase
Glyco_tranf_2_2      PF10111.4    281 seq1069_BIOID50641   -            441   5.1e-08   32.2   0.1   1   1   3.8e-11   8.8e-08   31.4   0.0     1   111    78   178    78   185 0.94 Glycosyltransferase like family 2
TauD                 PF02668.11   258 seq1070_BIOID50641   -            283   2.8e-62  210.5   1.5   1   1   2.3e-66   3.2e-62  210.4   1.0     2   258     7   272     6   272 0.91 Taurine catabolism dioxygenase TauD, TfdA family
Phage_lysozyme       PF00959.14   110 seq1072_BIOID50641   -            158   3.3e-23   81.9   0.0   1   1   3.7e-27   5.1e-23   81.3   0.0     1   109    33   140    33   141 0.98 Phage lysozyme
AIG2                 PF06094.7    102 seq1073_BIOID50641   -            113   1.1e-18   67.4   0.1   1   1   9.9e-23   1.3e-18   67.1   0.1     1   102     3    94     3    94 0.95 AIG2-like family
TatD_DNase           PF01026.16   255 seq1074_BIOID50641   -            260   1.6e-67  227.3   0.0   1   1   1.3e-71   1.8e-67  227.1   0.0     1   255     6   257     6   257 0.98 TatD related DNase
Glycos_transf_2      PF00535.21   169 seq1075_BIOID50641   -            289   7.4e-28   97.2   1.5   1   1   2.5e-31   1.2e-27   96.5   1.1     1   107     6   114     6   174 0.88 Glycosyl transferase family 2
Glyco_tranf_2_3      PF13641.1    230 seq1075_BIOID50641   -            289   2.7e-09   37.0   0.0   1   1   8.2e-13   3.7e-09   36.6   0.0     3   153     5   161     4   190 0.74 Glycosyltransferase like family 2
Glyco_tranf_2_2      PF10111.4    281 seq1075_BIOID50641   -            289   5.7e-06   25.5   0.6   1   1   1.9e-09   8.8e-06   24.8   0.4     1   109     6   106     6   171 0.81 Glycosyltransferase like family 2
Ribosomal_S17        PF00366.15    69 seq1076_BIOID50641   -             84   1.1e-32  111.7   1.3   1   1   9.4e-37   1.3e-32  111.5   0.9     1    69    10    78    10    78 0.99 Ribosomal protein S17
DUF1019              PF06254.6     89 seq1077_BIOID50641   -            140   6.6e-23   80.5   0.5   1   1   6.9e-27   9.5e-23   80.0   0.1     2    88    43   120    42   121 0.96 Protein of unknown function (DUF1019)
Aminotran_1_2        PF00155.16   363 seq1078_BIOID50641   -            361     2e-09   36.7   0.1   1   1   9.5e-13   4.3e-09   35.6   0.1    46   259    52   232    39   236 0.85 Aminotransferase class I and II
Cys_Met_Meta_PP      PF01053.15   386 seq1078_BIOID50641   -            361   3.3e-06   25.5   0.1   1   1   9.9e-10   4.5e-06   25.0   0.1    58   250    53   239    47   251 0.77 Cys/Met metabolism PLP-dependent enzyme
Aminotran_5          PF00266.14   371 seq1078_BIOID50641   -            361   1.7e-05   23.6   0.1   1   1   5.4e-09   2.5e-05   23.0   0.1    46   229    53   224    45   236 0.80 Aminotransferase class-V
YjgP_YjgQ            PF03739.9    354 seq1079_BIOID50641   -            361     9e-69  231.7   5.4   1   1   7.7e-73     1e-68  231.5   3.7     1   354    10   359    10   359 0.98 Predicted permease YjgP/YjgQ family
SNARE_assoc          PF09335.6    123 seq1080_BIOID50641   -            220   1.6e-22   79.8   5.4   1   1   1.2e-26   1.6e-22   79.8   3.7     1   123    48   174    48   174 0.96 SNARE associated Golgi protein
DUF2594              PF10769.4     74 seq1081_BIOID50641   -             74   1.4e-42  143.4   2.3   1   1   1.1e-46   1.6e-42  143.3   1.6     1    74     1    74     1    74 1.00 Protein of unknown function (DUF2594)
Fer4_11              PF13247.1     99 seq1082_BIOID50641   -            223   1.4e-26   92.1  10.8   1   1     1e-29   1.4e-26   92.1   7.5     2    98    84   181    83   182 0.95 4Fe-4S dicluster domain
Fer4_7               PF12838.2     52 seq1082_BIOID50641   -            223   4.5e-17   62.0  26.5   1   2   2.4e-12   3.3e-09   36.8   5.5     2    52    46   108    45   108 0.76 4Fe-4S dicluster domain
Fer4_7               PF12838.2     52 seq1082_BIOID50641   -            223   4.5e-17   62.0  26.5   2   2   1.5e-09   2.1e-06   27.9   8.5     2    52   125   176   124   176 0.81 4Fe-4S dicluster domain
Fer4_9               PF13187.1     55 seq1082_BIOID50641   -            223   1.1e-15   57.4  25.6   1   2   4.2e-10   5.7e-07   29.5   5.1     2    54    46   108    45   109 0.87 4Fe-4S dicluster domain
Fer4_9               PF13187.1     55 seq1082_BIOID50641   -            223   1.1e-15   57.4  25.6   2   2     2e-11   2.8e-08   33.7   7.1     2    54   125   176   124   177 0.96 4Fe-4S dicluster domain
Fer4                 PF00037.22    24 seq1082_BIOID50641   -            223   3.5e-13   48.4  40.5   1   1   2.7e-09   3.7e-06   26.1   2.2     2    21   119   138   118   141 0.90 4Fe-4S binding domain
Fer4_10              PF13237.1     52 seq1082_BIOID50641   -            223   2.9e-12   46.0  49.9   1   2     8e-09   1.1e-05   25.0   8.7     7    52    90   136    84   136 0.93 4Fe-4S dicluster domain
Fer4_10              PF13237.1     52 seq1082_BIOID50641   -            223   2.9e-12   46.0  49.9   2   2     2e-09   2.8e-06   26.9   7.0     4    52   120   173   117   173 0.85 4Fe-4S dicluster domain
Fer4_2               PF12797.2     22 seq1082_BIOID50641   -            223     4e-10   38.8  36.2   1   1   9.6e-09   1.3e-05   24.6   1.2     2    20    38    56    37    64 0.89 4Fe-4S binding domain
Fer4_3               PF12798.2     15 seq1082_BIOID50641   -            223   1.6e-09   37.5  44.1   1   3   2.8e-05     0.039   14.4   5.2     1    15    92   108    92   108 0.98 4Fe-4S binding domain
Fer4_3               PF12798.2     15 seq1082_BIOID50641   -            223   1.6e-09   37.5  44.1   2   3   0.00027      0.37   11.3   3.7     1    13   125   137   125   139 0.94 4Fe-4S binding domain
Fer4_3               PF12798.2     15 seq1082_BIOID50641   -            223   1.6e-09   37.5  44.1   3   3   2.6e-07   0.00036   20.7   1.5     1    15   152   176   152   176 0.98 4Fe-4S binding domain
Fer4_4               PF12800.2     17 seq1082_BIOID50641   -            223   4.8e-07   29.4  37.0   1   3    0.0002      0.27   11.5   1.9     3    15    45    57    43    61 0.90 4Fe-4S binding domain
Fer4_4               PF12800.2     17 seq1082_BIOID50641   -            223   4.8e-07   29.4  37.0   2   3   0.00016      0.22   11.8   3.0     2    17    90   107    89   107 0.86 4Fe-4S binding domain
Fer4_4               PF12800.2     17 seq1082_BIOID50641   -            223   4.8e-07   29.4  37.0   3   3   1.9e-06    0.0026   17.8   2.4     2    17   123   138   122   138 0.91 4Fe-4S binding domain
AsnC_trans_reg       PF01037.16    74 seq1084_BIOID50641   -            182   2.5e-24   84.6   0.1   1   1   1.8e-27   8.3e-24   82.9   0.0     1    74    96   170    96   170 0.98 AsnC family
HTH_24               PF13412.1     48 seq1084_BIOID50641   -            182   3.4e-21   74.2   0.4   1   1   1.3e-24   6.1e-21   73.4   0.1     1    48    30    77    30    77 0.98 Winged helix-turn-helix DNA-binding
HTH_AsnC-type        PF13404.1     42 seq1084_BIOID50641   -            182   3.2e-20   71.2   0.4   1   1   1.1e-23     5e-20   70.6   0.2     1    42    30    71    30    71 0.99 AsnC-type helix-turn-helix domain
DUF4049              PF13258.1    318 seq1085_BIOID50641   -            540  5.7e-154  511.6   3.3   1   1  6.3e-158  8.6e-154  511.0   2.3     1   318   194   503   194   503 0.99 Domain of unknown function (DUF4049)
DUF406               PF04175.7     94 seq1086_BIOID50641   -             99     2e-28   98.5   3.2   1   1   1.6e-32   2.2e-28   98.4   2.2     4    94     3    96     1    96 0.96 Protein of unknown function (DUF406)
KduI                 PF04962.7    262 seq1087_BIOID50641   -            273  1.4e-109  365.0   0.1   1   1  1.2e-113  1.6e-109  364.9   0.1     7   262    10   264     4   264 0.97 KduI/IolB family
DUF525               PF04379.9     90 seq1088_BIOID50641   -            125   1.1e-35  121.3   0.1   1   1     1e-39   1.4e-35  121.0   0.1     2    89    17   104    16   105 0.98 Protein of unknown function (DUF525)
ABC_tran             PF00005.22   118 seq1089_BIOID50641   -            511   3.4e-29  101.4   0.1   1   2   1.7e-21   1.2e-17   64.2   0.0     1   118    51   169    51   169 0.95 ABC transporter
ABC_tran             PF00005.22   118 seq1089_BIOID50641   -            511   3.4e-29  101.4   0.1   2   2     2e-12   1.3e-08   35.0   0.0     3   117   305   431   303   432 0.77 ABC transporter
Aldedh               PF00171.17   462 seq1091_BIOID50641   -            501  2.8e-134  447.8   0.1   1   1  2.3e-138  3.2e-134  447.6   0.0     5   462    16   480    12   480 0.96 Aldehyde dehydrogenase family
DUF2545              PF10810.3     80 seq1092_BIOID50641   -             80   1.3e-49  166.3  14.0   1   1     1e-53   1.4e-49  166.2   9.7     1    80     1    80     1    80 1.00 Protein of unknown function (DUF2545)
NLPC_P60             PF00877.14   105 seq1094_BIOID50641   -            271   1.2e-33  114.8   0.0   1   1   4.7e-37   3.2e-33  113.5   0.0     1   105   153   263   153   263 0.98 NlpC/P60 family
ILVD_EDD             PF00920.16   521 seq1095_BIOID50641   -            616  5.1e-195  648.6   1.9   1   1  4.3e-199  5.9e-195  648.5   1.3     1   521    34   607    34   607 0.95 Dehydratase family
Trns_repr_metal      PF02583.12    85 seq1096_BIOID50641   -             90   5.9e-24   83.9   2.8   1   1   4.7e-28   6.5e-24   83.8   2.0     2    85     6    88     5    88 0.96 Metal-sensitive transcriptional repressor
Sugar_tr             PF00083.19   451 seq1097_BIOID50641   -            500   8.8e-71  238.6  25.4   1   1   3.5e-74   1.2e-70  238.2  17.6     3   446    28   448    25   453 0.95 Sugar (and other) transporter
MFS_1                PF07690.11   354 seq1097_BIOID50641   -            500   5.1e-37  127.3  39.5   1   2   4.1e-30   1.4e-26   92.9  10.8     9   257    38   310    30   311 0.75 Major Facilitator Superfamily
MFS_1                PF07690.11   354 seq1097_BIOID50641   -            500   5.1e-37  127.3  39.5   2   2   2.2e-14   7.6e-11   41.2  14.2    38   171   301   437   299   467 0.79 Major Facilitator Superfamily
Osmo_CC              PF08946.5     46 seq1097_BIOID50641   -            500   3.7e-25   87.5   8.5   1   1   2.1e-28   7.2e-25   86.6   5.9     1    46   454   499   454   499 0.99 Osmosensory transporter coiled coil
SecD-TM1             PF13721.1    101 seq1098_BIOID50641   -            615   1.4e-39  134.2   3.4   1   1   2.6e-41   8.8e-38  128.5   0.1     1   101     2   103     2   103 0.96 SecD export protein N-terminal TM region
SecD_SecF            PF02355.11   189 seq1098_BIOID50641   -            615   7.3e-16   57.7  10.3   1   1     4e-19   1.4e-15   56.9   7.1    14   184   434   602   427   606 0.90 Protein export membrane protein
MMPL                 PF03176.10   333 seq1098_BIOID50641   -            615   1.7e-08   33.4  12.2   1   1     5e-12   1.7e-08   33.4   8.5   180   299   481   601   458   612 0.81 MMPL family
Sec_GG               PF07549.9     29 seq1098_BIOID50641   -            615   3.8e-08   32.1   0.0   1   1     3e-11     1e-07   30.7   0.0     1    27   112   141   112   143 0.86 SecD/SecF GG Motif
Hydrolase_like       PF13242.1     75 seq1099_BIOID50641   -            191   6.7e-14   51.2   0.1   1   1     3e-17     1e-13   50.6   0.1     1    75   108   179   108   179 0.90 HAD-hyrolase-like
Hydrolase            PF00702.21   204 seq1099_BIOID50641   -            191   3.2e-08   34.2   0.0   1   1   2.2e-11   7.4e-08   33.0   0.0   122   204    32   148    12   148 0.86 haloacid dehalogenase-like hydrolase
PNK3P                PF08645.6    158 seq1099_BIOID50641   -            191   4.4e-08   32.6   0.0   1   1   2.7e-11   9.4e-08   31.5   0.0    21   126    23   137     7   148 0.80 Polynucleotide kinase 3 phosphatase
Sigma54_activat      PF00158.21   168 seq1100_BIOID50641   -            670   8.8e-74  246.4   0.0   1   1   9.4e-77   1.6e-73  245.5   0.0     1   167   347   513   347   514 0.99 Sigma-54 interaction domain
GAF_3                PF13492.1    129 seq1100_BIOID50641   -            670   8.5e-12   45.1   0.0   1   1     5e-14   8.6e-11   41.9   0.0     1   129   169   313   169   313 0.81 GAF domain
GAF_2                PF13185.1    148 seq1100_BIOID50641   -            670   1.1e-08   35.6   0.1   1   1   2.3e-11   3.9e-08   33.8   0.0     2   147   168   311   167   311 0.72 GAF domain
GAF                  PF01590.21   154 seq1100_BIOID50641   -            670   6.8e-08   32.6   0.3   1   1   1.2e-10     2e-07   31.1   0.2     1   154   169   311   169   311 0.84 GAF domain
AAA_5                PF07728.9    139 seq1100_BIOID50641   -            670   1.1e-07   31.5   0.0   1   1   1.6e-10   2.7e-07   30.2   0.0     2   123   371   489   370   503 0.79 AAA domain (dynein-related subfamily)
AAA                  PF00004.24   132 seq1100_BIOID50641   -            670   3.7e-06   27.0   0.0   1   1   6.5e-09   1.1e-05   25.4   0.0     1   115   371   495   371   512 0.79 ATPase family associated with various cellular activities (AAA)
HTH_8                PF02954.14    42 seq1100_BIOID50641   -            670   5.4e-05   22.5   1.8   1   1   4.8e-08   8.1e-05   21.9   0.4     4    42   621   662   619   662 0.90 Bacterial regulatory protein, Fis family
Fimbrial             PF00419.15   145 seq1101_BIOID50641   -            171   1.3e-15   57.8   0.1   1   1   1.1e-19   1.5e-15   57.5   0.1     1   145    29   171    27   171 0.87 Fimbrial protein
tRNA-synt_2c         PF01411.14   552 seq1103_BIOID50641   -            876  1.4e-242  805.8   0.0   1   1  4.9e-246  2.3e-242  805.1   0.0     1   552     7   556     7   556 0.99 tRNA synthetases class II (A)
tRNA_SAD             PF07973.9     44 seq1103_BIOID50641   -            876   9.7e-19   66.8   0.3   1   1   1.1e-21   5.2e-18   64.5   0.1     1    44   653   696   653   696 0.99 Threonyl and Alanyl tRNA synthetase second additional domain
DHHA1                PF02272.14    68 seq1103_BIOID50641   -            876   5.3e-16   57.9   3.8   1   1   3.5e-19   1.6e-15   56.4   2.6     2    67   800   868   799   869 0.92 DHHA1 domain
Sulfatase            PF00884.18   379 seq1105_BIOID50641   -            763   2.1e-25   89.4   0.0   1   1   2.2e-29     3e-25   88.9   0.0     2   333   163   477   162   545 0.82 Sulfatase
Arginase             PF00491.16   275 seq1107_BIOID50641   -            306   1.8e-83  279.9   0.5   1   1   1.5e-87   2.1e-83  279.7   0.3     1   274    33   297    33   298 0.92 Arginase family
DUF2544              PF11245.3    230 seq1109_BIOID50641   -            285  1.8e-112  374.2   5.4   1   1  1.5e-116  2.1e-112  373.9   3.8     1   230    56   285    56   285 0.99 Protein of unknown function (DUF2544)
DUF446               PF04287.7    100 seq1110_BIOID50641   -            109   5.3e-34  115.8   2.8   1   1   4.5e-38   6.1e-34  115.6   2.0     2   100     5   104     4   104 0.96 tRNA pseudouridine synthase C
HPPK                 PF01288.15   127 seq1112_BIOID50641   -            159   1.8e-44  150.4   0.0   1   1   1.5e-48   2.1e-44  150.1   0.0     1   127     5   132     5   132 0.99 7,8-dihydro-6-hydroxymethylpterin-pyrophosphokinase (HPPK)
PHP                  PF02811.14   175 seq1113_BIOID50641   -            293   6.9e-33  113.7   0.1   1   1   6.7e-37   9.1e-33  113.3   0.1     1   169    10   233    10   239 0.92 PHP domain
DUF830               PF05708.7    158 seq1114_BIOID50641   -            267   1.4e-43  148.4   0.0   1   1   1.3e-47   1.8e-43  148.1   0.0     2   158    76   252    75   252 0.98 Orthopoxvirus protein of unknown function (DUF830)
Mannitol_dh_C        PF08125.8    245 seq1115_BIOID50641   -            387   1.3e-71  240.5   0.0   1   1     4e-75   2.7e-71  239.4   0.0     1   244   153   378   153   379 0.98 Mannitol dehydrogenase C-terminal domain
Mannitol_dh          PF01232.18   151 seq1115_BIOID50641   -            387   6.5e-28   97.4   0.1   1   1   1.9e-31   1.3e-27   96.4   0.1     1   151     6   128     6   128 0.97 Mannitol dehydrogenase Rossmann domain
Phage_AlpA           PF05930.7     51 seq1119_BIOID50641   -             86   2.6e-19   68.5   0.1   1   1     5e-23   3.4e-19   68.1   0.0     1    51    28    77    28    77 0.98 Prophage CP4-57 regulatory protein (AlpA)
HTH_17               PF12728.2     51 seq1119_BIOID50641   -             86   3.7e-07   30.1   0.1   1   1   7.4e-11   5.1e-07   29.7   0.1    12    50    41    80    38    81 0.88 Helix-turn-helix domain
Bac_luciferase       PF00296.15   307 seq1121_BIOID50641   -            382   6.9e-69  232.1   0.4   1   1   6.1e-73   8.4e-69  231.9   0.3     1   302    20   339    20   344 0.93 Luciferase-like monooxygenase
SIS                  PF01380.17   131 seq1122_BIOID50641   -            327   4.1e-37  126.5   0.1   1   1   1.2e-40   8.3e-37  125.6   0.1     2   131    53   184    52   184 0.98 SIS domain
CBS                  PF00571.23    57 seq1122_BIOID50641   -            327   1.7e-20   72.3   0.7   1   2   1.3e-12   8.7e-09   34.8   0.1     1    56   213   268   213   269 0.97 CBS domain
CBS                  PF00571.23    57 seq1122_BIOID50641   -            327   1.7e-20   72.3   0.7   2   2   1.4e-12   9.9e-09   34.6   0.0     2    48   279   325   278   327 0.94 CBS domain
Usp                  PF00582.21   140 seq1123_BIOID50641   -            142   3.2e-17   62.8   0.0   1   1   2.7e-21   3.7e-17   62.7   0.0     2   140     3   138     2   138 0.95 Universal stress protein family
tRNA-synt_1_2        PF13603.1    185 seq1124_BIOID50641   -            860   1.2e-79  265.8   0.0   1   1   6.8e-83   1.9e-79  265.1   0.0     1   184   221   403   221   404 0.98 Leucyl-tRNA synthetase, Domain 2
tRNA-synt_1          PF00133.17   601 seq1124_BIOID50641   -            860   6.6e-71  238.9   8.9   1   5   1.4e-29   3.8e-26   91.1   0.2     4   178    16   171    13   174 0.88 tRNA synthetases class I (I, L, M and V)
tRNA-synt_1          PF00133.17   601 seq1124_BIOID50641   -            860   6.6e-71  238.9   8.9   2   5   6.4e-09   1.7e-05   22.9   0.2   361   411   174   224   170   228 0.95 tRNA synthetases class I (I, L, M and V)
tRNA-synt_1          PF00133.17   601 seq1124_BIOID50641   -            860   6.6e-71  238.9   8.9   3   5   2.4e-22   6.4e-19   67.2   0.0   188   349   230   408   225   417 0.79 tRNA synthetases class I (I, L, M and V)
tRNA-synt_1          PF00133.17   601 seq1124_BIOID50641   -            860   6.6e-71  238.9   8.9   4   5   1.1e-10     3e-07   28.7   0.0   414   557   417   572   412   574 0.63 tRNA synthetases class I (I, L, M and V)
tRNA-synt_1          PF00133.17   601 seq1124_BIOID50641   -            860   6.6e-71  238.9   8.9   5   5   3.8e-10     1e-06   26.9   0.0   560   593   618   651   608   659 0.87 tRNA synthetases class I (I, L, M and V)
tRNA-synt_1g         PF09334.6    391 seq1124_BIOID50641   -            860   6.9e-34  117.0   0.0   1   2   5.7e-27   1.5e-23   82.9   0.0     5   218    39   224    35   240 0.83 tRNA synthetases class I (M)
tRNA-synt_1g         PF09334.6    391 seq1124_BIOID50641   -            860   6.9e-34  117.0   0.0   2   2   5.5e-09   1.5e-05   23.7   0.0   314   364   606   656   595   670 0.81 tRNA synthetases class I (M)
Anticodon_1          PF08264.8    153 seq1124_BIOID50641   -            860   4.7e-17   62.0   0.0   1   1     3e-20   8.2e-17   61.2   0.0     3   148   700   821   698   827 0.79 Anticodon-binding domain of tRNA
DUF3828              PF12883.2    120 seq1125_BIOID50641   -            308   8.3e-12   44.9   2.7   1   1   4.2e-11   2.8e-07   30.3   0.1     2   118    26   142    25   144 0.88 Protein of unknown function (DUF3828)
Lumazine_bd          PF12870.2    111 seq1125_BIOID50641   -            308   2.9e-07   30.3   3.1   1   1   1.8e-08   0.00012   21.9   0.1    66   110   240   283   196   284 0.92 Lumazine-binding domain
Ribonuclease_P       PF00825.13   111 seq1126_BIOID50641   -            108   2.9e-29  101.0   0.3   1   1   2.3e-33   3.2e-29  100.9   0.2     9   109     3   100     1   102 0.97 Ribonuclease P
ATP-synt_ab          PF00006.20   215 seq1127_BIOID50641   -            419   5.2e-42  143.6   0.0   1   1   2.5e-45   6.9e-42  143.2   0.0     3   214   159   364   157   365 0.95 ATP synthase alpha/beta family, nucleotide-binding domain
Rho_RNA_bind         PF07497.7     78 seq1127_BIOID50641   -            419   5.9e-42  141.0   0.1   1   1   3.8e-45     1e-41  140.2   0.0     1    78    49   126    49   126 0.98 Rho termination factor, RNA-binding domain
Rho_N                PF07498.7     43 seq1127_BIOID50641   -            419   7.1e-18   63.9   0.8   1   1   1.6e-20   4.4e-17   61.4   0.2     1    43     5    47     5    47 0.98 Rho termination factor, N-terminal domain
NACHT                PF05729.7    167 seq1127_BIOID50641   -            419   8.5e-05   22.1   0.0   1   1   5.6e-08   0.00015   21.2   0.0    12    96   183   273   179   287 0.80 NACHT domain
CoaE                 PF01121.15   180 seq1128_BIOID50641   -            206     1e-77  259.4   0.4   1   1   3.6e-81   1.2e-77  259.2   0.2     1   176     3   177     3   181 0.99 Dephospho-CoA kinase
AAA_17               PF13207.1    121 seq1128_BIOID50641   -            206   2.8e-08   34.4   0.4   1   1   1.6e-10   5.3e-07   30.3   0.3     1    77     4   114     4   191 0.61 AAA domain
Ribosomal_L14        PF00238.14   122 seq1129_BIOID50641   -            123   3.4e-54  181.7   0.4   1   1   2.7e-58   3.7e-54  181.5   0.3     1   122     1   123     1   123 0.98 Ribosomal protein L14p/L23e
DUF150               PF02576.12   141 seq1130_BIOID50641   -            150     3e-47  159.6   0.0   1   1   2.5e-51   3.4e-47  159.4   0.0     2   141    12   146    11   146 0.96 Uncharacterised BCR, YhbC family COG0779
Glyco_hydro_2_C      PF02836.12   298 seq1131_BIOID50641   -           1030  1.2e-115  385.4   2.2   1   1  6.3e-119  2.1e-115  384.5   1.5     1   298   320   604   320   604 0.98 Glycosyl hydrolases family 2, TIM barrel domain
Bgal_small_N         PF02929.12   276 seq1131_BIOID50641   -           1030   8.4e-87  290.5   0.1   1   1   4.3e-90   1.5e-86  289.7   0.1     1   275   727   997   727   998 0.99 Beta galactosidase small chain
Glyco_hydro_2_N      PF02837.13   167 seq1131_BIOID50641   -           1030   6.4e-51  172.1   0.2   1   1   4.2e-54   1.4e-50  170.9   0.1     4   164    41   204    38   207 0.94 Glycosyl hydrolases family 2, sugar binding domain
Glyco_hydro_2        PF00703.16   110 seq1131_BIOID50641   -           1030   2.7e-20   72.7   0.0   1   1   3.6e-23   1.2e-19   70.6   0.0     1   110   209   318   209   318 0.96 Glycosyl hydrolases family 2
PolyA_pol            PF01743.15   126 seq1132_BIOID50641   -            412   2.6e-28   98.6   0.0   1   1   1.3e-31   6.1e-28   97.4   0.0     1   126     3   122     3   122 0.88 Poly A polymerase head domain
PolyA_pol_RNAbd      PF12627.2     64 seq1132_BIOID50641   -            412   5.3e-17   61.0   0.1   1   1   3.3e-20   1.5e-16   59.5   0.1     1    62   149   212   149   214 0.97 Probable RNA and SrmB- binding site of polymerase A
HD                   PF01966.17   122 seq1132_BIOID50641   -            412   4.3e-13   49.2   0.1   1   1   5.7e-16   2.6e-12   46.6   0.0     2   121   229   328   228   329 0.96 HD domain
Lactamase_B_2        PF12706.2    194 seq1133_BIOID50641   -            356   4.1e-24   85.0   0.3   1   1   7.5e-28   5.1e-24   84.7   0.2     2   194    59   284    58   284 0.80 Beta-lactamase superfamily domain
Lactamase_B_3        PF13483.1    163 seq1133_BIOID50641   -            356   5.9e-17   61.7   0.1   1   1   1.2e-20   8.3e-17   61.2   0.0     4   163    44   283    42   283 0.86 Beta-lactamase superfamily domain
Phage_lysis          PF03245.8    125 seq1134_BIOID50641   -            145   3.2e-43  146.5   7.0   1   1   2.8e-47   3.9e-43  146.3   4.8     9   125    30   144    23   144 0.93 Bacteriophage lysis protein
LysR_substrate       PF03466.15   209 seq1136_BIOID50641   -            324   1.8e-44  151.2   0.0   1   1   3.5e-48   2.4e-44  150.8   0.0     5   206    92   293    90   296 0.96 LysR substrate binding domain
HTH_1                PF00126.22    60 seq1136_BIOID50641   -            324   5.4e-16   57.9   0.0   1   1   1.4e-19   9.6e-16   57.1   0.0     1    60     3    64     3    64 0.97 Bacterial regulatory helix-turn-helix protein, lysR family
Nuc_H_symport        PF03825.11   400 seq1140_BIOID50641   -            425  6.1e-185  614.5  32.1   1   1    1e-188  6.9e-185  614.3  22.3     1   400     1   405     1   405 0.99 Nucleoside H+ symporter
MFS_1                PF07690.11   354 seq1140_BIOID50641   -            425   1.8e-16   59.7  44.1   1   1   2.7e-20   1.8e-16   59.7  30.5     2   353     8   353     7   354 0.78 Major Facilitator Superfamily
Metallophos          PF00149.23   201 seq1141_BIOID50641   -            280   1.1e-20   73.7   0.0   1   1   9.4e-25   1.3e-20   73.6   0.0     4   170     4   133     1   243 0.86 Calcineurin-like phosphoesterase
H2TH                 PF06831.9     93 seq1142_BIOID50641   -            263   3.5e-18   65.0   0.0   1   1   1.4e-21   6.4e-18   64.1   0.0     1    77   126   205   126   215 0.85 Formamidopyrimidine-DNA glycosylase H2TH domain
Fapy_DNA_glyco       PF01149.19   116 seq1142_BIOID50641   -            263   7.7e-15   55.1   0.0   1   1     3e-18   1.4e-14   54.3   0.0     1   106     2   104     2   110 0.88 Formamidopyrimidine-DNA glycosylase N-terminal domain
zf-FPG_IleRS         PF06827.9     30 seq1142_BIOID50641   -            263   6.9e-07   28.6   2.7   1   1   2.8e-10   1.3e-06   27.8   1.9     1    29   235   263   235   263 0.97 Zinc finger found in FPG and IleRS
Sigma54_activat      PF00158.21   168 seq1144_BIOID50641   -            504   2.5e-67  225.4   0.0   1   1   3.1e-70     6e-67  224.2   0.0     2   167   188   353   187   354 0.98 Sigma-54 interaction domain
GAF_2                PF13185.1    148 seq1144_BIOID50641   -            504   8.6e-10   39.1   2.2   1   1   2.5e-12   4.9e-09   36.7   0.2     9   143    26   156    22   158 0.80 GAF domain
GAF                  PF01590.21   154 seq1144_BIOID50641   -            504   9.4e-10   38.7   0.2   1   1   1.2e-12   2.3e-09   37.4   0.1     4   148    23   154    21   157 0.83 GAF domain
GAF_3                PF13492.1    129 seq1144_BIOID50641   -            504   1.6e-08   34.6   0.4   1   1   1.1e-10   2.1e-07   31.0   0.1     6   121    25   154    21   159 0.81 GAF domain
Mg_chelatase         PF01078.16   207 seq1144_BIOID50641   -            504   4.7e-08   32.3   0.2   1   1   9.8e-09   1.9e-05   23.8   0.2     7   155   193   326   190   330 0.72 Magnesium chelatase, subunit ChlI
AAA                  PF00004.24   132 seq1144_BIOID50641   -            504   5.6e-06   26.4   0.0   1   1   6.4e-09   1.3e-05   25.3   0.0     1   126   211   342   211   348 0.74 ATPase family associated with various cellular activities (AAA)
AAA_5                PF07728.9    139 seq1144_BIOID50641   -            504   4.2e-06   26.4   0.0   1   1   4.7e-09   9.2e-06   25.3   0.0     1   123   210   329   210   340 0.79 AAA domain (dynein-related subfamily)
MalM                 PF07148.7    136 seq1146_BIOID50641   -            309   2.3e-50  169.4   0.1   1   1   2.5e-54   3.4e-50  168.9   0.0     2   136    78   213    77   213 0.98 Maltose operon periplasmic protein precursor (MalM)
ABC_tran             PF00005.22   118 seq1147_BIOID50641   -            255   7.7e-21   74.5   0.0   1   1   2.5e-24   1.1e-20   73.9   0.0     1   118    42   167    42   167 0.95 ABC transporter
AAA_29               PF13555.1     62 seq1147_BIOID50641   -            255   6.8e-08   31.8   0.1   1   1   3.6e-11   1.6e-07   30.6   0.1    21    54    26    59    17    62 0.86 P-loop containing region of AAA domain
UbiA                 PF01040.13   257 seq1149_BIOID50641   -            308   7.6e-37  126.7  21.2   1   1   7.3e-41     1e-36  126.4  14.7     1   225    21   273    21   306 0.76 UbiA prenyltransferase family
SpoU_methylase       PF00588.14   142 seq1150_BIOID50641   -            157   2.4e-34  118.0   0.0   1   1     2e-38   2.7e-34  117.9   0.0     1   142     1   142     1   142 0.95 SpoU rRNA Methylase family
GGDEF                PF00990.16   161 seq1151_BIOID50641   -            556   6.1e-39  133.0   0.3   1   1   7.8e-43   1.1e-38  132.2   0.2     3   160   406   554   404   555 0.95 GGDEF domain
MTS_N                PF08468.6    155 seq1152_BIOID50641   -            343   4.1e-62  208.5   0.0   1   1   4.5e-65   5.6e-62  208.0   0.0     1   155     8   162     8   162 1.00 Methyltransferase small domain N-terminal
MTS                  PF05175.9    170 seq1152_BIOID50641   -            343   3.9e-60  201.9   0.0   1   1   5.1e-63   6.4e-60  201.3   0.0     2   170   167   333   166   333 0.99 Methyltransferase small domain
Methyltransf_26      PF13659.1    117 seq1152_BIOID50641   -            343   6.2e-12   45.4   1.1   1   1   6.6e-15   8.2e-12   45.0   0.1     2   111   198   299   197   305 0.82 Methyltransferase domain
Methyltransf_31      PF13847.1    152 seq1152_BIOID50641   -            343   3.8e-11   42.6   0.0   1   1   4.5e-14   5.6e-11   42.1   0.0     4   111   197   304   194   338 0.87 Methyltransferase domain
Methyltransf_18      PF12847.2    112 seq1152_BIOID50641   -            343   7.6e-10   39.2   0.0   1   1   1.4e-12   1.7e-09   38.1   0.0     3   109   198   301   196   304 0.82 Methyltransferase domain
Methyltransf_12      PF08242.7     99 seq1152_BIOID50641   -            343   1.4e-08   34.9   0.0   1   1   2.7e-11   3.4e-08   33.7   0.0     1    99   201   299   201   299 0.86 Methyltransferase domain
PrmA                 PF06325.8    295 seq1152_BIOID50641   -            343   5.8e-08   32.0   0.0   1   1   7.3e-11     9e-08   31.4   0.0   161   232   196   268   185   269 0.85 Ribosomal protein L11 methyltransferase (PrmA)
Methyltransf_11      PF08241.7     95 seq1152_BIOID50641   -            343   1.4e-07   31.7   0.0   1   1   2.2e-10   2.7e-07   30.8   0.0     1    94   201   300   201   301 0.88 Methyltransferase domain
Methyltransf_25      PF13649.1    101 seq1152_BIOID50641   -            343   1.2e-06   28.6   0.2   1   1   4.8e-09     6e-06   26.4   0.0     1   101   200   297   200   297 0.86 Methyltransferase domain
Toxin_YhaV           PF11663.3    141 seq1154_BIOID50641   -            154   1.3e-60  203.0   0.1   1   1   1.1e-64   1.5e-60  202.9   0.1     2   140    12   152    11   153 0.98 Toxin with endonuclease activity YhaV
EamA                 PF00892.15   126 seq1155_BIOID50641   -            324   2.6e-13   49.9  26.7   1   1   5.2e-14   3.6e-10   39.8   3.9     1   114    16   128    16   144 0.86 EamA-like transporter family
EmrE                 PF13536.1    113 seq1155_BIOID50641   -            324     3e-07   30.5   4.3   1   1   4.4e-11     3e-07   30.5   3.0     4   111    40   149    37   151 0.78 Multidrug resistance efflux transporter
NUDIX                PF00293.23   135 seq1156_BIOID50641   -            176   2.7e-25   88.4   0.1   1   1   2.4e-29   3.3e-25   88.1   0.0     1   134     7   149     7   150 0.96 NUDIX domain
DUF2531              PF10748.4    133 seq1157_BIOID50641   -            134     6e-64  213.0   2.1   1   1   4.9e-68   6.6e-64  212.9   1.5     2   133     3   134     2   134 0.99 Protein of unknown function (DUF2531)
DUF494               PF04361.8    155 seq1158_BIOID50641   -            157   2.9e-64  215.2   4.2   1   1   2.4e-68   3.3e-64  215.1   2.9     1   155     1   157     1   157 0.98 Protein of unknown function (DUF494)
Aminotran_1_2        PF00155.16   363 seq1160_BIOID50641   -            390   7.8e-60  202.6   0.0   1   1   6.5e-64   8.8e-60  202.4   0.0     3   360    30   379    28   382 0.94 Aminotransferase class I and II
Peptidase_U32        PF01136.14   233 seq1162_BIOID50641   -            340   5.6e-62  208.5   0.0   1   1   5.3e-66   7.2e-62  208.2   0.0     3   232    85   339    83   340 0.94 Peptidase family U32
Flavodoxin_5         PF12724.2    143 seq1164_BIOID50641   -            181   1.8e-51  173.8   0.0   1   1   2.4e-55   3.3e-51  172.9   0.0     1   142     4   152     4   153 0.95 Flavodoxin domain
Rz1                  PF06085.6     40 seq1165_BIOID50641   -             52   8.9e-19   66.5   1.5   1   1   7.5e-23     1e-18   66.3   1.0     1    40    11    49    11    49 0.96 Lipoprotein Rz1 precursor
Nramp                PF01566.13   357 seq1166_BIOID50641   -            412    3e-127  424.1  30.6   1   1  3.3e-131  4.6e-127  423.5  21.2     1   357    38   384    38   384 0.98 Natural resistance-associated macrophage protein
Thioredoxin_2        PF13098.1    112 seq1167_BIOID50641   -            236   3.1e-24   85.2   0.0   1   1   1.6e-27   5.3e-24   84.4   0.0     3   112   104   226   101   226 0.74 Thioredoxin-like domain
DsbC_N               PF10411.4     57 seq1167_BIOID50641   -            236   7.4e-17   60.2   0.1   1   1   5.4e-20   1.8e-16   58.9   0.0     1    56    25    77    25    78 0.96 Disulfide bond isomerase protein N-terminus
MerR_1               PF13411.1     69 seq1168_BIOID50641   -            135   8.7e-20   70.1   0.4   1   1     4e-23   1.8e-19   69.1   0.0     1    66     1    67     1    69 0.94 MerR HTH family regulatory protein
MerR-DNA-bind        PF09278.6     65 seq1168_BIOID50641   -            135   1.9e-16   60.1   2.6   1   1   6.1e-20   2.8e-16   59.5   1.8     2    65    45   108    44   108 0.96 MerR, DNA binding
MerR                 PF00376.18    38 seq1168_BIOID50641   -            135   2.7e-16   58.6   0.1   1   1   1.1e-19   5.2e-16   57.8   0.0     1    38     2    39     2    39 0.98 MerR family regulatory protein
Glyco_hydro_3        PF00933.16   299 seq1169_BIOID50641   -            765   3.2e-87  292.1   0.0   1   1   1.2e-90   5.4e-87  291.4   0.0     1   298    46   351    46   352 0.98 Glycosyl hydrolase family 3 N terminal domain
Glyco_hydro_3_C      PF01915.17   227 seq1169_BIOID50641   -            765   5.4e-69  232.0   0.7   1   1   2.5e-72   1.2e-68  230.9   0.5     1   227   395   650   395   650 0.94 Glycosyl hydrolase family 3 C-terminal domain
Fn3-like             PF14310.1     71 seq1169_BIOID50641   -            765   2.4e-23   81.7   0.0   1   1   1.1e-26   4.8e-23   80.7   0.0     2    71   686   754   685   754 0.98 Fibronectin type III-like domain
AA_kinase            PF00696.23   241 seq1172_BIOID50641   -            297   7.1e-25   87.8   0.0   1   1   1.2e-28   1.7e-24   86.5   0.0     1   239     2   277     2   279 0.79 Amino acid kinase family
ABC_tran             PF00005.22   118 seq1173_BIOID50641   -            360   2.2e-22   79.5   0.0   1   1   1.8e-25   6.1e-22   78.0   0.0     1   117    48   166    48   167 0.91 ABC transporter
TOBE_2               PF08402.5     75 seq1173_BIOID50641   -            360   6.2e-09   35.6   0.1   1   1   7.6e-12   2.6e-08   33.6   0.0     1    75   282   352   282   352 0.92 TOBE domain
DUF3702              PF12486.3    148 seq1175_BIOID50641   -            450   2.6e-44  150.3  13.4   1   1   1.1e-47   7.7e-44  148.8   9.3     1   148   292   436   292   436 0.99 ImpA domain protein
ImpA-rel_N           PF06812.7     62 seq1175_BIOID50641   -            450   9.2e-21   73.2   1.1   1   1     3e-24   2.1e-20   72.1   0.2     1    60    41   100    41   102 0.98 ImpA-related N-terminal
ABC_tran             PF00005.22   118 seq1176_BIOID50641   -            233     2e-27   95.7   0.0   1   1   4.9e-31   3.4e-27   95.0   0.0     1   117    49   173    49   174 0.94 ABC transporter
AAA_21               PF13304.1    303 seq1176_BIOID50641   -            233   1.6e-11   44.6   0.1   1   1   5.4e-13   3.7e-09   36.8   0.1     1   299    37   206    37   210 0.74 AAA domain
SecD-TM1             PF13721.1    101 seq1177_BIOID50641   -            127   2.9e-16   59.4   0.0   1   1   2.8e-20   3.8e-16   59.0   0.0    11   101    17   105     8   105 0.91 SecD export protein N-terminal TM region
NrfD                 PF03916.9    313 seq1178_BIOID50641   -            318  6.2e-112  373.9  32.3   1   1  5.1e-116  6.9e-112  373.7  22.4     2   313     5   318     4   318 0.99 Polysulphide reductase, NrfD
FtsK_SpoIIIE         PF01580.13   205 seq1179_BIOID50641   -           1368     4e-74  248.3   0.1   1   1   1.9e-77   6.3e-74  247.7   0.1     2   205   987  1200   986  1200 0.98 FtsK/SpoIIIE family
DUF4117              PF13491.1    171 seq1179_BIOID50641   -           1368   3.5e-41  140.3  17.3   1   1   1.5e-44     5e-41  139.8  12.0     2   171    20   191    19   191 0.95 Domain of unknown function (DUF4117)
Ftsk_gamma           PF09397.5     67 seq1179_BIOID50641   -           1368   4.1e-30  103.1   0.0   1   1   2.7e-33   9.1e-30  102.0   0.0     2    65  1301  1364  1300  1366 0.96 Ftsk gamma domain
NUDIX                PF00293.23   135 seq1182_BIOID50641   -            257   1.9e-21   75.9   0.1   1   1   1.3e-24     6e-21   74.3   0.0     6   125   132   240   127   249 0.90 NUDIX domain
zf-NADH-PPase        PF09297.6     32 seq1182_BIOID50641   -            257   2.8e-10   39.4   5.4   1   1     1e-13   4.8e-10   38.6   3.8     1    32    93   124    93   124 0.98 NADH pyrophosphatase zinc ribbon domain
NUDIX-like           PF09296.6     98 seq1182_BIOID50641   -            257   3.7e-06   27.0   0.1   1   1   1.6e-09   7.3e-06   26.1   0.1     2    97    11    90    10    91 0.96 NADH pyrophosphatase-like rudimentary NUDIX domain
DUF4156              PF13698.1     93 seq1184_BIOID50641   -            128   4.7e-32  109.6   0.1   1   1   4.3e-36   5.9e-32  109.2   0.0     2    93    34   126    33   126 0.98 Domain of unknown function (DUF4156)
Lipocalin_2          PF08212.7    143 seq1185_BIOID50641   -            177   3.8e-53  179.0   0.0   1   1   6.4e-57   4.4e-53  178.8   0.0     1   143    34   174    34   174 0.98 Lipocalin-like domain
Lipocalin            PF00061.18   144 seq1185_BIOID50641   -            177   9.2e-08   32.0   0.0   1   1   1.9e-11   1.3e-07   31.6   0.0     2   137    41   169    40   174 0.84 Lipocalin / cytosolic fatty-acid binding protein family
KOW                  PF00467.24    32 seq1186_BIOID50641   -            104   4.4e-06   25.9   3.9   1   1   7.1e-10   9.8e-06   24.8   2.7     2    32     8    37     7    37 0.93 KOW motif
HTH_1                PF00126.22    60 seq1187_BIOID50641   -            300   1.2e-19   69.7   0.0   1   1   3.6e-23   2.4e-19   68.6   0.0     1    59    12    70    12    71 0.97 Bacterial regulatory helix-turn-helix protein, lysR family
LysR_substrate       PF03466.15   209 seq1187_BIOID50641   -            300   9.3e-10   37.8   0.0   1   1   1.8e-13   1.3e-09   37.4   0.0    41   207   134   299   116   300 0.89 LysR substrate binding domain
MFS_2                PF13347.1    427 seq1188_BIOID50641   -            473  1.2e-108  363.1  43.1   1   1    1e-112  1.4e-108  362.9  29.9     3   426     8   436     6   437 0.97 MFS/sugar transport protein
Exo_endo_phos        PF03372.18   251 seq1189_BIOID50641   -            272     2e-26   93.3   0.0   1   1   1.7e-30   2.3e-26   93.0   0.0     1   251     8   263     8   263 0.80 Endonuclease/Exonuclease/phosphatase family
DUF905               PF06006.7     71 seq1192_BIOID50641   -             77   1.3e-34  117.2   0.0   1   1   1.1e-38   1.5e-34  117.0   0.0     2    71     7    76     6    76 0.97 Bacterial protein of unknown function (DUF905)
NLPC_P60             PF00877.14   105 seq1193_BIOID50641   -            257   5.4e-31  106.4   0.0   1   1   1.4e-34   9.7e-31  105.5   0.0     1   105   139   249   139   249 0.98 NlpC/P60 family
MFS_1                PF07690.11   354 seq1194_BIOID50641   -            463   1.3e-16   60.2  60.6   1   1   9.3e-21   1.3e-16   60.2  42.0     2   354    45   422    44   422 0.77 Major Facilitator Superfamily
TatC                 PF00902.13   215 seq1195_BIOID50641   -            258     3e-68  229.3  21.2   1   1   3.1e-72   4.2e-68  228.8  14.7     2   215    11   221    10   221 0.99 Sec-independent protein translocase protein (TatC)
FAD_binding_3        PF01494.14   356 seq1196_BIOID50641   -            554     1e-82  277.9   0.0   1   1   1.9e-86   1.3e-82  277.5   0.0     2   355    16   352    15   353 0.95 FAD binding domain
NusA_N               PF08529.6    122 seq1197_BIOID50641   -            495   1.2e-42  144.5   7.5   1   1   5.9e-46   2.7e-42  143.5   5.2     1   121     4   124     4   125 0.99 NusA N-terminal domain
KH_5                 PF13184.1     69 seq1197_BIOID50641   -            495   3.3e-28   97.1   1.4   1   1   1.8e-30   8.3e-27   92.6   0.1     1    67   230   296   230   298 0.98 NusA-like KH domain
S1                   PF00575.18    74 seq1197_BIOID50641   -            495     1e-11   44.6   0.4   1   1   8.9e-15     4e-11   42.7   0.0     2    72   132   196   131   198 0.96 S1 RNA binding domain
SseB                 PF07179.7    263 seq1199_BIOID50641   -            258  4.2e-139  461.8   0.1   1   1  3.4e-143  4.7e-139  461.6   0.0     1   263     1   258     1   258 0.99 SseB protein
SpoU_methylase       PF00588.14   142 seq1200_BIOID50641   -            370   7.3e-29  100.3   0.0   1   1   1.6e-32   1.1e-28   99.7   0.0     3   141   224   361   222   362 0.95 SpoU rRNA Methylase family
SpoU_sub_bind        PF08032.7     76 seq1200_BIOID50641   -            370   3.1e-12   46.3   0.0   1   1     1e-15     7e-12   45.2   0.0     2    73   135   206   134   209 0.96 RNA 2'-O ribose methyltransferase substrate binding
Secretin             PF00263.16   165 seq1201_BIOID50641   -            412   2.2e-45  153.9   0.2   1   1   1.1e-48   5.1e-45  152.6   0.2     1   164   250   409   250   410 0.93 Bacterial type II and III secretion system protein
Secretin_N           PF03958.12    82 seq1201_BIOID50641   -            412   4.7e-11   42.5   0.3   1   1   5.3e-14   2.4e-10   40.3   0.0     2    81   120   179   119   180 0.96 Bacterial type II/III secretion system short domain
STN                  PF07660.9     52 seq1201_BIOID50641   -            412   5.4e-08   32.1   0.2   1   1   2.4e-09   1.1e-05   24.7   0.0     2    47    47    89    46    91 0.89 Secretin and TonB N terminus short domain
SulA                 PF03846.9    119 seq1202_BIOID50641   -            169   2.2e-63  211.1   4.5   1   1   2.2e-67     3e-63  210.7   3.1     2   118     3   119     2   120 0.99 Cell division inhibitor SulA
Asparaginase_2       PF01112.13   319 seq1203_BIOID50641   -            321  3.1e-125  417.0   2.9   1   1  2.8e-129  3.8e-125  416.7   2.0     2   315     3   315     2   317 0.99 Asparaginase
SirA                 PF01206.12    70 seq1205_BIOID50641   -             77   2.7e-20   71.6   0.0   1   1   2.2e-24   2.9e-20   71.5   0.0     2    70     9    77     8    77 0.98 SirA-like protein
Sugar_tr             PF00083.19   451 seq1206_BIOID50641   -            440   1.9e-35  122.2  33.9   1   2   1.1e-31   7.8e-28   97.1   5.7     2   203    23   232    22   236 0.89 Sugar (and other) transporter
Sugar_tr             PF00083.19   451 seq1206_BIOID50641   -            440   1.9e-35  122.2  33.9   2   2   4.1e-12   2.8e-08   32.6  11.9   241   443   239   439   225   440 0.69 Sugar (and other) transporter
MFS_1                PF07690.11   354 seq1206_BIOID50641   -            440     3e-29  101.7  61.5   1   2   4.8e-21   3.3e-17   62.1  18.9     2   239    28   275    27   287 0.71 Major Facilitator Superfamily
MFS_1                PF07690.11   354 seq1206_BIOID50641   -            440     3e-29  101.7  61.5   2   2   9.5e-16   6.5e-12   44.7  19.8    27   176   283   435   271   440 0.81 Major Facilitator Superfamily
60KD_IMP             PF02096.15   196 seq1208_BIOID50641   -            548   3.4e-67  225.7  14.3   1   1   2.5e-71   3.4e-67  225.7   9.9     1   193   352   533   352   536 0.94 60Kd inner membrane protein
SBP_bac_5            PF00496.17   374 seq1209_BIOID50641   -            558   4.4e-87  292.2   9.8   1   1   4.8e-91   6.5e-87  291.6   6.8     3   373    98   478    96   479 0.92 Bacterial extracellular solute-binding proteins, family 5 Middle
HTH_18               PF12833.2     81 seq1210_BIOID50641   -            129   1.1e-19   70.2   0.3   1   1   2.1e-23   1.4e-19   69.8   0.2     2    79    34   110    33   112 0.96 Helix-turn-helix domain
HTH_AraC             PF00165.18    42 seq1210_BIOID50641   -            129   5.4e-18   64.0   0.2   1   2     2e-09   1.4e-05   24.6   0.0     1    42    20    61    20    61 0.97 Bacterial regulatory helix-turn-helix proteins, AraC family
HTH_AraC             PF00165.18    42 seq1210_BIOID50641   -            129   5.4e-18   64.0   0.2   2   2     2e-13   1.4e-09   37.3   0.0     2    41    73   110    68   111 0.93 Bacterial regulatory helix-turn-helix proteins, AraC family
OMPdecase            PF00215.19   226 seq1212_BIOID50641   -            220   2.8e-29  102.0   0.3   1   1   2.3e-33   3.2e-29  101.8   0.2     2   224     5   205     4   207 0.94 Orotidine 5'-phosphate decarboxylase / HUMPS family
Hydrolase_6          PF13344.1    101 seq1214_BIOID50641   -            250   5.2e-23   80.7   0.0   1   1     3e-26     1e-22   79.7   0.0     1   101     6   105     6   105 0.98 Haloacid dehalogenase-like hydrolase
Hydrolase_like       PF13242.1     75 seq1214_BIOID50641   -            250   2.4e-19   68.6   0.0   1   1   2.4e-22   8.1e-19   67.0   0.0     2    74   174   246   173   247 0.97 HAD-hyrolase-like
HAD_2                PF13419.1    176 seq1214_BIOID50641   -            250   2.8e-10   40.6   0.0   1   1   3.2e-08   0.00011   22.4   0.0   131   176   174   220   136   220 0.90 Haloacid dehalogenase-like hydrolase
Hydrolase            PF00702.21   204 seq1214_BIOID50641   -            250   1.7e-09   38.4   0.0   1   1   4.2e-11   1.4e-07   32.1   0.0     1   204     3   214     3   214 0.62 haloacid dehalogenase-like hydrolase
Methyltransf_4       PF02390.12   197 seq1216_BIOID50641   -            239   1.8e-65  219.5   0.0   1   1   1.6e-69   2.2e-65  219.3   0.0     5   197    49   238    42   238 0.97 Putative methyltransferase
Peptidase_M15        PF01427.12   198 seq1217_BIOID50641   -            193   2.7e-75  252.2   0.0   1   1   5.8e-79     4e-75  251.6   0.0     2   197     4   186     3   187 0.98 D-ala-D-ala dipeptidase
VanY                 PF02557.12   132 seq1217_BIOID50641   -            193     4e-10   39.5   0.0   1   1   8.9e-14   6.1e-10   38.9   0.0     4   128    42   167    39   171 0.87 D-alanyl-D-alanine carboxypeptidase
DUF1342              PF07072.6    211 seq1218_BIOID50641   -            247   6.4e-76  254.5   0.3   1   1   5.3e-80   7.3e-76  254.3   0.2     1   211    19   225    19   225 0.99 Protein of unknown function (DUF1342)
ORF11CD3             PF10549.4     57 seq1219_BIOID50641   -            184   1.8e-27   94.6   0.3   1   1   5.9e-31     4e-27   93.5   0.2     2    57   126   182   125   182 0.98 ORF11CD3 domain
Phage_pRha           PF09669.5     92 seq1219_BIOID50641   -            184   9.8e-26   89.8   1.3   1   1   1.4e-29   9.8e-26   89.8   0.9     1    91    34   120    34   121 0.92 Phage regulatory protein Rha (Phage_pRha)
Ribonuc_L-PSP        PF01042.16   121 seq1220_BIOID50641   -            115   3.4e-28   97.7   0.5   1   1   2.7e-32   3.7e-28   97.5   0.4     2   121     4   115     3   115 0.96 Endoribonuclease L-PSP
Ribosomal_L13        PF00572.13   128 seq1221_BIOID50641   -            147   4.8e-55  184.9   0.3   1   1   4.1e-59   5.6e-55  184.7   0.2     1   127    20   146    20   147 0.99 Ribosomal protein L13
Sod_Fe_C             PF02777.13   106 seq1222_BIOID50641   -            193   1.9e-45  152.9   1.9   1   1   1.5e-48     1e-44  150.5   0.1     1   105    87   190    87   191 0.98 Iron/manganese superoxide dismutases, C-terminal domain
Sod_Fe_N             PF00081.17    82 seq1222_BIOID50641   -            193     3e-35  120.2   0.6   1   1   7.4e-39   5.1e-35  119.5   0.4     1    82     2    82     2    82 0.98 Iron/manganese superoxide dismutases, alpha-hairpin domain
Peptidase_S11        PF00768.15   241 seq1223_BIOID50641   -            403  6.1e-100  333.3   0.1   1   1  1.8e-103    8e-100  332.9   0.0     4   240    38   272    35   273 0.98 D-alanyl-D-alanine carboxypeptidase
PBP5_C               PF07943.8     91 seq1223_BIOID50641   -            403   2.6e-25   88.1   0.0   1   1   9.9e-29   4.5e-25   87.3   0.0     1    91   292   383   292   383 0.99 Penicillin-binding protein 5, C-terminal domain
Beta-lactamase2      PF13354.1    197 seq1223_BIOID50641   -            403   2.6e-08   33.4   0.0   1   1   7.9e-12   3.6e-08   32.9   0.0     2   141    55   206    54   249 0.81 Beta-lactamase enzyme family
T2SE                 PF00437.15   272 seq1226_BIOID50641   -            326   2.1e-41  141.5   0.0   1   1   5.4e-45   3.7e-41  140.7   0.0    74   265    73   260    40   266 0.83 Type II/IV secretion system protein
zf-C4_Topoisom       PF01396.14    39 seq1227_BIOID50641   -            180   3.7e-53  176.6  21.2   1   3     1e-19   6.9e-16   57.3   1.0     2    38    13    49    12    50 0.95 Topoisomerase DNA binding C4 zinc finger
zf-C4_Topoisom       PF01396.14    39 seq1227_BIOID50641   -            180   3.7e-53  176.6  21.2   2   3   3.8e-22   2.6e-18   65.0   0.4     2    38    62    98    61    99 0.93 Topoisomerase DNA binding C4 zinc finger
zf-C4_Topoisom       PF01396.14    39 seq1227_BIOID50641   -            180   3.7e-53  176.6  21.2   3   3   3.5e-19   2.4e-15   55.6   0.8     2    38   104   142   103   143 0.95 Topoisomerase DNA binding C4 zinc finger
Ribosomal_L5_C       PF00673.16    95 seq1228_BIOID50641   -            179   3.2e-42  142.0   0.0   1   1   7.3e-46     5e-42  141.4   0.0     1    94    84   177    84   178 0.99 ribosomal L5P family C-terminus
Ribosomal_L5         PF00281.14    56 seq1228_BIOID50641   -            179   2.8e-25   87.7   0.1   1   1   7.4e-29     5e-25   86.9   0.0     1    56    24    80    23    80 0.98 Ribosomal protein L5
Fimbrial             PF00419.15   145 seq1229_BIOID50641   -            202   9.3e-15   54.9   9.8   1   1   8.5e-19   1.2e-14   54.6   6.8     2   145    39   202    38   202 0.80 Fimbrial protein
MetJ                 PF01340.15   104 seq1230_BIOID50641   -            105   9.5e-70  230.8   0.1   1   1   7.7e-74     1e-69  230.6   0.1     1   104     2   105     2   105 1.00 Met Apo-repressor, MetJ
Response_reg         PF00072.19   112 seq1231_BIOID50641   -            225   1.6e-29  102.0   0.0   1   1   3.4e-33   2.3e-29  101.5   0.0     1   111     4   112     4   113 0.98 Response regulator receiver domain
Trans_reg_C          PF00486.23    77 seq1231_BIOID50641   -            225   2.1e-22   78.7   0.0   1   1   6.4e-26   4.4e-22   77.6   0.0     2    77   148   223   146   223 0.97 Transcriptional regulatory protein, C terminal
PEP-utilizers_C      PF02896.13   294 seq1233_BIOID50641   -            748  3.2e-107  357.6   0.0   1   1    2e-110  4.7e-107  357.1   0.0     5   293   420   707   416   708 0.98 PEP-utilising enzyme, TIM barrel domain
PEP-utilisers_N      PF05524.8    123 seq1233_BIOID50641   -            748   2.1e-25   88.8   1.6   1   1   2.4e-28   5.5e-25   87.4   1.1     2   123   172   295   171   295 0.96 PEP-utilising enzyme, N-terminal
PEP-utilizers        PF00391.18    81 seq1233_BIOID50641   -            748   1.6e-18   65.9   0.1   1   1   1.7e-21   3.9e-18   64.6   0.1     6    81   316   391   311   391 0.94 PEP-utilising enzyme, mobile domain
GAF                  PF01590.21   154 seq1233_BIOID50641   -            748   2.2e-17   63.4   0.4   1   1   2.9e-20   6.5e-17   61.9   0.1     2   152    18   152    17   154 0.97 GAF domain
GAF_2                PF13185.1    148 seq1233_BIOID50641   -            748   3.9e-14   53.2   0.0   1   1     4e-17     9e-14   52.0   0.0     4   147    18   154    15   155 0.82 GAF domain
GAF_3                PF13492.1    129 seq1233_BIOID50641   -            748   5.4e-10   39.3   0.1   1   1   5.4e-13   1.2e-09   38.1   0.0     3   125    19   152    17   156 0.78 GAF domain
ClpS                 PF02617.12    82 seq1235_BIOID50641   -            106   8.1e-35  118.3   0.1   1   1     7e-39   9.6e-35  118.0   0.1     2    82    23   103    22   103 0.98 ATP-dependent Clp protease adaptor protein ClpS
Sua5_yciO_yrdC       PF01300.13   179 seq1236_BIOID50641   -            206   1.2e-47  161.3   0.0   1   1   1.1e-51   1.4e-47  161.0   0.0     2   179    23   198    22   198 0.95 Telomere recombination
DUF1260              PF06877.6    104 seq1238_BIOID50641   -            138   1.8e-34  118.3   1.1   1   1   1.7e-38   2.3e-34  118.0   0.8     2   104    10   113     9   113 0.98 Protein of unknown function (DUF1260)
PgaD                 PF13994.1    138 seq1239_BIOID50641   -            137   6.1e-31  106.6   5.3   1   1   7.7e-35   1.1e-30  105.8   3.7     1   137     4   126     4   127 0.94 PgaD-like protein
DUF1090              PF06476.7    115 seq1240_BIOID50641   -            127   7.9e-38  128.5  16.9   1   1   7.1e-42   9.8e-38  128.2  11.7     2   114    12   121    10   122 0.92 Protein of unknown function (DUF1090)
BCCT                 PF02028.12   485 seq1241_BIOID50641   -            504    1e-123  413.0  44.0   1   1  8.4e-128  1.1e-123  412.9  30.5     1   484    14   500    14   501 0.98 BCCT family transporter
Response_reg         PF00072.19   112 seq1242_BIOID50641   -            227   7.3e-27   93.4   0.0   1   1   2.1e-30   1.5e-26   92.5   0.0     1   112     3   113     3   113 0.99 Response regulator receiver domain
Trans_reg_C          PF00486.23    77 seq1242_BIOID50641   -            227   6.8e-26   89.8   0.0   1   1   1.7e-29   1.2e-25   89.0   0.0     1    77   146   221   146   221 0.97 Transcriptional regulatory protein, C terminal
5_nucleotid_C        PF02872.13   156 seq1243_BIOID50641   -            550   7.9e-33  113.5   0.5   1   1   2.6e-36   1.8e-32  112.3   0.3     1   155   363   510   363   511 0.95 5'-nucleotidase, C-terminal domain
Metallophos          PF00149.23   201 seq1243_BIOID50641   -            550   1.2e-17   63.9   0.1   1   1   2.4e-21   1.7e-17   63.4   0.1     1   198    34   253    34   256 0.93 Calcineurin-like phosphoesterase
DUF159               PF02586.9    208 seq1244_BIOID50641   -            223   9.2e-47  159.1   0.0   1   1   7.6e-51     1e-46  158.9   0.0     1   207     1   215     1   216 0.90 Uncharacterised ACR, COG2135
IstB_IS21            PF01695.12   178 seq1245_BIOID50641   -            248   9.6e-21   73.8   0.0   1   1     2e-24   1.3e-20   73.3   0.0     5   162    56   218    52   226 0.83 IstB-like ATP binding protein
Bac_DnaA             PF00308.13   219 seq1245_BIOID50641   -            248     2e-08   34.0   0.0   1   1   3.7e-12   2.5e-08   33.7   0.0     4   133    70   199    67   226 0.81 Bacterial dnaA  protein
Acetate_kinase       PF00871.12   388 seq1247_BIOID50641   -            400  1.6e-173  576.5   0.1   1   1  1.3e-177  1.8e-173  576.4   0.0     2   388     6   393     5   393 0.99 Acetokinase family
DUF2824              PF11039.3    151 seq1248_BIOID50641   -            151  1.4e-107  355.9   1.0   1   1  1.1e-111  1.5e-107  355.8   0.7     1   151     1   151     1   151 1.00 Protein of unknown function (DUF2824)
Toxin_15             PF07906.8    284 seq1250_BIOID50641   -            371   1.5e-90  303.4   0.0   1   1   1.4e-94   1.9e-90  303.0   0.0     7   257   121   371   111   371 0.98 ShET2 enterotoxin, N-terminal region
Toprim_N             PF08275.6    128 seq1251_BIOID50641   -            581   1.5e-43  147.6   0.0   1   1   1.3e-46   2.5e-43  146.9   0.0     1   127   126   251   126   252 0.98 DNA primase catalytic core, N-terminal domain
zf-CHC2              PF01807.15    98 seq1251_BIOID50641   -            581   1.8e-40  136.2   0.1   1   1   1.7e-43   3.4e-40  135.4   0.1     3    96     7   100     5   102 0.96 CHC2 zinc finger
DnaG_DnaB_bind       PF08278.6    127 seq1251_BIOID50641   -            581   2.2e-39  134.4   1.3   1   1   2.7e-42   5.3e-39  133.2   0.9     1   127   450   575   450   575 0.99 DNA primase DnaG DnaB-binding
DnaB_bind            PF10410.4     59 seq1251_BIOID50641   -            581   7.1e-18   64.2   0.0   1   1     1e-20     2e-17   62.8   0.0     1    58   368   425   368   426 0.97 DnaB-helicase binding domain of primase
Toprim_4             PF13662.1     81 seq1251_BIOID50641   -            581   5.4e-16   58.2   0.0   1   1   6.5e-19   1.3e-15   57.0   0.0     2    70   260   325   259   335 0.90 Toprim domain
Toprim_2             PF13155.1     95 seq1251_BIOID50641   -            581   3.8e-12   46.2   0.0   1   1   4.4e-15   8.6e-12   45.0   0.0     2    93   263   348   262   350 0.86 Toprim-like
Toprim               PF01751.17    88 seq1251_BIOID50641   -            581     1e-11   44.4   0.0   1   1     1e-14     2e-11   43.4   0.0     2    78   261   331   260   339 0.93 Toprim domain
FMN_red              PF03358.10   152 seq1252_BIOID50641   -            188   6.5e-40  136.0   0.0   1   1   1.2e-43   8.3e-40  135.6   0.0     2   147     6   149     5   153 0.95 NADPH-dependent FMN reductase
Flavodoxin_2         PF02525.12   199 seq1252_BIOID50641   -            188   3.8e-09   36.2   0.0   1   1   7.6e-13   5.2e-09   35.7   0.0     2   136     6   118     5   144 0.73 Flavodoxin-like fold
MarB                 PF13999.1     66 seq1253_BIOID50641   -             72   6.1e-35  118.4   0.5   1   1     5e-39   6.8e-35  118.3   0.3     2    66     6    70     5    70 0.98 MarB protein
DHH                  PF01368.15   137 seq1254_BIOID50641   -            577   3.1e-19   68.8   0.0   1   1   6.6e-23   4.5e-19   68.3   0.0     3   137    69   234    67   234 0.89 DHH family
DHHA1                PF02272.14    68 seq1254_BIOID50641   -            577   6.7e-16   57.6   0.0   1   1   1.9e-19   1.3e-15   56.7   0.0     1    66   382   449   382   451 0.95 DHHA1 domain
LysE                 PF01810.13   191 seq1256_BIOID50641   -            223   1.8e-53  180.5  11.2   1   1   1.6e-57   2.2e-53  180.2   7.8     2   191    29   219    28   219 0.99 LysE type translocator
Flavodoxin_1         PF00258.20   143 seq1257_BIOID50641   -            149   6.7e-25   87.6   0.0   1   1   5.6e-29   7.7e-25   87.4   0.0     1   141     6   138     6   140 0.89 Flavodoxin
MacB_PCD             PF12704.2    232 seq1258_BIOID50641   -            414   1.2e-25   90.4   0.2   1   1   1.7e-29   1.2e-25   90.4   0.1    11   229    26   241    21   244 0.83 MacB-like periplasmic core domain
FtsX                 PF02687.16   121 seq1258_BIOID50641   -            414   1.9e-22   79.1  12.5   1   1   3.4e-26   2.3e-22   78.8   4.5     2   121   274   407   273   407 0.98 FtsX-like permease family
LysR_substrate       PF03466.15   209 seq1261_BIOID50641   -            354   1.4e-33  115.6   0.0   1   1     3e-37     2e-33  115.1   0.0     6   208   148   352   143   353 0.97 LysR substrate binding domain
HTH_1                PF00126.22    60 seq1261_BIOID50641   -            354   6.2e-19   67.3   2.6   1   1   1.9e-22   1.3e-18   66.3   1.8     1    60    60   119    60   119 0.94 Bacterial regulatory helix-turn-helix protein, lysR family
Ribosomal_S9         PF00380.14   121 seq1263_BIOID50641   -            130   1.4e-47  160.8   2.1   1   1   1.1e-51   1.5e-47  160.6   1.5     1   121    10   130    10   130 1.00 Ribosomal protein S9/S16
Isochorismatase      PF00857.15   174 seq1264_BIOID50641   -            231   1.6e-42  145.3   0.0   1   1   1.5e-46   2.1e-42  144.8   0.0     1   173    19   216    19   217 0.97 Isochorismatase family
AAA_2                PF07724.9    171 seq1265_BIOID50641   -            758   2.6e-51  173.8   0.0   1   1   1.5e-50   1.5e-47  161.6   0.0     1   171   486   647   486   647 0.97 AAA domain (Cdc48 subfamily)
ClpB_D2-small        PF10431.4     81 seq1265_BIOID50641   -            758     5e-25   87.1   0.0   1   1   1.5e-27   1.5e-24   85.5   0.0     1    81   653   733   653   733 0.98 C-terminal, D2-small domain, of ClpB protein
AAA                  PF00004.24   132 seq1265_BIOID50641   -            758   1.8e-24   86.3   0.1   1   2   4.1e-16     4e-13   49.5   0.0     2   125   211   342   210   347 0.76 ATPase family associated with various cellular activities (AAA)
AAA                  PF00004.24   132 seq1265_BIOID50641   -            758   1.8e-24   86.3   0.1   2   2   5.9e-11   5.7e-08   32.9   0.0     2   111   492   607   491   621 0.85 ATPase family associated with various cellular activities (AAA)
AAA_5                PF07728.9    139 seq1265_BIOID50641   -            758   4.2e-19   68.5   0.0   1   1   2.9e-16   2.8e-13   49.6   0.0     2   125   491   609   490   619 0.89 AAA domain (dynein-related subfamily)
Clp_N                PF02861.15    53 seq1265_BIOID50641   -            758   2.3e-16   59.3   1.3   1   1     1e-17   9.9e-15   54.1   0.7     1    52    13    62    13    63 0.97 Clp amino terminal domain
AAA_16               PF13191.1    166 seq1265_BIOID50641   -            758   1.7e-13   51.1   6.7   1   1     6e-11   5.9e-08   33.1   0.0     1    95   187   287   187   354 0.79 AAA ATPase domain
Sigma54_activat      PF00158.21   168 seq1265_BIOID50641   -            758   1.3e-12   47.3   0.2   1   2     1e-07   9.8e-05   21.7   0.0     2   105   189   290   188   328 0.85 Sigma-54 interaction domain
Sigma54_activat      PF00158.21   168 seq1265_BIOID50641   -            758   1.3e-12   47.3   0.2   2   2   3.1e-08   3.1e-05   23.4   0.0    22   148   484   612   460   618 0.77 Sigma-54 interaction domain
URO-D                PF01208.12   343 seq1267_BIOID50641   -            354  1.7e-140  467.7   0.0   1   1  1.4e-144  1.9e-140  467.5   0.0     2   342     5   347     4   348 0.98 Uroporphyrinogen decarboxylase (URO-D)
AP_endonuc_2         PF01261.19   211 seq1268_BIOID50641   -            297   7.3e-32  110.2   0.0   1   1   6.6e-36     9e-32  109.9   0.0     3   211    36   245    34   245 0.96 Xylose isomerase-like TIM barrel
SBP_bac_5            PF00496.17   374 seq1269_BIOID50641   -            516     1e-93  314.0   7.5   1   1   1.2e-97   1.6e-93  313.4   5.2     2   371    78   432    77   434 0.97 Bacterial extracellular solute-binding proteins, family 5 Middle
DeoRC                PF00455.17   162 seq1270_BIOID50641   -            251   3.8e-38  130.5   0.0   1   1   1.1e-41   4.8e-38  130.2   0.0     2   161    75   231    74   232 0.97 DeoR C terminal sensor domain
HTH_DeoR             PF08220.7     57 seq1270_BIOID50641   -            251   5.9e-21   73.6   0.6   1   1   4.2e-24   1.9e-20   72.0   0.1     1    57     6    62     6    62 0.98 DeoR-like helix-turn-helix domain
HTH_11               PF08279.7     55 seq1270_BIOID50641   -            251   1.2e-05   24.7   0.4   1   1   6.5e-09     3e-05   23.4   0.0     5    49    10    52     6    55 0.81 HTH domain
BPD_transp_2         PF02653.11   267 seq1273_BIOID50641   -            342   8.4e-46  155.9  43.3   1   1   8.5e-50   1.2e-45  155.5  30.0     5   267    40   301    36   301 0.97 Branched-chain amino acid transport system / permease component
DUF830               PF05708.7    158 seq1274_BIOID50641   -            202   2.5e-45  154.1   0.0   1   1     2e-49   2.8e-45  154.0   0.0     2   157    21   193    20   194 0.97 Orthopoxvirus protein of unknown function (DUF830)
TPP_enzyme_C         PF02775.16   153 seq1275_BIOID50641   -            641   2.5e-42  143.9   2.2   1   1   1.1e-45   5.1e-42  142.9   0.0     2   153   437   596   436   596 0.97 Thiamine pyrophosphate enzyme, C-terminal TPP binding domain
TPP_enzyme_N         PF02776.13   172 seq1275_BIOID50641   -            641   5.8e-34  116.9   0.7   1   1   9.2e-37   4.2e-33  114.1   0.2     1   168     6   195     6   198 0.91 Thiamine pyrophosphate enzyme, N-terminal TPP binding domain
TPP_enzyme_M         PF00205.17   137 seq1275_BIOID50641   -            641   9.9e-28   96.4   0.1   1   1   5.4e-31   2.4e-27   95.2   0.1     2   136   220   352   219   353 0.81 Thiamine pyrophosphate enzyme, central domain
AP_endonuc_2         PF01261.19   211 seq1277_BIOID50641   -            258   6.7e-33  113.6   0.2   1   1   5.9e-37   8.1e-33  113.3   0.1     1   211    21   219    21   219 0.95 Xylose isomerase-like TIM barrel
DUF883               PF05957.8     94 seq1278_BIOID50641   -            101   1.1e-31  108.9   1.7   1   1   9.3e-36   1.3e-31  108.7   1.2     2    94     9   101     8   101 0.99 Bacterial protein of unknown function (DUF883)
Sua5_yciO_yrdC       PF01300.13   179 seq1279_BIOID50641   -            190   4.4e-43  146.4   0.0   1   1   3.6e-47   4.9e-43  146.3   0.0     2   178    16   189    15   190 0.92 Telomere recombination
SIS                  PF01380.17   131 seq1280_BIOID50641   -            298   5.5e-09   35.6   0.0   1   1     8e-13   5.5e-09   35.6   0.0    50   128   128   208   114   211 0.95 SIS domain
SIS_2                PF13580.1    138 seq1280_BIOID50641   -            298   2.1e-07   30.5   1.5   1   1   8.6e-11   5.9e-07   29.1   0.1    20   136    47   164    39   166 0.85 SIS domain
Ribosomal_S14        PF00253.16    55 seq1282_BIOID50641   -            101   9.1e-25   85.7   0.7   1   1     9e-29   1.2e-24   85.2   0.5     1    55    46   100    46   100 0.98 Ribosomal protein S14p/S29e
Peptidase_U32        PF01136.14   233 seq1284_BIOID50641   -            292   1.3e-34  119.0   0.0   1   1   1.2e-38   1.7e-34  118.6   0.0     5   195    82   263    76   287 0.89 Peptidase family U32
DUF469               PF04320.9    101 seq1285_BIOID50641   -            118   1.6e-41  141.0   0.3   1   1   1.4e-45   1.9e-41  140.8   0.2     1   101    17   117    17   117 1.00 Protein with unknown function (DUF469)
Hemerythrin          PF01814.18   132 seq1286_BIOID50641   -            220     1e-28   99.9   0.2   1   1   2.6e-32   1.8e-28   99.2   0.1     2   132    76   216    75   216 0.98 Hemerythrin HHE cation binding domain
ScdA_N               PF04405.9     56 seq1286_BIOID50641   -            220   1.6e-20   72.1   0.0   1   1   3.8e-24   2.6e-20   71.4   0.0     2    55     5    58     4    59 0.97 Domain of Unknown function (DUF542)
DDE_Tnp_1            PF01609.16   211 seq1288_BIOID50641   -            326   1.9e-33  115.6   0.1   1   1   1.4e-36   3.9e-33  114.7   0.0     5   210   138   312   136   313 0.90 Transposase DDE domain
DUF772               PF05598.6     77 seq1288_BIOID50641   -            326     3e-20   71.7   0.3   1   1   2.3e-23   6.3e-20   70.7   0.2     1    77    51   126    51   126 0.99 Transposase domain (DUF772)
DDE_Tnp_1_3          PF13612.1    155 seq1288_BIOID50641   -            326   1.3e-08   34.6   0.0   1   1   9.5e-12   2.6e-08   33.6   0.0     5   151   137   292   134   296 0.75 Transposase DDE domain
DDE_Tnp_1_6          PF13751.1    125 seq1288_BIOID50641   -            326   8.3e-07   28.9   0.2   1   1   8.3e-10   2.3e-06   27.5   0.1    65   123   259   314   244   316 0.79 Transposase DDE domain
OmpA_membrane        PF01389.12   183 seq1289_BIOID50641   -            374   1.2e-75  252.9   1.7   1   1   4.3e-79     2e-75  252.2   0.4     1   183    47   223    47   223 0.97 OmpA-like transmembrane domain
OMP_b-brl            PF13505.1    176 seq1289_BIOID50641   -            374   1.6e-24   86.6   6.7   1   1   3.5e-28   1.6e-24   86.6   4.6     2   176    32   219    31   219 0.81 Outer membrane protein beta-barrel domain
OmpA                 PF00691.15    97 seq1289_BIOID50641   -            374   8.3e-23   80.5   0.0   1   1   4.9e-26   2.2e-22   79.1   0.0     1    95   250   345   250   347 0.96 OmpA family
ADP_ribosyl_GH       PF03747.9    289 seq1291_BIOID50641   -            334   2.2e-62  211.3   2.0   1   1   1.9e-66   2.6e-62  211.1   1.4     1   287     8   303     8   305 0.95 ADP-ribosylglycohydrolase
DUF1889              PF08986.5    119 seq1292_BIOID50641   -            119   4.3e-83  275.2   0.8   1   1   3.5e-87   4.8e-83  275.1   0.6     1   119     1   119     1   119 1.00 Domain of unknown function (DUF1889)
Cytochrom_C_asm      PF01578.15   214 seq1293_BIOID50641   -            552   1.1e-49  168.8  21.0   1   1   7.9e-54   1.1e-49  168.8  14.5     1   212    72   279    72   281 0.97 Cytochrome C assembly protein
DUF329               PF03884.9     57 seq1295_BIOID50641   -             65   2.2e-26   91.0   1.7   1   1     2e-30   2.7e-26   90.7   1.2     2    56     6    62     3    63 0.92 Domain of unknown function (DUF329)
Sulfate_transp       PF00916.15   280 seq1298_BIOID50641   -            559   3.6e-71  239.2  10.3   1   1   7.9e-75   3.6e-71  239.2   7.1     1   279   119   409   119   410 0.96 Sulfate transporter family
Sulfate_tra_GLY      PF13792.1     84 seq1298_BIOID50641   -            559   1.5e-24   85.3   5.5   1   1   3.3e-28   1.5e-24   85.3   3.8     6    82    20    95    12    97 0.96 Sulfate transporter N-terminal domain with GLY motif
STAS                 PF01740.16   117 seq1298_BIOID50641   -            559   5.5e-12   45.0   0.0   1   1   2.1e-15   9.4e-12   44.2   0.0     4   116   453   554   451   555 0.95 STAS domain
Prim_Zn_Ribbon       PF08273.7     40 seq1299_BIOID50641   -            783   7.4e-14   51.4   8.7   1   1   2.9e-17   1.3e-13   50.6   6.0     2    40    35    69    34    69 0.96 Zinc-binding domain of primase-helicase
Toprim_3             PF13362.1     96 seq1299_BIOID50641   -            783   7.2e-12   45.2   0.2   1   1   3.3e-15   1.5e-11   44.2   0.1     2    94   221   322   220   324 0.85 Toprim domain
Toprim_4             PF13662.1     81 seq1299_BIOID50641   -            783   7.5e-10   38.5   0.1   1   1   4.8e-13   2.2e-09   37.0   0.1     2    67   220   296   219   302 0.93 Toprim domain
SNARE_assoc          PF09335.6    123 seq1300_BIOID50641   -            236   4.7e-27   94.5   6.4   1   1   3.4e-31   4.7e-27   94.5   4.4     1   121    63   180    63   182 0.98 SNARE associated Golgi protein
Pili_assembly_N      PF00345.15   122 seq1302_BIOID50641   -            246   8.7e-44  148.1   0.0   1   1   3.4e-47   2.4e-43  146.7   0.0     2   122    27   152    26   152 0.93 Gram-negative pili assembly chaperone, N-terminal domain
Pili_assembly_C      PF02753.12    68 seq1302_BIOID50641   -            246   3.1e-19   68.4   0.1   1   1   8.8e-23     6e-19   67.5   0.1     1    66   175   242   175   244 0.96 Gram-negative pili assembly chaperone, C-terminal domain
DUF3440              PF11922.3    181 seq1303_BIOID50641   -            406   5.8e-56  188.8   0.9   1   2   4.8e-45   2.2e-41  141.3   0.1     1   106   237   344   237   347 0.96 Domain of unknown function (DUF3440)
DUF3440              PF11922.3    181 seq1303_BIOID50641   -            406   5.8e-56  188.8   0.9   2   2   7.5e-16   3.4e-12   46.1   0.0   137   181   346   387   341   387 0.89 Domain of unknown function (DUF3440)
PAPS_reduct          PF01507.14   174 seq1303_BIOID50641   -            406   3.9e-16   59.2   0.1   1   1   5.7e-19   2.6e-15   56.5   0.1     2   163    30   234    29   236 0.78 Phosphoadenosine phosphosulfate reductase family
ABC_tran             PF00005.22   118 seq1306_BIOID50641   -            629   7.3e-41  139.1   0.1   1   2   5.8e-21   7.2e-18   64.9   0.1    24   118    96   203    62   203 0.81 ABC transporter
ABC_tran             PF00005.22   118 seq1306_BIOID50641   -            629   7.3e-41  139.1   0.1   2   2   4.1e-23   5.1e-20   71.8   0.0     1   117   370   497   370   498 0.93 ABC transporter
oligo_HPY            PF08352.7     64 seq1306_BIOID50641   -            629   8.8e-21   73.9   0.4   1   2   8.9e-12   1.1e-08   35.1   0.0     1    33   254   286   254   309 0.88 Oligopeptide/dipeptide transporter, C-terminal region
oligo_HPY            PF08352.7     64 seq1306_BIOID50641   -            629   8.8e-21   73.9   0.4   2   2   3.1e-12   3.8e-09   36.6   0.0     1    33   549   581   549   600 0.85 Oligopeptide/dipeptide transporter, C-terminal region
Glycos_transf_4      PF00953.16   159 seq1307_BIOID50641   -            367   1.1e-28   99.9  21.3   1   1   7.8e-33   1.1e-28   99.9  14.8     3   157    75   233    73   235 0.94 Glycosyl transferase family 4
DUF2560              PF10834.3     80 seq1310_BIOID50641   -             80   5.5e-49  163.9   2.0   1   1   4.4e-53     6e-49  163.8   1.4     1    80     1    80     1    80 1.00 Protein of unknown function (DUF2560)
HATPase_c            PF02518.21   111 seq1311_BIOID50641   -            482   3.6e-25   87.7   0.0   1   1   1.4e-28   6.3e-25   86.9   0.0     1   110   371   480   371   481 0.97 Histidine kinase-, DNA gyrase B-, and HSP90-like ATPase
HisKA                PF00512.20    68 seq1311_BIOID50641   -            482   2.5e-12   46.5   0.9   1   1   1.7e-15   7.9e-12   44.8   0.6     2    67   262   326   261   327 0.96 His Kinase A (phospho-acceptor) domain
HAMP                 PF00672.20    70 seq1311_BIOID50641   -            482     5e-10   39.2   0.1   1   1   1.1e-13     5e-10   39.2   0.1     5    69   191   256   187   257 0.84 HAMP domain
DUF1469              PF07332.6    121 seq1312_BIOID50641   -            134     1e-25   89.6   7.5   1   1   8.4e-30   1.1e-25   89.5   5.2     6   120    19   129    14   130 0.97 Protein of unknown function (DUF1469)
MTS                  PF05175.9    170 seq1314_BIOID50641   -            310   1.3e-20   73.3   0.0   1   1   1.7e-23   2.1e-20   72.7   0.0    31   138   132   260   124   273 0.92 Methyltransferase small domain
Methyltransf_26      PF13659.1    117 seq1314_BIOID50641   -            310   6.9e-19   67.8   0.0   1   1   9.3e-22   1.2e-18   67.1   0.0     2   116   134   263   133   264 0.92 Methyltransferase domain
Methyltransf_31      PF13847.1    152 seq1314_BIOID50641   -            310   4.5e-16   58.6   0.0   1   1   6.3e-19   7.8e-16   57.9   0.0     2   118   131   270   130   294 0.80 Methyltransferase domain
Methyltransf_18      PF12847.2    112 seq1314_BIOID50641   -            310   1.1e-12   48.4   0.0   1   1   1.7e-15   2.1e-12   47.5   0.0     3   110   134   261   132   263 0.82 Methyltransferase domain
PrmA                 PF06325.8    295 seq1314_BIOID50641   -            310   1.3e-08   34.2   0.0   1   1   1.6e-11   1.9e-08   33.6   0.0   159   232   130   207   124   208 0.84 Ribosomal protein L11 methyltransferase (PrmA)
Methyltransf_25      PF13649.1    101 seq1314_BIOID50641   -            310     8e-08   32.4   0.0   1   1   1.3e-10   1.6e-07   31.4   0.0     1    73   136   206   136   256 0.90 Methyltransferase domain
UPF0020              PF01170.13   180 seq1314_BIOID50641   -            310   1.5e-06   27.8   0.0   1   1   2.1e-09   2.6e-06   27.0   0.0    30   117   134   211   123   218 0.84 Putative RNA methylase family UPF0020
Methyltransf_15      PF09445.5    164 seq1314_BIOID50641   -            310   2.1e-06   27.3   0.0   1   1   2.5e-09   3.1e-06   26.7   0.0     3    79   135   209   133   214 0.92 RNA cap guanine-N2 methyltransferase
Met_10               PF02475.11   200 seq1314_BIOID50641   -            310   6.2e-06   25.8   0.0   1   1   8.3e-09     1e-05   25.1   0.0   100   179   131   210   122   222 0.90 Met-10+ like-protein
Ubie_methyltran      PF01209.13   233 seq1314_BIOID50641   -            310   3.3e-05   23.0   0.0   1   1   4.2e-08   5.2e-05   22.3   0.0    45    98   130   182   121   196 0.88 ubiE/COQ5 methyltransferase family
Cons_hypoth95        PF03602.10   183 seq1314_BIOID50641   -            310     7e-05   22.1   0.0   1   1   9.2e-08   0.00011   21.5   0.0    42   128   132   214   116   227 0.81 Conserved hypothetical protein 95
Asn_synthase         PF00733.16   255 seq1316_BIOID50641   -            554   1.1e-76  257.5   0.1   1   1   9.3e-80   2.5e-76  256.4   0.0     1   255   211   450   211   450 0.99 Asparagine synthase
GATase_7             PF13537.1    124 seq1316_BIOID50641   -            554   3.5e-42  142.9   0.0   1   1   2.7e-45   7.4e-42  141.9   0.0     1   123    48   166    48   167 0.96 Glutamine amidotransferase domain
GATase_6             PF13522.1    133 seq1316_BIOID50641   -            554   4.8e-37  126.7   0.0   1   1     5e-40   1.4e-36  125.3   0.0     1   133    33   161    33   161 0.98 Glutamine amidotransferase domain
DUF3700              PF12481.3    228 seq1316_BIOID50641   -            554   5.9e-11   41.8   0.0   1   1     4e-14   1.1e-10   41.0   0.0    83   204    76   193    59   204 0.80 Aluminium induced protein
PALP                 PF00291.20   307 seq1317_BIOID50641   -            514   9.6e-70  235.0   2.1   1   1   1.9e-73   1.3e-69  234.6   1.5     5   307    29   316    25   316 0.91 Pyridoxal-phosphate dependent enzyme
Thr_dehydrat_C       PF00585.13    91 seq1317_BIOID50641   -            514   3.8e-64  212.2   0.0   1   2   3.6e-35   2.4e-31  107.0   0.0     1    91   329   419   329   419 0.98 C-terminal regulatory domain of Threonine dehydratase
Thr_dehydrat_C       PF00585.13    91 seq1317_BIOID50641   -            514   3.8e-64  212.2   0.0   2   2   6.7e-34   4.6e-30  102.9   0.0     2    91   425   512   424   512 0.96 C-terminal regulatory domain of Threonine dehydratase
NDK                  PF00334.14   135 seq1318_BIOID50641   -            143   1.5e-54  183.3   0.0   1   1   1.2e-58   1.7e-54  183.1   0.0     1   134     4   137     4   138 0.99 Nucleoside diphosphate kinase
DUF1627              PF07789.7    155 seq1319_BIOID50641   -            258   3.1e-84  280.0   0.3   1   1   3.5e-88   4.7e-84  279.4   0.1     1   155    93   247    93   247 1.00 Protein of unknown function (DUF1627)
Ribosomal_S8         PF00410.14   129 seq1320_BIOID50641   -            130   2.3e-48  163.1   0.0   1   1   1.8e-52   2.5e-48  163.0   0.0     1   128     5   129     5   130 0.97 Ribosomal protein S8
Gly_transf_sug       PF04488.10   103 seq1321_BIOID50641   -            218   9.5e-11   41.8   0.3   1   1   1.8e-13     8e-10   38.9   0.2     3    98    19    95    17   100 0.70 Glycosyltransferase sugar-binding region containing DXD motif
Caps_synth           PF05704.7    278 seq1321_BIOID50641   -            218   9.7e-11   41.1   0.1   1   1     3e-14   1.4e-10   40.6   0.0    47   160     3   109     1   149 0.86 Capsular polysaccharide synthesis protein
TcdA_TcdB            PF12919.2    514 seq1321_BIOID50641   -            218   7.8e-09   34.4   5.0   1   1   1.8e-11     8e-08   31.0   0.6   206   309    60   150    48   214 0.71 TcdA/TcdB catalytic glycosyltransferase domain
Nol1_Nop2_Fmu        PF01189.12   283 seq1322_BIOID50641   -            481  2.9e-109  364.7   0.0   1   2   2.7e-31   7.4e-28   97.6   0.0    12   177    42   210    31   211 0.88 NOL1/NOP2/sun family
Nol1_Nop2_Fmu        PF01189.12   283 seq1322_BIOID50641   -            481  2.9e-109  364.7   0.0   2   2   8.4e-85   2.3e-81  273.1   0.0     9   282   201   480   201   481 0.99 NOL1/NOP2/sun family
Nol1_Nop2_Fmu_2      PF13636.1    102 seq1322_BIOID50641   -            481   7.3e-23   80.4   0.0   1   1   4.6e-26   1.3e-22   79.7   0.0     3   102   368   470   366   470 0.91 pre-rRNA processing and ribosome biogenesis
Methyltransf_26      PF13659.1    117 seq1322_BIOID50641   -            481   3.2e-07   30.2   0.2   1   1   3.1e-10   8.4e-07   28.9   0.1     2   116   121   249   120   250 0.87 Methyltransferase domain
Methyltransf_18      PF12847.2    112 seq1322_BIOID50641   -            481   5.6e-07   30.0   0.0   1   1   3.8e-10     1e-06   29.1   0.0     3   112   121   249   119   249 0.87 Methyltransferase domain
SecD_SecF            PF02355.11   189 seq1323_BIOID50641   -            323   2.1e-68  229.1  10.7   1   1   4.7e-72   3.2e-68  228.5   7.4     4   188   117   301   114   302 0.97 Protein export membrane protein
Sec_GG               PF07549.9     29 seq1323_BIOID50641   -            323   1.8e-08   33.1   0.1   1   1   7.1e-12   4.9e-08   31.8   0.0     2    27    41    66    40    68 0.90 SecD/SecF GG Motif
Na_Pi_cotrans        PF02690.10   142 seq1325_BIOID50641   -            543   1.6e-44  150.9  30.2   1   2   1.4e-39   9.5e-36  122.5   7.0     1   140    13   148    13   150 0.98 Na+/Pi-cotransporter
Na_Pi_cotrans        PF02690.10   142 seq1325_BIOID50641   -            543   1.6e-44  150.9  30.2   2   2   1.6e-13   1.1e-09   38.0  10.2     1   123   139   265   139   284 0.90 Na+/Pi-cotransporter
HlyD                 PF00529.15   306 seq1326_BIOID50641   -            355   1.1e-39  136.4  25.5   1   1   4.6e-43   1.3e-39  136.2  17.7     2   306    47   339    46   339 0.96 HlyD family secretion protein
HlyD_2               PF12700.2    328 seq1326_BIOID50641   -            355   3.6e-19   68.9   1.7   1   1   1.9e-22   5.1e-19   68.4   1.2    13   239    39   290    37   308 0.78 HlyD family secretion protein
HlyD_3               PF13437.1    105 seq1326_BIOID50641   -            355   5.3e-18   65.1   0.1   1   1   1.8e-16   4.8e-13   49.2   0.0     2    97   214   319   213   326 0.86 HlyD family secretion protein
Biotin_lipoyl_2      PF13533.1     50 seq1326_BIOID50641   -            355     4e-10   39.0   2.9   1   1   1.5e-13     4e-10   39.0   2.0     2    46    47    95    44   110 0.83 Biotin-lipoyl like
Fer4_5               PF12801.2     48 seq1327_BIOID50641   -            357     4e-21   74.4   6.6   1   2   2.7e-17   7.4e-14   51.1   0.3     2    47    97   142    96   143 0.93 4Fe-4S binding domain
Fer4_5               PF12801.2     48 seq1327_BIOID50641   -            357     4e-21   74.4   6.6   2   2   5.7e-12   1.6e-08   34.1   0.7     2    48   201   247   200   247 0.83 4Fe-4S binding domain
Fer4_10              PF13237.1     52 seq1327_BIOID50641   -            357   9.7e-07   28.3  14.3   1   1   3.5e-10   9.7e-07   28.3   9.9     2    52   244   289   243   289 0.94 4Fe-4S dicluster domain
DUF3521              PF12035.3     35 seq1328_BIOID50641   -             46   1.3e-09   37.6   0.4   1   1   1.3e-13   1.8e-09   37.1   0.3     1    35     1    28     1    28 0.99 Protein of unknown function (DUF3521)
Antirestrict         PF03230.8     94 seq1329_BIOID50641   -            161   4.8e-39  132.1   0.2   1   1   4.7e-43   6.4e-39  131.7   0.1     1    94    64   161    64   161 0.98 Antirestriction protein
DUF2618              PF10940.3     40 seq1331_BIOID50641   -             34   3.4e-09   36.1   4.0   1   1   2.5e-13   3.5e-09   36.1   2.8     3    31     5    33     3    34 0.93 Protein of unknown function (DUF2618)
DUF796               PF05638.7    134 seq1332_BIOID50641   -            160   9.1e-31  106.5   0.1   1   1   8.1e-35   1.1e-30  106.2   0.1     1   134     6   145     6   145 0.93 Protein of unknown function (DUF796)
UTRA                 PF07702.8    141 seq1333_BIOID50641   -            238   7.4e-31  106.5   0.0   1   1   3.6e-34   1.2e-30  105.8   0.0     1   140    86   224    86   225 0.98 UTRA domain
GntR                 PF00392.16    64 seq1333_BIOID50641   -            238   9.5e-22   76.1   0.4   1   1   1.1e-24   3.8e-21   74.1   0.0     2    63     3    64     2    65 0.98 Bacterial regulatory proteins, gntR family
HTH_11               PF08279.7     55 seq1333_BIOID50641   -            238   2.4e-06   26.9   0.2   1   1   3.1e-09     1e-05   24.9   0.0    19    45    29    55    28    62 0.88 HTH domain
HTH_DeoR             PF08220.7     57 seq1333_BIOID50641   -            238   3.1e-06   26.5   0.3   1   1   5.6e-09   1.9e-05   23.9   0.0    18    50    29    61    29    68 0.92 DeoR-like helix-turn-helix domain
DUF1398              PF07166.6    125 seq1334_BIOID50641   -            177   3.9e-62  207.6   8.5   1   1   3.7e-66   5.1e-62  207.2   5.9     1   125    44   168    44   168 0.99 Protein of unknown function (DUF1398)
Phage_integrase      PF00589.17   173 seq1336_BIOID50641   -            336   8.1e-28   97.1   0.0   1   1   1.7e-31   1.2e-27   96.5   0.0     2   168   150   319   149   324 0.95 Phage integrase family
Phage_integr_N       PF02899.12    84 seq1336_BIOID50641   -            336   1.9e-06   27.8   0.0   1   1   7.5e-10   5.1e-06   26.4   0.0    13    75    54   115    45   121 0.91 Phage integrase, N-terminal SAM-like domain
CoA_transf_3         PF02515.12   191 seq1338_BIOID50641   -            416     3e-43  147.1   0.0   1   1   3.1e-47   4.3e-43  146.6   0.0     1   147    70   215    70   252 0.96 CoA-transferase family III
SopA                 PF13981.1    135 seq1339_BIOID50641   -            363   6.2e-31  107.0   5.8   1   1     3e-34   1.4e-30  105.9   4.0     3   135   130   263   128   263 0.97 SopA-like central domain
Pentapeptide_4       PF13599.1     78 seq1339_BIOID50641   -            363   1.7e-13   50.0   6.4   1   1   4.6e-17   2.1e-13   49.7   3.4     6    78    11    86     6    96 0.93 Pentapeptide repeats (9 copies)
Tagatose_6_P_K       PF08013.6    424 seq1340_BIOID50641   -            426  7.5e-209  693.3   0.0   1   1  6.2e-213  8.5e-209  693.1   0.0     1   423     1   424     1   425 1.00 Tagatose 6 phosphate kinase
Form_Nir_trans       PF01226.12   250 seq1341_BIOID50641   -            282   4.7e-66  222.1  28.2   1   1   3.8e-70   5.2e-66  221.9  19.6     5   250    16   277    12   277 0.97 Formate/nitrite transporter
Ribonuc_L-PSP        PF01042.16   121 seq1342_BIOID50641   -            128   2.4e-32  111.1   0.0   1   1   2.1e-36   2.9e-32  110.8   0.0     4   120    13   125    10   126 0.97 Endoribonuclease L-PSP
DUF2884              PF11101.3    229 seq1343_BIOID50641   -            239   1.7e-59  200.8   2.3   1   1   1.4e-63     2e-59  200.6   1.6     1   215    24   234    24   239 0.98 Protein of unknown function (DUF2884)
N6_Mtase             PF02384.11   311 seq1344_BIOID50641   -            544   1.5e-60  204.7   0.0   1   1     1e-63   2.8e-60  203.8   0.0     3   309   141   513   139   515 0.93 N-6 DNA Methylase
HsdM_N               PF12161.3    137 seq1344_BIOID50641   -            544   4.6e-14   52.8   0.5   1   1     5e-17   1.4e-13   51.3   0.0     1   137     6   133     6   133 0.85 HsdM N-terminal domain
Methyltransf_26      PF13659.1    117 seq1344_BIOID50641   -            544   1.2e-13   50.9   0.0   1   1     9e-17   2.4e-13   49.9   0.0     2   117   186   355   185   355 0.83 Methyltransferase domain
UPF0020              PF01170.13   180 seq1344_BIOID50641   -            544   5.2e-08   32.5   0.0   1   1   4.3e-11   1.2e-07   31.3   0.0    18   124   172   317   165   337 0.78 Putative RNA methylase family UPF0020
Eco57I               PF07669.6    106 seq1344_BIOID50641   -            544   7.4e-05   22.9   0.0   1   1     6e-08   0.00016   21.8   0.0     3   103   300   405   297   408 0.86 Eco57I restriction-modification methylase
Shikimate_dh_N       PF08501.6     83 seq1345_BIOID50641   -            272   7.1e-24   83.5   0.0   1   1   1.6e-27   1.1e-23   82.9   0.0     1    83     6    88     6    88 0.99 Shikimate dehydrogenase substrate binding domain
Shikimate_DH         PF01488.15   135 seq1345_BIOID50641   -            272   1.2e-14   54.4   0.0   1   1   2.8e-18   1.9e-14   53.7   0.0    12    86   119   191   111   213 0.90 Shikimate / quinate 5-dehydrogenase
Transketolase_N      PF00456.16   333 seq1347_BIOID50641   -            663  2.2e-170  565.7   0.1   1   1  9.2e-174  3.1e-170  565.2   0.1     2   333     4   334     3   334 1.00 Transketolase, thiamine diphosphate binding domain
Transket_pyr         PF02779.19   178 seq1347_BIOID50641   -            663   1.4e-44  151.5   0.5   1   1   9.7e-48   3.3e-44  150.3   0.0     2   176   354   524   353   526 0.96 Transketolase, pyrimidine binding domain
Transketolase_C      PF02780.15   124 seq1347_BIOID50641   -            663   2.9e-17   62.6   0.1   1   1   1.8e-20   6.2e-17   61.5   0.1     1   124   540   655   540   655 0.94 Transketolase, C-terminal domain
DXP_synthase_N       PF13292.1    270 seq1347_BIOID50641   -            663     7e-09   34.8   0.0   1   1   8.6e-09   2.9e-05   23.0   0.0    18   179     4   193     1   199 0.80 1-deoxy-D-xylulose-5-phosphate synthase
FGGY_C               PF02782.11   197 seq1349_BIOID50641   -            566   9.1e-35  119.9   0.6   1   1   2.3e-38   1.5e-34  119.2   0.4     4   197   292   501   289   501 0.88 FGGY family of carbohydrate kinases, C-terminal domain
YbaK                 PF04073.10   123 seq1350_BIOID50641   -            167   4.2e-25   87.8   0.0   1   1   3.9e-29   5.3e-25   87.5   0.0     1   122    30   154    30   155 0.94 YbaK / prolyl-tRNA synthetases associated domain
GST_N_3              PF13417.1     75 seq1351_BIOID50641   -            212     2e-20   72.6   0.1   1   1   1.4e-23   3.8e-20   71.7   0.0     1    75    13    87    13    87 0.98 Glutathione S-transferase, N-terminal domain
GST_N                PF02798.15    76 seq1351_BIOID50641   -            212     2e-17   62.9   0.0   1   1   4.2e-20   1.1e-16   60.5   0.0     2    76    10    81     9    81 0.95 Glutathione S-transferase, N-terminal domain
GST_N_2              PF13409.1     70 seq1351_BIOID50641   -            212   4.3e-14   52.1   0.1   1   1   3.6e-17   9.8e-14   51.0   0.0     4    69    21    81    19    82 0.93 Glutathione S-transferase, N-terminal domain
GST_C                PF00043.20    95 seq1351_BIOID50641   -            212     6e-11   42.0   0.0   1   1   3.3e-14     9e-11   41.5   0.0     2    95   102   194   101   194 0.93 Glutathione S-transferase, C-terminal domain
GST_C_2              PF13410.1     69 seq1351_BIOID50641   -            212   3.1e-09   36.4   0.0   1   1   2.4e-12   6.6e-09   35.4   0.0     3    53   124   174   109   189 0.85 Glutathione S-transferase, C-terminal domain
DDE_Tnp_IS240        PF13610.1    140 seq1352_BIOID50641   -            238   1.1e-50  171.1   0.0   1   1   3.3e-54   1.5e-50  170.6   0.0     4   139    79   216    77   217 0.99 DDE domain
rve                  PF00665.21   120 seq1352_BIOID50641   -            238   4.5e-11   42.7   0.1   1   1   1.9e-13   8.5e-10   38.6   0.0     9   119    79   186    74   187 0.89 Integrase core domain
DDE_Tnp_IS66         PF03050.9    271 seq1352_BIOID50641   -            238   3.3e-10   39.5   0.3   1   1   9.3e-14   4.2e-10   39.1   0.2     5   132    14   148    10   178 0.87 Transposase IS66 family
SLT                  PF01464.15   121 seq1353_BIOID50641   -            654     4e-31  106.9   0.1   1   1   5.2e-35   7.1e-31  106.1   0.0     2   116   492   606   491   611 0.95 Transglycosylase SLT domain
MFS_1                PF07690.11   354 seq1354_BIOID50641   -            450   1.5e-54  185.0  52.6   1   1   3.4e-51   1.5e-47  161.9  19.6     1   275    25   318    25   325 0.87 Major Facilitator Superfamily
Sugar_tr             PF00083.19   451 seq1354_BIOID50641   -            450   5.2e-08   31.7  47.9   1   1   1.3e-10     6e-07   28.2  33.2    16   435    21   434    13   439 0.77 Sugar (and other) transporter
MFS_2                PF13347.1    427 seq1354_BIOID50641   -            450   1.1e-07   30.5  12.3   1   1   2.4e-11   1.1e-07   30.5   8.5   150   343   156   377   145   381 0.89 MFS/sugar transport protein
Peripla_BP_4         PF13407.1    258 seq1355_BIOID50641   -            330   1.4e-62  211.2  13.0   1   1   2.4e-66   1.6e-62  211.0   9.0    13   258    40   286    28   286 0.95 Periplasmic binding protein domain
Peripla_BP_1         PF00532.16   279 seq1355_BIOID50641   -            330     3e-13   49.5   1.9   1   1   1.1e-16   7.4e-13   48.2   1.3    23   214    47   244    26   278 0.78 Periplasmic binding proteins and sugar binding domain of LacI family
DUF898               PF05987.8    339 seq1356_BIOID50641   -            407   4.9e-78  262.2  29.1   1   1   2.8e-81   3.8e-77  259.3  20.2     3   328    21   387    19   395 0.97 Bacterial protein of unknown function (DUF898)
YqjK                 PF13997.1     73 seq1357_BIOID50641   -             99   3.6e-30  103.8   9.8   1   1   3.3e-34   4.5e-30  103.5   6.8     1    73    14    86    14    86 0.99 YqjK-like protein
Autotransporter      PF03797.14   265 seq1358_BIOID50641   -            992   1.3e-42  145.8  29.8   1   1   9.4e-47   1.3e-42  145.8  20.6     3   259   730   972   728   983 0.95 Autotransporter beta-domain
FGGY_N               PF00370.16   245 seq1359_BIOID50641   -            489   3.9e-29  101.5   0.0   1   1   8.1e-33   5.5e-29  101.0   0.0     3   242     7   241     5   244 0.86 FGGY family of carbohydrate kinases, N-terminal domain
FGGY_C               PF02782.11   197 seq1359_BIOID50641   -            489   8.9e-26   90.6   0.1   1   1   2.3e-29   1.6e-25   89.8   0.0     1   195   253   439   253   441 0.89 FGGY family of carbohydrate kinases, C-terminal domain
GTP_EFTU             PF00009.22   188 seq1360_BIOID50641   -            890   3.7e-42  143.7   0.9   1   1   2.7e-45   3.7e-42  143.7   0.6     4   185   392   551   389   554 0.95 Elongation factor Tu GTP binding domain
IF-2                 PF11987.3    109 seq1360_BIOID50641   -            890   5.6e-41  138.7   3.0   1   1   1.8e-43   2.4e-40  136.6   2.1     2   109   673   780   672   780 0.99 Translation-initiation factor 2
IF2_N                PF04760.10    54 seq1360_BIOID50641   -            890   3.2e-22   77.8   5.4   1   2   1.6e-09   2.2e-06   27.0   0.1     1    54     1    52     1    52 0.95 Translation initiation factor IF-2, N-terminal region
IF2_N                PF04760.10    54 seq1360_BIOID50641   -            890   3.2e-22   77.8   5.4   2   2   2.6e-17   3.6e-14   52.0   0.8     2    54   314   364   313   364 0.97 Translation initiation factor IF-2, N-terminal region
IF2_assoc            PF08364.6     41 seq1360_BIOID50641   -            890   2.3e-17   62.6   3.8   1   1   3.9e-20   5.3e-17   61.4   2.6     1    41    55    95    55    95 0.97 Bacterial translation initiation factor IF-2 associated region
GTP_EFTU_D2          PF03144.20    74 seq1360_BIOID50641   -            890     1e-16   60.6   5.3   1   2   1.6e-10   2.2e-07   30.8   0.1     1    73   579   641   579   642 0.94 Elongation factor Tu domain 2
GTP_EFTU_D2          PF03144.20    74 seq1360_BIOID50641   -            890     1e-16   60.6   5.3   2   2   1.7e-10   2.3e-07   30.6   0.5     1    73   810   877   810   878 0.97 Elongation factor Tu domain 2
Miro                 PF08477.8    119 seq1360_BIOID50641   -            890   6.2e-08   33.0   1.0   1   1   4.2e-10   5.8e-07   29.9   0.1     2   119   394   501   393   501 0.89 Miro-like protein
MMR_HSR1             PF01926.18   114 seq1360_BIOID50641   -            890   1.6e-07   31.1   0.1   1   1   3.7e-10     5e-07   29.6   0.0     2   114   394   499   393   499 0.74 50S ribosome-binding GTPase
Arf                  PF00025.16   175 seq1360_BIOID50641   -            890   9.1e-06   24.9   0.0   1   1   2.6e-08   3.5e-05   22.9   0.0    19   171   396   548   387   552 0.83 ADP-ribosylation factor family
Ras                  PF00071.17   162 seq1360_BIOID50641   -            890   1.3e-05   24.5   0.0   1   1   9.2e-09   1.3e-05   24.5   0.0     3   158   395   550   393   554 0.82 Ras family
PduV-EutP            PF10662.4    143 seq1360_BIOID50641   -            890   1.6e-05   24.3   0.3   1   1   5.1e-08     7e-05   22.2   0.0     4   140   394   547   392   549 0.71 Ethanolamine utilisation - propanediol utilisation
DUF493               PF04359.9     85 seq1361_BIOID50641   -             87   2.5e-31  107.7   0.0   1   1     2e-35   2.7e-31  107.6   0.0     2    85     6    87     5    87 0.98 Protein of unknown function (DUF493)
Aconitase            PF00330.15   465 seq1362_BIOID50641   -            891  1.3e-186  620.5   0.0   1   1  2.3e-190  1.6e-186  620.2   0.0     1   465    57   562    57   562 0.99 Aconitase family (aconitate hydratase)
Aconitase_C          PF00694.14   131 seq1362_BIOID50641   -            891   7.6e-49  165.0   0.0   1   1   2.7e-52   1.8e-48  163.8   0.0     3   130   691   818   689   819 0.98 Aconitase C-terminal domain
SKI                  PF01202.17   158 seq1363_BIOID50641   -            225   1.2e-55  187.5   0.5   1   1   5.5e-59   1.5e-55  187.2   0.3     1   157    65   222    65   223 0.99 Shikimate kinase
AAA_17               PF13207.1    121 seq1363_BIOID50641   -            225   4.8e-10   40.1   0.1   1   1   2.7e-13   7.5e-10   39.5   0.0     2   110    59   168    58   208 0.68 AAA domain
AAA_18               PF13238.1    129 seq1363_BIOID50641   -            225     3e-08   33.9   0.1   1   1   1.6e-11   4.5e-08   33.3   0.0     1   106    59   186    59   209 0.71 AAA domain
AAA_33               PF13671.1    143 seq1363_BIOID50641   -            225   1.3e-07   31.4   0.1   1   1     4e-10   1.1e-06   28.4   0.1     2   115    59   166    59   216 0.67 AAA domain
Ribosomal_L6         PF00347.18    77 seq1364_BIOID50641   -            177   4.8e-40  135.8   0.1   1   2     4e-21   5.5e-17   61.9   0.0     1    77    11    82    11    82 0.98 Ribosomal protein L6
Ribosomal_L6         PF00347.18    77 seq1364_BIOID50641   -            177   4.8e-40  135.8   0.1   2   2   2.3e-24   3.2e-20   72.3   0.0     1    76    90   164    90   165 0.98 Ribosomal protein L6
Cytochrom_C_asm      PF01578.15   214 seq1365_BIOID50641   -            288   5.7e-45  153.3  17.3   1   1   4.2e-49   5.7e-45  153.3  12.0     5   212    62   286    58   288 0.97 Cytochrome C assembly protein
YbhQ                 PF11076.3    135 seq1367_BIOID50641   -            136   4.3e-79  262.5  13.2   1   1   3.7e-83   5.1e-79  262.3   9.1     1   134     1   132     1   134 0.98 Putative inner membrane protein YbhQ
Chorismate_bind      PF00425.13   257 seq1369_BIOID50641   -            453   1.9e-91  305.8   0.0   1   1   3.5e-95   2.4e-91  305.5   0.0     2   257   190   443   189   443 0.98 chorismate binding enzyme
Anth_synt_I_N        PF04715.8    140 seq1369_BIOID50641   -            453   7.8e-30  103.6   0.2   1   1   8.9e-33   6.1e-29  100.7   0.0     9   139    22   153    16   154 0.90 Anthranilate synthase component I, N terminal region
Aldolase_II          PF00596.16   183 seq1371_BIOID50641   -            231   3.2e-45  153.9   1.1   1   1   2.8e-49   3.8e-45  153.6   0.8     2   181     8   196     7   198 0.90 Class II Aldolase and Adducin N-terminal domain
NAD_binding_2        PF03446.10   162 seq1374_BIOID50641   -            292   6.5e-49  165.8   0.7   1   1   2.2e-52   1.5e-48  164.6   0.3     2   161     1   160     1   162 0.97 NAD binding domain of 6-phosphogluconate dehydrogenase
F420_oxidored        PF03807.12    96 seq1374_BIOID50641   -            292   1.9e-07   31.2   0.2   1   1   1.3e-10   9.2e-07   29.0   0.1     1    93     2    92     2    94 0.81 NADP oxidoreductase coenzyme F420-dependent
Kinase-PPPase        PF03618.9    255 seq1375_BIOID50641   -            277   3.4e-82  275.6   0.0   1   1   2.8e-86   3.9e-82  275.4   0.0     1   255     9   267     9   267 0.97 Kinase/pyrophosphorylase
LigB                 PF02900.13   272 seq1376_BIOID50641   -            314   2.6e-86  288.8   0.0   1   1   2.1e-90   2.9e-86  288.7   0.0     2   272     5   306     4   306 0.97 Catalytic LigB subunit of aromatic ring-opening dioxygenase
DUF2633              PF11119.3     59 seq1377_BIOID50641   -             58   2.6e-27   94.1   1.5   1   1   2.2e-31     3e-27   93.9   1.0     1    48     9    56     9    58 0.96 Protein of unknown function (DUF2633)
OKR_DC_1             PF01276.15   417 seq1378_BIOID50641   -            710  5.9e-199  660.7   0.0   1   1  1.6e-202  7.2e-199  660.4   0.0     1   417    87   529    87   529 0.99 Orn/Lys/Arg decarboxylase, major domain
OKR_DC_1_C           PF03711.10   137 seq1378_BIOID50641   -            710   1.9e-53  180.0   0.2   1   1   1.2e-56   5.3e-53  178.6   0.1     1   135   554   685   554   687 0.98 Orn/Lys/Arg decarboxylase, C-terminal domain
OKR_DC_1_N           PF03709.10   115 seq1378_BIOID50641   -            710     3e-20   72.2   0.1   1   1   1.3e-23   5.9e-20   71.3   0.0    34   115     6    81     2    81 0.97 Orn/Lys/Arg decarboxylase, N-terminal domain
PTS_EIIC             PF02378.13   321 seq1379_BIOID50641   -            474   1.1e-39  136.0  29.2   1   1   1.6e-43   1.1e-39  136.0  20.2     2   321   119   401   118   401 0.88 Phosphotransferase system, EIIC
PTS_EIIB             PF00367.15    35 seq1379_BIOID50641   -            474   1.7e-12   46.2   0.3   1   1     5e-16   3.4e-12   45.2   0.2     4    35    13    44    11    44 0.96 phosphotransferase system, EIIB
Radical_SAM          PF04055.16   166 seq1380_BIOID50641   -            384   4.6e-14   52.8   0.1   1   1   2.2e-17   1.5e-13   51.1   0.1     2   158   120   289   119   299 0.75 Radical SAM superfamily
PTA_PTB              PF01515.14   319 seq1381_BIOID50641   -            714  3.6e-128  427.0   0.9   1   1  9.2e-132  4.2e-128  426.7   0.1     2   319   392   707   391   707 0.99 Phosphate acetyl/butaryl transferase
AAA_26               PF13500.1    199 seq1381_BIOID50641   -            714     3e-44  150.8   0.2   1   1   1.6e-47   7.3e-44  149.6   0.2     2   198     4   230     3   231 0.88 AAA domain
DRTGG                PF07085.7    105 seq1381_BIOID50641   -            714   3.1e-31  106.9   0.0   1   1   3.1e-34   1.4e-30  104.8   0.0     1   104   234   345   234   346 0.98 DRTGG domain
ABC_tran             PF00005.22   118 seq1382_BIOID50641   -            225   1.6e-18   67.1   0.0   1   1   1.2e-21   2.8e-18   66.2   0.0     1   117    47   165    47   166 0.87 ABC transporter
AAA                  PF00004.24   132 seq1382_BIOID50641   -            225   2.6e-06   27.5   1.0   1   1   1.9e-08   4.3e-05   23.6   0.7     2   118    37   204    36   208 0.68 ATPase family associated with various cellular activities (AAA)
Adeno_IVa2           PF02456.10   370 seq1382_BIOID50641   -            225    0.0001   20.9   0.0   1   1   7.3e-08   0.00017   20.2   0.0    71   132    15    76     3    86 0.79 Adenovirus IVa2 protein
Poly_export          PF02563.11    83 seq1383_BIOID50641   -            559   3.6e-17   61.8   0.4   1   1   2.1e-20   1.5e-16   59.8   0.0     6    81    86   162    81   164 0.90 Polysaccharide biosynthesis/export protein
Usher                PF00577.15   552 seq1384_BIOID50641   -            866  1.7e-160  535.3  28.9   1   1  4.4e-164    2e-160  535.0  20.0     1   552   200   772   200   772 0.96 Type VII secretion system (T7SS), usher protein
PapC_N               PF13954.1    146 seq1384_BIOID50641   -            866     4e-35  120.4   2.4   1   1     1e-38   4.6e-35  120.2   0.6     2   145    35   186    34   187 0.92 PapC N-terminal domain
PapC_C               PF13953.1     68 seq1384_BIOID50641   -            866   3.4e-17   61.7   0.1   1   1   2.3e-20     1e-16   60.1   0.1     1    65   782   847   782   850 0.91 PapC C-terminal domain
Abhydrolase_6        PF12697.2    228 seq1385_BIOID50641   -            266   1.2e-35  123.3   4.3   1   1   3.1e-39   1.4e-35  123.1   3.0     1   227    16   249    16   250 0.79 Alpha/beta hydrolase family
Abhydrolase_1        PF00561.15   230 seq1385_BIOID50641   -            266   5.1e-17   62.0   0.3   1   1   1.1e-18   4.8e-15   55.6   0.2     1   228    40   251    40   253 0.79 alpha/beta hydrolase fold
Abhydrolase_5        PF12695.2    142 seq1385_BIOID50641   -            266   2.7e-16   59.5   1.5   1   1   2.8e-19   1.3e-15   57.3   1.0     1   141    15   237    15   238 0.74 Alpha/beta hydrolase family
Hexapep              PF00132.19    36 seq1388_BIOID50641   -            318     6e-25   85.5  46.9   1   4   2.1e-12   2.9e-08   32.7   2.0     1    34   107   140   107   140 0.95 Bacterial transferase hexapeptide (six repeats)
Hexapep              PF00132.19    36 seq1388_BIOID50641   -            318     6e-25   85.5  46.9   2   4   8.1e-10   1.1e-05   24.5   5.9     2    35   132   165   131   166 0.93 Bacterial transferase hexapeptide (six repeats)
Hexapep              PF00132.19    36 seq1388_BIOID50641   -            318     6e-25   85.5  46.9   3   4   8.7e-12   1.2e-07   30.8   1.4     1    34   209   242   209   244 0.93 Bacterial transferase hexapeptide (six repeats)
Hexapep              PF00132.19    36 seq1388_BIOID50641   -            318     6e-25   85.5  46.9   4   4   6.3e-08   0.00086   18.5   2.9     1    35   245   279   245   280 0.95 Bacterial transferase hexapeptide (six repeats)
Endonuclease_5       PF04493.9    206 seq1389_BIOID50641   -            225   1.9e-70  236.3   0.0   1   1   1.6e-74   2.1e-70  236.1   0.0     1   205    11   210    11   211 0.99 Endonuclease V
Glycos_transf_2      PF00535.21   169 seq1391_BIOID50641   -            256   2.9e-25   88.7   0.3   1   1   9.6e-29   4.4e-25   88.2   0.2     4   153    10   159     8   175 0.81 Glycosyl transferase family 2
Glyco_tranf_2_3      PF13641.1    230 seq1391_BIOID50641   -            256   8.2e-14   51.8   0.0   1   1   5.4e-17   2.5e-13   50.3   0.0     3   202     7   194     4   215 0.87 Glycosyltransferase like family 2
Glyco_tranf_2_2      PF10111.4    281 seq1391_BIOID50641   -            256   4.2e-11   42.3   1.6   1   1   1.2e-14   5.6e-11   41.9   1.1    21   220    26   202     9   232 0.82 Glycosyltransferase like family 2
Terminase_3          PF04466.8    387 seq1392_BIOID50641   -            240   6.6e-95  318.3   0.0   1   1   1.2e-98   8.2e-95  318.0   0.0     2   232    15   235    14   238 0.99 Phage terminase large subunit
ROK                  PF00480.15   179 seq1393_BIOID50641   -            303   1.1e-45  155.5   0.0   1   1   2.2e-49   1.5e-45  155.1   0.0     1   179     4   194     4   194 0.95 ROK family
[truncated: 1,251,293 more chars]
