# Supplementary material for: A domain sequence approach to pangenomics: applications to Escherichia coli
Source: F1000Res. 2013 May 29;1:19. Originally published 2012 Oct 1. [Version 2] doi: 10.12688/f1000research.1-19.v2 (PMC3901455; doi:10.12688/f1000research.1-19.v2)
Supplement: The 347 text files show the results from scanning each of the fasta-files against the Pfam-A database [file f1000research-1-1101-s0002.tgz › Escherichia_coli_MS_185_1_BIOID50657.txt]

#                                                                            --- full sequence --- -------------- this domain -------------   hmm coord   ali coord   env coord
# target name        accession   tlen query name           accession   qlen   E-value  score  bias   #  of  c-Evalue  i-Evalue  score  bias  from    to  from    to  from    to  acc description of target
#------------------- ---------- ----- -------------------- ---------- ----- --------- ------ ----- --- --- --------- --------- ------ ----- ----- ----- ----- ----- ----- ----- ---- ---------------------
PP-binding           PF00550.20    67 seq1_BIOID50657      -            491   6.6e-15   55.0   0.1   1   1   1.7e-18   1.2e-14   54.1   0.1     1    67   382   446   382   446 0.97 Phosphopantetheine attachment site
Nitroreductase       PF00881.19   165 seq1_BIOID50657      -            491   1.9e-14   53.6   0.0   1   1   7.3e-18     5e-14   52.3   0.0     3   160   104   278   102   286 0.92 Nitroreductase family
Pox_D5               PF03288.11    86 seq2_BIOID50657      -            680   5.2e-21   74.5   0.0   1   1   2.8e-24   9.4e-21   73.7   0.0     1    86   573   672   573   672 0.96 Poxvirus D5 protein-like
Toprim_3             PF13362.1     96 seq2_BIOID50657      -            680   1.7e-11   44.0   0.0   1   1   1.9e-14   6.5e-11   42.2   0.0     2    94   113   202   112   204 0.87 Toprim domain
D5_N                 PF08706.6    150 seq2_BIOID50657      -            680   6.5e-11   42.4   0.0   1   1   4.9e-14   1.7e-10   41.0   0.0     2   148   240   371   239   373 0.77 D5 N terminal like
Toprim_4             PF13662.1     81 seq2_BIOID50657      -            680   6.6e-09   35.5   0.1   1   1   7.2e-12   2.5e-08   33.7   0.0     1    69   111   180   111   188 0.89 Toprim domain
Acid_phosphat_B      PF03767.9    230 seq3_BIOID50657      -            172   3.8e-41  140.8   0.1   1   1   3.1e-45   4.3e-41  140.6   0.1    77   229     2   155     1   156 0.96 HAD superfamily, subfamily IIIB (Acid phosphatase)
Ribonuc_L-PSP        PF01042.16   121 seq4_BIOID50657      -            141   3.6e-46  155.7   0.9   1   1     3e-50   4.1e-46  155.5   0.6     1   120    20   139    20   140 0.98 Endoribonuclease L-PSP
NanE                 PF04131.9    192 seq5_BIOID50657      -            229   8.2e-93  308.5   0.5   1   1   7.1e-97   9.7e-93  308.3   0.4     1   192    35   226    35   226 0.99 Putative N-acetylmannosamine-6-phosphate epimerase
phage_tail_N         PF08400.5    134 seq6_BIOID50657      -            686   8.4e-58  193.7   0.4   1   1   1.2e-61   8.4e-58  193.7   0.3     1   134     1   134     1   134 0.99 Prophage tail fibre N-terminal
DDE_Tnp_IS66_C       PF13817.1     39 seq8_BIOID50657      -             64   1.1e-20   73.1   0.1   1   1   9.6e-25   1.3e-20   72.9   0.1     2    39    21    58    20    58 0.99 IS66 C-terminal element
DDE_Tnp_IS66_C       PF13817.1     39 seq9_BIOID50657      -             61   2.3e-21   75.3   0.2   1   1     2e-25   2.8e-21   75.1   0.1     2    39    18    55    17    55 0.99 IS66 C-terminal element
Phos_pyr_kin         PF08543.7    246 seq13_BIOID50657     -            287   9.3e-16   57.6   0.0   1   1   1.8e-19   1.2e-15   57.2   0.0    53   234    68   257    51   268 0.83 Phosphomethylpyrimidine kinase
PfkB                 PF00294.19   301 seq13_BIOID50657     -            287   4.6e-11   42.2   0.0   1   1   4.1e-14   2.8e-10   39.6   0.0   175   284   132   250    96   263 0.83 pfkB family carbohydrate kinase
ParBc                PF02195.13    90 seq14_BIOID50657     -            654   4.8e-20   71.3   0.0   1   1   7.4e-24     1e-19   70.3   0.0     1    89    36   131    36   132 0.95 ParB-like nuclease domain
DUF1722              PF08349.6    117 seq15_BIOID50657     -            169   4.3e-38  129.6   0.1   1   1   3.9e-42   5.3e-38  129.3   0.0     1   116    41   157    41   158 0.98 Protein of unknown function (DUF1722)
Aldedh               PF00171.17   462 seq16_BIOID50657     -            512  4.8e-163  542.6   0.0   1   1    4e-167  5.5e-163  542.4   0.0     1   460    33   498    33   500 0.96 Aldehyde dehydrogenase family
Acetyltransf_1       PF00583.19    83 seq17_BIOID50657     -             75   2.7e-11   43.2   0.3   1   1   7.2e-15   3.3e-11   42.9   0.2    32    83     2    53     1    53 0.97 Acetyltransferase (GNAT) family
Acetyltransf_4       PF13420.1    155 seq17_BIOID50657     -             75   1.4e-07   31.5   0.0   1   1   3.3e-11   1.5e-07   31.3   0.0    83   137     2    55     1    62 0.95 Acetyltransferase (GNAT) domain
Acetyltransf_10      PF13673.1    117 seq17_BIOID50657     -             75   7.1e-05   22.7   0.2   1   1   1.8e-08   8.3e-05   22.5   0.2    71   117     2    52     1    52 0.91 Acetyltransferase (GNAT) domain
Homoserine_dh        PF00742.14   179 seq19_BIOID50657     -            820   3.3e-52  176.6   0.0   1   1   3.3e-55     9e-52  175.2   0.0     1   179   614   811   614   811 0.98 Homoserine dehydrogenase
AA_kinase            PF00696.23   241 seq19_BIOID50657     -            820   7.6e-45  153.2   0.5   1   1   4.4e-47   1.2e-43  149.3   0.1     3   241     2   284     1   284 0.81 Amino acid kinase family
NAD_binding_3        PF03447.11   117 seq19_BIOID50657     -            820   2.6e-32  111.5   0.0   1   1   2.9e-35   7.9e-32  109.9   0.0     1   116   472   605   472   606 0.97 Homoserine dehydrogenase, NAD binding domain
ACT_7                PF13840.1     65 seq19_BIOID50657     -            820   2.2e-20   71.7   1.5   1   2   1.3e-11   3.5e-08   32.7   0.0     5    63   314   374   312   376 0.91 Family description
ACT_7                PF13840.1     65 seq19_BIOID50657     -            820   2.2e-20   71.7   1.5   2   2   4.9e-13   1.3e-09   37.2   0.3     3    62   393   454   391   457 0.93 Family description
ACT                  PF01842.20    66 seq19_BIOID50657     -            820   4.2e-17   61.1   0.3   1   2   4.9e-10   1.4e-06   27.5   0.0     6    63   324   376   320   379 0.86 ACT domain
ACT                  PF01842.20    66 seq19_BIOID50657     -            820   4.2e-17   61.1   0.3   2   2     8e-11   2.2e-07   30.1   0.4     2    53   401   447   400   457 0.79 ACT domain
Pterin_bind          PF00809.17   210 seq21_BIOID50657     -            282   1.3e-76  256.5   0.0   1   1   1.4e-80   1.9e-76  255.9   0.0     1   210    20   225    20   225 0.99 Pterin binding enzyme
DUF446               PF04287.7    100 seq22_BIOID50657     -            109     2e-33  114.0   2.4   1   1   1.7e-37   2.3e-33  113.8   1.6     2   100     5   104     4   104 0.96 tRNA pseudouridine synthase C
Pyr_redox_2          PF07992.9    200 seq23_BIOID50657     -            531   1.5e-32  113.0   0.0   1   1   2.4e-34   4.7e-31  108.1   0.0     1   199   224   503   224   504 0.91 Pyridine nucleotide-disulphide oxidoreductase
Pyr_redox            PF00070.22    80 seq23_BIOID50657     -            531   2.7e-14   53.2   0.4   1   1   1.4e-17   2.7e-14   53.2   0.3     1    75   367   437   367   442 0.93 Pyridine nucleotide-disulphide oxidoreductase
Pyr_redox_3          PF13738.1    203 seq23_BIOID50657     -            531   3.8e-11   43.2   1.9   1   1   5.8e-12   1.1e-08   35.2   0.0    81   196   276   394   261   401 0.75 Pyridine nucleotide-disulphide oxidoreductase
Thioredoxin_3        PF13192.1     76 seq23_BIOID50657     -            531   2.5e-08   33.4   0.0   1   1   3.9e-11   7.6e-08   31.9   0.0     4    74   132   205   129   207 0.82 Thioredoxin domain
DUF423               PF04241.10    89 seq24_BIOID50657     -            131   4.2e-27   93.7   7.2   1   1   5.3e-31   7.2e-27   93.0   5.0     1    89    19   107    19   107 0.99 Protein of unknown function (DUF423)
TrmE_N               PF10396.4    114 seq25_BIOID50657     -            454   2.3e-43  146.6   0.0   1   1   3.5e-46   6.8e-43  145.1   0.0     1   114     6   120     6   120 0.99 GTP-binding protein TrmE N-terminus
GTPase_Cys_C         PF12631.2     73 seq25_BIOID50657     -            454   1.4e-22   79.7   2.9   1   1   1.5e-25     3e-22   78.6   0.2     3    73   381   451   379   451 0.98 Catalytic cysteine-containing C-terminus of GTPase, MnmE
MMR_HSR1             PF01926.18   114 seq25_BIOID50657     -            454   3.9e-22   78.3   0.0   1   1   4.7e-25   9.1e-22   77.1   0.0     1   114   218   336   218   336 0.77 50S ribosome-binding GTPase
Miro                 PF08477.8    119 seq25_BIOID50657     -            454   3.6e-11   43.5   0.0   1   1   5.6e-14   1.1e-10   41.9   0.0     1   119   218   338   218   338 0.85 Miro-like protein
FeoB_N               PF02421.13   189 seq25_BIOID50657     -            454   7.4e-09   34.9   0.0   1   1   2.4e-10   4.7e-07   29.0   0.0     2    89   218   306   217   311 0.84 Ferrous iron transport protein B
Barstar              PF01337.13    90 seq26_BIOID50657     -             90   1.7e-19   69.3   0.4   1   1   1.4e-23   1.9e-19   69.1   0.3     1    84     4    82     4    87 0.96 Barstar (barnase inhibitor)
OTCace_N             PF02729.16   142 seq27_BIOID50657     -            311   1.7e-43  147.5   0.1   1   1   4.3e-47   2.9e-43  146.8   0.0     1   141     8   148     8   149 0.95 Aspartate/ornithine carbamoyltransferase, carbamoyl-P binding domain
OTCace               PF00185.19   158 seq27_BIOID50657     -            311   2.5e-36  124.8   0.1   1   1   6.6e-40   4.5e-36  123.9   0.1     1   157   154   303   154   304 0.93 Aspartate/ornithine carbamoyltransferase, Asp/Orn binding domain
SSB                  PF00436.20   104 seq28_BIOID50657     -            175   3.1e-39  132.9   0.4   1   1   3.3e-43   4.5e-39  132.3   0.3     1   101     6   109     6   112 0.96 Single-strand binding protein family
DUF2559              PF10832.3     54 seq29_BIOID50657     -             55   2.1e-37  126.5   3.8   1   1   1.6e-41   2.2e-37  126.4   2.7     1    54     2    55     2    55 0.99 Protein of unknown function (DUF2559)
AA_permease          PF00324.16   479 seq30_BIOID50657     -            457  4.2e-103  345.1  48.2   1   1  7.3e-107    5e-103  344.8  33.4     1   474    15   451    15   455 0.96 Amino acid permease
AA_permease_2        PF13520.1    426 seq30_BIOID50657     -            457   1.1e-47  162.4  56.6   1   1   1.8e-51   1.2e-47  162.2  39.2     2   425    12   442    11   445 0.88 Amino acid permease
AA_kinase            PF00696.23   241 seq31_BIOID50657     -            316   2.1e-27   96.1   0.3   1   1   1.8e-31   2.5e-27   95.8   0.2     2   240     4   296     3   297 0.91 Amino acid kinase family
DUF945               PF06097.6    459 seq32_BIOID50657     -            490  1.6e-103  346.8  11.8   1   1  1.4e-107  1.9e-103  346.5   8.1     3   459    18   481    16   481 0.97 Bacterial protein of unknown function (DUF945)
YihI                 PF04220.7    169 seq33_BIOID50657     -            169   2.8e-56  189.3  15.5   1   1   2.3e-60   3.1e-56  189.2  10.7     3   167     5   165     2   167 0.94 Der GTPase activator (YihI)
FBPase_glpX          PF03320.8    309 seq35_BIOID50657     -            336  5.5e-135  448.8   7.6   1   1  4.6e-139  6.2e-135  448.6   5.3     2   309     3   322     2   322 0.99 Bacterial fructose-1,6-bisphosphatase, glpX-encoded
EamA                 PF00892.15   126 seq37_BIOID50657     -            321   1.5e-41  141.2  28.5   1   2   1.9e-29   1.3e-25   89.7   5.9     1   124    17   142    17   144 0.98 EamA-like transporter family
EamA                 PF00892.15   126 seq37_BIOID50657     -            321   1.5e-41  141.2  28.5   2   2   1.7e-19   1.1e-15   57.6   8.3     2   125   170   291   169   292 0.96 EamA-like transporter family
EmrE                 PF13536.1    113 seq37_BIOID50657     -            321   5.5e-10   39.3   6.9   1   1   8.1e-14   5.5e-10   39.3   4.8     3   103    41   141    39   151 0.93 Multidrug resistance efflux transporter
HutD                 PF05962.6    184 seq38_BIOID50657     -            212   1.4e-44  151.8   0.0   1   1   1.2e-48   1.7e-44  151.6   0.0     2   184    26   200    25   200 0.91 HutD
Sugar_tr             PF00083.19   451 seq41_BIOID50657     -            449   2.4e-38  131.7  27.0   1   1   1.1e-39   4.9e-36  124.1  18.7     4   443    22   430    20   438 0.78 Sugar (and other) transporter
MFS_1                PF07690.11   354 seq41_BIOID50657     -            449   6.7e-31  107.2  45.3   1   1   2.7e-31   1.3e-27   96.4  22.3    30   312    54   349    24   358 0.76 Major Facilitator Superfamily
MFS_2                PF13347.1    427 seq41_BIOID50657     -            449   1.1e-10   40.4  21.0   1   1   3.5e-13   1.6e-09   36.5   8.2   126   385   144   404   140   428 0.75 MFS/sugar transport protein
CutA1                PF03091.10   102 seq43_BIOID50657     -            114   1.3e-37  127.4   0.1   1   1     1e-41   1.4e-37  127.2   0.0     2   101    14   113    13   114 0.98 CutA1 divalent ion tolerance protein
PS_pyruv_trans       PF04230.8    286 seq46_BIOID50657     -            426     2e-39  135.8   0.0   1   1   2.4e-43   3.2e-39  135.2   0.0     1   286    13   356    13   356 0.94 Polysaccharide pyruvyl transferase
AA_permease_2        PF13520.1    426 seq48_BIOID50657     -            511   1.9e-57  194.5  52.9   1   1   3.5e-61   2.4e-57  194.2  36.6     1   424    13   452    13   457 0.92 Amino acid permease
AA_permease          PF00324.16   479 seq48_BIOID50657     -            511   1.7e-20   72.6  45.7   1   1   3.9e-24   2.7e-20   72.0  31.7    20   462    32   459    15   474 0.76 Amino acid permease
DUF187               PF02638.10   401 seq49_BIOID50657     -            439  3.1e-173  575.6   0.1   1   1  2.6e-177  3.5e-173  575.5   0.1     1   401     3   431     3   431 0.99 Uncharacterised BCR, COG1649
Asp_Glu_race         PF01177.17   217 seq50_BIOID50657     -            230   1.3e-36  126.4   0.1   1   1   1.1e-40   1.5e-36  126.2   0.1     1   216     7   224     7   225 0.93 Asp/Glu/Hydantoin racemase
FecCD                PF01032.13   311 seq51_BIOID50657     -            326     3e-84  282.3  36.7   1   1   5.5e-88   3.8e-84  282.0  25.4     1   311    22   323    22   323 0.97 FecCD transport family
ABC-3                PF00950.12   258 seq51_BIOID50657     -            326   7.4e-05   22.0   5.8   1   1   1.1e-08   7.4e-05   22.0   4.1    51   197   116   260   100   267 0.86 ABC 3 transport family
DUF4132              PF13569.1    180 seq53_BIOID50657     -           1262   6.4e-54  182.0   0.0   1   1   2.6e-57   1.8e-53  180.6   0.0     1   179   986  1171   986  1172 0.96 Domain of unknown function (DUF4132)
WGR                  PF05406.10    81 seq53_BIOID50657     -           1262   1.5e-15   56.8   1.8   1   1   4.9e-19   3.3e-15   55.6   0.5    11    78     4    68     1    71 0.92 WGR domain
Pantoate_transf      PF02548.10   261 seq54_BIOID50657     -            264  9.3e-108  359.1   0.2   1   1  7.8e-112  1.1e-107  358.9   0.1     2   261     3   260     2   260 0.99 Ketopantoate hydroxymethyltransferase
rve                  PF00665.21   120 seq55_BIOID50657     -            108   4.4e-13   49.2   0.0   1   1   1.3e-16   8.8e-13   48.3   0.0    53   120     2    69     1    69 0.97 Integrase core domain
rve_3                PF13683.1     67 seq55_BIOID50657     -            108   1.6e-07   30.6   0.0   1   1   3.2e-11   2.2e-07   30.1   0.0     2    53    41    92    40    99 0.95 Integrase core domain
ILVD_EDD             PF00920.16   521 seq57_BIOID50657     -            603  1.3e-169  564.8   0.1   1   1  1.1e-173  1.5e-169  564.6   0.1     2   521    66   598    65   598 0.96 Dehydratase family
Bac_DNA_binding      PF00216.16    90 seq58_BIOID50657     -             90   3.2e-33  113.4   1.4   1   1   2.6e-37   3.6e-33  113.3   1.0     1    90     1    90     1    90 0.99 Bacterial DNA-binding protein
PAS_6                PF08348.6    118 seq59_BIOID50657     -            244   2.2e-39  133.5   0.1   1   1     6e-43   4.1e-39  132.6   0.1     1   114    32   144    32   148 0.96 YheO-like PAS domain
HTH_22               PF13309.1     64 seq59_BIOID50657     -            244   1.4e-21   75.8   0.4   1   1   3.4e-25   2.3e-21   75.1   0.3     1    64   169   232   169   232 0.98 HTH domain
Lyase_1              PF00206.15   312 seq60_BIOID50657     -            467  1.6e-125  418.3   0.1   1   1  3.4e-129  2.3e-125  417.8   0.1     1   312    12   342    12   342 0.98 Lyase
FumaraseC_C          PF10415.4     55 seq60_BIOID50657     -            467   1.3e-26   92.2   0.7   1   1   5.5e-30   3.8e-26   90.8   0.1     1    54   408   461   408   462 0.98 Fumarase C C-terminus
Hydrolase_3          PF08282.7    254 seq61_BIOID50657     -            271   2.2e-53  181.3   0.0   1   1   7.4e-57   2.5e-53  181.1   0.0     1   254     6   259     6   259 0.92 haloacid dehalogenase-like hydrolase
S6PP                 PF05116.8    247 seq61_BIOID50657     -            271   2.1e-16   59.8   0.0   1   1   6.6e-16   2.3e-12   46.6   0.0    98   223   124   248   109   269 0.79 Sucrose-6F-phosphate phosphohydrolase
HAD                  PF12710.2    191 seq61_BIOID50657     -            271   3.5e-07   30.4   0.0   1   1     1e-09   3.5e-06   27.2   0.0    89   191    25   224     6   224 0.77 haloacid dehalogenase-like hydrolase
Sigma70_r3           PF04539.11    78 seq63_BIOID50657     -            239   9.3e-20   70.1   1.5   1   1   5.4e-23   1.8e-19   69.2   0.4     2    72    96   166    95   171 0.95 Sigma-70 region 3
Sigma70_r4           PF04545.11    50 seq63_BIOID50657     -            239     7e-18   63.5   4.4   1   1   1.1e-20   3.6e-17   61.2   1.0     1    49   185   233   185   234 0.98 Sigma-70, region 4
Sigma70_r2           PF04542.9     71 seq63_BIOID50657     -            239   2.2e-17   62.2   0.5   1   1   1.4e-20   4.7e-17   61.2   0.3     1    70    16    88    16    89 0.98 Sigma-70 region 2
Sigma70_r4_2         PF08281.7     54 seq63_BIOID50657     -            239   3.7e-10   38.9   2.9   1   1   6.9e-13   2.4e-09   36.4   0.9     1    54   179   232   179   232 0.98 Sigma-70, region 4
LysR_substrate       PF03466.15   209 seq64_BIOID50657     -            324   1.8e-44  151.2   0.0   1   1   3.5e-48   2.4e-44  150.8   0.0     5   206    92   293    90   296 0.96 LysR substrate binding domain
HTH_1                PF00126.22    60 seq64_BIOID50657     -            324   5.4e-16   57.9   0.0   1   1   1.4e-19   9.6e-16   57.1   0.0     1    60     3    64     3    64 0.97 Bacterial regulatory helix-turn-helix protein, lysR family
Molybdopterin        PF00384.17   432 seq65_BIOID50657     -            139   9.1e-20   70.6   0.0   1   1   1.6e-23   1.1e-19   70.4   0.0     1    82    61   138    61   139 0.94 Molybdopterin oxidoreductase
Molybdop_Fe4S4       PF04879.11    55 seq65_BIOID50657     -            139   6.7e-17   60.9   0.8   1   1   1.6e-20   1.1e-16   60.2   0.6     1    54     1    53     1    54 0.95 Molybdopterin oxidoreductase Fe4S4 domain
ADK                  PF00406.17   151 seq66_BIOID50657     -            214   1.3e-60  203.5   0.0   1   1   3.4e-64   1.5e-60  203.2   0.0     1   150     5   186     5   187 0.99 Adenylate kinase
ADK_lid              PF05191.9     36 seq66_BIOID50657     -            214   8.4e-17   60.4   0.0   1   1   3.2e-20   1.5e-16   59.6   0.0     1    36   123   158   123   158 1.00 Adenylate kinase, active site lid
AAA_17               PF13207.1    121 seq66_BIOID50657     -            214   1.5e-08   35.2   0.0   1   1   4.7e-12   2.1e-08   34.8   0.0     1   108     2   116     2   170 0.62 AAA domain
Sugar_tr             PF00083.19   451 seq67_BIOID50657     -            507  6.6e-130  433.5  32.8   1   1  2.2e-133  7.7e-130  433.3  22.7     2   449    61   494    60   496 0.96 Sugar (and other) transporter
MFS_1                PF07690.11   354 seq67_BIOID50657     -            507   5.4e-38  130.5  40.4   1   1   4.6e-41   1.6e-37  129.0  23.0     2   328    65   410    64   422 0.80 Major Facilitator Superfamily
MFS_2                PF13347.1    427 seq67_BIOID50657     -            507     6e-10   37.9  33.3   1   1   1.1e-10   3.6e-07   28.8   5.4   192   344    26   177    17   184 0.82 MFS/sugar transport protein
TRI12                PF06609.8    599 seq67_BIOID50657     -            507   1.4e-09   36.6   6.2   1   1     4e-13   1.4e-09   36.6   4.3    40   229    53   246    36   257 0.75 Fungal trichothecene efflux pump (TRI12)
Aldo_ket_red         PF00248.16   283 seq68_BIOID50657     -            267   7.9e-57  192.1   0.7   1   1   7.3e-61     1e-56  191.7   0.5     2   281     6   250     5   251 0.95 Aldo/keto reductase family
RepB-RCR_reg         PF10723.4     85 seq69_BIOID50657     -             85   9.1e-30  102.1   0.8   1   1   7.5e-34     1e-29  101.9   0.5     1    82     1    82     1    84 0.98 Replication regulatory protein RepB
Mur_ligase_M         PF08245.7    189 seq70_BIOID50657     -            495   1.6e-45  155.3   0.1   1   1   5.7e-49   2.6e-45  154.6   0.0     1   188   114   318   114   319 0.89 Mur ligase middle domain
Mur_ligase_C         PF02875.16    91 seq70_BIOID50657     -            495   1.9e-26   91.8   0.0   1   1   2.8e-29   1.3e-25   89.1   0.0     1    91   339   425   339   425 0.96 Mur ligase family, glutamate ligase domain
Mur_ligase           PF01225.20    83 seq70_BIOID50657     -            495   5.8e-13   48.6   0.4   1   1   6.3e-16   2.9e-12   46.3   0.1     5    83    25   102    22   102 0.88 Mur ligase family, catalytic domain
Bax1-I               PF01027.15   205 seq72_BIOID50657     -            145   7.9e-20   71.2  19.7   1   1   6.4e-24   8.8e-20   71.0  13.6     2   133    19   144    18   145 0.80 Inhibitor of apoptosis-promoting Bax1
Alpha-amylase        PF00128.19   316 seq73_BIOID50657     -            559   7.3e-19   68.2   0.0   1   1     3e-21   4.1e-17   62.4   0.0    21   271    84   338    75   344 0.77 Alpha amylase, catalytic domain
PDT                  PF00800.13   182 seq75_BIOID50657     -            386   1.2e-60  204.0   0.2   1   1   2.6e-64   1.8e-60  203.4   0.1     1   180   106   286   106   288 0.96 Prephenate dehydratase
CM_2                 PF01817.16    81 seq75_BIOID50657     -            386   1.9e-22   79.0   2.0   1   1   6.3e-26   4.3e-22   77.8   1.4     1    80    11    90    11    91 0.99 Chorismate mutase type II
DnaB_C               PF03796.10   265 seq76_BIOID50657     -            483  4.3e-108  360.0   0.2   1   1  1.3e-111  5.8e-108  359.6   0.1     1   263   218   475   218   477 0.97 DnaB-like helicase C terminal domain
DnaB                 PF00772.16   103 seq76_BIOID50657     -            483   9.2e-38  128.1   0.0   1   1   4.4e-41     2e-37  127.0   0.0     1   103    38   140    38   140 0.99 DnaB-like helicase N terminal domain
AAA_25               PF13481.1    194 seq76_BIOID50657     -            483   1.1e-13   50.8   0.1   1   1   3.9e-17   1.8e-13   50.2   0.0    29   190   232   398   192   402 0.84 AAA domain
UDG                  PF03167.14   152 seq77_BIOID50657     -            168   6.4e-26   90.5   0.0   1   1   5.2e-30   7.1e-26   90.3   0.0     5   151     7   159     3   163 0.91 Uracil DNA glycosylase superfamily
Autoind_bind         PF03472.10   149 seq80_BIOID50657     -            240   2.4e-31  107.9   0.1   1   1   4.5e-35   3.1e-31  107.5   0.1     2   141    23   157    22   165 0.92 Autoinducer binding domain
GerE                 PF00196.14    58 seq80_BIOID50657     -            240   3.4e-23   80.6   0.5   1   1   9.4e-27   6.5e-23   79.7   0.4     2    58   178   234   177   234 0.97 Bacterial regulatory proteins, luxR family
AAA_25               PF13481.1    194 seq81_BIOID50657     -            460     2e-26   92.5   0.0   1   1   1.7e-29   3.2e-26   91.7   0.0    10   194    72   226    64   226 0.90 AAA domain
KaiC                 PF06745.8    226 seq81_BIOID50657     -            460   1.5e-18   66.6   0.1   1   1   6.2e-19   1.2e-15   57.1   0.1     2   202    78   261    77   278 0.85 KaiC
ChlI                 PF13541.1    121 seq81_BIOID50657     -            460   5.6e-12   45.1   0.0   1   1   6.5e-15   1.3e-11   43.9   0.0    35   121   348   433   321   433 0.92 Subunit ChlI of Mg-chelatase
Lon_C                PF05362.8    205 seq81_BIOID50657     -            460   4.1e-08   32.6   0.1   1   1   4.7e-11   9.2e-08   31.5   0.0    94   200   356   455   347   457 0.88 Lon protease (S16) C-terminal proteolytic domain
RecA                 PF00154.16   323 seq81_BIOID50657     -            460   2.4e-05   23.4   0.1   1   1   2.3e-08   4.5e-05   22.5   0.0    17   140    61   179    49   189 0.77 recA bacterial DNA recombination protein
Ribosomal_S30AE      PF02482.14    94 seq82_BIOID50657     -            113   3.8e-29  100.7   0.1   1   1   3.5e-33   4.8e-29  100.4   0.1     2    92     3    93     2    95 0.97 Sigma 54 modulation protein / S30EA ribosomal protein
Fic                  PF02661.13    97 seq83_BIOID50657     -            200   1.1e-14   54.7   0.1   1   1   1.5e-18     2e-14   53.9   0.0     6    96    58   152    55   153 0.96 Fic/DOC family
EAL                  PF00563.15   236 seq85_BIOID50657     -            237   3.1e-13   49.6   0.2   1   1   2.8e-17   3.9e-13   49.3   0.1    15   233    13   223     5   225 0.79 EAL domain
TonB_dep_Rec         PF00593.19   276 seq86_BIOID50657     -            715   8.5e-27   94.6  16.9   1   1   1.2e-30   8.5e-27   94.6  11.7     5   272   466   710   464   714 0.90 TonB dependent receptor
Plug                 PF07715.10   108 seq86_BIOID50657     -            715   7.7e-24   83.9   1.6   1   1   3.4e-27   2.4e-23   82.4   1.1     4   108    54   159    51   159 0.93 TonB-dependent Receptor Plug Domain
HOK_GEF              PF01848.11    43 seq88_BIOID50657     -             70   7.3e-23   79.5   2.7   1   1   6.7e-27   9.2e-23   79.1   1.9     1    43    24    66    24    66 0.99 Hok/gef family
RNA_pol_Rpb2_6       PF00562.23   386 seq90_BIOID50657     -           1353  4.8e-162  538.9   0.0   1   1  3.5e-162    8e-159  528.3   0.1     2   386   727  1275   726  1275 0.98 RNA polymerase Rpb2, domain 6
RNA_pol_Rpb2_7       PF04560.15    83 seq90_BIOID50657     -           1353   5.8e-32  109.6   0.1   1   1   8.2e-35   1.9e-31  108.0   0.0     1    82  1277  1352  1277  1353 0.98 RNA polymerase Rpb2, domain 7
RNA_pol_Rpb2_3       PF04565.11    68 seq90_BIOID50657     -           1353   7.2e-30  102.4   0.0   1   1   7.5e-33   1.7e-29  101.2   0.0     1    68   524   593   524   593 0.98 RNA polymerase Rpb2, domain 3
RNA_pol_Rpb2_45      PF10385.4     66 seq90_BIOID50657     -           1353   4.7e-29   99.8   0.3   1   1   1.5e-31   3.5e-28   97.0   0.2     1    66   602   667   602   667 1.00 RNA polymerase beta subunit external 1 domain
RNA_pol_Rpb2_1       PF04563.10   203 seq90_BIOID50657     -           1353   1.5e-26   92.4   0.0   1   1   1.4e-29   3.1e-26   91.4   0.0     2   203    38   520    37   520 0.98 RNA polymerase beta subunit
RNA_pol_Rpb2_2       PF04561.9    190 seq90_BIOID50657     -           1353   1.6e-25   89.4   0.9   1   2   8.5e-11   1.9e-07   30.5   0.0     1    74   162   236   162   287 0.82 RNA polymerase Rpb2, domain 2
RNA_pol_Rpb2_2       PF04561.9    190 seq90_BIOID50657     -           1353   1.6e-25   89.4   0.9   2   2   1.9e-18   4.4e-15   55.4   0.0    80   190   351   465   340   465 0.88 RNA polymerase Rpb2, domain 2
GGDEF                PF00990.16   161 seq92_BIOID50657     -            472     9e-41  139.0   0.0   1   1     9e-45   1.2e-40  138.5   0.0     1   161   303   461   303   461 0.92 GGDEF domain
Hexapep              PF00132.19    36 seq93_BIOID50657     -            184   7.2e-20   69.4   6.7   1   3   8.1e-10   1.1e-05   24.5   0.0     2    36    13    47    12    47 0.96 Bacterial transferase hexapeptide (six repeats)
Hexapep              PF00132.19    36 seq93_BIOID50657     -            184   7.2e-20   69.4   6.7   2   3   1.2e-10   1.6e-06   27.2   0.7     3    33    82   111    80   112 0.94 Bacterial transferase hexapeptide (six repeats)
Hexapep              PF00132.19    36 seq93_BIOID50657     -            184   7.2e-20   69.4   6.7   3   3     9e-12   1.2e-07   30.7   0.6     1    34    97   130    97   132 0.95 Bacterial transferase hexapeptide (six repeats)
TonB_dep_Rec         PF00593.19   276 seq94_BIOID50657     -            721   3.4e-23   82.8  17.0   1   1     5e-27   3.4e-23   82.8  11.8     1   275   476   719   476   720 0.82 TonB dependent receptor
Plug                 PF07715.10   108 seq94_BIOID50657     -            721   5.9e-14   52.1   2.0   1   1   1.2e-17   8.5e-14   51.6   0.4     4   107    68   164    65   165 0.94 TonB-dependent Receptor Plug Domain
ABC_tran             PF00005.22   118 seq95_BIOID50657     -            228   4.9e-21   75.1   0.0   1   1   1.1e-24   7.4e-21   74.5   0.0     1   117    50   174    50   175 0.92 ABC transporter
SecE                 PF00584.15    57 seq96_BIOID50657     -            127   2.4e-21   74.9   1.0   1   1   1.8e-25   2.4e-21   74.9   0.7     2    56    68   122    67   123 0.97 SecE/Sec61-gamma subunits of protein translocation complex
Fimbrial             PF00419.15   145 seq98_BIOID50657     -            140   1.2e-13   51.3   0.4   1   1   9.7e-18   1.3e-13   51.2   0.3    21   145     8   140     1   140 0.76 Fimbrial protein
Peripla_BP_2         PF01497.13   238 seq99_BIOID50657     -            332   1.8e-30  105.7   0.1   1   1   2.1e-34   2.9e-30  105.0   0.1     1   238    43   308    43   308 0.91 Periplasmic binding protein
PTS_IIB              PF02302.12    90 seq102_BIOID50657    -            106   5.7e-16   58.6   0.0   1   1   5.3e-20   7.2e-16   58.2   0.0     2    89     6    94     5    95 0.90 PTS system, Lactose/Cellobiose specific IIB subunit
IncFII_repA          PF02387.10   281 seq104_BIOID50657    -            113   1.8e-22   79.7   5.3   1   1   1.5e-26     2e-22   79.5   3.6   179   272     2    94     1   101 0.96 IncFII RepA protein family
HTH_29               PF13551.1    113 seq109_BIOID50657    -            228   1.8e-14   53.6   0.1   1   1   8.5e-18   2.9e-14   53.0   0.1     1   110    30   137    30   140 0.94 Winged helix-turn helix
HTH_23               PF13384.1     50 seq109_BIOID50657    -            228   1.9e-11   43.1   0.6   1   1   8.9e-14     3e-10   39.2   0.1     3    50    26    73    24    73 0.95 Homeodomain-like domain
HTH_32               PF13565.1     77 seq109_BIOID50657    -            228   9.7e-10   39.0   2.8   1   1   1.9e-12   6.4e-09   36.3   0.1     1    77    56   136    56   136 0.87 Homeodomain-like domain
HTH_28               PF13518.1     52 seq109_BIOID50657    -            228     7e-08   32.1   0.6   1   1   1.5e-10   5.1e-07   29.4   0.1     1    50    29    79    29    84 0.89 Helix-turn-helix domain
PhdYeFM_antitox      PF02604.14    75 seq112_BIOID50657    -             92     8e-25   86.1   0.1   1   1   1.4e-28   9.5e-25   85.8   0.1     1    74    10    82    10    83 0.97 Antitoxin Phd_YefM, type II toxin-antitoxin system
RelB_N               PF12910.2     46 seq112_BIOID50657    -             92   3.4e-21   74.2   0.1   1   1     7e-25   4.8e-21   73.7   0.0     1    46    10    55    10    55 0.99 Antitoxin of toxin-antitoxin stability system N-terminal
Hpt                  PF01627.18    90 seq113_BIOID50657    -            890     1e-13   50.9   0.0   1   1   5.7e-16   3.9e-12   45.8   0.0     3    83   811   885   809   890 0.89 Hpt domain
HATPase_c            PF02518.21   111 seq113_BIOID50657    -            890   3.6e-11   42.6   0.0   1   1   1.2e-14   8.5e-11   41.4   0.0     1   109   565   675   565   677 0.94 Histidine kinase-, DNA gyrase B-, and HSP90-like ATPase
PseudoU_synth_2      PF00849.17   164 seq114_BIOID50657    -            260   3.4e-30  104.9   0.0   1   1   3.1e-34   4.3e-30  104.5   0.0     2   164    11   170    10   170 0.96 RNA pseudouridylate synthase
DctA-YdbH            PF11739.3    207 seq116_BIOID50657    -            879   8.9e-56  188.4   1.9   1   1     1e-59   1.4e-55  187.8   0.1     1   207   656   859   656   859 0.99 Dicarboxylate transport
DsbC                 PF11412.3    117 seq118_BIOID50657    -            565   3.2e-36  123.6   0.3   1   1   2.4e-39   5.4e-36  122.8   0.2     2   115    28   138    27   140 0.97 Disulphide bond corrector protein DsbC
DsbD                 PF02683.10   211 seq118_BIOID50657    -            565   4.9e-20   71.9  19.8   1   1   3.4e-23   7.8e-20   71.2  13.7     2   209   171   376   170   378 0.83 Cytochrome C biogenesis protein transmembrane region
Thioredoxin_7        PF13899.1     82 seq118_BIOID50657    -            565   2.1e-13   49.9   0.1   1   1   1.6e-16   3.7e-13   49.1   0.1     6    81   459   536   454   537 0.81 Thioredoxin-like
Thioredoxin_2        PF13098.1    112 seq118_BIOID50657    -            565   3.4e-13   49.6   0.0   1   1   3.3e-16   7.4e-13   48.5   0.0     2   112   465   560   464   560 0.87 Thioredoxin-like domain
DsbD_2               PF13386.1    199 seq118_BIOID50657    -            565   2.5e-10   40.3  25.8   1   1   1.1e-13   2.5e-10   40.3  17.9     2   182   170   355   169   375 0.75 Family description
Thioredoxin          PF00085.15   104 seq118_BIOID50657    -            565   1.4e-08   34.2   0.0   1   1     1e-11   2.3e-08   33.5   0.0     9   101   458   560   451   563 0.66 Thioredoxin
DUF1481              PF07356.7    195 seq119_BIOID50657    -            233   7.6e-71  237.5   0.6   1   1   1.3e-74   8.8e-71  237.2   0.4     1   195    44   229    44   229 0.99 Protein of unknown function (DUF1481)
LPAM_1               PF08139.7     26 seq119_BIOID50657    -            233     1e-06   28.5   0.9   1   1   3.3e-10   2.2e-06   27.5   0.6     1    26     1    35     1    35 0.83 Prokaryotic membrane lipoprotein lipid attachment site
HTH_Tnp_1            PF01527.15    76 seq120_BIOID50657    -            134   2.4e-16   59.3   0.0   1   1   2.3e-20   3.2e-16   58.9   0.0     2    58     9    72     8   101 0.84 Transposase
DSRB                 PF10781.4     62 seq121_BIOID50657    -             62   3.6e-41  138.3   0.2   1   1   2.8e-45   3.9e-41  138.2   0.1     1    61     1    61     1    62 0.98 Dextransucrase DSRB
DUF3521              PF12035.3     35 seq122_BIOID50657    -             37   8.7e-07   28.5   0.6   1   1   9.6e-11   1.3e-06   27.9   0.4     1    19    19    37    19    37 0.97 Protein of unknown function (DUF3521)
HTH_3                PF01381.17    55 seq123_BIOID50657    -            194   3.2e-09   36.3   0.1   1   1   7.3e-09   3.3e-05   23.5   0.0    11    53   106   148   105   150 0.90 Helix-turn-helix
HTH_26               PF13443.1     63 seq123_BIOID50657    -            194     6e-07   29.4   0.0   1   1   3.5e-09   1.6e-05   24.8   0.0     2    51    94   144    93   156 0.85 Cro/C1-type HTH DNA-binding domain
LacI                 PF00356.16    46 seq123_BIOID50657    -            194   5.4e-05   22.6   1.3   1   1   2.1e-08   9.7e-05   21.7   0.1     7    43   112   148   111   150 0.96 Bacterial regulatory proteins, lacI family
Sulfatase            PF00884.18   379 seq124_BIOID50657    -            557   4.6e-56  190.3   0.4   1   1   8.7e-60     6e-56  189.9   0.3     3   310   248   539   246   554 0.92 Sulfatase
DUF1705              PF08019.7    156 seq124_BIOID50657    -            557     2e-45  153.9   8.2   1   1   2.9e-49     2e-45  153.9   5.7     2   154    68   221    67   223 0.98 Domain of unknown function (DUF1705)
FtsJ                 PF01728.14   181 seq125_BIOID50657    -            366   1.8e-08   34.4   0.0   1   1   7.2e-12   9.8e-08   32.0   0.0     3    62   186   247   184   301 0.70 FtsJ-like methyltransferase
TetR_N               PF00440.18    47 seq128_BIOID50657    -            236   1.8e-14   52.9   0.2   1   1     3e-18   4.1e-14   51.8   0.2     2    47    51    96    50    96 0.97 Bacterial regulatory proteins, tetR family
Beta_elim_lyase      PF01212.16   290 seq129_BIOID50657    -            476   1.1e-96  323.2   0.0   1   1  9.4e-101   1.3e-96  323.0   0.0     1   289    54   442    54   443 0.99 Beta-eliminating lyase
LysE                 PF01810.13   191 seq132_BIOID50657    -            212     2e-52  177.1  11.4   1   1   1.7e-56   2.4e-52  176.8   7.9     2   189    19   209    18   211 0.97 LysE type translocator
DUF883               PF05957.8     94 seq133_BIOID50657    -            113   6.8e-27   93.5   1.2   1   1   5.9e-31   8.1e-27   93.3   0.9     1    94    19   111    19   111 0.97 Bacterial protein of unknown function (DUF883)
DUF932               PF06067.6    239 seq136_BIOID50657    -            273   4.5e-69  232.2   0.0   1   1   4.1e-73   5.6e-69  231.9   0.0     1   239    36   262    36   262 0.99 Domain of unknown function (DUF932)
ABC_tran             PF00005.22   118 seq137_BIOID50657    -            253   8.4e-22   77.6   0.0   1   1   1.8e-25   1.2e-21   77.1   0.0     1   118    42   167    42   167 0.92 ABC transporter
FAD_binding_7        PF03441.9    277 seq138_BIOID50657    -            472    9e-107  356.2   0.4   1   1  1.7e-110  1.2e-106  355.8   0.3     3   276   205   468   203   469 0.96 FAD binding domain of DNA photolyase
DNA_photolyase       PF00875.13   165 seq138_BIOID50657    -            472   2.7e-44  150.7   1.1   1   1   7.2e-48   4.9e-44  149.8   0.4     2   159     5   168     4   174 0.92 DNA photolyase
GerE                 PF00196.14    58 seq139_BIOID50657    -             74   6.4e-20   70.1   0.4   1   1   5.5e-24   7.5e-20   69.8   0.3     2    58    12    68    11    68 0.97 Bacterial regulatory proteins, luxR family
DDE_Tnp_IS66_C       PF13817.1     39 seq140_BIOID50657    -             38   6.4e-09   35.5   0.0   1   1   5.2e-13   7.1e-09   35.4   0.0     2    26    14    38    13    38 0.95 IS66 C-terminal element
OprD                 PF03573.8    391 seq141_BIOID50657    -            421   1.1e-06   27.5   0.9   1   1   2.5e-10   3.4e-06   25.9   0.6    18   370    42   394    26   418 0.69 outer membrane porin, OprD family
Porin_1              PF00267.16   337 seq142_BIOID50657    -            362    1e-127  425.9  28.6   1   1  1.7e-131  1.2e-127  425.7  19.9     1   337    28   362    28   362 0.97 Gram-negative porin
Porin_4              PF13609.1    311 seq142_BIOID50657    -            362   1.5e-18   67.2  44.1   1   1     4e-22   2.7e-18   66.4  30.6     6   303    13   335     7   362 0.76 Gram-negative porin
DUF957               PF06117.6     65 seq144_BIOID50657    -             65   4.8e-35  118.8   0.6   1   1   3.8e-39   5.2e-35  118.7   0.4     1    65     1    65     1    65 0.99 Enterobacterial protein of unknown function (DUF957)
Trans_reg_C          PF00486.23    77 seq146_BIOID50657    -            512     8e-18   64.0   0.0   1   1   1.1e-21   1.5e-17   63.1   0.0     1    77    24   100    24   100 0.96 Transcriptional regulatory protein, C terminal
DUF2057              PF09829.4    189 seq148_BIOID50657    -            220     8e-48  162.4   0.0   1   1   6.7e-52   9.1e-48  162.3   0.0     2   189    22   213    21   213 0.98 Uncharacterized protein conserved in bacteria (DUF2057)
ABC_membrane         PF00664.18   275 seq150_BIOID50657    -            590     9e-35  120.3   5.6   1   1   1.7e-38   1.2e-34  119.9   3.9     5   274    22   290    18   291 0.94 ABC transporter transmembrane region
ABC_tran             PF00005.22   118 seq150_BIOID50657    -            590   1.2e-19   70.7   0.0   1   1   3.3e-23   2.2e-19   69.8   0.0     1   117   376   500   376   501 0.93 ABC transporter
UPF0047              PF01894.12   118 seq153_BIOID50657    -            138   5.4e-39  132.5   0.0   1   1   4.5e-43   6.1e-39  132.3   0.0     1   117    17   135    17   136 0.97 Uncharacterised protein family UPF0047
Molybdopterin        PF00384.17   432 seq155_BIOID50657    -            559   8.6e-89  298.1   0.1   1   1   1.9e-92   1.3e-88  297.5   0.0   102   431     1   331     1   332 0.96 Molybdopterin oxidoreductase
Molydop_binding      PF01568.16   109 seq155_BIOID50657    -            559   1.6e-26   92.1   0.0   1   1   4.8e-30   3.3e-26   91.1   0.0     2   109   420   526   419   526 0.96 Molydopterin dinucleotide binding domain
Bax1-I               PF01027.15   205 seq156_BIOID50657    -             71   1.4e-14   54.0   6.0   1   1   1.2e-18   1.6e-14   53.9   4.1   138   205     1    65     1    65 0.94 Inhibitor of apoptosis-promoting Bax1
SBP_bac_5            PF00496.17   374 seq157_BIOID50657    -            535  1.3e-107  359.8   7.1   1   1  1.1e-111  1.5e-107  359.5   4.9     1   372    73   453    73   455 0.94 Bacterial extracellular solute-binding proteins, family 5 Middle
Plasmid_Txe          PF06769.8     80 seq158_BIOID50657    -             84   2.3e-43  145.8   0.7   1   1   3.7e-47   2.5e-43  145.6   0.5     1    80     5    84     5    84 0.99 Plasmid encoded toxin Txe
Plasmid_stabil       PF05016.9     90 seq158_BIOID50657    -             84   3.5e-05   24.0   0.0   1   1   5.5e-09   3.8e-05   23.8   0.0    16    78    12    77     4    83 0.82 Plasmid stabilisation system protein
DUF905               PF06006.7     71 seq159_BIOID50657    -             79   2.4e-38  129.2   0.2   1   1   1.9e-42   2.6e-38  129.0   0.1     2    71    11    79    10    79 0.98 Bacterial protein of unknown function (DUF905)
NusG                 PF02357.14    92 seq161_BIOID50657    -            181   5.3e-25   87.3   0.0   1   1   1.1e-28   7.7e-25   86.8   0.0     1    92     7   106     7   106 0.92 Transcription termination factor nusG
KOW                  PF00467.24    32 seq161_BIOID50657    -            181   1.3e-08   33.9   0.1   1   1   9.1e-12   6.2e-08   31.7   0.0     1    28   130   161   130   165 0.86 KOW motif
ABC_tran             PF00005.22   118 seq162_BIOID50657    -            255   5.8e-21   74.9   0.0   1   1   1.3e-24   8.7e-21   74.3   0.0     1   117    41   156    41   157 0.90 ABC transporter
DUF3302              PF11742.3     78 seq163_BIOID50657    -            120   1.7e-44  149.4   7.5   1   1   1.5e-48   2.1e-44  149.1   5.2     1    77     3    79     3    80 0.98 Protein of unknown function (DUF3302)
AAA_32               PF13654.1    509 seq164_BIOID50657    -            586   6.7e-18   64.5   0.0   1   1   1.4e-21   9.3e-18   64.0   0.0   322   469   140   286    68   322 0.85 AAA domain
Lon_C                PF05362.8    205 seq164_BIOID50657    -            586   1.4e-10   40.7   0.0   1   1   3.2e-14   2.2e-10   40.1   0.0   108   203   435   541   431   543 0.82 Lon protease (S16) C-terminal proteolytic domain
ROK                  PF00480.15   179 seq166_BIOID50657    -            291   2.4e-54  183.7   0.1   1   1   2.9e-58   3.9e-54  183.0   0.0     1   179     5   183     5   183 0.98 ROK family
PTS_EIIC             PF02378.13   321 seq167_BIOID50657    -            452     5e-52  176.6  37.0   1   1   3.6e-56     5e-52  176.6  25.6     2   319    30   363    29   364 0.88 Phosphotransferase system, EIIC
tRNA-synt_1e         PF01406.14   301 seq168_BIOID50657    -            461  4.5e-144  479.0   0.1   1   1  2.1e-147  5.7e-144  478.6   0.1     2   300    15   313    14   314 0.99 tRNA synthetases class I (C) catalytic domain
DALR_2               PF09190.6     63 seq168_BIOID50657    -            461     2e-26   91.9   1.7   1   1   7.1e-30     2e-26   91.9   1.2     1    63   341   402   341   402 0.99 DALR domain
tRNA-synt_1g         PF09334.6    391 seq168_BIOID50657    -            461   2.2e-16   59.4   1.6   1   2   3.9e-10   1.1e-06   27.5   0.1    13   112    35   133    29   147 0.82 tRNA synthetases class I (M)
tRNA-synt_1g         PF09334.6    391 seq168_BIOID50657    -            461   2.2e-16   59.4   1.6   2   2   3.1e-11   8.6e-08   31.1   0.1   312   373   251   311   231   317 0.85 tRNA synthetases class I (M)
tRNA-synt_1f         PF01921.13   360 seq168_BIOID50657    -            461   1.7e-07   30.1   0.0   1   1     2e-08   5.6e-05   21.8   0.0   276   317   261   301   214   329 0.85 tRNA synthetases class I (K)
tRNA-synt_1          PF00133.17   601 seq168_BIOID50657    -            461   1.1e-06   26.8   0.2   1   1   3.5e-09   9.5e-06   23.7   0.0   515   596   221   300   206   305 0.81 tRNA synthetases class I (I, L, M and V)
Response_reg         PF00072.19   112 seq169_BIOID50657    -            239   2.6e-29  101.3   0.0   1   1   5.4e-33   3.7e-29  100.8   0.0     1   111     7   116     7   117 0.99 Response regulator receiver domain
Trans_reg_C          PF00486.23    77 seq169_BIOID50657    -            239   5.2e-23   80.6   0.0   1   1   2.1e-26   1.4e-22   79.2   0.0     2    77   157   232   156   232 0.98 Transcriptional regulatory protein, C terminal
HOK_GEF              PF01848.11    43 seq170_BIOID50657    -             49   4.1e-18   64.3   3.1   1   1   3.3e-22   4.5e-18   64.1   2.2     1    43     3    45     3    45 0.99 Hok/gef family
UPF0075              PF03702.9    364 seq171_BIOID50657    -            369  1.5e-170  566.8   0.0   1   1  1.2e-174  1.7e-170  566.7   0.0     2   363     5   366     4   367 0.99 Uncharacterised protein family (UPF0075)
OTCace               PF00185.19   158 seq173_BIOID50657    -            334   2.3e-52  176.9   0.1   1   1   7.6e-56   5.2e-52  175.7   0.1     2   157   156   330   155   331 0.97 Aspartate/ornithine carbamoyltransferase, Asp/Orn binding domain
OTCace_N             PF02729.16   142 seq173_BIOID50657    -            334   2.5e-47  159.9   0.0   1   1   5.3e-51   3.6e-47  159.4   0.0     1   142     7   148     7   148 0.99 Aspartate/ornithine carbamoyltransferase, carbamoyl-P binding domain
NAD_kinase           PF01513.16   285 seq175_BIOID50657    -            292   4.4e-73  245.4   0.0   1   1   3.7e-77     5e-73  245.2   0.0     2   284     8   271     7   272 0.98 ATP-NAD kinase
Pili_assembly_N      PF00345.15   122 seq176_BIOID50657    -            250   5.2e-34  116.5   0.0   1   1   1.3e-37   8.7e-34  115.8   0.0     2   122    39   164    38   164 0.90 Gram-negative pili assembly chaperone, N-terminal domain
Pili_assembly_C      PF02753.12    68 seq176_BIOID50657    -            250   1.4e-17   63.1   2.1   1   1   5.6e-21   3.8e-17   61.7   0.1     1    65   184   243   184   246 0.96 Gram-negative pili assembly chaperone, C-terminal domain
Radical_SAM          PF04055.16   166 seq178_BIOID50657    -            457   3.6e-15   56.4   0.0   1   1     8e-19   5.4e-15   55.8   0.0     2   164    57   227    56   229 0.79 Radical SAM superfamily
HemN_C               PF06969.11    66 seq178_BIOID50657    -            457   4.3e-12   45.8   0.5   1   1   2.4e-15   1.7e-11   43.9   0.0     1    66   363   431   363   431 0.94 HemN C-terminal domain
ACPS                 PF01648.15   113 seq179_BIOID50657    -            244   1.5e-15   56.9   0.0   1   1   6.2e-19   8.4e-15   54.5   0.0     2    95   110   199   109   215 0.84 4'-phosphopantetheinyl transferase superfamily
HTH_1                PF00126.22    60 seq180_BIOID50657    -            314   5.7e-19   67.4   0.1   1   1   1.5e-22   1.1e-18   66.6   0.0     1    58    24    81    24    82 0.97 Bacterial regulatory helix-turn-helix protein, lysR family
LysR_substrate       PF03466.15   209 seq180_BIOID50657    -            314   1.2e-16   60.3   0.0   1   1   2.8e-20   1.9e-16   59.6   0.0    32   205   138   309   116   313 0.89 LysR substrate binding domain
PQQ                  PF01011.16    38 seq184_BIOID50657    -            796   2.1e-55  181.4   7.8   1   5   1.7e-11   7.8e-08   31.3   0.0     2    34   226   258   225   262 0.88 PQQ enzyme repeat
PQQ                  PF01011.16    38 seq184_BIOID50657    -            796   2.1e-55  181.4   7.8   2   5   7.3e-09   3.3e-05   23.0   0.0     8    34   361   387   353   391 0.85 PQQ enzyme repeat
PQQ                  PF01011.16    38 seq184_BIOID50657    -            796   2.1e-55  181.4   7.8   3   5   1.2e-11   5.6e-08   31.8   0.0     8    37   439   468   436   469 0.91 PQQ enzyme repeat
PQQ                  PF01011.16    38 seq184_BIOID50657    -            796   2.1e-55  181.4   7.8   4   5   2.7e-11   1.2e-07   30.7   0.0     3    36   662   696   660   698 0.91 PQQ enzyme repeat
PQQ                  PF01011.16    38 seq184_BIOID50657    -            796   2.1e-55  181.4   7.8   5   5   5.8e-10   2.6e-06   26.5   0.0     2    38   722   759   721   759 0.93 PQQ enzyme repeat
PQQ_2                PF13360.1    238 seq184_BIOID50657    -            796   2.3e-28   99.1   0.0   1   2   4.7e-16   2.1e-12   46.8   0.0    24   148   213   379   181   393 0.78 PQQ-like domain
PQQ_2                PF13360.1    238 seq184_BIOID50657    -            796   2.3e-28   99.1   0.0   2   2   9.1e-11   4.2e-07   29.5   0.0     4    86   671   774   669   780 0.77 PQQ-like domain
TnpB_IS66            PF05717.8    108 seq185_BIOID50657    -            115   2.7e-42  142.4   0.0   1   1   2.2e-46   2.9e-42  142.3   0.0     2   104     7   107     6   111 0.97 IS66 Orf2 like protein
DUF188               PF02639.9    130 seq186_BIOID50657    -            192     2e-50  169.4   0.0   1   1   1.9e-54   2.6e-50  169.1   0.0     1   127    57   183    57   186 0.98 Uncharacterized BCR, YaiI/YqxD family COG1671
GATase               PF00117.23   192 seq188_BIOID50657    -            187   5.3e-62  208.5   0.0   1   1   8.6e-66   5.9e-62  208.4   0.0     1   190     3   186     3   187 0.95 Glutamine amidotransferase class-I
Peptidase_C26        PF07722.8    217 seq188_BIOID50657    -            187   4.4e-10   39.2   0.1   1   1   1.1e-13   7.2e-10   38.5   0.1   104   217    70   170    49   170 0.85 Peptidase C26
DrsE                 PF02635.10   117 seq189_BIOID50657    -            128   6.9e-27   93.7   0.1   1   1   5.7e-31   7.8e-27   93.5   0.0     1   117     1   128     1   128 0.96 DsrE/DsrF-like family
PRK                  PF00485.13   194 seq190_BIOID50657    -            368   3.9e-13   49.2   0.0   1   1   5.3e-17   7.2e-13   48.4   0.0     1   148   142   296   142   306 0.87 Phosphoribulokinase / Uridine kinase family
LrgA                 PF03788.9     96 seq191_BIOID50657    -            135   4.4e-29   99.9  10.2   1   1   4.3e-33   5.8e-29   99.5   7.1     1    94    24   117    24   119 0.98 LrgA family
Lysis_S              PF04971.7     68 seq192_BIOID50657    -             71   2.5e-47  158.3   0.6   1   1     2e-51   2.8e-47  158.1   0.4     1    68     4    71     4    71 1.00 Lysis protein S
PfkB                 PF00294.19   301 seq193_BIOID50657    -            404   9.7e-65  218.5   1.3   1   1   3.7e-68   1.3e-64  218.1   0.9     2   298    92   383    91   386 0.96 pfkB family carbohydrate kinase
Phos_pyr_kin         PF08543.7    246 seq193_BIOID50657    -            404   1.9e-17   63.1   0.1   1   1   9.5e-21   3.3e-17   62.4   0.0   104   235   253   377   241   388 0.91 Phosphomethylpyrimidine kinase
HTH_DeoR             PF08220.7     57 seq193_BIOID50657    -            404   2.7e-15   55.5   0.1   1   1   1.5e-18   5.2e-15   54.5   0.0     1    51     5    55     5    60 0.97 DeoR-like helix-turn-helix domain
Methyltransf_27      PF13708.1    194 seq194_BIOID50657    -            280   3.4e-73  245.1   0.2   1   1   3.2e-77   4.4e-73  244.8   0.1     2   194    86   278    85   278 0.99 Methyltransferase domain
DUF258               PF03193.11   161 seq195_BIOID50657    -            350   2.5e-55  185.9   0.0   1   1     1e-58   3.5e-55  185.4   0.0     2   161   174   334   173   334 0.97 Protein of unknown function, DUF258
MMR_HSR1             PF01926.18   114 seq195_BIOID50657    -            350   2.3e-06   27.4   0.0   1   1   1.6e-09   5.3e-06   26.2   0.0     4    57   212   272   210   334 0.75 50S ribosome-binding GTPase
Phage_integr_N       PF02899.12    84 seq196_BIOID50657    -            195   3.3e-14   52.6   0.2   1   1   7.8e-17   1.1e-12   47.8   0.0     2    81   102   176   101   178 0.93 Phage integrase, N-terminal SAM-like domain
TrwB_AAD_bind        PF10412.4    386 seq197_BIOID50657    -            726  3.4e-148  493.2   0.0   1   1  1.5e-151  4.2e-148  492.9   0.0     2   386   172   561   171   561 0.99 Type IV secretion-system coupling protein DNA-binding domain
TraD_N               PF12615.3    101 seq197_BIOID50657    -            726   8.6e-34  115.8  12.3   1   1   1.3e-36   3.5e-33  113.8   8.3     1   101    31   129    31   129 0.99 F sex factor protein N terminal
TraG-D_C             PF12696.2    128 seq197_BIOID50657    -            726   1.1e-18   67.2   0.0   1   1     7e-22   1.9e-18   66.4   0.0     1   127   419   541   419   542 0.86 TraM recognition site of TraD and TraG
T4SS-DNA_transf      PF02534.9    469 seq197_BIOID50657    -            726     6e-08   31.5   0.0   1   1     5e-11   1.4e-07   30.4   0.0   250   362   362   477   198   501 0.76 Type IV secretory system Conjugative DNA transfer
Sulfatase            PF00884.18   379 seq199_BIOID50657    -            464   2.2e-95  319.7   1.3   1   1   3.6e-99   2.5e-95  319.5   0.9     4   377     2   427     1   429 0.96 Sulfatase
YicC_N               PF03755.8    159 seq200_BIOID50657    -            287   6.4e-49  165.8   0.1   1   1   9.3e-53   6.4e-49  165.8   0.1     1   157     2   153     2   155 0.96 YicC-like family, N-terminal region
DUF1732              PF08340.6     87 seq200_BIOID50657    -            287     2e-34  117.1   7.3   1   1   2.9e-38     2e-34  117.1   5.0     1    87   202   287   202   287 0.97 Domain of unknown function (DUF1732)
PGM_PMM_I            PF02878.11   138 seq201_BIOID50657    -            445   2.6e-45  153.1   0.0   1   1   1.8e-48   6.1e-45  151.9   0.0     1   134     4   136     4   138 0.98 Phosphoglucomutase/phosphomannomutase, alpha/beta/alpha domain I
PGM_PMM_III          PF02880.11   111 seq201_BIOID50657    -            445   1.8e-31  108.3   0.2   1   1   1.3e-34   4.3e-31  107.1   0.1     1   109   258   367   258   369 0.93 Phosphoglucomutase/phosphomannomutase, alpha/beta/alpha domain III
PGM_PMM_II           PF02879.11   104 seq201_BIOID50657    -            445   3.9e-21   75.2   0.1   1   1   2.5e-24   8.5e-21   74.1   0.0     2   104   157   254   156   254 0.91 Phosphoglucomutase/phosphomannomutase, alpha/beta/alpha domain II
PGM_PMM_IV           PF00408.15    73 seq201_BIOID50657    -            445   7.8e-16   57.7   0.2   1   1   9.5e-19   3.2e-15   55.7   0.2     1    73   373   443   373   443 0.96 Phosphoglucomutase/phosphomannomutase, C-terminal domain
BolA                 PF01722.13    75 seq202_BIOID50657    -            104   2.1e-29  101.1   0.1   1   1   1.8e-33   2.5e-29  100.8   0.1     1    75     9    84     8    84 0.97 BolA-like protein
Arginase             PF00491.16   275 seq203_BIOID50657    -            306   2.4e-83  279.5   0.5   1   1   2.1e-87   2.8e-83  279.3   0.3     1   274    33   297    33   298 0.92 Arginase family
DUF3442              PF11924.3    280 seq204_BIOID50657    -            464   1.7e-89  299.9   9.0   1   1   1.6e-93   2.2e-89  299.6   6.2     1   280    57   341    57   341 0.98 Protein of unknown function (DUF3442)
AP_endonuc_2         PF01261.19   211 seq205_BIOID50657    -            326   3.8e-14   52.3   0.1   1   1   4.2e-18   5.7e-14   51.8   0.1     1   201    41   219    41   229 0.91 Xylose isomerase-like TIM barrel
Pantoate_ligase      PF02569.10   280 seq206_BIOID50657    -            283    2e-123  410.4   0.1   1   1  1.6e-127  2.3e-123  410.3   0.0     1   280     1   280     1   280 0.97 Pantoate-beta-alanine ligase
Ferrochelatase       PF00762.14   316 seq208_BIOID50657    -            320  1.7e-108  362.2   0.0   1   1  2.7e-112  1.8e-108  362.0   0.0     1   313     5   317     5   320 0.98 Ferrochelatase
DsrC                 PF04358.8    109 seq209_BIOID50657    -            109   3.2e-46  155.9   0.0   1   1   2.5e-50   3.5e-46  155.8   0.0     3   109     3   109     1   109 0.98 DsrC like protein
FtsX                 PF02687.16   121 seq210_BIOID50657    -            804   5.2e-22   77.7  17.5   1   2   3.7e-15   2.5e-11   43.2   6.4     3   121   247   364   245   364 0.87 FtsX-like permease family
FtsX                 PF02687.16   121 seq210_BIOID50657    -            804   5.2e-22   77.7  17.5   2   2   9.6e-17   6.6e-13   48.3   0.8     2   118   683   794   682   797 0.87 FtsX-like permease family
NAD_binding_10       PF13460.1    183 seq213_BIOID50657    -            274   3.2e-15   56.5   0.0   1   1   1.5e-18   5.2e-15   55.8   0.0     1   181     4   201     4   203 0.82 NADH(P)-binding
Epimerase            PF01370.16   236 seq213_BIOID50657    -            274   2.9e-11   43.1   0.0   1   1   5.7e-13   1.9e-09   37.1   0.0     8   236    10   213     4   213 0.74 NAD dependent epimerase/dehydratase family
UDPG_MGDP_dh_N       PF03721.9    185 seq213_BIOID50657    -            274   4.3e-07   29.3   0.0   1   1     5e-10   1.7e-06   27.4   0.0     1   133     2   125     2   136 0.76 UDP-glucose/GDP-mannose dehydrogenase family, NAD binding domain
NAD_binding_2        PF03446.10   162 seq213_BIOID50657    -            274   8.9e-06   25.5   0.0   1   1   3.8e-09   1.3e-05   25.0   0.0     1   101     1   120     1   131 0.69 NAD binding domain of 6-phosphogluconate dehydrogenase
Trans_reg_C          PF00486.23    77 seq215_BIOID50657    -             72     5e-09   35.8   0.0   1   1   3.8e-13   5.2e-09   35.7   0.0    12    61     4    53     1    65 0.93 Transcriptional regulatory protein, C terminal
ABC_tran             PF00005.22   118 seq216_BIOID50657    -            255     3e-18   66.1   0.0   1   1   1.8e-21   4.9e-18   65.4   0.0     1   117    44   161    44   162 0.89 ABC transporter
AAA_21               PF13304.1    303 seq216_BIOID50657    -            255     1e-14   55.0   0.2   1   1   6.6e-10   1.8e-06   28.0   0.0     1    24    32    55    32    79 0.80 AAA domain
AAA_16               PF13191.1    166 seq216_BIOID50657    -            255     1e-07   32.3   0.8   1   1   7.2e-11     2e-07   31.4   0.6    14   139    20   159    13   208 0.63 AAA ATPase domain
AAA_25               PF13481.1    194 seq216_BIOID50657    -            255   8.3e-07   28.4   0.0   1   1   7.4e-10     2e-06   27.2   0.0    29    77    26    82    14   158 0.89 AAA domain
Rad17                PF03215.10   498 seq216_BIOID50657    -            255   0.00011   21.0   0.0   1   1     4e-08   0.00011   21.0   0.0    41   110    28    93    16   198 0.81 Rad17 cell cycle checkpoint protein
DDE_3                PF13358.1    146 seq217_BIOID50657    -            115   4.7e-15   55.4   0.4   1   1   8.4e-19   5.7e-15   55.2   0.3    61   141     7    87     3    92 0.92 DDE superfamily endonuclease
rve                  PF00665.21   120 seq217_BIOID50657    -            115   2.5e-07   30.6   0.0   1   1   5.1e-11   3.5e-07   30.2   0.0    48   119     7    78     3    79 0.93 Integrase core domain
UPF0061              PF02696.9    487 seq218_BIOID50657    -            478  2.2e-216  718.7   0.1   1   1  1.8e-220  2.4e-216  718.5   0.1     1   487     1   454     1   454 0.99 Uncharacterized ACR, YdiU/UPF0061 family
PyrI                 PF01948.13    96 seq220_BIOID50657    -            153   7.1e-37  125.2   0.0   1   1   1.5e-40     1e-36  124.6   0.0     2    94     5    97     4    99 0.97 Aspartate carbamoyltransferase regulatory chain, allosteric domain
PyrI_C               PF02748.10    52 seq220_BIOID50657    -            153   7.8e-21   73.1   1.7   1   1   1.8e-24   1.2e-20   72.5   1.2     1    51   101   151   101   152 0.95 Aspartate carbamoyltransferase regulatory chain, metal binding domain
Amidohydro_4         PF13147.1    304 seq221_BIOID50657    -            460   6.5e-33  114.8   0.0   1   1   1.8e-36   8.2e-33  114.5   0.0     1   304   107   427   107   427 0.90 Amidohydrolase
Amidohydro_5         PF13594.1     68 seq221_BIOID50657    -            460   1.8e-06   27.5   0.0   1   1   2.4e-09   1.1e-05   25.0   0.0     3    45    84   138    82   180 0.71 Amidohydrolase
DUF419               PF04237.8     92 seq224_BIOID50657    -            118   6.9e-23   80.7   0.0   1   1     6e-27   8.2e-23   80.4   0.0     1    91    10   102    10   103 0.98 Protein of unknown function (DUF419)
LrgA                 PF03788.9     96 seq225_BIOID50657    -            136   3.1e-27   94.0  12.3   1   1   3.3e-31   4.6e-27   93.4   8.5     3    96    30   123    28   123 0.97 LrgA family
HlyD                 PF00529.15   306 seq226_BIOID50657    -            378   1.3e-59  201.8  14.8   1   1   4.5e-63   1.5e-59  201.6  10.3     3   306    64   349    62   349 0.99 HlyD family secretion protein
HlyD_3               PF13437.1    105 seq226_BIOID50657    -            378   2.1e-14   53.6   0.7   1   1   7.3e-12   2.5e-08   34.0   0.0     1    80   221   301   221   325 0.89 HlyD family secretion protein
Biotin_lipoyl_2      PF13533.1     50 seq226_BIOID50657    -            378   2.1e-10   40.0   8.6   1   1   7.9e-13   2.7e-09   36.4   0.3     3    49    64   110    60   111 0.96 Biotin-lipoyl like
HlyD_2               PF12700.2    328 seq226_BIOID50657    -            378   2.7e-10   39.8   0.3   1   1   1.2e-13   4.2e-10   39.1   0.2    24   240    66   301    64   313 0.85 HlyD family secretion protein
TK                   PF00265.13   176 seq227_BIOID50657    -            205   2.6e-64  215.9   0.0   1   1   2.2e-68   2.9e-64  215.7   0.0     1   176     2   186     2   186 0.99 Thymidine kinase
GTP1_OBG             PF01018.17   156 seq228_BIOID50657    -            390   1.1e-71  239.4   5.5   1   1   3.5e-75   1.6e-71  238.9   3.8     1   156     3   158     3   158 0.99 GTP1/OBG
MMR_HSR1             PF01926.18   114 seq228_BIOID50657    -            390   1.3e-21   76.5   0.0   1   1   4.7e-25   2.1e-21   75.9   0.0     1   114   161   284   161   284 0.82 50S ribosome-binding GTPase
FeoB_N               PF02421.13   189 seq228_BIOID50657    -            390   7.7e-09   34.9   0.0   1   1   2.2e-10     1e-06   28.0   0.0     3    57   162   217   160   224 0.94 Ferrous iron transport protein B
HTS                  PF04204.11   298 seq231_BIOID50657    -            309  1.2e-131  437.7   0.0   1   1  9.6e-136  1.3e-131  437.6   0.0     1   298     2   299     2   299 1.00 Homoserine O-succinyltransferase
HIM                  PF05662.9     21 seq232_BIOID50657    -            555   9.4e-34  113.6  35.2   1   4   3.1e-10   1.1e-06   28.0   0.0     1    21   122   142   122   142 0.98 Haemagglutinin
HIM                  PF05662.9     21 seq232_BIOID50657    -            555   9.4e-34  113.6  35.2   2   4   8.7e-13     3e-09   36.1   1.9     1    21   258   278   258   278 0.98 Haemagglutinin
HIM                  PF05662.9     21 seq232_BIOID50657    -            555   9.4e-34  113.6  35.2   3   4   4.5e-14   1.5e-10   40.2   1.8     1    21   379   399   379   399 0.98 Haemagglutinin
HIM                  PF05662.9     21 seq232_BIOID50657    -            555   9.4e-34  113.6  35.2   4   4   1.5e-10     5e-07   29.0   1.5     1    21   432   452   432   452 0.96 Haemagglutinin
YadA                 PF03895.10    78 seq232_BIOID50657    -            555   1.9e-24   85.3  10.1   1   1   5.4e-28   1.9e-24   85.3   7.0     2    78   478   555   477   555 0.98 YadA-like C-terminal region
Hep_Hag              PF05658.9     28 seq232_BIOID50657    -            555   1.9e-20   71.9  74.3   1   4     2e-09     7e-06   25.9   5.7     1    27    38    64    38    65 0.95 Hep_Hag
Hep_Hag              PF05658.9     28 seq232_BIOID50657    -            555   1.9e-20   71.9  74.3   2   4     8e-09   2.7e-05   24.0   4.0     1    28   198   225   198   225 0.96 Hep_Hag
Hep_Hag              PF05658.9     28 seq232_BIOID50657    -            555   1.9e-20   71.9  74.3   3   4     5e-11   1.7e-07   31.0   4.2     1    28   336   363   336   363 0.96 Hep_Hag
Hep_Hag              PF05658.9     28 seq232_BIOID50657    -            555   1.9e-20   71.9  74.3   4   4   1.8e-08   6.2e-05   22.9   2.5     1    27   350   376   350   377 0.93 Hep_Hag
Peptidase_M24        PF00557.19   205 seq235_BIOID50657    -            264   2.2e-49  167.8   0.2   1   1   1.8e-53   2.5e-49  167.6   0.2     1   205    12   242    12   242 0.86 Metallopeptidase family M24
GSHPx                PF00255.14   108 seq236_BIOID50657    -            183   3.3e-46  154.9   0.0   1   1   3.1e-50   4.2e-46  154.6   0.0     3   107     7   111     5   112 0.97 Glutathione peroxidase
ABC_membrane         PF00664.18   275 seq237_BIOID50657    -            600   2.5e-20   72.9   2.4   1   1   9.9e-24   3.4e-20   72.4   1.7     4   272    27   296    25   299 0.85 ABC transporter transmembrane region
ABC_tran             PF00005.22   118 seq237_BIOID50657    -            600   1.5e-17   63.9   0.0   1   1   1.2e-20   4.1e-17   62.5   0.0     1   118   384   509   384   509 0.84 ABC transporter
AAA_16               PF13191.1    166 seq237_BIOID50657    -            600   4.6e-07   30.2   0.3   1   1   3.2e-10   1.1e-06   29.0   0.2    20   157   368   525   356   538 0.61 AAA ATPase domain
SIS                  PF01380.17   131 seq241_BIOID50657    -            327   5.7e-37  126.1   0.1   1   1   1.6e-40   1.1e-36  125.1   0.1     2   131    53   184    52   184 0.98 SIS domain
CBS                  PF00571.23    57 seq241_BIOID50657    -            327   7.2e-20   70.2   0.5   1   2   1.7e-11   1.1e-07   31.2   0.0     1    56   213   268   213   269 0.97 CBS domain
CBS                  PF00571.23    57 seq241_BIOID50657    -            327   7.2e-20   70.2   0.5   2   2   5.4e-13   3.7e-09   35.9   0.0     2    48   279   325   278   327 0.94 CBS domain
NAD_binding_1        PF00175.16   109 seq243_BIOID50657    -            248   6.8e-17   61.9   0.0   1   1   1.4e-20   9.8e-17   61.3   0.0     1   109   111   223   111   223 0.89 Oxidoreductase NAD-binding domain
FAD_binding_6        PF00970.19    99 seq243_BIOID50657    -            248   3.1e-10   39.9   0.0   1   1     9e-14   6.1e-10   38.9   0.0     9    90    14    90     6    98 0.85 Oxidoreductase FAD-binding domain
Flavodoxin_1         PF00258.20   143 seq244_BIOID50657    -            149   1.7e-25   89.5   0.0   1   1   1.4e-29     2e-25   89.3   0.0     1   141     6   138     6   140 0.89 Flavodoxin
DUF1040              PF06288.8     86 seq246_BIOID50657    -             89   1.6e-46  156.3   0.5   1   1   1.3e-50   1.8e-46  156.2   0.3     1    86     1    86     1    86 1.00 Protein of unknown function (DUF1040)
PPDK_N               PF01326.14   329 seq247_BIOID50657    -            792   5.6e-99  331.1   1.6   1   1  2.3e-101     1e-97  327.0   1.6     3   313    20   348    18   361 0.96 Pyruvate phosphate dikinase, PEP/pyruvate binding domain
PEP-utilizers_C      PF02896.13   294 seq247_BIOID50657    -            792   3.5e-59  199.9   0.0   1   1   1.3e-62   5.7e-59  199.2   0.0    16   291   480   789   468   792 0.90 PEP-utilising enzyme, TIM barrel domain
PEP-utilizers        PF00391.18    81 seq247_BIOID50657    -            792   2.9e-27   93.9   0.4   1   1   1.6e-30   7.4e-27   92.6   0.3     4    81   382   457   379   460 0.90 PEP-utilising enzyme, mobile domain
DDE_Tnp_IS66         PF03050.9    271 seq248_BIOID50657    -            512  1.3e-101  339.3   0.1   1   1  3.7e-105  1.3e-101  339.3   0.0     1   271   175   462   175   462 0.98 Transposase IS66 family
DDE_Tnp_IS66_C       PF13817.1     39 seq248_BIOID50657    -            512   6.6e-19   67.5   0.1   1   1   5.6e-22   1.9e-18   66.0   0.0     1    39   468   506   468   506 0.98 IS66 C-terminal element
HTH_Tnp_IS66         PF13005.2     59 seq248_BIOID50657    -            512   4.1e-17   61.6   0.8   1   1   2.3e-20   7.7e-17   60.7   0.5     3    59   115   169   113   169 0.96 putative Helix-turn-helix domain of transposase IS66
LZ_Tnp_IS66          PF13007.2     78 seq248_BIOID50657    -            512   6.1e-13   49.1   5.0   1   1   1.8e-16   6.1e-13   49.1   3.4     1    77    38   110    38   111 0.91 Transposase C of IS166 homeodomain
Ribosomal_L21p       PF00829.16    96 seq250_BIOID50657    -            111   8.7e-38  128.2   2.3   1   1   7.2e-42   9.8e-38  128.0   1.6     1    96     9   104     9   104 0.99 Ribosomal prokaryotic L21 protein
OEP                  PF02321.13   188 seq251_BIOID50657    -            415     2e-26   92.6  10.8   1   2   1.6e-17   2.2e-13   50.0   0.2     4   171    24   189    21   205 0.92 Outer membrane efflux protein
OEP                  PF02321.13   188 seq251_BIOID50657    -            415     2e-26   92.6  10.8   2   2   2.3e-16   3.1e-12   46.3   3.3     9   176   235   387   227   397 0.94 Outer membrane efflux protein
KGG                  PF10685.4     23 seq253_BIOID50657    -             57   2.5e-20   71.7  18.2   1   2   5.5e-14   7.5e-10   38.3   4.3     1    23    10    31    10    31 0.98 Stress-induced bacterial acidophilic repeat motif
KGG                  PF10685.4     23 seq253_BIOID50657    -             57   2.5e-20   71.7  18.2   2   2   2.5e-14   3.4e-10   39.5   2.8     1    23    32    53    32    53 0.99 Stress-induced bacterial acidophilic repeat motif
DrsE                 PF02635.10   117 seq255_BIOID50657    -            119   1.1e-19   70.5   0.0   1   1     9e-24   1.2e-19   70.3   0.0     1   117     2   119     2   119 0.96 DsrE/DsrF-like family
LrgB                 PF04172.11   215 seq256_BIOID50657    -            231   1.8e-82  275.5  15.7   1   1   1.5e-86   2.1e-82  275.4  10.9     1   215    12   226    12   226 0.99 LrgB-like family
Autotransporter      PF03797.14   265 seq262_BIOID50657    -            108   1.6e-10   40.7   0.2   1   1   1.3e-14   1.7e-10   40.5   0.1   168   262     3    91     1    94 0.93 Autotransporter beta-domain
DUF1971              PF09313.6     82 seq263_BIOID50657    -            119   8.4e-29   99.0   0.0   1   1     8e-33   1.1e-28   98.6   0.0     1    82    12    97    12    97 0.98 Domain of unknown function (DUF1971)
Peptidase_S24        PF00717.18    70 seq264_BIOID50657    -            139   1.7e-13   49.8   0.0   1   1   1.8e-17   2.5e-13   49.3   0.0     2    68    56   120    55   122 0.91 Peptidase S24-like
YebG                 PF07130.7     75 seq267_BIOID50657    -             96   2.2e-34  116.8   1.4   1   1     2e-38   2.8e-34  116.5   1.0     1    74     1    74     1    75 0.99 YebG protein
MGS                  PF02142.17    95 seq269_BIOID50657    -            155   4.5e-18   64.8   0.0   1   1   4.4e-22     6e-18   64.4   0.0     2    95    29   121    28   121 0.96 MGS-like domain
HTH_AraC             PF00165.18    42 seq271_BIOID50657    -            274   1.1e-20   72.6   0.6   1   2   4.8e-11   3.3e-07   29.8   0.0     1    42   151   191   151   191 0.95 Bacterial regulatory helix-turn-helix proteins, AraC family
HTH_AraC             PF00165.18    42 seq271_BIOID50657    -            274   1.1e-20   72.6   0.6   2   2   1.3e-14   8.8e-11   41.1   0.1     9    41   207   240   205   241 0.95 Bacterial regulatory helix-turn-helix proteins, AraC family
HTH_18               PF12833.2     81 seq271_BIOID50657    -            274   2.7e-16   59.3   0.0   1   1   6.7e-20   4.6e-16   58.5   0.0     1    81   164   242   164   242 0.96 Helix-turn-helix domain
Ribosomal_L11_N      PF03946.9     60 seq272_BIOID50657    -            142   3.2e-32  109.6   0.3   1   1   8.7e-36   5.9e-32  108.7   0.2     1    60     8    67     8    67 0.99 Ribosomal protein L11, N-terminal domain
Ribosomal_L11        PF00298.14    69 seq272_BIOID50657    -            142   6.6e-29   99.7   2.9   1   1   1.8e-32   1.2e-28   98.8   2.0     1    69    72   140    72   140 0.99 Ribosomal protein L11, RNA binding domain
HTH_Tnp_1            PF01527.15    76 seq273_BIOID50657    -            103   1.6e-09   37.4   0.7   1   1   4.5e-13   2.1e-09   37.1   0.5     2    76     4    79     3    85 0.84 Transposase
HTH_28               PF13518.1     52 seq273_BIOID50657    -            103   9.4e-08   31.7   0.1   1   1   3.8e-11   1.7e-07   30.9   0.1     1    40    13    53    13    60 0.88 Helix-turn-helix domain
HTH_23               PF13384.1     50 seq273_BIOID50657    -            103   1.2e-06   27.8   0.1   1   1     2e-09   9.3e-06   25.0   0.0     7    47    14    57    10    60 0.81 Homeodomain-like domain
Glycos_transf_1      PF00534.15   172 seq275_BIOID50657    -            406   2.1e-38  131.3   0.0   1   1   1.1e-41   3.9e-38  130.4   0.0    11   169   218   382   209   385 0.92 Glycosyl transferases group 1
Glyco_trans_1_4      PF13692.1    135 seq275_BIOID50657    -            406   4.5e-17   62.3   0.0   1   1   2.8e-20   9.5e-17   61.2   0.0     5   131   225   366   222   369 0.89 Glycosyl transferases group 1
PsiF_repeat          PF07769.9     35 seq277_BIOID50657    -            106     5e-37  125.0  21.0   1   2   7.1e-24   9.7e-20   69.7   4.0     2    35    26    59    25    59 0.97 psiF repeat
PsiF_repeat          PF07769.9     35 seq277_BIOID50657    -            106     5e-37  125.0  21.0   2   2   2.4e-21   3.3e-17   61.5   5.0     2    35    70   103    69   103 0.97 psiF repeat
Vsr                  PF03852.10    75 seq278_BIOID50657    -            156   2.4e-34  116.6   0.1   1   1   2.9e-38     4e-34  115.9   0.1     2    73     3    74     2    76 0.98 DNA mismatch endonuclease Vsr
PTS_EIIA_2           PF00359.17   142 seq279_BIOID50657    -            147   2.2e-27   95.3   0.0   1   1   1.8e-31   2.4e-27   95.2   0.0     2   141     6   146     5   147 0.93 Phosphoenolpyruvate-dependent sugar phosphotransferase system, EIIA 2
BPD_transp_1         PF00528.17   185 seq280_BIOID50657    -            275   2.2e-22   79.3  16.4   1   1   1.6e-26   2.2e-22   79.3  11.3     1   181    98   269    98   271 0.97 Binding-protein-dependent transport system inner membrane component
Aldose_epim          PF01263.15   301 seq282_BIOID50657    -            295   4.9e-20   71.7   0.0   1   1     5e-24   6.8e-20   71.2   0.0     3   196    29   212    27   262 0.86 Aldose 1-epimerase
HATPase_c            PF02518.21   111 seq284_BIOID50657    -            450   2.1e-23   82.0   0.0   1   1   1.3e-26   5.7e-23   80.6   0.0     4   110   335   438   332   439 0.96 Histidine kinase-, DNA gyrase B-, and HSP90-like ATPase
HAMP                 PF00672.20    70 seq284_BIOID50657    -            450   2.4e-11   43.5   6.2   1   1   1.9e-14   8.8e-11   41.7   0.0     4    67   163   226   160   229 0.93 HAMP domain
HisKA                PF00512.20    68 seq284_BIOID50657    -            450   6.9e-11   41.8   0.1   1   1   3.4e-14   1.6e-10   40.7   0.1     2    66   234   291   233   293 0.89 His Kinase A (phospho-acceptor) domain
Multi_Drug_Res       PF00893.14    93 seq287_BIOID50657    -            121   2.2e-25   88.8  12.2   1   1   2.2e-29     3e-25   88.4   8.4     2    92     4    94     3    95 0.98 Small Multidrug Resistance protein
LrgB                 PF04172.11   215 seq288_BIOID50657    -            229   4.2e-76  254.8   8.7   1   1   3.5e-80   4.7e-76  254.6   6.0     1   214    14   227    14   228 0.99 LrgB-like family
Pectinesterase       PF01095.14   298 seq289_BIOID50657    -            427   6.3e-15   54.3   6.5   1   1   1.2e-15   1.6e-11   43.2   0.5    76   203   195   337   184   369 0.81 Pectinesterase
Amidase              PF01425.16   435 seq292_BIOID50657    -            487   1.4e-79  267.8   0.0   1   1   1.5e-83   2.1e-79  267.3   0.0     2   432    26   465    25   468 0.87 Amidase
MotA_ExbB            PF01618.11   139 seq293_BIOID50657    -            244   4.1e-42  142.9   0.7   1   1   6.8e-46   9.3e-42  141.8   0.5     5   137    80   212    76   214 0.93 MotA/TolQ/ExbB proton channel family
DNA_III_psi          PF03603.8    128 seq295_BIOID50657    -            137   1.3e-45  154.2   0.1   1   1     1e-49   1.4e-45  154.1   0.0     1   128     1   128     1   128 0.99 DNA polymerase III psi subunit
Isochorismatase      PF00857.15   174 seq298_BIOID50657    -            203   1.4e-24   86.8   0.0   1   1   2.5e-28   3.4e-24   85.6   0.0     2   172    14   165    13   166 0.92 Isochorismatase family
SBP_bac_3            PF00497.15   225 seq300_BIOID50657    -            285     7e-72  241.2   0.8   1   1   6.1e-76   8.4e-72  240.9   0.5     2   224    63   280    62   281 0.97 Bacterial extracellular solute-binding proteins, family 3
Aminotran_3          PF00202.16   339 seq302_BIOID50657    -            406    2e-125  418.0   0.0   1   1  3.5e-129  2.4e-125  417.7   0.0     3   338    29   347    27   348 0.99 Aminotransferase class-III
Aminotran_1_2        PF00155.16   363 seq302_BIOID50657    -            406     8e-07   28.2   0.0   1   1   1.7e-10   1.1e-06   27.6   0.0   104   332   155   368    75   396 0.79 Aminotransferase class I and II
Thiolase_N           PF00108.18   264 seq303_BIOID50657    -            393    1e-109  365.5   2.4   1   1  2.8e-113  1.3e-109  365.1   1.6     1   263     1   261     1   262 0.99 Thiolase, N-terminal domain
Thiolase_C           PF02803.13   123 seq303_BIOID50657    -            393   5.5e-53  177.4   0.3   1   1   2.5e-56   1.1e-52  176.4   0.2     2   123   270   391   269   391 0.98 Thiolase, C-terminal domain
ketoacyl-synt        PF00109.21   255 seq303_BIOID50657    -            393   2.4e-06   27.1   2.4   1   1   6.2e-10   2.8e-06   26.8   0.3   170   209    81   120    79   136 0.87 Beta-ketoacyl synthase, N-terminal domain
AA_permease          PF00324.16   479 seq304_BIOID50657    -            514  5.1e-121  404.2  46.7   1   1  8.4e-125  5.7e-121  404.0  32.4     2   478    50   491    49   492 0.97 Amino acid permease
AA_permease_2        PF13520.1    426 seq304_BIOID50657    -            514   8.9e-43  146.2  49.8   1   1   1.5e-46   1.1e-42  146.0  34.5     5   423    49   477    45   480 0.85 Amino acid permease
Usher                PF00577.15   552 seq305_BIOID50657    -            850  6.4e-173  576.3  26.6   1   1  1.8e-176  8.4e-173  575.9  18.4     2   552   200   759   199   759 0.97 Type VII secretion system (T7SS), usher protein
PapC_N               PF13954.1    146 seq305_BIOID50657    -            850   2.5e-40  137.3   0.1   1   1   9.1e-44   4.2e-40  136.5   0.1     1   146    34   183    34   183 0.97 PapC N-terminal domain
PapC_C               PF13953.1     68 seq305_BIOID50657    -            850   5.8e-22   76.9   0.0   1   1   4.9e-25   2.3e-21   75.1   0.0     1    67   769   837   769   838 0.91 PapC C-terminal domain
Sulfatase            PF00884.18   379 seq306_BIOID50657    -            507   3.3e-78  263.2   0.2   1   1     6e-82   4.1e-78  262.9   0.1     1   376    41   462    41   476 0.87 Sulfatase
Phosphodiest         PF01663.17   364 seq306_BIOID50657    -            507   7.1e-12   45.2   0.0   1   1   1.9e-15   1.3e-11   44.3   0.0     1   256    43   332    43   375 0.78 Type I phosphodiesterase / nucleotide pyrophosphatase
Trigger_N            PF05697.8    145 seq307_BIOID50657    -            432   6.8e-46  155.5   0.2   1   1   1.5e-49   6.8e-46  155.5   0.1     1   145     1   145     1   145 0.99 Bacterial trigger factor protein (TF)
Trigger_C            PF05698.9    162 seq307_BIOID50657    -            432   5.7e-39  133.4  11.0   1   1   1.2e-42   5.7e-39  133.4   7.6     1   161   262   412   262   413 0.99 Bacterial trigger factor protein (TF) C-terminus
FKBP_C               PF00254.23    94 seq307_BIOID50657    -            432   8.1e-17   60.9   0.4   1   1   4.7e-20   2.1e-16   59.5   0.3     5    93   158   237   154   238 0.93 FKBP-type peptidyl-prolyl cis-trans isomerase
APH                  PF01636.18   239 seq308_BIOID50657    -            328   2.2e-41  142.0   2.0   1   1   5.1e-45   3.5e-41  141.4   1.4     2   232    31   259    30   269 0.84 Phosphotransferase enzyme family
EcKinase             PF02958.15   293 seq308_BIOID50657    -            328   7.3e-05   21.9   0.0   1   1   1.9e-08   0.00013   21.1   0.0   197   280   176   252   149   257 0.79 Ecdysteroid kinase
Ribosomal_L27        PF01016.14    81 seq309_BIOID50657    -             85   1.6e-39  133.3   2.9   1   1   1.3e-43   1.8e-39  133.2   2.0     1    80     2    82     2    83 0.98 Ribosomal L27 protein
Phage_lysis          PF03245.8    125 seq310_BIOID50657    -            153   2.1e-48  163.3  13.3   1   1   1.7e-52   2.4e-48  163.1   9.2     1   125    29   153    29   153 0.99 Bacteriophage lysis protein
DUF386               PF04074.7    153 seq311_BIOID50657    -            154   9.3e-54  180.9   0.0   1   1   7.6e-58     1e-53  180.8   0.0     1   152     1   150     1   151 0.99 Domain of unknown function (DUF386)
Glyco_transf_9       PF01075.12   247 seq312_BIOID50657    -            371   1.4e-07   30.8   0.0   1   1   2.3e-11   3.2e-07   29.7   0.0   127   220   249   339   189   363 0.75 Glycosyltransferase family 9 (heptosyltransferase)
DUF2058              PF09831.4    177 seq313_BIOID50657    -            185   3.2e-63  212.6   9.3   1   1   2.6e-67   3.6e-63  212.5   6.5     1   177    11   185    11   185 0.99 Uncharacterized protein conserved in bacteria (DUF2058)
DUF1956              PF09209.6    125 seq314_BIOID50657    -            227     4e-37  126.8   0.8   1   1   1.8e-40   1.2e-36  125.2   0.2     2   125   100   222    96   222 0.96 Domain of unknown function (DUF1956)
TetR_N               PF00440.18    47 seq314_BIOID50657    -            227   1.6e-13   49.9   0.6   1   1   2.4e-17   1.6e-13   49.9   0.4     1    47    21    66    21    66 0.97 Bacterial regulatory proteins, tetR family
SDH_alpha            PF03313.10   283 seq316_BIOID50657    -            436   5.6e-73  245.3  15.5   1   1   4.1e-77   5.6e-73  245.3  10.7     4   281    52   429    48   433 0.97 Serine dehydratase alpha chain
Alpha-amylase        PF00128.19   316 seq318_BIOID50657    -            605   1.5e-79  267.5   0.0   1   1   2.9e-83     2e-79  267.1   0.0     1   316   178   494   178   494 0.96 Alpha amylase, catalytic domain
Alpha-amylase_N      PF02903.9    120 seq318_BIOID50657    -            605   6.1e-09   35.7   0.0   1   1   1.9e-12   1.3e-08   34.7   0.0     5   108     4   105     1   115 0.84 Alpha amylase, N-terminal ig-like domain
EamA                 PF00892.15   126 seq319_BIOID50657    -            306   1.6e-25   89.4  39.4   1   2   9.2e-16   6.3e-12   45.5  11.0     1   124    21   137    21   138 0.80 EamA-like transporter family
EamA                 PF00892.15   126 seq319_BIOID50657    -            306   1.6e-25   89.4  39.4   2   2   4.1e-17   2.8e-13   49.8  10.8     1   124   160   292   160   294 0.94 EamA-like transporter family
TPT                  PF03151.11   153 seq319_BIOID50657    -            306   1.9e-07   30.7  25.0   1   1   3.8e-09   2.6e-05   23.8   8.7     1   149   151   290   151   291 0.91 Triose-phosphate Transporter family
RNase_E_G            PF10150.4    271 seq320_BIOID50657    -           1061  9.1e-101  336.5   0.0   1   1    2e-104  9.1e-101  336.5   0.0     1   270   121   392   121   393 0.98 Ribonuclease E/G family
PNPase_C             PF12111.3     39 seq320_BIOID50657    -           1061     5e-18   63.9   7.9   1   1   1.1e-21     5e-18   63.9   5.5     1    39  1021  1059  1021  1059 0.98 Polyribonucleotide phosphorylase C terminal
S1                   PF00575.18    74 seq320_BIOID50657    -           1061   1.2e-16   60.3   0.0   1   1   6.3e-20   2.9e-16   59.2   0.0     2    73    36   118    35   119 0.97 S1 RNA binding domain
DsrH                 PF04077.7     88 seq321_BIOID50657    -             95     2e-29  100.9   0.0   1   1   1.7e-33   2.3e-29  100.7   0.0     1    88     7    93     7    93 0.98 DsrH like protein
YqaJ                 PF09588.5    152 seq322_BIOID50657    -            299     1e-20   74.1   0.0   1   1   1.5e-24     2e-20   73.1   0.0     6   151    10   143     8   144 0.90 YqaJ-like viral recombinase domain
AAA_28               PF13521.1    163 seq323_BIOID50657    -            410   4.7e-29  101.3   0.0   1   1     2e-32   6.9e-29  100.7   0.0     2   163   234   394   233   394 0.92 AAA domain
HTH_3                PF01381.17    55 seq323_BIOID50657    -            410   1.3e-09   37.6   0.1   1   1   1.3e-12   4.4e-09   35.9   0.0     1    52     7    59     7    61 0.95 Helix-turn-helix
HTH_19               PF12844.2     64 seq323_BIOID50657    -            410   2.5e-08   33.7   0.0   1   1   1.9e-10   6.6e-07   29.1   0.0     3    55     6    59     5    67 0.94 Helix-turn-helix domain
Methyltrans_SAM      PF10672.4    286 seq324_BIOID50657    -            396   4.3e-31  107.7   0.0   1   1   3.1e-34   6.1e-31  107.2   0.0    12   266   110   371   103   381 0.85 S-adenosylmethionine-dependent methyltransferase
Cons_hypoth95        PF03602.10   183 seq324_BIOID50657    -            396   2.9e-12   46.2   0.0   1   1   2.3e-15   4.5e-12   45.6   0.0    39   123   216   302   211   329 0.89 Conserved hypothetical protein 95
Methyltransf_31      PF13847.1    152 seq324_BIOID50657    -            396   1.7e-10   40.5   0.1   1   1   1.6e-13   3.1e-10   39.7   0.0    21   118   236   349   220   377 0.74 Methyltransferase domain
Methyltransf_26      PF13659.1    117 seq324_BIOID50657    -            396     2e-09   37.3   0.0   1   1     2e-12   3.8e-09   36.4   0.0     2   116   222   340   221   341 0.84 Methyltransferase domain
MTS                  PF05175.9    170 seq324_BIOID50657    -            396   4.9e-07   29.1   0.0   1   1   3.8e-10   7.5e-07   28.5   0.0    55   154   243   353   217   363 0.77 Methyltransferase small domain
Methyltransf_18      PF12847.2    112 seq324_BIOID50657    -            396   1.1e-06   29.0   0.0   1   1   2.3e-09   4.5e-06   27.1   0.0    12   109   231   337   220   340 0.69 Methyltransferase domain
Met_10               PF02475.11   200 seq324_BIOID50657    -            396   1.1e-05   24.9   0.0   1   1   8.3e-09   1.6e-05   24.4   0.0    69   182   186   306   118   323 0.82 Met-10+ like-protein
AlaDh_PNT_C          PF01262.16   168 seq325_BIOID50657    -            528   7.2e-57  191.4   1.4   1   1   2.4e-60   1.1e-56  190.9   1.0     2   168   165   329   164   329 0.98 Alanine dehydrogenase/PNT, C-terminal domain
AlaDh_PNT_N          PF05222.10   136 seq325_BIOID50657    -            528   2.1e-52  176.5   0.0   1   1   9.7e-56   4.4e-52  175.5   0.0     1   136    22   155    22   155 0.99 Alanine dehydrogenase/PNT, N-terminal domain
DUF3814              PF12769.2     87 seq325_BIOID50657    -            528   1.8e-37  127.2   7.5   1   1   9.8e-41   4.5e-37  125.9   4.8     3    87   445   527   443   527 0.96 Domain of unknown function (DUF3814)
HTH_Tnp_1            PF01527.15    76 seq326_BIOID50657    -             88   9.7e-21   73.3   0.0   1   1   3.1e-24   1.4e-20   72.8   0.0     1    75     1    71     1    72 0.96 Transposase
HTH_23               PF13384.1     50 seq326_BIOID50657    -             88   7.3e-08   31.7   0.0   1   1   2.7e-11   1.2e-07   30.9   0.0     9    47    13    49     7    52 0.89 Homeodomain-like domain
HTH_28               PF13518.1     52 seq326_BIOID50657    -             88   1.8e-07   30.8   0.2   1   1     6e-11   2.7e-07   30.2   0.1     3    37    12    46    10    65 0.91 Helix-turn-helix domain
DUF1869              PF08956.5     60 seq328_BIOID50657    -             60   3.9e-37  125.5   2.8   1   1   3.1e-41   4.2e-37  125.4   2.0     1    60     1    60     1    60 0.99 Domain of unknown function (DUF1869)
Mur_ligase_M         PF08245.7    189 seq329_BIOID50657    -            452     3e-49  167.5   0.1   1   1   1.4e-52   6.5e-49  166.4   0.0     2   188   106   292   105   293 0.97 Mur ligase middle domain
Mur_ligase_C         PF02875.16    91 seq329_BIOID50657    -            452     4e-16   58.7   0.0   1   1   7.4e-19   3.4e-15   55.7   0.0     1    82   313   394   313   403 0.93 Mur ligase family, glutamate ligase domain
Mur_ligase           PF01225.20    83 seq329_BIOID50657    -            452     3e-15   55.9   0.0   1   1   2.1e-18   9.6e-15   54.3   0.0     3    82    25    94    23    95 0.96 Mur ligase family, catalytic domain
YebF                 PF13995.1     89 seq332_BIOID50657    -            122   4.1e-37  125.9   0.3   1   1   3.7e-41   5.1e-37  125.6   0.2     2    89    33   120    32   120 0.98 YebF-like protein
Exonuc_VII_L         PF02601.10   319 seq334_BIOID50657    -            458   4.6e-90  301.9   2.2   1   1   1.3e-93     6e-90  301.5   1.5     1   319   126   442   126   442 0.96 Exonuclease VII, large subunit
tRNA_anti_2          PF13742.1     99 seq334_BIOID50657    -            458   2.6e-34  116.9   0.0   1   1   1.4e-37   6.2e-34  115.7   0.0     1    99     9   104     9   104 0.98 OB-fold nucleic acid binding domain
tRNA_anti            PF01336.20    76 seq334_BIOID50657    -            458     1e-08   34.7   0.0   1   1   4.6e-12   2.1e-08   33.7   0.0     1    75    30   104    30   105 0.96 OB-fold nucleic acid binding domain
Response_reg         PF00072.19   112 seq335_BIOID50657    -            218   4.3e-30  103.9   0.1   1   1   1.5e-33   6.9e-30  103.2   0.1     1   111     4   115     4   116 0.98 Response regulator receiver domain
GerE                 PF00196.14    58 seq335_BIOID50657    -            218   3.5e-22   77.3   2.1   1   1   9.9e-26   4.5e-22   77.0   0.1     2    58   148   204   147   204 0.98 Bacterial regulatory proteins, luxR family
Sigma70_r4_2         PF08281.7     54 seq335_BIOID50657    -            218   1.6e-06   27.3   0.3   1   1   7.2e-10   3.3e-06   26.3   0.1     9    50   148   188   147   192 0.92 Sigma-70, region 4
ABC_tran             PF00005.22   118 seq336_BIOID50657    -            249   2.2e-12   47.2   0.0   1   1   5.6e-16   3.8e-12   46.4   0.0     1   118    40   162    40   162 0.91 ABC transporter
AAA_23               PF13476.1    202 seq337_BIOID50657    -            553     1e-18   68.3   2.1   1   1   1.1e-20   7.3e-17   62.2   0.0     1   198     4   198     4   222 0.61 AAA domain
SMC_N                PF02463.14   220 seq337_BIOID50657    -            553   8.2e-19   67.5   0.0   1   1   2.4e-22   1.6e-18   66.5   0.0     1   217     1   511     1   514 0.94 RecF/RecN/SMC N terminal domain
IMS                  PF00817.15   148 seq341_BIOID50657    -            422   1.3e-36  125.6   0.0   1   1   9.2e-40   3.2e-36  124.3   0.0     1   147     5   150     5   151 0.95 impB/mucB/samB family
DUF4113              PF13438.1     75 seq341_BIOID50657    -            422   2.3e-28   97.8   0.1   1   1   3.1e-31     1e-27   95.6   0.0     1    75   347   421   347   421 0.98 Domain of unknown function (DUF4113)
IMS_C                PF11799.3    137 seq341_BIOID50657    -            422     1e-08   35.5   0.0   1   1   5.3e-12   1.8e-08   34.7   0.0     3   122   214   333   212   344 0.90 impB/mucB/samB family C-terminal
IMS_HHH              PF11798.3     32 seq341_BIOID50657    -            422   2.5e-07   30.2   0.1   1   1     2e-10   6.8e-07   28.8   0.0     4    32   172   200   169   200 0.92 IMS family HHH motif
Toluene_X            PF03349.11   427 seq342_BIOID50657    -            448  2.7e-148  493.7  13.3   1   1  2.2e-152  3.1e-148  493.5   9.2     2   427    19   448    18   448 0.96 Outer membrane protein transport protein (OMPP1/FadL/TodX)
GGDEF                PF00990.16   161 seq344_BIOID50657    -             70   2.4e-08   33.5   0.0   1   1   1.9e-12   2.7e-08   33.4   0.0   115   161    18    62     7    62 0.90 GGDEF domain
UxuA                 PF03786.8    351 seq345_BIOID50657    -            394  4.2e-163  541.7   0.2   1   1    7e-167  4.8e-163  541.6   0.1     1   350     1   388     1   389 0.99 D-mannonate dehydratase (UxuA)
AP_endonuc_2         PF01261.19   211 seq345_BIOID50657    -            394   7.7e-09   35.0   0.0   1   1   7.8e-12   5.3e-08   32.3   0.0     3   189    18   299    16   322 0.81 Xylose isomerase-like TIM barrel
HATPase_c            PF02518.21   111 seq346_BIOID50657    -            458   5.3e-28   96.8   0.6   1   1   2.4e-31   1.6e-27   95.2   0.1     2   110   346   449   345   450 0.98 Histidine kinase-, DNA gyrase B-, and HSP90-like ATPase
HisKA                PF00512.20    68 seq346_BIOID50657    -            458   1.5e-14   53.5   0.0   1   1     8e-18   5.5e-14   51.7   0.0     2    65   238   300   237   302 0.91 His Kinase A (phospho-acceptor) domain
HI0933_like          PF03486.9    409 seq347_BIOID50657    -            397  1.9e-155  517.2   0.0   1   1  1.1e-158  2.1e-155  517.0   0.0     2   408     5   392     4   393 0.98 HI0933-like protein
Pyr_redox_3          PF13738.1    203 seq347_BIOID50657    -            397   3.2e-11   43.5   0.0   1   1   4.6e-14   8.9e-11   42.0   0.0     1   141     7   166     7   189 0.71 Pyridine nucleotide-disulphide oxidoreductase
FAD_binding_2        PF00890.19   421 seq347_BIOID50657    -            397   2.7e-10   39.5   3.2   1   1     7e-10   1.4e-06   27.3   0.3     1    45     5    49     5    55 0.94 FAD binding domain
Pyr_redox_2          PF07992.9    200 seq347_BIOID50657    -            397   5.5e-09   36.0   0.0   1   1   2.3e-11   4.6e-08   33.0   0.0     1   197     5   370     5   373 0.73 Pyridine nucleotide-disulphide oxidoreductase
NAD_binding_8        PF13450.1     68 seq347_BIOID50657    -            397   1.4e-05   24.8   0.6   1   1   1.6e-08   3.2e-05   23.7   0.4     1    32     8    39     8    53 0.95 NAD(P)-binding Rossmann-like domain
Ribosomal_L1         PF00687.16   221 seq348_BIOID50657    -            234   9.2e-50  168.8   0.2   1   1   7.9e-54   1.1e-49  168.6   0.2    13   220    28   220     8   221 0.90 Ribosomal protein L1p/L10e family
Multi_Drug_Res       PF00893.14    93 seq349_BIOID50657    -            109   5.5e-29  100.3   6.6   1   1   4.8e-33   6.6e-29  100.1   4.6     3    93     6    99     4    99 0.96 Small Multidrug Resistance protein
His_Phos_2           PF00328.17   347 seq350_BIOID50657    -            413   3.6e-39  134.9   0.0   1   1   3.1e-43   4.3e-39  134.7   0.0     1   344    30   359    30   364 0.85 Histidine phosphatase superfamily (branch 2)
DUF3053              PF11254.3    229 seq353_BIOID50657    -            250   1.1e-97  325.6   2.3   1   1  9.2e-102   1.3e-97  325.5   1.6     1   228    22   248    22   249 0.99 Protein of unknown function (DUF3053)
LysR_substrate       PF03466.15   209 seq355_BIOID50657    -            316   1.8e-23   82.6   0.0   1   1   3.1e-27   2.1e-23   82.3   0.0     2   204    96   296    95   301 0.92 LysR substrate binding domain
HTH_1                PF00126.22    60 seq355_BIOID50657    -            316   3.5e-13   48.9   0.0   1   1   1.4e-16   9.4e-13   47.5   0.0     3    59    14    70    12    71 0.95 Bacterial regulatory helix-turn-helix protein, lysR family
Aminotran_1_2        PF00155.16   363 seq356_BIOID50657    -            396   6.7e-96  321.2   0.0   1   1  5.5e-100   7.5e-96  321.1   0.0     3   363    28   392    26   392 0.98 Aminotransferase class I and II
Orn_Arg_deC_N        PF02784.11   251 seq357_BIOID50657    -            420   1.7e-66  223.8   0.0   1   1   3.2e-70   2.2e-66  223.5   0.0     1   251    32   276    32   276 0.97 Pyridoxal-dependent decarboxylase, pyridoxal binding domain
Orn_DAP_Arg_deC      PF00278.17   116 seq357_BIOID50657    -            420   5.8e-22   77.4   0.0   1   1   1.4e-25   9.4e-22   76.8   0.0     1   115   279   396   279   397 0.95 Pyridoxal-dependent decarboxylase, C-terminal sheet domain
DUF1471              PF07338.8     56 seq358_BIOID50657    -             91   1.2e-21   75.9   0.2   1   1   1.2e-25   1.7e-21   75.5   0.1     2    56    35    91    34    91 0.98 Protein of unknown function (DUF1471)
Acetyltransf_1       PF00583.19    83 seq359_BIOID50657    -            148   2.4e-20   72.2   0.0   1   1   2.4e-23   3.6e-20   71.6   0.0     4    82    48   120    45   121 0.92 Acetyltransferase (GNAT) family
Acetyltransf_10      PF13673.1    117 seq359_BIOID50657    -            148   2.3e-13   50.1   0.1   1   1     2e-16   3.1e-13   49.7   0.1    22   117    18   120     8   120 0.86 Acetyltransferase (GNAT) domain
FR47                 PF08445.5     86 seq359_BIOID50657    -            148   1.4e-12   47.0   0.1   1   1   1.2e-15   1.9e-12   46.6   0.0    17    81    59   124    42   130 0.82 FR47-like protein
Acetyltransf_7       PF13508.1     79 seq359_BIOID50657    -            148   3.5e-12   46.1   0.0   1   1   3.1e-15   4.8e-12   45.7   0.0     8    78    45   121    38   122 0.86 Acetyltransferase (GNAT) domain
Acetyltransf_4       PF13420.1    155 seq359_BIOID50657    -            148   1.1e-08   35.0   0.0   1   1   8.6e-12   1.3e-08   34.8   0.0    32   148    23   134     5   141 0.82 Acetyltransferase (GNAT) domain
Acetyltransf_8       PF13523.1    152 seq359_BIOID50657    -            148   1.7e-08   34.4   0.1   1   1   3.4e-10   5.1e-07   29.5   0.0    75   138    61   122     4   127 0.78 Acetyltransferase (GNAT) domain
Acetyltransf_3       PF13302.1    142 seq359_BIOID50657    -            148   2.8e-07   30.8   0.1   1   1   6.4e-10   9.7e-07   29.0   0.1    67   142    49   121     3   121 0.73 Acetyltransferase (GNAT) domain
Acetyltransf_9       PF13527.1    128 seq359_BIOID50657    -            148   4.6e-07   29.6   0.0   1   1   5.8e-10   8.7e-07   28.7   0.0    74   127    64   122    49   123 0.89 Acetyltransferase (GNAT) domain
Acetyltransf_6       PF13480.1    142 seq359_BIOID50657    -            148   4.4e-05   23.3   0.0   1   1   3.7e-08   5.7e-05   22.9   0.0    73   131    42   100    17   107 0.90 Acetyltransferase (GNAT) domain
rve                  PF00665.21   120 seq360_BIOID50657    -            225   4.6e-29  100.8   0.1   1   1     2e-32   6.9e-29  100.2   0.0     2   120    53   169    52   169 0.98 Integrase core domain
rve_3                PF13683.1     67 seq360_BIOID50657    -            225   1.9e-15   55.9   0.3   1   1     1e-18   3.5e-15   55.1   0.2     2    67   141   207   140   207 0.97 Integrase core domain
DDE_Tnp_IS240        PF13610.1    140 seq360_BIOID50657    -            225     1e-11   44.8   0.0   1   1   3.9e-15   1.3e-11   44.4   0.0     2   139    58   199    57   200 0.91 DDE domain
rve_2                PF13333.1     52 seq360_BIOID50657    -            225   5.8e-10   38.9   0.1   1   1     3e-13     1e-09   38.1   0.1     1    46   159   209   159   214 0.91 Integrase core domain
Lumazine_bd_2        PF12893.2    116 seq364_BIOID50657    -            182   2.8e-05   24.4   0.6   1   1   4.1e-09   5.7e-05   23.5   0.4     2   111    52   169    51   174 0.78 Putative lumazine-binding
PTS_EIIC             PF02378.13   321 seq365_BIOID50657    -            462   9.4e-22   77.1  31.8   1   1   1.4e-25   9.4e-22   77.1  22.0     2   321    19   277    18   278 0.93 Phosphotransferase system, EIIC
PTS_IIB              PF02302.12    90 seq365_BIOID50657    -            462   1.2e-12   48.0   0.2   1   1   4.4e-16     3e-12   46.6   0.0     1    90   372   455   372   455 0.94 PTS system, Lactose/Cellobiose specific IIB subunit
SBP_bac_1            PF01547.20   314 seq366_BIOID50657    -            430   4.1e-38  131.7   3.9   1   1   8.1e-42   5.5e-38  131.3   2.7     7   310    43   325    36   329 0.86 Bacterial extracellular solute-binding protein
SBP_bac_8            PF13416.1    281 seq366_BIOID50657    -            430   3.6e-30  105.5   9.8   1   1     7e-34   4.8e-30  105.1   6.8     1   276    48   355    48   360 0.78 Bacterial extracellular solute-binding protein
Mannitol_dh_C        PF08125.8    245 seq367_BIOID50657    -            483   6.9e-79  264.3   0.0   1   1   1.4e-82   9.3e-79  263.9   0.0     2   244   204   458   203   459 0.98 Mannitol dehydrogenase C-terminal domain
Mannitol_dh          PF01232.18   151 seq367_BIOID50657    -            483   1.6e-41  141.6   0.0   1   1     5e-45   3.4e-41  140.5   0.0     2   150    17   172    16   173 0.98 Mannitol dehydrogenase Rossmann domain
Ldh_1_N              PF00056.18   142 seq368_BIOID50657    -            312   2.9e-48  163.0   0.9   1   1   6.1e-52   4.1e-48  162.5   0.6     1   141     1   144     1   145 0.97 lactate/malate dehydrogenase, NAD binding domain
Ldh_1_C              PF02866.13   174 seq368_BIOID50657    -            312   7.4e-48  162.4   0.0   1   1   1.5e-51     1e-47  161.9   0.0     1   174   147   310   147   310 0.99 lactate/malate dehydrogenase, alpha/beta C-terminal domain
MliC                 PF09864.4     72 seq370_BIOID50657    -            109   2.7e-19   68.5   0.0   1   1   2.4e-23   3.3e-19   68.2   0.0     1    71    35   101    35   102 0.94 Membrane-bound lysozyme-inhibitor of c-type lysozyme
Bro-N                PF02498.12    87 seq372_BIOID50657    -            278   2.2e-07   30.9   0.0   1   1   5.3e-11   7.2e-07   29.2   0.0     1    75    14   105    14   113 0.74 BRO family, N-terminal domain
EAL                  PF00563.15   236 seq373_BIOID50657    -            807   1.3e-66  224.3   0.0   1   1   1.4e-69   2.5e-66  223.4   0.0     3   236   555   789   553   789 0.96 EAL domain
PAS_9                PF13426.1    104 seq373_BIOID50657    -            807   7.7e-32  109.7   0.0   1   2   1.3e-20   2.3e-17   63.1   0.0     3   102    32   133    30   135 0.91 PAS domain
PAS_9                PF13426.1    104 seq373_BIOID50657    -            807   7.7e-32  109.7   0.0   2   2   1.6e-14   2.7e-11   43.6   0.0     3   104   156   258   154   258 0.87 PAS domain
GGDEF                PF00990.16   161 seq373_BIOID50657    -            807   7.4e-22   77.5   0.0   1   1   9.1e-25   1.6e-21   76.4   0.0     3   160   386   533   384   534 0.94 GGDEF domain
PAS                  PF00989.19   113 seq373_BIOID50657    -            807   8.6e-21   73.7   0.1   1   2   1.3e-12   2.1e-09   37.0   0.0    13   112    32   132    24   133 0.77 PAS fold
PAS                  PF00989.19   113 seq373_BIOID50657    -            807   8.6e-21   73.7   0.1   2   2   2.2e-11   3.7e-08   33.0   0.0     7   113   150   256   146   256 0.83 PAS fold
PAS_4                PF08448.5    110 seq373_BIOID50657    -            807   8.3e-14   51.4   0.0   1   1   2.7e-12   4.7e-09   36.1   0.0     1   110   150   261   150   261 0.94 PAS fold
PAS_8                PF13188.1     64 seq373_BIOID50657    -            807   5.9e-12   44.8   0.1   1   2   5.5e-07   0.00094   18.8   0.0    11    50    31    73    15    87 0.67 PAS domain
PAS_8                PF13188.1     64 seq373_BIOID50657    -            807   5.9e-12   44.8   0.1   2   2   2.8e-08   4.8e-05   22.9   0.0     7    44   150   191   141   214 0.67 PAS domain
Aldolase             PF01081.14   196 seq375_BIOID50657    -            213   3.4e-95  316.7   0.8   1   1   2.8e-99   3.8e-95  316.5   0.5     2   196     9   203     8   203 0.99 KDPG and KHG aldolase
MFS_1                PF07690.11   354 seq376_BIOID50657    -            421   5.4e-23   81.1  40.2   1   1   5.8e-27   7.9e-23   80.6  23.2    22   351    33   365    25   366 0.79 Major Facilitator Superfamily
UPF0253              PF06786.7     66 seq377_BIOID50657    -             66     2e-35  120.6   1.3   1   1   1.6e-39   2.1e-35  120.5   0.9     1    66     1    66     1    66 0.99 Uncharacterised protein family (UPF0253)
Transgly_assoc       PF04226.8     48 seq378_BIOID50657    -             82   1.5e-16   60.0  12.4   1   1   1.1e-20   1.5e-16   60.0   8.6     1    47    33    81    33    82 0.97 Transglycosylase associated protein
GST_N_3              PF13417.1     75 seq379_BIOID50657    -            215   4.2e-12   46.0   0.0   1   1   2.5e-15   6.9e-12   45.3   0.0     6    70     8    82     4    90 0.86 Glutathione S-transferase, N-terminal domain
GST_N_2              PF13409.1     70 seq379_BIOID50657    -            215   9.7e-11   41.4   0.0   1   1   7.2e-14     2e-10   40.4   0.0     3    69    10    81     9    82 0.89 Glutathione S-transferase, N-terminal domain
GST_C                PF00043.20    95 seq379_BIOID50657    -            215     2e-10   40.3   0.0   1   1   1.1e-13     3e-10   39.8   0.0    32    95   136   197   114   197 0.93 Glutathione S-transferase, C-terminal domain
GST_N                PF02798.15    76 seq379_BIOID50657    -            215   4.3e-10   39.5   0.0   1   1     1e-12   2.7e-09   36.9   0.0    11    76    11    81     4    81 0.92 Glutathione S-transferase, N-terminal domain
GST_C_2              PF13410.1     69 seq379_BIOID50657    -            215   4.2e-10   39.2   0.1   1   1   2.7e-13   7.5e-10   38.4   0.0     1    69   127   192   127   192 0.93 Glutathione S-transferase, C-terminal domain
GlnD_UR_UTase        PF08335.6    142 seq380_BIOID50657    -            890   7.7e-40  135.8   0.3   1   1   2.8e-43   7.7e-40  135.8   0.2     1   142   192   331   192   331 0.98 GlnD PII-uridylyltransferase
ACT                  PF01842.20    66 seq380_BIOID50657    -            890   4.6e-20   70.5   0.2   1   2   8.3e-12   2.3e-08   33.2   0.0     1    55   708   763   708   767 0.91 ACT domain
ACT                  PF01842.20    66 seq380_BIOID50657    -            890   4.6e-20   70.5   0.2   2   2   2.7e-12   7.4e-09   34.8   0.1     3    63   817   874   815   877 0.82 ACT domain
HD                   PF01966.17   122 seq380_BIOID50657    -            890   5.8e-15   55.2   1.5   1   1   4.4e-18   1.2e-14   54.2   0.1     1   121   468   601   468   602 0.93 HD domain
NTP_transf_2         PF01909.18    93 seq380_BIOID50657    -            890   2.9e-11   43.3   0.0   1   1   2.7e-14   7.3e-11   42.1   0.0    11    92    78   168    68   169 0.84 Nucleotidyltransferase domain
DUF294               PF03445.8    169 seq380_BIOID50657    -            890   1.7e-05   24.1   0.1   1   1   6.5e-08   0.00018   20.8   0.0     3    88    43   124    41   139 0.84 Putative nucleotidyltransferase DUF294
TPP_enzyme_N         PF02776.13   172 seq381_BIOID50657    -            588     7e-63  211.0   0.8   1   1   9.9e-63   4.5e-59  198.6   0.2     2   167    19   183    18   188 0.98 Thiamine pyrophosphate enzyme, N-terminal TPP binding domain
TPP_enzyme_C         PF02775.16   153 seq381_BIOID50657    -            588   1.7e-51  173.7   0.0   1   1   2.6e-53   1.2e-49  167.7   0.0     1   153   408   559   408   559 0.95 Thiamine pyrophosphate enzyme, C-terminal TPP binding domain
TPP_enzyme_M         PF00205.17   137 seq381_BIOID50657    -            588   8.6e-44  148.5   0.2   1   1   4.2e-47   1.9e-43  147.3   0.1     1   137   210   345   210   345 0.99 Thiamine pyrophosphate enzyme, central domain
Nitroreductase       PF00881.19   165 seq382_BIOID50657    -            189   1.6e-25   89.7   0.1   1   1   1.3e-29   1.8e-25   89.5   0.1     2   164    14   167    13   168 0.95 Nitroreductase family
PS_Dcarbxylase       PF02666.10   202 seq383_BIOID50657    -            322   2.1e-62  209.9   0.0   1   1   1.9e-66   2.5e-62  209.6   0.0     1   198    63   281    63   285 0.93 Phosphatidylserine decarboxylase
Ribosomal_S12        PF00164.20   122 seq384_BIOID50657    -            124   3.1e-56  187.9   2.1   1   1   2.5e-60   3.5e-56  187.7   1.5     2   122     3   123     2   123 0.99 Ribosomal protein S12
rve_3                PF13683.1     67 seq386_BIOID50657    -            159   2.9e-28   97.0   0.3   1   1   7.7e-32   5.3e-28   96.2   0.2     1    67    75   141    75   141 0.98 Integrase core domain
rve                  PF00665.21   120 seq386_BIOID50657    -            159   1.5e-20   73.3   0.0   1   1   3.3e-24   2.2e-20   72.8   0.0    27   120    13   104     6   104 0.96 Integrase core domain
YjbE                 PF11106.3     80 seq387_BIOID50657    -             80   1.5e-43  146.4  27.9   1   1   1.2e-47   1.7e-43  146.3  19.3     1    80     1    80     1    80 0.99 Exopolysaccharide production protein YjbE
Peptidase_M3         PF01432.15   458 seq391_BIOID50657    -            681  4.8e-147  490.5   0.1   1   1  5.8e-151  7.9e-147  489.8   0.1     2   457   230   678   229   679 0.97 Peptidase family M3
Trp_Tyr_perm         PF03222.8    394 seq392_BIOID50657    -            400  4.5e-146  486.5  35.5   1   1  3.7e-150  5.1e-146  486.4  24.6    10   394     1   388     1   388 0.99 Tryptophan/tyrosine permease family
MFS_1                PF07690.11   354 seq394_BIOID50657    -            450   1.5e-54  185.0  52.6   1   1   3.4e-51   1.5e-47  161.9  19.6     1   275    25   318    25   325 0.87 Major Facilitator Superfamily
Sugar_tr             PF00083.19   451 seq394_BIOID50657    -            450   5.2e-08   31.7  47.9   1   1   1.3e-10     6e-07   28.2  33.2    16   435    21   434    13   439 0.77 Sugar (and other) transporter
MFS_2                PF13347.1    427 seq394_BIOID50657    -            450   1.1e-07   30.5  12.3   1   1   2.4e-11   1.1e-07   30.5   8.5   150   343   156   377   145   381 0.89 MFS/sugar transport protein
Glutaredoxin         PF00462.19    60 seq399_BIOID50657    -             81   7.9e-14   51.2   0.0   1   1   6.6e-18     9e-14   51.0   0.0     1    57     3    58     3    61 0.95 Glutaredoxin
Caudo_TAP            PF02413.12   130 seq400_BIOID50657    -            118   9.2e-18   64.5   0.1   1   1   3.7e-17     5e-13   49.2   0.1    95   129    81   115    78   116 0.96 Caudovirales tail fibre assembly protein
dCMP_cyt_deam_2      PF08211.6    124 seq401_BIOID50657    -            294   2.3e-50  169.6   0.2   1   1   6.8e-52   4.7e-48  162.1   0.0     1   123   157   278   157   279 0.98 Cytidine and deoxycytidylate deaminase zinc-binding region
dCMP_cyt_deam_1      PF00383.17   102 seq401_BIOID50657    -            294   1.3e-17   63.2   0.0   1   1   4.4e-18     3e-14   52.3   0.0    10    93    56   139    47   143 0.86 Cytidine and deoxycytidylate deaminase zinc-binding region
NUDIX                PF00293.23   135 seq403_BIOID50657    -            153     8e-21   73.9   0.2   1   1   7.4e-25     1e-20   73.6   0.1     2   120     5   116     4   123 0.92 NUDIX domain
PTS_IIA              PF02255.11    96 seq404_BIOID50657    -            116     5e-35  119.1   6.4   1   1   4.3e-39   5.9e-35  118.9   4.4     1    96    18   113    18   113 0.99 PTS system, Lactose/Cellobiose specific IIA subunit
Exo_endo_phos        PF03372.18   251 seq405_BIOID50657    -            274   6.6e-12   45.7   0.3   1   1   8.9e-16   1.2e-11   44.8   0.2     2   251    56   260    55   260 0.65 Endonuclease/Exonuclease/phosphatase family
TetR_N               PF00440.18    47 seq406_BIOID50657    -            199   7.9e-06   25.3   0.0   1   1     1e-09   1.4e-05   24.5   0.0     3    44    16    57    14    60 0.94 Bacterial regulatory proteins, tetR family
Response_reg         PF00072.19   112 seq407_BIOID50657    -            222   4.8e-26   90.8   0.0   1   1   9.2e-30   6.3e-26   90.4   0.0     1   112     3   113     3   113 0.99 Response regulator receiver domain
Trans_reg_C          PF00486.23    77 seq407_BIOID50657    -            222   2.6e-20   71.9   0.1   1   1   2.1e-23   1.4e-19   69.6   0.0     1    77   145   216   145   216 0.97 Transcriptional regulatory protein, C terminal
Aconitase            PF00330.15   465 seq408_BIOID50657    -            891    9e-186  617.7   0.0   1   1  1.6e-189  1.1e-185  617.4   0.0     1   465    57   562    57   562 0.99 Aconitase family (aconitate hydratase)
Aconitase_C          PF00694.14   131 seq408_BIOID50657    -            891   9.5e-49  164.7   0.0   1   1   2.7e-52   1.8e-48  163.8   0.0     3   130   691   818   689   819 0.98 Aconitase C-terminal domain
ROF                  PF07073.7     80 seq412_BIOID50657    -             86   1.2e-24   86.0   0.0   1   1   9.8e-29   1.3e-24   85.8   0.0     1    80     9    83     9    83 0.97 Modulator of Rho-dependent transcription termination (ROF)
ExbD                 PF02472.11   130 seq413_BIOID50657    -            141   1.5e-29  102.4   0.5   1   1   1.2e-33   1.7e-29  102.3   0.4     3   127    13   134    11   137 0.96 Biopolymer transport protein ExbD/TolR
TauD                 PF02668.11   258 seq421_BIOID50657    -            283   1.5e-62  211.4   2.1   1   1   1.2e-66   1.7e-62  211.3   1.4     2   258     7   272     6   272 0.91 Taurine catabolism dioxygenase TauD, TfdA family
GST_N_3              PF13417.1     75 seq424_BIOID50657    -            202   5.7e-16   58.4   0.0   1   1   2.7e-19   9.2e-16   57.7   0.0     1    68     3    71     3    78 0.95 Glutathione S-transferase, N-terminal domain
GST_N_2              PF13409.1     70 seq424_BIOID50657    -            202   2.2e-10   40.2   0.0   1   1   1.1e-13   3.8e-10   39.5   0.0     2    68     9    71     8    72 0.92 Glutathione S-transferase, N-terminal domain
GST_C                PF00043.20    95 seq424_BIOID50657    -            202   1.3e-09   37.8   0.0   1   1   5.1e-13   1.7e-09   37.3   0.0     2    95    97   192    96   192 0.96 Glutathione S-transferase, C-terminal domain
GST_N                PF02798.15    76 seq424_BIOID50657    -            202   1.4e-06   28.3   0.0   1   1     1e-09   3.5e-06   26.9   0.0    11    75    11    71     2    71 0.87 Glutathione S-transferase, N-terminal domain
HlyD                 PF00529.15   306 seq425_BIOID50657    -            332   2.3e-26   92.7  14.6   1   1   9.4e-30   3.2e-26   92.2  10.1     1   257    43   291    43   329 0.80 HlyD family secretion protein
HlyD_2               PF12700.2    328 seq425_BIOID50657    -            332   8.7e-15   54.5   0.4   1   1   3.3e-17   1.1e-13   50.9   0.3    10   265    33   323    27   328 0.77 HlyD family secretion protein
HlyD_3               PF13437.1    105 seq425_BIOID50657    -            332   1.2e-14   54.3   0.1   1   1   1.5e-15   5.1e-12   45.9   0.0     1   101   206   314   206   318 0.80 HlyD family secretion protein
Biotin_lipoyl_2      PF13533.1     50 seq425_BIOID50657    -            332   8.9e-12   44.3   0.0   1   1   2.6e-15   8.9e-12   44.3   0.0     1    49    43    91    43    92 0.96 Biotin-lipoyl like
Malate_synthase      PF01274.17   523 seq427_BIOID50657    -            533  1.8e-212  705.9   0.0   1   1  1.5e-216    2e-212  705.7   0.0     2   522    12   532    11   533 0.99 Malate synthase
HAD_2                PF13419.1    176 seq429_BIOID50657    -            225   4.8e-28   98.4   0.0   1   1   1.2e-31   5.5e-28   98.2   0.0     1   176     6   195     6   195 0.91 Haloacid dehalogenase-like hydrolase
Hydrolase_like       PF13242.1     75 seq429_BIOID50657    -            225   1.1e-12   47.3   0.0   1   1     4e-16   1.8e-12   46.6   0.0     3    75   149   218   147   218 0.86 HAD-hyrolase-like
Hydrolase            PF00702.21   204 seq429_BIOID50657    -            225   2.2e-11   44.5   0.2   1   1   2.4e-14   1.1e-10   42.3   0.1   107   204    78   189     3   189 0.75 haloacid dehalogenase-like hydrolase
AIRS_C               PF02769.17   153 seq430_BIOID50657    -            350   3.6e-35  121.0   0.0   1   1     8e-39   5.5e-35  120.5   0.0     2   148   182   344   181   349 0.96 AIR synthase related protein, C-terminal domain
AIRS                 PF00586.19    96 seq430_BIOID50657    -            350   2.3e-18   66.0   0.1   1   1   5.8e-22     4e-18   65.3   0.1     4    96    51   147    25   147 0.91 AIR synthase related protein, N-terminal domain
Pyridox_oxidase      PF01243.15    89 seq431_BIOID50657    -            218   7.1e-24   83.5   0.0   1   1   2.2e-27     1e-23   83.0   0.0     2    86    40   122    39   125 0.95 Pyridoxamine 5'-phosphate oxidase
PNPOx_C              PF10590.4     42 seq431_BIOID50657    -            218   5.2e-20   70.5   2.6   1   1   2.9e-23   1.3e-19   69.2   1.8     1    42   178   218   178   218 0.99 Pyridoxine 5'-phosphate oxidase C-terminal dimerisation region
Pyridox_oxase_2      PF12766.2    100 seq431_BIOID50657    -            218   7.5e-05   22.8   0.0   1   1   2.7e-08   0.00012   22.1   0.0     5    96    36   118    32   122 0.87 Pyridoxamine 5'-phosphate oxidase
Flavodoxin_NdrI      PF07972.6    122 seq433_BIOID50657    -            136   5.1e-47  158.6   0.0   1   1   4.3e-51   5.8e-47  158.4   0.0     1   122     5   123     5   123 0.97 NrdI Flavodoxin like
UvrC_HhH_N           PF08459.6    155 seq435_BIOID50657    -            610   3.5e-52  175.9   0.0   1   1   2.1e-55   7.1e-52  174.9   0.0     1   155   383   542   383   542 0.96 UvrC Helix-hairpin-helix N-terminal
GIY-YIG              PF01541.19    80 seq435_BIOID50657    -            610   2.9e-12   46.6   0.1   1   1   1.8e-15   6.2e-12   45.6   0.1     2    80    18    93    17    93 0.83 GIY-YIG catalytic domain
HHH                  PF00633.18    30 seq435_BIOID50657    -            610   1.1e-10   40.4   0.0   1   1     1e-09   3.5e-06   26.2   0.0     2    29   579   606   578   607 0.94 Helix-hairpin-helix motif
UVR                  PF02151.14    36 seq435_BIOID50657    -            610   1.9e-10   39.7   1.0   1   1   1.2e-13   4.3e-10   38.6   0.7     1    34   204   237   204   239 0.94 UvrB/uvrC motif
PALP                 PF00291.20   307 seq437_BIOID50657    -            360   8.6e-39  133.4   0.1   1   1   7.3e-43   9.9e-39  133.2   0.1     5   307    48   348    44   348 0.80 Pyridoxal-phosphate dependent enzyme
ABC_membrane         PF00664.18   275 seq439_BIOID50657    -            593   8.7e-35  120.3   8.8   1   1   1.6e-38   1.1e-34  120.0   6.1     3   274    27   297    25   298 0.91 ABC transporter transmembrane region
ABC_tran             PF00005.22   118 seq439_BIOID50657    -            593   2.4e-20   72.9   0.1   1   1   7.5e-24   5.1e-20   71.8   0.0     1   118   381   505   381   505 0.95 ABC transporter
Glucosaminidase      PF01832.15   134 seq444_BIOID50657    -            274   1.9e-24   86.2   1.6   1   1   1.4e-28   1.9e-24   86.2   1.1     8   133   142   267   136   268 0.82 Mannosyl-glycoprotein endo-beta-N-acetylglucosaminidase
Ala_racemase_N       PF01168.15   217 seq445_BIOID50657    -            359   4.6e-60  202.7   0.0   1   1   8.5e-64   5.8e-60  202.4   0.0     1   217     8   219     8   219 0.94 Alanine racemase, N-terminal domain
Ala_racemase_C       PF00842.16   129 seq445_BIOID50657    -            359   8.1e-40  135.1   0.1   1   1   1.8e-43   1.2e-39  134.5   0.1     1   129   234   358   234   358 0.97 Alanine racemase, C-terminal domain
FabA                 PF07977.8    138 seq446_BIOID50657    -            208     8e-51  171.0   0.0   1   1   7.3e-55     1e-50  170.7   0.0     1   137    65   194    65   195 0.98 FabA-like domain
Peripla_BP_2         PF01497.13   238 seq448_BIOID50657    -            330     3e-26   91.8   0.2   1   1   2.7e-30   3.7e-26   91.5   0.1     1   235    30   267    30   269 0.91 Periplasmic binding protein
HAD_2                PF13419.1    176 seq449_BIOID50657    -            206   1.2e-28  100.4   0.1   1   1   4.2e-32   1.4e-28  100.1   0.1     2   176    11   191    10   191 0.84 Haloacid dehalogenase-like hydrolase
Hydrolase_like       PF13242.1     75 seq449_BIOID50657    -            206   1.2e-08   34.4   0.0   1   1     8e-12   2.7e-08   33.2   0.0     2    50   146   193   145   205 0.93 HAD-hyrolase-like
Hydrolase            PF00702.21   204 seq449_BIOID50657    -            206   2.5e-06   28.0   0.0   1   1   8.2e-10   2.8e-06   27.9   0.0   110   203    81   184    12   185 0.77 haloacid dehalogenase-like hydrolase
DUF2799              PF10973.3     89 seq451_BIOID50657    -            121   3.6e-17   62.0   0.6   1   1   3.3e-21   4.5e-17   61.7   0.4     1    88    31   113    31   114 0.93 Protein of unknown function (DUF2799)
DUF905               PF06006.7     71 seq452_BIOID50657    -             77   9.2e-35  117.7   0.0   1   1   7.5e-39     1e-34  117.5   0.0     2    70     7    75     6    76 0.97 Bacterial protein of unknown function (DUF905)
Trehalase            PF01204.13   512 seq453_BIOID50657    -            549  3.6e-161  537.1   0.1   1   1  3.2e-165  4.3e-161  536.8   0.0     1   511    70   546    70   547 0.96 Trehalase
ADP_ribosyl_GH       PF03747.9    289 seq454_BIOID50657    -            334   1.4e-62  211.9   2.0   1   1   1.2e-66   1.6e-62  211.7   1.4     1   287     8   303     8   305 0.95 ADP-ribosylglycohydrolase
DUF2886              PF11102.3    200 seq456_BIOID50657    -            212   4.1e-56  189.5   0.9   1   1   3.4e-60   4.6e-56  189.4   0.6     1   199    13   206    13   207 0.97 Protein of unknown function (DUF2886)
FadR_C               PF07840.7    164 seq457_BIOID50657    -            239   6.9e-73  243.5   0.0   1   1   1.9e-76   8.5e-73  243.2   0.0     1   163    72   234    72   235 0.99 FadR C-terminal domain
GntR                 PF00392.16    64 seq457_BIOID50657    -            239   2.3e-20   71.6   0.0   1   1     1e-23   4.7e-20   70.6   0.0     4    64    11    71     8    71 0.96 Bacterial regulatory proteins, gntR family
FMN_dh               PF01070.13   357 seq458_BIOID50657    -            409  3.2e-107  358.3   1.9   1   1  1.7e-110  5.7e-107  357.5   1.3     1   356    70   403    70   404 0.92 FMN-dependent dehydrogenase
HTH_18               PF12833.2     81 seq459_BIOID50657    -            280   6.3e-20   70.9   0.3   1   1     4e-23   1.4e-19   69.8   0.2     8    81   202   274   197   274 0.97 Helix-turn-helix domain
HTH_AraC             PF00165.18    42 seq459_BIOID50657    -            280   3.6e-18   64.6   0.9   1   2   8.4e-08   0.00029   20.4   0.0    19    42   200   223   181   223 0.82 Bacterial regulatory helix-turn-helix proteins, AraC family
HTH_AraC             PF00165.18    42 seq459_BIOID50657    -            280   3.6e-18   64.6   0.9   2   2   8.1e-15   2.8e-11   42.7   0.1     2    42   235   273   234   273 0.95 Bacterial regulatory helix-turn-helix proteins, AraC family
Cupin_2              PF07883.6     71 seq459_BIOID50657    -            280   2.5e-08   33.1   0.2   1   1   1.2e-11   4.2e-08   32.4   0.1     4    56    29    81    26    90 0.91 Cupin domain
AraC_binding         PF02311.14   136 seq459_BIOID50657    -            280   6.2e-05   22.5   0.3   1   1   3.1e-08    0.0001   21.8   0.2    17    60    38    81    26   103 0.90 AraC-like ligand binding domain
DUF2767              PF10965.3     69 seq460_BIOID50657    -             69   8.2e-42  140.7   2.3   1   1   6.5e-46     9e-42  140.6   1.6     1    69     1    69     1    69 0.99 Protein of unknown function (DUF2767)
ABC_tran             PF00005.22   118 seq462_BIOID50657    -            715   1.9e-19   70.0   0.0   1   1   5.2e-23   3.5e-19   69.1   0.0     1   118   514   641   514   641 0.94 ABC transporter
ABC_membrane         PF00664.18   275 seq462_BIOID50657    -            715   2.9e-18   66.1   7.9   1   1   5.8e-22     4e-18   65.7   5.5     4   266   157   418   155   427 0.89 ABC transporter transmembrane region
AA_permease_2        PF13520.1    426 seq463_BIOID50657    -            444     2e-40  138.5  55.6   1   1   4.6e-44   3.1e-40  137.8  38.5     1   423     7   420     7   424 0.85 Amino acid permease
AA_permease          PF00324.16   479 seq463_BIOID50657    -            444   3.8e-22   78.1  47.2   1   1   1.1e-25   7.8e-22   77.1  32.7     8   391    18   377     8   435 0.81 Amino acid permease
Ribosomal_S7         PF00177.16   148 seq464_BIOID50657    -            156     3e-62  208.4   1.6   1   1   2.4e-66   3.3e-62  208.3   1.1     1   148     1   149     1   149 0.99 Ribosomal protein S7p/S5e
PsiA                 PF06952.6    238 seq465_BIOID50657    -            239  2.3e-112  373.7   8.8   1   1  1.9e-116  2.6e-112  373.5   6.1     1   237     1   236     1   237 0.99 PsiA protein
GHMP_kinases_N       PF00288.21    67 seq466_BIOID50657    -            310   1.7e-17   63.1   0.3   1   1   5.7e-21   3.9e-17   61.9   0.2     2    67    84   150    83   150 0.95 GHMP kinases N terminal domain
GHMP_kinases_C       PF08544.8     85 seq466_BIOID50657    -            310   8.2e-12   45.0   1.7   1   1   1.6e-15   1.1e-11   44.6   0.0     2    83   211   287   210   289 0.90 GHMP kinases C terminal
Peptidase_M17        PF00883.16   311 seq467_BIOID50657    -            503  5.1e-133  442.6   0.1   1   1  1.3e-136  8.6e-133  441.8   0.0     2   310   185   490   184   491 0.99 Cytosol aminopeptidase family, catalytic domain
Peptidase_M17_N      PF02789.12   125 seq467_BIOID50657    -            503   5.3e-31  106.8   0.0   1   1   2.2e-34   1.5e-30  105.4   0.0     1   125    19   147    19   147 0.96 Cytosol aminopeptidase family, N-terminal domain
RecT                 PF03837.9    199 seq471_BIOID50657    -            340   5.5e-59  198.6   0.0   1   1   5.8e-63     8e-59  198.1   0.0     2   188    50   246    49   260 0.91 RecT family
NLPC_P60             PF00877.14   105 seq472_BIOID50657    -            154     4e-31  106.8   0.1   1   1   3.5e-35   4.8e-31  106.5   0.1     1   105    47   153    47   153 0.98 NlpC/P60 family
HTH_AraC             PF00165.18    42 seq474_BIOID50657    -            242   1.1e-18   66.2   1.3   1   2     1e-08   6.8e-05   22.4   0.0     1    37   145   181   145   186 0.88 Bacterial regulatory helix-turn-helix proteins, AraC family
HTH_AraC             PF00165.18    42 seq474_BIOID50657    -            242   1.1e-18   66.2   1.3   2   2   5.5e-15   3.8e-11   42.3   0.1     6    40   198   233   196   234 0.93 Bacterial regulatory helix-turn-helix proteins, AraC family
HTH_18               PF12833.2     81 seq474_BIOID50657    -            242   3.9e-12   46.0   0.2   1   1   1.1e-15   7.3e-12   45.1   0.2     1    79   158   234   158   236 0.93 Helix-turn-helix domain
BPD_transp_1         PF00528.17   185 seq475_BIOID50657    -            339     2e-46  157.7  14.5   1   1   1.4e-50     2e-46  157.7  10.0     1   184   114   336   114   337 0.99 Binding-protein-dependent transport system inner membrane component
DSBA                 PF01323.15   193 seq476_BIOID50657    -            208   1.1e-31  109.8   3.4   1   1   1.3e-34   9.2e-31  106.7   2.4     1   192    40   197    40   198 0.95 DSBA-like thioredoxin domain
Thioredoxin_4        PF13462.1    163 seq476_BIOID50657    -            208   4.5e-10   39.6   0.0   1   1   9.5e-14   6.5e-10   39.1   0.0    16   149    40   180    33   191 0.71 Thioredoxin
Phage_AlpA           PF05930.7     51 seq478_BIOID50657    -             88     2e-26   91.3   0.0   1   1   3.6e-30   2.5e-26   91.0   0.0     1    51    25    75    25    75 0.99 Prophage CP4-57 regulatory protein (AlpA)
HTH_17               PF12728.2     51 seq478_BIOID50657    -             88   5.3e-10   39.3   0.0   1   1   9.4e-14   6.4e-10   39.0   0.0     2    50    28    78    27    79 0.88 Helix-turn-helix domain
AroM                 PF07302.6    221 seq483_BIOID50657    -            225   9.6e-86  286.5   2.5   1   1   7.8e-90   1.1e-85  286.4   1.7     2   220     5   224     4   225 0.99 AroM protein
UspB                 PF10625.4    107 seq487_BIOID50657    -            111   2.6e-52  174.9   0.8   1   1   2.2e-56     3e-52  174.7   0.6     1   107     1   107     1   107 0.99 Universal stress protein B (UspB)
tRNA_Me_trans        PF03054.11   356 seq488_BIOID50657    -            368    7e-150  498.3   0.0   1   1  2.3e-153  7.9e-150  498.2   0.0     1   356     6   360     6   360 0.98 tRNA methyl transferase
NAD_synthase         PF02540.12   242 seq488_BIOID50657    -            368   1.3e-09   37.2   0.0   1   1   3.7e-11   1.3e-07   30.6   0.0    17    82     4    75     1    95 0.78 NAD synthase
Asn_synthase         PF00733.16   255 seq488_BIOID50657    -            368   2.4e-06   27.1   0.0   1   1   1.1e-09   3.6e-06   26.5   0.0    18    92     6    87     2   163 0.90 Asparagine synthase
ThiI                 PF02568.9    197 seq488_BIOID50657    -            368   3.6e-06   26.4   0.0   1   1   1.5e-09   5.2e-06   25.9   0.0     2    73     4    75     3   129 0.73 Thiamine biosynthesis protein (ThiI)
SBP_bac_5            PF00496.17   374 seq491_BIOID50657    -            522   3.3e-69  233.4   6.5   1   1   3.1e-73   4.3e-69  233.0   4.5     1   373    70   440    70   441 0.96 Bacterial extracellular solute-binding proteins, family 5 Middle
AIRS_C               PF02769.17   153 seq494_BIOID50657    -            347   5.8e-29  100.9   0.4   1   1   1.2e-32     8e-29  100.4   0.3     1   151   169   343   169   345 0.85 AIR synthase related protein, C-terminal domain
AIRS                 PF00586.19    96 seq494_BIOID50657    -            347   1.8e-19   69.6   0.2   1   1   6.9e-23   4.7e-19   68.2   0.1     2    95    50   140    49   141 0.97 AIR synthase related protein, N-terminal domain
FolB                 PF02152.13   113 seq495_BIOID50657    -            120   5.5e-26   90.8   1.5   1   1   4.5e-30   6.2e-26   90.6   1.0     1   111     8   116     8   118 0.98 Dihydroneopterin aldolase
Ribonuc_red_lgC      PF02867.10   537 seq496_BIOID50657    -            714  4.2e-152  507.3   0.0   1   1  4.5e-154    2e-150  501.7   0.0     1   537   175   694   175   694 0.97 Ribonucleotide reductase, barrel domain
RNR_N                PF08343.5     82 seq496_BIOID50657    -            714   1.7e-29  101.2   0.1   1   1   9.7e-33   4.4e-29  100.0   0.1     1    82    16    97    16    97 0.99 Ribonucleotide reductase N-terminal
Ribonuc_red_lgN      PF00317.16    83 seq496_BIOID50657    -            714   1.3e-12   47.2   0.0   1   1     7e-16   3.2e-12   45.9   0.0     2    82    99   171    98   172 0.95 Ribonucleotide reductase, all-alpha domain
Ribonuc_red_lgC      PF02867.10   537 seq499_BIOID50657    -            761  5.3e-134  447.6   0.0   1   1  2.5e-136  1.1e-132  443.2   0.0     1   536   222   731   222   732 0.95 Ribonucleotide reductase, barrel domain
ATP-cone             PF03477.11    90 seq499_BIOID50657    -            761   5.9e-15   55.3   0.1   1   1   2.8e-18   1.3e-14   54.2   0.1     3    90     7    92     5    92 0.97 ATP cone domain
Ribonuc_red_lgN      PF00317.16    83 seq499_BIOID50657    -            761   1.4e-12   47.0   1.0   1   1     5e-16   2.3e-12   46.4   0.1     2    82   142   219   141   220 0.93 Ribonucleotide reductase, all-alpha domain
Ribosomal_L10        PF00466.15   100 seq500_BIOID50657    -            165   2.5e-26   91.3   0.0   1   1   2.6e-30   3.6e-26   90.8   0.0     3   100     5   101     3   101 0.98 Ribosomal protein L10
HATPase_c            PF02518.21   111 seq501_BIOID50657    -            366   1.1e-18   66.8   0.0   1   1   3.7e-22   1.7e-18   66.2   0.0     1   110   252   358   252   359 0.95 Histidine kinase-, DNA gyrase B-, and HSP90-like ATPase
HAMP                 PF00672.20    70 seq501_BIOID50657    -            366     1e-08   35.1   3.5   1   1   2.9e-11   1.3e-07   31.5   0.2     2    69    73   140    72   141 0.91 HAMP domain
HisKA                PF00512.20    68 seq501_BIOID50657    -            366   1.8e-08   34.1   4.2   1   1   5.4e-12   2.5e-08   33.6   1.3     3    66   147   203   145   205 0.76 His Kinase A (phospho-acceptor) domain
ADH_zinc_N           PF00107.21   130 seq502_BIOID50657    -            349     1e-28   99.3   0.1   1   1   3.6e-32   1.6e-28   98.7   0.1     1   129   185   308   185   309 0.95 Zinc-binding dehydrogenase
ADH_N                PF08240.7    109 seq502_BIOID50657    -            349   2.9e-27   94.4   6.6   1   1   1.2e-30   5.3e-27   93.6   4.6     1   108    27   142    27   143 0.95 Alcohol dehydrogenase GroES-like domain
NAD_binding_2        PF03446.10   162 seq502_BIOID50657    -            349   0.00011   22.0   0.2   1   1   4.4e-08    0.0002   21.1   0.1     4    77   181   257   176   290 0.71 NAD binding domain of 6-phosphogluconate dehydrogenase
LysR_substrate       PF03466.15   209 seq503_BIOID50657    -            310   9.4e-26   90.0   0.0   1   1   2.6e-29   1.8e-25   89.1   0.0     2   206    88   290    87   292 0.95 LysR substrate binding domain
HTH_1                PF00126.22    60 seq503_BIOID50657    -            310     9e-21   73.2   0.2   1   1   2.1e-24   1.5e-20   72.5   0.1     4    59     7    62     5    63 0.95 Bacterial regulatory helix-turn-helix protein, lysR family
G6PD_C               PF02781.11   294 seq505_BIOID50657    -            491    1e-130  434.7   0.1   1   1  1.9e-134  1.3e-130  434.3   0.1     1   293   188   489   188   490 0.99 Glucose-6-phosphate dehydrogenase, C-terminal domain
G6PD_N               PF00479.17   183 seq505_BIOID50657    -            491   1.8e-59  200.9   0.0   1   1     6e-63   4.1e-59  199.7   0.0     1   183    13   186    13   186 0.99 Glucose-6-phosphate dehydrogenase, NAD binding domain
Phage_ASH            PF10554.4    108 seq507_BIOID50657    -            196   7.1e-33  113.0   0.1   1   1   6.9e-37   9.4e-33  112.6   0.1     1   108    22   143    22   143 0.99 Ash protein family
SmpA_OmlA            PF04355.8     71 seq508_BIOID50657    -            112   8.1e-13   47.6   0.0   1   1   7.7e-17     1e-12   47.3   0.0     6    70    33    96    29    97 0.95 SmpA / OmlA family
YccV-like            PF08755.6    100 seq509_BIOID50657    -            122   5.9e-25   86.9   0.0   1   1   5.1e-29     7e-25   86.7   0.0     2    99    21   118    20   119 0.96 Hemimethylated DNA-binding protein YccV like
TonB                 PF03544.9     79 seq510_BIOID50657    -            108   1.2e-13   50.9   0.0   1   1   1.1e-17   1.4e-13   50.6   0.0     2    59    33    90    32   104 0.93 Gram-negative bacterial tonB protein
DUF1044              PF06296.7    120 seq512_BIOID50657    -            136   1.2e-07   31.4   0.0   1   1   1.2e-11   1.6e-07   31.0   0.0    18    99    47   131    31   134 0.74 Protein of unknown function (DUF1044)
DNA_pol_A            PF00476.15   383 seq514_BIOID50657    -            928  2.8e-160  533.0   0.0   1   1  1.1e-163  3.7e-160  532.6   0.0     2   383   548   927   547   927 0.99 DNA polymerase family A
5_3_exonuc_N         PF02739.11   169 seq514_BIOID50657    -            928     2e-59  199.6   0.0   1   1   1.1e-62   3.9e-59  198.7   0.0     2   169     8   169     7   169 0.99 5'-3' exonuclease, N-terminal resolvase-like domain
DNA_pol_A_exo1       PF01612.15   174 seq514_BIOID50657    -            928   6.4e-45  152.6   0.1   1   1   3.6e-48   1.2e-44  151.6   0.1     1   174   330   517   330   517 0.97 3'-5' exonuclease
5_3_exonuc           PF01367.15   101 seq514_BIOID50657    -            928   3.7e-31  107.2   0.0   1   1   2.7e-34   9.2e-31  105.9   0.0     1    99   171   275   171   277 0.97 5'-3' exonuclease, C-terminal SAM fold
Cytochrom_B_N        PF00033.14   188 seq516_BIOID50657    -            199   2.2e-27   95.5  17.5   1   1   3.6e-31   2.5e-27   95.3  12.2     2   188     8   198     7   198 0.93 Cytochrome b(N-terminal)/b6/petB
Ni_hydr_CYTB         PF01292.15   182 seq516_BIOID50657    -            199   3.7e-24   84.9  16.9   1   1   6.2e-28   4.3e-24   84.7  11.7     2   182    10   198     9   198 0.87 Prokaryotic cytochrome b561
Amidinotransf        PF02274.12   281 seq517_BIOID50657    -            407   4.6e-91  304.6   0.0   1   1   3.8e-95   5.3e-91  304.4   0.0     1   281    19   404    19   404 0.99 Amidinotransferase
DUF606               PF04657.8    138 seq518_BIOID50657    -            321   7.6e-47  158.7  40.0   1   2   8.5e-35   1.2e-30  106.3   6.5     1   137    10   154    10   155 0.92 Protein of unknown function, DUF606
DUF606               PF04657.8    138 seq518_BIOID50657    -            321   7.6e-47  158.7  40.0   2   2   4.3e-20   5.8e-16   58.6  15.8     2   137   169   303   168   304 0.94 Protein of unknown function, DUF606
DUF4154              PF13689.1    145 seq519_BIOID50657    -            172   1.7e-32  111.8   0.0   1   1   1.6e-36   2.1e-32  111.5   0.0     6   145    32   168    27   168 0.95 Domain of unknown function (DUF4154)
ABC_tran             PF00005.22   118 seq520_BIOID50657    -            600   4.8e-23   81.6   0.0   1   1   1.6e-26   1.1e-22   80.5   0.0     1   118   385   510   385   510 0.93 ABC transporter
ABC_membrane         PF00664.18   275 seq520_BIOID50657    -            600   5.2e-06   25.9   0.7   1   1   7.6e-10   5.2e-06   25.9   0.5    29   185    54   212    28   227 0.65 ABC transporter transmembrane region
ACT_6                PF13740.1     76 seq521_BIOID50657    -            212     7e-30  102.4   0.5   1   1   1.4e-31   6.5e-28   96.1   0.0     1    76    29   104    29   104 0.98 ACT domain
ACT                  PF01842.20    66 seq521_BIOID50657    -            212   4.2e-12   45.1   0.2   1   1   4.3e-09   1.9e-05   23.8   0.0     2    65   119   188   118   189 0.97 ACT domain
YkuD                 PF03734.9    146 seq523_BIOID50657    -            306   1.6e-17   63.9   0.0   1   1     2e-21   2.8e-17   63.2   0.0     4   144   101   231    98   238 0.79 L,D-transpeptidase catalytic domain
SelA                 PF03841.8    367 seq524_BIOID50657    -            463  3.3e-176  585.3   0.0   1   1  5.6e-180  3.8e-176  585.1   0.0     1   366    83   451    83   452 0.99 L-seryl-tRNA selenium transferase
Se-cys_synth_N       PF12390.3     40 seq524_BIOID50657    -            463   2.8e-10   40.0   0.5   1   1   4.1e-14   2.8e-10   40.0   0.4     1    40     9    48     9    48 0.99 Selenocysteine synthase N terminal
KduI                 PF04962.7    262 seq526_BIOID50657    -            278   4.5e-42  143.8   0.3   1   1   3.9e-46   5.4e-42  143.5   0.2     8   261    31   273    24   274 0.89 KduI/IolB family
MatE                 PF01554.13   162 seq527_BIOID50657    -            479     1e-38  132.3  59.7   1   2   2.4e-25   3.3e-21   75.4  14.8     1   162    38   201    38   201 0.98 MatE
MatE                 PF01554.13   162 seq527_BIOID50657    -            479     1e-38  132.3  59.7   2   2   1.4e-22   1.9e-18   66.4  14.1     3   162   264   423   262   423 0.99 MatE
PfkB                 PF00294.19   301 seq529_BIOID50657    -            434   2.4e-56  190.9   0.0   1   1   2.5e-60   3.4e-56  190.4   0.0     4   294    55   414    52   422 0.91 pfkB family carbohydrate kinase
Fumerase             PF05681.9    271 seq531_BIOID50657    -            548   2.2e-89  299.0   0.0   1   1   4.1e-93   2.8e-89  298.6   0.0     2   271    48   328    47   328 0.98 Fumarate hydratase (Fumerase)
Fumerase_C           PF05683.7    206 seq531_BIOID50657    -            548   1.8e-84  281.8   0.0   1   1   5.4e-88   3.7e-84  280.8   0.0     1   204   332   539   332   541 0.98 Fumarase C-terminus
MscS_TM              PF12794.2    340 seq533_BIOID50657    -           1107  3.7e-122  407.0  13.3   1   1  8.1e-126  3.7e-122  407.0   9.2     2   340   474   814   473   814 0.97 Mechanosensitive ion channel inner membrane domain 1
MscS_porin           PF12795.2    240 seq533_BIOID50657    -           1107   3.3e-57  193.4  55.4   1   1   7.3e-61   3.3e-57  193.4  38.4     1   239    30   260    27   261 0.96 Mechanosensitive ion channel porin domain
MS_channel           PF00924.13   206 seq533_BIOID50657    -           1107   1.1e-53  181.5   2.9   1   1   2.6e-57   1.2e-53  181.4   0.5     2   206   875  1074   874  1074 0.99 Mechanosensitive ion channel
PfkB                 PF00294.19   301 seq534_BIOID50657    -            350   1.8e-69  234.0   0.0   1   1   1.6e-73   2.2e-69  233.7   0.0     2   297    44   344    43   348 0.97 pfkB family carbohydrate kinase
tRNA_U5-meth_tr      PF05958.6    352 seq535_BIOID50657    -            433   2.8e-29  101.7   0.0   1   1   3.4e-31   4.2e-28   97.9   0.0   165   351   254   431    96   432 0.71 tRNA (Uracil-5-)-methyltransferase
Methyltransf_31      PF13847.1    152 seq535_BIOID50657    -            433   6.3e-14   51.7   0.0   1   1   8.1e-17     1e-13   51.0   0.0     4   111   287   391   284   424 0.79 Methyltransferase domain
TRAM                 PF01938.15    61 seq535_BIOID50657    -            433   3.5e-13   48.9   0.1   1   1   4.8e-16     6e-13   48.2   0.1     2    61    11    67    10    67 0.96 TRAM domain
Methyltransf_26      PF13659.1    117 seq535_BIOID50657    -            433   1.7e-10   40.8   0.1   1   1   4.3e-12   5.3e-09   36.0   0.0     2    81   288   367   287   423 0.87 Methyltransferase domain
Methyltransf_18      PF12847.2    112 seq535_BIOID50657    -            433   2.7e-08   34.2   0.0   1   1   4.7e-11   5.8e-08   33.1   0.0     1    78   286   364   286   406 0.84 Methyltransferase domain
PCMT                 PF01135.14   210 seq535_BIOID50657    -            433   9.9e-08   31.6   0.0   1   1   1.6e-10     2e-07   30.6   0.0    59   130   272   340   258   351 0.89 Protein-L-isoaspartate(D-aspartate) O-methyltransferase (PCMT)
Met_10               PF02475.11   200 seq535_BIOID50657    -            433   2.8e-06   26.9   0.0   1   1   3.5e-09   4.3e-06   26.3   0.0    99   173   284   360   269   385 0.79 Met-10+ like-protein
RrnaAD               PF00398.15   262 seq535_BIOID50657    -            433   3.3e-06   26.1   0.0   1   1   4.5e-09   5.6e-06   25.4   0.0    14    84   270   342   259   350 0.91 Ribosomal RNA adenine dimethylase
MTS                  PF05175.9    170 seq535_BIOID50657    -            433   1.6e-05   24.2   0.0   1   1   2.7e-08   3.4e-05   23.1   0.0    24    97   279   350   274   378 0.87 Methyltransferase small domain
Cons_hypoth95        PF03602.10   183 seq535_BIOID50657    -            433   2.3e-05   23.7   0.0   1   1   3.7e-08   4.7e-05   22.7   0.0    42   122   286   364   274   384 0.89 Conserved hypothetical protein 95
Methyltransf_11      PF08241.7     95 seq536_BIOID50657    -            256   3.3e-23   81.8   0.0   1   1   5.5e-26   5.8e-23   81.0   0.0     1    95    49   145    49   145 0.98 Methyltransferase domain
Methyltransf_31      PF13847.1    152 seq536_BIOID50657    -            256   1.5e-18   66.7   0.0   1   1   1.8e-21   1.9e-18   66.3   0.0     5   113    46   159    43   236 0.85 Methyltransferase domain
Methyltransf_23      PF13489.1    162 seq536_BIOID50657    -            256   1.2e-17   63.9   0.0   1   1   1.6e-20   1.7e-17   63.4   0.0     7   159    31   191    26   194 0.81 Methyltransferase domain
Ubie_methyltran      PF01209.13   233 seq536_BIOID50657    -            256   6.8e-16   57.9   0.0   1   1   8.8e-19   9.2e-16   57.5   0.0    32   158    27   152     2   162 0.83 ubiE/COQ5 methyltransferase family
Methyltransf_18      PF12847.2    112 seq536_BIOID50657    -            256   2.6e-14   53.6   0.1   1   1   4.7e-17   4.9e-14   52.7   0.0     1   109    44   145    44   148 0.90 Methyltransferase domain
Methyltransf_12      PF08242.7     99 seq536_BIOID50657    -            256   4.4e-12   46.2   0.1   1   1   6.9e-15   7.2e-12   45.5   0.0     1    99    49   143    49   143 0.93 Methyltransferase domain
Methyltransf_25      PF13649.1    101 seq536_BIOID50657    -            256   2.1e-11   43.9   0.3   1   1   3.9e-14   4.1e-11   43.0   0.0     1   101    48   141    48   141 0.90 Methyltransferase domain
Methyltransf_26      PF13659.1    117 seq536_BIOID50657    -            256   8.4e-09   35.3   0.6   1   1   1.8e-11   1.9e-08   34.2   0.2     3   112    47   144    45   147 0.87 Methyltransferase domain
Methyltransf_8       PF05148.10   219 seq536_BIOID50657    -            256     2e-08   34.0   0.0   1   1   1.6e-10   1.7e-07   30.9   0.0    50   163    16   152     6   177 0.68 Hypothetical methyltransferase
MTS                  PF05175.9    170 seq536_BIOID50657    -            256   2.1e-08   33.6   0.1   1   1   3.8e-11     4e-08   32.7   0.0    25   141    38   147    32   176 0.80 Methyltransferase small domain
Methyltransf_29      PF03141.11   506 seq536_BIOID50657    -            256   2.6e-06   25.9   0.0   1   1   3.1e-09   3.3e-06   25.6   0.0   117   217    44   145     8   172 0.71 Putative S-adenosyl-L-methionine-dependent methyltransferase
TehB                 PF03848.9    192 seq536_BIOID50657    -            256   9.8e-06   24.7   0.0   1   1   1.8e-08   1.9e-05   23.8   0.0    31   101    45   117    13   156 0.80 Tellurite resistance protein TehB
Mannitol_dh_C        PF08125.8    245 seq537_BIOID50657    -            486   1.5e-96  322.2   0.0   1   1    3e-100     2e-96  321.7   0.0     1   245   216   463   216   463 0.99 Mannitol dehydrogenase C-terminal domain
Mannitol_dh          PF01232.18   151 seq537_BIOID50657    -            486     3e-54  182.9   0.0   1   1   7.2e-58   4.9e-54  182.2   0.0     2   151    24   188    23   188 0.99 Mannitol dehydrogenase Rossmann domain
Glycos_transf_4      PF00953.16   159 seq538_BIOID50657    -            360     6e-34  117.0  16.3   1   1   8.8e-38     6e-34  117.0  11.3     2   158    99   284    98   285 0.91 Glycosyl transferase family 4
MraY_sig1            PF10555.4     13 seq538_BIOID50657    -            360   0.00011   21.0   3.6   1   1   1.7e-08   0.00011   21.0   2.5     1    13    68    80    68    80 0.95 Phospho-N-acetylmuramoyl-pentapeptide-transferase signature 1
Lipoprotein_19       PF13617.1     59 seq539_BIOID50657    -             61   4.8e-27   93.2   0.6   1   1   3.8e-31   5.3e-27   93.1   0.4     1    59     2    60     2    60 0.97 YnbE-like lipoprotein
AA_permease          PF00324.16   479 seq540_BIOID50657    -            454   1.8e-38  131.9  38.2   1   1   3.3e-42   2.3e-38  131.6  26.5     2   427    25   418    24   440 0.83 Amino acid permease
AA_permease_2        PF13520.1    426 seq540_BIOID50657    -            454   1.4e-35  122.5  36.2   1   1   3.9e-39   2.7e-35  121.6  25.0    34   399    55   413    25   437 0.81 Amino acid permease
Virul_fac_BrkB       PF03631.10   260 seq541_BIOID50657    -            290     1e-55  188.8  24.6   1   1   8.7e-60   1.2e-55  188.6  17.0     2   258    29   274    28   276 0.88 Virulence factor BrkB
GTP_EFTU             PF00009.22   188 seq543_BIOID50657    -            538     1e-44  152.1   0.0   1   1   3.4e-48   1.6e-44  151.5   0.0     3   187    22   286    20   287 0.92 Elongation factor Tu GTP binding domain
GTP_EFTU_D2          PF03144.20    74 seq543_BIOID50657    -            538   2.8e-11   43.2   0.1   1   1   2.7e-14   1.2e-10   41.2   0.0     2    74   323   389   322   389 0.97 Elongation factor Tu domain 2
tRNA_U5-meth_tr      PF05958.6    352 seq546_BIOID50657    -            366    2e-186  618.6   1.3   1   1  8.4e-190  2.3e-186  618.4   0.9     1   351    10   365    10   366 0.99 tRNA (Uracil-5-)-methyltransferase
Methyltransf_26      PF13659.1    117 seq546_BIOID50657    -            366   7.4e-07   29.0   0.0   1   1   5.6e-10   1.5e-06   28.0   0.0     4    82   214   304   211   340 0.82 Methyltransferase domain
Methyltransf_4       PF02390.12   197 seq546_BIOID50657    -            366   5.3e-07   28.7   0.1   1   1   3.8e-10     1e-06   27.8   0.1    21    86   211   275   179   286 0.81 Putative methyltransferase
MTS                  PF05175.9    170 seq546_BIOID50657    -            366   7.8e-06   25.2   0.0   1   1   5.7e-09   1.6e-05   24.2   0.0    31    87   210   264   188   282 0.85 Methyltransferase small domain
Cons_hypoth95        PF03602.10   183 seq546_BIOID50657    -            366   1.8e-05   24.1   0.2   1   1   2.5e-08   6.8e-05   22.2   0.2    41   123   209   301   198   351 0.73 Conserved hypothetical protein 95
Transketolase_N      PF00456.16   333 seq547_BIOID50657    -            663  7.8e-170  563.9   0.1   1   1  3.2e-173  1.1e-169  563.4   0.1     2   333     4   334     3   334 1.00 Transketolase, thiamine diphosphate binding domain
Transket_pyr         PF02779.19   178 seq547_BIOID50657    -            663   1.1e-44  151.9   0.0   1   1   7.6e-48   2.6e-44  150.7   0.0     2   176   354   524   353   526 0.96 Transketolase, pyrimidine binding domain
Transketolase_C      PF02780.15   124 seq547_BIOID50657    -            663   1.9e-17   63.2   0.1   1   1   1.2e-20   4.2e-17   62.1   0.1     1   124   540   655   540   655 0.94 Transketolase, C-terminal domain
DXP_synthase_N       PF13292.1    270 seq547_BIOID50657    -            663   6.3e-09   35.0   0.0   1   1   9.6e-09   3.3e-05   22.8   0.0    18   179     4   193     1   204 0.81 1-deoxy-D-xylulose-5-phosphate synthase
Response_reg         PF00072.19   112 seq548_BIOID50657    -            216   1.7e-24   85.8   0.1   1   1   6.7e-28     3e-24   85.0   0.0     1   111     6   120     6   121 0.96 Response regulator receiver domain
GerE                 PF00196.14    58 seq548_BIOID50657    -            216     7e-19   66.7   0.1   1   1   2.5e-22   1.2e-18   66.0   0.1     2    57   149   204   148   205 0.96 Bacterial regulatory proteins, luxR family
GTP_EFTU             PF00009.22   188 seq549_BIOID50657    -            704   2.8e-64  215.9   0.1   1   1   1.4e-67   4.7e-64  215.1   0.1     2   188     9   288     8   288 0.94 Elongation factor Tu GTP binding domain
EFG_IV               PF03764.13   120 seq549_BIOID50657    -            704   5.2e-44  148.5   0.0   1   1   3.1e-47   1.1e-43  147.5   0.0     1   120   486   609   486   609 0.99 Elongation factor G, domain IV
EFG_C                PF00679.19    89 seq549_BIOID50657    -            704   4.7e-29   99.9   0.1   1   1   3.8e-32   1.3e-28   98.5   0.0     1    87   611   696   611   698 0.97 Elongation factor G C-terminus
GTP_EFTU_D2          PF03144.20    74 seq549_BIOID50657    -            704   2.5e-15   56.2   0.2   1   1   2.1e-18   7.1e-15   54.7   0.1     1    74   331   398   331   398 0.94 Elongation factor Tu domain 2
SSB                  PF00436.20   104 seq550_BIOID50657    -            178   8.4e-43  144.3   0.5   1   1   7.4e-47     1e-42  144.1   0.4     1   103     6   112     6   113 0.97 Single-strand binding protein family
UPF0126              PF03458.8     81 seq551_BIOID50657    -            205   1.5e-44  149.3  24.6   1   2   3.2e-25   4.3e-21   74.1   4.6     2    78     4    80     3    83 0.96 UPF0126 domain
UPF0126              PF03458.8     81 seq551_BIOID50657    -            205   1.5e-44  149.3  24.6   2   2   1.8e-28   2.5e-24   84.5   4.1     1    79    89   166    89   168 0.97 UPF0126 domain
Epimerase            PF01370.16   236 seq552_BIOID50657    -            297     1e-21   77.3   0.0   1   1   5.9e-25   1.6e-21   76.7   0.0     1   227     3   216     3   243 0.89 NAD dependent epimerase/dehydratase family
DUF1731              PF08338.6     48 seq552_BIOID50657    -            297   1.8e-17   62.4   0.4   1   1   1.6e-20   4.4e-17   61.1   0.1     1    47   249   295   249   296 0.98 Domain of unknown function (DUF1731)
NAD_binding_10       PF13460.1    183 seq552_BIOID50657    -            297     6e-16   58.8   0.0   1   1   2.7e-19   7.4e-16   58.5   0.0     1   175     3   206     3   214 0.67 NADH(P)-binding
NmrA                 PF05368.8    233 seq552_BIOID50657    -            297     4e-05   22.8   0.0   1   1   2.1e-08   5.9e-05   22.3   0.0     1    35     3    37     3    63 0.92 NmrA-like family
tRNA-synt_1b         PF00579.20   292 seq553_BIOID50657    -            428   8.2e-95  317.1   0.0   1   1   1.5e-98   1.1e-94  316.7   0.0     3   292    35   333    33   333 0.98 tRNA synthetases class I (W and Y)
S4                   PF01479.20    48 seq553_BIOID50657    -            428   4.6e-06   25.8   0.0   1   1   1.5e-09     1e-05   24.7   0.0     3    47   363   407   363   408 0.93 S4 domain
OMP_b-brl            PF13505.1    176 seq554_BIOID50657    -            251   3.1e-24   85.7  10.7   1   1   1.5e-27     4e-24   85.3   7.4     2   176    14   251    12   251 0.78 Outer membrane protein beta-barrel domain
OmpA_membrane        PF01389.12   183 seq554_BIOID50657    -            251   4.6e-08   32.6   2.2   1   1   4.7e-11   1.3e-07   31.2   1.5     5   174    33   242    29   251 0.71 OmpA-like transmembrane domain
Opacity              PF02462.10   132 seq554_BIOID50657    -            251   2.7e-07   30.4   2.0   1   1     6e-10   1.7e-06   27.8   1.2    24   115   119   221    76   251 0.73 Opacity family porin protein
OmpW                 PF03922.9    192 seq554_BIOID50657    -            251   0.00012   21.6   0.0   1   1     8e-08   0.00022   20.8   0.0    88   192   132   251   119   251 0.88 OmpW family
CLP_protease         PF00574.18   182 seq555_BIOID50657    -            207   9.3e-87  289.2   0.0   1   1     8e-91   1.1e-86  289.0   0.0     1   181    25   205    25   206 0.99 Clp protease
Caps_synth_GfcC      PF06251.6    229 seq557_BIOID50657    -            245   2.7e-90  301.4   0.0   1   1   2.2e-94     3e-90  301.2   0.0     2   229    20   245    19   245 0.99 Capsule biosynthesis GfcC
HOK_GEF              PF01848.11    43 seq558_BIOID50657    -             50   1.8e-18   65.4   1.4   1   1   1.5e-22     2e-18   65.3   1.0     1    43     4    46     4    46 0.99 Hok/gef family
DUF218               PF02698.12   155 seq560_BIOID50657    -            239   3.3e-21   75.2   0.0   1   1   3.3e-25   4.6e-21   74.8   0.0     4   132    47   172    45   186 0.93 DUF218 domain
Fer4_11              PF13247.1     99 seq561_BIOID50657    -            208   6.3e-19   67.5  25.1   1   1   1.2e-21   1.5e-18   66.3  13.6     3    97   116   201   114   203 0.95 4Fe-4S dicluster domain
Fer4                 PF00037.22    24 seq561_BIOID50657    -            208   1.5e-16   59.0  32.3   1   2   1.6e-08     2e-05   23.8   1.2     1    20   149   168   149   170 0.92 4Fe-4S binding domain
Fer4                 PF00037.22    24 seq561_BIOID50657    -            208   1.5e-16   59.0  32.3   2   2   1.1e-10   1.4e-07   30.7   1.6     6    24   181   199   178   199 0.93 4Fe-4S binding domain
Fer4_10              PF13237.1     52 seq561_BIOID50657    -            208     5e-15   54.9  58.7   1   2   1.2e-09   1.5e-06   27.7  12.3     3    52   117   167   115   167 0.93 4Fe-4S dicluster domain
Fer4_10              PF13237.1     52 seq561_BIOID50657    -            208     5e-15   54.9  58.7   2   2     2e-10   2.4e-07   30.3  11.8     2    52   149   194   148   194 0.89 4Fe-4S dicluster domain
Fer4_7               PF12838.2     52 seq561_BIOID50657    -            208   1.2e-14   54.2  59.0   1   2   4.2e-10   5.3e-07   29.8  11.6     2    50   123   168   122   170 0.92 4Fe-4S dicluster domain
Fer4_7               PF12838.2     52 seq561_BIOID50657    -            208   1.2e-14   54.2  59.0   2   2   3.3e-10   4.1e-07   30.1  11.1     1    52   155   197   155   197 0.93 4Fe-4S dicluster domain
Fer4_6               PF12837.2     24 seq561_BIOID50657    -            208   8.7e-15   53.7  35.5   1   1     7e-09   8.8e-06   25.2   1.3     7    24   181   198   178   198 0.93 4Fe-4S binding domain
Fer4_9               PF13187.1     55 seq561_BIOID50657    -            208   5.7e-12   45.6  32.9   1   1   3.2e-11     4e-08   33.2   9.2     1    54   155   197   155   198 0.95 4Fe-4S dicluster domain
Fer4_4               PF12800.2     17 seq561_BIOID50657    -            208   1.3e-09   37.5  36.9   1   4   0.00016       0.2   11.9   2.6     2    14    66    78    65    82 0.92 4Fe-4S binding domain
Fer4_4               PF12800.2     17 seq561_BIOID50657    -            208   1.3e-09   37.5  36.9   2   4    0.0003      0.37   11.1   1.2     2    15   121   136   120   145 0.84 4Fe-4S binding domain
Fer4_4               PF12800.2     17 seq561_BIOID50657    -            208   1.3e-09   37.5  36.9   3   4   1.1e-06    0.0014   18.7   1.2     2    15   154   167   153   175 0.92 4Fe-4S binding domain
Fer4_4               PF12800.2     17 seq561_BIOID50657    -            208   1.3e-09   37.5  36.9   4   4   8.3e-06      0.01   15.9   2.5     1    17   180   196   180   196 0.91 4Fe-4S binding domain
Fer4_3               PF12798.2     15 seq561_BIOID50657    -            208   2.5e-07   30.6  42.6   1   3   0.00015      0.19   12.2   2.7     1    15   123   139   121   139 0.90 4Fe-4S binding domain
Fer4_3               PF12798.2     15 seq561_BIOID50657    -            208   2.5e-07   30.6  42.6   2   3   4.7e-05     0.058   13.8   3.4     1    13   156   168   156   170 0.96 4Fe-4S binding domain
Fer4_3               PF12798.2     15 seq561_BIOID50657    -            208   2.5e-07   30.6  42.6   3   3   3.4e-05     0.042   14.2   5.2     1    15   183   197   183   197 0.98 4Fe-4S binding domain
MerR_1               PF13411.1     69 seq562_BIOID50657    -            243   2.5e-18   65.5   0.1   1   1   2.6e-21   1.8e-17   62.7   0.0     1    68     4    72     4    73 0.98 MerR HTH family regulatory protein
MerR                 PF00376.18    38 seq562_BIOID50657    -            243   7.2e-13   47.7   0.0   1   1   2.1e-16   1.4e-12   46.7   0.0     1    38     5    42     5    42 0.98 MerR family regulatory protein
TerC                 PF03741.11   184 seq563_BIOID50657    -            518     1e-46  158.5  12.7   1   1   3.3e-50   1.5e-46  158.0   8.8     1   183    14   203    14   204 0.95 Integral membrane protein TerC family
CorC_HlyC            PF03471.12    81 seq563_BIOID50657    -            518   1.7e-18   66.0   0.4   1   1     1e-21   4.6e-18   64.6   0.3     4    80   434   510   431   511 0.92 Transporter associated domain
CBS                  PF00571.23    57 seq563_BIOID50657    -            518   2.2e-09   36.6   0.2   1   1   1.9e-08   8.8e-05   21.9   0.0     2    56   301   358   300   359 0.93 CBS domain
Lactate_perm         PF02652.9    522 seq564_BIOID50657    -            551  6.4e-234  777.1  41.5   1   1  5.3e-238  7.3e-234  776.9  28.8     1   522    16   542    16   542 0.99 L-lactate permease
MarC                 PF01914.12   203 seq567_BIOID50657    -            215   1.5e-74  249.3  11.2   1   1   1.3e-78   1.7e-74  249.2   7.7     2   203     9   210     8   210 0.99 MarC family integral membrane protein
LysR_substrate       PF03466.15   209 seq569_BIOID50657    -            297   5.7e-47  159.3   1.3   1   1   1.2e-50   7.9e-47  158.9   0.9     2   208    89   296    88   297 0.96 LysR substrate binding domain
HTH_1                PF00126.22    60 seq569_BIOID50657    -            297     2e-23   81.7   1.9   1   1   5.8e-27   3.9e-23   80.8   1.3     1    60     5    64     5    64 0.98 Bacterial regulatory helix-turn-helix protein, lysR family
BPD_transp_1         PF00528.17   185 seq570_BIOID50657    -            293     2e-23   82.7  16.7   1   1   1.5e-27     2e-23   82.7  11.6     2   171    88   282    87   285 0.88 Binding-protein-dependent transport system inner membrane component
DUF1318              PF07027.7     95 seq572_BIOID50657    -            110     3e-34  116.9   0.9   1   1   2.5e-38   3.5e-34  116.8   0.6     2    95    17   109    16   109 0.98 Protein of unknown function (DUF1318)
DUF535               PF04393.8    288 seq573_BIOID50657    -            330  1.2e-104  349.1   0.5   1   1    1e-108  1.4e-104  348.9   0.4     5   288    44   328    40   328 0.98 Protein of unknown function (DUF535)
YmgB                 PF10798.3     61 seq575_BIOID50657    -             78   3.3e-05   23.4   0.0   1   1   3.6e-09   4.9e-05   22.9   0.0     4    35    27    58    25    64 0.93 Biofilm development protein YmgB/AriR
Peptidase_S9_N       PF02897.10   414 seq577_BIOID50657    -            686  3.9e-116  387.9   3.4   1   1    7e-120  4.8e-116  387.6   2.3     1   413     3   403     3   404 0.97 Prolyl oligopeptidase, N-terminal beta-propeller domain
Peptidase_S9         PF00326.16   213 seq577_BIOID50657    -            686   6.8e-70  234.4   0.1   1   1   1.6e-73   1.1e-69  233.8   0.0     2   210   462   676   461   679 0.97 Prolyl oligopeptidase family
PNTB                 PF02233.11   464 seq578_BIOID50657    -            462  7.5e-230  763.3  19.7   1   1  6.2e-234  8.5e-230  763.1  13.6     2   464     5   462     4   462 0.98 NAD(P) transhydrogenase beta subunit
FAD_binding_3        PF01494.14   356 seq579_BIOID50657    -            391   1.2e-25   90.1   0.0   1   1   5.2e-29   1.8e-25   89.6   0.0     2   345     6   338     5   343 0.80 FAD binding domain
Lycopene_cycl        PF05834.7    374 seq579_BIOID50657    -            391   4.1e-10   39.0   4.2   1   1   8.9e-11     3e-07   29.5   1.4     2   143     8   170     7   201 0.86 Lycopene cyclase protein
DAO                  PF01266.19   358 seq579_BIOID50657    -            391   6.8e-08   31.6   0.6   1   1   6.5e-10   2.2e-06   26.7   0.2     2    34     8    40     7    92 0.89 FAD dependent oxidoreductase
SE                   PF08491.5    276 seq579_BIOID50657    -            391   3.8e-05   22.5   0.0   1   1   2.6e-08   8.9e-05   21.3   0.0   124   197   275   348   267   386 0.84 Squalene epoxidase
ABC_tran             PF00005.22   118 seq580_BIOID50657    -            578   3.3e-38  130.5   0.0   1   2   1.6e-21   5.6e-18   65.3   0.0     1   116    47   165    47   167 0.92 ABC transporter
ABC_tran             PF00005.22   118 seq580_BIOID50657    -            578   3.3e-38  130.5   0.0   2   2   7.1e-21   2.4e-17   63.2   0.0     1   118   369   489   369   489 0.90 ABC transporter
AAA_21               PF13304.1    303 seq580_BIOID50657    -            578   1.7e-24   87.2   0.1   1   2   2.4e-11   8.2e-08   32.4   0.0     1   285    35   184    35   192 0.81 AAA domain
AAA_21               PF13304.1    303 seq580_BIOID50657    -            578   1.7e-24   87.2   0.1   2   2   7.5e-11   2.6e-07   30.8   0.0   236   297   460   518   457   518 0.96 AAA domain
HTH_3                PF01381.17    55 seq581_BIOID50657    -             94   5.9e-10   38.7   0.1   1   1   2.7e-13   1.2e-09   37.6   0.1     1    45    35    79    35    81 0.92 Helix-turn-helix
HTH_19               PF12844.2     64 seq581_BIOID50657    -             94   2.2e-09   37.1   0.0   1   1   9.5e-13   4.3e-09   36.1   0.0     4    41    35    74    35    91 0.85 Helix-turn-helix domain
HTH_31               PF13560.1     64 seq581_BIOID50657    -             94   6.3e-07   29.3   0.1   1   1     3e-10   1.4e-06   28.2   0.0     7    51    36    79    33    81 0.88 Helix-turn-helix domain
ADH_zinc_N           PF00107.21   130 seq583_BIOID50657    -            425   1.8e-18   66.2   0.1   1   1     7e-22   4.8e-18   64.8   0.0     1   128   186   329   186   331 0.96 Zinc-binding dehydrogenase
ADH_N                PF08240.7    109 seq583_BIOID50657    -            425   8.3e-08   31.8   0.1   1   1     3e-11     2e-07   30.6   0.1     2    66    27    98    26   126 0.82 Alcohol dehydrogenase GroES-like domain
Radical_SAM          PF04055.16   166 seq584_BIOID50657    -            342   5.2e-09   36.3   0.0   1   1   3.4e-12   1.6e-08   34.8   0.0     5   157   118   263   115   270 0.74 Radical SAM superfamily
Fer4_14              PF13394.1    117 seq584_BIOID50657    -            342   2.5e-06   27.4   0.0   1   1   1.6e-09   7.5e-06   25.8   0.0     6    86   118   195   114   222 0.68 4Fe-4S single cluster domain
Fer4_12              PF13353.1    139 seq584_BIOID50657    -            342   1.5e-05   25.0   0.0   1   1   9.7e-09   4.4e-05   23.4   0.0     8    68   112   172   104   191 0.72 4Fe-4S single cluster domain
Asp_decarbox         PF02261.11   116 seq586_BIOID50657    -            126   3.2e-49  165.2   0.0   1   1   2.7e-53   3.7e-49  165.0   0.0     1   115     1   115     1   116 0.99 Aspartate decarboxylase
Sulfatase            PF00884.18   379 seq587_BIOID50657    -            541     4e-45  154.3   2.3   1   1   3.7e-49   5.1e-45  153.9   1.6     2   293   224   474   223   528 0.89 Sulfatase
Ribosomal_L12        PF00542.14    68 seq588_BIOID50657    -            121   1.8e-31  107.8   8.6   1   1   2.8e-35   3.8e-31  106.7   6.0     1    68    54   121    54   121 0.99 Ribosomal protein L7/L12 C-terminal domain
DUF1255              PF06865.6     94 seq589_BIOID50657    -             94   5.4e-35  119.4   0.0   1   1   4.3e-39   5.9e-35  119.3   0.0     1    94     1    94     1    94 0.98 Protein of unknown function (DUF1255)
Glyco_hydro_4        PF02056.11   183 seq590_BIOID50657    -            468   1.5e-76  255.6   0.0   1   1   3.4e-80   2.3e-76  255.0   0.0     1   182    24   205    24   206 0.99 Family 4 glycosyl hydrolase
Glyco_hydro_4C       PF11975.3    232 seq590_BIOID50657    -            468   1.5e-70  237.5   0.0   1   1   2.8e-74   1.9e-70  237.1   0.0     1   232   210   433   210   433 0.99 Family 4 glycosyl hydrolase C-terminal domain
Formyl_trans_N       PF00551.14   181 seq591_BIOID50657    -            212   7.5e-66  221.0   0.0   1   1   6.3e-70   8.6e-66  220.8   0.0     1   181     1   181     1   181 0.99 Formyl transferase
MFS_1                PF07690.11   354 seq593_BIOID50657    -            391     4e-44  150.7  38.3   1   1   8.8e-48     4e-44  150.7  26.5     3   350    10   342     8   346 0.85 Major Facilitator Superfamily
Sugar_tr             PF00083.19   451 seq593_BIOID50657    -            391   2.4e-13   49.3   7.2   1   1   5.2e-17   2.4e-13   49.3   5.0    42   191    34   177    21   186 0.92 Sugar (and other) transporter
TRI12                PF06609.8    599 seq593_BIOID50657    -            391   5.1e-07   28.1   3.6   1   1   1.1e-10   5.1e-07   28.1   2.5    66   214    25   174     4   223 0.78 Fungal trichothecene efflux pump (TRI12)
T2SE                 PF00437.15   272 seq594_BIOID50657    -            326   1.9e-41  141.6   0.0   1   1   4.4e-45     3e-41  141.0   0.0    74   265    73   260     9   267 0.83 Type II/IV secretion system protein
Poly_export          PF02563.11    83 seq595_BIOID50657    -            559   1.1e-17   63.3   0.4   1   1   6.8e-21   4.6e-17   61.4   0.0     6    81    86   162    81   164 0.90 Polysaccharide biosynthesis/export protein
MR_MLE_C             PF13378.1    111 seq598_BIOID50657    -            446   1.7e-26   92.2   0.2   1   1   7.8e-30   3.5e-26   91.2   0.1     1   111   288   400   288   400 0.84 Enolase C-terminal domain-like
MR_MLE               PF01188.16    67 seq598_BIOID50657    -            446   1.7e-13   50.7   0.2   1   1   5.7e-16   2.6e-12   46.9   0.0     2    66   219   287   218   288 0.91 Mandelate racemase / muconate lactonizing enzyme, C-terminal domain
MR_MLE_N             PF02746.11   117 seq598_BIOID50657    -            446   2.5e-08   33.7   0.2   1   1   9.7e-12   4.4e-08   33.0   0.2    30   117    39   136    17   136 0.87 Mandelate racemase / muconate lactonizing enzyme, N-terminal domain
DUF1451              PF07295.6    146 seq599_BIOID50657    -            160   7.1e-53  178.2   0.3   1   1   6.1e-57   8.3e-53  177.9   0.2     2   145    12   157    11   158 0.98 Protein of unknown function (DUF1451)
DUF1454              PF07305.7    200 seq601_BIOID50657    -            199  1.5e-110  366.8   1.7   1   1  1.2e-114  1.7e-110  366.6   1.2     1   200     1   199     1   199 1.00 Protein of unknown function (DUF1454)
PALP                 PF00291.20   307 seq602_BIOID50657    -            428   3.2e-33  115.1   0.0   1   1   3.3e-37   4.5e-33  114.6   0.0    30   289    96   366    94   374 0.81 Pyridoxal-phosphate dependent enzyme
Molybdop_Fe4S4       PF04879.11    55 seq603_BIOID50657    -            195   6.1e-20   70.6   0.2   1   1   2.3e-23   1.6e-19   69.3   0.1     2    55    44   104    43   104 0.91 Molybdopterin oxidoreductase Fe4S4 domain
Molybdopterin        PF00384.17   432 seq603_BIOID50657    -            195   1.8e-06   26.8   0.0   1   1   3.2e-10   2.2e-06   26.6   0.0     1    48   107   147   107   191 0.74 Molybdopterin oxidoreductase
PfkB                 PF00294.19   301 seq604_BIOID50657    -            321   9.9e-50  169.2   0.0   1   1   8.7e-54   1.2e-49  168.9   0.0     4   294    19   305    16   311 0.90 pfkB family carbohydrate kinase
GGDEF                PF00990.16   161 seq605_BIOID50657    -            408   7.4e-45  152.3   0.5   1   1   8.6e-49   1.2e-44  151.6   0.3     1   159   249   403   249   405 0.96 GGDEF domain
BPD_transp_1         PF00528.17   185 seq606_BIOID50657    -            222   4.6e-25   88.0  10.1   1   1   4.5e-29   6.2e-25   87.6   7.0     1   183    33   214    33   216 0.97 Binding-protein-dependent transport system inner membrane component
PTS_IIB              PF02302.12    90 seq608_BIOID50657    -            103   7.2e-21   74.3   1.4   1   1   5.9e-25   8.1e-21   74.1   1.0     1    89     3    95     3    96 0.91 PTS system, Lactose/Cellobiose specific IIB subunit
NMN_transporter      PF04973.7    182 seq609_BIOID50657    -            185   7.5e-54  181.8  25.5   1   1   6.1e-58   8.3e-54  181.6  17.7     1   181     2   181     2   182 0.98 Nicotinamide mononucleotide transporter
Oxidored_molyb       PF00174.14   169 seq610_BIOID50657    -            256   2.9e-39  134.0   0.0   1   1   2.6e-43   3.6e-39  133.7   0.0     5   169   101   247    97   247 0.97 Oxidoreductase molybdopterin binding domain
DUF3300              PF11737.3    228 seq612_BIOID50657    -            593   6.3e-76  254.4   8.1   1   1   4.6e-80   6.3e-76  254.4   5.6     1   228    73   342    73   342 0.89 Protein of unknown function (DUF3300)
SmpA_OmlA            PF04355.8     71 seq615_BIOID50657    -            113   5.7e-27   93.0   0.3   1   1   5.1e-31     7e-27   92.7   0.2     1    70    35   104    35   105 0.98 SmpA / OmlA family
Bestrophin           PF01062.16   296 seq616_BIOID50657    -            304   4.5e-89  298.2   4.8   1   1   3.7e-93     5e-89  298.0   3.3     1   296     1   284     1   284 0.99 Bestrophin, RFP-TM, chloride channel
Pro_CA               PF00484.14   148 seq617_BIOID50657    -            220   5.2e-48  162.6   0.0   1   1   4.7e-52   6.4e-48  162.3   0.0     2   147    38   187    37   188 0.91 Carbonic anhydrase
BPD_transp_1         PF00528.17   185 seq618_BIOID50657    -            300   4.7e-31  107.6  17.3   1   1   1.6e-34   1.1e-30  106.4   8.9     1   184   116   299   116   300 0.98 Binding-protein-dependent transport system inner membrane component
OppC_N               PF12911.2     56 seq618_BIOID50657    -            300   8.2e-17   60.2   0.9   1   1   1.2e-20   8.2e-17   60.2   0.6     2    55    16    69    15    70 0.90 N-terminal TM domain of oligopeptide transport permease C
EamA                 PF00892.15   126 seq619_BIOID50657    -            325   1.1e-35  122.3  40.7   1   2     6e-20   8.2e-16   58.0   9.9     1   126    34   163    34   163 0.85 EamA-like transporter family
EamA                 PF00892.15   126 seq619_BIOID50657    -            325   1.1e-35  122.3  40.7   2   2   8.8e-24   1.2e-19   70.4  12.8     1   126   185   309   185   309 0.96 EamA-like transporter family
AhpC-TSA             PF00578.16   124 seq620_BIOID50657    -            156   5.2e-40  135.8   0.0   1   1   1.9e-43   6.6e-40  135.5   0.0     2   123     7   134     6   135 0.99 AhpC/TSA family
Redoxin              PF08534.5    146 seq620_BIOID50657    -            156   2.1e-27   95.3   0.0   1   1   7.3e-31   2.5e-27   95.1   0.0     1   131     5   136     5   148 0.90 Redoxin
SCO1-SenC            PF02630.9    174 seq620_BIOID50657    -            156   3.3e-10   39.7   0.0   1   1   1.4e-13   4.7e-10   39.2   0.0    32   171    10   136     4   140 0.89 SCO1/SenC
DUF899               PF05988.7    211 seq620_BIOID50657    -            156   0.00024   20.4   0.0   1   1   7.9e-08   0.00027   20.3   0.0    48   173    12   137     3   152 0.81 Bacterial protein of unknown function (DUF899)
Phage_AlpA           PF05930.7     51 seq621_BIOID50657    -             82     8e-11   41.3   0.3   1   1     7e-15   9.5e-11   41.1   0.2     4    51     5    52     2    52 0.95 Prophage CP4-57 regulatory protein (AlpA)
DUF772               PF05598.6     77 seq622_BIOID50657    -            239   1.6e-21   75.8   0.3   1   1   2.4e-25   1.6e-21   75.8   0.2     1    77    51   126    51   126 0.99 Transposase domain (DUF772)
DDE_Tnp_1            PF01609.16   211 seq622_BIOID50657    -            239   1.5e-10   40.9   0.1   1   1   4.7e-14   3.2e-10   39.8   0.0     5    57   138   199   135   205 0.94 Transposase DDE domain
DeoRC                PF00455.17   162 seq623_BIOID50657    -            260   4.1e-30  104.4   0.0   1   1   8.2e-34   5.6e-30  103.9   0.0    10   161    84   235    76   236 0.98 DeoR C terminal sensor domain
HTH_DeoR             PF08220.7     57 seq623_BIOID50657    -            260   6.1e-09   35.1   0.4   1   1   1.8e-12   1.2e-08   34.2   0.3     1    45     8    52     8    62 0.87 DeoR-like helix-turn-helix domain
Channel_Tsx          PF03502.8    238 seq624_BIOID50657    -            254   2.2e-53  181.4  29.0   1   1   1.8e-57   2.5e-53  181.2  20.1     2   238    34   254    33   254 0.97 Nucleoside-specific channel-forming protein, Tsx
DoxX                 PF07681.7     85 seq628_BIOID50657    -            140   4.9e-18   65.2  12.6   1   1     1e-21   6.9e-18   64.7   8.7     1    84    16    97    16    98 0.98 DoxX
SURF4                PF02077.10   267 seq628_BIOID50657    -            140   1.7e-11   43.8   5.5   1   1   6.9e-15   4.7e-11   42.4   3.8   177   262    59   139     7   140 0.87 SURF4 family
Peripla_BP_3         PF13377.1    160 seq629_BIOID50657    -            315   4.5e-22   78.6   0.5   1   1   8.4e-25   2.9e-21   76.0   0.1     1   154   167   314   167   315 0.88 Periplasmic binding protein-like domain
LacI                 PF00356.16    46 seq629_BIOID50657    -            315   3.5e-21   74.4   0.1   1   1   2.1e-24   7.3e-21   73.4   0.1     1    46     6    51     6    51 0.99 Bacterial regulatory proteins, lacI family
Peripla_BP_1         PF00532.16   279 seq629_BIOID50657    -            315     1e-10   41.1   0.0   1   1   5.7e-14     2e-10   40.2   0.0    23   274    84   313    61   315 0.78 Periplasmic binding proteins and sugar binding domain of LacI family
HTH_3                PF01381.17    55 seq629_BIOID50657    -            315   8.6e-05   22.1   0.1   1   1   7.2e-08   0.00025   20.7   0.0     8    40     3    35     1    45 0.87 Helix-turn-helix
DUF333               PF03891.10    50 seq630_BIOID50657    -             84   9.5e-21   73.2   0.1   1   1   8.5e-25   1.2e-20   72.9   0.0     1    50    31    79    31    79 0.98 Domain of unknown function (DUF333)
UPF0114              PF03350.11   124 seq631_BIOID50657    -            164     4e-39  133.2   6.1   1   1   4.5e-43   6.2e-39  132.6   4.2     2   124     9   126     8   126 0.99 Uncharacterized protein family, UPF0114
Topoisom_bac         PF01131.15   403 seq632_BIOID50657    -            648  2.8e-112  375.3   0.0   1   1  5.1e-116  3.5e-112  375.0   0.0     3   403   155   593   153   593 0.92 DNA topoisomerase
Toprim               PF01751.17    88 seq632_BIOID50657    -            648   8.6e-16   57.4   0.0   1   1   3.6e-19   2.5e-15   55.9   0.0     2    85     3   134     2   137 0.93 Toprim domain
PTS_EIIA_2           PF00359.17   142 seq633_BIOID50657    -            147   3.8e-34  117.3   0.0   1   1   3.2e-38   4.3e-34  117.1   0.0     2   141     5   146     4   147 0.95 Phosphoenolpyruvate-dependent sugar phosphotransferase system, EIIA 2
DUF489               PF04356.7    193 seq634_BIOID50657    -            215   5.7e-76  254.3   0.6   1   1   4.8e-80   6.6e-76  254.1   0.4     1   192     9   202     9   203 0.98 Protein of unknown function (DUF489)
NIF3                 PF01784.13   242 seq635_BIOID50657    -            247     1e-56  192.1   0.0   1   1   9.1e-61   1.2e-56  191.8   0.0     2   240     6   235     5   238 0.95 NIF3 (NGG1p interacting factor 3)
AFOR_C               PF01314.13   382 seq636_BIOID50657    -            708   2.4e-81  273.2   0.0   1   1   4.3e-85     3e-81  272.9   0.0     3   382   235   693   233   693 0.90 Aldehyde ferredoxin oxidoreductase, domains 2 & 3
AFOR_N               PF02730.10   202 seq636_BIOID50657    -            708   5.9e-70  234.6   0.3   1   1   1.3e-73   8.9e-70  234.0   0.2     1   202    13   214    13   214 0.97 Aldehyde ferredoxin oxidoreductase, N-terminal domain
ALS_ss_C             PF10369.4     75 seq637_BIOID50657    -            163   9.9e-29   98.7   0.6   1   1   3.4e-30   1.5e-26   91.7   0.1     1    75    83   158    83   158 0.99 Small subunit of acetolactate synthase
ACT_5                PF13710.1     63 seq637_BIOID50657    -            163   2.6e-17   62.2   0.1   1   1   1.3e-20   5.9e-17   61.1   0.0     1    63    11    73    11    73 0.98 ACT domain
ACT                  PF01842.20    66 seq637_BIOID50657    -            163     2e-14   52.5   0.0   1   1   7.9e-18   3.6e-14   51.7   0.0     2    65     4    68     3    69 0.97 ACT domain
YmgB                 PF10798.3     61 seq639_BIOID50657    -             88   3.7e-29  100.2   2.6   1   1   3.8e-33   5.3e-29   99.7   1.8     1    61    28    88    28    88 0.98 Biofilm development protein YmgB/AriR
DUF940               PF06082.6    658 seq641_BIOID50657    -            698    6e-254  844.4  11.4   1   1    5e-258  6.8e-254  844.2   7.9     1   658    29   693    29   693 0.97 Bacterial putative lipoprotein (DUF940)
AAA_2                PF07724.9    171 seq642_BIOID50657    -            424   1.2e-48  165.1   0.0   1   1   1.1e-51   1.9e-48  164.5   0.0     3   170   112   310   110   311 0.97 AAA domain (Cdc48 subfamily)
zf-C4_ClpX           PF06689.8     41 seq642_BIOID50657    -            424   2.4e-22   78.0   3.5   1   1   3.7e-25   6.3e-22   76.7   2.4     2    41    13    51    12    51 0.97 ClpX C4-type zinc finger
ClpB_D2-small        PF10431.4     81 seq642_BIOID50657    -            424   4.3e-18   64.8   0.6   1   1   2.5e-21   4.3e-18   64.8   0.4     1    74   317   394   317   399 0.95 C-terminal, D2-small domain, of ClpB protein
AAA                  PF00004.24   132 seq642_BIOID50657    -            424   4.5e-16   59.1   0.0   1   1   1.4e-18   2.3e-15   56.8   0.0     1    98   115   220   115   250 0.82 ATPase family associated with various cellular activities (AAA)
Mg_chelatase         PF01078.16   207 seq642_BIOID50657    -            424   2.5e-07   29.9   0.2   1   1   6.2e-08   0.00011   21.3   0.3    20    55   110   146    75   171 0.81 Magnesium chelatase, subunit ChlI
AAA_5                PF07728.9    139 seq642_BIOID50657    -            424     8e-07   28.7   0.0   1   1   3.8e-09   6.4e-06   25.8   0.1     1    79   114   191   114   195 0.74 AAA domain (dynein-related subfamily)
RuvB_N               PF05496.7    234 seq642_BIOID50657    -            424   2.6e-06   26.5   0.0   1   1   3.4e-09   5.8e-06   25.4   0.0    16   116    68   192    53   196 0.72 Holliday junction DNA helicase ruvB N-terminus
adh_short            PF00106.20   167 seq643_BIOID50657    -            253   2.7e-27   95.5   0.1   1   1   8.3e-31   3.8e-27   95.1   0.1     1   166    11   176    11   177 0.93 short chain dehydrogenase
adh_short_C2         PF13561.1    243 seq643_BIOID50657    -            253   6.3e-20   71.9   0.0   1   1   1.9e-23   8.6e-20   71.4   0.0     5   241    19   249    17   250 0.90 Enoyl-(Acyl carrier protein) reductase
KR                   PF08659.5    181 seq643_BIOID50657    -            253   8.5e-06   25.4   0.1   1   1     3e-09   1.4e-05   24.7   0.1     3   125    13   129    12   193 0.83 KR domain
DUF2542              PF10808.3     79 seq644_BIOID50657    -             79     2e-45  152.8   5.3   1   1   1.6e-49   2.2e-45  152.7   3.7     1    79     1    79     1    79 1.00 Protein of unknown function (DUF2542)
PTE                  PF02126.13   308 seq646_BIOID50657    -            344   6.6e-51  173.0   0.0   1   1   6.4e-55   8.8e-51  172.6   0.0     3   308    14   343    12   343 0.90 Phosphotriesterase family
DUF2773              PF10971.3     81 seq647_BIOID50657    -             80     4e-46  154.7   1.8   1   1   3.2e-50   4.4e-46  154.6   1.2     2    81     1    80     1    80 0.99 Protein of unknown function (DUF2773)
PTS_EIIC             PF02378.13   321 seq648_BIOID50657    -            440   1.3e-49  168.6  33.7   1   1   9.6e-54   1.3e-49  168.6  23.3     1   321    32   365    32   365 0.85 Phosphotransferase system, EIIC
ICL                  PF00463.16   526 seq649_BIOID50657    -            439  3.2e-200  665.6   1.7   1   2  4.6e-118  3.2e-114  381.9   0.0     1   255    12   262    12   264 0.99 Isocitrate lyase family
ICL                  PF00463.16   526 seq649_BIOID50657    -            439  3.2e-200  665.6   1.7   2   2   1.5e-88     1e-84  284.5   1.0   353   526   262   439   260   439 0.98 Isocitrate lyase family
PEP_mutase           PF13714.1    238 seq649_BIOID50657    -            439   4.8e-19   68.4   0.0   1   1   2.3e-22   1.6e-18   66.7   0.0    26   198    86   320    74   352 0.86 Phosphoenolpyruvate phosphomutase
OKR_DC_1             PF01276.15   417 seq650_BIOID50657    -            717  2.4e-199  662.0   0.2   1   1  7.4e-203  3.4e-199  661.5   0.2     1   417   132   547   132   547 1.00 Orn/Lys/Arg decarboxylase, major domain
OKR_DC_1_C           PF03711.10   137 seq650_BIOID50657    -            717   3.2e-54  182.5   1.0   1   1   1.4e-57   6.6e-54  181.5   0.7     1   136   572   705   572   706 0.99 Orn/Lys/Arg decarboxylase, C-terminal domain
OKR_DC_1_N           PF03709.10   115 seq650_BIOID50657    -            717   5.9e-29  100.3   0.1   1   1   2.5e-32   1.2e-28   99.3   0.1     1   115    16   126    16   126 0.99 Orn/Lys/Arg decarboxylase, N-terminal domain
DEDD_Tnp_IS110       PF01548.12   144 seq651_BIOID50657    -            398   1.2e-27   96.1   0.6   1   1   3.1e-31   2.1e-27   95.4   0.1     1   144    13   158    13   158 0.99 Transposase
Transposase_20       PF02371.11    87 seq651_BIOID50657    -            398   2.1e-22   78.9   0.2   1   1   1.2e-25   7.9e-22   77.0   0.3     3    86   277   358   275   359 0.95 Transposase IS116/IS110/IS902 family
Tyr_Deacylase        PF02580.11   145 seq652_BIOID50657    -            145   6.3e-55  185.0   0.1   1   1   5.1e-59     7e-55  184.8   0.0     2   144     3   144     2   145 0.99 D-Tyr-tRNA(Tyr) deacylase
DUF4132              PF13569.1    180 seq653_BIOID50657    -           1210   1.7e-42  144.8   0.0   1   1   2.9e-46     4e-42  143.6   0.0     3   180   954  1139   952  1139 0.96 Domain of unknown function (DUF4132)
DUF2158              PF09926.4     53 seq656_BIOID50657    -             60     2e-18   65.3   0.4   1   1   1.8e-22   2.4e-18   65.1   0.3     1    53     3    49     3    49 0.97 Uncharacterized small protein (DUF2158)
GreA_GreB_N          PF03449.10    74 seq657_BIOID50657    -            158   1.8e-32  111.0   1.1   1   1   3.6e-36   2.4e-32  110.6   0.8     4    74     3    74     1    74 0.97 Transcription elongation factor, N-terminal
GreA_GreB            PF01272.14    77 seq657_BIOID50657    -            158     8e-29   99.0   0.5   1   1   1.6e-32   1.1e-28   98.6   0.3     3    77    83   157    80   157 0.97 Transcription elongation factor, GreA/GreB, C-term
YedD                 PF13987.1    111 seq658_BIOID50657    -            138   1.3e-56  188.8   0.1   1   1   1.1e-60   1.5e-56  188.6   0.1     1   110    26   135    26   136 0.98 YedD-like protein
PerC                 PF06069.6     90 seq659_BIOID50657    -             88   2.8e-07   30.3   0.3   1   1   2.6e-11   3.5e-07   30.0   0.2     5    50    24    69    21    80 0.91 PerC transcriptional activator
DUF307               PF03733.8     53 seq661_BIOID50657    -            148   1.5e-33  114.8  23.8   1   2   1.7e-17   2.3e-13   50.2   2.4     1    53     3    55     3    55 0.97 Domain of unknown function (DUF307)
DUF307               PF03733.8     53 seq661_BIOID50657    -            148   1.5e-33  114.8  23.8   2   2   5.9e-24     8e-20   70.9   8.6     1    53    76   128    76   128 0.98 Domain of unknown function (DUF307)
tRNA-synt_2          PF00152.15   335 seq662_BIOID50657    -            590    8e-132  438.9   0.0   1   1  2.8e-135  9.5e-132  438.6   0.0     2   334   118   558   117   559 0.99 tRNA synthetases class II (D, K and N)
GAD                  PF02938.9     95 seq662_BIOID50657    -            590   1.8e-32  111.2   0.1   1   1   9.7e-36   3.3e-32  110.3   0.1     1    95   307   406   307   406 0.97 GAD domain
tRNA_anti            PF01336.20    76 seq662_BIOID50657    -            590   1.3e-16   60.0   0.1   1   1   8.5e-20   2.9e-16   58.9   0.0     1    76    18   102    18   102 0.95 OB-fold nucleic acid binding domain
Sulfatase            PF00884.18   379 seq663_BIOID50657    -            500   5.2e-32  111.1   0.1   1   1   5.1e-36   6.9e-32  110.7   0.1     2   308   193   459   192   489 0.82 Sulfatase
LysR_substrate       PF03466.15   209 seq664_BIOID50657    -            298   6.9e-18   64.3   0.5   1   1   1.6e-21   1.1e-17   63.7   0.3     5   191    96   279    92   293 0.78 LysR substrate binding domain
HTH_1                PF00126.22    60 seq664_BIOID50657    -            298   1.8e-16   59.4   0.1   1   1   6.9e-20   4.7e-16   58.1   0.0     1    60     9    68     9    68 0.97 Bacterial regulatory helix-turn-helix protein, lysR family
AAA_28               PF13521.1    163 seq666_BIOID50657    -            334     1e-31  109.9   0.1   1   1   1.1e-35   1.5e-31  109.4   0.0     1   163   173   324   173   324 0.89 AAA domain
Peripla_BP_1         PF00532.16   279 seq667_BIOID50657    -            342  3.7e-100  334.6   0.0   1   1  1.5e-103  5.2e-100  334.1   0.0     2   278    65   341    64   342 0.99 Periplasmic binding proteins and sugar binding domain of LacI family
LacI                 PF00356.16    46 seq667_BIOID50657    -            342     1e-18   66.5   0.1   1   1   6.5e-22   2.2e-18   65.4   0.1     1    46     8    53     8    53 0.99 Bacterial regulatory proteins, lacI family
Peripla_BP_3         PF13377.1    160 seq667_BIOID50657    -            342   1.1e-17   64.4   0.1   1   1   8.8e-21     3e-17   62.9   0.1     2   156   175   340   174   342 0.85 Periplasmic binding protein-like domain
Peripla_BP_4         PF13407.1    258 seq667_BIOID50657    -            342   4.9e-14   52.2   0.0   1   1   1.8e-17   6.3e-14   51.8   0.0     1   208    67   268    67   322 0.85 Periplasmic binding protein domain
BPD_transp_1         PF00528.17   185 seq670_BIOID50657    -            280   2.2e-17   63.0  17.9   1   1   1.6e-21   2.2e-17   63.0  12.4     2   178    89   267    88   271 0.81 Binding-protein-dependent transport system inner membrane component
Molybdopterin        PF00384.17   432 seq671_BIOID50657    -            804   8.8e-22   77.3   0.0   1   1   1.9e-24   1.3e-20   73.4   0.0   103   380     2   378     1   380 0.82 Molybdopterin oxidoreductase
Molydop_binding      PF01568.16   109 seq671_BIOID50657    -            804   2.1e-16   59.5   0.0   1   1   9.2e-20   6.3e-16   58.0   0.0     4   108   682   797   679   798 0.95 Molydopterin dinucleotide binding domain
AfaD                 PF05775.7    111 seq674_BIOID50657    -            140   3.4e-23   81.5   0.1   1   1     3e-27     4e-23   81.3   0.0     3   110    29   136    27   137 0.93 Enterobacteria AfaD invasin protein
ECH                  PF00378.15   245 seq675_BIOID50657    -            771   2.2e-78  262.6   0.0   1   1   1.1e-81     5e-78  261.4   0.0     3   244    54   308    52   309 0.99 Enoyl-CoA hydratase/isomerase family
3HCDH_N              PF02737.13   180 seq675_BIOID50657    -            771   1.2e-60  204.1   0.2   1   1   6.4e-64   2.9e-60  202.8   0.1     2   180   358   536   357   536 0.99 3-hydroxyacyl-CoA dehydrogenase, NAD binding domain
3HCDH                PF00725.17    97 seq675_BIOID50657    -            771   2.5e-35  120.6   2.4   1   2   1.2e-29   5.7e-26   90.6   0.1     1    97   538   634   538   634 0.97 3-hydroxyacyl-CoA dehydrogenase, C-terminal domain
3HCDH                PF00725.17    97 seq675_BIOID50657    -            771   2.5e-35  120.6   2.4   2   2   1.2e-09   5.4e-06   26.6   0.0     4    62   670   732   669   753 0.86 3-hydroxyacyl-CoA dehydrogenase, C-terminal domain
Mur_ligase_M         PF08245.7    189 seq676_BIOID50657    -            438   4.5e-43  147.3   0.1   1   1     1e-46   7.1e-43  146.7   0.1     1   189   110   280   110   280 0.90 Mur ligase middle domain
Mur_ligase_C         PF02875.16    91 seq676_BIOID50657    -            438     6e-11   42.1   0.0   1   1   5.4e-14   3.7e-10   39.5   0.0     2    81   301   373   300   379 0.88 Mur ligase family, glutamate ligase domain
Phage_Nu1            PF07471.7    164 seq678_BIOID50657    -            182   4.8e-80  266.6   0.7   1   1     4e-84   5.5e-80  266.4   0.5     1   164     1   164     1   164 0.99 Phage DNA packaging protein Nu1
AA_kinase            PF00696.23   241 seq679_BIOID50657    -            310   6.3e-28   97.8   0.0   1   1   5.6e-32   7.7e-28   97.5   0.0     2   232     6   276     5   282 0.89 Amino acid kinase family
ABC_tran             PF00005.22   118 seq680_BIOID50657    -            401   5.6e-22   78.2   0.0   1   1   3.6e-25   1.2e-21   77.0   0.0     1   117    73   191    73   192 0.92 ABC transporter
TOBE_2               PF08402.5     75 seq680_BIOID50657    -            401   9.5e-12   44.6   0.3   1   1   1.2e-14   4.2e-11   42.5   0.1     1    75   313   385   313   385 0.95 TOBE domain
Epimerase            PF01370.16   236 seq681_BIOID50657    -            331   3.6e-29  101.7   0.2   1   1   2.6e-32   5.9e-29  101.0   0.2     1   234     5   222     5   223 0.89 NAD dependent epimerase/dehydratase family
3Beta_HSD            PF01073.14   280 seq681_BIOID50657    -            331     9e-28   96.6   0.2   1   1   6.1e-31   1.4e-27   96.0   0.1     1   274     6   248     6   253 0.78 3-beta hydroxysteroid dehydrogenase/isomerase family
NAD_binding_10       PF13460.1    183 seq681_BIOID50657    -            331   2.6e-21   76.3   0.0   1   1   2.3e-24   5.2e-21   75.3   0.0     1   153     5   171     5   198 0.85 NADH(P)-binding
RmlD_sub_bind        PF04321.12   287 seq681_BIOID50657    -            331   4.3e-16   58.5   0.0   1   1   2.2e-19     5e-16   58.3   0.0     2   232     4   243     2   312 0.87 RmlD substrate binding domain
NAD_binding_4        PF07993.7    249 seq681_BIOID50657    -            331   2.8e-15   55.8   0.2   1   1   8.5e-17   1.9e-13   49.7   0.0    88   209    61   175    50   207 0.77 Male sterility protein
Polysacc_synt_2      PF02719.10   294 seq681_BIOID50657    -            331   1.5e-07   30.5   0.1   1   1   4.2e-10   9.5e-07   27.8   0.0    35   167    22   160     5   188 0.70 Polysaccharide biosynthesis protein
BOF                  PF04076.8    103 seq683_BIOID50657    -             53   3.5e-07   29.8   0.0   1   1     3e-11   4.1e-07   29.6   0.0    69   103    19    53    16    53 0.95 Bacterial OB fold (BOF) protein
PP_kinase_C          PF13090.1    353 seq684_BIOID50657    -            688  2.4e-147  490.0   0.2   1   1  9.1e-151  3.1e-147  489.6   0.1     3   352   333   681   331   682 0.99 Polyphosphate kinase C-terminal domain
PP_kinase            PF02503.12   207 seq684_BIOID50657    -            688   1.1e-49  168.6   0.9   1   1   5.3e-53   1.8e-49  167.9   0.6     2   204   118   321   117   324 0.95 Polyphosphate kinase middle domain
PP_kinase_N          PF13089.1    109 seq684_BIOID50657    -            688   9.3e-32  109.2   3.0   1   1   3.2e-35   1.1e-31  109.0   1.0     1   109     6   111     6   111 0.96 Polyphosphate kinase N-terminal domain
PLDc_2               PF13091.1    126 seq684_BIOID50657    -            688     4e-13   49.1   0.2   1   1   5.1e-12   1.7e-08   34.0   0.3    12   123   369   489   354   491 0.85 PLD-like domain
Form_Nir_trans       PF01226.12   250 seq687_BIOID50657    -            310   2.9e-53  180.2  18.2   1   1   2.4e-57   3.3e-53  180.0  12.6     3   249    39   279    37   280 0.97 Formate/nitrite transporter
Sigma54_activat      PF00158.21   168 seq691_BIOID50657    -            592   3.7e-69  231.3   0.0   1   1   3.6e-72     7e-69  230.4   0.0     1   168   272   440   272   440 0.98 Sigma-54 interaction domain
HTH_8                PF02954.14    42 seq691_BIOID50657    -            592   1.7e-13   49.7   1.1   1   1   1.9e-16   3.7e-13   48.6   0.8     2    42   548   587   547   587 0.98 Bacterial regulatory protein, Fis family
PAS_8                PF13188.1     64 seq691_BIOID50657    -            592     6e-07   28.9   0.0   1   1     1e-09   1.9e-06   27.3   0.0     3    42   162   205   160   223 0.78 PAS domain
AAA_5                PF07728.9    139 seq691_BIOID50657    -            592   1.8e-06   27.6   0.0   1   1   2.4e-09   4.7e-06   26.2   0.0     2   123   296   415   295   425 0.83 AAA domain (dynein-related subfamily)
PAS                  PF00989.19   113 seq691_BIOID50657    -            592   9.3e-06   25.2   0.0   1   1   1.3e-08   2.5e-05   23.8   0.0     3    46   162   205   160   208 0.95 PAS fold
AAA                  PF00004.24   132 seq691_BIOID50657    -            592   4.2e-05   23.6   0.2   1   1     8e-08   0.00016   21.7   0.0     1   111   296   415   296   433 0.83 ATPase family associated with various cellular activities (AAA)
PTS_IIB              PF02302.12    90 seq692_BIOID50657    -             95   6.3e-12   45.6   1.0   1   1   5.1e-16   6.9e-12   45.5   0.7     1    86     2    83     2    87 0.83 PTS system, Lactose/Cellobiose specific IIB subunit
Queuosine_synth      PF02547.10   341 seq693_BIOID50657    -            356  3.6e-144  479.5   0.0   1   1    3e-148    4e-144  479.4   0.0     2   341     3   344     2   344 0.96 Queuosine biosynthesis protein
CDP-OH_P_transf      PF01066.16   101 seq694_BIOID50657    -            182   1.7e-16   60.2  10.8   1   1   1.2e-20   1.7e-16   60.2   7.5     2    77     3    91     2   141 0.81 CDP-alcohol phosphatidyltransferase
ROK                  PF00480.15   179 seq695_BIOID50657    -            406   3.9e-36  124.4   0.0   1   1   4.1e-40   5.6e-36  123.9   0.0     4   178    92   273    89   274 0.88 ROK family
Syd                  PF07348.7    176 seq696_BIOID50657    -            181   7.1e-66  220.7   0.0   1   1   5.8e-70   7.9e-66  220.5   0.0     2   176     6   179     5   179 0.99 Syd protein (SUKH-2)
MT-A70               PF05063.9    176 seq699_BIOID50657    -            216   1.9e-32  112.1   0.0   1   1   1.6e-36   2.2e-32  111.9   0.0     1   176     5   176     5   176 0.91 MT-A70
BPD_transp_1         PF00528.17   185 seq700_BIOID50657    -            380   3.6e-41  140.6   9.2   1   1   2.6e-45   3.6e-41  140.6   6.4     1   184   159   380   159   380 0.99 Binding-protein-dependent transport system inner membrane component
Pyr_redox_2          PF07992.9    200 seq702_BIOID50657    -            412   6.6e-15   55.4   0.9   1   1   8.9e-17     1e-13   51.5   0.6     1   198   126   384   126   386 0.81 Pyridine nucleotide-disulphide oxidoreductase
Pyr_redox            PF00070.22    80 seq702_BIOID50657    -            412   2.1e-13   50.3   0.8   1   1   2.5e-10   2.9e-07   30.6   0.0     2    76   256   328   255   332 0.78 Pyridine nucleotide-disulphide oxidoreductase
NAD_binding_8        PF13450.1     68 seq702_BIOID50657    -            412   2.1e-07   30.7   0.0   1   1   4.7e-10   5.4e-07   29.4   0.0     1    37   129   165   129   184 0.92 NAD(P)-binding Rossmann-like domain
FAD_binding_3        PF01494.14   356 seq702_BIOID50657    -            412   3.6e-05   22.8   0.4   1   1   1.6e-07   0.00018   20.5   0.0     3    35   126   158   125   170 0.93 FAD binding domain
Thi4                 PF01946.12   230 seq702_BIOID50657    -            412   6.6e-05   22.0   0.2   1   1   1.8e-07    0.0002   20.4   0.0    20    59   127   166   121   202 0.89 Thi4 family
DNA_pol3_chi         PF04364.8    137 seq703_BIOID50657    -            147   5.2e-45  152.5   0.0   1   1   4.2e-49   5.8e-45  152.3   0.0     1   137     1   143     1   143 0.97 DNA polymerase III chi subunit, HolC
GFO_IDH_MocA         PF01408.17   120 seq705_BIOID50657    -            359   1.6e-25   89.8   0.0   1   1   5.6e-29   2.6e-25   89.1   0.0     1   120    18   135    18   135 0.96 Oxidoreductase family, NAD-binding Rossmann fold
GFO_IDH_MocA_C       PF02894.12   115 seq705_BIOID50657    -            359   2.5e-18   65.8   0.0   1   1   9.4e-22   4.3e-18   65.0   0.0     1   115   147   254   147   254 0.97 Oxidoreductase family, C-terminal alpha/beta domain
Semialdhyde_dh       PF01118.19   121 seq705_BIOID50657    -            359   4.3e-06   26.9   0.0   1   1   1.6e-09   7.2e-06   26.2   0.0     1    95    19   107    19   113 0.88 Semialdehyde dehydrogenase, NAD binding domain
GGDEF                PF00990.16   161 seq707_BIOID50657    -            564   1.9e-46  157.4   0.1   1   1   2.4e-50   3.2e-46  156.7   0.0     1   161   398   557   398   557 0.97 GGDEF domain
DDE_Tnp_1_6          PF13751.1    125 seq708_BIOID50657    -             92     6e-08   32.6   0.2   1   1     1e-11     7e-08   32.4   0.1    62   123    22    80     9    82 0.80 Transposase DDE domain
DDE_Tnp_1            PF01609.16   211 seq708_BIOID50657    -             92   1.5e-07   31.1   0.1   1   1   2.5e-11   1.7e-07   30.9   0.0   161   210    25    78     2    79 0.74 Transposase DDE domain
Fels1                PF05666.6     45 seq709_BIOID50657    -            122   3.3e-39  131.8   2.9   1   2   4.7e-21   6.5e-17   60.5   0.1     2    45    20    62    19    62 0.96 Fels-1 Prophage Protein-like
Fels1                PF05666.6     45 seq709_BIOID50657    -            122   3.3e-39  131.8   2.9   2   2   1.1e-24   1.5e-20   72.1   0.2     1    45    66   121    66   121 0.98 Fels-1 Prophage Protein-like
P-II                 PF00543.17   102 seq712_BIOID50657    -            112   2.4e-40  136.9   1.0   1   1     2e-44   2.7e-40  136.8   0.7     1   102     4   105     4   105 0.99 Nitrogen regulatory protein P-II
GTP_EFTU             PF00009.22   188 seq713_BIOID50657    -            614   2.5e-37  128.0   0.0   1   1   1.5e-40   4.2e-37  127.2   0.0     5   184     2   163     1   166 0.95 Elongation factor Tu GTP binding domain
SelB-wing_3          PF09107.6     50 seq713_BIOID50657    -            614   8.9e-20   69.7   0.6   1   1   9.4e-23   2.6e-19   68.2   0.4     1    50   557   606   557   606 0.96 Elongation factor SelB, winged helix
SelB-wing_2          PF09106.6     59 seq713_BIOID50657    -            614     2e-19   69.1   1.1   1   1   2.6e-22   7.1e-19   67.3   0.8     1    59   423   480   423   480 0.99 Elongation factor SelB, winged helix
GTP_EFTU_D2          PF03144.20    74 seq713_BIOID50657    -            614   5.8e-09   35.8   0.0   1   1   6.6e-12   1.8e-08   34.2   0.0     1    73   189   256   189   257 0.94 Elongation factor Tu domain 2
MMR_HSR1             PF01926.18   114 seq713_BIOID50657    -            614   1.7e-05   24.6   0.0   1   1   2.6e-08     7e-05   22.6   0.0     2   109     3   107     2   115 0.70 50S ribosome-binding GTPase
RelA_SpoT            PF04607.12   116 seq715_BIOID50657    -            744   1.1e-37  128.5   0.2   1   1   1.3e-40   3.5e-37  126.8   0.0     1   114   251   360   251   362 0.98 Region found in RelA / SpoT proteins
HD_4                 PF13328.1    153 seq715_BIOID50657    -            744   1.6e-34  118.7   0.8   1   1   1.4e-37   3.9e-34  117.4   0.5    15   152    50   191    35   192 0.91 HD domain
TGS                  PF02824.16    60 seq715_BIOID50657    -            744     4e-23   80.9   0.1   1   1   5.8e-26   1.6e-22   79.0   0.0     1    60   406   465   406   465 0.99 TGS domain
ACT_4                PF13291.1     80 seq715_BIOID50657    -            744   1.5e-18   66.7   1.3   1   1   1.4e-21   3.7e-18   65.5   0.9     4    80   664   740   662   740 0.97 ACT domain
ACT                  PF01842.20    66 seq715_BIOID50657    -            744   7.4e-09   34.7   0.3   1   1   2.7e-12   7.4e-09   34.7   0.2     2    65   668   733   667   734 0.97 ACT domain
RNA_pol_Rpb1_1       PF04997.7    338 seq716_BIOID50657    -           1407  1.8e-100  336.3   0.1   1   1  1.8e-103  4.8e-100  335.0   0.1     2   338    15   342    14   342 0.95 RNA polymerase Rpb1, domain 1
RNA_pol_Rpb1_5       PF04998.12   277 seq716_BIOID50657    -           1407   1.1e-80  270.7   0.0   1   1     8e-84   2.2e-80  269.7   0.0     1   276   766  1321   766  1322 1.00 RNA polymerase Rpb1, domain 5
RNA_pol_Rpb1_2       PF00623.15   166 seq716_BIOID50657    -           1407   6.1e-51  172.5   0.0   1   1   5.3e-53   1.5e-49  168.0   0.0     1   166   344   486   344   486 0.95 RNA polymerase Rpb1, domain 2
RNA_pol_Rpb1_3       PF04983.13   157 seq716_BIOID50657    -           1407   8.2e-28   97.0   0.0   1   1   6.9e-31   1.9e-27   95.8   0.0     1   157   489   644   489   644 0.94 RNA polymerase Rpb1, domain 3
RNA_pol_Rpb1_4       PF05000.12   108 seq716_BIOID50657    -           1407   2.5e-18   65.7   0.3   1   1   9.1e-22   2.5e-18   65.7   0.2     2   107   674   763   673   764 0.82 RNA polymerase Rpb1, domain 4
YiiD_Cterm           PF09500.5    144 seq718_BIOID50657    -            313     6e-49  165.1   0.0   1   1   2.6e-52   8.8e-49  164.6   0.0     1   143   158   297   158   298 0.99 Putative thioesterase (yiiD_Cterm)
Acetyltransf_7       PF13508.1     79 seq718_BIOID50657    -            313   4.2e-13   49.1   0.0   1   1   2.2e-16   7.6e-13   48.3   0.0     3    78    44   123    42   124 0.87 Acetyltransferase (GNAT) domain
Acetyltransf_1       PF00583.19    83 seq718_BIOID50657    -            313   2.4e-12   46.5   0.0   1   1   1.9e-15   6.5e-12   45.2   0.0     2    82    50   122    49   123 0.96 Acetyltransferase (GNAT) family
Acetyltransf_10      PF13673.1    117 seq718_BIOID50657    -            313   1.6e-08   34.5   0.0   1   1   7.9e-12   2.7e-08   33.8   0.0    39   117    40   122    11   122 0.81 Acetyltransferase (GNAT) domain
Lyase_1              PF00206.15   312 seq721_BIOID50657    -            456     6e-85  285.0   0.0   1   1   1.1e-88   7.8e-85  284.6   0.0     1   305    14   312    14   320 0.97 Lyase
ASL_C                PF08328.6    115 seq721_BIOID50657    -            456   6.1e-55  183.8   0.0   1   1     2e-58   1.4e-54  182.7   0.0     1   115   331   445   331   445 1.00 Adenylosuccinate lyase C-terminal
AMP-binding          PF00501.23   418 seq722_BIOID50657    -           1455   8.8e-98  327.2   0.2   1   1  3.3e-101   1.5e-97  326.4   0.2     1   418   475   868   475   868 0.96 AMP-binding enzyme
Condensation         PF00668.15   301 seq722_BIOID50657    -           1455   5.3e-60  202.6   0.0   1   2   1.8e-42   8.1e-39  133.1   0.0     6   298     6   294     4   297 0.90 Condensation domain
Condensation         PF00668.15   301 seq722_BIOID50657    -           1455   5.3e-60  202.6   0.0   2   2   2.8e-22   1.3e-18   66.8   0.0    15   299  1042  1313  1038  1315 0.80 Condensation domain
PP-binding           PF00550.20    67 seq722_BIOID50657    -           1455   1.5e-09   37.8   0.0   1   1   1.4e-12   6.2e-09   35.8   0.0     7    67   960  1017   955  1017 0.90 Phosphopantetheine attachment site
EAL                  PF00563.15   236 seq723_BIOID50657    -            517   1.8e-65  220.6   0.1   1   1   3.7e-69   2.5e-65  220.1   0.1     2   235   273   505   272   506 0.96 EAL domain
CSS-motif            PF12792.2    208 seq723_BIOID50657    -            517   2.8e-38  131.2   1.6   1   1   5.7e-42   3.9e-38  130.7   1.1     2   207    37   246    36   247 0.92 CSS motif domain associated with EAL
LacI                 PF00356.16    46 seq724_BIOID50657    -            334   2.5e-18   65.3   0.9   1   1   7.2e-22   2.5e-18   65.3   0.6     2    46     3    50     2    50 0.96 Bacterial regulatory proteins, lacI family
Peripla_BP_3         PF13377.1    160 seq724_BIOID50657    -            334   6.6e-17   61.8   0.4   1   1     4e-18   1.4e-14   54.3   0.1    10   155   180   326   171   329 0.82 Periplasmic binding protein-like domain
Peripla_BP_1         PF00532.16   279 seq724_BIOID50657    -            334     3e-14   52.8   0.0   1   1   1.1e-17   3.9e-14   52.4   0.0     2   267    62   312    61   327 0.84 Periplasmic binding proteins and sugar binding domain of LacI family
Peripla_BP_4         PF13407.1    258 seq724_BIOID50657    -            334     4e-10   39.3   0.0   1   1   1.5e-13   5.1e-10   39.0   0.0     1   208    64   264    64   309 0.84 Periplasmic binding protein domain
FUSC-like            PF12805.2    284 seq727_BIOID50657    -            720  3.1e-112  374.0   6.1   1   1  6.8e-116  3.1e-112  374.0   4.2     1   284    69   348    69   348 0.98 FUSC-like inner membrane protein yccS
FUSC_2               PF13515.1    128 seq727_BIOID50657    -            720   5.6e-27   94.0  13.0   1   1   1.2e-30   5.6e-27   94.0   9.0     3   127   406   528   404   529 0.93 Fusaric acid resistance protein-like
TonB_dep_Rec         PF00593.19   276 seq730_BIOID50657    -            700     2e-38  132.7  12.4   1   1   2.9e-42     2e-38  132.7   8.6     2   275   449   695   448   696 0.98 TonB dependent receptor
Plug                 PF07715.10   108 seq730_BIOID50657    -            700   6.7e-23   80.9   2.4   1   1   2.3e-26   1.6e-22   79.7   1.7     3   108    41   151    39   151 0.96 TonB-dependent Receptor Plug Domain
oligo_HPY            PF08352.7     64 seq731_BIOID50657    -            327   2.3e-19   69.3   0.4   1   1   8.6e-23   3.9e-19   68.6   0.3     1    64   233   297   233   297 0.99 Oligopeptide/dipeptide transporter, C-terminal region
ABC_tran             PF00005.22   118 seq731_BIOID50657    -            327   1.6e-18   67.0   0.0   1   1   6.4e-22   2.9e-18   66.2   0.0    15   118    65   182    52   182 0.88 ABC transporter
AAA_21               PF13304.1    303 seq731_BIOID50657    -            327   7.3e-10   39.1   0.1   1   1   2.9e-12   1.3e-08   35.0   0.0   231   302   148   217   125   218 0.94 AAA domain
Molybdopterin        PF00384.17   432 seq732_BIOID50657    -            777  2.4e-111  372.4   0.0   1   1  4.2e-115  2.9e-111  372.1   0.0     1   432    56   517    56   517 0.98 Molybdopterin oxidoreductase
Molydop_binding      PF01568.16   109 seq732_BIOID50657    -            777   3.5e-23   81.3   0.0   1   1   1.4e-26   9.5e-23   79.9   0.0     2    95   637   740   636   754 0.92 Molydopterin dinucleotide binding domain
EIIC-GAT             PF03611.9    415 seq733_BIOID50657    -            418  8.5e-145  482.5  42.7   1   1  7.1e-149  9.7e-145  482.3  29.6     2   415     9   406     8   406 0.99 PTS system sugar-specific permease component
Response_reg         PF00072.19   112 seq734_BIOID50657    -            230   1.4e-26   92.5   0.1   1   1   5.1e-30   3.5e-26   91.2   0.0     1   112     5   114     5   114 0.98 Response regulator receiver domain
Trans_reg_C          PF00486.23    77 seq734_BIOID50657    -            230   1.4e-16   60.0   0.2   1   1   4.4e-20     3e-16   58.9   0.1     1    77   153   225   153   225 0.97 Transcriptional regulatory protein, C terminal
AHS1                 PF02682.11   202 seq735_BIOID50657    -            218   3.4e-70  235.5   0.0   1   1   2.9e-74   3.9e-70  235.3   0.0     2   202     5   202     4   202 0.95 Allophanate hydrolase subunit 1
DUF2684              PF10885.3     89 seq736_BIOID50657    -             83   8.6e-49  163.1   0.4   1   1   6.7e-53   9.2e-49  163.1   0.3     1    79     1    79     1    83 0.97 Protein of unknown function (DUF2684)
LysR_substrate       PF03466.15   209 seq737_BIOID50657    -            319     9e-16   57.4   0.2   1   1   1.9e-19   1.3e-15   56.9   0.2    21   206   112   313    92   316 0.89 LysR substrate binding domain
HTH_1                PF00126.22    60 seq737_BIOID50657    -            319   1.7e-14   53.1   0.0   1   1   4.8e-18   3.2e-14   52.2   0.0     1    57    10    66    10    67 0.96 Bacterial regulatory helix-turn-helix protein, lysR family
SBP_bac_5            PF00496.17   374 seq739_BIOID50657    -            558   4.5e-87  292.2   9.8   1   1   4.8e-91   6.5e-87  291.6   6.8     3   373    98   478    96   479 0.92 Bacterial extracellular solute-binding proteins, family 5 Middle
FBPase_glpX          PF03320.8    309 seq741_BIOID50657    -             62   3.1e-20   71.9   0.0   1   1   2.5e-24   3.5e-20   71.7   0.0     3    59     3    59     1    61 0.96 Bacterial fructose-1,6-bisphosphatase, glpX-encoded
GGDEF                PF00990.16   161 seq745_BIOID50657    -            296   1.2e-44  151.5   0.0   1   1   2.9e-48     2e-44  150.8   0.0     2   161   130   283   129   283 0.96 GGDEF domain
MCPsignal_assoc      PF13682.1     70 seq745_BIOID50657    -            296   6.5e-09   35.7   0.2   1   1   2.2e-12   1.5e-08   34.5   0.1     1    68    19    90    19    92 0.87 MCP-signal associated domain
Pro_isomerase        PF00160.16   155 seq746_BIOID50657    -            190   6.1e-48  162.8   0.6   1   1   5.2e-52   7.1e-48  162.6   0.4     4   155    33   188    30   188 0.89 Cyclophilin type peptidyl-prolyl cis-trans isomerase/CLD
Adhesin_Dr           PF04619.7    139 seq747_BIOID50657    -            161   4.7e-05   23.0   0.6   1   1     1e-08   7.2e-05   22.4   0.5    14   137    34   159    21   160 0.74 Dr-family adhesin
Autotransporter      PF03797.14   265 seq748_BIOID50657    -            995   1.1e-42  146.1  30.1   1   1     8e-47   1.1e-42  146.1  20.9     3   259   733   975   731   986 0.95 Autotransporter beta-domain
Terminase_GpA        PF05876.7    557 seq749_BIOID50657    -            642  5.8e-181  602.5   0.0   1   1  5.2e-185  7.2e-181  602.2   0.0     1   547    39   601    39   609 0.98 Phage terminase large subunit (GpA)
Na_H_antiport_1      PF06965.7    378 seq751_BIOID50657    -            388  7.2e-166  551.4  29.6   1   1    6e-170  8.2e-166  551.3  20.5     2   378     5   380     4   380 0.99 Na+/H+ antiporter 1
YfiO                 PF13525.1    203 seq752_BIOID50657    -            245   1.1e-84  282.8   5.8   1   1   2.8e-88   1.3e-84  282.6   4.0     1   202    28   236    28   238 0.97 Outer membrane lipoprotein
TPR_18               PF13512.1    142 seq752_BIOID50657    -            245   5.1e-65  217.7   7.3   1   1     3e-68   1.4e-64  216.3   1.2     2   142    24   167    23   167 0.98 Tetratricopeptide repeat
GlpM                 PF06942.7    107 seq753_BIOID50657    -            111   3.6e-48  162.1  11.6   1   1     3e-52     4e-48  161.9   8.0     1   107     5   111     5   111 0.99 GlpM protein
Ammonium_transp      PF00909.16   399 seq754_BIOID50657    -            428  8.5e-132  439.2  40.0   1   1  7.1e-136  9.7e-132  439.0  27.7     1   399    33   426    33   426 0.97 Ammonium Transporter Family
OmpA                 PF00691.15    97 seq755_BIOID50657    -            160   3.4e-18   65.7   0.1   1   1   3.8e-22   5.3e-18   65.1   0.1     1    97    55   151    55   151 0.95 OmpA family
Fimbrial             PF00419.15   145 seq756_BIOID50657    -            182     1e-19   71.1  11.0   1   1   8.6e-24   1.2e-19   70.8   7.6     1   145    27   182    27   182 0.87 Fimbrial protein
GntR                 PF00392.16    64 seq757_BIOID50657    -            257   1.8e-23   81.5   1.4   1   1     7e-27   3.2e-23   80.8   0.2     1    64    10    73    10    73 0.99 Bacterial regulatory proteins, gntR family
FCD                  PF07729.7    125 seq757_BIOID50657    -            257   3.9e-21   75.5   7.6   1   1   1.3e-24   5.8e-21   74.9   5.3     1   125    97   226    97   226 0.92 FCD domain
Rrf2                 PF02082.15    83 seq757_BIOID50657    -            257   6.8e-05   22.7   0.1   1   1   3.8e-08   0.00017   21.4   0.0    28    67    36    74    23    80 0.88 Transcriptional regulator
HlyD_3               PF13437.1    105 seq758_BIOID50657    -            415   1.7e-21   76.3   0.2   1   1   7.7e-21   2.6e-17   62.9   0.1     1    97   257   369   257   396 0.83 HlyD family secretion protein
HlyD                 PF00529.15   306 seq758_BIOID50657    -            415   5.7e-15   55.2  12.3   1   1   2.6e-13   8.9e-10   38.2   6.2     5   178    80   242    76   245 0.67 HlyD family secretion protein
HlyD_2               PF12700.2    328 seq758_BIOID50657    -            415     1e-12   47.7   0.0   1   1   7.6e-16   2.6e-12   46.4   0.0     9   251    63   353    58   361 0.67 HlyD family secretion protein
Biotin_lipoyl_2      PF13533.1     50 seq758_BIOID50657    -            415   3.9e-11   42.3   9.8   1   1   4.6e-11   1.6e-07   30.7   0.1     3    43    78   118    76   134 0.80 Biotin-lipoyl like
Hexapep              PF00132.19    36 seq759_BIOID50657    -            274   1.2e-12   46.5   8.5   1   2   1.9e-07    0.0027   17.0   0.8     1    36   131   166   131   166 0.95 Bacterial transferase hexapeptide (six repeats)
Hexapep              PF00132.19    36 seq759_BIOID50657    -            274   1.2e-12   46.5   8.5   2   2   6.2e-12   8.5e-08   31.2   0.9     2    35   176   209   175   210 0.96 Bacterial transferase hexapeptide (six repeats)
PhdYeFM_antitox      PF02604.14    75 seq760_BIOID50657    -             83   4.9e-10   38.7   0.0   1   1     4e-14   5.5e-10   38.5   0.0     3    69    10    74     8    80 0.91 Antitoxin Phd_YefM, type II toxin-antitoxin system
Pep_deformylase      PF01327.16   157 seq762_BIOID50657    -            169   6.4e-53  178.2   0.1   1   1   5.6e-57   7.6e-53  177.9   0.1     2   156     4   152     3   153 0.94 Polypeptide deformylase
tRNA-synt_1          PF00133.17   601 seq763_BIOID50657    -            951  4.3e-227  754.7   0.6   1   1  8.1e-230  2.2e-226  752.4   0.4     2   601    14   631    13   631 0.97 tRNA synthetases class I (I, L, M and V)
Anticodon_1          PF08264.8    153 seq763_BIOID50657    -            951     1e-42  145.3   0.0   1   1   9.7e-46   2.7e-42  144.0   0.0     1   151   674   824   674   826 0.90 Anticodon-binding domain of tRNA
tRNA-synt_1g         PF09334.6    391 seq763_BIOID50657    -            951   6.7e-19   67.6   0.1   1   1   3.6e-11   9.9e-08   30.9   0.1     5   125    39   178    35   209 0.62 tRNA synthetases class I (M)
Val_tRNA-synt_C      PF10458.4     66 seq763_BIOID50657    -            951   2.7e-17   62.4   7.1   1   1   2.2e-20   6.1e-17   61.3   4.9     3    61   886   944   884   949 0.95 Valyl tRNA synthetase tRNA binding arm
tRNA-synt_1_2        PF13603.1    185 seq763_BIOID50657    -            951   2.3e-09   36.7   0.0   1   1   4.1e-10   1.1e-06   27.9   0.0    86   166   247   327   243   348 0.76 Leucyl-tRNA synthetase, Domain 2
AMP-binding          PF00501.23   418 seq764_BIOID50657    -            719   1.4e-73  247.5   0.0   1   1   3.2e-77   2.2e-73  246.8   0.0     1   409   233   635   233   642 0.92 AMP-binding enzyme
Acyltransferase      PF01553.16   132 seq764_BIOID50657    -            719   2.5e-19   68.8   0.0   1   1   7.6e-23   5.2e-19   67.8   0.0     1   131    15   137    15   138 0.97 Acyltransferase
MFS_1                PF07690.11   354 seq765_BIOID50657    -            426   4.9e-14   51.7  87.2   1   1   1.7e-14   2.3e-10   39.6  32.7     4   341    25   367    18   371 0.76 Major Facilitator Superfamily
MR_MLE_C             PF13378.1    111 seq767_BIOID50657    -            454   4.5e-27   94.1   0.1   1   1   2.5e-30   1.7e-26   92.2   0.1     1   111   297   409   297   409 0.84 Enolase C-terminal domain-like
MR_MLE               PF01188.16    67 seq767_BIOID50657    -            454   1.2e-09   38.4   0.0   1   1   5.7e-13   3.9e-09   36.7   0.0     4    66   230   296   227   297 0.89 Mandelate racemase / muconate lactonizing enzyme, C-terminal domain
Zn_Tnp_IS1           PF03811.8     36 seq768_BIOID50657    -             71   4.8e-19   67.4  12.5   1   1   9.2e-23   6.3e-19   67.0   8.7     1    36     1    35     1    35 0.99 InsA N-terminal domain
HTH_Tnp_IS1          PF12759.2     50 seq768_BIOID50657    -             71   1.4e-13   50.0   0.0   1   1   2.7e-17   1.8e-13   49.5   0.0     1    28    38    65    38    68 0.96 InsA C-terminal domain
PTS_EIIC             PF02378.13   321 seq770_BIOID50657    -            473   7.7e-30  103.7  24.5   1   1   1.1e-33   7.7e-30  103.7  17.0     2   320   113   405   112   407 0.88 Phosphotransferase system, EIIC
PTS_EIIB             PF00367.15    35 seq770_BIOID50657    -            473   1.1e-10   40.4   0.1   1   1     3e-14     2e-10   39.5   0.1     3    31    12    40    11    43 0.91 phosphotransferase system, EIIB
EAL                  PF00563.15   236 seq771_BIOID50657    -            283   2.6e-61  206.9   0.0   1   1   2.2e-65     3e-61  206.7   0.0     2   236    27   262    26   262 0.96 EAL domain
YdjC                 PF04794.7    261 seq772_BIOID50657    -            252   1.8e-70  237.2   0.0   1   1   1.5e-74   2.1e-70  237.0   0.0     2   260     4   241     3   242 0.92 YdjC-like protein
FCD                  PF07729.7    125 seq775_BIOID50657    -            263   6.2e-23   81.3   3.0   1   1   9.1e-27   6.2e-23   81.3   2.1     1   124   105   228   105   229 0.90 FCD domain
GntR                 PF00392.16    64 seq775_BIOID50657    -            263   2.2e-22   78.1   0.4   1   1   6.3e-26   4.3e-22   77.1   0.3     1    64    13    76    13    76 0.98 Bacterial regulatory proteins, gntR family
HlyD                 PF00529.15   306 seq776_BIOID50657    -            355   4.5e-40  137.7  26.1   1   1   1.9e-43   5.1e-40  137.5  18.1     2   306    47   339    46   339 0.97 HlyD family secretion protein
HlyD_2               PF12700.2    328 seq776_BIOID50657    -            355     2e-19   69.8   2.0   1   1     1e-22   2.8e-19   69.3   1.4    13   239    39   290    37   308 0.79 HlyD family secretion protein
HlyD_3               PF13437.1    105 seq776_BIOID50657    -            355     5e-18   65.2   0.1   1   1   1.8e-16   4.8e-13   49.2   0.0     2    97   214   319   213   326 0.86 HlyD family secretion protein
Biotin_lipoyl_2      PF13533.1     50 seq776_BIOID50657    -            355     4e-10   39.0   2.9   1   1   1.5e-13     4e-10   39.0   2.0     2    46    47    95    44   110 0.83 Biotin-lipoyl like
Ribonuc_red_sm       PF00268.16   281 seq777_BIOID50657    -            319   1.5e-80  270.0   0.0   1   1   1.3e-84   1.8e-80  269.8   0.0     1   280     1   280     1   281 0.97 Ribonucleotide reductase, small chain
Metallophos          PF00149.23   201 seq779_BIOID50657    -            219   1.2e-13   50.8   2.5   1   1   2.3e-17   3.1e-13   49.4   1.7     3   197    15   186    13   190 0.70 Calcineurin-like phosphoesterase
MtlR                 PF05068.7    170 seq781_BIOID50657    -            169   3.8e-72  241.1   0.3   1   1   3.1e-76   4.2e-72  240.9   0.2     1   169     1   168     1   169 0.99 Mannitol repressor
PulS_OutS            PF09691.5    109 seq782_BIOID50657    -            128   3.3e-07   30.1   0.0   1   1     3e-11   4.1e-07   29.8   0.0    21   102    39   119    27   126 0.89 Bacterial chaperone lipoprotein (PulS_OutS)
DUF2502              PF10697.4     82 seq783_BIOID50657    -             98   2.1e-23   82.0  16.2   1   1     2e-27   2.7e-23   81.7  11.2     1    82    25    97    25    97 0.90 Protein of unknown function (DUF2502)
ADH_zinc_N           PF00107.21   130 seq784_BIOID50657    -            350   1.1e-25   89.5   0.0   1   1   1.3e-29   1.7e-25   88.9   0.0     1   101   168   269   168   297 0.89 Zinc-binding dehydrogenase
Pyrophosphatase      PF00719.14   156 seq785_BIOID50657    -            176   2.9e-61  205.3   0.1   1   1   2.4e-65   3.3e-61  205.1   0.0     2   155    18   174    17   175 0.98 Inorganic pyrophosphatase
ABC2_membrane_3      PF12698.2    344 seq786_BIOID50657    -            377   2.2e-44  151.7  22.3   1   1   7.2e-48   2.5e-44  151.6  15.5     2   344    27   370    26   370 0.88 ABC-2 family transporter protein
ABC2_membrane_2      PF12679.2    277 seq786_BIOID50657    -            377   1.5e-39  135.4  14.8   1   1   5.9e-43     2e-39  134.9  10.3     2   270    13   370    12   375 0.87 ABC-2 family transporter protein
ABC2_membrane        PF01061.19   209 seq786_BIOID50657    -            377   1.6e-23   82.8  36.0   1   1   8.6e-26   2.9e-22   78.7  16.2    47   208   179   341   146   342 0.91 ABC-2 type transporter
ABC2_membrane_4      PF12730.2    232 seq786_BIOID50657    -            377   3.3e-16   59.0  17.3   1   1   1.4e-19   4.9e-16   58.4  12.0     3   229    18   363    17   369 0.74 ABC-2 family transporter protein
PapB                 PF03333.8     91 seq787_BIOID50657    -            109   4.4e-37  125.6   0.0   1   1   3.7e-41   5.1e-37  125.4   0.0     7    91    12    96     3    96 0.96 Adhesin biosynthesis transcription regulatory protein
NAD_binding_2        PF03446.10   162 seq788_BIOID50657    -            359   1.1e-47  161.7   1.8   1   1   3.5e-51   1.6e-47  161.3   1.3     1   160    68   229    68   231 0.98 NAD binding domain of 6-phosphogluconate dehydrogenase
F420_oxidored        PF03807.12    96 seq788_BIOID50657    -            359   4.9e-07   29.9   0.2   1   1   2.5e-10   1.1e-06   28.7   0.1     1    92    70   160    70   163 0.77 NADP oxidoreductase coenzyme F420-dependent
FtsJ                 PF01728.14   181 seq789_BIOID50657    -            209     7e-57  192.2   0.0   1   1   6.1e-61   8.3e-57  191.9   0.0     1   181    31   207    31   207 0.98 FtsJ-like methyltransferase
BON                  PF04972.12    64 seq790_BIOID50657    -            216   2.3e-39  132.8  15.7   1   2   8.6e-23   1.2e-18   66.5   3.7     1    63    75   137    75   138 0.98 BON domain
BON                  PF04972.12    64 seq790_BIOID50657    -            216   2.3e-39  132.8  15.7   2   2   1.5e-24   2.1e-20   72.1   1.8     1    62   154   215   154   216 0.97 BON domain
ProQ                 PF04352.8    115 seq793_BIOID50657    -            185   3.9e-30  103.6   2.3   1   1   7.3e-33     5e-29  100.1   0.0     4   111    71   178    68   181 0.95 ProQ/FINO family
FinO_N               PF12602.3     72 seq793_BIOID50657    -            185   9.2e-25   86.6  13.1   1   1   2.7e-28   1.8e-24   85.6   9.1     1    72     1    62     1    62 0.98 Fertility inhibition protein N terminal
MFS_1                PF07690.11   354 seq795_BIOID50657    -            463   4.1e-16   58.5  60.0   1   1     3e-20   4.1e-16   58.5  41.6     2   354    45   422    44   422 0.77 Major Facilitator Superfamily
Aminotran_1_2        PF00155.16   363 seq797_BIOID50657    -            411   7.4e-85  284.9   0.0   1   1   6.1e-89   8.3e-85  284.7   0.0     2   362    41   406    40   407 0.98 Aminotransferase class I and II
CTP_transf_3         PF02348.14   217 seq798_BIOID50657    -            246   2.1e-64  217.0   0.0   1   1   3.9e-68   2.7e-64  216.6   0.0     1   217     5   213     5   215 0.98 Cytidylyltransferase
NTP_transf_3         PF12804.2    179 seq798_BIOID50657    -            246   1.2e-11   44.9   0.2   1   1   3.1e-15   2.1e-11   44.1   0.2    14   124    14   129    10   229 0.76 MobA-like NTP transferase domain
OTCace               PF00185.19   158 seq800_BIOID50657    -            334   4.6e-50  169.4   0.1   1   1   1.2e-53     8e-50  168.6   0.1     3   157   158   330   156   331 0.96 Aspartate/ornithine carbamoyltransferase, Asp/Orn binding domain
OTCace_N             PF02729.16   142 seq800_BIOID50657    -            334   4.3e-44  149.4   0.0   1   1   9.9e-48   6.8e-44  148.8   0.0     1   142     8   149     8   149 0.99 Aspartate/ornithine carbamoyltransferase, carbamoyl-P binding domain
YqgB                 PF11036.3     43 seq801_BIOID50657    -             48   3.2e-33  112.8   0.7   1   1   2.6e-37   3.6e-33  112.6   0.5     1    43     6    48     6    48 0.99 Virulence promoting factor
Peptidase_M22        PF00814.20   268 seq802_BIOID50657    -            337  2.2e-102  342.0   0.0   1   1  1.8e-106  2.5e-102  341.8   0.0     2   268    24   307    23   307 0.98 Glycoprotease family
SAF_2                PF13144.1    196 seq803_BIOID50657    -            219   1.1e-39  135.8   1.2   1   1   1.8e-43   1.2e-39  135.7   0.8     3   194    26   215    24   217 0.92 SAF-like
SAF                  PF08666.7     63 seq803_BIOID50657    -            219     4e-09   36.6   0.0   1   1   1.4e-12   9.5e-09   35.4   0.0     2    61    96   155    95   157 0.94 SAF domain
Rhodanese            PF00581.15   113 seq806_BIOID50657    -            281   8.2e-37  125.9   0.0   1   2   3.8e-22   5.2e-18   65.3   0.0     2   112     9   128     8   129 0.86 Rhodanese-like domain
Rhodanese            PF00581.15   113 seq806_BIOID50657    -            281   8.2e-37  125.9   0.0   2   2   4.1e-20   5.6e-16   58.7   0.0    11   112   166   271   157   272 0.85 Rhodanese-like domain
AHS2                 PF02626.10   272 seq807_BIOID50657    -            310  3.4e-100  334.7   0.0   1   1  2.9e-104    4e-100  334.4   0.0     2   272    24   288    23   288 0.98 Allophanate hydrolase subunit 2
LysR_substrate       PF03466.15   209 seq808_BIOID50657    -            323     3e-40  137.4   0.2   1   1   6.1e-44   4.1e-40  136.9   0.1     3   206   113   316   111   319 0.97 LysR substrate binding domain
HTH_1                PF00126.22    60 seq808_BIOID50657    -            323   7.3e-19   67.1   0.6   1   1     2e-22   1.3e-18   66.3   0.4     2    59    29    86    28    87 0.97 Bacterial regulatory helix-turn-helix protein, lysR family
adh_short_C2         PF13561.1    243 seq809_BIOID50657    -            255   2.1e-41  142.2   0.2   1   1   7.3e-45   2.5e-41  141.9   0.1     6   241    21   249    18   251 0.95 Enoyl-(Acyl carrier protein) reductase
adh_short            PF00106.20   167 seq809_BIOID50657    -            255   9.9e-34  116.5   0.8   1   1   5.2e-37   1.8e-33  115.7   0.5     1   165    12   176    12   178 0.94 short chain dehydrogenase
KR                   PF08659.5    181 seq809_BIOID50657    -            255   1.4e-08   34.4   0.3   1   1   6.1e-12   2.1e-08   33.9   0.2     4   161    15   171    13   178 0.89 KR domain
3HCDH_N              PF02737.13   180 seq809_BIOID50657    -            255   9.6e-05   21.9   0.3   1   1   5.4e-08   0.00019   21.0   0.2     4    46    16    58    13    95 0.77 3-hydroxyacyl-CoA dehydrogenase, NAD binding domain
DAO                  PF01266.19   358 seq810_BIOID50657    -            432   1.2e-73  247.9   0.4   1   1   9.2e-77   1.4e-73  247.7   0.3     2   358     3   397     2   397 0.95 FAD dependent oxidoreductase
Pyr_redox            PF00070.22    80 seq810_BIOID50657    -            432   9.9e-08   32.1   0.1   1   1   1.9e-08   2.9e-05   24.2   0.2     1    33     2    34     2    47 0.91 Pyridine nucleotide-disulphide oxidoreductase
NAD_binding_8        PF13450.1     68 seq810_BIOID50657    -            432   8.6e-07   28.7   0.1   1   1     5e-09   7.6e-06   25.7   0.0     1    34     5    38     5    69 0.85 NAD(P)-binding Rossmann-like domain
ApbA                 PF02558.11   151 seq810_BIOID50657    -            432   3.4e-05   23.2   0.2   1   1     5e-08   7.6e-05   22.0   0.1     1    33     3    34     3    48 0.87 Ketopantoate reductase PanE/ApbA
Ribonuc_red_sm       PF00268.16   281 seq814_BIOID50657    -            376   7.3e-30  103.8   2.5   1   2   4.3e-17   5.8e-13   48.3   0.3    13   143    31   158    22   165 0.91 Ribonucleotide reductase, small chain
Ribonuc_red_sm       PF00268.16   281 seq814_BIOID50657    -            376   7.3e-30  103.8   2.5   2   2   2.8e-19   3.9e-15   55.5   0.1   155   274   200   329   182   336 0.89 Ribonucleotide reductase, small chain
Phage_AlpA           PF05930.7     51 seq815_BIOID50657    -             92   2.4e-18   65.4   0.1   1   1   4.7e-22   3.2e-18   65.0   0.1     1    51    34    83    34    83 0.98 Prophage CP4-57 regulatory protein (AlpA)
HTH_17               PF12728.2     51 seq815_BIOID50657    -             92   2.5e-06   27.5   0.0   1   1   4.9e-10   3.4e-06   27.1   0.0     9    50    44    86    39    87 0.90 Helix-turn-helix domain
Pili_assembly_N      PF00345.15   122 seq817_BIOID50657    -            267   2.1e-45  153.3   0.0   1   1   4.5e-49   3.1e-45  152.7   0.0     1   122    46   177    46   177 0.91 Gram-negative pili assembly chaperone, N-terminal domain
Pili_assembly_C      PF02753.12    68 seq817_BIOID50657    -            267   2.6e-21   75.1   0.9   1   1     9e-25   6.2e-21   73.9   0.2     1    67   196   263   196   264 0.97 Gram-negative pili assembly chaperone, C-terminal domain
ROK                  PF00480.15   179 seq818_BIOID50657    -            331   1.1e-58  197.8   0.2   1   1     3e-62   1.4e-58  197.5   0.1     1   179    33   222    33   222 0.96 ROK family
Glucokinase          PF02685.11   316 seq818_BIOID50657    -            331   5.4e-10   38.4   0.0   1   1   2.2e-13     1e-09   37.5   0.0     4   235    35   266    32   276 0.81 Glucokinase
Formyl_trans_N       PF00551.14   181 seq819_BIOID50657    -            315   1.9e-55  187.0   0.0   1   1   4.1e-59   2.8e-55  186.5   0.0     2   180     6   183     5   184 0.98 Formyl transferase
Formyl_trans_C       PF02911.13   100 seq819_BIOID50657    -            315   5.6e-33  112.8   0.1   1   1   1.3e-36   8.7e-33  112.2   0.1     1    99   207   304   207   305 0.98 Formyl transferase, C-terminal domain
PTS_IIA              PF02255.11    96 seq820_BIOID50657    -            104   3.4e-34  116.4   3.1   1   1   2.8e-38   3.8e-34  116.3   2.1     1    96     6   101     6   101 0.98 PTS system, Lactose/Cellobiose specific IIA subunit
Orn_Arg_deC_N        PF02784.11   251 seq822_BIOID50657    -            658   1.2e-71  240.7   0.1   1   1   2.3e-75   1.6e-71  240.3   0.1     2   251    99   368    98   368 0.98 Pyridoxal-dependent decarboxylase, pyridoxal binding domain
Orn_DAP_Arg_deC      PF00278.17   116 seq822_BIOID50657    -            658   2.1e-30  104.7   0.0   1   1   5.6e-34   3.8e-30  103.8   0.0     1   115   371   586   371   587 0.87 Pyridoxal-dependent decarboxylase, C-terminal sheet domain
DDE_Tnp_IS1          PF03400.8    131 seq823_BIOID50657    -             58   5.9e-26   90.9   0.8   1   1   4.6e-30   6.3e-26   90.8   0.6    75   131     2    58     1    58 0.98 IS1 transposase
SLT_2                PF13406.1    262 seq826_BIOID50657    -            396   4.4e-86  287.8   0.1   1   1   3.9e-90   5.3e-86  287.6   0.0     3   261    92   387    90   388 0.90 Transglycosylase SLT domain
Lon_C                PF05362.8    205 seq828_BIOID50657    -            784     2e-99  330.8   0.1   1   1  1.6e-102   3.6e-99  330.0   0.0     2   204   570   772   569   773 0.99 Lon protease (S16) C-terminal proteolytic domain
LON                  PF02190.11   205 seq828_BIOID50657    -            784   4.8e-43  147.1   0.3   1   1   2.1e-46   4.8e-43  147.1   0.2     1   204    10   201    10   202 0.91 ATP-dependent protease La (LON) domain
AAA                  PF00004.24   132 seq828_BIOID50657    -            784   6.8e-18   65.0   0.0   1   1   6.9e-21   1.6e-17   63.8   0.0     1   128   352   489   352   493 0.93 ATPase family associated with various cellular activities (AAA)
AAA_5                PF07728.9    139 seq828_BIOID50657    -            784   5.3e-10   39.0   0.0   1   1   8.5e-13   1.9e-09   37.2   0.0     2   138   352   484   351   485 0.79 AAA domain (dynein-related subfamily)
ChlI                 PF13541.1    121 seq828_BIOID50657    -            784   4.9e-08   32.3   0.0   1   1   5.4e-11   1.2e-07   31.0   0.0     1   121   613   740   613   740 0.83 Subunit ChlI of Mg-chelatase
AAA_PrkA             PF08298.6    358 seq828_BIOID50657    -            784   7.7e-06   24.7   0.0   1   1   6.3e-09   1.4e-05   23.8   0.0    51   111   312   372   288   385 0.88 PrkA AAA domain
MFS_1                PF07690.11   354 seq829_BIOID50657    -            389   1.5e-31  109.3  61.4   1   1   3.2e-35   2.2e-31  108.7  31.3     1   335    10   323    10   331 0.86 Major Facilitator Superfamily
Sugar_tr             PF00083.19   451 seq829_BIOID50657    -            389   1.3e-06   27.1  15.0   1   1   1.9e-10   1.3e-06   27.1  10.4    48   189    42   176    30   182 0.91 Sugar (and other) transporter
Maf                  PF02545.9    195 seq830_BIOID50657    -            198   1.9e-64  216.3   0.0   1   1   1.7e-68   2.3e-64  216.0   0.0     2   189     7   192     6   196 0.98 Maf-like protein
TGT                  PF01702.13   238 seq831_BIOID50657    -            375  2.9e-105  350.7   0.0   1   1  2.5e-109  3.5e-105  350.4   0.0     1   237   125   362   125   363 0.99 Queuine tRNA-ribosyltransferase
BDM                  PF10684.4     92 seq835_BIOID50657    -             71   3.2e-49  165.0   0.3   1   1   2.5e-53   3.5e-49  164.9   0.2    22    92     1    71     1    71 0.99 Putative biofilm-dependent modulation protein
NTP_transferase      PF00483.18   248 seq838_BIOID50657    -            297   1.1e-21   77.1   0.0   1   1     2e-25   1.3e-21   76.8   0.0     1   242     5   273     5   278 0.87 Nucleotidyl transferase
NTP_transf_3         PF12804.2    179 seq838_BIOID50657    -            297     5e-07   29.9   0.0   1   1   1.1e-10   7.3e-07   29.4   0.0     2   111     7   147     6   262 0.73 MobA-like NTP transferase domain
BPD_transp_1         PF00528.17   185 seq840_BIOID50657    -            277   1.6e-28   99.3   9.2   1   1   2.4e-32   1.6e-28   99.3   6.3     1   181    94   274    94   276 0.98 Binding-protein-dependent transport system inner membrane component
OppC_N               PF12911.2     56 seq840_BIOID50657    -            277   4.5e-13   48.2   1.3   1   1   6.5e-17   4.5e-13   48.2   0.9     8    56     6    54     3    54 0.95 N-terminal TM domain of oligopeptide transport permease C
YcgL                 PF05166.8     74 seq842_BIOID50657    -            108   4.9e-34  116.1   0.2   1   1   4.7e-38   6.5e-34  115.7   0.1     1    74    14    87    14    87 0.99 YcgL domain
LamB                 PF02264.10   398 seq843_BIOID50657    -            446  2.6e-168  560.0  25.6   1   1  2.2e-172    3e-168  559.9  17.8     1   398    28   446    28   446 0.97 LamB porin
FTSW_RODA_SPOVE      PF01098.14   359 seq844_BIOID50657    -            414  2.4e-130  434.3  23.9   1   1  2.2e-134  3.1e-130  434.0  16.5     2   358    47   402    46   403 0.98 Cell cycle protein
UPF0149              PF03695.8    178 seq845_BIOID50657    -            221     3e-36  124.8   6.5   1   1     5e-40   3.4e-36  124.6   4.5     1   177    11   185    11   186 0.95 Uncharacterised protein family (UPF0149)
SEC-C                PF02810.10    21 seq845_BIOID50657    -            221   1.2e-10   40.5   9.7   1   1   2.6e-14   1.8e-10   40.0   6.7     1    18   203   220   203   221 0.96 SEC-C motif
Peptidase_M48        PF01435.13   226 seq846_BIOID50657    -            487   1.5e-26   93.2   1.6   1   1   4.3e-30     2e-26   92.8   0.1     8   225    47   254    40   255 0.85 Peptidase family M48
AceK                 PF06315.6    562 seq847_BIOID50657    -            574  1.8e-239  795.5   0.0   1   1  1.5e-243  2.1e-239  795.4   0.0     1   562     9   568     9   568 0.99 Isocitrate dehydrogenase kinase/phosphatase (AceK)
Spermine_synth       PF01564.12   246 seq848_BIOID50657    -            288   6.5e-89  296.9   0.2   1   1   1.5e-92     1e-88  296.3   0.1     5   238     6   239     3   248 0.97 Spermine/spermidine synthase
Methyltransf_18      PF12847.2    112 seq848_BIOID50657    -            288   5.4e-07   30.0   0.0   1   1   1.5e-10   1.1e-06   29.1   0.0     3   110    79   191    77   193 0.79 Methyltransferase domain
DUF4137              PF13593.1    313 seq850_BIOID50657    -            332  4.9e-106  354.2  22.4   1   1    4e-110  5.5e-106  354.0  15.6     1   313     8   316     8   316 0.98 SBF-like CPA transporter family (DUF4137)
SLT                  PF01464.15   121 seq853_BIOID50657    -            645     4e-31  106.9   0.1   1   1   5.1e-35     7e-31  106.1   0.0     2   116   483   597   482   602 0.95 Transglycosylase SLT domain
DHO_dh               PF01180.16   293 seq854_BIOID50657    -            411   6.9e-35  120.3   0.0   1   1   1.9e-38   8.7e-35  120.0   0.0     2   293     6   304     5   304 0.84 Dihydroorotate dehydrogenase
Dus                  PF01207.12   310 seq854_BIOID50657    -            411   5.9e-08   31.7   0.1   1   1   2.4e-11   1.1e-07   30.9   0.1    43   153    91   198    80   203 0.83 Dihydrouridine synthase (Dus)
HTH_3                PF01381.17    55 seq855_BIOID50657    -             88   4.7e-15   55.0   0.0   1   1   2.7e-18   7.4e-15   54.4   0.0     2    53    18    69    17    70 0.95 Helix-turn-helix
HTH_19               PF12844.2     64 seq855_BIOID50657    -             88   7.7e-12   44.9   0.0   1   1   3.6e-15   9.9e-12   44.6   0.0     3    54    16    67    14    84 0.88 Helix-turn-helix domain
HTH_37               PF13744.1     80 seq855_BIOID50657    -             88     7e-08   32.0   0.2   1   1   3.5e-11   9.5e-08   31.6   0.1    18    72    12    65    10    70 0.92 Helix-turn-helix domain
HTH_26               PF13443.1     63 seq855_BIOID50657    -             88   6.4e-07   29.3   0.2   1   1   1.1e-09   2.9e-06   27.2   0.0     7    53    22    67    15    70 0.90 Cro/C1-type HTH DNA-binding domain
HTH_31               PF13560.1     64 seq855_BIOID50657    -             88   1.3e-06   28.3   0.0   1   1     6e-10   1.6e-06   28.0   0.0     2    57    13    67    12    84 0.89 Helix-turn-helix domain
DUF1471              PF07338.8     56 seq857_BIOID50657    -             91   8.7e-17   60.4   0.6   1   1     1e-20   1.4e-16   59.7   0.4     1    56    36    89    36    89 0.98 Protein of unknown function (DUF1471)
DUF262               PF03235.9    221 seq858_BIOID50657    -            550   3.7e-39  134.8   7.5   1   1   5.5e-43   3.7e-39  134.8   5.2     2   221     9   219     8   219 0.84 Protein of unknown function DUF262
DUF1524              PF07510.6    142 seq858_BIOID50657    -            550   2.6e-26   92.0   1.6   1   1   1.3e-29   9.1e-26   90.3   1.1     7   140   407   541   402   543 0.88 Protein of unknown function (DUF1524)
AAA_26               PF13500.1    199 seq859_BIOID50657    -            235   2.6e-30  105.3   0.0   1   1   4.4e-34     3e-30  105.1   0.0     2   196     8   211     7   214 0.92 AAA domain
CbiA                 PF01656.18   195 seq859_BIOID50657    -            235   2.4e-17   62.8   0.0   1   1   4.5e-21     3e-17   62.5   0.0     2   181    10   200     9   216 0.79 CobQ/CobB/MinD/ParA nucleotide binding domain
PIG-L                PF02585.12   128 seq863_BIOID50657    -            236   1.1e-20   74.3   0.0   1   1   7.2e-24   9.9e-20   71.2   0.0     1   127    34   154    34   155 0.91 GlcNAc-PI de-N-acetylase
HlyC                 PF02794.11   134 seq865_BIOID50657    -            209   7.1e-53  177.6   0.1   1   1   9.5e-57   1.3e-52  176.8   0.1     1   132    47   176    47   198 0.97 RTX toxin acyltransferase family
DUF4153              PF13687.1    217 seq866_BIOID50657    -            574   1.7e-37  128.9  26.2   1   1   1.3e-41   1.7e-37  128.9  18.2     1   216   150   389   150   390 0.90 Domain of unknown function (DUF4153)
FMN_dh               PF01070.13   357 seq867_BIOID50657    -            396  1.7e-124  415.1   0.0   1   1  6.9e-128  2.3e-124  414.7   0.0     1   355    13   375    13   377 0.96 FMN-dependent dehydrogenase
NMO                  PF03060.10   330 seq867_BIOID50657    -            396   2.7e-05   23.3   2.7   1   1   1.1e-08   3.9e-05   22.8   1.9   138   225   248   335   244   373 0.87 Nitronate monooxygenase
LamB                 PF02264.10   398 seq868_BIOID50657    -            557  6.7e-106  354.6  23.1   1   1  1.4e-109  9.4e-106  354.1  16.0     1   398   147   557   147   557 0.93 LamB porin
Sugarporin_N         PF11471.3     60 seq868_BIOID50657    -            557   7.6e-23   79.8   2.9   1   1   2.2e-26   1.5e-22   78.8   2.0     1    59     1    60     1    61 0.98 Maltoporin periplasmic N-terminal extension
PAP2                 PF01569.16   129 seq870_BIOID50657    -            254   5.8e-28   97.0   1.0   1   1   4.2e-32   5.8e-28   97.0   0.7     6   126    78   232    73   234 0.90 PAP2 superfamily
Guanylate_kin        PF00625.16   183 seq872_BIOID50657    -            207   1.6e-70  236.1   0.0   1   1   1.3e-74   1.8e-70  235.9   0.0     2   183     4   186     3   186 0.98 Guanylate kinase
Ribosomal_S22        PF08136.6     45 seq875_BIOID50657    -             45   3.2e-32  110.3   1.3   1   1   2.5e-36   3.4e-32  110.2   0.9     1    45     1    45     1    45 1.00 30S ribosomal protein subunit S22 family
HTH_18               PF12833.2     81 seq876_BIOID50657    -            273   1.8e-16   59.8   0.0   1   1   6.7e-20     3e-16   59.1   0.0     2    79   181   256   180   258 0.95 Helix-turn-helix domain
AraC_binding         PF02311.14   136 seq876_BIOID50657    -            273   3.6e-05   23.3   0.1   1   1   1.6e-08   7.2e-05   22.3   0.0     5    79    22    96    19   152 0.76 AraC-like ligand binding domain
Fimbrial             PF00419.15   145 seq881_BIOID50657    -            181   1.1e-19   70.9   6.0   1   1   1.1e-23   1.6e-19   70.4   4.2     1   145    33   181    33   181 0.86 Fimbrial protein
Peptidase_M41        PF01434.13   213 seq883_BIOID50657    -            647     8e-84  280.2   0.7   1   1   4.6e-87   1.3e-83  279.6   0.5     2   212   385   594   384   595 0.98 Peptidase family M41
AAA                  PF00004.24   132 seq883_BIOID50657    -            647   1.7e-46  157.6   0.0   1   1   1.7e-49   4.7e-46  156.1   0.0     1   131   191   323   191   324 0.97 ATPase family associated with various cellular activities (AAA)
FtsH_ext             PF06480.10   110 seq883_BIOID50657    -            647   1.4e-16   60.5   0.2   1   1   5.1e-20   1.4e-16   60.5   0.1     1   110     8    96     8    96 0.95 FtsH Extracellular
AAA_5                PF07728.9    139 seq883_BIOID50657    -            647   7.9e-07   28.7   0.0   1   1   1.5e-09     4e-06   26.4   0.0     1   137   190   312   190   313 0.82 AAA domain (dynein-related subfamily)
DUF1328              PF07043.8     39 seq889_BIOID50657    -             59   1.6e-12   47.0  24.5   1   1   1.4e-16   1.9e-12   46.8  17.0     1    39    12    50    12    50 0.99 Protein of unknown function (DUF1328)
TetR_C_3             PF08362.6    143 seq891_BIOID50657    -            212     3e-59  198.7   0.0   1   1   5.7e-63   3.9e-59  198.3   0.0     1   143    70   212    70   212 0.99 YcdC-like protein, C-terminal region
TetR_N               PF00440.18    47 seq891_BIOID50657    -            212   1.3e-16   59.8   0.2   1   1   2.9e-20     2e-16   59.2   0.1     1    47    23    69    23    69 0.98 Bacterial regulatory proteins, tetR family
Couple_hipA          PF13657.1     99 seq892_BIOID50657    -            440   4.7e-25   87.6   0.0   1   1   1.8e-28   8.4e-25   86.8   0.0     4    98     7   103     4   104 0.97 HipA N-terminal domain
HipA_N               PF07805.7     82 seq892_BIOID50657    -            440     1e-20   73.5   0.0   1   1   5.4e-24   2.5e-20   72.3   0.0     1    82   150   238   150   238 0.98 HipA-like N-terminal domain
HipA_C               PF07804.7     79 seq892_BIOID50657    -            440   1.9e-17   63.0   0.0   1   1   1.2e-20   5.5e-17   61.5   0.0     1    79   249   332   249   332 0.95 HipA-like C-terminal domain
NUDIX                PF00293.23   135 seq893_BIOID50657    -            147   4.9e-22   77.9   0.3   1   1   4.1e-26   5.6e-22   77.7   0.2     3   134     7   144     5   145 0.89 NUDIX domain
FAA_hydrolase        PF01557.13   217 seq896_BIOID50657    -            219   3.5e-56  189.9   0.0   1   1   2.9e-60     4e-56  189.7   0.0     1   208    18   210    18   219 0.93 Fumarylacetoacetate (FAA) hydrolase family
Ureidogly_hydro      PF04115.7    165 seq897_BIOID50657    -            160   5.9e-52  175.2   0.0   1   1     5e-56   6.8e-52  175.0   0.0     3   159     2   153     1   158 0.95 Ureidoglycolate hydrolase
Capsule_synth        PF05159.9    269 seq898_BIOID50657    -            675  3.1e-180  597.3   0.0   1   2   3.8e-96   5.2e-92  308.0   0.0     1   269    37   299    37   299 0.99 Capsule polysaccharide biosynthesis protein
Capsule_synth        PF05159.9    269 seq898_BIOID50657    -            675  3.1e-180  597.3   0.0   2   2   6.3e-90   8.6e-86  287.6   0.0     2   269   366   623   365   623 0.97 Capsule polysaccharide biosynthesis protein
DUF3461              PF11944.3    125 seq899_BIOID50657    -            128   6.5e-59  197.1   2.9   1   1   5.3e-63   7.2e-59  196.9   2.0     1   125     1   125     1   125 1.00 Protein of unknown function (DUF3461)
OsmC                 PF02566.14   100 seq900_BIOID50657    -            134     3e-19   68.9   0.1   1   1   2.8e-23   3.8e-19   68.6   0.1     2    99    30   127    28   128 0.92 OsmC-like protein
GPW_gp25             PF04965.9     99 seq901_BIOID50657    -            130   7.5e-13   47.7   0.0   1   1   7.6e-17     1e-12   47.3   0.0     4    95    22   112    19   116 0.92 Gene 25-like lysozyme
FlgM                 PF04316.8     57 seq903_BIOID50657    -             97   2.2e-11   43.3   0.6   1   1   2.6e-15   3.5e-11   42.7   0.1     2    56    40    89    33    90 0.84 Anti-sigma-28 factor, FlgM
HTH_1                PF00126.22    60 seq905_BIOID50657    -            299     5e-16   58.0   0.0   1   1   1.5e-19     1e-15   57.0   0.0     2    60     7    65     6    65 0.97 Bacterial regulatory helix-turn-helix protein, lysR family
LysR_substrate       PF03466.15   209 seq905_BIOID50657    -            299   5.4e-13   48.4   0.0   1   1   1.1e-16   7.2e-13   48.0   0.0     9   200    96   285    90   288 0.95 LysR substrate binding domain
ABC2_membrane_3      PF12698.2    344 seq906_BIOID50657    -            911   2.2e-41  141.9   6.3   1   1   1.5e-44   3.4e-41  141.2   4.4    12   343   569   903   560   904 0.88 ABC-2 family transporter protein
ABC_tran             PF00005.22   118 seq906_BIOID50657    -            911   1.3e-36  125.4   0.0   1   2   1.4e-20   3.2e-17   62.8   0.0     1   118    52   176    52   176 0.89 ABC transporter
ABC_tran             PF00005.22   118 seq906_BIOID50657    -            911   1.3e-36  125.4   0.0   2   2   1.1e-19   2.6e-16   59.9   0.0     1   118   316   436   316   436 0.90 ABC transporter
AAA_21               PF13304.1    303 seq906_BIOID50657    -            911     9e-22   78.2   1.6   1   1   7.7e-10   1.8e-06   28.0   0.0   220   297   391   466   341   466 0.79 AAA domain
ABC2_membrane_2      PF12679.2    277 seq906_BIOID50657    -            911   2.4e-19   69.1   6.9   1   1     2e-22   4.5e-19   68.2   4.8    72   275   675   909   548   910 0.77 ABC-2 family transporter protein
ABC2_membrane        PF01061.19   209 seq906_BIOID50657    -            911     8e-18   64.2  13.1   1   1     7e-21   1.6e-17   63.2   7.3    52   207   711   874   680   876 0.85 ABC-2 type transporter
ABC2_membrane_4      PF12730.2    232 seq906_BIOID50657    -            911     1e-09   37.7  12.4   1   1     8e-13   1.8e-09   36.9   8.6    50   227   718   898   550   906 0.63 ABC-2 family transporter protein
Malic_M              PF03949.10   255 seq909_BIOID50657    -            574   6.1e-93  310.9   0.0   1   1   1.3e-96   8.6e-93  310.4   0.0     1   254   280   539   280   540 0.99 Malic enzyme, NAD binding domain
malic                PF00390.14   182 seq909_BIOID50657    -            574     2e-80  268.5   0.0   1   1   5.8e-84   3.9e-80  267.5   0.0     1   182    90   270    90   270 0.99 Malic enzyme, N-terminal domain
Response_reg         PF00072.19   112 seq910_BIOID50657    -            223   8.8e-25   86.7   0.2   1   1     2e-28   1.4e-24   86.1   0.1     1   111     3   112     3   113 0.98 Response regulator receiver domain
Trans_reg_C          PF00486.23    77 seq910_BIOID50657    -            223   2.7e-19   68.7   0.1   1   1   8.4e-23   5.7e-19   67.6   0.1     2    77   146   220   144   220 0.93 Transcriptional regulatory protein, C terminal
Usher                PF00577.15   552 seq912_BIOID50657    -            861  9.9e-169  562.4  20.9   1   1  2.8e-172  1.3e-168  562.1  14.5     1   552   209   764   209   764 0.98 Type VII secretion system (T7SS), usher protein
PapC_N               PF13954.1    146 seq912_BIOID50657    -            861   8.4e-35  119.3   0.0   1   1   3.3e-38   1.5e-34  118.5   0.0     2   145    54   195    53   196 0.94 PapC N-terminal domain
PapC_C               PF13953.1     68 seq912_BIOID50657    -            861   6.9e-17   60.7   0.0   1   1   6.5e-20     3e-16   58.7   0.0     1    67   774   840   774   841 0.96 PapC C-terminal domain
AP_endonuc_2         PF01261.19   211 seq913_BIOID50657    -            265   2.8e-24   85.5   0.2   1   1   2.3e-28   3.2e-24   85.3   0.2     1   210    22   221    22   246 0.89 Xylose isomerase-like TIM barrel
SKI                  PF01202.17   158 seq914_BIOID50657    -            187   5.6e-14   52.1   0.0   1   1   1.5e-17     7e-14   51.8   0.0     1   130    12   146    12   172 0.76 Shikimate kinase
AAA_17               PF13207.1    121 seq914_BIOID50657    -            187   6.2e-07   30.1   0.1   1   1   3.3e-10   1.5e-06   28.8   0.0     3   110     7   118     6   182 0.71 AAA domain
AAA_33               PF13671.1    143 seq914_BIOID50657    -            187   6.1e-07   29.2   0.0   1   1   6.4e-10   2.9e-06   27.1   0.0     3   143     7   139     6   139 0.77 AAA domain
Chorismate_bind      PF00425.13   257 seq915_BIOID50657    -            434   1.4e-68  230.8   0.0   1   1   1.3e-72   1.8e-68  230.5   0.0     3   257   173   424   171   424 0.97 chorismate binding enzyme
DUF3296              PF11726.3    180 seq916_BIOID50657    -            243   3.4e-46  156.9   0.2   1   1   3.1e-49   4.2e-45  153.3   0.1     2   180    13   234    12   234 0.92 Protein of unknown function (DUF3296)
Methyltransf_11      PF08241.7     95 seq917_BIOID50657    -            240   2.3e-12   47.1   0.0   1   1   2.6e-16   3.6e-12   46.4   0.0    45    95    67   125    50   125 0.83 Methyltransferase domain
MraZ                 PF02381.13    72 seq918_BIOID50657    -            152   2.5e-47  158.3   0.0   1   2   1.5e-28     2e-24   84.9   0.0     1    71     1    75     1    76 0.98 MraZ protein
MraZ                 PF02381.13    72 seq918_BIOID50657    -            152   2.5e-47  158.3   0.0   2   2     2e-24   2.7e-20   71.7   0.0     1    59    77   135    77   146 0.92 MraZ protein
PMSR                 PF01625.16   156 seq920_BIOID50657    -            221   8.1e-61  204.3   0.0   1   1   7.6e-65     1e-60  204.0   0.0     2   153    54   209    53   211 0.98 Peptide methionine sulfoxide reductase
Patatin              PF01734.17   204 seq921_BIOID50657    -            357   2.6e-22   79.6   0.2   1   1   1.5e-25   2.1e-21   76.6   0.2     1   203    27   195    27   196 0.91 Patatin-like phospholipase
LamB_YcsF            PF03746.11   242 seq924_BIOID50657    -            244  6.2e-101  336.4   0.6   1   1  5.1e-105    7e-101  336.2   0.4     1   241     2   237     2   238 0.99 LamB/YcsF family
Sulfatase            PF00884.18   379 seq925_BIOID50657    -            527   8.9e-47  159.7   1.4   1   1   8.5e-51   1.2e-46  159.4   1.0     1   308   217   486   217   524 0.88 Sulfatase
Peptidase_S11        PF00768.15   241 seq926_BIOID50657    -            390   1.8e-97  325.2   0.0   1   1  4.9e-101   2.2e-97  324.9   0.0     4   240    30   264    27   265 0.99 D-alanyl-D-alanine carboxypeptidase
PBP5_C               PF07943.8     91 seq926_BIOID50657    -            390   9.8e-23   79.8   0.0   1   1   3.3e-26   1.5e-22   79.2   0.0     1    90   284   374   284   375 0.99 Penicillin-binding protein 5, C-terminal domain
Beta-lactamase2      PF13354.1    197 seq926_BIOID50657    -            390   4.7e-11   42.3   0.0   1   1   1.4e-14   6.3e-11   41.9   0.0     2   175    47   241    46   266 0.74 Beta-lactamase enzyme family
DeoC                 PF01791.4    236 seq928_BIOID50657    -            295   8.6e-35  120.0   0.0   1   1   7.3e-39     1e-34  119.8   0.0     2   235    21   261    20   262 0.94 DeoC/LacD family aldolase
PTR2                 PF00854.16   373 seq929_BIOID50657    -            485   3.5e-68  229.9  17.9   1   1   9.2e-72   6.3e-68  229.1  12.4     3   370    77   417    75   420 0.95 POT family
MFS_1                PF07690.11   354 seq929_BIOID50657    -            485   1.1e-18   67.0  48.8   1   1   1.6e-22   1.1e-18   67.0  33.8     9   348    21   418    13   425 0.76 Major Facilitator Superfamily
ABC2_membrane_3      PF12698.2    344 seq931_BIOID50657    -            368   2.2e-53  181.3  14.5   1   1   7.7e-57   2.6e-53  181.1  10.0     7   338    25   355    21   361 0.91 ABC-2 family transporter protein
ABC2_membrane        PF01061.19   209 seq931_BIOID50657    -            368     1e-35  122.7  16.5   1   1   5.5e-39   1.9e-35  121.8   7.8    52   207   164   331   120   333 0.87 ABC-2 type transporter
ABC2_membrane_2      PF12679.2    277 seq931_BIOID50657    -            368     4e-30  104.4   9.1   1   1   1.5e-33   5.2e-30  104.1   6.3     1   275     6   366     6   368 0.87 ABC-2 family transporter protein
ABC2_membrane_4      PF12730.2    232 seq931_BIOID50657    -            368   1.1e-19   70.3   7.5   1   1   4.3e-23   1.5e-19   70.0   5.2     2   224    11   352    10   358 0.79 ABC-2 family transporter protein
Big_3_4              PF13754.1     54 seq932_BIOID50657    -           1275   1.4e-08   34.8   8.4   1   1     1e-12   1.4e-08   34.8   5.8     5    54   444   499   441   499 0.84 Bacterial Ig-like domain (group 3)
DcuC                 PF03606.10   463 seq933_BIOID50657    -            467  4.5e-127  424.0  39.4   1   1  3.8e-131  5.2e-127  423.8  27.3     1   461     6   464     6   466 0.98 C4-dicarboxylate anaerobic carrier
PilN                 PF05137.8     78 seq934_BIOID50657    -            179   7.7e-11   41.5   1.2   1   1   1.3e-14   1.8e-10   40.3   0.1     3    77    99   170    97   172 0.83 Fimbrial assembly protein (PilN)
FlgN                 PF05130.7    143 seq935_BIOID50657    -            138   2.6e-27   95.6  10.0   1   1   2.1e-31   2.9e-27   95.5   6.9     1   143     1   128     1   128 0.96 FlgN protein
ABC_tran             PF00005.22   118 seq936_BIOID50657    -            400   3.9e-26   91.6   0.0   1   1   2.4e-29   8.4e-26   90.5   0.0     1   117    68   192    68   193 0.97 ABC transporter
CBS                  PF00571.23    57 seq936_BIOID50657    -            400   2.6e-06   26.8   0.0   1   1   3.5e-07    0.0012   18.3   0.0    32    55   369   392   346   394 0.86 CBS domain
AFG1_ATPase          PF03969.11   362 seq938_BIOID50657    -            375  2.1e-165  549.8   0.1   1   1  1.7e-169  2.3e-165  549.6   0.1     2   362     5   371     4   371 0.99 AFG1-like ATPase
Methyltransf_23      PF13489.1    162 seq940_BIOID50657    -            240   2.6e-24   85.6   0.0   1   1   4.4e-27   4.6e-24   84.8   0.0    23   121    57   182    41   210 0.76 Methyltransferase domain
Methyltransf_31      PF13847.1    152 seq940_BIOID50657    -            240   7.7e-20   70.9   0.0   1   1   9.1e-23   9.6e-20   70.6   0.0     4   112    57   161    56   212 0.88 Methyltransferase domain
Methyltransf_11      PF08241.7     95 seq940_BIOID50657    -            240   2.3e-19   69.5   0.1   1   1   3.4e-22   3.6e-19   68.9   0.1     1    95    61   157    61   157 0.96 Methyltransferase domain
Methyltransf_12      PF08242.7     99 seq940_BIOID50657    -            240   3.2e-14   53.0   0.0   1   1     5e-17   5.2e-14   52.3   0.0     1    98    61   154    61   155 0.84 Methyltransferase domain
Methyltransf_18      PF12847.2    112 seq940_BIOID50657    -            240   1.3e-13   51.4   0.0   1   1   1.9e-16     2e-13   50.8   0.0     2   110    57   158    57   160 0.90 Methyltransferase domain
Methyltransf_25      PF13649.1    101 seq940_BIOID50657    -            240     4e-12   46.2   0.1   1   1     6e-15   6.3e-12   45.6   0.1     1   101    60   153    60   153 0.92 Methyltransferase domain
Ubie_methyltran      PF01209.13   233 seq940_BIOID50657    -            240   1.1e-09   37.6   0.0   1   1   1.2e-12   1.3e-09   37.4   0.0    38   151    47   157    17   183 0.88 ubiE/COQ5 methyltransferase family
Methyltransf_26      PF13659.1    117 seq940_BIOID50657    -            240   2.9e-09   36.8   0.1   1   1   6.3e-12   6.6e-09   35.6   0.1     1   115    57   159    57   161 0.89 Methyltransferase domain
CMAS                 PF02353.15   273 seq940_BIOID50657    -            240   1.8e-08   33.6   0.0   1   1     2e-11   2.1e-08   33.4   0.0    62   194    56   185    18   217 0.82 Mycolic acid cyclopropane synthetase
NodS                 PF05401.6    201 seq940_BIOID50657    -            240     6e-08   32.1   0.0   1   1     7e-11   7.4e-08   31.9   0.0    46   175    59   188    13   196 0.82 Nodulation protein S (NodS)
MTS                  PF05175.9    170 seq940_BIOID50657    -            240   7.5e-07   28.5   0.0   1   1     1e-09   1.1e-06   28.0   0.0    32   104    57   128    47   170 0.89 Methyltransferase small domain
Methyltransf_9       PF08003.6    315 seq940_BIOID50657    -            240   8.4e-06   24.5   0.0   1   1   1.1e-08   1.1e-05   24.1   0.0   114   229    55   169    46   203 0.80 Protein of unknown function (DUF1698)
PrmA                 PF06325.8    295 seq940_BIOID50657    -            240   1.7e-05   23.9   0.0   1   1   2.3e-08   2.4e-05   23.4   0.0   162   258    57   158    51   175 0.79 Ribosomal protein L11 methyltransferase (PrmA)
DUF3521              PF12035.3     35 seq942_BIOID50657    -             58   6.4e-13   48.1   1.8   1   1   6.4e-17   8.8e-13   47.7   1.3     1    34    14    43    14    44 0.98 Protein of unknown function (DUF3521)
Virul_fac_BrkB       PF03631.10   260 seq943_BIOID50657    -            337   3.4e-49  167.4  16.0   1   1     3e-53   4.1e-49  167.1  11.1     4   258    65   325    62   327 0.91 Virulence factor BrkB
ABC_tran             PF00005.22   118 seq944_BIOID50657    -            278   9.7e-19   67.7   0.1   1   1     2e-22   1.4e-18   67.3   0.0     4   118    47   177    44   177 0.87 ABC transporter
Nol1_Nop2_Fmu        PF01189.12   283 seq947_BIOID50657    -            429  4.8e-104  347.5   0.0   1   1  3.1e-107  6.1e-104  347.2   0.0     1   282   164   426   164   427 0.99 NOL1/NOP2/sun family
NusB                 PF01029.13   134 seq947_BIOID50657    -            429   1.7e-25   89.4   0.0   1   1   1.4e-28   2.7e-25   88.7   0.0     1   134     5   127     5   127 0.97 NusB family
Methyltransf_26      PF13659.1    117 seq947_BIOID50657    -            429   6.8e-11   42.1   0.0   1   1   7.2e-14   1.4e-10   41.1   0.0     2   116   248   375   247   376 0.90 Methyltransferase domain
Methyltransf_18      PF12847.2    112 seq947_BIOID50657    -            429   1.4e-10   41.6   0.0   1   1   1.3e-13   2.5e-10   40.7   0.0     2   112   247   375   246   375 0.84 Methyltransferase domain
Methyltransf_31      PF13847.1    152 seq947_BIOID50657    -            429   1.9e-09   37.1   0.0   1   1   1.7e-12   3.3e-09   36.3   0.0     2   113   245   381   244   416 0.82 Methyltransferase domain
MTS                  PF05175.9    170 seq947_BIOID50657    -            429   9.8e-07   28.2   0.0   1   1     1e-09     2e-06   27.1   0.0    24   151   239   385   229   397 0.86 Methyltransferase small domain
FtsJ                 PF01728.14   181 seq947_BIOID50657    -            429    0.0001   22.1   0.0   1   1   1.1e-07   0.00022   21.1   0.0    19   140   242   375   233   402 0.66 FtsJ-like methyltransferase
RTX                  PF02382.10   653 seq948_BIOID50657    -           1024         0 1127.3  28.3   1   1         0         0 1127.3  19.6     2   653     6   656     5   656 1.00 RTX N-terminal domain
RTX_C                PF08339.5    145 seq948_BIOID50657    -           1024   5.7e-41  139.5   1.7   1   1   1.2e-44   5.7e-41  139.5   1.2     1   145   873  1024   873  1024 0.98 RTX C-terminal domain
HemolysinCabind      PF00353.14    18 seq948_BIOID50657    -           1024   7.4e-14   50.6  83.3   1   6    0.0018       8.1    7.0   0.3     1    18   732   749   732   749 0.90 Hemolysin-type calcium-binding repeat (2 copies)
HemolysinCabind      PF00353.14    18 seq948_BIOID50657    -           1024   7.4e-14   50.6  83.3   2   6   1.4e-07   0.00065   19.7   3.0     2    18   751   767   750   767 0.95 Hemolysin-type calcium-binding repeat (2 copies)
HemolysinCabind      PF00353.14    18 seq948_BIOID50657    -           1024   7.4e-14   50.6  83.3   3   6   7.7e-07    0.0035   17.4   4.7     1    18   768   785   768   785 0.94 Hemolysin-type calcium-binding repeat (2 copies)
HemolysinCabind      PF00353.14    18 seq948_BIOID50657    -           1024   7.4e-14   50.6  83.3   4   6   8.3e-06     0.038   14.2   5.6     1    18   786   803   786   803 0.94 Hemolysin-type calcium-binding repeat (2 copies)
HemolysinCabind      PF00353.14    18 seq948_BIOID50657    -           1024   7.4e-14   50.6  83.3   5   6   2.7e-07    0.0012   18.8   0.4     1    18   816   833   816   833 0.94 Hemolysin-type calcium-binding repeat (2 copies)
HemolysinCabind      PF00353.14    18 seq948_BIOID50657    -           1024   7.4e-14   50.6  83.3   6   6   2.5e-06     0.011   15.8   4.3     1    18   834   851   834   851 0.94 Hemolysin-type calcium-binding repeat (2 copies)
Alpha-amylase        PF00128.19   316 seq949_BIOID50657    -            551  1.2e-110  369.7   0.0   1   1  2.4e-114  1.6e-110  369.3   0.0     1   313    30   371    30   378 0.98 Alpha amylase, catalytic domain
DUF3459              PF11941.3     89 seq949_BIOID50657    -            551   7.9e-10   38.6   0.1   1   1   2.5e-12   1.7e-08   34.3   0.1     2    89   459   548   458   549 0.82 Domain of unknown function (DUF3459)
Ppx-GppA             PF02541.11   285 seq950_BIOID50657    -            513  2.1e-105  351.8   0.1   1   1  4.1e-109  5.5e-105  350.5   0.0     1   284    26   308    26   309 0.99 Ppx/GppA phosphatase family
Transcrip_reg        PF01709.15   234 seq951_BIOID50657    -            246     4e-99  330.3   0.2   1   1  3.3e-103   4.5e-99  330.2   0.1     1   233     5   236     5   237 0.98 Transcriptional regulator
DUF1440              PF07274.7    136 seq952_BIOID50657    -            204   2.7e-55  185.9   2.2   1   1   2.4e-59   3.3e-55  185.6   1.5     1   136    26   182    26   182 0.99 Protein of unknown function (DUF1440)
MIP                  PF00230.15   227 seq953_BIOID50657    -            231   4.3e-49  166.9  19.6   1   1   3.5e-53   4.9e-49  166.7  13.6     8   227     2   223     1   223 0.90 Major intrinsic protein
Rep_3                PF01051.16   218 seq954_BIOID50657    -            325   4.9e-22   78.4   0.1   1   1   5.5e-26   7.5e-22   77.8   0.1     4   210    11   265     9   271 0.86 Initiator Replication protein
BPD_transp_1         PF00528.17   185 seq955_BIOID50657    -            306   1.1e-38  132.4  18.3   1   1   8.3e-43   1.1e-38  132.4  12.7     1   185   112   306   112   306 0.99 Binding-protein-dependent transport system inner membrane component
RNA_pol_Rpb6         PF01192.17    57 seq958_BIOID50657    -             91     1e-17   63.4   0.1   1   1   9.7e-22   1.3e-17   63.1   0.1     1    56     7    62     7    63 0.95 RNA polymerase Rpb6
AdoMet_dc            PF02675.10   106 seq959_BIOID50657    -            264   1.8e-35  120.9   0.0   1   1   3.4e-39   4.7e-35  119.5   0.0    11   106    39   169    32   169 0.98 S-adenosylmethionine decarboxylase
HATPase_c            PF02518.21   111 seq960_BIOID50657    -            900   5.1e-30  103.3   0.0   1   1   6.1e-33   1.7e-29  101.6   0.0     1   110   547   652   547   653 0.98 Histidine kinase-, DNA gyrase B-, and HSP90-like ATPase
HisKA                PF00512.20    68 seq960_BIOID50657    -            900   8.9e-17   60.7   0.2   1   1   3.2e-20   8.9e-17   60.7   0.1     2    68   434   498   433   498 0.95 His Kinase A (phospho-acceptor) domain
Response_reg         PF00072.19   112 seq960_BIOID50657    -            900   1.4e-14   53.9   0.1   1   1     2e-17   5.4e-14   52.0   0.0     1   107   674   780   674   785 0.95 Response regulator receiver domain
Hpt                  PF01627.18    90 seq960_BIOID50657    -            900   6.5e-11   41.9   0.7   1   1   2.4e-14   6.5e-11   41.9   0.5     1    84   817   896   817   898 0.92 Hpt domain
HAMP                 PF00672.20    70 seq960_BIOID50657    -            900   1.7e-08   34.4   0.5   1   1   6.1e-12   1.7e-08   34.4   0.4     2    67   325   391   324   397 0.83 HAMP domain
Fimbrial             PF00419.15   145 seq961_BIOID50657    -            179   5.2e-11   42.8   0.0   1   1   4.4e-15     6e-11   42.6   0.0     2   144    33   178    32   179 0.89 Fimbrial protein
DDE_Tnp_IS240        PF13610.1    140 seq963_BIOID50657    -            238   1.1e-50  171.1   0.0   1   1   3.3e-54   1.5e-50  170.6   0.0     4   139    79   216    77   217 0.99 DDE domain
rve                  PF00665.21   120 seq963_BIOID50657    -            238   4.5e-11   42.7   0.1   1   1   1.9e-13   8.5e-10   38.6   0.0     9   119    79   186    74   187 0.89 Integrase core domain
DDE_Tnp_IS66         PF03050.9    271 seq963_BIOID50657    -            238   3.3e-10   39.5   0.3   1   1   9.3e-14   4.2e-10   39.1   0.2     5   132    14   148    10   178 0.87 Transposase IS66 family
Fer2                 PF00111.22    78 seq964_BIOID50657    -             84   9.2e-11   41.2   2.6   1   1   7.5e-15     1e-10   41.0   1.8     7    78    10    77     4    77 0.83 2Fe-2S iron-sulfur cluster binding domain
Fe-ADH               PF00465.14   366 seq966_BIOID50657    -            383  3.7e-122  407.3   9.1   1   1  6.1e-126  4.2e-122  407.2   6.3     1   366     9   375     9   375 0.98 Iron-containing alcohol dehydrogenase
Fe-ADH_2             PF13685.1    250 seq966_BIOID50657    -            383   3.5e-20   72.2   5.8   1   2   2.8e-15   1.9e-11   43.6   0.0     2    95    14   108    13   111 0.96 Iron-containing alcohol dehydrogenase
Fe-ADH_2             PF13685.1    250 seq966_BIOID50657    -            383   3.5e-20   72.2   5.8   2   2   9.3e-11   6.4e-07   28.8   3.1    79   246   109   278   106   280 0.94 Iron-containing alcohol dehydrogenase
IclR                 PF01614.13   129 seq967_BIOID50657    -            271   1.9e-40  137.3   0.0   1   1   4.5e-44   3.1e-40  136.7   0.0     2   128   140   263   139   264 0.98 Bacterial transcriptional regulator
HTH_IclR             PF09339.5     52 seq967_BIOID50657    -            271   1.2e-12   47.1   0.1   1   1   5.9e-16     4e-12   45.4   0.0     1    51    23    73    23    74 0.98 IclR helix-turn-helix domain
IclR                 PF01614.13   129 seq969_BIOID50657    -            255   1.5e-21   76.2   0.1   1   1   5.2e-25   3.5e-21   75.1   0.0     5   128   128   243   124   244 0.94 Bacterial transcriptional regulator
HTH_IclR             PF09339.5     52 seq969_BIOID50657    -            255   5.9e-11   41.6   3.3   1   1   1.9e-14   1.3e-10   40.5   0.1     1    51    13    61    13    62 0.96 IclR helix-turn-helix domain
FMN_red              PF03358.10   152 seq970_BIOID50657    -            188   3.1e-39  133.8   0.0   1   1   5.8e-43     4e-39  133.4   0.0     2   147     6   149     5   153 0.94 NADPH-dependent FMN reductase
Flavodoxin_2         PF02525.12   199 seq970_BIOID50657    -            188   8.4e-09   35.1   0.0   1   1   1.7e-12   1.2e-08   34.6   0.0    10   136    14   118     6   144 0.69 Flavodoxin-like fold
MerR-DNA-bind        PF09278.6     65 seq971_BIOID50657    -            154   9.6e-16   57.8   0.2   1   1   3.6e-19   1.6e-15   57.0   0.1     2    65    55   119    54   119 0.96 MerR, DNA binding
MerR                 PF00376.18    38 seq971_BIOID50657    -            154   1.8e-14   52.8   0.6   1   1   2.5e-17   1.1e-13   50.3   0.1     1    38    13    49    13    49 0.98 MerR family regulatory protein
MerR_1               PF13411.1     69 seq971_BIOID50657    -            154   4.7e-13   48.5   0.0   1   1   1.7e-16     8e-13   47.8   0.0     2    65    13    76    12    78 0.96 MerR HTH family regulatory protein
Thiolase_N           PF00108.18   264 seq972_BIOID50657    -            387   4.5e-93  310.9   1.6   1   1   1.4e-96   6.4e-93  310.4   1.1     1   264     1   254     1   254 0.97 Thiolase, N-terminal domain
Thiolase_C           PF02803.13   123 seq972_BIOID50657    -            387   1.6e-49  166.3   0.3   1   1   9.3e-53   4.2e-49  164.9   0.2     1   123   261   386   261   386 0.98 Thiolase, C-terminal domain
ketoacyl-synt        PF00109.21   255 seq972_BIOID50657    -            387   3.5e-05   23.3   1.0   1   1   7.6e-09   3.5e-05   23.3   0.7   169   217    83   131    76   145 0.85 Beta-ketoacyl synthase, N-terminal domain
PsiE                 PF06146.7     69 seq973_BIOID50657    -            136   1.8e-16   59.9   5.7   1   1   1.3e-20   1.8e-16   59.9   3.9     5    69    62   123    58   123 0.95 Phosphate-starvation-inducible E
DUF2623              PF11115.3     95 seq974_BIOID50657    -             95     2e-54  181.4   1.9   1   1   1.6e-58   2.1e-54  181.3   1.3     1    95     1    95     1    95 0.99 Protein of unknown function (DUF2623)
YajC                 PF02699.10    83 seq975_BIOID50657    -            110   3.5e-28   96.9   0.4   1   1   3.3e-32   4.5e-28   96.6   0.3     2    83    20   102    19   102 0.96 Preprotein translocase subunit
Transket_pyr         PF02779.19   178 seq976_BIOID50657    -            914   3.8e-61  205.5   0.0   1   1   1.4e-64   9.5e-61  204.2   0.0     2   176   568   761   567   763 0.98 Transketolase, pyrimidine binding domain
E1_dh                PF00676.15   300 seq976_BIOID50657    -            914   1.6e-48  164.8   0.0   1   1   3.2e-52   2.2e-48  164.4   0.0     2   294   182   499   181   505 0.88 Dehydrogenase E1 component
Ecotin               PF03974.8    128 seq977_BIOID50657    -            169     3e-52  175.5   0.1   1   1   2.7e-56   3.7e-52  175.2   0.1     2   128    35   160    34   160 0.97 Ecotin
Methyltransf_5       PF01795.14   310 seq978_BIOID50657    -            313  3.1e-124  414.1   0.0   1   1  2.6e-128  3.6e-124  413.9   0.0     2   309     5   310     4   311 0.97 MraW methylase family
DUF1049              PF06305.6     68 seq979_BIOID50657    -            102   1.3e-25   88.5   0.7   1   1   9.6e-30   1.3e-25   88.5   0.5     1    66    22    87    22    89 0.97 Protein of unknown function (DUF1049)
Glycos_transf_1      PF00534.15   172 seq983_BIOID50657    -            363   1.1e-40  138.7   0.4   1   1   5.8e-44     2e-40  137.9   0.3    16   171   190   339   177   340 0.95 Glycosyl transferases group 1
Glyco_trans_1_4      PF13692.1    135 seq983_BIOID50657    -            363   5.3e-17   62.1   0.0   1   1   4.5e-20   1.5e-16   60.6   0.0    13   134   200   325   191   326 0.86 Glycosyl transferases group 1
Glyco_trans_4_2      PF13477.1    139 seq983_BIOID50657    -            363   3.5e-15   55.9   2.3   1   1   2.8e-18   9.7e-15   54.5   0.2    10   125    17   136     2   150 0.77 Glycosyl transferase 4-like
Glyco_trans_4_4      PF13579.1    160 seq983_BIOID50657    -            363   2.7e-09   37.2   0.0   1   1   9.9e-13   3.4e-09   36.9   0.0    37   159    51   171    14   172 0.79 Glycosyl transferase 4-like domain
Fer4_11              PF13247.1     99 seq984_BIOID50657    -            222   3.4e-26   90.9  15.3   1   1   3.7e-29   5.7e-26   90.1   7.3     2    98    84   180    83   181 0.95 4Fe-4S dicluster domain
Fer4_7               PF12838.2     52 seq984_BIOID50657    -            222   1.4e-14   54.1  27.6   1   2   1.1e-09   1.7e-06   28.1   7.5     1    52    45   108    45   108 0.66 4Fe-4S dicluster domain
Fer4_7               PF12838.2     52 seq984_BIOID50657    -            222   1.4e-14   54.1  27.6   2   2     2e-10   3.1e-07   30.5   6.3     1    52   123   175   123   175 0.87 4Fe-4S dicluster domain
Fer4_9               PF13187.1     55 seq984_BIOID50657    -            222   5.6e-12   45.6  27.5   1   1   3.2e-10   4.8e-07   29.8   6.7     2    54   124   175   123   176 0.96 4Fe-4S dicluster domain
Fer4                 PF00037.22    24 seq984_BIOID50657    -            222   2.8e-10   39.2  35.7   1   1   8.9e-08   0.00014   21.2   1.4     3    22   119   138   117   140 0.86 4Fe-4S binding domain
Fer4_10              PF13237.1     52 seq984_BIOID50657    -            222   2.9e-09   36.4  29.6   1   1   4.2e-09   6.4e-06   25.7   6.4     2    52   117   172   116   172 0.88 4Fe-4S dicluster domain
Fer4_4               PF12800.2     17 seq984_BIOID50657    -            222   2.6e-05   24.0  36.5   1   3   0.00016      0.24   11.7   2.0     2    15    44    57    43    65 0.92 4Fe-4S binding domain
Fer4_4               PF12800.2     17 seq984_BIOID50657    -            222   2.6e-05   24.0  36.5   2   3   0.00049      0.75   10.1   2.9     2    17    90   107    89   107 0.88 4Fe-4S binding domain
Fer4_4               PF12800.2     17 seq984_BIOID50657    -            222   2.6e-05   24.0  36.5   3   3   1.3e-05      0.02   15.0   2.4     3    17   123   137   120   137 0.90 4Fe-4S binding domain
HD_4                 PF13328.1    153 seq986_BIOID50657    -            702   6.5e-54  181.6   1.2   1   1   2.4e-57   6.5e-54  181.6   0.8     2   152    27   175    26   176 0.97 HD domain
RelA_SpoT            PF04607.12   116 seq986_BIOID50657    -            702   1.1e-36  125.2   0.5   1   1   1.1e-39   3.1e-36  123.7   0.0     1   115   235   345   235   346 0.98 Region found in RelA / SpoT proteins
TGS                  PF02824.16    60 seq986_BIOID50657    -            702   6.8e-22   76.9   0.0   1   1   6.1e-25   1.7e-21   75.7   0.0     1    60   388   447   388   447 0.99 TGS domain
ACT_4                PF13291.1     80 seq986_BIOID50657    -            702   2.2e-18   66.2   2.5   1   1   2.1e-21   5.7e-18   64.9   1.0     2    80   622   699   621   699 0.97 ACT domain
HD                   PF01966.17   122 seq986_BIOID50657    -            702   1.3e-13   50.9   1.9   1   1   1.7e-16   4.7e-13   49.0   0.3     1   122    45   144    45   144 0.81 HD domain
CinA                 PF02464.12   155 seq987_BIOID50657    -            166   1.1e-61  206.7   2.5   1   1     9e-66   1.2e-61  206.5   1.7     3   153     9   160     7   162 0.98 Competence-damaged protein
PhoQ_Sensor          PF08918.5    180 seq988_BIOID50657    -            486   1.7e-90  301.2   0.4   1   1   3.7e-94   1.7e-90  301.2   0.3     1   180    10   190    10   190 0.99 PhoQ Sensor
HATPase_c            PF02518.21   111 seq988_BIOID50657    -            486     8e-17   60.8   0.1   1   1   3.1e-20   1.4e-16   60.0   0.0     3   106   376   474   374   478 0.92 Histidine kinase-, DNA gyrase B-, and HSP90-like ATPase
HAMP                 PF00672.20    70 seq988_BIOID50657    -            486   7.4e-07   29.1   0.3   1   1   1.6e-10   7.4e-07   29.1   0.2     2    68   196   261   195   263 0.85 HAMP domain
FAD-oxidase_C        PF02913.14   249 seq989_BIOID50657    -            499   3.1e-65  219.8   0.0   1   1   6.3e-69   4.3e-65  219.3   0.0     1   248   230   470   230   471 0.99 FAD linked oxidases, C-terminal domain
FAD_binding_4        PF01565.18   139 seq989_BIOID50657    -            499   1.7e-35  121.3   0.9   1   1   5.5e-39   3.7e-35  120.2   0.1     1   139    56   195    56   195 0.98 FAD binding domain
Esterase             PF00756.15   251 seq990_BIOID50657    -            400   6.4e-47  159.9   0.0   1   1   9.4e-51   6.4e-47  159.9   0.0     1   251   172   391   172   391 0.98 Putative esterase
DUF3327              PF11806.3    122 seq990_BIOID50657    -            400     6e-37  126.5   0.5   1   1   8.8e-41     6e-37  126.5   0.3     3   121    29   155    21   156 0.97 Domain of unknown function (DUF3327)
Glyco_transf_28      PF03033.15   139 seq991_BIOID50657    -            355   7.1e-38  129.3   1.5   1   1   7.3e-41   2.5e-37  127.6   0.3     2   138     9   145     8   146 0.98 Glycosyltransferase family 28 N-terminal domain
Glyco_tran_28_C      PF04101.11   167 seq991_BIOID50657    -            355     2e-35  121.8   0.0   1   1   8.3e-39   2.8e-35  121.3   0.0     2   166   185   344   184   345 0.92 Glycosyltransferase family 28 C-terminal domain
Glyco_trans_1_3      PF13528.1    318 seq991_BIOID50657    -            355   7.4e-12   44.9   0.0   1   1   3.3e-15   1.1e-11   44.3   0.0     6   315    10   319     6   321 0.81 Glycosyl transferase family 1
HSP70                PF00012.15   602 seq993_BIOID50657    -            566  1.4e-137  459.0   0.0   1   2   1.2e-19   1.6e-15   55.9   0.0     1    72     2    74     2    78 0.96 Hsp70 protein
HSP70                PF00012.15   602 seq993_BIOID50657    -            566  1.4e-137  459.0   0.0   2   2  2.6e-124  3.6e-120  401.5   0.0   108   516    82   492    74   563 0.90 Hsp70 protein
SNase                PF00565.12   108 seq994_BIOID50657    -            153     3e-27   94.8   0.1   1   1   2.8e-31   3.8e-27   94.5   0.1     1   108    44   140    44   140 0.98 Staphylococcal nuclease homologue
MazG                 PF03819.12    74 seq995_BIOID50657    -            263   1.2e-37  127.5   4.2   1   2   1.3e-31   9.1e-28   95.9   0.0     1    74    27   100    27   100 0.99 MazG nucleotide pyrophosphohydrolase domain
MazG                 PF03819.12    74 seq995_BIOID50657    -            263   1.2e-37  127.5   4.2   2   2     2e-11   1.3e-07   31.2   0.9     8    70   167   227   160   230 0.83 MazG nucleotide pyrophosphohydrolase domain
Lactamase_B_2        PF12706.2    194 seq996_BIOID50657    -            305   1.2e-27   96.5   0.0   1   1   3.4e-31   2.3e-27   95.6   0.0     3   193    35   270    34   271 0.82 Beta-lactamase superfamily domain
Lactamase_B          PF00753.22   194 seq996_BIOID50657    -            305   1.6e-14   53.9   0.2   1   1   1.7e-16   1.1e-12   47.8   0.1     3   124    16   138    14   148 0.88 Metallo-beta-lactamase superfamily
Hydrolase_like       PF13242.1     75 seq999_BIOID50657    -            190   5.3e-13   48.3   0.1   1   1   2.4e-16   8.2e-13   47.7   0.1     1    75   108   179   108   179 0.90 HAD-hyrolase-like
Hydrolase            PF00702.21   204 seq999_BIOID50657    -            190   2.5e-08   34.5   0.0   1   1   1.6e-11   5.6e-08   33.4   0.0   122   203    32   147    10   148 0.86 haloacid dehalogenase-like hydrolase
PNK3P                PF08645.6    158 seq999_BIOID50657    -            190   3.7e-08   32.8   0.0   1   1   2.2e-11   7.5e-08   31.8   0.0    21   126    23   137     7   149 0.80 Polynucleotide kinase 3 phosphatase
Phage_portal_2       PF05136.8    355 seq1002_BIOID50657   -            540  1.7e-107  358.9   0.2   1   1  1.5e-111    2e-107  358.6   0.1     1   355    36   408    36   408 0.98 Phage portal protein, lambda family
Ribosomal_L34        PF00468.12    44 seq1003_BIOID50657   -             46   5.1e-25   86.7  10.1   1   1   4.1e-29   5.5e-25   86.6   7.0     1    44     1    44     1    44 0.99 Ribosomal protein L34
Abi                  PF02517.11    92 seq1004_BIOID50657   -            142   3.3e-15   55.8   8.1   1   1   4.2e-19   5.8e-15   55.1   5.6     4    91    39   130    35   131 0.91 CAAX protease self-immunity
HATPase_c            PF02518.21   111 seq1008_BIOID50657   -            608   2.2e-24   85.1   0.0   1   1   2.1e-27   4.1e-24   84.3   0.0     2   109   496   599   495   601 0.96 Histidine kinase-, DNA gyrase B-, and HSP90-like ATPase
PAS                  PF00989.19   113 seq1008_BIOID50657   -            608   3.5e-22   78.2   0.4   1   1   4.7e-25   9.2e-22   76.8   0.0     4   112   265   369   262   370 0.97 PAS fold
HisKA                PF00512.20    68 seq1008_BIOID50657   -            608   2.4e-17   62.5   0.4   1   1   6.5e-20   1.3e-16   60.2   0.1     2    65   389   450   388   453 0.96 His Kinase A (phospho-acceptor) domain
PAS_9                PF13426.1    104 seq1008_BIOID50657   -            608   3.5e-15   56.1   0.0   1   1   7.4e-18   1.5e-14   54.1   0.0     2   103   273   371   272   372 0.96 PAS domain
PAS_4                PF08448.5    110 seq1008_BIOID50657   -            608   2.1e-11   43.7   0.2   1   1   5.8e-14   1.1e-10   41.3   0.0     2   110   269   375   268   375 0.89 PAS fold
HAMP                 PF00672.20    70 seq1008_BIOID50657   -            608   1.2e-06   28.5   1.3   1   1   2.4e-09   4.7e-06   26.5   0.9     2    70   193   259   192   259 0.88 HAMP domain
PAS_8                PF13188.1     64 seq1008_BIOID50657   -            608   8.6e-06   25.3   0.0   1   1   1.8e-08   3.5e-05   23.3   0.0     6    47   267   312   261   328 0.78 PAS domain
GFO_IDH_MocA         PF01408.17   120 seq1009_BIOID50657   -            351   7.4e-32  110.2   0.1   1   1     5e-35   1.7e-31  109.1   0.0     1   118    10   128    10   130 0.97 Oxidoreductase family, NAD-binding Rossmann fold
GFO_IDH_MocA_C       PF02894.12   115 seq1009_BIOID50657   -            351   5.8e-12   45.3   0.0   1   1   3.6e-15   1.2e-11   44.2   0.0     1   112   142   250   142   253 0.93 Oxidoreductase family, C-terminal alpha/beta domain
SpoU_methylase       PF00588.14   142 seq1011_BIOID50657   -            157   4.4e-34  117.2   0.0   1   1   3.6e-38   4.9e-34  117.1   0.0     1   142     1   142     1   142 0.95 SpoU rRNA Methylase family
5_nucleotid_C        PF02872.13   156 seq1013_BIOID50657   -            517   1.4e-37  128.9   0.2   1   1   1.2e-40   5.2e-37  127.0   0.0     1   154   330   476   330   478 0.92 5'-nucleotidase, C-terminal domain
Metallophos          PF00149.23   201 seq1013_BIOID50657   -            517   2.2e-14   53.2   0.3   1   1   9.7e-18   4.4e-14   52.2   0.2     2   200    27   254    26   255 0.92 Calcineurin-like phosphoesterase
PGA_cap              PF09587.5    250 seq1013_BIOID50657   -            517   2.6e-07   30.1   0.1   1   1   1.1e-10   5.2e-07   29.1   0.0    60   237    88   265    55   270 0.70 Bacterial capsule synthesis protein PGA_cap
TPR_7                PF13176.1     36 seq1014_BIOID50657   -            389     1e-13   49.8  11.5   1   1   1.8e-05     0.025   14.2   0.0     1    27    71    97    71   106 0.82 Tetratricopeptide repeat
TPR_2                PF07719.12    34 seq1014_BIOID50657   -            389   1.8e-12   46.0   7.2   1   1   1.4e-05     0.019   14.7   0.0     5    32   218   245   214   247 0.88 Tetratricopeptide repeat
Apc3                 PF12895.2     84 seq1014_BIOID50657   -            389   7.3e-10   38.7   1.4   1   1   1.3e-09   1.8e-06   27.8   0.1     4    83   156   239   153   240 0.89 Anaphase-promoting complex, cyclosome, subunit 3
TPR_1                PF00515.23    34 seq1014_BIOID50657   -            389   4.6e-09   35.3   2.5   1   1   2.6e-05     0.035   13.5   0.0     7    32   220   245   214   247 0.89 Tetratricopeptide repeat
TPR_8                PF13181.1     34 seq1014_BIOID50657   -            389   1.4e-07   30.6   1.1   1   1   1.7e-05     0.024   14.3   0.0     5    29   218   242   214   246 0.89 Tetratricopeptide repeat
HTH_31               PF13560.1     64 seq1015_BIOID50657   -             96   6.8e-11   42.0   0.0   1   1   7.9e-14   3.6e-10   39.7   0.0     4    46    35    76    34    93 0.82 Helix-turn-helix domain
HTH_3                PF01381.17    55 seq1015_BIOID50657   -             96   3.2e-09   36.3   0.1   1   1     2e-12   9.2e-09   34.9   0.0     1    38    37    74    37    85 0.96 Helix-turn-helix
HTH_19               PF12844.2     64 seq1015_BIOID50657   -             96     2e-08   34.0   0.0   1   1   2.1e-11   9.4e-08   31.8   0.0     3    55    36    87    36    95 0.83 Helix-turn-helix domain
Molybdopterin        PF00384.17   432 seq1016_BIOID50657   -           1247  4.7e-196  651.5   0.0   1   1  8.7e-200  5.9e-196  651.2   0.0     1   432   108   833   108   833 1.00 Molybdopterin oxidoreductase
Molydop_binding      PF01568.16   109 seq1016_BIOID50657   -           1247   1.7e-23   82.4   0.1   1   1     2e-26   1.3e-22   79.5   0.0     1   105  1087  1202  1087  1206 0.95 Molydopterin dinucleotide binding domain
H2TH                 PF06831.9     93 seq1018_BIOID50657   -            263   3.1e-18   65.1   0.0   1   1   1.2e-21   5.7e-18   64.3   0.0     1    77   126   205   126   216 0.85 Formamidopyrimidine-DNA glycosylase H2TH domain
Fapy_DNA_glyco       PF01149.19   116 seq1018_BIOID50657   -            263   9.2e-15   54.9   0.0   1   1   3.4e-18   1.5e-14   54.1   0.0     1   106     2   104     2   111 0.89 Formamidopyrimidine-DNA glycosylase N-terminal domain
zf-FPG_IleRS         PF06827.9     30 seq1018_BIOID50657   -            263   7.4e-08   31.7   4.0   1   1   2.9e-11   1.3e-07   30.9   2.8     1    29   235   263   235   263 0.98 Zinc finger found in FPG and IleRS
MFS_1                PF07690.11   354 seq1019_BIOID50657   -            397     2e-13   49.7  42.7   1   1   1.4e-17     2e-13   49.7  29.6     2   345    20   350    19   359 0.71 Major Facilitator Superfamily
PTS_EIIC             PF02378.13   321 seq1020_BIOID50657   -            648     5e-71  239.0  33.0   1   1   1.1e-74     5e-71  239.0  22.9     2   321    12   300    11   300 0.94 Phosphotransferase system, EIIC
PTS_EIIA_1           PF00358.15   133 seq1020_BIOID50657   -            648   1.6e-52  176.4   0.6   1   1   5.5e-56   2.5e-52  175.8   0.4     4   131   499   626   496   628 0.98 phosphoenolpyruvate-dependent sugar phosphotransferase system, EIIA 1
PTS_EIIB             PF00367.15    35 seq1020_BIOID50657   -            648   2.9e-12   45.4   1.1   1   1   1.2e-15   5.7e-12   44.5   0.8     1    35   393   427   393   427 0.97 phosphotransferase system, EIIB
SecD-TM1             PF13721.1    101 seq1021_BIOID50657   -            604   9.9e-31  105.8   4.8   1   1   7.9e-33   2.7e-29  101.2   0.2    11   101     1    92     1    92 0.95 SecD export protein N-terminal TM region
SecD_SecF            PF02355.11   189 seq1021_BIOID50657   -            604   7.4e-16   57.7  10.3   1   1   3.9e-19   1.3e-15   56.9   7.1    14   184   423   591   416   595 0.90 Protein export membrane protein
MMPL                 PF03176.10   333 seq1021_BIOID50657   -            604   1.7e-08   33.4  12.2   1   1   4.9e-12   1.7e-08   33.4   8.5   180   299   470   590   447   601 0.81 MMPL family
Sec_GG               PF07549.9     29 seq1021_BIOID50657   -            604   3.7e-08   32.1   0.0   1   1   2.9e-11     1e-07   30.8   0.0     1    27   101   130   101   132 0.86 SecD/SecF GG Motif
Pili_assembly_N      PF00345.15   122 seq1024_BIOID50657   -            231   9.2e-42  141.5   0.0   1   1   1.9e-45   1.3e-41  141.0   0.0     1   121    26   145    26   146 0.92 Gram-negative pili assembly chaperone, N-terminal domain
Pili_assembly_C      PF02753.12    68 seq1024_BIOID50657   -            231   1.5e-18   66.2   1.1   1   1   1.1e-21   7.4e-18   64.0   0.7     1    66   165   225   165   227 0.96 Gram-negative pili assembly chaperone, C-terminal domain
ArsC                 PF03960.10   110 seq1025_BIOID50657   -            119   8.5e-34  115.8   0.1   1   1   1.4e-37   9.5e-34  115.6   0.1     1   110     8   117     8   117 0.99 ArsC family
Ribonuclease_P       PF00825.13   111 seq1026_BIOID50657   -            108   2.9e-29  101.0   0.3   1   1   2.3e-33   3.2e-29  100.9   0.2     9   109     3   100     1   102 0.97 Ribonuclease P
Oxidored_q6          PF01058.17   131 seq1027_BIOID50657   -            372   1.6e-32  111.7   1.4   1   1   1.7e-36   2.3e-32  111.2   0.5     1   130    59   204    59   205 0.96 NADH ubiquinone oxidoreductase, 20 Kd subunit
DUF150               PF02576.12   141 seq1028_BIOID50657   -            150     3e-47  159.6   0.0   1   1   2.5e-51   3.4e-47  159.4   0.0     2   141    12   146    11   146 0.96 Uncharacterised BCR, YhbC family COG0779
MalM                 PF07148.7    136 seq1034_BIOID50657   -            309   2.3e-50  169.4   0.1   1   1   2.5e-54   3.4e-50  168.9   0.0     2   136    78   213    77   213 0.98 Maltose operon periplasmic protein precursor (MalM)
Lactamase_B_2        PF12706.2    194 seq1037_BIOID50657   -            356   2.6e-24   85.7   0.4   1   1   4.8e-28   3.3e-24   85.3   0.3     2   194    59   284    58   284 0.79 Beta-lactamase superfamily domain
Lactamase_B_3        PF13483.1    163 seq1037_BIOID50657   -            356   2.4e-16   59.7   0.1   1   1   4.9e-20   3.4e-16   59.2   0.0     4   163    44   283    42   283 0.85 Beta-lactamase superfamily domain
GTP_EFTU             PF00009.22   188 seq1039_BIOID50657   -            607     1e-56  191.2   0.0   1   1   7.2e-60     2e-56  190.3   0.0     2   187     4   195     3   196 0.96 Elongation factor Tu GTP binding domain
EFG_C                PF00679.19    89 seq1039_BIOID50657   -            607   1.9e-21   75.6   0.0   1   1   1.6e-24   4.3e-21   74.4   0.0     3    83   397   477   395   483 0.96 Elongation factor G C-terminus
GTP_EFTU_D2          PF03144.20    74 seq1039_BIOID50657   -            607   7.4e-10   38.6   3.2   1   1   8.1e-13   2.2e-09   37.1   2.2     1    74   219   289   219   289 0.94 Elongation factor Tu domain 2
MMR_HSR1             PF01926.18   114 seq1039_BIOID50657   -            607   1.3e-05   25.0   0.2   1   1   1.5e-08   4.1e-05   23.4   0.0     2   113     8   128     7   129 0.55 50S ribosome-binding GTPase
ADH_N                PF08240.7    109 seq1040_BIOID50657   -            336   6.2e-32  109.4   0.4   1   1   2.8e-35   1.3e-31  108.5   0.3     1   107    29   134    29   136 0.98 Alcohol dehydrogenase GroES-like domain
ADH_zinc_N           PF00107.21   130 seq1040_BIOID50657   -            336   5.1e-13   48.5   0.1   1   1   2.8e-16   1.3e-12   47.2   0.1     2   130   177   296   176   296 0.91 Zinc-binding dehydrogenase
ThiF                 PF00899.16   136 seq1040_BIOID50657   -            336   4.7e-05   23.1   0.8   1   1     2e-08   9.2e-05   22.1   0.1     4    36   168   200   165   204 0.93 ThiF family
RuvC                 PF02075.12   149 seq1041_BIOID50657   -            173   1.2e-66  223.0   0.5   1   1     1e-70   1.4e-66  222.7   0.3     1   149     4   150     4   150 1.00 Crossover junction endodeoxyribonuclease RuvC
ABC_tran             PF00005.22   118 seq1042_BIOID50657   -            234   2.1e-25   89.2   0.0   1   1   1.4e-28   9.7e-25   87.1   0.0     1   118    43   167    43   167 0.85 ABC transporter
AAA_21               PF13304.1    303 seq1042_BIOID50657   -            234   1.2e-13   51.6   0.1   1   1   3.3e-11   2.3e-07   30.9   0.0   227   302   129   202   101   203 0.83 AAA domain
DUF21                PF01595.15   183 seq1043_BIOID50657   -            199   1.6e-43  148.0   2.3   1   1   1.4e-47   1.9e-43  147.7   1.6     3   177     5   192     3   197 0.97 Domain of unknown function DUF21
Acetyltransf_4       PF13420.1    155 seq1044_BIOID50657   -            172   1.4e-21   76.9   0.0   1   1   8.2e-25   1.6e-21   76.7   0.0     1   152     3   154     3   157 0.91 Acetyltransferase (GNAT) domain
Acetyltransf_1       PF00583.19    83 seq1044_BIOID50657   -            172   9.1e-18   63.9   0.0   1   1   8.2e-21   1.6e-17   63.1   0.0     2    82    57   136    56   137 0.95 Acetyltransferase (GNAT) family
Acetyltransf_3       PF13302.1    142 seq1044_BIOID50657   -            172   1.2e-11   44.9   0.0   1   1   7.3e-15   1.4e-11   44.7   0.0     4   142     3   137     1   137 0.82 Acetyltransferase (GNAT) domain
Acetyltransf_10      PF13673.1    117 seq1044_BIOID50657   -            172     4e-09   36.4   0.1   1   1   2.7e-12   5.2e-09   36.1   0.0     1   117    10   136    10   136 0.72 Acetyltransferase (GNAT) domain
Acetyltransf_7       PF13508.1     79 seq1044_BIOID50657   -            172   5.4e-09   35.9   0.0   1   1   4.2e-12   8.1e-09   35.4   0.0     5    78    53   137    49   138 0.75 Acetyltransferase (GNAT) domain
FR47                 PF08445.5     86 seq1044_BIOID50657   -            172   4.9e-09   35.6   0.0   1   1   4.5e-12   8.7e-09   34.9   0.0    26    80    84   139    79   144 0.91 FR47-like protein
Acetyltransf_9       PF13527.1    128 seq1044_BIOID50657   -            172   3.4e-06   26.8   0.1   1   1   5.2e-09     1e-05   25.2   0.0     2   109     3   115     2   122 0.89 Acetyltransferase (GNAT) domain
YscW                 PF09619.5    106 seq1046_BIOID50657   -            190     8e-42  141.1   0.6   1   1   8.2e-46   1.1e-41  140.6   0.4     1   106    41   152    41   152 0.99 Type III secretion system lipoprotein chaperone (YscW)
DUF2531              PF10748.4    133 seq1047_BIOID50657   -            134     3e-64  214.0   2.0   1   1   2.4e-68   3.3e-64  213.9   1.4     2   133     3   134     2   134 0.99 Protein of unknown function (DUF2531)
TatD_DNase           PF01026.16   255 seq1049_BIOID50657   -            259   1.8e-67  227.1   0.0   1   1   1.5e-71     2e-67  226.9   0.0     1   255     6   257     6   257 0.98 TatD related DNase
Glyco_hydro_2_C      PF02836.12   298 seq1050_BIOID50657   -            603  5.9e-105  350.3   0.1   1   1  3.9e-108  1.8e-104  348.7   0.0     1   297   274   592   274   593 0.98 Glycosyl hydrolases family 2, TIM barrel domain
Glyco_hydro_2_N      PF02837.13   167 seq1050_BIOID50657   -            603   1.7e-47  160.9   1.1   1   1   6.3e-51   2.9e-47  160.2   0.7     2   167    10   180     9   180 0.96 Glycosyl hydrolases family 2, sugar binding domain
Glyco_hydro_2        PF00703.16   110 seq1050_BIOID50657   -            603   2.8e-08   34.0   0.1   1   1   1.6e-11   7.3e-08   32.7   0.0     3   110   184   272   182   272 0.86 Glycosyl hydrolases family 2
HATPase_c            PF02518.21   111 seq1051_BIOID50657   -            552   5.5e-20   71.0   0.0   1   1   2.7e-23   9.1e-20   70.3   0.0     2   110   429   539   428   540 0.96 Histidine kinase-, DNA gyrase B-, and HSP90-like ATPase
PAS_8                PF13188.1     64 seq1051_BIOID50657   -            552   2.7e-06   26.8   0.0   1   1   3.9e-09   1.3e-05   24.7   0.0     2    49   223   276   222   292 0.73 PAS domain
PAS                  PF00989.19   113 seq1051_BIOID50657   -            552   1.1e-05   25.0   0.0   1   1   9.7e-09   3.3e-05   23.5   0.0     4    64   225   285   222   294 0.88 PAS fold
RecA                 PF00154.16   323 seq1052_BIOID50657   -            358    1e-173  576.7   2.4   1   1  3.5e-177  1.2e-173  576.5   1.7     1   320    14   332    14   335 0.99 recA bacterial DNA recombination protein
KaiC                 PF06745.8    226 seq1052_BIOID50657   -            358     3e-10   39.4   0.2   1   1   3.4e-12   1.2e-08   34.2   0.2     2   173    47   223    46   280 0.68 KaiC
Rad51                PF08423.6    261 seq1052_BIOID50657   -            358   1.3e-09   37.2   0.2   1   1   7.1e-13   2.4e-09   36.3   0.1    19   227    40   233    24   274 0.76 Rad51
AAA_25               PF13481.1    194 seq1052_BIOID50657   -            358   3.3e-08   33.0   0.3   1   1   2.6e-11     9e-08   31.6   0.2    13   174    44   183    33   195 0.74 AAA domain
DGOK                 PF05035.7    287 seq1053_BIOID50657   -            334   5.7e-87  290.9   0.0   1   1   4.8e-91   6.6e-87  290.7   0.0     1   287    11   318    11   318 0.94 2-keto-3-deoxy-galactonokinase
Ni_hydr_CYTB         PF01292.15   182 seq1059_BIOID50657   -            261   2.1e-28   98.8  10.5   1   1   3.1e-32   2.1e-28   98.8   7.3     2   182    69   257    68   257 0.90 Prokaryotic cytochrome b561
Cytochrom_B_N        PF00033.14   188 seq1059_BIOID50657   -            261     1e-27   96.6  12.6   1   1   1.5e-31     1e-27   96.6   8.7     2   188    67   257    66   257 0.89 Cytochrome b(N-terminal)/b6/petB
DUF2575              PF10837.3     71 seq1060_BIOID50657   -             72   9.3e-47  156.8   2.2   1   1   7.5e-51     1e-46  156.7   1.5     1    71     2    72     2    72 1.00 Protein of unknown function (DUF2575)
TPP_enzyme_N         PF02776.13   172 seq1062_BIOID50657   -            593   5.6e-54  182.0   2.8   1   1   4.3e-56     2e-52  177.0   0.9     1   170     4   173     4   175 0.98 Thiamine pyrophosphate enzyme, N-terminal TPP binding domain
TPP_enzyme_C         PF02775.16   153 seq1062_BIOID50657   -            593   6.3e-36  123.1   0.2   1   1   1.5e-37     7e-34  116.5   0.0     2   153   393   553   392   553 0.96 Thiamine pyrophosphate enzyme, C-terminal TPP binding domain
TPP_enzyme_M         PF00205.17   137 seq1062_BIOID50657   -            593   2.5e-35  121.1   0.1   1   1   1.3e-38   6.1e-35  119.8   0.0     1   136   193   328   193   329 0.94 Thiamine pyrophosphate enzyme, central domain
RNase_T              PF00929.19   164 seq1063_BIOID50657   -            246   6.2e-40  137.0   0.3   1   1   9.7e-44   1.3e-39  135.9   0.1     1   164    12   178    12   178 0.93 Exonuclease
Glyco_hydro_1        PF00232.13   455 seq1065_BIOID50657   -            479  3.1e-129  431.0   2.2   1   1  2.6e-133  3.5e-129  430.8   1.5     5   454     4   476     1   477 0.92 Glycosyl hydrolase family 1
NUDIX                PF00293.23   135 seq1066_BIOID50657   -            209   3.3e-14   52.5   0.2   1   1   3.5e-18   4.7e-14   52.0   0.1     4   127    59   187    56   198 0.87 NUDIX domain
Pili_assembly_C      PF02753.12    68 seq1068_BIOID50657   -            113   4.1e-18   64.8   0.8   1   1   7.9e-22   5.4e-18   64.4   0.5     1    66    48   107    48   109 0.95 Gram-negative pili assembly chaperone, C-terminal domain
Pili_assembly_N      PF00345.15   122 seq1068_BIOID50657   -            113   2.8e-05   23.7   0.0   1   1   7.8e-09   5.3e-05   22.8   0.0    98   121     5    28     1    29 0.84 Gram-negative pili assembly chaperone, N-terminal domain
SIS                  PF01380.17   131 seq1069_BIOID50657   -            298   3.3e-08   33.0   0.0   1   1   4.9e-12   3.3e-08   33.0   0.0    52   128   130   208   126   211 0.95 SIS domain
SIS_2                PF13580.1    138 seq1069_BIOID50657   -            298   7.6e-07   28.8   1.1   1   1   3.2e-10   2.2e-06   27.3   0.1    20   136    47   164    39   166 0.84 SIS domain
BPD_transp_1         PF00528.17   185 seq1070_BIOID50657   -            354   2.5e-26   92.2  16.2   1   1   1.8e-30   2.5e-26   92.2  11.2     1   176   163   324   163   332 0.91 Binding-protein-dependent transport system inner membrane component
GyrI-like            PF06445.10   155 seq1072_BIOID50657   -            157   2.4e-31  108.7   0.2   1   1   1.9e-35   2.6e-31  108.6   0.2     1   155     1   153     1   153 0.99 GyrI-like small molecule binding domain
Secretin             PF00263.16   165 seq1073_BIOID50657   -            412   2.4e-45  153.7   0.2   1   1   1.1e-48   5.1e-45  152.6   0.2     1   164   250   409   250   410 0.93 Bacterial type II and III secretion system protein
Secretin_N           PF03958.12    82 seq1073_BIOID50657   -            412   6.1e-11   42.2   0.3   1   1   7.3e-14   3.3e-10   39.8   0.0     2    81   120   179   119   180 0.95 Bacterial type II/III secretion system short domain
STN                  PF07660.9     52 seq1073_BIOID50657   -            412   5.5e-08   32.1   0.2   1   1   2.4e-09   1.1e-05   24.7   0.0     2    47    47    89    46    91 0.89 Secretin and TonB N terminus short domain
Xan_ur_permease      PF00860.15   389 seq1074_BIOID50657   -            449   1.1e-88  297.2  48.4   1   1   1.1e-92   1.4e-88  296.8  33.6     1   388    26   409    26   410 0.99 Permease family
NusA_N               PF08529.6    122 seq1075_BIOID50657   -            495   1.2e-42  144.5   7.5   1   1   5.9e-46   2.7e-42  143.5   5.2     1   121     4   124     4   125 0.99 NusA N-terminal domain
KH_5                 PF13184.1     69 seq1075_BIOID50657   -            495   3.3e-28   97.1   1.4   1   1   1.8e-30   8.3e-27   92.6   0.1     1    67   230   296   230   298 0.98 NusA-like KH domain
S1                   PF00575.18    74 seq1075_BIOID50657   -            495     1e-11   44.6   0.4   1   1   8.9e-15     4e-11   42.7   0.0     2    72   132   196   131   198 0.96 S1 RNA binding domain
SulA                 PF03846.9    119 seq1076_BIOID50657   -            169   2.2e-63  211.1   4.5   1   1   2.2e-67     3e-63  210.7   3.1     2   118     3   119     2   120 0.99 Cell division inhibitor SulA
FtsL                 PF04999.8     97 seq1077_BIOID50657   -            121   1.3e-33  114.4   0.1   1   1   1.1e-37   1.5e-33  114.2   0.1     3    96    26   119    24   120 0.97 Cell division protein FtsL
60KD_IMP             PF02096.15   196 seq1079_BIOID50657   -            548   3.4e-67  225.7  14.3   1   1   2.5e-71   3.4e-67  225.7   9.9     1   193   352   533   352   536 0.94 60Kd inner membrane protein
CopD                 PF05425.8    105 seq1081_BIOID50657   -            290   9.8e-22   77.0  10.9   1   1   7.2e-26   9.8e-22   77.0   7.6     2   105   185   284   184   284 0.93 Copper resistance protein D
FAD_syn              PF06574.7    158 seq1082_BIOID50657   -            313   2.2e-57  193.0   0.0   1   1   4.4e-61     3e-57  192.5   0.0     2   158    12   168    11   168 0.98 FAD synthetase
Flavokinase          PF01687.12   125 seq1082_BIOID50657   -            313   6.1e-40  135.8   0.0   1   1   1.4e-43   9.4e-40  135.2   0.0     1   124   184   307   184   308 0.97 Riboflavin kinase
Trp_repressor        PF01371.14    88 seq1084_BIOID50657   -            108   6.2e-31  106.0   0.0   1   1   5.3e-35   7.3e-31  105.8   0.0     1    86    17   102    17   104 0.98 Trp repressor protein
Ribosomal_L13        PF00572.13   128 seq1085_BIOID50657   -            142   4.3e-55  185.0   0.3   1   1   3.6e-59   4.9e-55  184.9   0.2     1   127    15   141    15   142 0.99 Ribosomal protein L13
DUF2492              PF10678.4     78 seq1086_BIOID50657   -             79   4.2e-35  119.5   0.1   1   1   3.4e-39   4.6e-35  119.4   0.1     1    78     1    78     1    78 0.99 Protein of unknown function (DUF2492)
DAO                  PF01266.19   358 seq1087_BIOID50657   -            422   2.4e-62  210.7   0.0   1   1   2.1e-66   2.9e-62  210.5   0.0     1   356     3   390     3   392 0.86 FAD dependent oxidoreductase
DUF606               PF04657.8    138 seq1089_BIOID50657   -            149   1.1e-21   77.2  22.6   1   1   8.9e-26   1.2e-21   77.1  15.6     2   138     6   143     5   143 0.95 Protein of unknown function, DUF606
Arg_repressor_C      PF02863.13    70 seq1090_BIOID50657   -            184     2e-17   62.2   0.0   1   1   4.5e-21   3.1e-17   61.6   0.0     2    69   109   176   108   177 0.96 Arginine repressor, C-terminal domain
Arg_repressor        PF01316.16    70 seq1090_BIOID50657   -            184   3.6e-14   51.9   1.0   1   1   9.9e-18   6.8e-14   51.0   0.7     8    66    38    97    31    99 0.91 Arginine repressor, DNA binding domain
Sugar_tr             PF00083.19   451 seq1094_BIOID50657   -            440   1.1e-35  123.0  34.2   1   2     1e-31     7e-28   97.2   5.6     2   203    23   232    22   236 0.89 Sugar (and other) transporter
Sugar_tr             PF00083.19   451 seq1094_BIOID50657   -            440   1.1e-35  123.0  34.2   2   2     2e-12   1.4e-08   33.6  11.9   242   443   240   439   226   440 0.70 Sugar (and other) transporter
MFS_1                PF07690.11   354 seq1094_BIOID50657   -            440   2.1e-29  102.3  60.5   1   2   4.8e-21   3.3e-17   62.1  18.9     2   239    28   275    27   287 0.71 Major Facilitator Superfamily
MFS_1                PF07690.11   354 seq1094_BIOID50657   -            440   2.1e-29  102.3  60.5   2   2   6.4e-16   4.4e-12   45.3  19.1    27   176   283   435   271   440 0.81 Major Facilitator Superfamily
LigT_PEase           PF02834.11    87 seq1095_BIOID50657   -            176   2.5e-24   84.9   0.4   1   2   3.1e-17   2.1e-13   49.9   0.1     1    87    11    89    11    89 0.92 LigT like Phosphoesterase
LigT_PEase           PF02834.11    87 seq1095_BIOID50657   -            176   2.5e-24   84.9   0.4   2   2   1.1e-11   7.3e-08   32.1   0.0     4    87    92   166    90   166 0.74 LigT like Phosphoesterase
2_5_RNA_ligase2      PF13563.1    153 seq1095_BIOID50657   -            176   7.3e-11   41.8   0.0   1   1   1.2e-14   8.3e-11   41.7   0.0     2   121    14   135    13   162 0.88 2'-5' RNA ligase superfamily
Transaldolase        PF00923.14   287 seq1098_BIOID50657   -            316  1.8e-102  342.2   0.0   1   1  1.5e-106    2e-102  342.0   0.0     1   285    13   310    13   312 0.94 Transaldolase
Fic                  PF02661.13    97 seq1102_BIOID50657   -            431   1.3e-22   80.1   0.0   1   1   2.6e-26   3.6e-22   78.7   0.0     1    97   177   282   177   282 0.96 Fic/DOC family
Voltage_CLC          PF00654.15   355 seq1103_BIOID50657   -            418   3.2e-19   69.0  36.6   1   1   2.3e-23   3.2e-19   69.0  25.4    34   317    93   365    64   397 0.79 Voltage gated chloride channel
Usher                PF00577.15   552 seq1104_BIOID50657   -            876  3.7e-219  728.9  24.0   1   1  9.9e-223  4.5e-219  728.6  16.6     1   552   209   789   209   789 0.99 Type VII secretion system (T7SS), usher protein
PapC_N               PF13954.1    146 seq1104_BIOID50657   -            876   4.5e-48  162.4   0.0   1   1   1.7e-51   7.6e-48  161.6   0.0     2   146    49   195    48   195 0.99 PapC N-terminal domain
PapC_C               PF13953.1     68 seq1104_BIOID50657   -            876   1.3e-21   75.8   0.1   1   1   8.7e-25     4e-21   74.3   0.1     2    67   800   863   799   864 0.93 PapC C-terminal domain
Glycos_transf_2      PF00535.21   169 seq1107_BIOID50657   -            262   8.2e-20   71.0   1.2   1   1   9.5e-24   1.3e-19   70.4   0.8     2   166     6   165     5   168 0.93 Glycosyl transferase family 2
CorC_HlyC            PF03471.12    81 seq1108_BIOID50657   -            232   8.4e-24   83.0   0.1   1   1   2.7e-27   1.8e-23   82.0   0.0     2    80   132   210   131   211 0.94 Transporter associated domain
CBS                  PF00571.23    57 seq1108_BIOID50657   -            232   9.8e-12   44.2   0.4   1   2   1.3e-07   0.00086   18.8   0.0     8    56     6    55     1    56 0.79 CBS domain
CBS                  PF00571.23    57 seq1108_BIOID50657   -            232   9.8e-12   44.2   0.4   2   2   6.7e-09   4.6e-05   22.9   0.0     9    55    71   117    65   119 0.91 CBS domain
Globin               PF00042.17   108 seq1109_BIOID50657   -            396   3.6e-15   56.1   0.0   1   1   1.6e-18   7.4e-15   55.0   0.0     2   107     7   102     6   103 0.96 Globin
NAD_binding_1        PF00175.16   109 seq1109_BIOID50657   -            396   5.3e-14   52.6   0.0   1   1   2.1e-17   9.7e-14   51.7   0.0     1   108   264   372   264   373 0.81 Oxidoreductase NAD-binding domain
FAD_binding_6        PF00970.19    99 seq1109_BIOID50657   -            396     1e-13   51.1   0.0   1   1   4.7e-17   2.1e-13   50.0   0.0     2    97   155   252   154   254 0.90 Oxidoreductase FAD-binding domain
CTP_synth_N          PF06418.9    276 seq1110_BIOID50657   -            545  1.9e-130  433.8   0.0   1   1  8.6e-134    3e-130  433.1   0.0     1   276     3   276     3   276 0.98 CTP synthase N-terminus
GATase               PF00117.23   192 seq1110_BIOID50657   -            545   5.2e-52  175.9   0.0   1   1   2.7e-55   9.2e-52  175.1   0.0     2   192   301   535   300   535 0.90 Glutamine amidotransferase class-I
Peptidase_C26        PF07722.8    217 seq1110_BIOID50657   -            545     1e-10   41.2   0.7   1   1   1.7e-13   5.9e-10   38.8   0.1    99   217   365   517   359   517 0.80 Peptidase C26
CbiA                 PF01656.18   195 seq1110_BIOID50657   -            545   1.4e-05   24.5   0.0   1   1   9.4e-09   3.2e-05   23.3   0.0     8   109    14   148     7   178 0.73 CobQ/CobB/MinD/ParA nucleotide binding domain
PEP_mutase           PF13714.1    238 seq1111_BIOID50657   -            296   1.3e-53  181.5   3.8   1   1   2.2e-57   1.5e-53  181.3   2.7     1   234    10   251    10   255 0.91 Phosphoenolpyruvate phosphomutase
ICL                  PF00463.16   526 seq1111_BIOID50657   -            296   3.6e-16   58.3   3.5   1   1   5.6e-20   3.8e-16   58.2   1.4   150   254    80   182    70   203 0.86 Isocitrate lyase family
Exo_endo_phos        PF03372.18   251 seq1112_BIOID50657   -            253     1e-25   90.9   0.7   1   1     9e-30   1.2e-25   90.7   0.5     2   251    14   244    13   244 0.78 Endonuclease/Exonuclease/phosphatase family
Usher                PF00577.15   552 seq1113_BIOID50657   -            805  9.6e-192  638.4  31.3   1   1  1.9e-195  1.3e-191  638.0  21.7     1   535   213   778   213   792 0.98 Type VII secretion system (T7SS), usher protein
PapC_N               PF13954.1    146 seq1113_BIOID50657   -            805   7.3e-41  139.0   0.0   1   1   2.1e-44   1.4e-40  138.0   0.0     1   146    42   196    42   196 0.95 PapC N-terminal domain
Mur_ligase_M         PF08245.7    189 seq1115_BIOID50657   -            491   4.7e-28   98.4   0.0   1   1   1.6e-31   7.1e-28   97.8   0.0     1   189   124   304   124   304 0.89 Mur ligase middle domain
Mur_ligase           PF01225.20    83 seq1115_BIOID50657   -            491   6.4e-25   86.9   0.1   1   1   3.3e-28   1.5e-24   85.7   0.1     1    82    21   119    21   120 0.97 Mur ligase family, catalytic domain
Mur_ligase_C         PF02875.16    91 seq1115_BIOID50657   -            491   4.3e-20   71.4   0.0   1   1   3.1e-23   1.4e-19   69.7   0.0     4    89   327   418   324   420 0.85 Mur ligase family, glutamate ligase domain
5_nucleotid_C        PF02872.13   156 seq1116_BIOID50657   -            550   7.7e-33  113.5   0.5   1   1   2.6e-36   1.8e-32  112.3   0.3     1   155   363   510   363   511 0.95 5'-nucleotidase, C-terminal domain
Metallophos          PF00149.23   201 seq1116_BIOID50657   -            550     5e-18   65.1   0.1   1   1     1e-21   7.1e-18   64.6   0.1     1   198    34   253    34   256 0.94 Calcineurin-like phosphoesterase
ADH_N                PF08240.7    109 seq1117_BIOID50657   -            336   5.7e-31  106.3   7.9   1   1   1.3e-34   5.7e-31  106.3   5.5     2   109    25   131    24   131 0.97 Alcohol dehydrogenase GroES-like domain
ADH_zinc_N           PF00107.21   130 seq1117_BIOID50657   -            336   5.9e-28   96.9   1.7   1   1   2.3e-31     1e-27   96.1   1.1     1   129   172   298   172   299 0.97 Zinc-binding dehydrogenase
ADH_zinc_N_2         PF13602.1    127 seq1117_BIOID50657   -            336   4.6e-08   33.8   1.7   1   1   1.8e-11   8.4e-08   33.0   1.2     1   127   205   332   205   332 0.78 Zinc-binding dehydrogenase
tRNA-synt_2          PF00152.15   335 seq1119_BIOID50657   -            505   1.5e-98  329.5   1.0   1   1  4.3e-102     2e-98  329.1   0.7     1   334   162   502   162   503 0.90 tRNA synthetases class II (D, K and N)
tRNA_anti            PF01336.20    76 seq1119_BIOID50657   -            505   1.2e-15   56.9   0.0   1   1   4.7e-19   2.1e-15   56.1   0.0     1    76    68   146    68   146 0.98 OB-fold nucleic acid binding domain
TonB_dep_Rec         PF00593.19   276 seq1122_BIOID50657   -            729   4.1e-31  108.8  22.3   1   1     6e-35   4.1e-31  108.8  15.5     1   275   493   727   493   728 0.87 TonB dependent receptor
Plug                 PF07715.10   108 seq1122_BIOID50657   -            729     6e-14   52.1   0.4   1   1   8.8e-18     6e-14   52.1   0.3     2   106    75   175    74   177 0.93 TonB-dependent Receptor Plug Domain
MbtH                 PF03621.8     54 seq1123_BIOID50657   -             72   4.1e-22   77.1   0.7   1   1   3.6e-26     5e-22   76.9   0.5     1    53     1    54     1    55 0.96 MbtH-like protein
Sel1                 PF08238.7     39 seq1124_BIOID50657   -            229     3e-18   65.7  15.4   1   4     2e-07    0.0027   18.1   0.4     2    39    36    66    35    66 0.82 Sel1 repeat
Sel1                 PF08238.7     39 seq1124_BIOID50657   -            229     3e-18   65.7  15.4   2   4    0.0012        17    6.1   0.0     3    39    69   101    67   101 0.69 Sel1 repeat
Sel1                 PF08238.7     39 seq1124_BIOID50657   -            229     3e-18   65.7  15.4   3   4   9.1e-10   1.2e-05   25.6   0.0     2    34   143   172   142   174 0.92 Sel1 repeat
Sel1                 PF08238.7     39 seq1124_BIOID50657   -            229     3e-18   65.7  15.4   4   4   4.8e-08   0.00066   20.1   0.1     4    38   182   215   179   216 0.85 Sel1 repeat
Transaldolase        PF00923.14   287 seq1125_BIOID50657   -            317  2.4e-104  348.3   0.3   1   1    2e-108  2.7e-104  348.2   0.2     1   287    14   313    14   313 0.95 Transaldolase
Glyco_hydro_65m      PF03632.10   370 seq1126_BIOID50657   -            755  6.2e-128  426.4   0.1   1   1  1.8e-131  8.2e-128  426.0   0.0     2   370   299   677   298   677 0.97 Glycosyl hydrolase family 65 central catalytic domain
Glyco_hydro_65N      PF03636.10   255 seq1126_BIOID50657   -            755   4.3e-61  206.3   0.0   1   1   1.4e-64   6.2e-61  205.8   0.0     1   255     6   241     6   241 0.96 Glycosyl hydrolase family 65, N-terminal domain
Glyco_hydro_65C      PF03633.10    54 seq1126_BIOID50657   -            755   1.6e-13   50.4   0.0   1   1   1.1e-16   4.9e-13   48.8   0.0     1    50   681   727   681   731 0.95 Glycosyl hydrolase family 65, C-terminal domain
Bac_DNA_binding      PF00216.16    90 seq1127_BIOID50657   -             90   2.5e-34  117.0   0.1   1   1   2.1e-38   2.8e-34  116.8   0.1     1    90     1    90     1    90 1.00 Bacterial DNA-binding protein
Capsule_synth        PF05159.9    269 seq1129_BIOID50657   -            419   1.3e-82  277.2   0.1   1   1   1.1e-86   1.5e-82  276.9   0.1     1   269    82   389    82   389 0.98 Capsule polysaccharide biosynthesis protein
LysR_substrate       PF03466.15   209 seq1131_BIOID50657   -            354   1.3e-33  115.7   0.0   1   1   2.7e-37   1.9e-33  115.2   0.0     6   208   148   352   143   353 0.97 LysR substrate binding domain
HTH_1                PF00126.22    60 seq1131_BIOID50657   -            354   6.2e-19   67.3   2.6   1   1   1.9e-22   1.3e-18   66.3   1.8     1    60    60   119    60   119 0.94 Bacterial regulatory helix-turn-helix protein, lysR family
Autotransporter      PF03797.14   265 seq1132_BIOID50657   -            234   1.1e-08   34.6   3.3   1   1   1.3e-12   1.8e-08   33.9   2.3   125   259    91   217    88   225 0.85 Autotransporter beta-domain
DUF1249              PF06853.7    121 seq1133_BIOID50657   -            140   6.9e-46  154.6   0.2   1   1   5.8e-50     8e-46  154.4   0.1     2   118    21   136    20   139 0.97 Protein of unknown function (DUF1249)
Ribosomal_S9         PF00380.14   121 seq1134_BIOID50657   -            130   1.4e-47  160.8   2.1   1   1   1.1e-51   1.5e-47  160.6   1.5     1   121    10   130    10   130 1.00 Ribosomal protein S9/S16
Aldolase_II          PF00596.16   183 seq1139_BIOID50657   -            215   1.7e-49  167.8   0.9   1   1   1.5e-53     2e-49  167.6   0.6     1   183     8   182     8   182 0.94 Class II Aldolase and Adducin N-terminal domain
DUF4102              PF13356.1     89 seq1140_BIOID50657   -            383   2.3e-29  100.9   0.1   1   1     6e-33   4.1e-29  100.1   0.1     1    88    29   115    29   116 0.97 Domain of unknown function (DUF4102)
Phage_integrase      PF00589.17   173 seq1140_BIOID50657   -            383   1.2e-21   77.0   0.0   1   1   4.9e-25   3.4e-21   75.5   0.0     2   145   230   382   229   383 0.96 Phage integrase family
CedA                 PF10729.4     80 seq1141_BIOID50657   -             87   7.9e-54  179.0   0.8   1   1   6.7e-58   9.1e-54  178.8   0.6     1    80     8    87     8    87 0.99 Cell division activator CedA
FUSC                 PF04632.7    650 seq1144_BIOID50657   -            352   1.3e-16   60.1   2.0   1   1   2.3e-20   1.5e-16   59.8   1.4     3   281    21   313    19   348 0.81 Fusaric acid resistance protein family
FUSC_2               PF13515.1    128 seq1144_BIOID50657   -            352   2.8e-13   49.7  12.8   1   1   6.3e-17   4.3e-13   49.1   8.8     2   128    33   158    28   158 0.83 Fusaric acid resistance protein-like
LysR_substrate       PF03466.15   209 seq1145_BIOID50657   -            317   1.9e-44  151.1   0.0   1   1   3.6e-48   2.5e-44  150.8   0.0     4   205    91   291    88   295 0.97 LysR substrate binding domain
HTH_1                PF00126.22    60 seq1145_BIOID50657   -            317   1.4e-20   72.6   0.2   1   1   4.8e-24   3.3e-20   71.4   0.1     2    60     6    64     5    64 0.97 Bacterial regulatory helix-turn-helix protein, lysR family
Fer4_11              PF13247.1     99 seq1146_BIOID50657   -            328   6.6e-29   99.6  14.6   1   1   4.2e-32   7.2e-29   99.4   7.0     3    99   105   207   103   207 0.91 4Fe-4S dicluster domain
Fer4_7               PF12838.2     52 seq1146_BIOID50657   -            328   2.9e-15   56.2  19.8   1   2   1.2e-10     2e-07   31.1   2.6     2    52    47   128    46   128 0.63 4Fe-4S dicluster domain
Fer4_7               PF12838.2     52 seq1146_BIOID50657   -            328   2.9e-15   56.2  19.8   2   2   3.2e-10   5.4e-07   29.7   5.9     2    52   145   201   144   201 0.86 4Fe-4S dicluster domain
Fer4_9               PF13187.1     55 seq1146_BIOID50657   -            328     5e-14   52.2  26.4   1   1   1.3e-11   2.3e-08   34.0   6.3     2    54   145   201   144   202 0.94 4Fe-4S dicluster domain
Fer4                 PF00037.22    24 seq1146_BIOID50657   -            328   1.3e-09   37.1  37.7   1   1   3.6e-09   6.1e-06   25.5   2.4     2    23   139   160   138   161 0.91 4Fe-4S binding domain
Fer4_3               PF12798.2     15 seq1146_BIOID50657   -            328   9.9e-07   28.7  43.7   1   3    0.0004      0.68   10.5   4.5     1    15   112   128   112   128 0.95 4Fe-4S binding domain
Fer4_3               PF12798.2     15 seq1146_BIOID50657   -            328   9.9e-07   28.7  43.7   2   3     9e-05      0.15   12.5   3.6     1    14   145   158   145   159 0.95 4Fe-4S binding domain
Fer4_3               PF12798.2     15 seq1146_BIOID50657   -            328   9.9e-07   28.7  43.7   3   3     3e-06    0.0052   17.1   1.7     1    15   174   201   174   201 0.96 4Fe-4S binding domain
AMP-binding          PF00501.23   418 seq1147_BIOID50657   -           1293  2.1e-116  388.6   0.0   1   1    1e-119  2.8e-116  388.1   0.0     1   417   482   886   482   887 0.96 AMP-binding enzyme
Condensation         PF00668.15   301 seq1147_BIOID50657   -           1293   1.2e-60  204.7   0.0   1   1   6.5e-64   1.8e-60  204.2   0.0     2   300     2   300     1   301 0.91 Condensation domain
Thioesterase         PF00975.15   229 seq1147_BIOID50657   -           1293   4.8e-46  157.7   0.6   1   1   5.5e-47   1.5e-43  149.5   0.1     2   221  1067  1283  1066  1291 0.95 Thioesterase domain
PP-binding           PF00550.20    67 seq1147_BIOID50657   -           1293   8.5e-11   41.8   0.1   1   1     1e-13   2.7e-10   40.2   0.1     3    65   980  1040   978  1042 0.90 Phosphopantetheine attachment site
Abhydrolase_6        PF12697.2    228 seq1147_BIOID50657   -           1293   7.3e-06   25.9   0.3   1   1   2.7e-09   7.3e-06   25.9   0.2     2   107  1069  1201  1068  1273 0.65 Alpha/beta hydrolase family
Chor_lyase           PF04345.8    168 seq1149_BIOID50657   -            165     4e-31  107.5   0.0   1   1   3.5e-35   4.8e-31  107.3   0.0    11   163    16   165    10   165 0.90 Chorismate lyase
Sugar_tr             PF00083.19   451 seq1151_BIOID50657   -            477   3.8e-30  104.7  35.1   1   1   1.1e-33   4.9e-30  104.3  24.3    50   432    72   452    33   463 0.82 Sugar (and other) transporter
MFS_1                PF07690.11   354 seq1151_BIOID50657   -            477   1.4e-24   86.4  39.0   1   1   3.1e-28   1.4e-24   86.4  27.0     4   307    41   377    37   388 0.80 Major Facilitator Superfamily
MFS_2                PF13347.1    427 seq1151_BIOID50657   -            477   4.9e-14   51.4  25.3   1   1   1.6e-12   7.2e-09   34.4   5.7   222   352    24   159    12   167 0.79 MFS/sugar transport protein
FAD_binding_4        PF01565.18   139 seq1152_BIOID50657   -            350     1e-17   63.7   0.0   1   1   1.4e-21   1.9e-17   62.9   0.0    16   138    14   136     4   137 0.91 FAD binding domain
RHH_1                PF01402.16    39 seq1153_BIOID50657   -             81   7.7e-11   41.2   0.5   1   1   5.7e-15   7.7e-11   41.2   0.4     2    39    15    52    14    52 0.96 Ribbon-helix-helix protein, copG family
OMPdecase            PF00215.19   226 seq1154_BIOID50657   -            265   9.3e-55  185.3   0.0   1   1   7.9e-59   1.1e-54  185.1   0.0     1   226    35   257    35   257 0.96 Orotidine 5'-phosphate decarboxylase / HUMPS family
Cupin_4              PF08007.7    319 seq1155_BIOID50657   -            376  1.2e-104  349.9   0.0   1   1    1e-108  1.4e-104  349.7   0.0     2   319    13   313    12   313 0.98 Cupin superfamily protein
oligo_HPY            PF08352.7     64 seq1156_BIOID50657   -            337   2.1e-21   75.9   0.1   1   1   8.3e-25   3.8e-21   75.0   0.1     1    64   248   312   248   312 0.99 Oligopeptide/dipeptide transporter, C-terminal region
ABC_tran             PF00005.22   118 seq1156_BIOID50657   -            337   1.1e-18   67.5   0.0   1   1   4.1e-22   1.9e-18   66.8   0.0    15   118    80   197    65   197 0.85 ABC transporter
AAA_21               PF13304.1    303 seq1156_BIOID50657   -            337   3.2e-11   43.6   0.2   1   1   7.2e-14   3.3e-10   40.3   0.0   227   300   159   230    84   233 0.82 AAA domain
Pyr_redox_2          PF07992.9    200 seq1157_BIOID50657   -            466   5.3e-32  111.2   0.0   1   1   5.4e-35   1.1e-31  110.2   0.0     1   198     8   315     8   317 0.89 Pyridine nucleotide-disulphide oxidoreductase
Pyr_redox_dim        PF02852.17   110 seq1157_BIOID50657   -            466   4.3e-30  103.8   0.8   1   1   5.4e-33   1.1e-29  102.5   0.5     1   109   346   457   346   458 0.97 Pyridine nucleotide-disulphide oxidoreductase, dimerisation domain
Pyr_redox            PF00070.22    80 seq1157_BIOID50657   -            466   1.7e-18   66.6   1.7   1   1   4.2e-19   8.3e-16   58.0   0.0     1    76   178   251   178   258 0.94 Pyridine nucleotide-disulphide oxidoreductase
Pyr_redox_3          PF13738.1    203 seq1157_BIOID50657   -            466   3.6e-08   33.5   0.0   1   1   1.7e-10   3.2e-07   30.4   0.0     1   176    10   185    10   212 0.71 Pyridine nucleotide-disulphide oxidoreductase
FAD_binding_2        PF00890.19   421 seq1157_BIOID50657   -            466   6.7e-06   25.0   3.4   1   1   3.2e-08   6.2e-05   21.9   1.5     1    40     8    48     8    51 0.96 FAD binding domain
Thi4                 PF01946.12   230 seq1157_BIOID50657   -            466   1.5e-05   24.1   0.4   1   1   3.4e-08   6.6e-05   21.9   0.2    17    61     6    50     2    64 0.89 Thi4 family
SfsA                 PF03749.8    216 seq1158_BIOID50657   -            234   8.7e-83  276.9   0.0   1   1   7.2e-87   9.8e-83  276.7   0.0     1   213    13   228    13   231 0.98 Sugar fermentation stimulation protein
DeoRC                PF00455.17   162 seq1159_BIOID50657   -            251   3.8e-38  130.5   0.0   1   1   1.1e-41   4.8e-38  130.2   0.0     2   161    75   231    74   232 0.97 DeoR C terminal sensor domain
HTH_DeoR             PF08220.7     57 seq1159_BIOID50657   -            251   5.9e-21   73.6   0.6   1   1   4.2e-24   1.9e-20   72.0   0.1     1    57     6    62     6    62 0.98 DeoR-like helix-turn-helix domain
HTH_11               PF08279.7     55 seq1159_BIOID50657   -            251   1.2e-05   24.7   0.4   1   1   6.5e-09     3e-05   23.4   0.0     5    49    10    52     6    55 0.81 HTH domain
S-methyl_trans       PF02574.11   305 seq1160_BIOID50657   -           1227  4.8e-105  351.0   0.1   1   1  3.3e-108  8.9e-105  350.2   0.1     1   304    16   326    16   327 0.98 Homocysteine S-methyltransferase
Met_synt_B12         PF02965.12   136 seq1160_BIOID50657   -           1227   9.2e-54  180.5   0.0   1   1   8.9e-57   2.4e-53  179.2   0.0     1   136  1055  1192  1055  1192 0.99 Vitamin B12 dependent methionine synthase, activation domain
Pterin_bind          PF00809.17   210 seq1160_BIOID50657   -           1227   3.1e-48  163.8   0.6   1   1   3.6e-51   9.7e-48  162.1   0.4     1   210   356   568   356   568 0.98 Pterin binding enzyme
B12-binding_2        PF02607.12    79 seq1160_BIOID50657   -           1227     5e-21   74.4   0.0   1   1   6.4e-24   1.8e-20   72.6   0.0     4    79   659   734   657   734 0.96 B12 binding domain
B12-binding          PF02310.14   121 seq1160_BIOID50657   -           1227   6.1e-20   71.1   0.2   1   1   1.8e-22     5e-19   68.2   0.1     2    94   748   840   747   851 0.93 B12 binding domain
Aldolase             PF01081.14   196 seq1161_BIOID50657   -            209     5e-31  107.2   0.5   1   1   4.2e-35   5.7e-31  107.1   0.3     4   179     6   182     3   195 0.93 KDPG and KHG aldolase
AA_permease_2        PF13520.1    426 seq1163_BIOID50657   -            418   5.9e-32  110.6  37.7   1   1     1e-35   7.1e-32  110.3  26.1     1   401     8   400     8   418 0.77 Amino acid permease
AA_permease          PF00324.16   479 seq1163_BIOID50657   -            418   2.8e-11   42.3  34.0   1   1   5.3e-15   3.7e-11   41.9  23.6    11   443    22   414    10   418 0.71 Amino acid permease
OmpA_membrane        PF01389.12   183 seq1164_BIOID50657   -            374   3.3e-76  254.7   1.6   1   1   1.3e-79   5.9e-76  253.9   0.4     1   183    47   223    47   223 0.97 OmpA-like transmembrane domain
OMP_b-brl            PF13505.1    176 seq1164_BIOID50657   -            374   1.6e-25   89.9   5.6   1   1   6.1e-29   2.8e-25   89.1   3.9     2   176    32   219    31   219 0.82 Outer membrane protein beta-barrel domain
OmpA                 PF00691.15    97 seq1164_BIOID50657   -            374   1.9e-22   79.3   0.0   1   1   1.1e-25   5.1e-22   77.9   0.0     1    95   250   345   250   347 0.96 OmpA family
Ldr_toxin            PF13940.1     35 seq1165_BIOID50657   -             35   3.3e-25   87.4   1.7   1   1   2.6e-29   3.5e-25   87.3   1.2     1    35     1    35     1    35 1.00 Toxin Ldr, type I toxin-antitoxin system
PTS_EIIC             PF02378.13   321 seq1167_BIOID50657   -            474   2.9e-39  134.6  27.7   1   1   4.3e-43   2.9e-39  134.6  19.2     2   321   119   401   118   401 0.88 Phosphotransferase system, EIIC
PTS_EIIB             PF00367.15    35 seq1167_BIOID50657   -            474   1.8e-12   46.1   0.3   1   1     5e-16   3.4e-12   45.2   0.2     4    35    13    44    11    44 0.96 phosphotransferase system, EIIB
NicO                 PF03824.11   282 seq1168_BIOID50657   -            274   2.5e-58  197.5  20.1   1   1   6.2e-62   2.8e-58  197.3  14.0     1   280    13   273    13   274 0.92 High-affinity nickel-transport protein
DUF2910              PF11139.3    214 seq1168_BIOID50657   -            274   2.1e-08   33.4   0.2   1   1   7.7e-12   3.5e-08   32.6   0.1    34   213    53   269    21   270 0.89 Protein of unknown function (DUF2910)
DsbD_2               PF13386.1    199 seq1168_BIOID50657   -            274   3.7e-08   33.2  18.1   1   1   1.9e-11   8.9e-08   32.0   1.1   104   186   154   240   139   249 0.86 Family description
NRDD                 PF13597.1    547 seq1169_BIOID50657   -            712   4.3e-81  272.5   0.0   1   1   1.4e-83   6.2e-80  268.7   0.0     3   546   115   705   111   706 0.84 Anaerobic ribonucleoside-triphosphate reductase
Gly_radical          PF01228.16   106 seq1169_BIOID50657   -            712   4.4e-27   94.4   0.0   1   1   4.2e-30   1.9e-26   92.3   0.0     2   104   582   685   581   687 0.98 Glycine radical
ATP-cone             PF03477.11    90 seq1169_BIOID50657   -            712   5.7e-21   74.6   1.7   1   1     4e-24   1.8e-20   73.0   0.5     2    89     4    89     3    90 0.93 ATP cone domain
RecX                 PF02631.11   122 seq1170_BIOID50657   -            166   3.6e-32  111.0   0.3   1   1   6.2e-36   8.4e-32  109.8   0.0     6   117    51   162    46   166 0.94 RecX family
Rotamase_2           PF13145.1    121 seq1172_BIOID50657   -            623   6.1e-34  117.1  23.6   1   1   2.2e-27   5.1e-24   85.1   0.1     1   121   247   369   247   369 0.92 PPIC-type PPIASE domain
SurA_N_3             PF13624.1    154 seq1172_BIOID50657   -            623   6.8e-32  110.4   1.1   1   1     3e-35   6.8e-32  110.4   0.8     1   153     1   165     1   166 0.86 SurA N-terminal domain
Rotamase_3           PF13616.1    117 seq1172_BIOID50657   -            623   2.2e-15   56.7   0.3   1   1   9.8e-19   2.2e-15   56.7   0.2    12   115   265   355   212   357 0.87 PPIC-type PPIASE domain
Rotamase             PF00639.16    95 seq1172_BIOID50657   -            623   6.9e-14   52.2   8.6   1   1   7.2e-17   1.6e-13   51.0   0.1    13    95   275   355   258   355 0.92 PPIC-type PPIASE domain
SurA_N_2             PF13623.1    145 seq1172_BIOID50657   -            623   1.5e-08   34.5   0.3   1   1   6.7e-12   1.5e-08   34.5   0.2     9   140    12   137     3   142 0.83 SurA N-terminal domain
Peptidase_S49        PF01343.13   154 seq1173_BIOID50657   -            501   7.6e-47  158.8   0.7   1   1   9.8e-51   1.3e-46  158.0   0.5     2   153   145   295   144   296 0.97 Peptidase family S49
DUF2511              PF10709.4     87 seq1176_BIOID50657   -            113   6.9e-36  122.3   0.0   1   1   5.9e-40   8.1e-36  122.1   0.0     1    87    26   113    26   113 0.99 Protein of unknown function (DUF2511)
Sel1                 PF08238.7     39 seq1177_BIOID50657   -            647   1.8e-60  199.9  36.5   1   8   4.5e-11   3.1e-07   30.7   0.1     2    38   325   358   324   359 0.90 Sel1 repeat
Sel1                 PF08238.7     39 seq1177_BIOID50657   -            647   1.8e-60  199.9  36.5   2   8   8.2e-12   5.6e-08   33.0   0.1     2    39   361   395   360   395 0.94 Sel1 repeat
Sel1                 PF08238.7     39 seq1177_BIOID50657   -            647   1.8e-60  199.9  36.5   3   8   7.2e-09   4.9e-05   23.7   0.1     2    39   397   431   396   431 0.86 Sel1 repeat
Sel1                 PF08238.7     39 seq1177_BIOID50657   -            647   1.8e-60  199.9  36.5   4   8   2.3e-13   1.6e-09   37.9   0.2     3    39   434   467   433   467 0.96 Sel1 repeat
Sel1                 PF08238.7     39 seq1177_BIOID50657   -            647   1.8e-60  199.9  36.5   5   8   6.1e-10   4.2e-06   27.1   0.1     2    38   469   502   468   503 0.90 Sel1 repeat
Sel1                 PF08238.7     39 seq1177_BIOID50657   -            647   1.8e-60  199.9  36.5   6   8   1.4e-07   0.00098   19.5   0.2     2    38   508   541   507   541 0.91 Sel1 repeat
Sel1                 PF08238.7     39 seq1177_BIOID50657   -            647   1.8e-60  199.9  36.5   7   8     2e-11   1.4e-07   31.8   0.8     2    38   544   578   543   579 0.95 Sel1 repeat
Sel1                 PF08238.7     39 seq1177_BIOID50657   -            647   1.8e-60  199.9  36.5   8   8     2e-06     0.014   15.9   0.0     2    37   581   613   580   615 0.90 Sel1 repeat
DUF1428              PF07237.6    103 seq1179_BIOID50657   -            117   1.3e-49  166.2   2.0   1   1     1e-53   1.4e-49  166.1   1.4     1   103     2   104     2   104 0.99 Protein of unknown function (DUF1428)
Metallophos          PF00149.23   201 seq1180_BIOID50657   -            275     1e-14   54.3   1.3   1   1   2.7e-18   1.8e-14   53.5   0.9     2   200    16   206    15   207 0.88 Calcineurin-like phosphoesterase
Metallophos_2        PF12850.2    156 seq1180_BIOID50657   -            275   3.2e-12   46.4   0.0   1   1   7.3e-16     5e-12   45.8   0.0     2   139    16   225    15   239 0.69 Calcineurin-like phosphoesterase superfamily domain
5_nucleotid_C        PF02872.13   156 seq1182_BIOID50657   -            541   7.3e-36  123.3   0.1   1   1   3.5e-39   1.6e-35  122.2   0.1     2   155   354   500   353   501 0.92 5'-nucleotidase, C-terminal domain
Metallophos          PF00149.23   201 seq1182_BIOID50657   -            541   2.4e-14   53.1   3.6   1   1     1e-17   4.5e-14   52.2   2.5     2   200    29   277    28   278 0.85 Calcineurin-like phosphoesterase
PGA_cap              PF09587.5    250 seq1182_BIOID50657   -            541   2.4e-06   26.9   0.0   1   1   9.2e-10   4.2e-06   26.1   0.0    51   228    80   278    52   291 0.65 Bacterial capsule synthesis protein PGA_cap
RuvA_N               PF01330.16    61 seq1183_BIOID50657   -            203   1.4e-24   85.4   0.4   1   1   7.7e-28   3.5e-24   84.2   0.1     1    61     1    62     1    62 1.00 RuvA N terminal domain
RuvA_C               PF07499.8     47 seq1183_BIOID50657   -            203   1.4e-15   57.0   2.0   1   1     3e-19   1.4e-15   57.0   1.4     1    45   158   201   158   203 0.95 RuvA, C-terminal domain
OpuAC                PF04069.7    257 seq1184_BIOID50657   -            346   6.8e-57  192.6   3.5   1   1   6.1e-61   8.3e-57  192.3   2.4     2   256    46   328    45   329 0.94 Substrate binding domain of ABC-type glycine betaine transport system
Flagellin_N          PF00669.15   139 seq1185_BIOID50657   -            595   1.3e-42  144.7  18.7   1   1     3e-46   1.3e-42  144.7  13.0     1   137     5   141     5   143 0.99 Bacterial flagellin N-terminal helical region
Flagellin_C          PF00700.16    86 seq1185_BIOID50657   -            595   9.6e-30  102.4   7.9   1   1   2.1e-33   9.6e-30  102.4   5.5     2    86   509   593   508   593 0.98 Bacterial flagellin C-terminal helical region
FliC                 PF12445.3    129 seq1185_BIOID50657   -            595   1.2e-24   86.7  62.2   1   1   6.1e-28   2.8e-24   85.5  23.6     3   129   333   499   331   499 0.93 Flagellin protein
Glycos_transf_2      PF00535.21   169 seq1186_BIOID50657   -            289     2e-26   92.5   2.1   1   1   5.8e-30   2.6e-26   92.1   1.4     1   134     5   138     5   202 0.86 Glycosyl transferase family 2
Glyco_tranf_2_2      PF10111.4    281 seq1186_BIOID50657   -            289   7.1e-14   51.4   3.2   1   1   2.4e-17   1.1e-13   50.7   2.2     1   134     5   127     5   206 0.69 Glycosyltransferase like family 2
Glyco_tranf_2_3      PF13641.1    230 seq1186_BIOID50657   -            289   3.1e-07   30.3   0.0   1   1   5.3e-10   2.4e-06   27.4   0.0     4   112     5   107     3   217 0.78 Glycosyltransferase like family 2
tRNA-synt_1          PF00133.17   601 seq1187_BIOID50657   -            938  2.3e-233  775.4   0.0   1   1  1.4e-236  2.8e-233  775.2   0.0     2   601    28   641    27   641 0.98 tRNA synthetases class I (I, L, M and V)
Anticodon_1          PF08264.8    153 seq1187_BIOID50657   -            938   4.6e-29  101.0   0.0   1   1   4.2e-32   8.2e-29  100.2   0.0     1   152   685   841   685   842 0.89 Anticodon-binding domain of tRNA
tRNA-synt_1g         PF09334.6    391 seq1187_BIOID50657   -            938   1.5e-20   73.1   0.3   1   2   1.9e-13   3.6e-10   38.9   0.0     8    69    58   119    55   245 0.68 tRNA synthetases class I (M)
tRNA-synt_1g         PF09334.6    391 seq1187_BIOID50657   -            938   1.5e-20   73.1   0.3   2   2   2.4e-08   4.8e-05   22.0   0.0   310   356   584   631   566   650 0.81 tRNA synthetases class I (M)
zf-FPG_IleRS         PF06827.9     30 seq1187_BIOID50657   -            938   1.1e-09   37.6   3.5   1   1   5.4e-13   1.1e-09   37.6   2.4     1    29   898   926   898   927 0.96 Zinc finger found in FPG and IleRS
tRNA-synt_1e         PF01406.14   301 seq1187_BIOID50657   -            938   3.8e-08   32.7   0.0   1   1   2.2e-09   4.3e-06   25.9   0.0   227   299   575   648   549   650 0.83 tRNA synthetases class I (C) catalytic domain
tRNA-synt_1_2        PF13603.1    185 seq1187_BIOID50657   -            938   2.1e-06   27.0   0.0   1   1     2e-09   3.9e-06   26.1   0.0    13   141   225   358   219   368 0.78 Leucyl-tRNA synthetase, Domain 2
tRNA-synt_1f         PF01921.13   360 seq1187_BIOID50657   -            938   3.5e-06   25.8   0.0   1   1     6e-09   1.2e-05   24.1   0.0   241   340   562   659   545   675 0.81 tRNA synthetases class I (K)
AAA_5                PF07728.9    139 seq1189_BIOID50657   -            384   2.7e-38  130.7   0.0   1   1   3.1e-42   4.3e-38  130.0   0.0     2   139   101   242   100   242 0.98 AAA domain (dynein-related subfamily)
Glutaredoxin         PF00462.19    60 seq1190_BIOID50657   -            115     3e-18   65.4   0.0   1   1   3.6e-22   4.9e-18   64.7   0.0     1    60    17    81    17    81 0.98 Glutaredoxin
PLDc_2               PF13091.1    126 seq1192_BIOID50657   -            413   3.4e-35  120.4   0.0   1   2   3.9e-15   2.6e-11   43.2   0.0     3   112    26   154    24   165 0.78 PLD-like domain
PLDc_2               PF13091.1    126 seq1192_BIOID50657   -            413   3.4e-35  120.4   0.0   2   2     5e-25   3.4e-21   75.1   0.0     2   120   213   334   212   339 0.87 PLD-like domain
PLDc                 PF00614.17    28 seq1192_BIOID50657   -            413   2.3e-11   42.9   0.2   1   1   7.6e-12   5.2e-08   32.3   0.0     3    24   110   131   108   135 0.91 Phospholipase D Active site motif
His_Phos_1           PF00300.17   158 seq1193_BIOID50657   -            215   1.1e-38  132.6   0.1   1   1   9.7e-43   1.3e-38  132.4   0.1     1   157     3   156     3   157 0.93 Histidine phosphatase superfamily (branch 1)
AMP-binding          PF00501.23   418 seq1194_BIOID50657   -            652    4e-112  374.5   0.0   1   1  1.1e-115  4.8e-112  374.2   0.0     1   418   109   547   109   547 0.97 AMP-binding enzyme
DUF3448              PF11930.3     82 seq1194_BIOID50657   -            652   3.5e-30  103.3   0.2   1   1   1.9e-33   8.7e-30  102.1   0.1     3    81    20   101    17   102 0.96 Domain of unknown function (DUF3448)
DUF4009              PF13193.1     41 seq1194_BIOID50657   -            652   8.6e-16   56.9   0.0   1   1   3.5e-19   1.6e-15   56.1   0.0     2    41   591   634   590   634 0.95 Domain of unknown function (DUF4009)
Prismane             PF03063.15   516 seq1195_BIOID50657   -            552  1.2e-155  518.6   0.0   1   1    1e-159  1.4e-155  518.4   0.0     1   516     3   550     3   550 0.98 Prismane/CO dehydrogenase family
UbiA                 PF01040.13   257 seq1200_BIOID50657   -            290   1.1e-40  139.4  25.2   1   1   9.5e-45   1.3e-40  139.1  17.5     2   256    26   277    25   283 0.86 UbiA prenyltransferase family
EamA                 PF00892.15   126 seq1201_BIOID50657   -            295   1.8e-23   82.8  28.6   1   2   6.2e-11   8.4e-07   28.9   6.2     9   124    30   135    22   137 0.86 EamA-like transporter family
EamA                 PF00892.15   126 seq1201_BIOID50657   -            295   1.8e-23   82.8  28.6   2   2   1.7e-20   2.4e-16   59.8   8.1     2   123   159   278   158   281 0.90 EamA-like transporter family
Transketolase_N      PF00456.16   333 seq1203_BIOID50657   -            667  6.2e-169  560.9   0.0   1   1    2e-172    9e-169  560.4   0.0     2   333     3   333     2   333 1.00 Transketolase, thiamine diphosphate binding domain
Transket_pyr         PF02779.19   178 seq1203_BIOID50657   -            667   5.9e-47  159.3   0.0   1   1   2.4e-50   1.1e-46  158.4   0.0     2   176   353   523   352   525 0.97 Transketolase, pyrimidine binding domain
Transketolase_C      PF02780.15   124 seq1203_BIOID50657   -            667   1.5e-16   60.3   0.0   1   1   9.6e-20   4.4e-16   58.8   0.0     1   124   539   654   539   654 0.86 Transketolase, C-terminal domain
Sigma54_activat      PF00158.21   168 seq1206_BIOID50657   -            461   7.6e-74  246.6   0.2   1   1   4.6e-77   1.3e-73  245.9   0.1     2   167   146   311   145   312 0.99 Sigma-54 interaction domain
Response_reg         PF00072.19   112 seq1206_BIOID50657   -            461   3.4e-31  107.4   0.3   1   1   2.6e-34   7.2e-31  106.3   0.2     1   108     7   113     7   117 0.98 Response regulator receiver domain
HTH_8                PF02954.14    42 seq1206_BIOID50657   -            461   5.9e-14   51.2   2.7   1   1   4.9e-17   1.4e-13   50.0   1.9     3    42   415   454   413   454 0.96 Bacterial regulatory protein, Fis family
AAA_5                PF07728.9    139 seq1206_BIOID50657   -            461   5.4e-07   29.3   0.2   1   1   9.3e-10   2.5e-06   27.1   0.0     2   123   169   287   168   297 0.80 AAA domain (dynein-related subfamily)
AAA                  PF00004.24   132 seq1206_BIOID50657   -            461   2.8e-06   27.4   0.2   1   1   1.3e-08   3.5e-05   23.9   0.0     1   112   169   290   169   309 0.77 ATPase family associated with various cellular activities (AAA)
Radical_SAM          PF04055.16   166 seq1207_BIOID50657   -            320   1.9e-15   57.2   0.0   1   1   2.3e-19   3.1e-15   56.6   0.0     9   165    54   213    43   214 0.90 Radical SAM superfamily
ABC2_membrane_3      PF12698.2    344 seq1208_BIOID50657   -            375   1.7e-33  115.9  13.1   1   1   6.2e-37   2.1e-33  115.6   9.1    12   343    28   365    24   366 0.81 ABC-2 family transporter protein
ABC2_membrane        PF01061.19   209 seq1208_BIOID50657   -            375   6.5e-28   97.2  13.4   1   1   1.9e-31   6.5e-28   97.2   9.3    25   209   139   337   118   337 0.83 ABC-2 type transporter
ABC2_membrane_2      PF12679.2    277 seq1208_BIOID50657   -            375   1.8e-16   59.7   9.4   1   1     7e-20   2.4e-16   59.3   6.5     5   274    13   369     9   370 0.78 ABC-2 family transporter protein
ABC2_membrane_4      PF12730.2    232 seq1208_BIOID50657   -            375   8.4e-11   41.3  10.3   1   1   3.5e-14   1.2e-10   40.8   7.1     4   231    16   361    13   365 0.65 ABC-2 family transporter protein
Fe-ADH               PF00465.14   366 seq1209_BIOID50657   -            383  9.1e-116  386.3   1.1   1   1  1.5e-119    1e-115  386.1   0.8     4   366    12   375     9   375 0.95 Iron-containing alcohol dehydrogenase
Fe-ADH_2             PF13685.1    250 seq1209_BIOID50657   -            383   1.3e-19   70.4   0.3   1   1   1.6e-15   1.1e-11   44.4   0.0     2    97    14   110    13   117 0.94 Iron-containing alcohol dehydrogenase
Rhomboid             PF01694.17   146 seq1210_BIOID50657   -            625   1.9e-30  105.6  13.4   1   1   2.8e-34   1.9e-30  105.6   9.3     4   141    58   201    55   205 0.93 Rhomboid family
Lactonase            PF10282.4    344 seq1210_BIOID50657   -            625   1.1e-05   24.6   0.5   1   1   1.6e-08   0.00011   21.3   0.1   196   318   300   421   298   425 0.82 Lactonase, 7-bladed beta-propeller
SecD_SecF            PF02355.11   189 seq1212_BIOID50657   -            323   2.1e-68  229.1  10.7   1   1   4.7e-72   3.2e-68  228.5   7.4     4   188   117   301   114   302 0.97 Protein export membrane protein
Sec_GG               PF07549.9     29 seq1212_BIOID50657   -            323   1.8e-08   33.1   0.1   1   1   7.1e-12   4.9e-08   31.8   0.0     2    27    41    66    40    68 0.90 SecD/SecF GG Motif
SpoU_methylase       PF00588.14   142 seq1213_BIOID50657   -            229   4.7e-37  126.9   0.1   1   1   9.5e-41   6.5e-37  126.4   0.1     2   142    20   159    19   159 0.96 SpoU rRNA Methylase family
SpoU_methylas_C      PF12105.3     57 seq1213_BIOID50657   -            229   1.1e-25   88.8   1.7   1   1   2.2e-29   1.5e-25   88.3   0.4     1    57   163   221   163   221 0.99 SpoU, rRNA methylase, C-terminal
YcaO                 PF02624.11   332 seq1215_BIOID50657   -            589   1.2e-78  264.8   0.0   1   1   1.6e-82   2.2e-78  263.9   0.0     1   331    61   394    61   395 0.97 YcaO-like family
MltA                 PF03562.12   158 seq1216_BIOID50657   -            432   5.6e-44  149.5   0.7   1   1   5.8e-46   3.9e-42  143.5   0.5     1   158   192   324   192   324 0.96 MltA specific insert domain
3D                   PF06725.6     75 seq1216_BIOID50657   -            432   1.7e-25   88.7   0.0   1   1   5.6e-29   3.8e-25   87.5   0.0     2    75   344   421   343   421 0.93 3D domain
GST_N_3              PF13417.1     75 seq1219_BIOID50657   -            212     2e-20   72.6   0.1   1   1   1.4e-23   3.8e-20   71.7   0.0     1    75    13    87    13    87 0.98 Glutathione S-transferase, N-terminal domain
GST_N                PF02798.15    76 seq1219_BIOID50657   -            212     2e-17   62.9   0.0   1   1   4.2e-20   1.1e-16   60.5   0.0     2    76    10    81     9    81 0.95 Glutathione S-transferase, N-terminal domain
GST_N_2              PF13409.1     70 seq1219_BIOID50657   -            212   4.3e-14   52.1   0.1   1   1   3.6e-17   9.8e-14   51.0   0.0     4    69    21    81    19    82 0.93 Glutathione S-transferase, N-terminal domain
GST_C                PF00043.20    95 seq1219_BIOID50657   -            212   3.4e-11   42.8   0.0   1   1   1.8e-14     5e-11   42.3   0.0     2    95   102   194   101   194 0.94 Glutathione S-transferase, C-terminal domain
GST_C_2              PF13410.1     69 seq1219_BIOID50657   -            212   3.1e-09   36.4   0.0   1   1   2.4e-12   6.6e-09   35.4   0.0     3    53   124   174   109   189 0.85 Glutathione S-transferase, C-terminal domain
Citrate_synt         PF00285.16   356 seq1220_BIOID50657   -            200   3.5e-44  150.8   0.0   1   1   3.1e-48   4.3e-44  150.5   0.0     2   182    22   200    22   200 0.97 Citrate synthase
Response_reg         PF00072.19   112 seq1222_BIOID50657   -            226   1.2e-18   67.0   0.0   1   1   9.1e-22   6.2e-18   64.7   0.0     1   111     7   118     7   119 0.97 Response regulator receiver domain
CitT                 PF12431.3     30 seq1222_BIOID50657   -            226   5.6e-08   32.5   0.0   1   1   1.5e-11     1e-07   31.6   0.0     1    28   134   160   134   162 0.97 Transcriptional regulator
ketoacyl-synt        PF00109.21   255 seq1223_BIOID50657   -            819   1.9e-56  191.2   0.0   1   1   5.1e-60   3.5e-56  190.4   0.0     3   255    12   250    11   250 0.88 Beta-ketoacyl synthase, N-terminal domain
Ketoacyl-synt_C      PF02801.17   119 seq1223_BIOID50657   -            819   1.5e-35  121.4   0.2   1   1   5.6e-39   3.9e-35  120.1   0.2     1   118   258   375   258   376 0.98 Beta-ketoacyl synthase, C-terminal domain
Aldedh               PF00171.17   462 seq1224_BIOID50657   -            482  1.5e-174  580.6   0.2   1   1  1.2e-178  1.7e-174  580.4   0.1     1   461    19   477    19   478 0.99 Aldehyde dehydrogenase family
Cytochrom_C_asm      PF01578.15   214 seq1225_BIOID50657   -            288   5.7e-45  153.3  17.3   1   1   4.2e-49   5.7e-45  153.3  12.0     5   212    62   286    58   288 0.97 Cytochrome C assembly protein
TctC                 PF03401.9    274 seq1226_BIOID50657   -            324   4.3e-62  209.4   0.0   1   1   3.7e-66     5e-62  209.1   0.0     1   273    52   321    52   322 0.98 Tripartite tricarboxylate transporter family receptor
SieB                 PF14163.1    151 seq1227_BIOID50657   -            193     1e-27   96.4   0.1   1   1   8.9e-32   1.2e-27   96.2   0.0     2   148    23   175    22   178 0.94 Superinfection exclusion protein B
MFS_1                PF07690.11   354 seq1229_BIOID50657   -            402   1.1e-34  119.6  45.9   1   2   3.3e-24   4.5e-20   71.5  11.5    11   226    23   231    13   237 0.81 Major Facilitator Superfamily
MFS_1                PF07690.11   354 seq1229_BIOID50657   -            402   1.1e-34  119.6  45.9   2   2   1.3e-18   1.7e-14   53.2  18.7     4   176   221   388   218   400 0.81 Major Facilitator Superfamily
SKI                  PF01202.17   158 seq1231_BIOID50657   -            225   1.2e-55  187.5   0.5   1   1   5.5e-59   1.5e-55  187.2   0.3     1   157    65   222    65   223 0.99 Shikimate kinase
AAA_17               PF13207.1    121 seq1231_BIOID50657   -            225   4.8e-10   40.1   0.1   1   1   2.7e-13   7.5e-10   39.5   0.0     2   110    59   168    58   208 0.68 AAA domain
AAA_18               PF13238.1    129 seq1231_BIOID50657   -            225     3e-08   33.9   0.1   1   1   1.6e-11   4.5e-08   33.3   0.0     1   106    59   186    59   209 0.71 AAA domain
AAA_33               PF13671.1    143 seq1231_BIOID50657   -            225   1.3e-07   31.4   0.1   1   1     4e-10   1.1e-06   28.4   0.1     2   115    59   166    59   216 0.67 AAA domain
Na_H_Exchanger       PF00999.16   384 seq1232_BIOID50657   -            549   3.4e-72  242.9  43.6   1   1   3.1e-76   4.2e-72  242.6  30.2     2   383     8   421     5   422 0.91 Sodium/hydrogen exchanger family
MoCF_biosynth        PF00994.19   144 seq1234_BIOID50657   -            195   1.1e-27   96.1   0.0   1   1     1e-31   1.4e-27   95.7   0.0     2   138     8   147     7   150 0.88 Probable molybdopterin binding domain
SUI1                 PF01253.17    83 seq1235_BIOID50657   -            109   2.6e-22   78.2   1.9   1   1   2.3e-26   3.1e-22   78.0   1.3     2    82    29   105    28   106 0.95 Translation initiation factor SUI1
GTP_EFTU             PF00009.22   188 seq1236_BIOID50657   -            890   2.3e-42  144.4   0.7   1   1   1.8e-45   2.3e-42  144.4   0.5     4   185   392   551   389   554 0.95 Elongation factor Tu GTP binding domain
IF-2                 PF11987.3    109 seq1236_BIOID50657   -            890   6.1e-41  138.5   3.0   1   1   1.9e-43   2.4e-40  136.6   2.1     2   109   673   780   672   780 0.99 Translation-initiation factor 2
IF2_N                PF04760.10    54 seq1236_BIOID50657   -            890   3.5e-22   77.7   6.6   1   2   1.8e-09   2.2e-06   27.0   0.1     1    54     1    52     1    52 0.95 Translation initiation factor IF-2, N-terminal region
IF2_N                PF04760.10    54 seq1236_BIOID50657   -            890   3.5e-22   77.7   6.6   2   2   2.9e-17   3.6e-14   52.0   0.8     2    54   314   364   313   364 0.97 Translation initiation factor IF-2, N-terminal region
IF2_assoc            PF08364.6     41 seq1236_BIOID50657   -            890   2.3e-17   62.6   3.8   1   1   4.3e-20   5.3e-17   61.4   2.6     1    41    55    95    55    95 0.97 Bacterial translation initiation factor IF-2 associated region
GTP_EFTU_D2          PF03144.20    74 seq1236_BIOID50657   -            890     1e-16   60.7   5.3   1   2   1.7e-10   2.2e-07   30.8   0.1     1    73   579   641   579   642 0.94 Elongation factor Tu domain 2
GTP_EFTU_D2          PF03144.20    74 seq1236_BIOID50657   -            890     1e-16   60.7   5.3   2   2   1.9e-10   2.3e-07   30.6   0.5     1    73   810   877   810   878 0.97 Elongation factor Tu domain 2
Miro                 PF08477.8    119 seq1236_BIOID50657   -            890   9.3e-08   32.4   0.8   1   1     8e-10   9.9e-07   29.1   0.0     2   119   394   501   393   501 0.89 Miro-like protein
MMR_HSR1             PF01926.18   114 seq1236_BIOID50657   -            890   1.7e-07   31.1   0.1   1   1   4.1e-10   5.1e-07   29.5   0.0     2   114   394   499   393   499 0.74 50S ribosome-binding GTPase
Arf                  PF00025.16   175 seq1236_BIOID50657   -            890   1.5e-05   24.1   0.0   1   1   4.8e-08   5.9e-05   22.2   0.0    19   171   396   548   387   552 0.83 ADP-ribosylation factor family
Ras                  PF00071.17   162 seq1236_BIOID50657   -            890   1.9e-05   24.0   0.0   1   1   1.5e-08   1.9e-05   24.0   0.0     3   158   395   550   393   554 0.83 Ras family
PduV-EutP            PF10662.4    143 seq1236_BIOID50657   -            890   4.1e-05   22.9   0.2   1   1   1.5e-07   0.00019   20.8   0.0     4   140   394   547   392   549 0.70 Ethanolamine utilisation - propanediol utilisation
FeoB_N               PF02421.13   189 seq1236_BIOID50657   -            890   9.7e-05   21.5   0.1   1   1   7.8e-08   9.7e-05   21.5   0.1     3   162   394   554   392   577 0.79 Ferrous iron transport protein B
tRNA-synt_2c         PF01411.14   552 seq1237_BIOID50657   -            876  1.5e-242  805.7   0.0   1   1  4.9e-246  2.3e-242  805.1   0.0     1   552     7   556     7   556 0.99 tRNA synthetases class II (A)
tRNA_SAD             PF07973.9     44 seq1237_BIOID50657   -            876   9.7e-19   66.8   0.3   1   1   1.1e-21   5.2e-18   64.5   0.1     1    44   653   696   653   696 0.99 Threonyl and Alanyl tRNA synthetase second additional domain
DHHA1                PF02272.14    68 seq1237_BIOID50657   -            876   5.2e-16   57.9   3.8   1   1   3.5e-19   1.6e-15   56.4   2.6     2    67   800   868   799   869 0.92 DHHA1 domain
Plasmid_killer       PF05015.8     93 seq1240_BIOID50657   -             92   7.9e-28   96.3   0.0   1   1   6.4e-32   8.7e-28   96.1   0.0     1    93     1    92     1    92 0.99 Plasmid maintenance system killer protein
YtfJ_HI0045          PF09695.5    160 seq1241_BIOID50657   -            185   5.1e-75  250.0   0.3   1   1   4.2e-79   5.8e-75  249.8   0.2     2   159    24   181    23   182 0.99 Bacterial protein of unknown function (YtfJ_HI0045)
HTH_18               PF12833.2     81 seq1242_BIOID50657   -            303   1.6e-17   63.2   0.1   1   1     1e-20   3.5e-17   62.1   0.0     1    81   202   281   202   281 0.97 Helix-turn-helix domain
AraC_binding         PF02311.14   136 seq1242_BIOID50657   -            303   2.4e-12   46.6   0.0   1   1   1.1e-15   3.9e-12   45.9   0.0     8   135    27   157    23   158 0.90 AraC-like ligand binding domain
Cupin_2              PF07883.6     71 seq1242_BIOID50657   -            303   2.3e-11   42.8   0.1   1   1   1.2e-14     4e-11   42.1   0.0     6    65    30    89    26    94 0.94 Cupin domain
HTH_AraC             PF00165.18    42 seq1242_BIOID50657   -            303   2.6e-09   36.5   0.2   1   1   2.9e-08    0.0001   21.9   0.0    13    42   250   280   242   280 0.91 Bacterial regulatory helix-turn-helix proteins, AraC family
DUF2502              PF10697.4     82 seq1243_BIOID50657   -            108   2.5e-22   78.6  25.7   1   1   2.4e-26   3.3e-22   78.2  17.8     1    82    23   106    23   106 0.97 Protein of unknown function (DUF2502)
MscL                 PF01741.13   128 seq1244_BIOID50657   -            137   3.4e-57  191.9   3.1   1   1   2.9e-61   3.9e-57  191.7   2.1     1   128     3   133     3   133 0.98 Large-conductance mechanosensitive channel, MscL
NrfD                 PF03916.9    313 seq1245_BIOID50657   -            392   9.2e-19   67.8  21.8   1   1   1.3e-22   1.7e-18   66.9  15.1     5   302    45   330    41   337 0.80 Polysulphide reductase, NrfD
zf-dskA_traR         PF01258.12    36 seq1246_BIOID50657   -            151   5.7e-10   38.6   3.6   1   1   7.5e-14     1e-09   37.8   2.5     2    35   110   143   109   147 0.87 Prokaryotic dksA/traR C4-type zinc finger
RuvB_N               PF05496.7    234 seq1247_BIOID50657   -            336  9.4e-116  384.7   0.1   1   1  4.3e-119  1.2e-115  384.3   0.0     3   233     8   238     6   239 0.98 Holliday junction DNA helicase ruvB N-terminus
RuvB_C               PF05491.8     76 seq1247_BIOID50657   -            336   5.8e-32  109.0   0.0   1   1   4.4e-35   1.2e-31  108.0   0.0     1    75   256   330   256   331 0.98 Holliday junction DNA helicase ruvB C-terminus
AAA                  PF00004.24   132 seq1247_BIOID50657   -            336   8.3e-20   71.2   0.0   1   1   6.5e-23   1.8e-19   70.1   0.0     1   130    58   181    58   183 0.94 ATPase family associated with various cellular activities (AAA)
AP_endonuc_2         PF01261.19   211 seq1248_BIOID50657   -            258   3.5e-32  111.3   0.1   1   1   3.1e-36   4.2e-32  111.0   0.1     1   211    21   219    21   219 0.94 Xylose isomerase-like TIM barrel
Fer4_5               PF12801.2     48 seq1249_BIOID50657   -            357   9.2e-22   76.4   7.6   1   2   2.7e-17   7.4e-14   51.1   0.3     2    47    97   142    96   143 0.93 4Fe-4S binding domain
Fer4_5               PF12801.2     48 seq1249_BIOID50657   -            357   9.2e-22   76.4   7.6   2   2   9.9e-13   2.7e-09   36.5   1.0     1    48   200   247   200   247 0.93 4Fe-4S binding domain
Fer4                 PF00037.22    24 seq1249_BIOID50657   -            357     1e-10   40.6  16.8   1   1   4.2e-08   0.00012   21.4   1.7     3    20   246   263   244   267 0.88 4Fe-4S binding domain
Fer4_10              PF13237.1     52 seq1249_BIOID50657   -            357   1.6e-08   34.1  13.1   1   1   1.1e-11   2.9e-08   33.2   7.8     2    52   244   289   243   295 0.95 4Fe-4S dicluster domain
Metallophos          PF00149.23   201 seq1250_BIOID50657   -            218   6.9e-15   54.8   1.5   1   1   1.2e-18   8.3e-15   54.6   1.0     2   170    18   155    17   205 0.85 Calcineurin-like phosphoesterase
Metallophos_2        PF12850.2    156 seq1250_BIOID50657   -            218   1.1e-06   28.5   0.1   1   1   2.4e-10   1.6e-06   27.9   0.0     6   138    22   208    18   213 0.68 Calcineurin-like phosphoesterase superfamily domain
DUF333               PF03891.10    50 seq1253_BIOID50657   -             88   2.4e-13   49.5   0.4   1   1   2.2e-17   3.1e-13   49.2   0.2     7    50    42    85    36    85 0.91 Domain of unknown function (DUF333)
ABC_tran             PF00005.22   118 seq1254_BIOID50657   -            334   2.6e-21   76.0   0.0   1   1   8.9e-25     4e-21   75.4   0.0     1   117    64   192    64   193 0.90 ABC transporter
oligo_HPY            PF08352.7     64 seq1254_BIOID50657   -            334   1.3e-19   70.1   0.2   1   1   5.3e-23   2.4e-19   69.3   0.2     1    64   244   311   244   311 0.99 Oligopeptide/dipeptide transporter, C-terminal region
CCG                  PF02754.11    85 seq1256_BIOID50657   -            407   7.9e-29   99.3  10.1   1   2   2.5e-16   3.5e-13   49.2   0.0     1    84   170   255   170   256 0.93 Cysteine-rich domain
CCG                  PF02754.11    85 seq1256_BIOID50657   -            407   7.9e-29   99.3  10.1   2   2   1.9e-16   2.5e-13   49.6   0.1     2    84   303   385   302   386 0.85 Cysteine-rich domain
Fer4_8               PF13183.1     57 seq1256_BIOID50657   -            407   2.1e-12   46.7   4.7   1   1   3.6e-15   4.9e-12   45.5   3.3     2    57    22    89    21    89 0.84 4Fe-4S dicluster domain
Fer4_17              PF13534.1     61 seq1256_BIOID50657   -            407   6.2e-12   45.5   5.7   1   1   6.1e-15   8.3e-12   45.1   3.2     1    60    24    89    24    90 0.88 4Fe-4S dicluster domain
Fer4_7               PF12838.2     52 seq1256_BIOID50657   -            407   2.5e-11   43.6   5.1   1   1   4.7e-14   6.4e-11   42.3   3.5     1    52    24    89    24    89 0.79 4Fe-4S dicluster domain
Fer4_10              PF13237.1     52 seq1256_BIOID50657   -            407   5.6e-08   32.3   4.8   1   1     2e-10   2.7e-07   30.1   3.7     7    52    23    86    18    86 0.93 4Fe-4S dicluster domain
Fer4_4               PF12800.2     17 seq1256_BIOID50657   -            407   1.4e-05   24.9  13.2   1   2   9.3e-06     0.013   15.6   1.8     3    16    24    37    21    39 0.91 4Fe-4S binding domain
Fer4_4               PF12800.2     17 seq1256_BIOID50657   -            407   1.4e-05   24.9  13.2   2   2   4.8e-05     0.066   13.4   2.1     2    16    73    87    72    90 0.92 4Fe-4S binding domain
UPF0227              PF05728.7    187 seq1257_BIOID50657   -            193   9.7e-75  250.2   0.0   1   1   1.6e-78   1.1e-74  250.1   0.0     2   186     4   188     3   189 0.99 Uncharacterised protein family (UPF0227)
Abhydrolase_5        PF12695.2    142 seq1257_BIOID50657   -            193   1.1e-06   28.3   0.0   1   1   2.6e-10   1.8e-06   27.6   0.0     1   141     3   172     3   173 0.67 Alpha/beta hydrolase family
Dala_Dala_lig_C      PF07478.8    203 seq1260_BIOID50657   -            306   1.9e-69  233.0   0.0   1   1     7e-73   2.4e-69  232.7   0.0     1   203   103   303   103   303 0.97 D-ala D-ala ligase C-terminus
Dala_Dala_lig_N      PF01820.16   117 seq1260_BIOID50657   -            306   1.3e-23   83.3   0.8   1   2   1.1e-12   3.8e-09   36.7   0.0     2    42     4    44     3    54 0.90 D-ala D-ala ligase N-terminus
Dala_Dala_lig_N      PF01820.16   117 seq1260_BIOID50657   -            306   1.3e-23   83.3   0.8   2   2   2.3e-15   7.8e-12   45.4   0.2    83   117    52    86    43    86 0.89 D-ala D-ala ligase N-terminus
ATP-grasp_4          PF13535.1    184 seq1260_BIOID50657   -            306   7.9e-16   58.2   0.0   1   1   3.5e-19   1.2e-15   57.6   0.0     3   176    95   272    93   276 0.79 ATP-grasp domain
CPSase_L_D2          PF02786.12   211 seq1260_BIOID50657   -            306   1.6e-07   30.6   0.0   1   1   3.1e-10     1e-06   28.0   0.0    27   179   127   274    96   301 0.80 Carbamoyl-phosphate synthase L chain, ATP binding domain
PhnA                 PF03831.9     56 seq1261_BIOID50657   -            137   3.1e-29  100.0   6.8   1   1   5.8e-33     4e-29   99.6   4.7     1    56    69   123    69   123 0.98 PhnA protein
PhnA_Zn_Ribbon       PF08274.7     30 seq1261_BIOID50657   -            137     1e-15   57.1   7.4   1   1   2.4e-19   1.7e-15   56.3   5.1     1    30    28    57    28    57 0.97 PhnA Zinc-Ribbon
HTH_3                PF01381.17    55 seq1263_BIOID50657   -             94     2e-09   37.0   0.1   1   1   1.4e-12   1.9e-08   33.8   0.0     2    53    14    65    13    67 0.92 Helix-turn-helix
DUF2766              PF10964.3     79 seq1264_BIOID50657   -             83   5.1e-51  170.3   2.9   1   1   4.1e-55   5.6e-51  170.2   2.0     1    79     1    79     1    79 0.99 Protein of unknown function (DUF2766)
DUF496               PF04363.7     95 seq1266_BIOID50657   -            109   1.8e-46  155.7   6.3   1   1   1.6e-50   2.1e-46  155.5   4.4     1    93     8   100     8   102 0.98 Protein of unknown function (DUF496)
DUF3315              PF11776.3     52 seq1267_BIOID50657   -            112   6.4e-23   79.9   0.2   1   1   7.5e-27     1e-22   79.2   0.1     1    51    52   102    52   103 0.98 Domain of unknown function (DUF3315)
O-antigen_lig        PF13425.1    137 seq1268_BIOID50657   -            411   2.8e-10   40.2  11.3   1   1   4.1e-14   2.8e-10   40.2   7.8     6   136   190   344   185   345 0.80 O-antigen ligase like membrane protein
Wzy_C                PF04932.10   163 seq1268_BIOID50657   -            411   3.4e-06   26.8   6.1   1   1     5e-10   3.4e-06   26.8   4.2     7   162   189   341   184   342 0.72 O-Antigen ligase
Adenine_deam_C       PF13382.1    171 seq1269_BIOID50657   -            588   6.6e-58  194.5   0.0   1   1   3.8e-61     1e-57  193.8   0.0    24   171   434   581   416   581 0.95 Adenine deaminase C-terminal domain
Amidohydro_1         PF01979.15   333 seq1269_BIOID50657   -            588   5.9e-37  127.9   0.0   1   1   8.3e-40   2.3e-36  126.0   0.0     2   333    82   347    81   347 0.95 Amidohydrolase family
Amidohydro_5         PF13594.1     68 seq1269_BIOID50657   -            588   2.4e-12   46.3   0.2   1   1   2.9e-15   7.9e-12   44.7   0.1     1    68    52   115    52   115 0.85 Amidohydrolase
Amidohydro_4         PF13147.1    304 seq1269_BIOID50657   -            588   2.3e-11   44.1   0.3   1   1     2e-12   5.5e-09   36.3   0.1     1   304    76   344    76   344 0.77 Amidohydrolase
LysR_substrate       PF03466.15   209 seq1270_BIOID50657   -            328   2.4e-34  118.1   0.0   1   1   4.7e-38   3.2e-34  117.7   0.0     2   208   110   314   109   315 0.95 LysR substrate binding domain
HTH_1                PF00126.22    60 seq1270_BIOID50657   -            328   1.3e-15   56.7   1.2   1   1   1.9e-19   1.3e-15   56.7   0.9     2    60    27    85    26    85 0.98 Bacterial regulatory helix-turn-helix protein, lysR family
ABC_membrane         PF00664.18   275 seq1271_BIOID50657   -            707   9.1e-54  182.6  17.0   1   1   3.4e-57   1.2e-53  182.2  11.8     3   275   152   424   150   424 0.98 ABC transporter transmembrane region
Peptidase_C39        PF03412.10   131 seq1271_BIOID50657   -            707   1.9e-27   95.5   0.0   1   1     1e-30   3.5e-27   94.6   0.0    12   130     8   129     3   130 0.97 Peptidase C39 family
ABC_tran             PF00005.22   118 seq1271_BIOID50657   -            707   1.5e-20   73.6   0.0   1   1   8.2e-24   2.8e-20   72.7   0.0     1   118   509   634   509   634 0.94 ABC transporter
SspB                 PF04386.8    155 seq1273_BIOID50657   -            165   2.9e-47  160.0   0.0   1   1   2.6e-51   3.5e-47  159.7   0.0     5   155     8   165     5   165 0.90 Stringent starvation protein B
DEAD                 PF00270.24   173 seq1274_BIOID50657   -            693   8.3e-24   83.8   0.2   1   1   3.7e-25   8.5e-22   77.3   0.0     4   169   273   434   270   438 0.80 DEAD/DEAH box helicase
Helicase_C           PF00271.26    78 seq1274_BIOID50657   -            693   1.2e-16   60.2   0.0   1   1   5.3e-18   1.2e-14   53.7   0.0     3    77   513   588   511   589 0.95 Helicase conserved C-terminal domain
ResIII               PF04851.10   184 seq1274_BIOID50657   -            693   8.5e-09   35.3   0.0   1   1   8.9e-12     2e-08   34.1   0.0    29   182   293   430   267   432 0.75 Type III restriction enzyme, res subunit
tRNA_anti            PF01336.20    76 seq1274_BIOID50657   -            693     2e-07   30.6   0.0   1   1   1.9e-10   4.2e-07   29.5   0.0     2    74    63   134    62   136 0.96 OB-fold nucleic acid binding domain
SecA_DEAD            PF07517.9    266 seq1274_BIOID50657   -            693   5.7e-07   28.9   0.0   1   1   5.4e-10   1.2e-06   27.8   0.0    95   163   294   362   230   398 0.87 SecA DEAD-like domain
SNF2_N               PF00176.18   296 seq1274_BIOID50657   -            693   5.5e-05   22.0   0.0   1   1   4.3e-08   9.8e-05   21.2   0.0    27   172   297   435   274   439 0.80 SNF2 family N-terminal domain
Citrate_synt         PF00285.16   356 seq1275_BIOID50657   -            179   7.9e-58  195.7   0.0   1   1   6.4e-62   8.8e-58  195.6   0.0   193   356     1   160     1   160 0.99 Citrate synthase
Enolase_C            PF00113.17   296 seq1276_BIOID50657   -            432  1.4e-140  467.2   3.9   1   1  2.7e-144  1.8e-140  466.9   2.7     2   294   144   429   143   431 0.98 Enolase, C-terminal TIM barrel domain
Enolase_N            PF03952.11   132 seq1276_BIOID50657   -            432   4.3e-60  201.3   0.8   1   1   1.5e-63     1e-59  200.1   0.6     1   132     3   134     3   134 0.99 Enolase, N-terminal domain
Gp_dh_C              PF02800.15   157 seq1278_BIOID50657   -            367   4.7e-53  178.7   0.2   1   1   9.4e-57   6.4e-53  178.2   0.1     1   157   188   344   188   344 0.99 Glyceraldehyde 3-phosphate dehydrogenase, C-terminal domain
Gp_dh_N              PF00044.19   151 seq1278_BIOID50657   -            367     1e-52  177.9   0.1   1   1     4e-56   2.7e-52  176.6   0.0     1   151    31   183    31   183 0.99 Glyceraldehyde 3-phosphate dehydrogenase, NAD binding domain
Inositol_P           PF00459.20   271 seq1280_BIOID50657   -            267   2.5e-77  259.7   0.0   1   1   2.1e-81   2.8e-77  259.5   0.0     3   268     2   260     1   263 0.97 Inositol monophosphatase family
FAD_binding_2        PF00890.19   421 seq1281_BIOID50657   -            602  2.5e-116  388.8   1.2   1   1  5.6e-120  2.5e-116  388.8   0.8     1   421     7   397     7   397 0.98 FAD binding domain
Succ_DH_flav_C       PF02910.15   129 seq1281_BIOID50657   -            602   4.4e-40  136.3   0.1   1   1   1.6e-43   7.2e-40  135.7   0.1     1   129   453   581   453   581 0.98 Fumarate reductase flavoprotein C-term
HTH_Tnp_1            PF01527.15    76 seq1282_BIOID50657   -             72   4.9e-14   51.9   0.0   1   1   8.7e-18   5.9e-14   51.6   0.0     3    49    11    58     9    68 0.91 Transposase
HTH_28               PF13518.1     52 seq1282_BIOID50657   -             72   9.5e-06   25.3   0.0   1   1   1.7e-09   1.2e-05   25.0   0.0     1    41    19    60    19    67 0.92 Helix-turn-helix domain
tRNA-synt_1c         PF00749.16   314 seq1283_BIOID50657   -            308   6.7e-50  169.4   0.0   1   1   1.7e-53   2.3e-49  167.6   0.0     5   295    19   284    17   298 0.93 tRNA synthetases class I (E and Q), catalytic domain
Peptidase_M28        PF04389.12   176 seq1284_BIOID50657   -            323   3.2e-23   82.2   0.0   1   1   1.1e-26   7.5e-23   81.0   0.0     2   175   107   308   106   309 0.73 Peptidase family M28
Peptidase_M20        PF01546.23   171 seq1284_BIOID50657   -            323   6.1e-06   25.8   0.0   1   1   1.3e-09   8.9e-06   25.2   0.0     1    63   109   170   109   296 0.84 Peptidase family M20/M25/M40
DHQ_synthase         PF01761.15   261 seq1286_BIOID50657   -            362  4.6e-107  356.6   0.0   1   1  1.2e-110  5.5e-107  356.4   0.0     2   260    67   325    66   326 0.99 3-dehydroquinate synthase
Fe-ADH_2             PF13685.1    250 seq1286_BIOID50657   -            362   6.4e-17   61.5   0.1   1   1   2.4e-18   1.1e-14   54.2   0.0     2   165    17   188    16   246 0.74 Iron-containing alcohol dehydrogenase
Fe-ADH               PF00465.14   366 seq1286_BIOID50657   -            362   3.9e-09   35.5   1.9   1   1   5.3e-10   2.4e-06   26.3   0.1    22   185    34   184    15   188 0.80 Iron-containing alcohol dehydrogenase
MFS_1                PF07690.11   354 seq1288_BIOID50657   -            394     1e-35  123.0  55.3   1   2     3e-29     4e-25   88.1  17.4     2   188    17   198    16   218 0.87 Major Facilitator Superfamily
MFS_1                PF07690.11   354 seq1288_BIOID50657   -            394     1e-35  123.0  55.3   2   2   8.8e-15   1.2e-10   40.5  15.6     3   175   218   387   216   394 0.89 Major Facilitator Superfamily
HATPase_c            PF02518.21   111 seq1290_BIOID50657   -            778     5e-31  106.5   0.1   1   1     1e-33   1.7e-30  104.8   0.1     2   109   395   504   394   506 0.96 Histidine kinase-, DNA gyrase B-, and HSP90-like ATPase
Response_reg         PF00072.19   112 seq1290_BIOID50657   -            778   1.2e-21   76.6   0.1   1   1   2.1e-24   3.5e-21   75.1   0.1     1   111   528   639   528   640 0.93 Response regulator receiver domain
PAS                  PF00989.19   113 seq1290_BIOID50657   -            778   2.9e-18   65.5   0.0   1   1   5.7e-21   9.8e-18   63.8   0.0     2   113   156   266   155   266 0.91 PAS fold
HisKA                PF00512.20    68 seq1290_BIOID50657   -            778   6.3e-17   61.2   1.5   1   1   2.2e-19   3.7e-16   58.7   0.1     2    67   283   346   282   347 0.97 His Kinase A (phospho-acceptor) domain
PAS_4                PF08448.5    110 seq1290_BIOID50657   -            778   2.4e-15   56.3   0.0   1   1   7.7e-18   1.3e-14   54.0   0.0     1   110   161   271   161   271 0.99 PAS fold
Hpt                  PF01627.18    90 seq1290_BIOID50657   -            778   6.1e-13   48.4   2.2   1   1   4.3e-15   7.3e-12   45.0   0.0     3    90   686   771   684   771 0.96 Hpt domain
PAS_9                PF13426.1    104 seq1290_BIOID50657   -            778   9.2e-11   41.9   0.0   1   1   6.1e-13     1e-09   38.5   0.0     1   104   165   268   165   268 0.98 PAS domain
HATPase_c_3          PF13589.1    137 seq1290_BIOID50657   -            778   2.9e-07   30.1   0.0   1   1   3.9e-10   6.7e-07   28.9   0.0     6   114   402   514   397   525 0.79 Histidine kinase-, DNA gyrase B-, and HSP90-like ATPase
UPF0104              PF03706.8    295 seq1291_BIOID50657   -            318   1.1e-21   77.3  32.5   1   1   1.1e-25   1.5e-21   76.8  22.5     2   294    24   296    23   297 0.87 Uncharacterised protein family (UPF0104)
HNH                  PF01844.18    47 seq1292_BIOID50657   -            138   8.3e-10   38.2   8.2   1   1   8.4e-14   1.2e-09   37.8   5.7     1    47    50    98    50    98 0.98 HNH endonuclease
DUF21                PF01595.15   183 seq1293_BIOID50657   -            420   2.7e-55  186.4   4.9   1   1   8.2e-59   3.7e-55  185.9   3.4     3   175     2   175     1   180 0.98 Domain of unknown function DUF21
CorC_HlyC            PF03471.12    81 seq1293_BIOID50657   -            420   2.9e-20   71.7   0.2   1   1     2e-23   9.2e-20   70.1   0.1     2    79   335   410   334   412 0.95 Transporter associated domain
CBS                  PF00571.23    57 seq1293_BIOID50657   -            420   9.5e-06   25.0   0.2   1   1   8.6e-08   0.00039   19.9   0.0     8    56   270   318   249   319 0.87 CBS domain
Ferritin             PF00210.19   142 seq1295_BIOID50657   -            167     6e-19   68.1   0.2   1   1   5.2e-23   7.1e-19   67.8   0.2     2   136    31   166    30   167 0.94 Ferritin-like domain
3-dmu-9_3-mt         PF06983.8    116 seq1296_BIOID50657   -            147   2.2e-07   31.1   0.5   1   1   2.6e-10   1.8e-06   28.1   0.4     4   115     4   138     2   139 0.74 3-demethylubiquinone-9 3-methyltransferase
Glyoxalase           PF00903.20   128 seq1296_BIOID50657   -            147   4.2e-05   23.4   0.0   1   1   9.4e-09   6.4e-05   22.8   0.0     7   128     8   138     3   138 0.86 Glyoxalase/Bleomycin resistance protein/Dioxygenase superfamily
SbmA_BacA            PF05992.7    315 seq1297_BIOID50657   -            406  2.3e-164  546.0  12.3   1   1  4.8e-168  3.3e-164  545.5   8.5     1   314    80   393    80   394 1.00 SbmA/BacA-like family
ABC_membrane_2       PF06472.10   282 seq1297_BIOID50657   -            406   4.1e-13   48.9   8.2   1   1   3.8e-16   2.6e-12   46.3   5.7    20   214    79   284    70   343 0.87 ABC transporter transmembrane region 2
TctB                 PF07331.6    142 seq1298_BIOID50657   -            168   1.1e-24   86.5  14.4   1   1   9.4e-29   1.3e-24   86.3  10.0     3   142    21   162    19   162 0.98 Tripartite tricarboxylate transporter TctB family
DNA_gyraseB          PF00204.20   173 seq1299_BIOID50657   -            630   3.7e-40  136.8   0.0   1   1     2e-43   6.8e-40  135.9   0.0     1   169   218   384   218   388 0.90 DNA gyrase B
DNA_gyraseB_C        PF00986.16    65 seq1299_BIOID50657   -            630   6.4e-25   86.5   2.7   1   1   3.6e-28   1.2e-24   85.6   1.9     2    65   554   620   553   620 0.92 DNA gyrase B subunit, carboxyl terminus
Toprim               PF01751.17    88 seq1299_BIOID50657   -            630   4.4e-16   58.4   0.0   1   1   2.5e-19   8.7e-16   57.4   0.0     1    86   413   522   413   524 0.93 Toprim domain
HATPase_c            PF02518.21   111 seq1299_BIOID50657   -            630     6e-13   48.3   0.1   1   1   3.1e-16     1e-12   47.6   0.1     2   109    28   170    27   172 0.93 Histidine kinase-, DNA gyrase B-, and HSP90-like ATPase
DUF1471              PF07338.8     56 seq1300_BIOID50657   -            109   9.8e-16   57.0   0.2   1   1   9.5e-20   1.3e-15   56.6   0.2     1    56    52   108    52   108 0.98 Protein of unknown function (DUF1471)
HDPD                 PF02924.9    118 seq1301_BIOID50657   -            115   6.9e-18   64.4   0.4   1   1   5.6e-22   7.6e-18   64.3   0.3     2   115     4   109     3   112 0.92 Bacteriophage lambda head decoration protein D
DeoRC                PF00455.17   162 seq1302_BIOID50657   -            269   7.6e-57  191.3   1.5   1   1   1.8e-60   8.3e-57  191.2   0.5     2   161    88   247    87   248 0.99 DeoR C terminal sensor domain
HTH_DeoR             PF08220.7     57 seq1302_BIOID50657   -            269   3.1e-21   74.5   0.2   1   1   1.2e-24   5.3e-21   73.7   0.1     1    57    18    74    18    74 0.98 DeoR-like helix-turn-helix domain
HTH_11               PF08279.7     55 seq1302_BIOID50657   -            269   1.4e-09   37.2   0.1   1   1   8.4e-13   3.8e-09   35.9   0.1     1    48    18    64    18    68 0.91 HTH domain
OKR_DC_1             PF01276.15   417 seq1303_BIOID50657   -            711  1.1e-201  669.6   0.0   1   1    3e-205  1.4e-201  669.3   0.0     1   417   101   543   101   543 1.00 Orn/Lys/Arg decarboxylase, major domain
OKR_DC_1_C           PF03711.10   137 seq1303_BIOID50657   -            711   6.1e-52  175.2   0.0   1   1   5.1e-55   2.3e-51  173.3   0.0     1   135   568   699   568   701 0.98 Orn/Lys/Arg decarboxylase, C-terminal domain
OKR_DC_1_N           PF03709.10   115 seq1303_BIOID50657   -            711   1.4e-14   54.0   0.0   1   1   6.2e-18   2.8e-14   53.0   0.0     1   114     4    94     4    95 0.89 Orn/Lys/Arg decarboxylase, N-terminal domain
NAD_binding_2        PF03446.10   162 seq1304_BIOID50657   -            292   3.1e-48  163.6   0.5   1   1     1e-51   7.1e-48  162.4   0.2     2   161     1   160     1   162 0.97 NAD binding domain of 6-phosphogluconate dehydrogenase
F420_oxidored        PF03807.12    96 seq1304_BIOID50657   -            292     8e-07   29.2   0.1   1   1   5.9e-10     4e-06   27.0   0.0     1    93     2    92     2    94 0.80 NADP oxidoreductase coenzyme F420-dependent
BCCT                 PF02028.12   485 seq1305_BIOID50657   -            677  1.6e-173  577.3  44.2   1   1  1.3e-177  1.8e-173  577.1  30.6     1   484    17   502    17   503 0.99 BCCT family transporter
MmgE_PrpD            PF03972.9    445 seq1306_BIOID50657   -            483  2.2e-177  589.5   0.0   1   1  1.9e-181  2.5e-177  589.4   0.0     2   445    14   475    13   475 0.98 MmgE/PrpD family
Cytochrom_B_N        PF00033.14   188 seq1307_BIOID50657   -            199   1.3e-28   99.4  16.1   1   1   3.3e-32   1.5e-28   99.3  11.1     2   188     8   198     7   198 0.95 Cytochrome b(N-terminal)/b6/petB
Ni_hydr_CYTB         PF01292.15   182 seq1307_BIOID50657   -            199   7.5e-27   93.7  15.4   1   1   1.9e-30   8.5e-27   93.5  10.7     1   182     9   198     9   198 0.88 Prokaryotic cytochrome b561
DUF4405              PF14358.1     64 seq1307_BIOID50657   -            199   4.2e-06   26.7   5.4   1   1   9.1e-10   4.2e-06   26.7   3.8     2    62   123   184   122   185 0.93 Domain of unknown function (DUF4405)
EI24                 PF07264.6    219 seq1308_BIOID50657   -            253   7.9e-53  179.0  21.4   1   1   6.6e-57     9e-53  178.8  14.8     1   219    11   232    11   232 0.97 Etoposide-induced protein 2.4 (EI24)
UPF0181              PF03701.9     52 seq1310_BIOID50657   -             59   2.7e-28   96.8   3.6   1   1   2.2e-32     3e-28   96.7   2.5     1    50     1    50     1    52 0.97 Uncharacterised protein family (UPF0181)
FCD                  PF07729.7    125 seq1311_BIOID50657   -            260   3.2e-22   79.0   7.4   1   1   4.7e-26   3.2e-22   79.0   5.1     3   124   122   243   120   244 0.94 FCD domain
GntR                 PF00392.16    64 seq1311_BIOID50657   -            260   4.5e-21   73.9   0.9   1   1   1.1e-24   7.8e-21   73.1   0.6     1    64    29    92    29    92 0.97 Bacterial regulatory proteins, gntR family
TetR_C_2             PF08361.6    121 seq1312_BIOID50657   -            220   1.1e-46  157.5   0.5   1   1   4.2e-50   1.9e-46  156.7   0.1     1   120    84   202    84   203 0.99 MAATS-type transcriptional repressor, C-terminal region
TetR_N               PF00440.18    47 seq1312_BIOID50657   -            220     2e-18   65.6   0.0   1   1   1.3e-21   5.9e-18   64.1   0.0     1    47    16    62    16    62 0.98 Bacterial regulatory proteins, tetR family
TetR_C_4             PF08359.6    133 seq1312_BIOID50657   -            220   3.9e-06   26.7   0.1   1   1   3.2e-09   1.5e-05   24.8   0.0    72   126   139   193   121   201 0.91 YsiA-like protein, C-terminal region
Peptidase_M23        PF01551.17    96 seq1313_BIOID50657   -            259   1.9e-30  104.6   1.7   1   1   4.7e-34   3.2e-30  103.8   0.4     3    96   153   246   151   246 0.95 Peptidase family M23
LysM                 PF01476.15    44 seq1313_BIOID50657   -            259   7.1e-15   54.5   0.1   1   1   6.6e-18   4.5e-14   51.9   0.0     1    43    50    92    50    93 0.98 LysM domain
Sigma70_r4_2         PF08281.7     54 seq1315_BIOID50657   -            160   4.4e-07   29.1   0.0   1   1   1.1e-10   1.5e-06   27.4   0.0    17    53   105   141    98   141 0.91 Sigma-70, region 4
FGGY_N               PF00370.16   245 seq1316_BIOID50657   -            484   2.7e-88  295.3   0.0   1   1   5.4e-92   3.7e-88  294.8   0.0     1   245     1   240     1   240 0.99 FGGY family of carbohydrate kinases, N-terminal domain
FGGY_C               PF02782.11   197 seq1316_BIOID50657   -            484   2.3e-33  115.4   1.3   1   1   5.1e-37   3.5e-33  114.8   0.9     1   196   249   435   249   436 0.91 FGGY family of carbohydrate kinases, C-terminal domain
MarC                 PF01914.12   203 seq1317_BIOID50657   -            221   3.3e-69  231.9  11.4   1   1   2.7e-73   3.7e-69  231.7   7.9     1   203     5   217     5   217 0.98 MarC family integral membrane protein
Hydrolase_3          PF08282.7    254 seq1318_BIOID50657   -            306   9.2e-64  215.3   0.0   1   1   3.1e-67   1.1e-63  215.1   0.0     1   254    40   301    40   301 0.97 haloacid dehalogenase-like hydrolase
S6PP                 PF05116.8    247 seq1318_BIOID50657   -            306   1.3e-14   54.0   0.0   1   2   5.2e-08   0.00018   20.7   0.0     3    75    38   108    36   117 0.84 Sucrose-6F-phosphate phosphohydrolase
S6PP                 PF05116.8    247 seq1318_BIOID50657   -            306   1.3e-14   54.0   0.0   2   2   2.9e-11     1e-07   31.4   0.0   110   212   180   280   139   294 0.83 Sucrose-6F-phosphate phosphohydrolase
Hydrolase            PF00702.21   204 seq1318_BIOID50657   -            306   3.3e-10   40.7   0.2   1   1   7.5e-12   2.6e-08   34.5   0.1     2   204    38   269    37   269 0.67 haloacid dehalogenase-like hydrolase
ThiF                 PF00899.16   136 seq1320_BIOID50657   -            268   1.5e-40  138.0   0.5   1   1   1.7e-44   2.4e-40  137.3   0.4     2   128    30   157    29   164 0.96 ThiF family
HAD_2                PF13419.1    176 seq1321_BIOID50657   -            219   2.6e-22   79.7   0.0   1   1   6.9e-26   3.1e-22   79.5   0.0     1   176     6   190     6   190 0.87 Haloacid dehalogenase-like hydrolase
Hydrolase            PF00702.21   204 seq1321_BIOID50657   -            219   9.5e-10   39.2   0.0   1   1   3.3e-13   1.5e-09   38.5   0.0     3   203     5   183     3   184 0.80 haloacid dehalogenase-like hydrolase
Hydrolase_like       PF13242.1     75 seq1321_BIOID50657   -            219   1.9e-07   30.5   0.0   1   1   8.1e-11   3.7e-07   29.6   0.0     3    56   146   198   144   207 0.93 HAD-hyrolase-like
Channel_Tsx          PF03502.8    238 seq1322_BIOID50657   -            286   9.3e-65  218.6  15.0   1   1   7.7e-69   1.1e-64  218.4  10.4     3   238    29   286    27   286 0.97 Nucleoside-specific channel-forming protein, Tsx
PTS_2-RNA            PF01885.11   186 seq1323_BIOID50657   -            148   1.8e-24   85.9   0.1   1   1   1.6e-28   2.2e-24   85.6   0.0     3    97    41   132    39   145 0.90 RNA 2'-phosphotransferase, Tpt1 / KptA family
FtsQ                 PF03799.10   117 seq1325_BIOID50657   -            276     6e-34  116.6   0.2   1   1   1.4e-37   9.5e-34  115.9   0.1     1   117   129   247   129   247 0.93 Cell division protein FtsQ
POTRA_1              PF08478.5     69 seq1325_BIOID50657   -            276   6.2e-20   70.8   0.1   1   1   2.3e-23   1.6e-19   69.5   0.1     2    69    56   126    55   126 0.97 POTRA domain, FtsQ-type
Fer2                 PF00111.22    78 seq1326_BIOID50657   -            322   2.1e-14   52.9   2.2   1   1   9.6e-18   4.4e-14   51.8   1.6     8    77   248   315   242   316 0.87 2Fe-2S iron-sulfur cluster binding domain
FAD_binding_6        PF00970.19    99 seq1326_BIOID50657   -            322   6.5e-11   42.1   0.0   1   1   2.5e-14   1.1e-10   41.3   0.0     2    98    12   105    11   106 0.88 Oxidoreductase FAD-binding domain
NAD_binding_1        PF00175.16   109 seq1326_BIOID50657   -            322     3e-08   34.0   0.0   1   1   1.3e-11   5.9e-08   33.1   0.0     1   107   116   210   116   212 0.82 Oxidoreductase NAD-binding domain
CoA_trans            PF01144.18   217 seq1327_BIOID50657   -            220   6.5e-71  237.8   0.2   1   1   5.3e-75   7.3e-71  237.6   0.1     2   216     6   215     5   216 0.99 Coenzyme A transferase
NiFeSe_Hases         PF00374.14   507 seq1328_BIOID50657   -            567    3e-222  738.7   0.0   1   1  2.5e-226  3.4e-222  738.6   0.0     1   507    39   552    39   552 0.98 Nickel-dependent hydrogenase
CreA                 PF05981.7    129 seq1329_BIOID50657   -            157     1e-57  193.0   0.0   1   1   8.6e-62   1.2e-57  192.8   0.0     1   128    24   156    24   157 0.96 CreA protein
DAO                  PF01266.19   358 seq1330_BIOID50657   -            542   1.9e-56  191.3   2.7   1   1   8.7e-60     3e-56  190.7   1.9     1   344    10   343    10   367 0.86 FAD dependent oxidoreductase
FAD_binding_2        PF00890.19   421 seq1330_BIOID50657   -            542   2.6e-08   33.0   8.3   1   1     2e-10   6.7e-07   28.3   5.8     1   206    10   215    10   234 0.75 FAD binding domain
FAD_binding_3        PF01494.14   356 seq1330_BIOID50657   -            542   1.1e-06   27.7   3.3   1   1   3.1e-09   1.1e-05   24.6   2.3     2   173     9   214     8   227 0.84 FAD binding domain
Fer2_BFD             PF04324.10    55 seq1330_BIOID50657   -            542   2.2e-06   27.4   2.4   1   1   6.5e-10   2.2e-06   27.4   1.7     2    45   432   480   431   486 0.87 BFD-like [2Fe-2S] binding domain
Phage_cap_E          PF03864.10   329 seq1332_BIOID50657   -            342   3.8e-60  203.4   0.0   1   1   3.1e-64   4.2e-60  203.2   0.0     1   329     4   341     4   341 0.93 Phage major capsid protein E
Fimbrial             PF00419.15   145 seq1333_BIOID50657   -            175   8.5e-18   64.8   2.1   1   1   7.6e-22     1e-17   64.5   1.5     1   145    32   175    32   175 0.87 Fimbrial protein
HTH_21               PF13276.1     60 seq1335_BIOID50657   -            159   9.6e-17   60.6   2.8   1   1     2e-20   2.8e-16   59.1   2.0     2    60    46   103    44   103 0.94 HTH-like domain
Lyase_1              PF00206.15   312 seq1336_BIOID50657   -            478  9.7e-118  392.7   0.0   1   1  1.7e-121  1.2e-117  392.5   0.0     1   312    13   345    13   345 0.99 Lyase
FumaraseC_C          PF10415.4     55 seq1336_BIOID50657   -            478   4.4e-21   74.5   0.0   1   1   1.7e-24   1.2e-20   73.2   0.0     1    55   411   465   411   465 0.99 Fumarase C C-terminus
DUF1471              PF07338.8     56 seq1337_BIOID50657   -             95   1.7e-19   69.1   0.0   1   1   1.8e-23   2.4e-19   68.5   0.0     1    55    38    94    38    95 0.98 Protein of unknown function (DUF1471)
Phage_integrase      PF00589.17   173 seq1338_BIOID50657   -            189   1.4e-39  135.4   0.3   1   1   1.2e-43   1.6e-39  135.2   0.2     1   172     3   173     3   174 0.97 Phage integrase family
HHH_3                PF12836.2     65 seq1339_BIOID50657   -            123   4.6e-19   68.0   0.0   1   1   1.3e-22     6e-19   67.6   0.0     3    61    59   118    57   122 0.93 Helix-hairpin-helix motif
TctA                 PF01970.11   419 seq1340_BIOID50657   -            496  2.1e-145  484.2  48.6   1   1  2.1e-149  2.8e-145  483.8  33.7     2   419    21   439    20   439 0.97 Tripartite tricarboxylate transporter TctA family
Fimbrial             PF00419.15   145 seq1341_BIOID50657   -             55   5.9e-05   23.2   0.0   1   1   4.5e-09   6.2e-05   23.1   0.0    96   145     6    55     2    55 0.74 Fimbrial protein
ABC_tran             PF00005.22   118 seq1343_BIOID50657   -            262   1.7e-24   86.3   0.0   1   1   4.6e-28   3.1e-24   85.4   0.0     1   117    44   180    44   181 0.88 ABC transporter
Abhydrolase_5        PF12695.2    142 seq1344_BIOID50657   -            293   3.6e-26   91.4   0.0   1   1   1.7e-29   4.6e-26   91.1   0.0     1   141    89   265    89   266 0.87 Alpha/beta hydrolase family
Abhydrolase_6        PF12697.2    228 seq1344_BIOID50657   -            293   5.7e-15   55.7   0.2   1   1   1.3e-13   3.6e-10   40.0   0.0     1   102    90   194    90   213 0.88 Alpha/beta hydrolase family
Peptidase_S9         PF00326.16   213 seq1344_BIOID50657   -            293   8.8e-10   38.0   0.0   1   1   2.1e-12   5.6e-09   35.4   0.0     8   212   108   291   103   292 0.71 Prolyl oligopeptidase family
Hydrolase_4          PF12146.3     79 seq1344_BIOID50657   -            293   8.4e-08   31.8   0.0   1   1   5.7e-10   1.5e-06   27.7   0.0    11    63    82   134    76   149 0.84 Putative lysophospholipase
Lact-deh-memb        PF09330.6    291 seq1345_BIOID50657   -            582  3.3e-153  509.0   1.9   1   1  4.8e-157  3.3e-153  509.0   1.3     1   291   289   578   289   578 1.00 D-lactate dehydrogenase, membrane binding
FAD_binding_4        PF01565.18   139 seq1345_BIOID50657   -            582   2.6e-08   33.3   0.0   1   1   6.3e-12   4.3e-08   32.6   0.0     2   115    58   177    57   197 0.84 FAD binding domain
HdeA                 PF06411.6     94 seq1346_BIOID50657   -            110   2.1e-26   91.5   0.2   1   1   1.8e-30   2.5e-26   91.3   0.2     4    94     6    98     3    98 0.91 HdeA/HdeB family
Sulfatase            PF00884.18   379 seq1347_BIOID50657   -            563   4.9e-52  177.0   0.1   1   1   9.6e-56   6.6e-52  176.6   0.0     3   314   250   549   248   558 0.86 Sulfatase
DUF1705              PF08019.7    156 seq1347_BIOID50657   -            563   8.2e-13   48.0   7.4   1   1   1.2e-16   8.2e-13   48.0   5.1     2   112    58   169    54   180 0.78 Domain of unknown function (DUF1705)
SLT                  PF01464.15   121 seq1349_BIOID50657   -            219   6.6e-26   90.0   0.1   1   1   6.3e-30   8.6e-26   89.7   0.1     3   120    59   184    57   185 0.95 Transglycosylase SLT domain
Pyr_redox_2          PF07992.9    200 seq1350_BIOID50657   -            472   4.7e-34  117.9   0.0   1   1   1.3e-36   1.5e-33  116.2   0.0     1   199     6   323     6   324 0.93 Pyridine nucleotide-disulphide oxidoreductase
Pyr_redox_dim        PF02852.17   110 seq1350_BIOID50657   -            472   1.7e-28   98.7   0.0   1   1   3.5e-31     4e-28   97.5   0.0     1   110   353   462   353   462 0.99 Pyridine nucleotide-disulphide oxidoreductase, dimerisation domain
Pyr_redox            PF00070.22    80 seq1350_BIOID50657   -            472   9.1e-17   61.1   2.6   1   1   1.2e-18   1.3e-15   57.3   0.1     1    78   182   257   182   264 0.94 Pyridine nucleotide-disulphide oxidoreductase
Pyr_redox_3          PF13738.1    203 seq1350_BIOID50657   -            472   4.9e-10   39.6   1.4   1   1   8.5e-10   9.7e-07   28.9   0.4     1   161     8   175     8   194 0.64 Pyridine nucleotide-disulphide oxidoreductase
GIDA                 PF01134.17   392 seq1350_BIOID50657   -            472   1.1e-09   37.5   2.1   1   1   6.1e-12     7e-09   34.9   0.2     1   150     6   152     6   171 0.92 Glucose inhibited division protein A
FAD_oxidored         PF12831.2    428 seq1350_BIOID50657   -            472   5.6e-07   28.8   0.4   1   1   6.2e-10     7e-07   28.5   0.3     1    36     6    41     6   152 0.69 FAD dependent oxidoreductase
FAD_binding_2        PF00890.19   421 seq1350_BIOID50657   -            472   1.9e-05   23.6   1.2   1   1   1.7e-08   1.9e-05   23.6   0.8     1    36     6    41     6    49 0.92 FAD binding domain
DUF2633              PF11119.3     59 seq1351_BIOID50657   -             57   1.3e-29  101.5   1.4   1   1   1.1e-33   1.4e-29  101.4   1.0     1    52     3    54     3    57 0.95 Protein of unknown function (DUF2633)
5_nucleotid_C        PF02872.13   156 seq1352_BIOID50657   -            650     2e-27   95.9   0.1   1   1   8.1e-31   5.5e-27   94.5   0.1     1   149   358   553   358   558 0.82 5'-nucleotidase, C-terminal domain
Metallophos          PF00149.23   201 seq1352_BIOID50657   -            650   2.2e-20   72.8   0.0   1   1   5.6e-24   3.8e-20   72.0   0.0     1   199    27   262    27   264 0.94 Calcineurin-like phosphoesterase
Flavodoxin_2         PF02525.12   199 seq1355_BIOID50657   -            184   2.2e-39  134.9   0.0   1   1   1.9e-43   2.6e-39  134.7   0.0     2   196     7   172     6   175 0.91 Flavodoxin-like fold
PolyA_pol_arg_C      PF12626.2    124 seq1360_BIOID50657   -            454   8.5e-43  144.8   2.1   1   1   3.7e-46   1.7e-42  143.8   1.5     1   123   324   447   324   448 0.94 Polymerase A arginine-rich C-terminus
PolyA_pol            PF01743.15   126 seq1360_BIOID50657   -            454     1e-39  135.5   0.5   1   1   9.2e-43   4.2e-39  133.5   0.1     1   126    51   182    51   182 0.93 Poly A polymerase head domain
PolyA_pol_RNAbd      PF12627.2     64 seq1360_BIOID50657   -            454   8.7e-22   76.3   0.2   1   1   7.9e-25   3.6e-21   74.3   0.0     1    61   209   269   209   272 0.96 Probable RNA and SrmB- binding site of polymerase A
Form_Nir_trans       PF01226.12   250 seq1361_BIOID50657   -            398   5.7e-82  274.2  27.6   1   1   5.2e-86   7.1e-82  273.9  19.1     1   250   125   391   125   391 0.98 Formate/nitrite transporter
Oxidored_molyb       PF00174.14   169 seq1362_BIOID50657   -            263   5.1e-41  139.7   0.0   1   1   4.8e-45   6.6e-41  139.4   0.0     5   169   108   254   104   254 0.97 Oxidoreductase molybdopterin binding domain
Fer4_12              PF13353.1    139 seq1363_BIOID50657   -            154   1.5e-51  174.0   0.0   1   1   2.5e-55   1.7e-51  173.8   0.0     1   139    12   151    12   151 0.97 4Fe-4S single cluster domain
Fer4_14              PF13394.1    117 seq1363_BIOID50657   -            154   3.5e-31  107.5   0.0   1   1   6.1e-35   4.2e-31  107.3   0.0     1   117    21   130    21   130 0.95 4Fe-4S single cluster domain
Fer4_11              PF13247.1     99 seq1364_BIOID50657   -            512   1.6e-40  136.8   5.8   1   1   4.7e-44   1.6e-40  136.8   4.0     2    98   176   272   175   273 0.98 4Fe-4S dicluster domain
Fer4_7               PF12838.2     52 seq1364_BIOID50657   -            512     5e-09   36.2  16.4   1   1   5.4e-10   1.9e-06   28.0   4.0     2    50   184   229   183   232 0.90 4Fe-4S dicluster domain
Fer4_10              PF13237.1     52 seq1364_BIOID50657   -            512   8.9e-09   34.8  18.0   1   1   1.9e-09   6.5e-06   25.7   3.7     4    52   179   228   176   228 0.93 4Fe-4S dicluster domain
GerE                 PF00196.14    58 seq1365_BIOID50657   -            169   3.1e-15   55.0   0.0   1   1   6.9e-19   4.7e-15   54.5   0.0     3    55   109   161   107   163 0.97 Bacterial regulatory proteins, luxR family
Sigma70_r4_2         PF08281.7     54 seq1365_BIOID50657   -            169   1.2e-07   30.9   0.0   1   1   2.9e-11     2e-07   30.2   0.0     9    46   108   144   105   147 0.94 Sigma-70, region 4
PGK                  PF00162.14   384 seq1366_BIOID50657   -            387  8.1e-142  472.2   0.3   1   1  6.7e-146  9.2e-142  472.0   0.2     2   384     6   373     5   373 0.99 Phosphoglycerate kinase
PTS_2-RNA            PF01885.11   186 seq1367_BIOID50657   -             57   1.1e-12   47.4   0.0   1   1   9.5e-17   1.3e-12   47.3   0.0   134   180     2    48     1    53 0.96 RNA 2'-phosphotransferase, Tpt1 / KptA family
MFS_1                PF07690.11   354 seq1370_BIOID50657   -            402   1.1e-32  113.0  48.7   1   2   6.7e-25   9.1e-21   73.8  18.6     6   184    20   196    15   225 0.84 Major Facilitator Superfamily
MFS_1                PF07690.11   354 seq1370_BIOID50657   -            402   1.1e-32  113.0  48.7   2   2   2.2e-15     3e-11   42.5  12.3     4   176   212   391   209   401 0.86 Major Facilitator Superfamily
DUF1877              PF08974.5    167 seq1371_BIOID50657   -            167   2.6e-45  153.9   0.0   1   1   2.1e-49   2.9e-45  153.8   0.0     1   167     1   165     1   165 0.99 Domain of unknown function (DUF1877)
Molydop_binding      PF01568.16   109 seq1373_BIOID50657   -            393   1.2e-06   28.1   0.0   1   1   8.1e-10   5.6e-06   26.0   0.0     1   108   276   385   276   386 0.77 Molydopterin dinucleotide binding domain
Molybdopterin        PF00384.17   432 seq1373_BIOID50657   -            393   1.4e-05   23.8   0.0   1   1   2.6e-09   1.8e-05   23.5   0.0   244   354     1   105     1   178 0.70 Molybdopterin oxidoreductase
Response_reg         PF00072.19   112 seq1375_BIOID50657   -            229   1.5e-26   92.5   0.0   1   1   3.1e-30   2.1e-26   91.9   0.0     1   111     6   115     6   116 0.98 Response regulator receiver domain
Trans_reg_C          PF00486.23    77 seq1375_BIOID50657   -            229   7.5e-23   80.1   0.0   1   1   1.9e-26   1.3e-22   79.3   0.0     2    77   151   226   150   226 0.94 Transcriptional regulatory protein, C terminal
PNP_UDP_1            PF01048.15   234 seq1378_BIOID50657   -            232   4.8e-50  169.5   2.1   1   1     4e-54   5.5e-50  169.4   1.4     1   233     2   226     2   227 0.94 Phosphorylase superfamily
DeoC                 PF01791.4    236 seq1379_BIOID50657   -            267   5.1e-61  205.8   1.7   1   1   4.1e-65   5.6e-61  205.7   1.2     3   230    20   248    18   254 0.94 DeoC/LacD family aldolase
Gp_dh_C              PF02800.15   157 seq1381_BIOID50657   -            333   1.1e-60  203.5   0.1   1   1   3.1e-64   2.1e-60  202.5   0.1     1   157   155   313   155   313 0.97 Glyceraldehyde 3-phosphate dehydrogenase, C-terminal domain
Gp_dh_N              PF00044.19   151 seq1381_BIOID50657   -            333   2.4e-52  176.7   0.0   1   1   6.3e-56   4.3e-52  175.9   0.0     2   151     3   150     2   150 0.98 Glyceraldehyde 3-phosphate dehydrogenase, NAD binding domain
ABC_tran             PF00005.22   118 seq1382_BIOID50657   -            360     1e-20   74.1   0.0   1   1   7.5e-24   2.1e-20   73.1   0.0     1   117    44   162    44   163 0.93 ABC transporter
TOBE                 PF03459.12    64 seq1382_BIOID50657   -            360   6.1e-09   35.7   0.0   1   1   1.2e-08   3.3e-05   23.7   0.0     4    64   295   350   292   350 0.92 TOBE domain
TOBE_2               PF08402.5     75 seq1382_BIOID50657   -            360   1.5e-08   34.4   0.0   1   1   1.1e-11   2.9e-08   33.4   0.0     2    75   282   351   281   351 0.88 TOBE domain
ABC_tran             PF00005.22   118 seq1383_BIOID50657   -            378   1.2e-25   90.0   0.0   1   1   6.7e-29   3.1e-25   88.7   0.0     1   116    57   174    57   176 0.94 ABC transporter
TOBE_2               PF08402.5     75 seq1383_BIOID50657   -            378   4.3e-09   36.1   0.0   1   1   2.2e-12     1e-08   34.9   0.0     1    75   292   372   292   372 0.85 TOBE domain
IclR                 PF01614.13   129 seq1384_BIOID50657   -            282   2.1e-44  150.1   0.0   1   1   4.7e-48   3.2e-44  149.6   0.0     2   128   143   268   142   269 0.97 Bacterial transcriptional regulator
HTH_IclR             PF09339.5     52 seq1384_BIOID50657   -            282   1.8e-14   52.9   0.0   1   1   5.2e-18   3.5e-14   51.9   0.0     1    50    25    74    25    76 0.96 IclR helix-turn-helix domain
SPOR                 PF05036.8     76 seq1386_BIOID50657   -            428   6.7e-13   48.4   0.1   1   1     1e-16   1.4e-12   47.4   0.0     2    74   345   417   344   419 0.96 Sporulation related domain
4HBT_2               PF13279.1    121 seq1387_BIOID50657   -            132   7.4e-17   61.8   0.0   1   1   1.9e-20   8.5e-17   61.6   0.0     4   109    10   114     7   129 0.87 Thioesterase-like superfamily
Acyl-ACP_TE          PF01643.12   249 seq1387_BIOID50657   -            132   1.1e-14   53.9   0.2   1   2   9.8e-09   4.5e-05   22.4   0.1   155   182     2    29     1    33 0.91 Acyl-ACP thioesterase
Acyl-ACP_TE          PF01643.12   249 seq1387_BIOID50657   -            132   1.1e-14   53.9   0.2   2   2   4.6e-11   2.1e-07   30.0   0.0    46   133    39   128    30   132 0.90 Acyl-ACP thioesterase
4HBT                 PF03061.17    79 seq1387_BIOID50657   -            132   3.4e-14   52.5   0.0   1   1     1e-17   4.6e-14   52.1   0.0     2    77    16    97    15    99 0.96 Thioesterase superfamily
SSF                  PF00474.12   406 seq1388_BIOID50657   -            502  3.8e-148  493.3  30.0   1   1  4.3e-152  5.9e-148  492.7  20.8     1   406    35   437    35   437 0.99 Sodium:solute symporter family
Malate_synthase      PF01274.17   523 seq1390_BIOID50657   -            723  6.6e-195  647.9   0.2   1   1  5.6e-199  7.7e-195  647.7   0.1     2   523    18   697    17   697 0.99 Malate synthase
Fimbrial             PF00419.15   145 seq1391_BIOID50657   -            163   4.3e-09   36.6  11.7   1   1   4.1e-13   5.6e-09   36.2   8.1     1   144    27   162    27   163 0.79 Fimbrial protein
HATPase_c            PF02518.21   111 seq1392_BIOID50657   -            543   3.1e-22   78.2   0.0   1   1   2.3e-25   7.7e-22   77.0   0.0     5   109   434   535   430   537 0.95 Histidine kinase-, DNA gyrase B-, and HSP90-like ATPase
PAS                  PF00989.19   113 seq1392_BIOID50657   -            543   6.3e-15   54.8   0.1   1   1   1.2e-17   4.2e-14   52.1   0.0     1   112   222   323   222   324 0.95 PAS fold
PAS_10               PF13596.1    106 seq1392_BIOID50657   -            543   1.7e-07   31.3   0.1   1   1   2.7e-10   9.2e-07   28.9   0.0     2   104   225   323   224   325 0.86 PAS domain
PAS_8                PF13188.1     64 seq1392_BIOID50657   -            543     2e-06   27.3   0.0   1   1   1.6e-09   5.4e-06   25.9   0.0     3    45   224   269   222   294 0.76 PAS domain
CoA_trans            PF01144.18   217 seq1394_BIOID50657   -            216   1.8e-43  148.1   0.2   1   1   2.9e-47     2e-43  148.0   0.2     2   214     5   195     4   198 0.96 Coenzyme A transferase
Metalloenzyme        PF01676.13   262 seq1395_BIOID50657   -            514  1.6e-101  338.8   0.5   1   1  4.2e-105  1.9e-101  338.6   0.3     1   261     6   507     6   508 0.99 Metalloenzyme superfamily
[truncated: 1,246,703 more chars]
