# Supplementary material for: A domain sequence approach to pangenomics: applications to Escherichia coli
Source: F1000Res. 2013 May 29;1:19. Originally published 2012 Oct 1. [Version 2] doi: 10.12688/f1000research.1-19.v2 (PMC3901455; doi:10.12688/f1000research.1-19.v2)
Supplement: The 347 text files show the results from scanning each of the fasta-files against the Pfam-A database [file f1000research-1-1101-s0002.tgz › Escherichia_coli_MS_187_1_BIOID50629.txt]

#                                                                            --- full sequence --- -------------- this domain -------------   hmm coord   ali coord   env coord
# target name        accession   tlen query name           accession   qlen   E-value  score  bias   #  of  c-Evalue  i-Evalue  score  bias  from    to  from    to  from    to  acc description of target
#------------------- ---------- ----- -------------------- ---------- ----- --------- ------ ----- --- --- --------- --------- ------ ----- ----- ----- ----- ----- ----- ----- ---- ---------------------
Glyco_hydro_77       PF02446.12   496 seq2_BIOID50629      -            626  2.7e-162  540.6   0.0   1   1  2.3e-166  3.2e-162  540.4   0.0     1   495    80   615    80   616 0.97 4-alpha-glucanotransferase
Oxidored_q2          PF00420.19    95 seq3_BIOID50629      -            143   1.6e-11   43.5   1.2   1   1   1.2e-15   1.6e-11   43.5   0.8     3    95    55   143    53   143 0.94 NADH-ubiquinone/plastoquinone oxidoreductase chain 4L
DUF3592              PF12158.3    148 seq4_BIOID50629      -            138   2.5e-15   56.4   0.1   1   1   2.4e-19   3.2e-15   56.0   0.0     6   126    10   132     7   136 0.83 Protein of unknown function (DUF3592)
DUF2884              PF11101.3    229 seq5_BIOID50629      -            239   1.7e-59  200.8   2.3   1   1   1.4e-63     2e-59  200.6   1.6     1   215    24   234    24   239 0.98 Protein of unknown function (DUF2884)
tRNA_anti            PF01336.20    76 seq6_BIOID50629      -            370   2.7e-09   36.6   0.1   1   1   3.6e-13   4.9e-09   35.7   0.1     2    75   210   282   204   283 0.88 OB-fold nucleic acid binding domain
PFL                  PF02901.10   648 seq7_BIOID50629      -            765  9.8e-205  681.6   0.0   1   1  1.8e-208  1.2e-204  681.3   0.0     1   648     1   626     1   626 0.98 Pyruvate formate lyase
Gly_radical          PF01228.16   106 seq7_BIOID50629      -            765   2.6e-25   88.7   0.0   1   1   9.7e-29   6.6e-25   87.4   0.0     3   106   645   747   643   747 0.97 Glycine radical
HTH_28               PF13518.1     52 seq9_BIOID50629      -            173   5.9e-23   80.3   0.3   1   2   2.2e-13   5.9e-10   38.8   0.0     1    49    10    59    10    61 0.93 Helix-turn-helix domain
HTH_28               PF13518.1     52 seq9_BIOID50629      -            173   5.9e-23   80.3   0.3   2   2   1.3e-13   3.7e-10   39.4   0.1     2    47    68   115    67   121 0.93 Helix-turn-helix domain
HTH_23               PF13384.1     50 seq9_BIOID50629      -            173   4.8e-11   41.8   0.6   1   1   1.4e-09   3.9e-06   26.2   0.0     5    49     9    54     6    55 0.88 Homeodomain-like domain
DUF1971              PF09313.6     82 seq10_BIOID50629     -             74   3.3e-14   52.2   0.0   1   1   3.2e-18   4.4e-14   51.8   0.0    32    82     1    52     1    52 0.96 Domain of unknown function (DUF1971)
Tautomerase          PF01361.16    60 seq11_BIOID50629     -             88   5.8e-14   51.3   0.0   1   1     6e-18   8.2e-14   50.8   0.0     1    51    15    66    15    68 0.98 Tautomerase enzyme
HMGL-like            PF00682.14   237 seq13_BIOID50629     -            523     3e-91  305.1   3.0   1   1   7.2e-95   4.9e-91  304.4   2.1     1   236    13   251    13   252 0.99 HMGL-like
LeuA_dimer           PF08502.5    133 seq13_BIOID50629     -            523     4e-39  133.3   0.3   1   1   1.3e-42   8.7e-39  132.2   0.2     1   133   369   500   369   500 0.98 LeuA allosteric (dimerisation) domain
TrmE_N               PF10396.4    114 seq14_BIOID50629     -            454   2.5e-43  146.5   0.0   1   1   3.9e-46   7.6e-43  144.9   0.0     1   114     6   120     6   120 0.99 GTP-binding protein TrmE N-terminus
GTPase_Cys_C         PF12631.2     73 seq14_BIOID50629     -            454   1.5e-22   79.6   2.9   1   1   1.5e-25     3e-22   78.6   0.2     3    73   381   451   379   451 0.98 Catalytic cysteine-containing C-terminus of GTPase, MnmE
MMR_HSR1             PF01926.18   114 seq14_BIOID50629     -            454   3.9e-22   78.2   0.0   1   1   4.7e-25   9.1e-22   77.1   0.0     1   114   218   336   218   336 0.77 50S ribosome-binding GTPase
Miro                 PF08477.8    119 seq14_BIOID50629     -            454   3.6e-11   43.4   0.0   1   1   5.6e-14   1.1e-10   41.9   0.0     1   119   218   338   218   338 0.85 Miro-like protein
FeoB_N               PF02421.13   189 seq14_BIOID50629     -            454   5.9e-09   35.2   0.0   1   1   2.4e-10   4.7e-07   29.0   0.0     2    89   218   306   217   311 0.84 Ferrous iron transport protein B
Fumerase             PF05681.9    271 seq15_BIOID50629     -            548   1.5e-91  306.0   0.0   1   1   2.9e-95     2e-91  305.7   0.0     2   271    48   328    47   328 0.98 Fumarate hydratase (Fumerase)
Fumerase_C           PF05683.7    206 seq15_BIOID50629     -            548   8.3e-83  276.4   0.0   1   1   2.3e-86   1.6e-82  275.5   0.0     1   204   332   539   332   541 0.98 Fumarase C-terminus
HTH_38               PF13936.1     44 seq16_BIOID50629     -            383     4e-22   77.3   1.8   1   1   4.2e-20   1.4e-16   59.6   0.7     4    44    58    98    55    98 0.97 Helix-turn-helix domain
rve                  PF00665.21   120 seq16_BIOID50629     -            383     1e-16   60.9   0.0   1   1   6.5e-20   2.2e-16   59.9   0.0     3   120   228   337   226   337 0.94 Integrase core domain
HisG                 PF01634.13   163 seq17_BIOID50629     -            299   8.7e-55  184.6   0.0   1   1   1.8e-58   1.2e-54  184.1   0.0     1   163    53   221    53   221 0.94 ATP phosphoribosyltransferase
HisG_C               PF08029.6     75 seq17_BIOID50629     -            299   5.6e-28   96.5   0.1   1   1   2.2e-31   1.5e-27   95.2   0.0     1    75   222   297   222   297 0.98 HisG, C-terminal domain
Sel1                 PF08238.7     39 seq19_BIOID50629     -            229     3e-18   65.7  15.4   1   4     2e-07    0.0027   18.1   0.4     2    39    36    66    35    66 0.82 Sel1 repeat
Sel1                 PF08238.7     39 seq19_BIOID50629     -            229     3e-18   65.7  15.4   2   4    0.0012        17    6.1   0.0     3    39    69   101    67   101 0.69 Sel1 repeat
Sel1                 PF08238.7     39 seq19_BIOID50629     -            229     3e-18   65.7  15.4   3   4   9.1e-10   1.2e-05   25.6   0.0     2    34   143   172   142   174 0.92 Sel1 repeat
Sel1                 PF08238.7     39 seq19_BIOID50629     -            229     3e-18   65.7  15.4   4   4   4.8e-08   0.00066   20.1   0.1     4    38   182   215   179   216 0.85 Sel1 repeat
DeoRC                PF00455.17   162 seq20_BIOID50629     -            259   1.2e-51  174.4   3.3   1   1     5e-55   1.7e-51  173.9   2.3     4   161    83   239    80   240 0.98 DeoR C terminal sensor domain
HTH_DeoR             PF08220.7     57 seq20_BIOID50629     -            259   1.3e-16   59.7   0.1   1   1   8.1e-20   2.8e-16   58.6   0.1     1    53     8    60     8    63 0.96 DeoR-like helix-turn-helix domain
GntR                 PF00392.16    64 seq20_BIOID50629     -            259   1.2e-05   24.5   0.2   1   1   9.7e-09   3.3e-05   23.1   0.1    10    63     9    60     9    61 0.95 Bacterial regulatory proteins, gntR family
HTH_11               PF08279.7     55 seq20_BIOID50629     -            259   2.6e-05   23.6   0.0   1   1   1.6e-08   5.5e-05   22.6   0.0     1    44     8    50     8    63 0.92 HTH domain
PspA_IM30            PF04012.7    221 seq21_BIOID50629     -            232   4.3e-57  192.8  28.8   1   1   3.5e-61   4.8e-57  192.7  20.0     1   221     2   232     2   232 0.97 PspA/IM30 family
FecCD                PF01032.13   311 seq22_BIOID50629     -            326   4.5e-85  285.0  36.3   1   1   8.2e-89   5.6e-85  284.7  25.2     1   311    22   323    22   323 0.97 FecCD transport family
ABC-3                PF00950.12   258 seq22_BIOID50629     -            326   0.00012   21.3   8.3   1   1     4e-08   0.00027   20.1   5.8    51   199   116   261   100   321 0.86 ABC 3 transport family
DUF2559              PF10832.3     54 seq23_BIOID50629     -             55   3.6e-37  125.8   3.0   1   1   2.9e-41   3.9e-37  125.6   2.1     1    54     2    55     2    55 0.99 Protein of unknown function (DUF2559)
DUF457               PF04307.9    157 seq24_BIOID50629     -            173   3.6e-29  101.0  11.8   1   1   3.1e-33   4.3e-29  100.7   8.2     2   142     5   158     4   172 0.85 Predicted membrane-bound metal-dependent hydrolase (DUF457)
GutM                 PF06923.6    109 seq25_BIOID50629     -            119   1.1e-36  124.7   0.0   1   1   8.8e-41   1.2e-36  124.5   0.0     2   109     3   110     2   110 0.98 Glucitol operon activator protein (GutM)
PIG-L                PF02585.12   128 seq27_BIOID50629     -            172   1.2e-12   48.3   0.4   1   1   1.5e-16   2.1e-12   47.5   0.3    34   127     2    90     1    91 0.89 GlcNAc-PI de-N-acetylase
BPD_transp_1         PF00528.17   185 seq28_BIOID50629     -            219   7.2e-26   90.7  16.2   1   1   7.3e-30   9.9e-26   90.2  11.2     1   184    33   217    33   218 0.95 Binding-protein-dependent transport system inner membrane component
DUF1202              PF06717.6    308 seq30_BIOID50629     -            281  2.8e-154  512.8  11.6   1   1  2.5e-158  3.4e-154  512.5   8.1     1   263    13   275    13   277 1.00 Protein of unknown function (DUF1202)
Abhydrolase_5        PF12695.2    142 seq31_BIOID50629     -            293   5.3e-27   94.2   0.0   1   1     3e-30   6.7e-27   93.8   0.0     1   141    89   265    89   266 0.89 Alpha/beta hydrolase family
Abhydrolase_6        PF12697.2    228 seq31_BIOID50629     -            293   2.5e-16   60.1   0.3   1   1   6.6e-15   1.5e-11   44.5   0.0     1   102    90   194    90   212 0.88 Alpha/beta hydrolase family
Abhydrolase_1        PF00561.15   230 seq31_BIOID50629     -            293   5.1e-11   42.4   0.2   1   1   2.2e-09   4.9e-06   26.1   0.0     1    79   115   193   115   217 0.91 alpha/beta hydrolase fold
Peptidase_S9         PF00326.16   213 seq31_BIOID50629     -            293   1.2e-10   40.9   0.0   1   1   3.5e-13   7.9e-10   38.1   0.0     8   212   108   291   103   292 0.71 Prolyl oligopeptidase family
Hydrolase_4          PF12146.3     79 seq31_BIOID50629     -            293   2.1e-07   30.5   0.0   1   1   6.9e-10   1.6e-06   27.7   0.0    11    61    82   132    76   149 0.82 Putative lysophospholipase
Transgly             PF00912.17   178 seq33_BIOID50629     -            841   2.6e-56  189.6   0.0   1   1     6e-60   4.1e-56  188.9   0.0    10   177   209   380   198   381 0.95 Transglycosylase
Transpeptidase       PF00905.17   304 seq33_BIOID50629     -            841   1.2e-25   90.0   0.3   1   1   1.6e-28   1.1e-24   86.9   0.2     2   284   473   725   472   744 0.86 Penicillin binding protein transpeptidase domain
GntR                 PF00392.16    64 seq34_BIOID50629     -            258   6.7e-23   79.7   0.2   1   1   1.9e-26   1.3e-22   78.8   0.1     1    64     9    72     9    72 0.99 Bacterial regulatory proteins, gntR family
FCD                  PF07729.7    125 seq34_BIOID50629     -            258   9.2e-19   67.8   5.0   1   1   2.1e-22   1.4e-18   67.2   3.5     1   125    96   220    96   220 0.90 FCD domain
MFS_1                PF07690.11   354 seq35_BIOID50629     -            408   5.5e-53  179.8  43.4   1   2   2.9e-36     1e-32  113.2  19.4     2   248    20   256    19   263 0.81 Major Facilitator Superfamily
MFS_1                PF07690.11   354 seq35_BIOID50629     -            408   5.5e-53  179.8  43.4   2   2   3.8e-24   1.3e-20   73.3  10.1     1   168   224   393   224   407 0.89 Major Facilitator Superfamily
Sugar_tr             PF00083.19   451 seq35_BIOID50629     -            408   8.8e-15   54.0  29.4   1   2   1.1e-12   3.8e-09   35.5  11.1    10   191    24   192    14   195 0.82 Sugar (and other) transporter
Sugar_tr             PF00083.19   451 seq35_BIOID50629     -            408   8.8e-15   54.0  29.4   2   2   2.5e-08   8.4e-05   21.2   4.2    46   185   258   391   222   397 0.87 Sugar (and other) transporter
MFS_2                PF13347.1    427 seq35_BIOID50629     -            408   1.1e-12   46.9  24.8   1   1   4.8e-14   1.6e-10   39.8   3.3   148   315   146   312   137   340 0.80 MFS/sugar transport protein
MFS_1_like           PF12832.2     77 seq35_BIOID50629     -            408   1.1e-05   25.0   7.2   1   1   3.2e-08   0.00011   21.8   0.2    12    72    26    91    18    95 0.81 MFS_1 like family
adh_short            PF00106.20   167 seq38_BIOID50629     -            247   8.8e-34  116.7   3.7   1   1   3.2e-37   1.1e-33  116.3   2.5     2   165     3   173     2   175 0.92 short chain dehydrogenase
adh_short_C2         PF13561.1    243 seq38_BIOID50629     -            247   5.8e-26   91.6   0.1   1   1     2e-29   6.9e-26   91.4   0.1     5   241    10   246     8   247 0.93 Enoyl-(Acyl carrier protein) reductase
KR                   PF08659.5    181 seq38_BIOID50629     -            247   4.7e-16   58.8   1.9   1   1   2.2e-19   7.4e-16   58.2   1.3     2   161     3   168     2   185 0.85 KR domain
Epimerase            PF01370.16   236 seq38_BIOID50629     -            247   1.7e-05   24.2   0.9   1   1   1.2e-08   4.3e-05   22.9   0.4     1   171     4   190     4   210 0.70 NAD dependent epimerase/dehydratase family
Pantoate_transf      PF02548.10   261 seq39_BIOID50629     -            264  1.2e-107  358.8   0.2   1   1  9.7e-112  1.3e-107  358.6   0.2     2   261     3   260     2   260 0.99 Ketopantoate hydroxymethyltransferase
TonB_dep_Rec         PF00593.19   276 seq40_BIOID50629     -            747   7.1e-28   98.1  10.2   1   1     1e-31   7.1e-28   98.1   7.1     1   276   510   746   510   746 0.98 TonB dependent receptor
Plug                 PF07715.10   108 seq40_BIOID50629     -            747     2e-21   76.2   0.1   1   1   6.6e-25   4.5e-21   75.0   0.1     2   107    76   180    75   181 0.94 TonB-dependent Receptor Plug Domain
DUF1311              PF07007.7     95 seq41_BIOID50629     -            169   7.4e-20   70.7   1.9   1   1   6.8e-24   9.2e-20   70.4   1.3     1    95    41   152    41   152 0.85 Protein of unknown function (DUF1311)
Zn_peptidase         PF04228.8    292 seq42_BIOID50629     -            287  6.2e-140  465.3   1.1   1   1  5.1e-144    7e-140  465.1   0.8     1   292     1   283     1   283 0.99 Putative neutral zinc metallopeptidase
PAS_6                PF08348.6    118 seq43_BIOID50629     -            244   2.2e-39  133.5   0.1   1   1     6e-43   4.1e-39  132.6   0.1     1   114    32   144    32   148 0.96 YheO-like PAS domain
HTH_22               PF13309.1     64 seq43_BIOID50629     -            244   1.4e-21   75.8   0.4   1   1   3.4e-25   2.3e-21   75.1   0.3     1    64   169   232   169   232 0.98 HTH domain
3-dmu-9_3-mt         PF06983.8    116 seq44_BIOID50629     -            147   1.5e-07   31.6   0.6   1   1   1.8e-10   1.2e-06   28.6   0.4     4   115     4   138     2   139 0.74 3-demethylubiquinone-9 3-methyltransferase
Glyoxalase           PF00903.20   128 seq44_BIOID50629     -            147   2.9e-05   23.9   0.0   1   1   6.2e-09   4.2e-05   23.3   0.0     7   128     8   138     3   138 0.86 Glyoxalase/Bleomycin resistance protein/Dioxygenase superfamily
MFS_1                PF07690.11   354 seq45_BIOID50629     -            396     2e-39  135.2  46.6   1   1   4.4e-43     2e-39  135.2  32.3     2   352    16   351    15   353 0.83 Major Facilitator Superfamily
MFS_3                PF05977.8    524 seq45_BIOID50629     -            396   6.8e-08   30.9   6.3   1   1   1.5e-11   6.8e-08   30.9   4.3    32   206    32   201     5   207 0.84 Transmembrane secretion effector
TRI12                PF06609.8    599 seq45_BIOID50629     -            396   2.8e-06   25.7   4.5   1   1   6.2e-10   2.8e-06   25.7   3.1    87   212    54   179    14   190 0.80 Fungal trichothecene efflux pump (TRI12)
SBP_bac_3            PF00497.15   225 seq47_BIOID50629     -            243   1.1e-71  240.5   0.3   1   1   1.9e-75   1.3e-71  240.3   0.2     1   224    23   242    23   243 0.96 Bacterial extracellular solute-binding proteins, family 3
Mqo                  PF06039.10   489 seq48_BIOID50629     -            548  3.9e-251  833.2   0.0   1   1  9.9e-255  4.5e-251  833.0   0.0     2   489    29   518    28   518 0.99 Malate:quinone oxidoreductase (Mqo)
DAO                  PF01266.19   358 seq48_BIOID50629     -            548   1.8e-11   43.4   0.1   1   1   5.5e-15   2.5e-11   42.9   0.0     1   317    33   423    33   463 0.75 FAD dependent oxidoreductase
HutD                 PF05962.6    184 seq49_BIOID50629     -             78   2.8e-24   85.7   0.0   1   1   2.2e-28     3e-24   85.6   0.0     2    71     5    72     4    77 0.94 HutD
Trns_repr_metal      PF02583.12    85 seq50_BIOID50629     -             95   3.3e-26   91.1   0.8   1   1   2.7e-30   3.7e-26   91.0   0.6     2    85    10    93     9    93 0.94 Metal-sensitive transcriptional repressor
DUF1479              PF07350.7    416 seq54_BIOID50629     -            423  1.2e-144  481.8   0.0   1   1    1e-148  1.4e-144  481.5   0.0     5   416    18   421    11   421 0.99 Protein of unknown function (DUF1479)
Big_1                PF02369.11   100 seq55_BIOID50629     -           1162   5.2e-55  183.4 104.7   1   3   3.2e-17   7.3e-14   51.3   7.8     4    97   737   830   734   832 0.87 Bacterial Ig-like domain (group 1)
Big_1                PF02369.11   100 seq55_BIOID50629     -           1162   5.2e-55  183.4 104.7   2   3   5.4e-16   1.2e-12   47.4   2.1    10    96   842   929   833   935 0.82 Bacterial Ig-like domain (group 1)
Big_1                PF02369.11   100 seq55_BIOID50629     -           1162   5.2e-55  183.4 104.7   3   3   1.4e-15   3.1e-12   46.1   9.8     2    95   937  1031   935  1036 0.87 Bacterial Ig-like domain (group 1)
DUF3442              PF11924.3    280 seq55_BIOID50629     -           1162   1.7e-30  106.4   0.4   1   1   1.9e-33   4.4e-30  105.1   0.0   187   280     1    94     1    94 0.99 Protein of unknown function (DUF3442)
PTS_EIIC             PF02378.13   321 seq56_BIOID50629     -            485   2.3e-41  141.6  32.4   1   1   3.3e-45   2.3e-41  141.6  22.4     3   321   113   396   111   396 0.92 Phosphotransferase system, EIIC
PTS_EIIB             PF00367.15    35 seq56_BIOID50629     -            485   2.5e-16   58.4   0.3   1   1   6.2e-20   4.2e-16   57.7   0.2     1    35     9    43     9    43 0.98 phosphotransferase system, EIIB
Hexapep              PF00132.19    36 seq57_BIOID50629     -            212   1.6e-19   68.3   6.7   1   3     1e-09   1.4e-05   24.2   0.0     2    36    41    75    40    75 0.96 Bacterial transferase hexapeptide (six repeats)
Hexapep              PF00132.19    36 seq57_BIOID50629     -            212   1.6e-19   68.3   6.7   2   3   1.5e-10     2e-06   26.9   0.7     3    33   110   139   108   140 0.94 Bacterial transferase hexapeptide (six repeats)
Hexapep              PF00132.19    36 seq57_BIOID50629     -            212   1.6e-19   68.3   6.7   3   3   1.1e-11   1.6e-07   30.4   0.6     1    34   125   158   125   160 0.95 Bacterial transferase hexapeptide (six repeats)
Colicin_V            PF02674.11   146 seq58_BIOID50629     -            162   9.8e-35  119.4  14.4   1   1   8.6e-39   1.2e-34  119.1  10.0     1   141     4   141     4   146 0.95 Colicin V production protein
HTH_35               PF13693.1     78 seq59_BIOID50629     -             92   2.6e-38  129.5   0.2   1   1   2.1e-42   2.9e-38  129.3   0.1     1    78     7    85     7    85 0.98 Winged helix-turn-helix DNA-binding
phage_tail_N         PF08400.5    134 seq61_BIOID50629     -            781   1.1e-56  190.0   0.4   1   1   1.7e-60   1.1e-56  190.0   0.3     1   134     1   134     1   134 0.99 Prophage tail fibre N-terminal
CarboxypepD_reg      PF13620.1     82 seq61_BIOID50629     -            781   1.5e-07   31.2   0.1   1   1   2.2e-11   1.5e-07   31.2   0.1     1    74     4    82     4    89 0.84 Carboxypeptidase regulatory-like domain
MFS_1                PF07690.11   354 seq64_BIOID50629     -            427   1.1e-32  113.1  40.8   1   2   1.4e-25   6.6e-22   77.6  17.7    33   258    27   262     6   265 0.81 Major Facilitator Superfamily
MFS_1                PF07690.11   354 seq64_BIOID50629     -            427   1.1e-32  113.1  40.8   2   2   8.8e-15     4e-11   42.1   6.6    38   180   255   401   247   420 0.82 Major Facilitator Superfamily
Sugar_tr             PF00083.19   451 seq64_BIOID50629     -            427   3.6e-25   88.3  32.8   1   1   6.7e-26   3.1e-22   78.6  22.8    51   448    34   408    10   411 0.82 Sugar (and other) transporter
DUF497               PF04365.8     80 seq65_BIOID50629     -             98   8.4e-27   92.7   0.7   1   1   7.1e-31   9.7e-27   92.6   0.5     1    80    10    92    10    92 0.96 Protein of unknown function (DUF497)
Fic                  PF02661.13    97 seq66_BIOID50629     -            200     1e-14   54.8   0.1   1   1   1.5e-18     2e-14   53.9   0.0     6    96    58   152    55   153 0.96 Fic/DOC family
Pili_assembly_C      PF02753.12    68 seq67_BIOID50629     -            105   2.6e-17   62.3   0.1   1   1   2.4e-21   3.2e-17   61.9   0.0     1    67    38   100    38   101 0.91 Gram-negative pili assembly chaperone, C-terminal domain
GCS2                 PF04107.8    288 seq68_BIOID50629     -            372   3.6e-94  314.9   0.0   1   1   6.1e-98   8.3e-94  313.7   0.0     1   288    14   292    14   292 0.99 Glutamate-cysteine ligase family 2(GCS2)
RNA_pol_Rpb2_6       PF00562.23   386 seq69_BIOID50629     -           1342  4.7e-162  539.0   0.0   1   1  3.5e-162  7.9e-159  528.4   0.1     2   386   716  1264   715  1264 0.98 RNA polymerase Rpb2, domain 6
RNA_pol_Rpb2_7       PF04560.15    83 seq69_BIOID50629     -           1342   5.7e-32  109.6   0.1   1   1   8.2e-35   1.9e-31  108.0   0.0     1    82  1266  1341  1266  1342 0.98 RNA polymerase Rpb2, domain 7
RNA_pol_Rpb2_3       PF04565.11    68 seq69_BIOID50629     -           1342   7.1e-30  102.4   0.0   1   1   7.4e-33   1.7e-29  101.2   0.0     1    68   513   582   513   582 0.98 RNA polymerase Rpb2, domain 3
RNA_pol_Rpb2_45      PF10385.4     66 seq69_BIOID50629     -           1342   4.6e-29   99.9   0.3   1   1   1.5e-31   3.5e-28   97.0   0.2     1    66   591   656   591   656 1.00 RNA polymerase beta subunit external 1 domain
RNA_pol_Rpb2_1       PF04563.10   203 seq69_BIOID50629     -           1342   1.5e-26   92.4   0.0   1   1   1.4e-29   3.1e-26   91.4   0.0     2   203    27   509    26   509 0.98 RNA polymerase beta subunit
RNA_pol_Rpb2_2       PF04561.9    190 seq69_BIOID50629     -           1342   1.6e-25   89.5   0.9   1   2   8.4e-11   1.9e-07   30.5   0.0     1    74   151   225   151   276 0.82 RNA polymerase Rpb2, domain 2
RNA_pol_Rpb2_2       PF04561.9    190 seq69_BIOID50629     -           1342   1.6e-25   89.5   0.9   2   2   1.9e-18   4.4e-15   55.4   0.0    80   190   340   454   329   454 0.88 RNA polymerase Rpb2, domain 2
Sigma70_r4_2         PF08281.7     54 seq70_BIOID50629     -            173   2.5e-15   55.5   0.4   1   1   1.5e-18   5.1e-15   54.5   0.0     2    54   112   164   111   164 0.97 Sigma-70, region 4
Sigma70_r2           PF04542.9     71 seq70_BIOID50629     -            173   8.4e-12   44.4   0.2   1   1   3.6e-15   1.2e-11   43.9   0.1     1    69    16    81    16    83 0.90 Sigma-70 region 2
Sigma70_r4           PF04545.11    50 seq70_BIOID50629     -            173   7.6e-08   31.4   0.0   1   1   4.6e-11   1.6e-07   30.4   0.0     2    47   118   163   117   164 0.95 Sigma-70, region 4
Sigma70_ECF          PF07638.6    185 seq70_BIOID50629     -            173     4e-05   23.2   0.1   1   1   2.7e-08   9.1e-05   22.0   0.1    53   172    42   157    11   164 0.76 ECF sigma factor
GGDEF                PF00990.16   161 seq71_BIOID50629     -            472   3.3e-40  137.1   0.0   1   1   3.3e-44   4.5e-40  136.7   0.0     1   161   303   461   303   461 0.91 GGDEF domain
Hydrolase_3          PF08282.7    254 seq72_BIOID50629     -            271   8.8e-16   58.1   0.0   1   1   6.6e-18   4.5e-14   52.5   0.0     1   229    10   233    10   241 0.76 haloacid dehalogenase-like hydrolase
S6PP                 PF05116.8    247 seq72_BIOID50629     -            271   9.1e-08   31.5   0.0   1   1   6.5e-09   4.4e-05   22.7   0.0   119   245   144   267   119   268 0.76 Sucrose-6F-phosphate phosphohydrolase
DUF1869              PF08956.5     60 seq73_BIOID50629     -             60   3.9e-37  125.5   2.8   1   1   3.1e-41   4.2e-37  125.4   2.0     1    60     1    60     1    60 0.99 Domain of unknown function (DUF1869)
SecE                 PF00584.15    57 seq75_BIOID50629     -            127   2.4e-21   74.9   1.0   1   1   1.8e-25   2.4e-21   74.9   0.7     2    56    68   122    67   123 0.97 SecE/Sec61-gamma subunits of protein translocation complex
GGDEF                PF00990.16   161 seq77_BIOID50629     -            443   3.1e-45  153.5   0.1   1   1   3.3e-49   4.5e-45  153.0   0.0     1   161   283   437   283   437 0.96 GGDEF domain
Trp_Tyr_perm         PF03222.8    394 seq79_BIOID50629     -            423   6.1e-06   25.1  35.8   1   1   7.6e-10     1e-05   24.4  24.8     7   374    21   404    17   416 0.76 Tryptophan/tyrosine permease family
Aldo_ket_red         PF00248.16   283 seq81_BIOID50629     -            267   1.6e-57  194.4   0.6   1   1   1.4e-61     2e-57  194.0   0.4     2   281     6   250     5   251 0.95 Aldo/keto reductase family
SBP_bac_8            PF13416.1    281 seq82_BIOID50629     -            438   1.7e-45  155.7  14.1   1   1     3e-49   2.1e-45  155.5   9.8     2   278    44   368    43   371 0.79 Bacterial extracellular solute-binding protein
SBP_bac_1            PF01547.20   314 seq82_BIOID50629     -            438   4.7e-39  134.8  13.1   1   1   9.1e-43   6.2e-39  134.4   9.1    10   313    41   337    34   338 0.87 Bacterial extracellular solute-binding protein
CsiD                 PF08943.5    297 seq83_BIOID50629     -            325  1.1e-148  493.9   0.0   1   1  1.8e-152  1.2e-148  493.7   0.0     1   297    20   315    20   315 1.00 CsiD
TauD                 PF02668.11   258 seq83_BIOID50629     -            325   3.6e-11   43.0   0.1   1   1   7.3e-15     5e-11   42.6   0.1    33   256    88   309    64   311 0.80 Taurine catabolism dioxygenase TauD, TfdA family
HutD                 PF05962.6    184 seq84_BIOID50629     -            125   3.3e-17   62.7   0.0   1   1   2.7e-21   3.7e-17   62.5   0.0    66   184     1   113     1   113 0.87 HutD
OprD                 PF03573.8    391 seq87_BIOID50629     -            468   1.6e-25   89.6  12.1   1   1   1.5e-29     2e-25   89.2   8.4     1   365    33   431    33   443 0.83 outer membrane porin, OprD family
VWA                  PF00092.23   179 seq88_BIOID50629     -            219     1e-10   41.5   0.0   1   1   2.5e-14   1.7e-10   40.8   0.0     4   154    24   173    23   185 0.85 von Willebrand factor type A domain
VWA_2                PF13519.1    172 seq88_BIOID50629     -            219   5.4e-09   36.2   0.0   1   1   1.5e-12     1e-08   35.3   0.0     3   147    23   172    21   205 0.76 von Willebrand factor type A domain
Sulfatase            PF00884.18   379 seq90_BIOID50629     -            557   2.1e-56  191.4   0.4   1   1   4.1e-60   2.8e-56  191.0   0.2     3   310   248   539   246   554 0.93 Sulfatase
DUF1705              PF08019.7    156 seq90_BIOID50629     -            557   3.4e-45  153.2   9.4   1   1     5e-49   3.4e-45  153.2   6.5     2   154    68   221    67   223 0.97 Domain of unknown function (DUF1705)
Oxidored_q1          PF00361.15   270 seq92_BIOID50629     -            526   6.8e-51  172.9  21.4   1   1   4.9e-55   6.8e-51  172.9  14.8     1   268   132   411   132   413 0.97 NADH-Ubiquinone/plastoquinone (complex I), various chains
ADH_N                PF08240.7    109 seq93_BIOID50629     -            369   1.1e-28   99.0   2.4   1   1   1.6e-32   1.1e-28   99.0   1.7     2   108    28   154    27   155 0.91 Alcohol dehydrogenase GroES-like domain
ADH_zinc_N           PF00107.21   130 seq93_BIOID50629     -            369   8.1e-20   70.5   0.1   1   1     2e-23   1.4e-19   69.8   0.1     1   128   197   330   197   332 0.88 Zinc-binding dehydrogenase
MMR_HSR1             PF01926.18   114 seq94_BIOID50629     -            210   5.6e-18   64.8   0.0   1   1   2.1e-21   7.3e-18   64.5   0.0     1   114    28   146    28   165 0.86 50S ribosome-binding GTPase
FeoB_N               PF02421.13   189 seq94_BIOID50629     -            210   4.6e-06   25.8   0.1   1   1   2.5e-09   8.4e-06   25.0   0.1     1   163    27   200    27   208 0.72 Ferrous iron transport protein B
TetR_N               PF00440.18    47 seq96_BIOID50629     -            236   1.8e-14   53.0   0.2   1   1     3e-18   4.1e-14   51.8   0.2     2    47    51    96    50    96 0.97 Bacterial regulatory proteins, tetR family
DUF4415              PF14384.1     62 seq97_BIOID50629     -            100     4e-18   65.1   0.1   1   1   4.3e-22   5.8e-18   64.6   0.1     1    62    37    93    37    93 0.96 Domain of unknown function (DUF4415)
TraB                 PF01963.12   259 seq99_BIOID50629     -            264   3.9e-41  141.1   0.2   1   1   3.5e-45   4.8e-41  140.8   0.1     8   250    30   264    21   264 0.96 TraB family
Oxidored_q4          PF00507.14   102 seq101_BIOID50629    -            147   7.6e-27   92.9   1.1   1   1   5.5e-31   7.6e-27   92.9   0.8     2   102    26   125    25   125 0.95 NADH-ubiquinone/plastoquinone oxidoreductase, chain 3
Oxidored_q6          PF01058.17   131 seq102_BIOID50629    -            372   7.7e-29   99.8   0.3   1   1   8.9e-33   1.2e-28   99.1   0.2     1   130    62   207    62   208 0.95 NADH ubiquinone oxidoreductase, 20 Kd subunit
rve                  PF00665.21   120 seq103_BIOID50629    -            283   3.1e-28   98.1   0.0   1   1   1.8e-31   4.8e-28   97.5   0.0     2   120   118   234   117   234 0.97 Integrase core domain
rve_2                PF13333.1     52 seq103_BIOID50629    -            283   2.5e-21   75.3   1.1   1   1   2.3e-24   6.2e-21   74.1   0.8     1    51   224   278   224   279 0.96 Integrase core domain
rve_3                PF13683.1     67 seq103_BIOID50629    -            283   5.6e-16   57.7   0.0   1   1   7.2e-19     2e-15   55.9   0.0     1    67   205   271   205   271 0.98 Integrase core domain
HTH_21               PF13276.1     60 seq103_BIOID50629    -            283   5.9e-15   54.9   4.2   1   1   2.1e-18   5.9e-15   54.9   2.9     6    60    43    96    38    97 0.90 HTH-like domain
DDE_Tnp_IS240        PF13610.1    140 seq103_BIOID50629    -            283   7.5e-10   38.8   0.0   1   1   4.9e-13   1.3e-09   37.9   0.0     2   137   123   261   122   264 0.92 DDE domain
Usher                PF00577.15   552 seq106_BIOID50629    -            838  1.7e-208  693.7  28.9   1   1  3.6e-212  1.7e-208  693.7  20.0     1   552   206   748   206   748 0.99 Type VII secretion system (T7SS), usher protein
PapC_N               PF13954.1    146 seq106_BIOID50629    -            838   1.4e-47  160.7   0.1   1   1   6.9e-51   3.1e-47  159.6   0.0     1   146    43   192    43   192 0.98 PapC N-terminal domain
PapC_C               PF13953.1     68 seq106_BIOID50629    -            838   5.1e-21   73.9   0.1   1   1   2.6e-24   1.2e-20   72.8   0.1     2    67   759   825   758   826 0.95 PapC C-terminal domain
Transgly_assoc       PF04226.8     48 seq109_BIOID50629    -             82   1.5e-16   60.0  12.4   1   1   1.1e-20   1.5e-16   60.0   8.6     1    47    33    81    33    82 0.97 Transglycosylase associated protein
Glycos_transf_2      PF00535.21   169 seq111_BIOID50629    -            398   8.8e-24   83.9   0.0   1   1   3.9e-27   1.3e-23   83.3   0.0     2   167    34   200    33   202 0.85 Glycosyl transferase family 2
Glyco_tranf_2_3      PF13641.1    230 seq111_BIOID50629    -            398   1.7e-19   70.4   0.0   1   1   6.6e-23   2.2e-19   70.0   0.0     5   230    34   254    29   254 0.86 Glycosyltransferase like family 2
Glyco_transf_21      PF13506.1    174 seq111_BIOID50629    -            398   3.2e-12   45.9   0.0   1   1   1.7e-15   5.8e-12   45.1   0.0    18   173    97   252    86   253 0.82 Glycosyl transferase family 21
Glyco_trans_2_3      PF13632.1    192 seq111_BIOID50629    -            398   1.8e-10   40.7  14.7   1   1   4.9e-13   1.7e-09   37.5  10.2     4   190   115   310   113   362 0.64 Glycosyl transferase family group 2
Sulfatase            PF00884.18   379 seq113_BIOID50629    -            551     3e-97  325.8   1.2   1   1  5.3e-101   3.6e-97  325.6   0.8     1   377    86   514    86   516 0.97 Sulfatase
UPF0118              PF01594.11   327 seq114_BIOID50629    -            344   5.1e-74  249.0  42.7   1   1   4.2e-78   5.8e-74  248.8  29.6     2   326    14   328    13   329 0.99 Domain of unknown function DUF20
UPF0047              PF01894.12   118 seq115_BIOID50629    -            138   4.5e-39  132.8   0.0   1   1   3.7e-43   5.1e-39  132.6   0.0     1   117    17   135    17   136 0.97 Uncharacterised protein family UPF0047
NusG                 PF02357.14    92 seq116_BIOID50629    -            181   5.3e-25   87.3   0.0   1   1   1.1e-28   7.7e-25   86.8   0.0     1    92     7   106     7   106 0.93 Transcription termination factor nusG
KOW                  PF00467.24    32 seq116_BIOID50629    -            181   1.3e-08   33.9   0.1   1   1   9.1e-12   6.2e-08   31.7   0.0     1    28   130   161   130   165 0.86 KOW motif
Toluene_X            PF03349.11   427 seq117_BIOID50629    -            448  2.2e-146  487.4  11.8   1   1  1.9e-150  2.5e-146  487.2   8.2     2   427    19   448    18   448 0.96 Outer membrane protein transport protein (OMPP1/FadL/TodX)
Response_reg         PF00072.19   112 seq120_BIOID50629    -            232   5.1e-29  100.4   0.4   1   1   1.2e-32     8e-29   99.8   0.3     1   112     4   112     4   112 0.98 Response regulator receiver domain
Trans_reg_C          PF00486.23    77 seq120_BIOID50629    -            232   1.4e-21   76.0   0.0   1   1   5.1e-25   3.5e-21   74.7   0.0     1    77   152   228   152   228 0.95 Transcriptional regulatory protein, C terminal
Lactamase_B          PF00753.22   194 seq121_BIOID50629    -            665   7.4e-37  126.7   0.2   1   1     8e-41   1.1e-36  126.2   0.2     2   194   134   359   133   359 0.99 Metallo-beta-lactamase superfamily
ABC_tran             PF00005.22   118 seq123_BIOID50629    -            262   1.3e-24   86.6   0.0   1   1   3.4e-28   2.3e-24   85.8   0.0     1   117    44   180    44   181 0.89 ABC transporter
Ribul_P_3_epim       PF00834.14   201 seq124_BIOID50629    -            225   1.6e-93  311.2   0.0   1   1   2.8e-97   1.9e-93  311.0   0.0     2   200     6   205     5   206 0.99 Ribulose-phosphate 3 epimerase family
GATase_2             PF00310.16   361 seq125_BIOID50629    -            505   3.1e-31  108.2   0.7   1   2   1.5e-07   0.00041   19.0   0.0     1    57     2    47     2    54 0.89 Glutamine amidotransferases class-II
GATase_2             PF00310.16   361 seq125_BIOID50629    -            505   3.1e-31  108.2   0.7   2   2   1.8e-28   4.9e-25   87.8   0.0   183   360    54   210    48   211 0.91 Glutamine amidotransferases class-II
GATase_6             PF13522.1    133 seq125_BIOID50629    -            505   8.9e-18   64.4   0.0   1   1     8e-21   2.2e-17   63.1   0.0     9   132    63   209    52   210 0.80 Glutamine amidotransferase domain
GATase_7             PF13537.1    124 seq125_BIOID50629    -            505   7.6e-16   57.9   0.0   1   1   5.8e-19   1.6e-15   56.8   0.0     4   123    75   215    72   216 0.85 Glutamine amidotransferase domain
Pribosyltran         PF00156.22   125 seq125_BIOID50629    -            505   3.4e-13   49.2   0.1   1   1   2.3e-16   6.2e-13   48.4   0.1    10   123   276   395   269   397 0.91 Phosphoribosyl transferase domain
GATase_4             PF13230.1    272 seq125_BIOID50629    -            505   2.1e-07   29.7   0.0   1   1   1.3e-10   3.6e-07   29.0   0.0    62   167    57   165     1   213 0.71 Glutamine amidotransferases class-II
FMN_red              PF03358.10   152 seq126_BIOID50629    -            198   8.1e-15   54.5   0.0   1   1   3.1e-18   1.1e-14   54.1   0.0    14   144    13   143     2   149 0.85 NADPH-dependent FMN reductase
Flavodoxin_1         PF00258.20   143 seq126_BIOID50629    -            198   2.8e-11   43.4   0.1   1   1   1.4e-14   4.8e-11   42.7   0.0     1   138     6   130     6   135 0.81 Flavodoxin
Flavodoxin_2         PF02525.12   199 seq126_BIOID50629    -            198     1e-05   25.0   0.0   1   1   3.9e-09   1.3e-05   24.6   0.0     2   138     3   117     2   147 0.74 Flavodoxin-like fold
Response_reg         PF00072.19   112 seq127_BIOID50629    -            239   2.6e-29  101.3   0.0   1   1   5.4e-33   3.7e-29  100.8   0.0     1   111     7   116     7   117 0.99 Response regulator receiver domain
Trans_reg_C          PF00486.23    77 seq127_BIOID50629    -            239   5.2e-23   80.6   0.0   1   1   2.1e-26   1.4e-22   79.2   0.0     2    77   157   232   156   232 0.98 Transcriptional regulatory protein, C terminal
ABC_tran             PF00005.22   118 seq128_BIOID50629    -            240   1.8e-26   92.6   0.0   1   1   9.7e-30   2.6e-26   92.1   0.0     1   118    41   165    41   165 0.89 ABC transporter
AAA_21               PF13304.1    303 seq128_BIOID50629    -            240   3.9e-15   56.4   0.0   1   1   1.4e-10   3.9e-07   30.2   0.0   234   298   134   195   130   198 0.95 AAA domain
HEAT_2               PF13646.1     88 seq129_BIOID50629    -            183   8.8e-20   70.6   0.2   1   1     2e-11     7e-08   32.5   0.0    11    56    42    87    30    93 0.91 HEAT repeats
HEAT                 PF02985.17    31 seq129_BIOID50629    -            183   1.9e-15   55.3   0.5   1   1   1.4e-07   0.00046   19.9   0.0     2    24    64    86    63    87 0.95 HEAT repeat
HEAT_PBS             PF03130.11    27 seq129_BIOID50629    -            183   3.4e-06   26.9   0.6   1   1   2.3e-06     0.008   16.4   0.0     1    27    47    73    47    73 0.98 PBS lyase HEAT-like repeat
Usp                  PF00582.21   140 seq131_BIOID50629    -            144   5.2e-21   75.1   0.0   1   1   4.3e-25   5.9e-21   75.0   0.0     2   140     3   138     2   138 0.98 Universal stress protein family
DUF204               PF02659.10    67 seq134_BIOID50629    -            206   9.1e-39  131.3  23.3   1   2   1.2e-24   1.7e-20   72.7   1.6     1    67    31    99    31    99 0.98 Domain of unknown function DUF
DUF204               PF02659.10    67 seq134_BIOID50629    -            206   9.1e-39  131.3  23.3   2   2   5.6e-22   7.6e-18   64.2   9.2     1    67   133   196   133   196 0.99 Domain of unknown function DUF
FecR                 PF04773.8     98 seq135_BIOID50629    -            317   2.7e-17   62.6   0.8   1   1   3.1e-21   4.3e-17   62.0   0.6     2    98   110   203   109   203 0.90 FecR protein
Pili_assembly_N      PF00345.15   122 seq136_BIOID50629    -            239   2.4e-39  133.7   0.9   1   1   1.2e-42   8.4e-39  132.0   0.1     1   121    34   156    34   157 0.94 Gram-negative pili assembly chaperone, N-terminal domain
Pili_assembly_C      PF02753.12    68 seq136_BIOID50629    -            239   1.3e-11   44.0   1.7   1   1   4.9e-15   3.3e-11   42.7   1.2     1    65   176   236   176   239 0.94 Gram-negative pili assembly chaperone, C-terminal domain
DNA_pol_B            PF00136.16   467 seq137_BIOID50629    -            783   3.7e-49  167.6   0.0   1   2   7.2e-11   4.9e-07   28.7   0.1    42    73   400   430   372   440 0.87 DNA polymerase family B
DNA_pol_B            PF00136.16   467 seq137_BIOID50629    -            783   3.7e-49  167.6   0.0   2   2   1.3e-43   9.1e-40  136.6   0.0   159   451   490   771   444   779 0.85 DNA polymerase family B
DNA_pol_B_exo1       PF03104.14   317 seq137_BIOID50629    -            783   7.1e-17   61.1   0.0   1   1   1.5e-19     1e-15   57.3   0.0    65   317    74   296    54   296 0.91 DNA polymerase family B, exonuclease domain
DUF2491              PF10679.4    212 seq138_BIOID50629    -            219   2.4e-70  235.7   0.0   1   1   1.9e-74   2.6e-70  235.5   0.0     2   212     5   217     1   217 0.98 Protein of unknown function (DUF2491)
UPF0075              PF03702.9    364 seq139_BIOID50629    -            369  3.1e-171  569.0   0.0   1   1  2.6e-175  3.5e-171  568.9   0.0     2   363     5   366     4   367 0.99 Uncharacterised protein family (UPF0075)
DrsE                 PF02635.10   117 seq143_BIOID50629    -            128   3.6e-26   91.4   0.0   1   1     3e-30   4.1e-26   91.2   0.0     1   117     1   128     1   128 0.96 DsrE/DsrF-like family
GATase               PF00117.23   192 seq144_BIOID50629    -            187   1.8e-61  206.8   0.0   1   1   2.9e-65     2e-61  206.7   0.0     1   190     3   186     3   187 0.96 Glutamine amidotransferase class-I
Peptidase_C26        PF07722.8    217 seq144_BIOID50629    -            187   6.9e-10   38.6   0.0   1   1   1.4e-13   9.6e-10   38.1   0.0   104   217    70   170    49   170 0.87 Peptidase C26
Cytochrom_B_N        PF00033.14   188 seq146_BIOID50629    -            211   1.7e-23   82.8  20.0   1   1   3.3e-27   2.3e-23   82.4  13.8     2   188     8   184     7   184 0.88 Cytochrome b(N-terminal)/b6/petB
Ni_hydr_CYTB         PF01292.15   182 seq146_BIOID50629    -            211   3.2e-22   78.6  18.2   1   1   5.9e-26     4e-22   78.3  12.6     1   182     9   184     9   184 0.88 Prokaryotic cytochrome b561
polyprenyl_synt      PF00348.12   260 seq147_BIOID50629    -            323   3.7e-90  301.1   0.0   1   1   3.2e-94   4.4e-90  300.9   0.0     2   257    32   282    31   285 0.97 Polyprenyl synthetase
DUF3521              PF12035.3     35 seq150_BIOID50629    -             38   1.5e-08   34.1   1.3   1   1   2.3e-12   3.1e-08   33.1   0.9     1    35     6    36     6    36 0.90 Protein of unknown function (DUF3521)
Asparaginase         PF00710.15   313 seq151_BIOID50629    -            348   6.1e-89  297.8   4.2   1   1   5.1e-93     7e-89  297.6   2.9     1   313    25   342    25   342 0.96 Asparaginase
FecCD                PF01032.13   311 seq153_BIOID50629    -            332   1.5e-86  289.9  30.0   1   1   2.6e-90   1.7e-86  289.7  20.8     2   311    18   330    17   330 0.95 FecCD transport family
ABC-3                PF00950.12   258 seq153_BIOID50629    -            332   1.1e-07   31.3  11.2   1   1   1.6e-11   1.1e-07   31.3   7.8    50   253   119   326    99   330 0.80 ABC 3 transport family
Pantoate_ligase      PF02569.10   280 seq154_BIOID50629    -            283  2.5e-123  410.2   0.1   1   1    2e-127  2.8e-123  410.0   0.0     1   280     1   280     1   280 0.98 Pantoate-beta-alanine ligase
PseudoU_synth_2      PF00849.17   164 seq155_BIOID50629    -            326   1.2e-31  109.6   0.1   1   1   2.7e-35   1.8e-31  109.0   0.1     1   164    92   242    92   242 0.96 RNA pseudouridylate synthase
S4                   PF01479.20    48 seq155_BIOID50629    -            326   2.4e-12   45.9   0.0   1   1   6.1e-16   4.2e-12   45.1   0.0     1    48    18    65    18    65 0.97 S4 domain
Histidinol_dh        PF00815.15   413 seq156_BIOID50629    -            437  7.6e-182  604.4   1.5   1   1  6.4e-186  8.8e-182  604.1   1.0     2   413    21   431    20   431 0.99 Histidinol dehydrogenase
GNAT_acetyltr_2      PF13718.1    198 seq160_BIOID50629    -            671     4e-53  179.5   0.4   1   1   3.6e-55   9.8e-52  175.0   0.3     1   197   368   533   368   534 0.98 GNAT acetyltransferase 2
Helicase_RecD        PF05127.9    177 seq160_BIOID50629    -            671   5.4e-43  146.5   1.0   1   1   2.1e-44   5.6e-41  139.9   0.7     2   177   197   337   196   337 0.96 Helicase
tRNA_bind_2          PF13725.1    101 seq160_BIOID50629    -            671   2.6e-09   36.9   0.1   1   1   2.2e-12     6e-09   35.8   0.1     2    99   549   635   548   637 0.97 Possible tRNA binding domain
DUF1726              PF08351.6     92 seq160_BIOID50629    -            671   2.8e-06   26.7   0.0   1   1   2.2e-09   6.1e-06   25.7   0.0     5    86    66   147    63   153 0.80 Domain of unknown function (DUF1726)
Oxidored_q6          PF01058.17   131 seq161_BIOID50629    -            220   2.2e-22   78.9   0.2   1   1   2.2e-26     3e-22   78.5   0.1     4   129    64   170    62   172 0.82 NADH ubiquinone oxidoreductase, 20 Kd subunit
FliD_C               PF07195.7    239 seq163_BIOID50629    -            471   2.1e-57  194.0  22.6   1   1   4.5e-61   2.1e-57  194.0  15.7     1   239   224   454   224   454 0.98 Flagellar hook-associated protein 2 C-terminus
FliD_N               PF02465.13    99 seq163_BIOID50629    -            471   2.6e-25   88.5  12.6   1   1   5.6e-29   2.6e-25   88.5   8.7     1    99    10   107    10   107 0.95 Flagellar hook-associated protein 2 C-terminus
Flagellin_IN         PF07196.8     56 seq163_BIOID50629    -            471   9.2e-13   47.8   5.1   1   1     2e-16   9.2e-13   47.8   3.5     2    56   128   184   127   184 0.96 Flagellin hook IN motif
PP2C_2               PF13672.1    211 seq164_BIOID50629    -            253   1.5e-41  142.0   0.0   1   1   1.2e-45   1.6e-41  141.8   0.0     1   206    11   220    11   232 0.86 Protein phosphatase 2C
PRK                  PF00485.13   194 seq165_BIOID50629    -            323   2.8e-13   49.7   0.0   1   1     4e-17   5.5e-13   48.8   0.0     1   148    97   251    97   260 0.87 Phosphoribulokinase / Uridine kinase family
HATPase_c            PF02518.21   111 seq167_BIOID50629    -            543   3.1e-22   78.2   0.0   1   1   2.3e-25   7.7e-22   77.0   0.0     5   109   434   535   430   537 0.95 Histidine kinase-, DNA gyrase B-, and HSP90-like ATPase
PAS                  PF00989.19   113 seq167_BIOID50629    -            543   6.4e-15   54.7   0.1   1   1   1.2e-17   4.2e-14   52.1   0.0     1   112   222   323   222   324 0.95 PAS fold
PAS_10               PF13596.1    106 seq167_BIOID50629    -            543   1.7e-07   31.3   0.1   1   1   2.7e-10   9.2e-07   28.9   0.0     2   104   225   323   224   325 0.86 PAS domain
PAS_8                PF13188.1     64 seq167_BIOID50629    -            543     2e-06   27.3   0.0   1   1   1.6e-09   5.4e-06   25.9   0.0     3    45   224   269   222   294 0.76 PAS domain
TK                   PF00265.13   176 seq168_BIOID50629    -            205   2.3e-64  216.0   0.0   1   1   1.9e-68   2.6e-64  215.8   0.0     1   176     2   186     2   186 0.99 Thymidine kinase
DUF419               PF04237.8     92 seq169_BIOID50629    -            118   1.2e-22   79.9   0.1   1   1   1.1e-26   1.5e-22   79.6   0.0     1    91    10   102    10   103 0.98 Protein of unknown function (DUF419)
Acetyltransf_2       PF00797.12   240 seq170_BIOID50629    -            281     1e-84  283.7   0.2   1   1   8.8e-89   1.2e-84  283.5   0.2     1   237    21   256    21   259 0.97 N-acetyltransferase
Ribosomal_S2         PF00318.15   211 seq171_BIOID50629    -            241   1.6e-85  285.5   0.0   1   1   1.3e-89   1.8e-85  285.3   0.0     1   211     9   225     9   225 0.99 Ribosomal protein S2
Glutaredoxin         PF00462.19    60 seq172_BIOID50629    -             81   7.9e-14   51.2   0.0   1   1   6.6e-18     9e-14   51.0   0.0     1    57     3    58     3    61 0.95 Glutaredoxin
GSHPx                PF00255.14   108 seq175_BIOID50629    -            183   9.9e-46  153.4   0.0   1   1   9.1e-50   1.2e-45  153.1   0.0     3   107     7   111     5   112 0.97 Glutathione peroxidase
ACCA                 PF03255.9    145 seq176_BIOID50629    -            319     6e-65  217.1   0.2   1   1   1.3e-68   8.7e-65  216.5   0.1     2   145     5   151     4   151 0.97 Acetyl co-enzyme A carboxylase carboxyltransferase alpha subunit
Carboxyl_trans       PF01039.17   493 seq176_BIOID50629    -            319   4.2e-19   68.1   0.0   1   1   7.6e-23   5.2e-19   67.8   0.0   272   473    85   288    58   300 0.84 Carboxyl transferase domain
HTS                  PF04204.11   298 seq177_BIOID50629    -            309  5.5e-131  435.5   0.0   1   1  4.5e-135  6.1e-131  435.4   0.0     1   298     2   299     2   299 1.00 Homoserine O-succinyltransferase
PRD                  PF00874.15    90 seq179_BIOID50629    -            426   2.6e-25   88.2   0.0   1   2     2e-13   2.7e-09   36.9   0.0     2    89   131   217   130   218 0.97 PRD domain
PRD                  PF00874.15    90 seq179_BIOID50629    -            426   2.6e-25   88.2   0.0   2   2   2.6e-17   3.5e-13   49.3   0.0     2    89   240   328   239   329 0.97 PRD domain
Ecotin               PF03974.8    128 seq180_BIOID50629    -            169   2.2e-52  176.0   0.1   1   1     2e-56   2.7e-52  175.7   0.1     2   128    35   160    34   160 0.97 Ecotin
Mur_ligase_M         PF08245.7    189 seq181_BIOID50629    -            457   4.5e-17   62.5   0.0   1   1   1.4e-20   6.4e-17   62.1   0.0     1   189   108   291   108   291 0.77 Mur ligase middle domain
Mur_ligase           PF01225.20    83 seq181_BIOID50629    -            457   9.2e-16   57.5   0.0   1   1   4.7e-19   2.1e-15   56.4   0.0     1    80     2   100     2   103 0.96 Mur ligase family, catalytic domain
Mur_ligase_C         PF02875.16    91 seq181_BIOID50629    -            457   1.5e-10   40.8   0.0   1   1   1.3e-13     6e-10   38.9   0.0     2    50   312   361   311   390 0.83 Mur ligase family, glutamate ligase domain
Peripla_BP_4         PF13407.1    258 seq183_BIOID50629    -            318   3.2e-44  151.1   6.8   1   1   8.7e-48     4e-44  150.8   4.7     1   243    26   274    26   287 0.91 Periplasmic binding protein domain
Peripla_BP_1         PF00532.16   279 seq183_BIOID50629    -            318     1e-16   60.8   0.1   1   1   2.8e-20   1.3e-16   60.5   0.1    15   224    37   253    25   298 0.84 Periplasmic binding proteins and sugar binding domain of LacI family
Peptidase_U32        PF01136.14   233 seq186_BIOID50629    -            340   4.8e-62  208.8   0.0   1   1   4.5e-66   6.2e-62  208.4   0.0     3   232    85   339    83   340 0.94 Peptidase family U32
OKR_DC_1             PF01276.15   417 seq188_BIOID50629    -            711  2.7e-202  671.7   0.0   1   1  7.3e-206  3.3e-202  671.4   0.0     1   417   101   543   101   543 1.00 Orn/Lys/Arg decarboxylase, major domain
OKR_DC_1_C           PF03711.10   137 seq188_BIOID50629    -            711     5e-52  175.4   0.0   1   1   5.1e-55   2.3e-51  173.3   0.0     1   135   568   699   568   701 0.98 Orn/Lys/Arg decarboxylase, C-terminal domain
OKR_DC_1_N           PF03709.10   115 seq188_BIOID50629    -            711   8.9e-14   51.4   0.0   1   1     4e-17   1.8e-13   50.4   0.0     1   112     4    92     4    95 0.89 Orn/Lys/Arg decarboxylase, N-terminal domain
PPDK_N               PF01326.14   329 seq189_BIOID50629    -            792   1.6e-98  329.6   1.7   1   1  5.5e-101   2.5e-97  325.7   1.6     3   313    20   348    18   361 0.96 Pyruvate phosphate dikinase, PEP/pyruvate binding domain
PEP-utilizers_C      PF02896.13   294 seq189_BIOID50629    -            792     2e-59  200.8   0.0   1   1   7.1e-63   3.2e-59  200.0   0.0    16   291   480   789   468   792 0.90 PEP-utilising enzyme, TIM barrel domain
PEP-utilizers        PF00391.18    81 seq189_BIOID50629    -            792   2.9e-27   93.9   0.4   1   1   1.6e-30   7.4e-27   92.6   0.3     4    81   382   457   379   460 0.90 PEP-utilising enzyme, mobile domain
SNARE_assoc          PF09335.6    123 seq190_BIOID50629    -            220   1.6e-22   79.8   5.4   1   1   1.2e-26   1.6e-22   79.8   3.7     1   123    48   174    48   174 0.96 SNARE associated Golgi protein
Acetyltransf_4       PF13420.1    155 seq191_BIOID50629    -            172   9.7e-22   77.4   0.0   1   1   5.6e-25   1.1e-21   77.2   0.0     1   152     3   154     3   157 0.91 Acetyltransferase (GNAT) domain
Acetyltransf_1       PF00583.19    83 seq191_BIOID50629    -            172   5.1e-17   61.5   0.0   1   1   4.6e-20     9e-17   60.7   0.0     2    82    57   136    56   137 0.95 Acetyltransferase (GNAT) family
Acetyltransf_3       PF13302.1    142 seq191_BIOID50629    -            172     2e-11   44.2   0.0   1   1   1.2e-14   2.4e-11   43.9   0.0     4   142     3   137     1   137 0.82 Acetyltransferase (GNAT) domain
FR47                 PF08445.5     86 seq191_BIOID50629    -            172   2.8e-09   36.4   0.0   1   1   2.5e-12   4.9e-09   35.7   0.0    26    80    84   139    79   144 0.92 FR47-like protein
Acetyltransf_10      PF13673.1    117 seq191_BIOID50629    -            172   8.1e-09   35.5   0.1   1   1   5.3e-12     1e-08   35.1   0.0     1   117    10   136    10   136 0.70 Acetyltransferase (GNAT) domain
Acetyltransf_7       PF13508.1     79 seq191_BIOID50629    -            172   2.3e-08   33.9   0.0   1   1   1.7e-11   3.4e-08   33.4   0.0     5    78    53   137    49   138 0.76 Acetyltransferase (GNAT) domain
Acetyltransf_9       PF13527.1    128 seq191_BIOID50629    -            172   1.1e-06   28.3   0.1   1   1   1.7e-09   3.2e-06   26.8   0.0     2   109     3   115     2   124 0.89 Acetyltransferase (GNAT) domain
DrsE                 PF02635.10   117 seq194_BIOID50629    -            119   8.7e-21   74.0   0.0   1   1     7e-25   9.6e-21   73.9   0.0     1   117     2   119     2   119 0.96 DsrE/DsrF-like family
SIS                  PF01380.17   131 seq195_BIOID50629    -            321   3.9e-27   94.3   0.0   1   1   9.9e-31   6.8e-27   93.5   0.0     2   130    39   169    38   170 0.98 SIS domain
CBS                  PF00571.23    57 seq195_BIOID50629    -            321   7.1e-15   54.3   0.0   1   2   1.9e-08   0.00013   21.4   0.0     1    56   199   256   199   257 0.92 CBS domain
CBS                  PF00571.23    57 seq195_BIOID50629    -            321   7.1e-15   54.3   0.0   2   2   4.7e-10   3.2e-06   26.5   0.0     8    51   272   315   265   318 0.82 CBS domain
LrgA                 PF03788.9     96 seq196_BIOID50629    -            135   4.4e-29   99.9  10.2   1   1   4.3e-33   5.8e-29   99.5   7.1     1    94    24   117    24   119 0.98 LrgA family
PPC                  PF04151.10    70 seq197_BIOID50629    -            133   1.8e-07   31.8   0.4   1   1   2.5e-11   3.4e-07   31.0   0.3     1    68    48   111    48   113 0.85 Bacterial pre-peptidase C-terminal domain
DUF333               PF03891.10    50 seq198_BIOID50629    -             84   1.4e-20   72.6   0.0   1   1   1.3e-24   1.7e-20   72.4   0.0     1    50    31    79    31    79 0.98 Domain of unknown function (DUF333)
DUF1414              PF07208.6     44 seq199_BIOID50629    -             75   2.5e-25   87.7   0.9   1   1   2.5e-29   3.4e-25   87.3   0.6     1    44    26    69    26    69 0.99 Protein of unknown function (DUF1414)
Flavodoxin_NdrI      PF07972.6    122 seq200_BIOID50629    -            136   5.1e-47  158.6   0.0   1   1   4.3e-51   5.8e-47  158.4   0.0     1   122     5   123     5   123 0.97 NrdI Flavodoxin like
adh_short            PF00106.20   167 seq202_BIOID50629    -            240   5.3e-16   58.8   0.2   1   1   1.6e-19   7.2e-16   58.4   0.1     3   166     9   170     8   171 0.87 short chain dehydrogenase
adh_short_C2         PF13561.1    243 seq202_BIOID50629    -            240   2.1e-07   30.9   0.0   1   1   5.8e-11   2.6e-07   30.5   0.0     8   192    18   193    13   238 0.71 Enoyl-(Acyl carrier protein) reductase
KR                   PF08659.5    181 seq202_BIOID50629    -            240   3.8e-07   29.8   0.5   1   1   1.6e-10   7.1e-07   28.9   0.4     4   172    10   175     8   184 0.84 KR domain
DAO                  PF01266.19   358 seq204_BIOID50629    -            422   2.6e-63  213.9   0.0   1   1   2.3e-67   3.1e-63  213.7   0.0     1   356     3   390     3   392 0.87 FAD dependent oxidoreductase
YccJ                 PF13993.1     69 seq207_BIOID50629    -             75   3.5e-42  142.2   2.1   1   1   2.9e-46   3.9e-42  142.0   1.5     1    69     7    75     7    75 0.99 YccJ-like protein
PTS_EIIA_2           PF00359.17   142 seq208_BIOID50629    -            147   5.1e-29  100.6   0.0   1   1   4.1e-33   5.7e-29  100.5   0.0     2   141     6   146     5   147 0.94 Phosphoenolpyruvate-dependent sugar phosphotransferase system, EIIA 2
Ribosomal_L11_N      PF03946.9     60 seq209_BIOID50629    -            142   3.2e-32  109.6   0.3   1   1   8.7e-36   5.9e-32  108.7   0.2     1    60     8    67     8    67 0.99 Ribosomal protein L11, N-terminal domain
Ribosomal_L11        PF00298.14    69 seq209_BIOID50629    -            142   6.6e-29   99.7   2.9   1   1   1.8e-32   1.2e-28   98.8   2.0     1    69    72   140    72   140 0.99 Ribosomal protein L11, RNA binding domain
HAD_2                PF13419.1    176 seq211_BIOID50629    -            252   1.3e-29  103.6   0.0   1   1   6.8e-33   1.9e-29  103.0   0.0     1   175    10   209    10   210 0.76 Haloacid dehalogenase-like hydrolase
Hydrolase            PF00702.21   204 seq211_BIOID50629    -            252   2.4e-21   77.1   0.1   1   1   1.1e-24     3e-21   76.8   0.1     1   204     7   204     7   204 0.84 haloacid dehalogenase-like hydrolase
Hydrolase_like       PF13242.1     75 seq211_BIOID50629    -            252   6.8e-12   44.8   0.0   1   1   5.2e-15   1.4e-11   43.7   0.0     3    74   166   234   164   235 0.89 HAD-hyrolase-like
HAD                  PF12710.2    191 seq211_BIOID50629    -            252   1.6e-11   44.6   0.0   1   1   8.2e-15   2.2e-11   44.1   0.0     1   191    10   201    10   201 0.58 haloacid dehalogenase-like hydrolase
UTRA                 PF07702.8    141 seq212_BIOID50629    -            161   3.6e-32  110.7   0.0   1   1   3.1e-36   4.2e-32  110.5   0.0     1   140     9   147     9   148 0.98 UTRA domain
HATPase_c            PF02518.21   111 seq214_BIOID50629    -            457     2e-25   88.5   0.0   1   1   2.3e-28   7.9e-25   86.6   0.0     2   110   346   453   345   454 0.97 Histidine kinase-, DNA gyrase B-, and HSP90-like ATPase
HisKA                PF00512.20    68 seq214_BIOID50629    -            457   9.8e-15   54.1   3.5   1   1   2.9e-18   9.8e-15   54.1   2.4     1    67   238   299   238   300 0.95 His Kinase A (phospho-acceptor) domain
HAMP                 PF00672.20    70 seq214_BIOID50629    -            457   8.2e-13   48.2   0.1   1   1   2.4e-16   8.2e-13   48.2   0.1     2    70   165   234   164   234 0.96 HAMP domain
HATPase_c_3          PF13589.1    137 seq214_BIOID50629    -            457     6e-07   29.0   0.0   1   1   3.4e-10   1.2e-06   28.1   0.0     3    82   350   424   348   430 0.88 Histidine kinase-, DNA gyrase B-, and HSP90-like ATPase
SIS                  PF01380.17   131 seq215_BIOID50629    -            327   5.5e-37  126.1   0.1   1   1   1.6e-40   1.1e-36  125.1   0.1     2   131    53   184    52   184 0.98 SIS domain
CBS                  PF00571.23    57 seq215_BIOID50629    -            327   7.2e-20   70.2   0.5   1   2   1.7e-11   1.1e-07   31.2   0.0     1    56   213   268   213   269 0.97 CBS domain
CBS                  PF00571.23    57 seq215_BIOID50629    -            327   7.2e-20   70.2   0.5   2   2   5.4e-13   3.7e-09   35.9   0.0     2    48   279   325   278   327 0.94 CBS domain
SIS                  PF01380.17   131 seq216_BIOID50629    -            306   1.7e-30  105.2   0.5   1   1   4.3e-34     3e-30  104.4   0.3     1   131   152   282   152   282 0.99 SIS domain
HTH_6                PF01418.12    77 seq216_BIOID50629    -            306   1.1e-29  101.9   0.2   1   1   3.1e-33   2.1e-29  100.9   0.1     1    76    25   100    25   101 0.98 Helix-turn-helix domain, rpiR family
MsyB                 PF13984.1    122 seq217_BIOID50629    -            124   6.7e-67  223.0  12.7   1   1   5.5e-71   7.5e-67  222.8   8.8     1   122     3   124     3   124 0.99 MsyB protein
DUF1158              PF06643.6     82 seq219_BIOID50629    -             82   3.5e-48  161.7   8.7   1   1   2.8e-52   3.8e-48  161.5   6.0     1    82     1    82     1    82 0.99 Protein of unknown function (DUF1158)
DDE_Tnp_1_assoc      PF13808.1     90 seq220_BIOID50629    -            248   1.5e-31  107.8   0.0   1   1   3.5e-35   2.4e-31  107.1   0.0     1    90     6    95     6    95 0.99 DDE_Tnp_1-associated
DDE_Tnp_1            PF01609.16   211 seq220_BIOID50629    -            248     4e-13   49.3   0.0   1   1   8.2e-17   5.6e-13   48.8   0.0     4   125   103   222   100   243 0.80 Transposase DDE domain
HATPase_c            PF02518.21   111 seq223_BIOID50629    -            450     2e-23   82.0   0.0   1   1   1.3e-26   5.7e-23   80.6   0.0     4   110   335   438   332   439 0.96 Histidine kinase-, DNA gyrase B-, and HSP90-like ATPase
HAMP                 PF00672.20    70 seq223_BIOID50629    -            450   1.4e-11   44.2   5.5   1   1   1.9e-14   8.8e-11   41.7   0.0     4    67   163   226   160   229 0.93 HAMP domain
HisKA                PF00512.20    68 seq223_BIOID50629    -            450   6.9e-11   41.8   0.1   1   1   3.4e-14   1.6e-10   40.7   0.1     2    66   234   291   233   293 0.89 His Kinase A (phospho-acceptor) domain
DUF350               PF03994.9     54 seq226_BIOID50629    -            132   1.6e-31  107.6  11.9   1   2   2.3e-22   3.1e-18   65.1   0.4     1    53    13    65    13    66 0.98 Domain of Unknown Function (DUF350)
DUF350               PF03994.9     54 seq226_BIOID50629    -            132   1.6e-31  107.6  11.9   2   2   8.5e-17   1.2e-12   47.2   3.4     1    54    78   130    78   130 0.99 Domain of Unknown Function (DUF350)
FdhE                 PF04216.7    293 seq227_BIOID50629    -            309    2e-114  382.1   0.9   1   1  1.8e-118  2.4e-114  381.8   0.6     5   293    19   304     9   304 0.98 Protein involved in formate dehydrogenase formation
Aminotran_3          PF00202.16   339 seq228_BIOID50629    -            406  1.3e-125  418.6   0.0   1   1  2.4e-129  1.6e-125  418.3   0.0     3   338    29   347    27   348 0.99 Aminotransferase class-III
Aminotran_1_2        PF00155.16   363 seq228_BIOID50629    -            406   2.2e-06   26.7   0.0   1   1   5.5e-10   3.8e-06   25.9   0.0   104   306   155   338    75   373 0.81 Aminotransferase class I and II
FliG_C               PF01706.11   110 seq229_BIOID50629    -            331   2.2e-39  133.7  15.7   1   1   3.2e-42   2.2e-38  130.5   2.3     2   109   216   323   215   324 0.98 FliG C-terminal domain
PTR2                 PF00854.16   373 seq230_BIOID50629    -            489     2e-79  266.9  25.0   1   1   3.9e-83   2.6e-79  266.5  17.3     2   372    82   427    81   428 0.97 POT family
MFS_1                PF07690.11   354 seq230_BIOID50629    -            489     5e-15   54.9  59.4   1   1   1.4e-16   9.4e-13   47.5  20.8    12   304    30   291    16   341 0.65 Major Facilitator Superfamily
Phosphonate-bd       PF12974.2    243 seq232_BIOID50629    -            338   2.1e-73  246.5   0.0   1   1     2e-77   2.8e-73  246.1   0.0     1   240    35   277    35   280 0.97 ABC transporter, phosphonate, periplasmic substrate-binding protein
YbaK                 PF04073.10   123 seq233_BIOID50629    -            159   1.2e-24   86.3   0.2   1   1     1e-28   1.4e-24   86.1   0.1     8   122    31   146    22   147 0.93 YbaK / prolyl-tRNA synthetases associated domain
Lactamase_B          PF00753.22   194 seq234_BIOID50629    -            479   5.4e-28   97.8   0.2   1   1   1.6e-31   7.4e-28   97.4   0.1     2   158    31   179    30   246 0.90 Metallo-beta-lactamase superfamily
Rubredoxin           PF00301.15    47 seq234_BIOID50629    -            479   1.2e-19   69.8   2.7   1   1   4.7e-23   2.2e-19   68.9   1.9     1    47   425   471   425   471 0.98 Rubredoxin
Flavodoxin_1         PF00258.20   143 seq234_BIOID50629    -            479     1e-11   44.9   0.0   1   1   3.8e-15   1.7e-11   44.1   0.0     1   142   256   388   256   389 0.78 Flavodoxin
AAA_5                PF07728.9    139 seq235_BIOID50629    -            384   6.5e-38  129.4   0.0   1   1     8e-42   1.1e-37  128.7   0.0     2   139   101   242   100   242 0.98 AAA domain (dynein-related subfamily)
SgrR_N               PF12793.2    115 seq236_BIOID50629    -            551   1.3e-38  131.3   4.6   1   1     2e-42   1.3e-38  131.3   3.2     1   115     5   118     5   118 0.98 Sugar transport-related sRNA regulator N-term
SBP_bac_5            PF00496.17   374 seq236_BIOID50629    -            551   1.7e-29  102.6   0.0   1   1   3.8e-32   2.6e-28   98.7   0.0     1   343   163   446   163   502 0.85 Bacterial extracellular solute-binding proteins, family 5 Middle
Usher                PF00577.15   552 seq237_BIOID50629    -            826  2.2e-183  610.8  27.8   1   1  5.9e-187  2.7e-183  610.5  19.2     1   552   177   743   177   743 0.98 Type VII secretion system (T7SS), usher protein
PapC_N               PF13954.1    146 seq237_BIOID50629    -            826   1.9e-33  114.9   0.1   1   1   8.3e-37   3.8e-33  114.0   0.1     2   145    26   162    25   163 0.92 PapC N-terminal domain
PapC_C               PF13953.1     68 seq237_BIOID50629    -            826   8.5e-09   34.8   0.0   1   1   7.1e-12   3.2e-08   32.9   0.0     4    61   756   813   753   820 0.93 PapC C-terminal domain
HAD_2                PF13419.1    176 seq238_BIOID50629    -            221   7.9e-22   78.2   0.0   1   1   1.4e-25   9.3e-22   78.0   0.0     1   176     7   185     7   185 0.89 Haloacid dehalogenase-like hydrolase
GPW_gp25             PF04965.9     99 seq239_BIOID50629    -            130   4.7e-11   41.9   0.0   1   1   4.4e-15   6.1e-11   41.6   0.0     5    92    20   106    16   113 0.90 Gene 25-like lysozyme
DUF3413              PF11893.3    253 seq241_BIOID50629    -            586  3.6e-109  363.4  10.1   1   1  1.1e-112  5.1e-109  362.8   7.0     1   252     1   253     1   254 0.99 Domain of unknown function (DUF3413)
Sulfatase            PF00884.18   379 seq241_BIOID50629    -            586   3.2e-36  125.0   1.6   1   1     7e-40   3.2e-36  125.0   1.1     1   330   260   541   260   573 0.81 Sulfatase
TetR_N               PF00440.18    47 seq242_BIOID50629    -            197   5.8e-13   48.1   0.1   1   1   9.6e-17   1.3e-12   47.0   0.0     2    46    22    66    21    67 0.96 Bacterial regulatory proteins, tetR family
Mannitol_dh_C        PF08125.8    245 seq243_BIOID50629    -            486   1.7e-96  322.0   0.0   1   1    6e-100   4.1e-96  320.7   0.0     2   244   214   459   213   460 0.98 Mannitol dehydrogenase C-terminal domain
Mannitol_dh          PF01232.18   151 seq243_BIOID50629    -            486   2.8e-50  170.0   0.0   1   1   6.5e-54   4.5e-50  169.4   0.0     2   151    23   185    22   185 0.99 Mannitol dehydrogenase Rossmann domain
DUF1956              PF09209.6    125 seq244_BIOID50629    -            227   2.7e-36  124.1   1.6   1   1   8.7e-40     6e-36  123.0   0.5     2   125   100   222    99   222 0.96 Domain of unknown function (DUF1956)
TetR_N               PF00440.18    47 seq244_BIOID50629    -            227   1.6e-13   49.9   0.6   1   1   2.4e-17   1.6e-13   49.9   0.4     1    47    21    66    21    66 0.97 Bacterial regulatory proteins, tetR family
DsrH                 PF04077.7     88 seq245_BIOID50629    -             95   1.4e-29  101.4   0.0   1   1   1.1e-33   1.5e-29  101.3   0.0     1    88     7    93     7    93 0.98 DsrH like protein
Iso_dh               PF00180.15   348 seq246_BIOID50629    -            363  5.7e-140  466.0   0.0   1   1  4.7e-144  6.5e-140  465.8   0.0     1   348     6   355     6   355 0.99 Isocitrate/isopropylmalate dehydrogenase
Response_reg         PF00072.19   112 seq248_BIOID50629    -            238     3e-26   91.5   0.4   1   1   1.5e-29   1.1e-25   89.7   0.1     1   109     6   112     6   115 0.98 Response regulator receiver domain
Trans_reg_C          PF00486.23    77 seq248_BIOID50629    -            238   3.5e-18   65.1   0.0   1   1   1.2e-21   8.1e-18   63.9   0.0     1    77   156   232   156   232 0.98 Transcriptional regulatory protein, C terminal
Glyco_hydro_1        PF00232.13   455 seq250_BIOID50629    -            476  2.3e-132  441.3   0.7   1   1  2.1e-136  2.9e-132  441.0   0.5     4   454     5   472     2   473 0.92 Glycosyl hydrolase family 1
ABC_tran             PF00005.22   118 seq251_BIOID50629    -            249   3.4e-12   46.6   0.0   1   1   8.3e-16   5.7e-12   45.9   0.0     1   118    40   162    40   162 0.91 ABC transporter
Esterase             PF00756.15   251 seq252_BIOID50629    -            277   1.2e-76  257.3   0.1   1   1   3.1e-80   1.4e-76  257.1   0.0     1   250    21   268    21   269 0.99 Putative esterase
Esterase_phd         PF10503.4    220 seq252_BIOID50629    -            277   1.5e-05   24.2   0.1   1   1   2.3e-08   0.00011   21.4   0.1     4   129    31   169    28   177 0.76 Esterase PHB depolymerase
Chlorophyllase2      PF12740.2    260 seq252_BIOID50629    -            277   4.4e-05   22.3   0.0   1   1   1.4e-08   6.4e-05   21.8   0.0    13   121    39   165    27   215 0.73 Chlorophyllase enzyme
NiFeSe_Hases         PF00374.14   507 seq253_BIOID50629    -            597  1.2e-243  809.4   0.0   1   1  9.7e-248  1.3e-243  809.2   0.0     1   507    54   582    54   582 0.98 Nickel-dependent hydrogenase
Acylphosphatase      PF00708.13    91 seq254_BIOID50629    -             92   3.6e-28   97.3   0.0   1   1   2.8e-32   3.8e-28   97.2   0.0     1    91     1    92     1    92 0.95 Acylphosphatase
Porin_1              PF00267.16   337 seq256_BIOID50629    -            381  1.9e-118  395.4  27.4   1   1  1.6e-122  2.2e-118  395.2  19.0     1   337    37   381    37   381 0.96 Gram-negative porin
LrgB                 PF04172.11   215 seq257_BIOID50629    -            231   1.2e-82  276.2  15.2   1   1   9.7e-87   1.3e-82  276.0  10.6     1   215    12   226    12   226 0.99 LrgB-like family
EamA                 PF00892.15   126 seq258_BIOID50629    -            299   8.9e-26   90.2  39.2   1   2   8.8e-16     6e-12   45.6  11.0     1   124    14   130    14   131 0.80 EamA-like transporter family
EamA                 PF00892.15   126 seq258_BIOID50629    -            299   8.9e-26   90.2  39.2   2   2   2.4e-17   1.6e-13   50.6  10.6     1   124   153   285   153   287 0.92 EamA-like transporter family
TPT                  PF03151.11   153 seq258_BIOID50629    -            299   4.5e-07   29.5  24.7   1   1   8.2e-09   5.6e-05   22.7   8.4     1   149   144   283   144   284 0.90 Triose-phosphate Transporter family
Ribonuc_red_lgC      PF02867.10   537 seq259_BIOID50629    -            714  3.5e-151  504.3   0.0   1   1  2.8e-153  1.3e-149  499.1   0.0     1   537   175   694   175   694 0.97 Ribonucleotide reductase, barrel domain
RNR_N                PF08343.5     82 seq259_BIOID50629    -            714   3.2e-29  100.4   0.1   1   1   1.7e-32   7.8e-29   99.2   0.1     1    82    16    97    16    97 0.99 Ribonucleotide reductase N-terminal
Ribonuc_red_lgN      PF00317.16    83 seq259_BIOID50629    -            714     3e-12   46.0   0.0   1   1   1.8e-15     8e-12   44.6   0.0     2    82    99   171    98   172 0.95 Ribonucleotide reductase, all-alpha domain
MS_channel           PF00924.13   206 seq261_BIOID50629    -            741   2.7e-44  150.8   1.8   1   1   3.9e-48   5.4e-44  149.8   1.2     2   205   515   714   514   715 0.98 Mechanosensitive ion channel
HHA                  PF05321.6     57 seq262_BIOID50629    -             71   3.8e-25   87.6   0.0   1   1   3.2e-29   4.3e-25   87.4   0.0     1    57     8    68     8    68 0.97 Haemolysin expression modulating protein
BPD_transp_1         PF00528.17   185 seq263_BIOID50629    -            295     4e-20   71.9  20.8   1   1   2.9e-24     4e-20   71.9  14.4     3   184    88   293    86   294 0.90 Binding-protein-dependent transport system inner membrane component
DUF606               PF04657.8    138 seq264_BIOID50629    -            149   1.7e-21   76.6  22.3   1   1   1.4e-25   1.9e-21   76.4  15.5     2   138     6   143     5   143 0.95 Protein of unknown function, DUF606
DUF419               PF04237.8     92 seq265_BIOID50629    -            122   1.9e-26   92.1   0.0   1   1   1.7e-30   2.3e-26   91.8   0.0     1    92    14   107    14   107 0.97 Protein of unknown function (DUF419)
Complex1_49kDa       PF00346.14   272 seq267_BIOID50629    -            600  5.6e-120  399.3   0.0   1   1  1.1e-123  7.2e-120  398.9   0.0     1   272   329   600   329   600 1.00 Respiratory-chain NADH dehydrogenase, 49 Kd subunit
Complex1_30kDa       PF00329.14   103 seq267_BIOID50629    -            600   3.1e-34  117.2   0.0   1   1     9e-38   6.1e-34  116.2   0.0     4   103    62   171    59   171 0.95 Respiratory-chain NADH dehydrogenase, 30 Kd subunit
FHIPEP               PF00771.15   658 seq269_BIOID50629    -            579  8.1e-195  648.8   0.4   1   1  6.9e-199  9.5e-195  648.6   0.3   100   657     9   571     7   572 0.96 FHIPEP family
Ribosomal_L1         PF00687.16   221 seq271_BIOID50629    -            234   9.2e-50  168.8   0.2   1   1   7.9e-54   1.1e-49  168.6   0.2    13   220    28   220     8   221 0.90 Ribosomal protein L1p/L10e family
FxsA                 PF04186.8    120 seq272_BIOID50629    -            158   1.1e-36  124.9   8.3   1   1   9.6e-41   1.3e-36  124.7   5.7     1   113     6   118     6   127 0.93 FxsA cytoplasmic membrane protein
YbfN                 PF13982.1     89 seq273_BIOID50629    -            108   6.2e-50  167.2   6.7   1   1   5.2e-54   7.2e-50  166.9   4.6     1    89    19   107    19   107 0.99 YbfN-like lipoprotein
TonB_dep_Rec         PF00593.19   276 seq275_BIOID50629    -            774   5.7e-23   82.1  17.8   1   1   1.3e-26   5.7e-23   82.1  12.4     2   274   526   771   525   773 0.88 TonB dependent receptor
Plug                 PF07715.10   108 seq275_BIOID50629    -            774     1e-19   70.7   0.4   1   1   7.4e-23   3.4e-19   69.0   0.3     4   108   132   244   129   244 0.88 TonB-dependent Receptor Plug Domain
STN                  PF07660.9     52 seq275_BIOID50629    -            774   3.4e-10   39.2   0.0   1   1   2.3e-13     1e-09   37.6   0.0     2    52    57   107    56   107 0.95 Secretin and TonB N terminus short domain
PTS_EIIC             PF02378.13   321 seq276_BIOID50629    -            462   8.4e-22   77.3  31.8   1   1   1.2e-25   8.4e-22   77.3  22.1     2   321    19   277    18   278 0.93 Phosphotransferase system, EIIC
PTS_IIB              PF02302.12    90 seq276_BIOID50629    -            462   3.9e-12   46.3   0.3   1   1   1.6e-15   1.1e-11   44.9   0.0     1    90   372   455   372   455 0.94 PTS system, Lactose/Cellobiose specific IIB subunit
DUF2238              PF09997.4    143 seq277_BIOID50629    -            209   1.9e-59  199.0   1.3   1   1     2e-63   2.7e-59  198.5   0.9     1   143    41   182    41   182 0.99 Predicted membrane protein (DUF2238)
PMI_typeI            PF01238.16   373 seq278_BIOID50629    -            403  4.1e-125  417.5   0.1   1   1  4.8e-128  3.3e-124  414.5   0.0     1   373    13   369    13   369 0.99 Phosphomannose isomerase type I
YkuD                 PF03734.9    146 seq279_BIOID50629    -            306   1.6e-17   63.9   0.0   1   1     2e-21   2.8e-17   63.2   0.0     4   144   101   231    98   238 0.79 L,D-transpeptidase catalytic domain
DUF1289              PF06945.8     51 seq280_BIOID50629    -             79   5.1e-19   67.3   5.6   1   1   4.6e-23   6.3e-19   67.0   3.9     1    49    11    58    11    60 0.96 Protein of unknown function (DUF1289)
SecD-TM1             PF13721.1    101 seq283_BIOID50629    -            127   2.5e-16   59.6   0.0   1   1   2.4e-20   3.3e-16   59.2   0.0    10   101    16   105     8   105 0.91 SecD export protein N-terminal TM region
DUF1190              PF06693.6    165 seq284_BIOID50629    -            212     2e-35  122.1   3.5   1   1   1.9e-39   2.5e-35  121.8   2.4     1   165    63   212    63   212 0.91 Protein of unknown function (DUF1190)
Cu-oxidase_4         PF02578.10   233 seq285_BIOID50629    -            243     3e-78  261.9   0.0   1   1   2.5e-82   3.5e-78  261.7   0.0     2   233    20   242    19   242 0.97 Multi-copper polyphenol oxidoreductase laccase
Mannitol_dh_C        PF08125.8    245 seq286_BIOID50629    -            483   1.2e-79  266.8   0.0   1   1   2.4e-83   1.6e-79  266.4   0.0     2   244   204   458   203   459 0.98 Mannitol dehydrogenase C-terminal domain
Mannitol_dh          PF01232.18   151 seq286_BIOID50629    -            483     8e-42  142.6   0.0   1   1   2.6e-45   1.8e-41  141.4   0.0     2   150    17   172    16   173 0.98 Mannitol dehydrogenase Rossmann domain
FecCD                PF01032.13   311 seq287_BIOID50629    -            318   2.6e-94  315.4  27.0   1   1   2.3e-98   3.1e-94  315.1  18.7     2   311    13   316     9   316 0.98 FecCD transport family
Hexapep              PF00132.19    36 seq288_BIOID50629    -            146   1.7e-14   52.4   5.3   1   1   4.5e-10   6.2e-06   25.3   0.8     4    34     2    32     1    34 0.91 Bacterial transferase hexapeptide (six repeats)
Beta_elim_lyase      PF01212.16   290 seq289_BIOID50629    -            476   1.8e-97  325.8   0.0   1   1  3.1e-101   2.1e-97  325.6   0.0     1   289    54   442    54   443 0.99 Beta-eliminating lyase
Ribosomal_S12        PF00164.20   122 seq291_BIOID50629    -            144   5.1e-56  187.2   2.1   1   1   4.5e-60   6.1e-56  186.9   1.5     2   122    23   143    22   143 0.99 Ribosomal protein S12
ChaC                 PF04752.7    177 seq292_BIOID50629    -            238   2.3e-52  177.4   0.0   1   1   2.1e-56   2.8e-52  177.1   0.0     1   176    54   222    54   223 0.95 ChaC-like protein
DEAD                 PF00270.24   173 seq294_BIOID50629    -           2113   7.8e-18   64.3   0.0   1   1     3e-21   1.3e-17   63.6   0.0     4   168    85   276    82   281 0.79 DEAD/DEAH box helicase
DUF1998              PF09369.5     84 seq294_BIOID50629    -           2113   6.4e-15   55.3   0.0   1   1   4.9e-18   2.2e-14   53.6   0.0     1    84  1547  1638  1547  1638 0.96 Domain of unknown function (DUF1998)
Helicase_C           PF00271.26    78 seq294_BIOID50629    -           2113   6.6e-12   45.0   0.0   1   1   3.3e-15   1.5e-11   43.8   0.0    12    77   997  1066   986  1067 0.94 Helicase conserved C-terminal domain
Complex1_30kDa       PF00329.14   103 seq295_BIOID50629    -            555   2.5e-25   88.5   0.0   1   1   1.1e-28   5.1e-25   87.5   0.0     2   103    48   153    47   153 0.94 Respiratory-chain NADH dehydrogenase, 30 Kd subunit
Complex1_49kDa       PF00346.14   272 seq295_BIOID50629    -            555   3.6e-22   78.5   0.0   1   2     8e-15   3.6e-11   42.4   0.0     2   163   297   442   296   456 0.94 Respiratory-chain NADH dehydrogenase, 49 Kd subunit
Complex1_49kDa       PF00346.14   272 seq295_BIOID50629    -            555   3.6e-22   78.5   0.0   2   2   1.7e-10   7.6e-07   28.2   0.0   207   272   458   523   443   523 0.89 Respiratory-chain NADH dehydrogenase, 49 Kd subunit
NiFeSe_Hases         PF00374.14   507 seq295_BIOID50629    -            555   8.3e-16   57.7   0.2   1   1   3.3e-16   1.5e-12   46.9   0.0     1    68   220   288   220   297 0.91 Nickel-dependent hydrogenase
MliC                 PF09864.4     72 seq296_BIOID50629    -            109   1.1e-19   69.8   0.0   1   1     1e-23   1.4e-19   69.4   0.0     1    71    35   101    35   102 0.94 Membrane-bound lysozyme-inhibitor of c-type lysozyme
DUF2569              PF10754.4    149 seq297_BIOID50629    -            146     4e-48  163.2  10.5   1   1   3.3e-52   4.5e-48  163.1   7.3     2   149     4   145     3   145 0.99 Protein of unknown function (DUF2569)
Pro_dh               PF01619.13   345 seq299_BIOID50629    -           1320  7.3e-133  442.6   0.0   1   1  1.5e-136    1e-132  442.1   0.0     2   344   229   573   228   574 0.99 Proline dehydrogenase
Aldedh               PF00171.17   462 seq299_BIOID50629    -           1320  4.1e-111  371.4   0.3   1   1  1.1e-114  7.3e-111  370.6   0.2     7   450   659  1103   654  1111 0.94 Aldehyde dehydrogenase family
GD_AH_C              PF04295.8    397 seq300_BIOID50629    -            211   1.3e-49  168.8   0.4   1   2   3.9e-27   5.3e-23   81.2   0.0     2    94    51   147    50   147 0.97 D-galactarate dehydratase / Altronate hydrolase, C terminus
GD_AH_C              PF04295.8    397 seq300_BIOID50629    -            211   1.3e-49  168.8   0.4   2   2   1.7e-30   2.3e-26   92.2   0.1   158   225   143   210   141   211 0.97 D-galactarate dehydratase / Altronate hydrolase, C terminus
EF_TS                PF00889.14   221 seq301_BIOID50629    -            283   2.3e-71  239.5   5.7   1   1   3.3e-75   2.3e-71  239.5   4.0     1   221    57   263    57   263 0.98 Elongation factor TS
UBA                  PF00627.26    37 seq301_BIOID50629    -            283   3.5e-11   42.4   0.1   1   1   3.4e-14   2.3e-10   39.8   0.1     1    35     4    39     4    40 0.96 UBA/TS-N domain
YjbE                 PF11106.3     80 seq302_BIOID50629    -             80   1.5e-43  146.4  27.9   1   1   1.2e-47   1.7e-43  146.3  19.3     1    80     1    80     1    80 0.99 Exopolysaccharide production protein YjbE
Response_reg         PF00072.19   112 seq304_BIOID50629    -            222   5.1e-26   90.7   0.0   1   1     1e-29   6.9e-26   90.3   0.0     1   112     3   113     3   113 0.99 Response regulator receiver domain
Trans_reg_C          PF00486.23    77 seq304_BIOID50629    -            222   3.2e-20   71.7   0.5   1   1   2.1e-23   1.4e-19   69.6   0.0     1    77   145   216   145   216 0.97 Transcriptional regulatory protein, C terminal
Iso_dh               PF00180.15   348 seq307_BIOID50629    -            361   1.3e-86  290.6   0.0   1   1   1.1e-90   1.6e-86  290.3   0.0     1   347     6   354     6   355 0.93 Isocitrate/isopropylmalate dehydrogenase
tRNA-synt_1b         PF00579.20   292 seq308_BIOID50629    -            334   2.4e-88  295.9   0.0   1   1   2.1e-92   2.8e-88  295.6   0.0     5   291     3   285     1   286 0.98 tRNA synthetases class I (W and Y)
Polyketide_cyc       PF03364.15   130 seq309_BIOID50629    -            158   1.2e-31  109.3   0.0   1   1     2e-35   1.4e-31  109.0   0.0     1   130    23   148    23   148 0.99 Polyketide cyclase / dehydrase and lipid transport
Polyketide_cyc2      PF10604.4    139 seq309_BIOID50629    -            158   3.1e-11   43.4   0.0   1   1   5.6e-15   3.9e-11   43.1   0.0     1   129    14   146    14   154 0.73 Polyketide cyclase / dehydrase and lipid transport
Polysacc_deac_1      PF01522.16   124 seq310_BIOID50629    -            672   1.2e-31  108.7   0.0   1   1   2.6e-35   3.5e-31  107.2   0.0     2   123   102   270   101   271 0.92 Polysaccharide deacetylase
Aldo_ket_red         PF00248.16   283 seq311_BIOID50629    -            298   1.4e-53  181.3   0.0   1   1   1.2e-57   1.6e-53  181.2   0.0     2   281    17   291    16   293 0.95 Aldo/keto reductase family
TfoX_N               PF04993.8     97 seq312_BIOID50629    -            209   7.2e-27   92.9   0.1   1   1   1.8e-30   1.3e-26   92.1   0.0     2    97    13   108    12   108 0.98 TfoX N-terminal domain
TfoX_C               PF04994.8     81 seq312_BIOID50629    -            209   1.8e-26   91.7   0.3   1   1   5.9e-30   4.1e-26   90.5   0.1     2    81   116   195   115   195 0.98 TfoX C-terminal domain
ParA                 PF10609.4     81 seq315_BIOID50629    -            369   4.2e-36  122.5   0.3   1   1   3.2e-39   8.7e-36  121.5   0.2     1    81   216   296   216   296 0.99 ParA/MinD ATPase like
CbiA                 PF01656.18   195 seq315_BIOID50629    -            369   6.3e-18   64.7   0.1   1   1   3.7e-21     1e-17   64.0   0.0     1   157   110   278   110   281 0.77 CobQ/CobB/MinD/ParA nucleotide binding domain
AAA_31               PF13614.1    157 seq315_BIOID50629    -            369   2.1e-10   40.6   0.0   1   1   5.9e-13   1.6e-09   37.7   0.0     1    53   108   160   108   238 0.84 AAA domain
MipZ                 PF09140.6    261 seq315_BIOID50629    -            369   4.2e-08   32.4   0.0   1   1   2.9e-11   7.8e-08   31.5   0.0     2   117   109   235   108   262 0.67 ATPase MipZ
PduV-EutP            PF10662.4    143 seq316_BIOID50629    -            118   4.6e-15   55.2   0.0   1   1     5e-19   6.9e-15   54.6   0.0    86   142    57   112    42   113 0.92 Ethanolamine utilisation - propanediol utilisation
Pro_isomerase        PF00160.16   155 seq317_BIOID50629    -            164   6.8e-47  159.4   1.6   1   1   5.5e-51   7.5e-47  159.2   1.1     2   155     2   162     1   162 0.88 Cyclophilin type peptidyl-prolyl cis-trans isomerase/CLD
OKR_DC_1             PF01276.15   417 seq318_BIOID50629    -            713    2e-194  645.8   0.0   1   1  5.3e-198  2.4e-194  645.5   0.0     1   417   130   545   130   545 1.00 Orn/Lys/Arg decarboxylase, major domain
OKR_DC_1_C           PF03711.10   137 seq318_BIOID50629    -            713   8.5e-53  177.9   0.0   1   1   4.3e-56   1.9e-52  176.8   0.0     1   135   570   702   570   704 0.99 Orn/Lys/Arg decarboxylase, C-terminal domain
OKR_DC_1_N           PF03709.10   115 seq318_BIOID50629    -            713   1.7e-26   92.4   0.0   1   1   7.5e-30   3.4e-26   91.4   0.0     1   115    14   124    14   124 0.99 Orn/Lys/Arg decarboxylase, N-terminal domain
Nitroreductase       PF00881.19   165 seq319_BIOID50629    -            217   4.5e-30  104.5   0.0   1   1   3.8e-34   5.2e-30  104.3   0.0     2   165     8   193     7   193 0.98 Nitroreductase family
Peptidase_U32        PF01136.14   233 seq320_BIOID50629    -            298   1.3e-34  118.9   0.0   1   1   1.3e-38   1.8e-34  118.5   0.0     5   195    88   269    82   293 0.89 Peptidase family U32
DDE_Tnp_1            PF01609.16   211 seq321_BIOID50629    -             66   1.7e-06   27.6   0.2   1   1   1.4e-10   1.9e-06   27.5   0.1   143   197     7    65     2    66 0.94 Transposase DDE domain
Molybdop_Fe4S4       PF04879.11    55 seq322_BIOID50629    -            195   8.1e-20   70.2   0.3   1   1   2.3e-23   1.6e-19   69.3   0.1     2    55    44   104    43   104 0.91 Molybdopterin oxidoreductase Fe4S4 domain
Molybdopterin        PF00384.17   432 seq322_BIOID50629    -            195   1.8e-06   26.8   0.0   1   1   3.2e-10   2.2e-06   26.6   0.0     1    56   107   155   107   191 0.75 Molybdopterin oxidoreductase
Aminotran_1_2        PF00155.16   363 seq324_BIOID50629    -            356   7.9e-67  225.6   0.0   1   1     7e-71   9.6e-67  225.3   0.0    31   363    46   351    30   351 0.94 Aminotransferase class I and II
DcuC                 PF03606.10   463 seq325_BIOID50629    -            455  4.1e-129  430.7  48.6   1   1  3.4e-133  4.6e-129  430.5  33.7     1   462     2   454     2   455 0.98 C4-dicarboxylate anaerobic carrier
HlyD                 PF00529.15   306 seq326_BIOID50629    -            332   1.2e-26   93.6  14.4   1   1   4.8e-30   1.6e-26   93.1  10.0     1   263    43   293    43   329 0.80 HlyD family secretion protein
HlyD_3               PF13437.1    105 seq326_BIOID50629    -            332   8.8e-15   54.8   0.1   1   1   1.1e-15   3.7e-12   46.3   0.0     1   101   206   314   206   318 0.80 HlyD family secretion protein
HlyD_2               PF12700.2    328 seq326_BIOID50629    -            332   2.3e-14   53.1   0.3   1   1   8.6e-17   2.9e-13   49.5   0.2    10   265    33   323    27   328 0.77 HlyD family secretion protein
Biotin_lipoyl_2      PF13533.1     50 seq326_BIOID50629    -            332   8.9e-12   44.3   0.0   1   1   2.6e-15   8.9e-12   44.3   0.0     1    49    43    91    43    92 0.96 Biotin-lipoyl like
Exo_endo_phos        PF03372.18   251 seq327_BIOID50629    -            259   5.8e-12   45.9   0.4   1   1   7.6e-16     1e-11   45.1   0.3     2   251    41   245    40   245 0.65 Endonuclease/Exonuclease/phosphatase family
SelR                 PF01641.13   124 seq328_BIOID50629    -            147   6.8e-56  187.1   0.0   1   1     6e-60   8.2e-56  186.9   0.0     2   123    18   138    17   139 0.97 SelR domain
SRP54                PF00448.17   196 seq329_BIOID50629    -            453   7.9e-76  253.7   0.3   1   1   5.5e-79   1.2e-75  253.1   0.2     1   196   100   296   100   296 0.99 SRP54-type protein, GTPase domain
SRP_SPB              PF02978.14   104 seq329_BIOID50629    -            453   1.1e-36  125.1   7.9   1   1   4.7e-40   1.1e-36  125.1   5.5     2   104   329   427   328   427 0.99 Signal peptide binding domain
SRP54_N              PF02881.14    75 seq329_BIOID50629    -            453   2.1e-21   75.6   0.5   1   1   9.2e-25   2.1e-21   75.6   0.3     1    75     5    82     5    82 0.99 SRP54-type protein, helical bundle domain
CbiA                 PF01656.18   195 seq329_BIOID50629    -            453   2.8e-08   33.2   2.5   1   1   3.8e-11   8.6e-08   31.7   1.3     9   164   110   256   102   288 0.68 CobQ/CobB/MinD/ParA nucleotide binding domain
cobW                 PF02492.14   178 seq329_BIOID50629    -            453   6.4e-05   22.3   0.4   1   1   7.5e-08   0.00017   20.9   0.3     2   152   102   251   100   260 0.79 CobW/HypB/UreG, nucleotide-binding domain
Radical_SAM          PF04055.16   166 seq330_BIOID50629    -            292   1.9e-22   80.0   0.0   1   1   5.8e-26   2.6e-22   79.6   0.0     1   157    41   222    41   231 0.94 Radical SAM superfamily
Fer4_12              PF13353.1    139 seq330_BIOID50629    -            292   1.1e-10   41.6   0.1   1   1   9.2e-14   4.2e-10   39.7   0.1     2    82    34   145    33   186 0.81 4Fe-4S single cluster domain
Fer4_14              PF13394.1    117 seq330_BIOID50629    -            292     1e-06   28.6   0.6   1   1     6e-09   2.7e-05   24.0   0.4     3   103    42   171    40   183 0.83 4Fe-4S single cluster domain
ABC_tran             PF00005.22   118 seq331_BIOID50629    -            500   7.9e-38  129.3   0.0   1   2   1.8e-25     5e-22   78.3   0.0     1   118    49   174    49   174 0.95 ABC transporter
ABC_tran             PF00005.22   118 seq331_BIOID50629    -            500   7.9e-38  129.3   0.0   2   2   2.4e-16   6.6e-13   48.9   0.0     5   117   304   430   300   431 0.88 ABC transporter
AAA_21               PF13304.1    303 seq331_BIOID50629    -            500   1.5e-14   54.5   1.7   1   1   1.5e-12   4.2e-09   36.6   0.2     1   297    37   203    37   203 0.84 AAA domain
DUF386               PF04074.7    153 seq332_BIOID50629    -            153   3.4e-50  169.4   0.0   1   1   2.8e-54   3.8e-50  169.2   0.0     1   152     4   152     4   153 0.99 Domain of unknown function (DUF386)
AIRS_C               PF02769.17   153 seq333_BIOID50629    -            350   3.6e-35  121.0   0.0   1   1     8e-39   5.5e-35  120.5   0.0     2   148   182   344   181   349 0.96 AIR synthase related protein, C-terminal domain
AIRS                 PF00586.19    96 seq333_BIOID50629    -            350   2.3e-18   66.0   0.1   1   1   5.8e-22     4e-18   65.3   0.1     4    96    51   147    25   147 0.91 AIR synthase related protein, N-terminal domain
Flavoprotein         PF02441.14   129 seq334_BIOID50629    -            189   1.8e-27   95.4   0.0   1   1   1.8e-31   2.5e-27   94.9   0.0     1   122     2   127     2   132 0.91 Flavoprotein
Malate_synthase      PF01274.17   523 seq336_BIOID50629    -            533  3.1e-214  711.7   0.0   1   1  2.6e-218  3.5e-214  711.5   0.0     2   522    12   532    11   533 0.99 Malate synthase
GTP_EFTU             PF00009.22   188 seq339_BIOID50629    -            528   9.5e-45  152.2   0.0   1   1   3.3e-48   1.5e-44  151.5   0.0     3   187    12   276    10   277 0.92 Elongation factor Tu GTP binding domain
GTP_EFTU_D2          PF03144.20    74 seq339_BIOID50629    -            528   2.7e-11   43.3   0.1   1   1   2.6e-14   1.2e-10   41.2   0.0     2    74   313   379   312   379 0.97 Elongation factor Tu domain 2
Fer4_10              PF13237.1     52 seq340_BIOID50629    -             86   4.7e-13   48.5  11.7   1   1   2.4e-16   6.4e-13   48.1   8.1     4    52     5    55     2    55 0.88 4Fe-4S dicluster domain
Fer4_7               PF12838.2     52 seq340_BIOID50629    -             86   2.2e-08   34.2  10.7   1   1     1e-11   2.8e-08   33.9   7.4     1    49     8    55     8    70 0.90 4Fe-4S dicluster domain
Fer4_9               PF13187.1     55 seq340_BIOID50629    -             86   3.4e-07   30.3  11.0   1   1   1.7e-10   4.6e-07   29.8   7.7     1    51     8    55     8    72 0.94 4Fe-4S dicluster domain
Fer4                 PF00037.22    24 seq340_BIOID50629    -             86   9.1e-07   28.1  17.0   1   1   1.3e-09   3.5e-06   26.2   1.9     5    24     6    25     3    25 0.92 4Fe-4S binding domain
ASCH                 PF04266.9    104 seq341_BIOID50629    -            103   1.6e-16   60.4   0.1   1   1   1.3e-20   1.8e-16   60.2   0.1     1   101     6   101     6   103 0.92 ASCH domain
DUF1090              PF06476.7    115 seq342_BIOID50629    -            127   1.3e-37  127.8  17.2   1   1   1.2e-41   1.6e-37  127.5  11.9     2   114    12   121    10   122 0.92 Protein of unknown function (DUF1090)
Acetyltransf_7       PF13508.1     79 seq343_BIOID50629    -            153   2.7e-14   52.9   0.0   1   1   8.2e-18   3.7e-14   52.5   0.0     2    78    47   130    46   131 0.87 Acetyltransferase (GNAT) domain
Acetyltransf_1       PF00583.19    83 seq343_BIOID50629    -            153   1.1e-09   38.0   0.0   1   1   3.3e-13   1.5e-09   37.6   0.0     2    82    54   129    53   130 0.97 Acetyltransferase (GNAT) family
Acetyltransf_9       PF13527.1    128 seq343_BIOID50629    -            153   1.3e-06   28.1   0.0   1   1   4.2e-10   1.9e-06   27.6   0.0     8   125    15   129     9   132 0.84 Acetyltransferase (GNAT) domain
DUF2886              PF11102.3    200 seq344_BIOID50629    -            212   8.5e-56  188.5   0.9   1   1     7e-60   9.5e-56  188.4   0.6     1   199    13   206    13   207 0.97 Protein of unknown function (DUF2886)
ABC_tran             PF00005.22   118 seq345_BIOID50629    -            265   1.1e-20   74.1   0.0   1   1   2.3e-24   1.6e-20   73.5   0.0     1   118    51   176    51   176 0.94 ABC transporter
Pyridox_oxidase      PF01243.15    89 seq346_BIOID50629    -            218   4.8e-25   87.2   0.0   1   1   1.5e-28   6.8e-25   86.7   0.0     2    86    40   122    39   125 0.96 Pyridoxamine 5'-phosphate oxidase
PNPOx_C              PF10590.4     42 seq346_BIOID50629    -            218   5.3e-20   70.5   2.6   1   1   2.9e-23   1.3e-19   69.2   1.8     1    42   178   218   178   218 0.99 Pyridoxine 5'-phosphate oxidase C-terminal dimerisation region
Pyridox_oxase_2      PF12766.2    100 seq346_BIOID50629    -            218   2.9e-05   24.1   0.0   1   1     1e-08   4.8e-05   23.4   0.0     5    96    36   118    32   122 0.88 Pyridoxamine 5'-phosphate oxidase
NusG                 PF02357.14    92 seq347_BIOID50629    -            162   3.6e-22   78.2   0.0   1   1   3.7e-26     5e-22   77.8   0.0     2    91     3    90     2    91 0.92 Transcription termination factor nusG
FliS                 PF02561.9    122 seq348_BIOID50629    -            136   2.5e-45  153.1   1.2   1   1   2.1e-49   2.9e-45  152.9   0.8     2   121     4   128     2   129 0.97 Flagellar protein FliS
DUF3300              PF11737.3    228 seq349_BIOID50629    -            617   6.3e-78  261.0   4.7   1   1   4.6e-82   6.3e-78  261.0   3.2     1   228    73   334    73   334 0.94 Protein of unknown function (DUF3300)
Response_reg         PF00072.19   112 seq353_BIOID50629    -            251   1.6e-20   73.0   0.1   1   1   3.6e-24   2.5e-20   72.4   0.1     2   111    17   124    16   125 0.97 Response regulator receiver domain
Trans_reg_C          PF00486.23    77 seq353_BIOID50629    -            251   1.2e-20   73.0   0.2   1   1   6.4e-24   4.3e-20   71.2   0.0     2    77   170   245   169   245 0.98 Transcriptional regulatory protein, C terminal
NLPC_P60             PF00877.14   105 seq354_BIOID50629    -            154     4e-31  106.8   0.1   1   1   3.5e-35   4.8e-31  106.5   0.1     1   105    47   153    47   153 0.98 NlpC/P60 family
Ribosomal_S7         PF00177.16   148 seq355_BIOID50629    -            156     3e-62  208.4   1.6   1   1   2.4e-66   3.3e-62  208.3   1.1     1   148     1   149     1   149 0.99 Ribosomal protein S7p/S5e
FliH                 PF02108.11   128 seq356_BIOID50629    -            228   5.2e-40  136.1   0.5   1   1   1.2e-43   5.2e-40  136.1   0.3     5   128    96   219    77   219 0.98 Flagellar assembly protein FliH
HrpE                 PF06188.7    191 seq356_BIOID50629    -            228   3.6e-08   33.2   6.7   1   1   1.6e-11   7.4e-08   32.2   4.7    25   182    48   211    25   222 0.74 HrpE/YscL/FliH and V-type ATPase subunit E
dCMP_cyt_deam_2      PF08211.6    124 seq357_BIOID50629    -            294   2.3e-50  169.6   0.2   1   1   6.8e-52   4.7e-48  162.1   0.0     1   123   157   278   157   279 0.98 Cytidine and deoxycytidylate deaminase zinc-binding region
dCMP_cyt_deam_1      PF00383.17   102 seq357_BIOID50629    -            294   1.3e-17   63.2   0.0   1   1   4.4e-18     3e-14   52.3   0.0    10    93    56   139    47   143 0.86 Cytidine and deoxycytidylate deaminase zinc-binding region
LigT_PEase           PF02834.11    87 seq358_BIOID50629    -            176   1.8e-23   82.2   0.5   1   2   1.3e-16   9.2e-13   47.8   0.1     1    87    11    89    11    89 0.92 LigT like Phosphoesterase
LigT_PEase           PF02834.11    87 seq358_BIOID50629    -            176   1.8e-23   82.2   0.5   2   2   1.5e-11     1e-07   31.6   0.0     4    85    92   164    90   166 0.72 LigT like Phosphoesterase
2_5_RNA_ligase2      PF13563.1    153 seq358_BIOID50629    -            176   4.1e-11   42.6   0.0   1   1   6.8e-15   4.7e-11   42.5   0.0     2   121    14   135    13   165 0.88 2'-5' RNA ligase superfamily
DUF2767              PF10965.3     69 seq360_BIOID50629    -             69   8.2e-42  140.7   2.3   1   1   6.5e-46     9e-42  140.6   1.6     1    69     1    69     1    69 0.99 Protein of unknown function (DUF2767)
GSP_synth            PF03738.9     97 seq361_BIOID50629    -            387   1.6e-25   89.0   0.0   1   1   4.1e-29   5.6e-25   87.2   0.0     2    97   172   263   171   263 0.92 Glutathionylspermidine synthase preATP-grasp
Rnf-Nqr              PF02508.9    190 seq363_BIOID50629    -            193   2.6e-71  239.0  21.0   1   1   2.1e-75   2.9e-71  238.8  14.6     1   189     1   191     1   192 0.99 Rnf-Nqr subunit, membrane protein
BPD_transp_1         PF00528.17   185 seq365_BIOID50629    -            280   1.2e-22   80.1   5.1   1   1   9.1e-27   1.2e-22   80.1   3.5     2   179   109   279   108   280 0.98 Binding-protein-dependent transport system inner membrane component
Ub-RnfH              PF03658.9     84 seq366_BIOID50629    -            102   2.1e-38  129.9   0.1   1   1   1.8e-42   2.5e-38  129.7   0.1     1    84    11    94    11    94 0.99 RnfH family Ubiquitin
Aldedh               PF00171.17   462 seq367_BIOID50629    -            482  2.3e-175  583.2   0.1   1   1  1.9e-179  2.5e-175  583.1   0.0     1   461    19   477    19   478 0.99 Aldehyde dehydrogenase family
BPD_transp_1         PF00528.17   185 seq368_BIOID50629    -            281   1.6e-22   79.7  18.4   1   1   1.2e-26   1.6e-22   79.7  12.7     3   183    93   276    91   278 0.94 Binding-protein-dependent transport system inner membrane component
PTS_EIIC             PF02378.13   321 seq371_BIOID50629    -            598   7.9e-83  277.8  28.3   1   1   1.2e-86   7.9e-83  277.8  19.6     1   321    87   429    87   429 0.94 Phosphotransferase system, EIIC
PTS_EIIB             PF00367.15    35 seq371_BIOID50629    -            598   1.4e-16   59.2   0.1   1   1   4.6e-20   3.1e-16   58.1   0.1     3    35   522   554   520   554 0.97 phosphotransferase system, EIIB
Response_reg         PF00072.19   112 seq373_BIOID50629    -            239   2.5e-18   66.0   0.1   1   1   2.6e-22   3.5e-18   65.5   0.1     1   111     4   117     4   118 0.96 Response regulator receiver domain
MinC_C               PF03775.11   105 seq376_BIOID50629    -            231   4.4e-40  135.4   0.0   1   1   9.7e-44   6.6e-40  134.8   0.0     1   105   125   230   125   230 0.98 Septum formation inhibitor MinC, C-terminal domain
MinC_N               PF05209.8     99 seq376_BIOID50629    -            231     4e-35  119.4   0.0   1   1   8.6e-39   5.9e-35  118.8   0.0     1    99     1   104     1   104 0.98 Septum formation inhibitor MinC, N-terminal domain
Metallophos_2        PF12850.2    156 seq377_BIOID50629    -            240   2.6e-13   49.9   0.0   1   1     6e-17   4.1e-13   49.3   0.0     1   125     1   203     1   226 0.82 Calcineurin-like phosphoesterase superfamily domain
Metallophos          PF00149.23   201 seq377_BIOID50629    -            240   1.4e-11   44.0   0.0   1   1   1.2e-14   8.5e-11   41.5   0.0     3   201     3   199     1   199 0.95 Calcineurin-like phosphoesterase
MFS_1                PF07690.11   354 seq378_BIOID50629    -            394   6.4e-37  127.0  48.1   1   1   9.4e-39   1.3e-34  119.4  20.8     2   353    20   357    19   358 0.90 Major Facilitator Superfamily
Aconitase            PF00330.15   465 seq381_BIOID50629    -            466  7.3e-198  657.6   0.2   1   1    6e-202  8.2e-198  657.4   0.1     1   465     4   457     4   457 0.99 Aconitase family (aconitate hydratase)
DUF1315              PF07023.7     94 seq383_BIOID50629    -            105   1.1e-37  127.6   0.5   1   1   9.3e-42   1.3e-37  127.4   0.4     2    80    19    97    18   105 0.94 Protein of unknown function (DUF1315)
HATPase_c            PF02518.21   111 seq384_BIOID50629    -            366   1.1e-18   66.9   0.0   1   1   3.6e-22   1.6e-18   66.2   0.0     1   110   252   358   252   359 0.95 Histidine kinase-, DNA gyrase B-, and HSP90-like ATPase
HisKA                PF00512.20    68 seq384_BIOID50629    -            366   2.5e-08   33.6   1.8   1   1   5.4e-12   2.5e-08   33.6   1.3     3    66   147   203   145   205 0.76 His Kinase A (phospho-acceptor) domain
HAMP                 PF00672.20    70 seq384_BIOID50629    -            366   4.3e-08   33.1   5.1   1   1   4.1e-11   1.8e-07   31.0   0.2     2    69    73   140    72   141 0.91 HAMP domain
AAA_2                PF07724.9    171 seq386_BIOID50629    -            857   3.2e-58  196.3   0.0   1   1   7.6e-59   8.7e-56  188.3   0.0     1   171   596   760   596   760 0.98 AAA domain (Cdc48 subfamily)
ClpB_D2-small        PF10431.4     81 seq386_BIOID50629    -            857   1.1e-28   98.8   2.2   1   1   1.5e-31   1.7e-28   98.2   0.2     1    80   766   845   766   846 0.98 C-terminal, D2-small domain, of ClpB protein
AAA                  PF00004.24   132 seq386_BIOID50629    -            857   5.5e-28   97.6   0.0   1   2   6.2e-17   7.1e-14   52.0   0.0     2   128   203   337   202   341 0.82 ATPase family associated with various cellular activities (AAA)
AAA                  PF00004.24   132 seq386_BIOID50629    -            857   5.5e-28   97.6   0.0   2   2     7e-14   7.9e-11   42.1   0.0     2   117   602   727   601   738 0.86 ATPase family associated with various cellular activities (AAA)
Clp_N                PF02861.15    53 seq386_BIOID50629    -            857     2e-27   94.7   6.1   1   2   3.7e-16   4.2e-13   48.9   0.1     1    53    17    69    17    69 0.98 Clp amino terminal domain
Clp_N                PF02861.15    53 seq386_BIOID50629    -            857     2e-27   94.7   6.1   2   2   5.1e-16   5.8e-13   48.4   0.1     1    53    94   145    94   145 0.96 Clp amino terminal domain
AAA_5                PF07728.9    139 seq386_BIOID50629    -            857   2.5e-19   69.2   0.8   1   1   4.2e-16   4.8e-13   48.9   0.0     2   124   601   721   600   762 0.87 AAA domain (dynein-related subfamily)
AAA_16               PF13191.1    166 seq386_BIOID50629    -            857   4.9e-11   43.1   7.3   1   1   1.1e-09   1.2e-06   28.8   0.2     2   141   180   281   179   306 0.81 AAA ATPase domain
Sigma54_activat      PF00158.21   168 seq386_BIOID50629    -            857   7.2e-10   38.4   0.1   1   1   7.8e-10   8.9e-07   28.4   0.0    23   156   599   731   570   742 0.78 Sigma-54 interaction domain
UPF0167              PF03691.9    176 seq387_BIOID50629    -            195     1e-78  262.6   7.8   1   1   9.1e-83   1.3e-78  262.3   5.4     3   176     6   195     4   195 0.98 Uncharacterised protein family (UPF0167)
SmpA_OmlA            PF04355.8     71 seq388_BIOID50629    -            112   8.1e-13   47.6   0.0   1   1   7.7e-17     1e-12   47.3   0.0     6    70    33    96    29    97 0.95 SmpA / OmlA family
SeqA                 PF03925.8    189 seq389_BIOID50629    -            181   4.5e-71  238.3   0.1   1   1   3.7e-75     5e-71  238.1   0.1     1   189     1   181     1   181 0.91 SeqA protein
DUF883               PF05957.8     94 seq390_BIOID50629    -            101   1.1e-31  108.9   1.7   1   1   9.3e-36   1.3e-31  108.7   1.2     2    94     9   101     8   101 0.99 Bacterial protein of unknown function (DUF883)
FliT                 PF05400.8     84 seq393_BIOID50629    -            121   3.5e-17   62.4   3.9   1   1   3.8e-21   5.2e-17   61.9   2.7     1    84    21   106    21   106 0.98 Flagellar protein FliT
HlyIII               PF03006.15   222 seq394_BIOID50629    -            219     4e-49  166.9  22.4   1   1   3.3e-53   4.5e-49  166.7  15.6     1   222    11   209    11   209 0.95 Haemolysin-III related
ABC_tran             PF00005.22   118 seq395_BIOID50629    -            255   7.7e-21   74.5   0.0   1   1   2.5e-24   1.1e-20   73.9   0.0     1   118    42   167    42   167 0.95 ABC transporter
AAA_29               PF13555.1     62 seq395_BIOID50629    -            255   6.8e-08   31.8   0.1   1   1   3.6e-11   1.6e-07   30.6   0.1    21    54    26    59    17    62 0.86 P-loop containing region of AAA domain
Molybdopterin        PF00384.17   432 seq398_BIOID50629    -            804   6.4e-22   77.7   0.0   1   1   1.4e-24   9.4e-21   73.9   0.0   103   380     2   378     1   380 0.82 Molybdopterin oxidoreductase
Molydop_binding      PF01568.16   109 seq398_BIOID50629    -            804   2.1e-16   59.5   0.0   1   1   9.2e-20   6.3e-16   58.0   0.0     4   108   682   797   679   798 0.95 Molydopterin dinucleotide binding domain
Ribosomal_L10        PF00466.15   100 seq399_BIOID50629    -            165   2.5e-26   91.3   0.0   1   1   2.6e-30   3.6e-26   90.8   0.0     3   100     5   101     3   101 0.98 Ribosomal protein L10
DUF883               PF05957.8     94 seq400_BIOID50629    -            101   1.2e-31  108.8   0.4   1   1   9.5e-36   1.3e-31  108.7   0.3     2    94     9   101     8   101 0.98 Bacterial protein of unknown function (DUF883)
Pyr_redox_2          PF07992.9    200 seq401_BIOID50629    -            377   3.9e-27   95.3   0.0   1   1   8.8e-30   1.3e-26   93.5   0.0     2   198     5   277     4   279 0.90 Pyridine nucleotide-disulphide oxidoreductase
Pyr_redox            PF00070.22    80 seq401_BIOID50629    -            377   2.7e-18   65.9   0.0   1   1   4.2e-20   6.4e-17   61.6   0.0     1    75   143   216   143   223 0.95 Pyridine nucleotide-disulphide oxidoreductase
Pyr_redox_3          PF13738.1    203 seq401_BIOID50629    -            377     1e-10   41.8   0.0   1   1   1.4e-09   2.2e-06   27.7   0.0    65   199    37   173     8   177 0.76 Pyridine nucleotide-disulphide oxidoreductase
K_oxygenase          PF13434.1    341 seq401_BIOID50629    -            377   1.1e-09   37.6   0.1   1   1   2.9e-09   4.3e-06   25.7   0.0   139   216    91   167    65   179 0.84 L-lysine 6-monooxygenase (NADPH-requiring)
Asp_decarbox         PF02261.11   116 seq405_BIOID50629    -            126     6e-49  164.3   0.1   1   1   4.9e-53   6.7e-49  164.1   0.0     1   115     1   115     1   116 0.99 Aspartate decarboxylase
DUF3458              PF11940.3    367 seq406_BIOID50629    -            870  1.8e-140  467.8   5.1   1   1  6.5e-144    3e-140  467.1   3.5     2   367   458   827   457   827 0.99 Domain of unknown function (DUF3458)
Peptidase_M1         PF01433.15   390 seq406_BIOID50629    -            870   3.5e-66  223.8   0.0   1   1   1.8e-69   8.3e-66  222.5   0.0   122   390   112   384    21   384 0.91 Peptidase family M1
Peptidase_MA_2       PF13485.1    128 seq406_BIOID50629    -            870   4.7e-18   65.3   0.1   1   1   3.2e-21   1.5e-17   63.7   0.0    16   128   282   407   262   407 0.80 Peptidase MA superfamily
Caps_synth_GfcC      PF06251.6    229 seq408_BIOID50629    -            245   1.3e-91  305.7   0.0   1   1     1e-95   1.4e-91  305.6   0.0     2   229    20   245    19   245 0.99 Capsule biosynthesis GfcC
AA_kinase            PF00696.23   241 seq409_BIOID50629    -            241   1.7e-27   96.3   0.2   1   1   1.9e-31   2.7e-27   95.7   0.2     1   241    10   219    10   219 0.77 Amino acid kinase family
DnaJ_C               PF01556.13    81 seq410_BIOID50629    -            306   8.6e-28   95.9   0.6   1   1     4e-22   2.7e-18   65.5   0.0     1    75   210   280   210   286 0.89 DnaJ C terminal domain
DnaJ                 PF00226.26    64 seq410_BIOID50629    -            306     6e-25   86.6   0.9   1   1   1.9e-28   1.3e-24   85.5   0.6     1    64     5    66     5    66 0.99 DnaJ domain
GTP_EFTU             PF00009.22   188 seq412_BIOID50629    -            704   2.8e-64  215.9   0.1   1   1   1.4e-67   4.7e-64  215.1   0.1     2   188     9   288     8   288 0.94 Elongation factor Tu GTP binding domain
EFG_IV               PF03764.13   120 seq412_BIOID50629    -            704   5.2e-44  148.5   0.0   1   1   3.1e-47   1.1e-43  147.5   0.0     1   120   486   609   486   609 0.99 Elongation factor G, domain IV
EFG_C                PF00679.19    89 seq412_BIOID50629    -            704   4.7e-29   99.9   0.1   1   1   3.8e-32   1.3e-28   98.5   0.0     1    87   611   696   611   698 0.97 Elongation factor G C-terminus
GTP_EFTU_D2          PF03144.20    74 seq412_BIOID50629    -            704   2.5e-15   56.2   0.2   1   1   2.1e-18   7.1e-15   54.7   0.1     1    74   331   398   331   398 0.94 Elongation factor Tu domain 2
Methyltransf_11      PF08241.7     95 seq413_BIOID50629    -            207     3e-21   75.6   0.0   1   1   2.7e-24   4.7e-21   74.9   0.0     4    95     3    96     2    96 0.95 Methyltransferase domain
Ubie_methyltran      PF01209.13   233 seq413_BIOID50629    -            207   4.5e-14   52.0   0.0   1   1   3.7e-17   6.3e-14   51.5   0.0    70   158    15   103     9   114 0.92 ubiE/COQ5 methyltransferase family
Methyltransf_31      PF13847.1    152 seq413_BIOID50629    -            207   2.3e-13   49.8   0.0   1   1   1.6e-16   2.7e-13   49.6   0.0    15   113     7   109     6   182 0.84 Methyltransferase domain
Methyltransf_23      PF13489.1    162 seq413_BIOID50629    -            207   8.7e-12   44.9   0.0   1   1   6.8e-15   1.2e-11   44.4   0.0    41   159    14   142     8   145 0.81 Methyltransferase domain
Methyltransf_18      PF12847.2    112 seq413_BIOID50629    -            207   1.5e-10   41.5   0.0   1   1   1.7e-13   2.9e-10   40.6   0.0    12   109     6    96     3    99 0.90 Methyltransferase domain
Methyltransf_12      PF08242.7     99 seq413_BIOID50629    -            207   1.1e-08   35.2   0.0   1   1   1.1e-11   1.9e-08   34.5   0.0    11    99    10    94     5    94 0.81 Methyltransferase domain
Methyltransf_25      PF13649.1    101 seq413_BIOID50629    -            207   1.6e-08   34.7   0.0   1   1   1.6e-11   2.7e-08   33.9   0.0    25   101    18    92     5    92 0.87 Methyltransferase domain
SfsA                 PF03749.8    216 seq414_BIOID50629    -            234   4.7e-83  277.7   0.0   1   1   3.9e-87   5.3e-83  277.6   0.0     1   213    13   228    13   231 0.98 Sugar fermentation stimulation protein
Abhydrolase_2        PF02230.11   216 seq415_BIOID50629    -            240   2.4e-53  180.6   0.0   1   1     1e-56   2.8e-53  180.4   0.0     2   216    12   217    11   217 0.97 Phospholipase/Carboxylesterase
DLH                  PF01738.13   218 seq415_BIOID50629    -            240   8.1e-12   44.7   0.0   1   1     4e-15   1.1e-11   44.3   0.0    72   194    85   205    69   225 0.89 Dienelactone hydrolase family
Abhydrolase_5        PF12695.2    142 seq415_BIOID50629    -            240   6.6e-09   35.5   0.4   1   1   3.4e-12   9.2e-09   35.0   0.3     2   141    27   199    26   200 0.72 Alpha/beta hydrolase family
Fimbrial             PF00419.15   145 seq417_BIOID50629    -            363     6e-21   75.0   0.5   1   1   4.4e-25     6e-21   75.0   0.4     2   143   211   361   210   363 0.85 Fimbrial protein
Sod_Cu               PF00080.15   142 seq419_BIOID50629    -            173   8.1e-32  110.2   1.4   1   1   6.9e-36   9.5e-32  109.9   1.0    10   142    35   172    17   172 0.88 Copper/zinc superoxide dismutase (SODC)
FeS                  PF04060.8     35 seq420_BIOID50629    -            192     1e-14   53.6   5.2   1   1   1.9e-17   2.8e-14   52.2   3.6     1    35    43    77    43    77 0.97 Putative Fe-S cluster
Fer4                 PF00037.22    24 seq420_BIOID50629    -            192   8.5e-13   47.2  25.0   1   2     1e-10   1.5e-07   30.5   4.8     2    23   111   132   110   133 0.95 4Fe-4S binding domain
Fer4                 PF00037.22    24 seq420_BIOID50629    -            192   8.5e-13   47.2  25.0   2   2   2.5e-09   3.8e-06   26.1   2.4     2    24   141   163   140   163 0.91 4Fe-4S binding domain
Fer4_9               PF13187.1     55 seq420_BIOID50629    -            192   2.3e-10   40.4  32.0   1   1     1e-10   1.6e-07   31.3  10.2     1    55   116   162   116   162 0.95 4Fe-4S dicluster domain
Fer4_6               PF12837.2     24 seq420_BIOID50629    -            192   2.9e-08   33.0  28.2   1   1   4.9e-10   7.5e-07   28.6   4.5     1    24   109   132   109   132 0.96 4Fe-4S binding domain
Fer4_10              PF13237.1     52 seq420_BIOID50629    -            192   3.3e-08   33.0  25.8   1   1   1.2e-10   1.8e-07   30.7   9.6     3    52   111   158   109   158 0.86 4Fe-4S dicluster domain
Fer4_2               PF12797.2     22 seq420_BIOID50629    -            192   1.6e-07   30.6  20.1   1   1   8.7e-09   1.3e-05   24.6   2.9     3    22   110   129   108   129 0.93 4Fe-4S binding domain
DUF1469              PF07332.6    121 seq421_BIOID50629    -            134     1e-25   89.6   7.5   1   1   8.4e-30   1.1e-25   89.5   5.2     6   120    19   129    14   130 0.97 Protein of unknown function (DUF1469)
DUF945               PF06097.6    459 seq422_BIOID50629    -            502  1.6e-149  498.4  18.7   1   1  1.3e-153  1.8e-149  498.3  13.0     1   459     1   482     1   482 0.99 Bacterial protein of unknown function (DUF945)
SBP_bac_3            PF00497.15   225 seq426_BIOID50629    -            260   1.6e-65  220.4   1.1   1   1   2.7e-69   1.8e-65  220.2   0.8     1   224    28   254    28   255 0.97 Bacterial extracellular solute-binding proteins, family 3
NMT1                 PF09084.6    216 seq426_BIOID50629    -            260   3.3e-06   26.7   0.0   1   1   2.5e-08   0.00017   21.1   0.0    76   145   115   181   109   202 0.89 NMT1/THI5 like
MerR_1               PF13411.1     69 seq427_BIOID50629    -            243   2.5e-18   65.4   0.2   1   1   2.6e-21   1.8e-17   62.7   0.0     1    68     4    72     4    73 0.98 MerR HTH family regulatory protein
MerR                 PF00376.18    38 seq427_BIOID50629    -            243   7.3e-13   47.7   0.0   1   1   2.1e-16   1.4e-12   46.7   0.0     1    38     5    42     5    42 0.98 MerR family regulatory protein
PTS_IIB              PF02302.12    90 seq428_BIOID50629    -            113   5.5e-12   45.8   0.0   1   1   4.9e-16   6.7e-12   45.5   0.0     2    87     6    94     5    97 0.91 PTS system, Lactose/Cellobiose specific IIB subunit
ATP-synt_ab          PF00006.20   215 seq430_BIOID50629    -            457   3.9e-69  232.3   0.0   1   1     4e-73   5.5e-69  231.8   0.0     1   215   161   373   161   373 1.00 ATP synthase alpha/beta family, nucleotide-binding domain
tRNA-synt_1b         PF00579.20   292 seq431_BIOID50629    -            428     1e-94  316.7   0.0   1   1   1.9e-98   1.3e-94  316.4   0.0     3   292    35   333    33   333 0.98 tRNA synthetases class I (W and Y)
S4                   PF01479.20    48 seq431_BIOID50629    -            428   2.2e-05   23.6   0.0   1   1   7.3e-09     5e-05   22.5   0.0     3    46   363   406   363   408 0.90 S4 domain
HlyD                 PF00529.15   306 seq432_BIOID50629    -            343   3.2e-54  184.1   5.7   1   1   1.1e-57   3.6e-54  184.0   4.0     2   305    48   337    47   338 0.94 HlyD family secretion protein
HlyD_3               PF13437.1    105 seq432_BIOID50629    -            343   6.3e-20   71.3   0.1   1   1   6.3e-17   2.2e-13   50.3   0.0     1    85   210   293   210   333 0.91 HlyD family secretion protein
Biotin_lipoyl_2      PF13533.1     50 seq432_BIOID50629    -            343     1e-19   69.8   0.0   1   1   2.3e-19   7.9e-16   57.3   0.1     4    49    50    95    47    96 0.93 Biotin-lipoyl like
HlyD_2               PF12700.2    328 seq432_BIOID50629    -            343   9.2e-19   67.6   0.0   1   1   3.7e-22   1.3e-18   67.1   0.0    19   239    46   287    39   298 0.73 HlyD family secretion protein
Bac_luciferase       PF00296.15   307 seq433_BIOID50629    -            335   2.6e-32  112.0   0.6   1   1   3.4e-35   4.7e-31  107.9   0.4    18   300    23   299     8   306 0.77 Luciferase-like monooxygenase
EAL                  PF00563.15   236 seq434_BIOID50629    -            237   2.2e-12   46.8   0.2   1   1   2.3e-16   3.1e-12   46.3   0.1    15   233    13   223     5   225 0.78 EAL domain
Fer4_11              PF13247.1     99 seq435_BIOID50629    -            208   6.3e-19   67.5  25.1   1   1   1.2e-21   1.5e-18   66.3  13.6     3    97   116   201   114   203 0.95 4Fe-4S dicluster domain
Fer4                 PF00037.22    24 seq435_BIOID50629    -            208   1.5e-16   59.0  32.3   1   2   1.6e-08     2e-05   23.8   1.2     1    20   149   168   149   170 0.92 4Fe-4S binding domain
Fer4                 PF00037.22    24 seq435_BIOID50629    -            208   1.5e-16   59.0  32.3   2   2   1.1e-10   1.4e-07   30.7   1.6     6    24   181   199   178   199 0.93 4Fe-4S binding domain
Fer4_10              PF13237.1     52 seq435_BIOID50629    -            208     5e-15   54.9  58.7   1   2   1.2e-09   1.5e-06   27.7  12.3     3    52   117   167   115   167 0.93 4Fe-4S dicluster domain
Fer4_10              PF13237.1     52 seq435_BIOID50629    -            208     5e-15   54.9  58.7   2   2     2e-10   2.4e-07   30.3  11.8     2    52   149   194   148   194 0.89 4Fe-4S dicluster domain
Fer4_7               PF12838.2     52 seq435_BIOID50629    -            208   1.2e-14   54.2  59.0   1   2   4.2e-10   5.3e-07   29.8  11.6     2    50   123   168   122   170 0.92 4Fe-4S dicluster domain
Fer4_7               PF12838.2     52 seq435_BIOID50629    -            208   1.2e-14   54.2  59.0   2   2   3.3e-10   4.1e-07   30.1  11.1     1    52   155   197   155   197 0.93 4Fe-4S dicluster domain
Fer4_6               PF12837.2     24 seq435_BIOID50629    -            208   8.7e-15   53.7  35.5   1   1     7e-09   8.8e-06   25.2   1.3     7    24   181   198   178   198 0.93 4Fe-4S binding domain
Fer4_9               PF13187.1     55 seq435_BIOID50629    -            208   5.7e-12   45.6  32.9   1   1   3.2e-11     4e-08   33.2   9.2     1    54   155   197   155   198 0.95 4Fe-4S dicluster domain
Fer4_4               PF12800.2     17 seq435_BIOID50629    -            208   1.3e-09   37.5  36.9   1   4   0.00016       0.2   11.9   2.6     2    14    66    78    65    82 0.92 4Fe-4S binding domain
Fer4_4               PF12800.2     17 seq435_BIOID50629    -            208   1.3e-09   37.5  36.9   2   4    0.0003      0.37   11.1   1.2     2    15   121   136   120   145 0.84 4Fe-4S binding domain
Fer4_4               PF12800.2     17 seq435_BIOID50629    -            208   1.3e-09   37.5  36.9   3   4   1.1e-06    0.0014   18.7   1.2     2    15   154   167   153   175 0.92 4Fe-4S binding domain
Fer4_4               PF12800.2     17 seq435_BIOID50629    -            208   1.3e-09   37.5  36.9   4   4   8.3e-06      0.01   15.9   2.5     1    17   180   196   180   196 0.91 4Fe-4S binding domain
Fer4_3               PF12798.2     15 seq435_BIOID50629    -            208   2.5e-07   30.6  42.6   1   3   0.00015      0.19   12.2   2.7     1    15   123   139   121   139 0.90 4Fe-4S binding domain
Fer4_3               PF12798.2     15 seq435_BIOID50629    -            208   2.5e-07   30.6  42.6   2   3   4.7e-05     0.058   13.8   3.4     1    13   156   168   156   170 0.96 4Fe-4S binding domain
Fer4_3               PF12798.2     15 seq435_BIOID50629    -            208   2.5e-07   30.6  42.6   3   3   3.4e-05     0.042   14.2   5.2     1    15   183   197   183   197 0.98 4Fe-4S binding domain
Peripla_BP_2         PF01497.13   238 seq436_BIOID50629    -            296   1.2e-26   93.1   0.0   1   1     1e-30   1.4e-26   92.9   0.0     1   235    38   270    38   273 0.94 Periplasmic binding protein
ADH_zinc_N           PF00107.21   130 seq437_BIOID50629    -            425   6.1e-19   67.7   0.2   1   1   2.1e-22   1.5e-18   66.5   0.1     1   128   186   329   186   331 0.96 Zinc-binding dehydrogenase
ADH_N                PF08240.7    109 seq437_BIOID50629    -            425   7.2e-08   32.0   0.1   1   1   2.6e-11   1.8e-07   30.8   0.0     2    66    27    98    26   127 0.80 Alcohol dehydrogenase GroES-like domain
HATPase_c            PF02518.21   111 seq438_BIOID50629    -            433     3e-21   75.0   0.0   1   1   1.3e-24   5.9e-21   74.1   0.0     6   110   320   423   316   424 0.96 Histidine kinase-, DNA gyrase B-, and HSP90-like ATPase
HisKA                PF00512.20    68 seq438_BIOID50629    -            433   6.5e-08   32.3   1.3   1   1   3.7e-11   1.7e-07   30.9   0.9     1    67   211   270   211   271 0.90 His Kinase A (phospho-acceptor) domain
HAMP                 PF00672.20    70 seq438_BIOID50629    -            433     3e-07   30.4   0.0   1   1   6.6e-11     3e-07   30.4   0.0     3    69   140   206   139   207 0.90 HAMP domain
MFS_2                PF13347.1    427 seq439_BIOID50629    -            479  4.9e-127  423.7  37.9   1   1    4e-131  5.5e-127  423.5  26.3     1   426    29   450    28   451 0.97 MFS/sugar transport protein
DUF3442              PF11924.3    280 seq440_BIOID50629    -            476   6.3e-90  301.4   9.2   1   1   5.7e-94   7.8e-90  301.1   6.4     1   280    69   353    69   353 0.98 Protein of unknown function (DUF3442)
HTH_18               PF12833.2     81 seq441_BIOID50629    -            273   1.8e-16   59.8   0.0   1   1   8.9e-20     3e-16   59.1   0.0     2    79   181   256   180   258 0.95 Helix-turn-helix domain
AraC_binding         PF02311.14   136 seq441_BIOID50629    -            273   2.7e-05   23.7   0.1   1   1   1.5e-08   5.1e-05   22.8   0.0     5    78    22    95    19   153 0.80 AraC-like ligand binding domain
ABC_tran             PF00005.22   118 seq442_BIOID50629    -            578   3.3e-38  130.5   0.0   1   2   1.6e-21   5.6e-18   65.3   0.0     1   116    47   165    47   167 0.92 ABC transporter
ABC_tran             PF00005.22   118 seq442_BIOID50629    -            578   3.3e-38  130.5   0.0   2   2   7.1e-21   2.4e-17   63.2   0.0     1   118   369   489   369   489 0.90 ABC transporter
AAA_21               PF13304.1    303 seq442_BIOID50629    -            578   1.7e-24   87.2   0.1   1   2   2.4e-11   8.2e-08   32.4   0.0     1   285    35   184    35   192 0.81 AAA domain
AAA_21               PF13304.1    303 seq442_BIOID50629    -            578   1.7e-24   87.2   0.1   2   2   7.5e-11   2.6e-07   30.8   0.0   236   297   460   518   457   518 0.96 AAA domain
Alpha-amylase        PF00128.19   316 seq443_BIOID50629    -            495   5.6e-26   91.5   0.4   1   1   2.1e-29   1.4e-25   90.2   0.3     8   304    26   367    21   376 0.69 Alpha amylase, catalytic domain
Glyco_hydro_70       PF02324.11   809 seq443_BIOID50629    -            495   1.6e-13   49.2   0.2   1   1   2.9e-10     2e-06   25.8   0.0   589   698    24   132    22   143 0.86 Glycosyl hydrolase family 70
Chorismate_bind      PF00425.13   257 seq444_BIOID50629    -            431   7.2e-63  212.1   0.0   1   1   6.5e-67   8.9e-63  211.8   0.0     2   257   169   420   168   420 0.97 chorismate binding enzyme
RapA_C               PF12137.3    362 seq445_BIOID50629    -            968  2.7e-161  536.3   1.1   1   1  1.4e-164  3.8e-161  535.8   0.7     1   362   604   966   604   966 1.00 RNA polymerase recycling family C-terminal
SNF2_N               PF00176.18   296 seq445_BIOID50629    -            968   1.7e-40  138.6   0.0   1   1     2e-43   5.4e-40  136.9   0.0     1   256   157   422   157   468 0.88 SNF2 family N-terminal domain
Helicase_C           PF00271.26    78 seq445_BIOID50629    -            968   1.3e-13   50.5   0.0   1   1   1.2e-16   3.1e-13   49.2   0.0     3    78   524   601   522   601 0.96 Helicase conserved C-terminal domain
ResIII               PF04851.10   184 seq445_BIOID50629    -            968   1.7e-08   34.4   0.0   1   1   2.4e-11   6.4e-08   32.5   0.0    24   183   169   317   151   318 0.75 Type III restriction enzyme, res subunit
DEAD                 PF00270.24   173 seq445_BIOID50629    -            968   4.3e-08   32.7   0.0   1   1   1.6e-10   4.5e-07   29.3   0.0    16   167   172   317   155   321 0.75 DEAD/DEAH box helicase
IGPD                 PF00475.13   145 seq447_BIOID50629    -            355   1.3e-64  216.3   0.3   1   1   6.7e-68   2.3e-64  215.5   0.2     1   145   196   338   196   338 0.99 Imidazoleglycerol-phosphate dehydratase
HAD_2                PF13419.1    176 seq447_BIOID50629    -            355   5.6e-07   29.8   0.0   1   1   5.3e-09   1.8e-05   24.9   0.0    76   173    30   145    19   148 0.81 Haloacid dehalogenase-like hydrolase
PNK3P                PF08645.6    158 seq447_BIOID50629    -            355   9.5e-07   28.2   0.0   1   1   4.9e-10   1.7e-06   27.4   0.0     5   129     8   134     4   184 0.77 Polynucleotide kinase 3 phosphatase
Hydrolase_like       PF13242.1     75 seq447_BIOID50629    -            355   1.8e-06   27.4   0.0   1   1   1.1e-09   3.9e-06   26.3   0.0     1    44   102   144   102   148 0.90 HAD-hyrolase-like
SBP_bac_6            PF13343.1    242 seq448_BIOID50629    -            327   2.2e-17   63.0   3.3   1   1   6.2e-21   2.8e-17   62.7   2.3     1   217    73   288    73   313 0.76 Bacterial extracellular solute-binding protein
SBP_bac_1            PF01547.20   314 seq448_BIOID50629    -            327   1.1e-16   61.3   6.2   1   1   3.5e-20   1.6e-16   60.8   4.3    14   313    40   272    33   273 0.84 Bacterial extracellular solute-binding protein
SBP_bac_11           PF13531.1    231 seq448_BIOID50629    -            327     1e-15   57.9   0.3   1   1     3e-19   1.4e-15   57.5   0.2    17   224    41   274    22   277 0.84 Bacterial extracellular solute-binding protein
Formyl_trans_N       PF00551.14   181 seq449_BIOID50629    -            212     7e-66  221.1   0.0   1   1   5.9e-70     8e-66  220.9   0.0     1   181     1   181     1   181 0.99 Formyl transferase
Trp_Tyr_perm         PF03222.8    394 seq450_BIOID50629    -            409   3.1e-11   42.6  35.6   1   1   5.7e-15   3.9e-11   42.2  24.7    12   360    16   379     7   408 0.78 Tryptophan/tyrosine permease family
Aa_trans             PF01490.13   410 seq450_BIOID50629    -            409   1.8e-05   23.3  40.2   1   1   8.5e-09   5.8e-05   21.6  27.9    10   399    14   406    10   409 0.67 Transmembrane amino acid transporter protein
PmbA_TldD            PF01523.11   293 seq451_BIOID50629    -            450   6.2e-66  222.5   0.0   1   1   7.1e-70   9.7e-66  221.8   0.0     1   292    34   326    34   327 0.96 Putative modulator of DNA gyrase
Acyltransferase      PF01553.16   132 seq452_BIOID50629    -            310     3e-14   52.4   0.0   1   1   3.1e-18   4.2e-14   51.9   0.0     3   119    84   220    82   238 0.82 Acyltransferase
BCCT                 PF02028.12   485 seq453_BIOID50629    -            481  2.1e-125  418.5  35.0   1   1  1.8e-129  2.4e-125  418.4  24.3    46   485     2   444     1   444 0.98 BCCT family transporter
PGM_PMM_I            PF02878.11   138 seq454_BIOID50629    -            546     1e-35  122.1   0.1   1   1   1.1e-38   3.8e-35  120.2   0.0     2   133    40   179    39   183 0.97 Phosphoglucomutase/phosphomannomutase, alpha/beta/alpha domain I
PGM_PMM_III          PF02880.11   111 seq454_BIOID50629    -            546   2.7e-27   94.9   0.0   1   1   1.5e-30   5.3e-27   93.9   0.0     1   111   320   440   320   440 0.93 Phosphoglucomutase/phosphomannomutase, alpha/beta/alpha domain III
PGM_PMM_II           PF02879.11   104 seq454_BIOID50629    -            546   3.6e-13   49.6   0.0   1   1   3.2e-16   1.1e-12   48.0   0.0     2   104   210   317   209   317 0.90 Phosphoglucomutase/phosphomannomutase, alpha/beta/alpha domain II
PGM_PMM_IV           PF00408.15    73 seq454_BIOID50629    -            546   3.7e-13   49.1   0.0   1   1   3.2e-16   1.1e-12   47.6   0.0    12    72   479   539   465   542 0.90 Phosphoglucomutase/phosphomannomutase, C-terminal domain
CbiA                 PF01656.18   195 seq455_BIOID50629    -            270   1.1e-28   99.8   0.4   1   1   5.3e-32   1.5e-28   99.4   0.3     1   193     5   217     5   219 0.81 CobQ/CobB/MinD/ParA nucleotide binding domain
AAA_31               PF13614.1    157 seq455_BIOID50629    -            270   6.9e-18   64.9   0.0   1   1   3.4e-21   9.4e-18   64.5   0.0     1   156     3   151     3   152 0.92 AAA domain
ArsA_ATPase          PF02374.10   305 seq455_BIOID50629    -            270   6.5e-10   38.4   2.9   1   1   2.9e-13     8e-10   38.1   1.5     3    38     5    40     2    46 0.91 Anion-transporting ATPase
MipZ                 PF09140.6    261 seq455_BIOID50629    -            270   2.8e-08   33.0   0.6   1   1   2.1e-11   5.7e-08   32.0   0.4     1   127     3   142     3   166 0.69 ATPase MipZ
ADH_N                PF08240.7    109 seq456_BIOID50629    -            358   8.8e-28   96.1   3.8   1   1   1.3e-31   8.8e-28   96.1   2.6     1   103    26   131    26   141 0.96 Alcohol dehydrogenase GroES-like domain
ADH_zinc_N           PF00107.21   130 seq456_BIOID50629    -            358   1.4e-26   92.4   0.2   1   1   3.3e-30   2.2e-26   91.7   0.1     1   129   185   316   185   317 0.92 Zinc-binding dehydrogenase
Esterase             PF00756.15   251 seq457_BIOID50629    -            400   7.7e-50  169.5   0.0   1   1   1.1e-53   7.7e-50  169.5   0.0     1   251   172   391   172   391 0.98 Putative esterase
DUF3327              PF11806.3    122 seq457_BIOID50629    -            400     5e-35  120.3   2.6   1   1   1.5e-38   1.1e-34  119.3   0.4     3   121    29   155    21   156 0.97 Domain of unknown function (DUF3327)
DJ-1_PfpI            PF01965.19   147 seq458_BIOID50629    -            283   1.2e-12   47.4   0.0   1   1   1.5e-16     2e-12   46.6   0.0    22   143   125   274   108   278 0.81 DJ-1/PfpI family
PTS_IIB              PF02302.12    90 seq461_BIOID50629    -            106   5.7e-16   58.6   0.0   1   1   5.3e-20   7.2e-16   58.2   0.0     2    89     6    94     5    95 0.90 PTS system, Lactose/Cellobiose specific IIB subunit
DUF1451              PF07295.6    146 seq462_BIOID50629    -            160   7.1e-53  178.2   0.3   1   1   6.1e-57   8.3e-53  177.9   0.2     2   145    12   157    11   158 0.98 Protein of unknown function (DUF1451)
ABC_tran             PF00005.22   118 seq463_BIOID50629    -            360   2.1e-22   79.5   0.0   1   1   1.8e-25   6.1e-22   78.0   0.0     1   117    48   166    48   167 0.91 ABC transporter
TOBE_2               PF08402.5     75 seq463_BIOID50629    -            360   3.9e-09   36.2   0.1   1   1   4.8e-12   1.6e-08   34.2   0.0     1    75   282   352   282   352 0.92 TOBE domain
Trp_Tyr_perm         PF03222.8    394 seq464_BIOID50629    -            415  1.7e-149  497.8  35.6   1   1  1.4e-153  1.9e-149  497.6  24.7     1   394     7   403     7   403 0.99 Tryptophan/tyrosine permease family
DUF1471              PF07338.8     56 seq465_BIOID50629    -            314   4.1e-62  205.5   5.4   1   3   2.8e-22   3.9e-18   64.7   0.0     2    56    34    90    33    90 0.98 Protein of unknown function (DUF1471)
DUF1471              PF07338.8     56 seq465_BIOID50629    -            314   4.1e-62  205.5   5.4   2   3     3e-22   4.1e-18   64.6   0.1     3    56   119   174   117   174 0.98 Protein of unknown function (DUF1471)
DUF1471              PF07338.8     56 seq465_BIOID50629    -            314   4.1e-62  205.5   5.4   3   3   3.1e-26   4.3e-22   77.3   0.1     2    56   259   314   258   314 0.99 Protein of unknown function (DUF1471)
Ribosomal_L12        PF00542.14    68 seq466_BIOID50629    -            121   1.8e-31  107.8   8.6   1   1   2.8e-35   3.8e-31  106.7   6.0     1    68    54   121    54   121 0.99 Ribosomal protein L7/L12 C-terminal domain
Cytochrom_B_N        PF00033.14   188 seq467_BIOID50629    -            235   5.8e-37  126.7  21.4   1   1   9.6e-41   6.6e-37  126.5  14.8     2   188    12   220    11   220 0.98 Cytochrome b(N-terminal)/b6/petB
Ni_hydr_CYTB         PF01292.15   182 seq467_BIOID50629    -            235   6.3e-36  123.3  19.2   1   1   1.1e-39   7.3e-36  123.1  13.3     2   182    14   220    13   220 0.95 Prokaryotic cytochrome b561
DUF2541              PF10807.3    134 seq469_BIOID50629    -            134     2e-77  257.3   1.2   1   1   1.6e-81   2.2e-77  257.1   0.8     1   134     1   134     1   134 1.00 Protein of unknown function (DUF2541)
Bestrophin           PF01062.16   296 seq470_BIOID50629    -            321   3.1e-88  295.4   4.8   1   1   2.7e-92   3.7e-88  295.1   3.3     1   296    18   301    14   301 0.99 Bestrophin, RFP-TM, chloride channel
AIRC                 PF00731.15   150 seq471_BIOID50629    -            169   3.6e-66  220.9   1.9   1   1     3e-70   4.1e-66  220.7   1.3     2   150     9   159     8   159 0.99 AIR carboxylase
YqjK                 PF13997.1     73 seq472_BIOID50629    -             99   3.6e-30  103.8   9.8   1   1   3.3e-34   4.5e-30  103.5   6.8     1    73    14    86    14    86 0.99 YqjK-like protein
DUF218               PF02698.12   155 seq474_BIOID50629    -            239   3.3e-21   75.2   0.0   1   1   3.3e-25   4.6e-21   74.8   0.0     4   132    47   172    45   186 0.93 DUF218 domain
Complex1_24kDa       PF01257.14   145 seq475_BIOID50629    -            166   5.6e-51  171.8   0.0   1   1   4.7e-55   6.4e-51  171.6   0.0     2   145    23   166    22   166 0.98 Respiratory-chain NADH dehydrogenase 24 Kd subunit
Pro_CA               PF00484.14   148 seq477_BIOID50629    -            220   5.2e-48  162.6   0.0   1   1   4.7e-52   6.4e-48  162.3   0.0     2   147    38   187    37   188 0.91 Carbonic anhydrase
Poly_export          PF02563.11    83 seq478_BIOID50629    -            559   2.9e-17   62.0   0.4   1   1   1.8e-20   1.2e-16   60.0   0.0     6    81    86   162    81   164 0.90 Polysaccharide biosynthesis/export protein
DUF3029              PF11230.3    487 seq479_BIOID50629    -            516  2.8e-235  780.9   0.0   1   1  2.3e-239  3.2e-235  780.7   0.0     2   487    22   504    21   504 1.00 Protein of unknown function (DUF3029)
tRNA-synt_2          PF00152.15   335 seq480_BIOID50629    -            325     5e-70  235.7   0.0   1   1   4.7e-74   6.4e-70  235.4   0.0    21   333    15   323     6   325 0.88 tRNA synthetases class II (D, K and N)
Fer4_7               PF12838.2     52 seq482_BIOID50629    -            179   2.9e-12   46.6  30.5   1   1   3.8e-13   1.3e-09   38.1   7.6     1    52    39    87    39    87 0.90 4Fe-4S dicluster domain
Fer4_9               PF13187.1     55 seq482_BIOID50629    -            179   1.1e-08   35.0  10.6   1   1   3.3e-12   1.1e-08   35.0   7.4     2    55    40    88    39    88 0.94 4Fe-4S dicluster domain
Fer4                 PF00037.22    24 seq482_BIOID50629    -            179   8.4e-09   34.5  22.7   1   1   1.1e-11   3.9e-08   32.4   1.0     7    24    72    89    68    89 0.94 4Fe-4S binding domain
DUF2629              PF10945.3     44 seq483_BIOID50629    -             62   3.3e-27   93.4   1.3   1   1     3e-31   4.2e-27   93.1   0.9     2    44    18    60    17    60 0.98 Protein of unknown function (DUF2629)
Acyl-CoA_dh_1        PF00441.19   150 seq484_BIOID50629    -            546   1.2e-32  112.9   0.8   1   1   2.2e-35     1e-31  109.9   0.3     1   148   290   443   290   445 0.97 Acyl-CoA dehydrogenase, C-terminal domain
Acyl-CoA_dh_M        PF02770.14    52 seq484_BIOID50629    -            546   5.4e-14   51.3   0.0   1   1   2.2e-17     1e-13   50.4   0.0     1    51   186   236   186   238 0.96 Acyl-CoA dehydrogenase, middle domain
Acyl-CoA_dh_2        PF08028.6    134 seq484_BIOID50629    -            546   2.1e-08   34.3   0.2   1   1   1.3e-11   5.8e-08   32.9   0.0    10   123   314   423   308   432 0.86 Acyl-CoA dehydrogenase, C-terminal domain
DUF940               PF06082.6    658 seq485_BIOID50629    -            698  2.1e-258  859.1  13.7   1   1  1.8e-262  2.4e-258  858.9   9.5     1   658    29   693    29   693 0.97 Bacterial putative lipoprotein (DUF940)
Ribosomal_S16        PF00886.14    62 seq486_BIOID50629    -             82     6e-26   89.8   0.1   1   1   5.2e-30   7.1e-26   89.5   0.0     1    62     8    68     8    68 0.96 Ribosomal protein S16
BPD_transp_2         PF02653.11   267 seq488_BIOID50629    -            341   4.3e-48  163.4  44.0   1   1   4.1e-52   5.6e-48  163.1  30.5     4   267    58   321    55   321 0.91 Branched-chain amino acid transport system / permease component
Cpn10                PF00166.16    93 seq489_BIOID50629    -             97   5.2e-29   99.9   1.8   1   1   4.2e-33   5.7e-29   99.7   1.3     1    93     2    95     2    95 0.97 Chaperonin 10 Kd subunit
Acyl_transf_3        PF01757.17   340 seq490_BIOID50629    -            331   2.5e-34  118.5  35.9   1   1   2.2e-38     3e-34  118.2  24.9     2   339     6   318     5   322 0.87 Acyltransferase family
AFOR_C               PF01314.13   382 seq491_BIOID50629    -            700   2.5e-81  273.1   0.0   1   1   4.5e-85   3.1e-81  272.8   0.0     3   382   227   685   225   685 0.90 Aldehyde ferredoxin oxidoreductase, domains 2 & 3
AFOR_N               PF02730.10   202 seq491_BIOID50629    -            700   5.7e-70  234.6   0.3   1   1   1.3e-73   8.7e-70  234.0   0.2     1   202     5   206     5   206 0.97 Aldehyde ferredoxin oxidoreductase, N-terminal domain
Ribonuc_red_sm       PF00268.16   281 seq492_BIOID50629    -            319   1.1e-80  270.5   0.1   1   1   9.6e-85   1.3e-80  270.2   0.0     1   280     1   280     1   281 0.97 Ribonucleotide reductase, small chain
PTS_EIIC             PF02378.13   321 seq493_BIOID50629    -            452   2.8e-52  177.4  36.7   1   1   2.1e-56   2.8e-52  177.4  25.5     2   319    30   363    29   364 0.88 Phosphotransferase system, EIIC
Frataxin_Cyay        PF01491.11   109 seq496_BIOID50629    -            136   5.5e-38  128.9   0.2   1   1   4.8e-42   6.6e-38  128.7   0.1     1   108    31   135    31   136 0.97 Frataxin-like domain
MFS_1                PF07690.11   354 seq497_BIOID50629    -            406   4.6e-47  160.3  82.6   1   2     8e-39   1.1e-34  119.6  34.1     2   352    31   365    30   367 0.81 Major Facilitator Superfamily
MFS_1                PF07690.11   354 seq497_BIOID50629    -            406   4.6e-47  160.3  82.6   2   2     5e-19   6.8e-15   54.5  17.7     1   178   232   404   232   406 0.90 Major Facilitator Superfamily
Gp49                 PF05973.9     91 seq498_BIOID50629    -            106   1.5e-21   76.0   0.1   1   1   1.3e-25   1.8e-21   75.8   0.1     3    91    14   100    12   100 0.95 Phage derived protein Gp49-like (DUF891)
DoxX                 PF07681.7     85 seq499_BIOID50629    -            160   2.7e-18   66.0  13.4   1   1   6.8e-22   4.6e-18   65.2   9.3     2    84    39   117    38   118 0.98 DoxX
zf-dskA_traR         PF01258.12    36 seq500_BIOID50629    -            157   6.2e-10   38.5   3.6   1   1     8e-14   1.1e-09   37.7   2.5     2    35   116   149   115   153 0.87 Prokaryotic dksA/traR C4-type zinc finger
YhjQ                 PF06564.7    244 seq501_BIOID50629    -            250  1.1e-126  421.0   4.8   1   1  3.9e-130  1.3e-126  420.7   3.4     1   241     1   241     1   244 0.99 YhjQ protein
AAA_31               PF13614.1    157 seq501_BIOID50629    -            250     4e-08   33.2   0.0   1   1   5.5e-11   1.9e-07   31.0   0.0     2   149     3   148     2   152 0.74 AAA domain
CbiA                 PF01656.18   195 seq501_BIOID50629    -            250   1.9e-07   30.5   0.0   1   1   7.2e-11   2.5e-07   30.2   0.0     5   161     8   176     4   207 0.66 CobQ/CobB/MinD/ParA nucleotide binding domain
ArsA_ATPase          PF02374.10   305 seq501_BIOID50629    -            250   6.3e-06   25.3   0.0   1   1   3.3e-09   1.1e-05   24.5   0.0     9    54    10    55     2    61 0.93 Anion-transporting ATPase
Ubiq_cyt_C_chap      PF03981.7    141 seq502_BIOID50629    -            237   2.6e-23   82.3   0.2   1   1   5.7e-27   3.9e-23   81.7   0.1     1   139    58   220    58   225 0.96 Ubiquinol-cytochrome C chaperone
DUF3944              PF13099.1     35 seq502_BIOID50629    -            237   8.3e-15   53.8   0.8   1   1   1.2e-18   8.3e-15   53.8   0.5     1    35     5    39     5    39 0.99 Domain of unknown function (DUF3944)
SbcD_C               PF12320.3    100 seq505_BIOID50629    -            408   4.1e-29  100.4   4.4   1   1   1.6e-32   7.5e-29   99.6   3.1     1    99   282   383   282   384 0.93 Type 5 capsule protein repressor C-terminal domain
Metallophos          PF00149.23   201 seq505_BIOID50629    -            408   6.7e-13   48.3   0.1   1   1   5.3e-16   2.4e-12   46.5   0.1     1   199     9   232     9   234 0.82 Calcineurin-like phosphoesterase
Metallophos_2        PF12850.2    156 seq505_BIOID50629    -            408   3.5e-11   43.0   0.1   1   1   5.9e-14   2.7e-10   40.1   0.1     1   149     9   263     9   271 0.67 Calcineurin-like phosphoesterase superfamily domain
DcuA_DcuB            PF03605.9    364 seq506_BIOID50629    -            446    5e-164  545.3  20.1   1   1  4.3e-168  5.9e-164  545.0  13.9     1   364     6   376     6   376 0.98 Anaerobic c4-dicarboxylate membrane transporter
ICL                  PF00463.16   526 seq507_BIOID50629    -            439  3.2e-200  665.6   1.7   1   2  4.6e-118  3.2e-114  381.9   0.0     1   255    12   262    12   264 0.99 Isocitrate lyase family
ICL                  PF00463.16   526 seq507_BIOID50629    -            439  3.2e-200  665.6   1.7   2   2   1.5e-88     1e-84  284.5   1.0   353   526   262   439   260   439 0.98 Isocitrate lyase family
PEP_mutase           PF13714.1    238 seq507_BIOID50629    -            439   4.8e-19   68.4   0.0   1   1   2.3e-22   1.6e-18   66.7   0.0    26   198    86   320    74   352 0.86 Phosphoenolpyruvate phosphomutase
MerR_2               PF13591.1     84 seq508_BIOID50629    -            101   6.9e-30  102.3   0.3   1   1   5.7e-34   7.9e-30  102.1   0.2     1    84     8    92     8    92 0.95 MerR HTH family regulatory protein
UPF0061              PF02696.9    487 seq509_BIOID50629    -            478  2.1e-218  725.4   0.0   1   1  1.7e-222  2.3e-218  725.2   0.0     1   487     1   454     1   454 0.99 Uncharacterized ACR, YdiU/UPF0061 family
EamA                 PF00892.15   126 seq510_BIOID50629    -            307   8.4e-36  122.6  40.2   1   2   5.3e-20   7.3e-16   58.2   9.5     1   126    16   145    16   145 0.85 EamA-like transporter family
EamA                 PF00892.15   126 seq510_BIOID50629    -            307   8.4e-36  122.6  40.2   2   2   7.7e-24   1.1e-19   70.6  12.8     1   126   167   291   167   291 0.96 EamA-like transporter family
Response_reg         PF00072.19   112 seq511_BIOID50629    -            230   9.9e-27   93.0   0.1   1   1   3.5e-30   2.4e-26   91.8   0.1     1   112     5   114     5   114 0.98 Response regulator receiver domain
Trans_reg_C          PF00486.23    77 seq511_BIOID50629    -            230   1.4e-16   60.0   0.2   1   1   4.4e-20     3e-16   58.9   0.1     1    77   153   225   153   225 0.97 Transcriptional regulatory protein, C terminal
Peptidase_S13        PF02113.10   444 seq512_BIOID50629    -            477  7.9e-179  594.6   0.1   1   1  1.3e-182    9e-179  594.4   0.1     2   443    20   468    19   469 0.99 D-Ala-D-Ala carboxypeptidase 3 (S13) family
Beta-lactamase2      PF13354.1    197 seq512_BIOID50629    -            477   2.7e-09   36.6   0.3   1   1   7.8e-12   5.3e-08   32.4   0.1    27   195   261   441   252   442 0.75 Beta-lactamase enzyme family
ATP-grasp            PF02222.17   172 seq513_BIOID50629    -            355   6.3e-57  191.5   0.0   1   1   1.2e-60   7.9e-57  191.2   0.0     2   171    88   253    86   254 0.97 ATP-grasp domain
ATP-grasp_4          PF13535.1    184 seq513_BIOID50629    -            355   4.5e-10   39.4   0.0   1   1   1.3e-13   9.2e-10   38.4   0.0     4   179    79   243    76   248 0.84 ATP-grasp domain
Fimbrial             PF00419.15   145 seq514_BIOID50629    -            344     7e-14   52.1   6.3   1   1   5.1e-18     7e-14   52.1   4.4     2   145   182   344   181   344 0.82 Fimbrial protein
RimM                 PF01782.13    84 seq517_BIOID50629    -            185     9e-28   95.9   0.0   1   1     2e-31   1.4e-27   95.3   0.0     2    84    19   100    18   100 0.98 RimM N-terminal domain
PRC                  PF05239.11    79 seq517_BIOID50629    -            185   9.1e-10   38.1   0.7   1   1   2.1e-13   1.5e-09   37.4   0.5     2    73   107   180   106   184 0.89 PRC-barrel domain
Complex1_51K         PF01512.12   151 seq518_BIOID50629    -            445     1e-49  168.0   0.0   1   1   3.2e-53   1.5e-49  167.5   0.0     1   150    54   226    54   227 0.97 Respiratory-chain NADH dehydrogenase 51 Kd subunit
NADH_4Fe-4S          PF10589.4     46 seq518_BIOID50629    -            445   2.8e-18   64.6   0.0   1   1   1.2e-21   5.6e-18   63.6   0.0     1    46   336   381   336   381 0.97 NADH-ubiquinone oxidoreductase-F iron-sulfur binding region
SLBB                 PF10531.4     59 seq518_BIOID50629    -            445   6.8e-08   32.1   0.0   1   1   4.5e-11     2e-07   30.6   0.0     5    55   253   296   252   300 0.91 SLBB domain
YobH                 PF13996.1     70 seq519_BIOID50629    -             79   1.7e-36  123.8   1.2   1   1   1.4e-40   1.9e-36  123.6   0.8     1    70     2    71     2    71 0.99 YobH-like protein
RRF                  PF01765.14   165 seq521_BIOID50629    -            185   3.9e-68  227.9   1.7   1   1   3.7e-72     5e-68  227.6   1.2     1   165    19   183    19   183 0.99 Ribosome recycling factor
Aminotran_3          PF00202.16   339 seq523_BIOID50629    -            426  1.2e-121  405.5   0.1   1   1  1.1e-125  1.5e-121  405.3   0.1     2   338    27   360    26   361 0.98 Aminotransferase class-III
ECH                  PF00378.15   245 seq524_BIOID50629    -            771   1.9e-78  262.8   0.0   1   1   1.1e-81   4.9e-78  261.5   0.0     3   244    54   308    52   309 0.99 Enoyl-CoA hydratase/isomerase family
3HCDH_N              PF02737.13   180 seq524_BIOID50629    -            771   2.2e-60  203.2   0.3   1   1   1.3e-63     6e-60  201.8   0.1     2   180   358   536   357   536 0.99 3-hydroxyacyl-CoA dehydrogenase, NAD binding domain
3HCDH                PF00725.17    97 seq524_BIOID50629    -            771     2e-35  120.9   3.1   1   2   8.1e-30   3.7e-26   91.2   0.1     1    97   538   634   538   634 0.97 3-hydroxyacyl-CoA dehydrogenase, C-terminal domain
3HCDH                PF00725.17    97 seq524_BIOID50629    -            771     2e-35  120.9   3.1   2   2   9.3e-10   4.3e-06   26.9   0.0     4    63   670   733   669   753 0.84 3-hydroxyacyl-CoA dehydrogenase, C-terminal domain
FecCD                PF01032.13   311 seq525_BIOID50629    -            660  1.4e-144  480.5  85.6   1   2   3.4e-73   4.6e-69  232.5  27.5     7   310    13   324     7   325 0.93 FecCD transport family
FecCD                PF01032.13   311 seq525_BIOID50629    -            660  1.4e-144  480.5  85.6   2   2   9.7e-80   1.3e-75  253.9  26.2     2   311   358   657   350   657 0.94 FecCD transport family
Aconitase_C          PF00694.14   131 seq526_BIOID50629    -            201   8.6e-44  148.7   0.0   1   1   8.7e-48   1.2e-43  148.2   0.0     2   129     3   125     2   127 0.97 Aconitase C-terminal domain
Glyco_tranf_2_3      PF13641.1    230 seq527_BIOID50629    -            441   5.5e-41  140.7   0.0   1   1   2.4e-44   5.5e-41  140.7   0.0     1   230    75   299    75   299 0.96 Glycosyltransferase like family 2
Glycos_transf_2      PF00535.21   169 seq527_BIOID50629    -            441   2.5e-36  124.7   0.0   1   1   1.7e-39   3.9e-36  124.1   0.0     1   168    78   245    78   246 0.95 Glycosyl transferase family 2
Glyco_trans_2_3      PF13632.1    192 seq527_BIOID50629    -            441   3.8e-26   91.8  13.0   1   1   1.7e-29   3.8e-26   91.8   9.0     1   177   158   359   158   423 0.72 Glycosyl transferase family group 2
Glyco_transf_21      PF13506.1    174 seq527_BIOID50629    -            441   7.5e-15   54.5   0.1   1   1   5.1e-18   1.2e-14   53.9   0.1    17   174   141   298   104   298 0.89 Glycosyl transferase family 21
Chitin_synth_2       PF03142.10   527 seq527_BIOID50629    -            441   2.3e-08   32.7   5.8   1   1   5.1e-10   1.2e-06   27.1   0.0   177   305   131   257    85   261 0.85 Chitin synthase
Glyco_tranf_2_2      PF10111.4    281 seq527_BIOID50629    -            441   5.1e-08   32.2   0.1   1   1   3.8e-11   8.8e-08   31.4   0.0     1   111    78   178    78   185 0.94 Glycosyltransferase like family 2
PhnG                 PF06754.7    147 seq528_BIOID50629    -            150   2.1e-60  202.5   3.4   1   1   1.7e-64   2.3e-60  202.3   2.3     2   147     4   149     3   149 0.99 Phosphonate metabolism protein PhnG
SBP_bac_3            PF00497.15   225 seq529_BIOID50629    -            260   5.1e-66  222.0   0.2   1   1   8.6e-70   5.9e-66  221.8   0.1     1   224    28   254    28   255 0.96 Bacterial extracellular solute-binding proteins, family 3
AA_permease          PF00324.16   479 seq530_BIOID50629    -            514  3.2e-121  404.9  47.4   1   1  5.3e-125  3.6e-121  404.7  32.8     2   478    50   491    49   492 0.98 Amino acid permease
AA_permease_2        PF13520.1    426 seq530_BIOID50629    -            514   3.8e-43  147.4  50.8   1   1   6.7e-47   4.5e-43  147.2  35.2     5   423    49   477    45   480 0.85 Amino acid permease
SBP_bac_3            PF00497.15   225 seq531_BIOID50629    -            510   1.1e-30  106.4   0.2   1   1   4.2e-34   1.9e-30  105.6   0.0    10   224    52   267    45   268 0.91 Bacterial extracellular solute-binding proteins, family 3
SLT                  PF01464.15   121 seq531_BIOID50629    -            510   4.7e-27   93.7   0.1   1   1   1.7e-30   7.8e-27   93.0   0.1     5   118   295   404   292   407 0.95 Transglycosylase SLT domain
Lysozyme_like        PF13702.1    160 seq531_BIOID50629    -            510   1.5e-06   27.6   0.0   1   1   1.1e-09   5.1e-06   25.9   0.0     8   100   291   391   283   448 0.65 Lysozyme-like
Cpn60_TCP1           PF00118.19   488 seq532_BIOID50629    -            548  1.2e-126  423.1  10.9   1   1  9.8e-131  1.3e-126  422.9   7.5     1   486    23   523    23   525 0.94 TCP-1/cpn60 chaperonin family
PP_kinase_C          PF13090.1    353 seq533_BIOID50629    -            688  2.4e-147  490.0   0.2   1   1  9.1e-151  3.1e-147  489.6   0.1     3   352   333   681   331   682 0.99 Polyphosphate kinase C-terminal domain
PP_kinase            PF02503.12   207 seq533_BIOID50629    -            688   1.1e-49  168.6   0.9   1   1   5.3e-53   1.8e-49  167.9   0.6     2   204   118   321   117   324 0.95 Polyphosphate kinase middle domain
PP_kinase_N          PF13089.1    109 seq533_BIOID50629    -            688   9.3e-32  109.2   3.0   1   1   3.2e-35   1.1e-31  109.0   1.0     1   109     6   111     6   111 0.96 Polyphosphate kinase N-terminal domain
PLDc_2               PF13091.1    126 seq533_BIOID50629    -            688     4e-13   49.1   0.2   1   1   5.1e-12   1.7e-08   34.0   0.3    12   123   369   489   354   491 0.85 PLD-like domain
ABC_tran             PF00005.22   118 seq535_BIOID50629    -            401   5.6e-22   78.2   0.0   1   1   3.6e-25   1.2e-21   77.0   0.0     1   117    73   191    73   192 0.92 ABC transporter
TOBE_2               PF08402.5     75 seq535_BIOID50629    -            401   9.6e-12   44.6   0.3   1   1   1.2e-14   4.2e-11   42.5   0.1     1    75   313   385   313   385 0.95 TOBE domain
HycI                 PF01750.13   130 seq536_BIOID50629    -            195   4.8e-39  132.7   0.0   1   1   4.3e-43   5.8e-39  132.4   0.0     1   129    23   151    23   152 0.99 Hydrogenase maturation protease
MinE                 PF03776.9     70 seq538_BIOID50629    -             88   3.3e-28   96.8   0.8   1   1   2.8e-32   3.8e-28   96.6   0.6     1    70    14    83    14    83 0.94 Septum formation topological specificity factor MinE
FUSC                 PF04632.7    650 seq539_BIOID50629    -            683   2.3e-56  191.4  22.0   1   1     5e-60   2.3e-56  191.4  15.2     8   528    36   539    30   562 0.87 Fusaric acid resistance protein family
FUSC_2               PF13515.1    128 seq539_BIOID50629    -            683   6.1e-09   35.7   9.9   1   1   1.3e-12   6.1e-09   35.7   6.9     2   127   364   495   359   496 0.75 Fusaric acid resistance protein-like
ALMT                 PF11744.3    406 seq539_BIOID50629    -            683   1.7e-05   23.5  10.8   1   1   6.9e-09   3.1e-05   22.6   1.8    27   194   362   525   348   582 0.82 Aluminium activated malate transporter
Oxidored_q6          PF01058.17   131 seq540_BIOID50629    -            252   6.8e-20   70.8   0.2   1   1   7.3e-24     1e-19   70.3   0.1     1   127    44   151    44   155 0.93 NADH ubiquinone oxidoreductase, 20 Kd subunit
HTH_37               PF13744.1     80 seq541_BIOID50629    -             94   7.3e-13   48.0   0.2   1   1   2.9e-16   9.8e-13   47.6   0.1    19    79    34    93    20    94 0.91 Helix-turn-helix domain
HTH_3                PF01381.17    55 seq541_BIOID50629    -             94   6.3e-12   45.0   0.1   1   1   2.9e-15     1e-11   44.4   0.1     3    52    40    89    38    91 0.92 Helix-turn-helix
HTH_31               PF13560.1     64 seq541_BIOID50629    -             94   1.6e-09   37.6   0.3   1   1   6.5e-13   2.2e-09   37.2   0.2     2    55    34    86    33    90 0.93 Helix-turn-helix domain
HTH_26               PF13443.1     63 seq541_BIOID50629    -             94   3.7e-07   30.1   0.1   1   1   6.1e-10   2.1e-06   27.7   0.0     6    54    41    89    33    90 0.89 Cro/C1-type HTH DNA-binding domain
DUF2542              PF10808.3     79 seq544_BIOID50629    -             79     5e-46  154.7   5.7   1   1     4e-50   5.5e-46  154.6   3.9     1    79     1    79     1    79 1.00 Protein of unknown function (DUF2542)
DUF3302              PF11742.3     78 seq545_BIOID50629    -            120   1.7e-44  149.4   7.5   1   1   1.5e-48   2.1e-44  149.1   5.2     1    77     3    79     3    80 0.98 Protein of unknown function (DUF3302)
TonB                 PF03544.9     79 seq546_BIOID50629    -            244   3.7e-20   71.8   0.1   1   1   6.8e-24   9.3e-20   70.5   0.0     2    71   165   235   164   238 0.91 Gram-negative bacterial tonB protein
HlyD                 PF00529.15   306 seq547_BIOID50629    -            397   1.4e-80  270.8  14.4   1   1     4e-84   1.4e-80  270.8  10.0     1   306    64   361    64   361 0.99 HlyD family secretion protein
HlyD_2               PF12700.2    328 seq547_BIOID50629    -            397   4.6e-19   68.6   1.0   1   1   1.7e-22   5.9e-19   68.2   0.7     2   328    45   361    44   361 0.79 HlyD family secretion protein
HlyD_3               PF13437.1    105 seq547_BIOID50629    -            397     2e-12   47.2   4.5   1   1   1.5e-13   5.1e-10   39.5   0.2     2   105   176   290   175   290 0.89 HlyD family secretion protein
Biotin_lipoyl_2      PF13533.1     50 seq547_BIOID50629    -            397   7.2e-11   41.4   9.5   1   1   9.9e-11   3.4e-07   29.7   0.1     4    49    67   121    48   122 0.89 Biotin-lipoyl like
BPD_transp_1         PF00528.17   185 seq548_BIOID50629    -            536   6.9e-16   58.1  36.2   1   1   1.5e-15     2e-11   43.6   6.7     5   182    74   267    70   273 0.83 Binding-protein-dependent transport system inner membrane component
BON                  PF04972.12    64 seq549_BIOID50629    -            216   2.3e-39  132.8  15.7   1   2   8.6e-23   1.2e-18   66.5   3.7     1    63    75   137    75   138 0.98 BON domain
BON                  PF04972.12    64 seq549_BIOID50629    -            216   2.3e-39  132.8  15.7   2   2   1.5e-24   2.1e-20   72.1   1.8     1    62   154   215   154   216 0.97 BON domain
RNA_pol_Rpb1_1       PF04997.7    338 seq550_BIOID50629    -           1407  1.8e-100  336.3   0.1   1   1  1.8e-103  4.8e-100  335.0   0.1     2   338    15   342    14   342 0.95 RNA polymerase Rpb1, domain 1
RNA_pol_Rpb1_5       PF04998.12   277 seq550_BIOID50629    -           1407   1.1e-80  270.7   0.0   1   1     8e-84   2.2e-80  269.7   0.0     1   276   766  1321   766  1322 1.00 RNA polymerase Rpb1, domain 5
RNA_pol_Rpb1_2       PF00623.15   166 seq550_BIOID50629    -           1407   6.1e-51  172.5   0.0   1   1   5.3e-53   1.5e-49  168.0   0.0     1   166   344   486   344   486 0.95 RNA polymerase Rpb1, domain 2
RNA_pol_Rpb1_3       PF04983.13   157 seq550_BIOID50629    -           1407   1.4e-27   96.2   0.0   1   1   1.2e-30   3.3e-27   95.0   0.0     1   157   489   644   489   644 0.93 RNA polymerase Rpb1, domain 3
RNA_pol_Rpb1_4       PF05000.12   108 seq550_BIOID50629    -           1407   2.5e-18   65.7   0.3   1   1   9.1e-22   2.5e-18   65.7   0.2     2   107   674   763   673   764 0.82 RNA polymerase Rpb1, domain 4
EamA                 PF00892.15   126 seq552_BIOID50629    -            306   9.5e-37  125.7  35.6   1   2   1.9e-25   2.6e-21   75.8   7.2     1   125    18   140    18   141 0.93 EamA-like transporter family
EamA                 PF00892.15   126 seq552_BIOID50629    -            306   9.5e-37  125.7  35.6   2   2   3.1e-19   4.2e-15   55.7  12.0     1   125   160   284   160   285 0.87 EamA-like transporter family
Glyoxalase           PF00903.20   128 seq553_BIOID50629    -            138   2.3e-22   79.2   0.0   1   1   5.6e-26   2.6e-22   79.0   0.0     2   128    16   135    15   135 0.97 Glyoxalase/Bleomycin resistance protein/Dioxygenase superfamily
Glyoxalase_2         PF12681.2    108 seq553_BIOID50629    -            138   5.9e-18   65.3   0.0   1   1   1.5e-21   6.9e-18   65.1   0.0     1   108    21   136    21   136 0.78 Glyoxalase-like domain
Glyoxalase_4         PF13669.1    110 seq553_BIOID50629    -            138   9.1e-13   48.0   0.0   1   1   2.5e-16   1.1e-12   47.7   0.0     1    96    17   111    17   124 0.85 Glyoxalase/Bleomycin resistance protein/Dioxygenase superfamily
GATase               PF00117.23   192 seq555_BIOID50629    -            196   6.5e-28   97.3   0.0   1   1   2.2e-31   7.5e-28   97.1   0.0     1   189     4   194     4   196 0.81 Glutamine amidotransferase class-I
GATase_3             PF07685.9    158 seq555_BIOID50629    -            196     1e-05   25.0   0.0   1   1   4.6e-09   1.6e-05   24.4   0.0     8    79    39   100    32   106 0.87 CobB/CobQ-like glutamine amidotransferase domain
tRNA-synt_1c         PF00749.16   314 seq556_BIOID50629    -            308   5.9e-50  169.5   0.0   1   1   2.2e-53     3e-49  167.2   0.0     5   295    19   284    17   298 0.92 tRNA synthetases class I (E and Q), catalytic domain
Aminotran_1_2        PF00155.16   363 seq557_BIOID50629    -            390     1e-59  202.2   0.0   1   1   8.4e-64   1.2e-59  202.0   0.0     3   360    30   379    28   382 0.94 Aminotransferase class I and II
DUF2684              PF10885.3     89 seq558_BIOID50629    -             83   6.2e-48  160.4   0.3   1   1   4.9e-52   6.7e-48  160.3   0.2     1    79     1    79     1    83 0.97 Protein of unknown function (DUF2684)
GST_N_2              PF13409.1     70 seq559_BIOID50629    -            328   1.5e-23   82.4   0.0   1   1   9.4e-27   3.2e-23   81.3   0.0     1    70    62   159    62   159 0.85 Glutathione S-transferase, N-terminal domain
GST_C_2              PF13410.1     69 seq559_BIOID50629    -            328   3.3e-14   52.3   0.0   1   1     2e-17   6.7e-14   51.4   0.0     1    54   203   256   203   280 0.89 Glutathione S-transferase, C-terminal domain
GST_C                PF00043.20    95 seq559_BIOID50629    -            328     3e-07   30.2   0.0   1   1   1.4e-10   4.8e-07   29.5   0.0    20    67   200   247   166   281 0.76 Glutathione S-transferase, C-terminal domain
FBPase_glpX          PF03320.8    309 seq561_BIOID50629    -            321  4.5e-124  412.9   1.1   1   1  3.7e-128    5e-124  412.8   0.7     3   309     3   321     1   321 0.99 Bacterial fructose-1,6-bisphosphatase, glpX-encoded
MFS_1                PF07690.11   354 seq562_BIOID50629    -            459   6.4e-35  120.4  49.9   1   1   1.1e-36   7.8e-33  113.5  23.8     2   354    27   406    26   406 0.79 Major Facilitator Superfamily
Sugar_tr             PF00083.19   451 seq562_BIOID50629    -            459   2.9e-31  108.4  29.8   1   1   5.3e-35   3.7e-31  108.0  20.7    44   448    56   452    24   455 0.81 Sugar (and other) transporter
SSB                  PF00436.20   104 seq564_BIOID50629    -            178   8.4e-43  144.3   0.5   1   1   7.4e-47     1e-42  144.1   0.4     1   103     6   112     6   113 0.97 Single-strand binding protein family
GDPD                 PF03009.12   255 seq565_BIOID50629    -            247   9.7e-45  152.9   0.0   1   1   8.4e-49   1.1e-44  152.7   0.0     1   254    12   238    12   239 0.95 Glycerophosphoryl diester phosphodiesterase family
Cytochrom_C552       PF02335.10   435 seq566_BIOID50629    -            478  1.2e-172  574.3   8.0   1   1  2.2e-176  1.5e-172  574.0   5.5     3   433    43   472    41   474 0.98 Cytochrome c552
HTH_6                PF01418.12    77 seq567_BIOID50629    -            289   2.3e-33  113.6   0.2   1   1   2.4e-36   1.1e-32  111.4   0.0     1    76     1    76     1    77 0.99 Helix-turn-helix domain, rpiR family
SIS                  PF01380.17   131 seq567_BIOID50629    -            289     3e-27   94.7   0.1   1   1   1.1e-30     5e-27   93.9   0.1     2   130   125   252   124   253 0.98 SIS domain
SIS_2                PF13580.1    138 seq567_BIOID50629    -            289     1e-12   47.8   0.9   1   1   1.2e-11   5.3e-08   32.5   0.0    99   138   171   210   157   210 0.89 SIS domain
FliJ                 PF02050.11   123 seq569_BIOID50629    -            147   2.5e-32  111.3  20.6   1   1   2.3e-36   3.1e-32  111.0  14.3     1   122    19   141    19   142 0.98 Flagellar FliJ protein
MCPsignal            PF00015.16   213 seq570_BIOID50629    -            554   3.6e-74  248.7  37.0   1   1   2.2e-75   9.8e-72  240.8  18.4     1   213   324   518   324   518 0.99 Methyl-accepting chemotaxis protein (MCP) signalling domain
TarH                 PF02203.10   171 seq570_BIOID50629    -            554   1.1e-52  178.1   3.4   1   1   2.5e-56   1.1e-52  178.1   2.4     1   169     1   175     1   177 0.96 Tar ligand binding domain homologue
HAMP                 PF00672.20    70 seq570_BIOID50629    -            554   3.1e-14   52.7   0.4   1   1   6.8e-18   3.1e-14   52.7   0.3     1    68   196   263   196   265 0.95 HAMP domain
Ter                  PF05472.6    290 seq572_BIOID50629    -            309  6.8e-115  383.0   6.7   1   1  5.6e-119  7.6e-115  382.8   4.6     2   290     9   307     8   307 0.99 DNA replication terminus site-binding protein (Ter protein)
PhnH                 PF05845.7    192 seq574_BIOID50629    -            194   1.3e-67  226.8   0.7   1   1   1.1e-71   1.5e-67  226.6   0.5     1   192     3   193     3   193 0.99 Bacterial phosphonate metabolism protein (PhnH)
MbtH                 PF03621.8     54 seq575_BIOID50629    -             72   3.9e-21   74.0   0.6   1   1   3.5e-25   4.8e-21   73.7   0.4     1    53     1    54     1    55 0.96 MbtH-like protein
HlyD                 PF00529.15   306 seq576_BIOID50629    -            378   5.1e-60  203.2  14.4   1   1   1.7e-63   5.8e-60  203.0  10.0     3   306    64   349    62   349 0.99 HlyD family secretion protein
HlyD_3               PF13437.1    105 seq576_BIOID50629    -            378     2e-14   53.6   0.6   1   1   6.9e-12   2.3e-08   34.1   0.0     1    80   221   301   221   333 0.89 HlyD family secretion protein
Biotin_lipoyl_2      PF13533.1     50 seq576_BIOID50629    -            378   2.1e-10   40.0   8.6   1   1   7.9e-13   2.7e-09   36.4   0.3     3    49    64   110    60   111 0.96 Biotin-lipoyl like
HlyD_2               PF12700.2    328 seq576_BIOID50629    -            378   2.7e-10   39.8   0.3   1   1   1.2e-13   4.2e-10   39.1   0.2    24   240    66   301    64   313 0.85 HlyD family secretion protein
tRNA_m1G_MT          PF01746.16   186 seq577_BIOID50629    -            255   4.9e-60  202.2   0.0   1   1   4.3e-64   5.8e-60  201.9   0.0     2   186    23   221    22   221 0.98 tRNA (Guanine-1)-methyltransferase
Glyco_tranf_2_3      PF13641.1    230 seq579_BIOID50629    -            872   1.9e-32  112.8   0.0   1   1   1.5e-35   2.9e-32  112.2   0.0     1   230   273   500   273   500 0.88 Glycosyltransferase like family 2
Glycos_transf_2      PF00535.21   169 seq579_BIOID50629    -            872   1.4e-29  102.7   0.0   1   1   1.2e-32   2.3e-29  102.1   0.0     1   169   276   447   276   447 0.98 Glycosyl transferase family 2
Glyco_trans_2_3      PF13632.1    192 seq579_BIOID50629    -            872   4.7e-19   68.7   1.1   1   1   2.4e-22   4.7e-19   68.7   0.7     2   187   356   555   355   570 0.70 Glycosyl transferase family group 2
Cellulose_synt       PF03552.9    722 seq579_BIOID50629    -            872   1.2e-16   60.1   6.6   1   1   2.5e-16     5e-13   48.1   1.4   415   651   446   662   442   686 0.75 Cellulose synthase
PilZ                 PF07238.9    102 seq579_BIOID50629    -            872   4.9e-15   55.2   0.1   1   1   4.6e-18     9e-15   54.4   0.0     1   101   694   790   694   791 0.95 PilZ domain
Glyco_transf_21      PF13506.1    174 seq579_BIOID50629    -            872   1.2e-13   50.6   0.0   1   1   1.1e-16   2.1e-13   49.8   0.0    12   174   334   499   325   499 0.87 Glycosyl transferase family 21
Glyco_tranf_2_2      PF10111.4    281 seq579_BIOID50629    -            872   1.4e-05   24.2   0.0   1   1   1.1e-08   2.1e-05   23.6   0.0    33   185   304   448   278   474 0.83 Glycosyltransferase like family 2
Glyco_hydro_31       PF01055.21   451 seq580_BIOID50629    -            772  6.7e-124  413.8   3.8   1   1  1.5e-127    1e-123  413.2   2.6     1   450   239   668   239   669 0.95 Glycosyl hydrolases family 31
Gal_mutarotas_2      PF13802.1     68 seq580_BIOID50629    -            772   1.7e-18   66.0   1.1   1   1     1e-21   6.9e-18   64.1   0.1     1    67   159   218   159   219 0.94 Galactose mutarotase-like
TPP_enzyme_N         PF02776.13   172 seq581_BIOID50629    -            556   3.1e-25   88.5   0.8   1   1   1.4e-25   9.8e-22   77.1   0.1     2   135     9   141     8   172 0.88 Thiamine pyrophosphate enzyme, N-terminal TPP binding domain
TPP_enzyme_C         PF02775.16   153 seq581_BIOID50629    -            556   4.8e-10   39.0   0.0   1   1   1.6e-13   1.1e-09   37.9   0.0    27   153   415   535   396   535 0.90 Thiamine pyrophosphate enzyme, C-terminal TPP binding domain
Pyr_redox_2          PF07992.9    200 seq582_BIOID50629    -            412   8.5e-17   61.5   0.1   1   1   1.3e-18   1.4e-15   57.5   0.1     1   198   126   384   126   386 0.80 Pyridine nucleotide-disulphide oxidoreductase
Pyr_redox            PF00070.22    80 seq582_BIOID50629    -            412   5.4e-14   52.2   1.4   1   1   1.6e-10   1.8e-07   31.3   0.1     2    77   256   329   255   332 0.79 Pyridine nucleotide-disulphide oxidoreductase
NAD_binding_8        PF13450.1     68 seq582_BIOID50629    -            412   3.5e-09   36.4   0.0   1   1   7.6e-12   8.6e-09   35.1   0.0     1    37   129   165   129   185 0.91 NAD(P)-binding Rossmann-like domain
HI0933_like          PF03486.9    409 seq582_BIOID50629    -            412   9.4e-07   27.5   0.8   1   1   1.2e-08   1.4e-05   23.6   0.0     2    36   126   160   125   164 0.94 HI0933-like protein
FAD_binding_3        PF01494.14   356 seq582_BIOID50629    -            412   2.5e-05   23.4   0.5   1   1     1e-07   0.00012   21.1   0.0     3    34   126   157   125   169 0.93 FAD binding domain
Thi4                 PF01946.12   230 seq582_BIOID50629    -            412   4.6e-05   22.5   0.1   1   1     1e-07   0.00012   21.1   0.0    20    59   127   166   121   211 0.89 Thi4 family
DUF3521              PF12035.3     35 seq584_BIOID50629    -             31   7.3e-07   28.8   0.0   1   1     6e-11   8.1e-07   28.6   0.0     6    35     1    29     1    29 0.91 Protein of unknown function (DUF3521)
DXP_reductoisom      PF02670.11   129 seq585_BIOID50629    -            398     6e-49  165.7   0.7   1   1   1.3e-52     6e-49  165.7   0.5     1   129     4   132     4   132 0.99 1-deoxy-D-xylulose 5-phosphate reductoisomerase
DXPR_C               PF13288.1    121 seq585_BIOID50629    -            398   2.4e-45  153.3   0.3   1   1   1.1e-48   5.2e-45  152.2   0.2     1   121   271   389   271   389 0.99 DXP reductoisomerase C-terminal domain
DXP_redisom_C        PF08436.7     84 seq585_BIOID50629    -            398   7.5e-34  115.3   0.0   1   1   4.4e-37     2e-33  113.9   0.0     1    84   146   239   146   239 0.96 1-deoxy-D-xylulose 5-phosphate reductoisomerase C-terminal
Pep_deformylase      PF01327.16   157 seq586_BIOID50629    -            169   6.4e-53  178.2   0.1   1   1   5.6e-57   7.6e-53  177.9   0.1     2   156     4   152     3   153 0.94 Polypeptide deformylase
AMP-binding          PF00501.23   418 seq587_BIOID50629    -           1325  1.2e-116  389.4   0.0   1   1  4.7e-120  1.6e-116  388.9   0.0     1   417   514   918   514   919 0.96 AMP-binding enzyme
Condensation         PF00668.15   301 seq587_BIOID50629    -           1325   2.7e-60  203.6   0.0   1   1   1.2e-63   4.1e-60  203.0   0.0     2   300    34   332    33   333 0.91 Condensation domain
Thioesterase         PF00975.15   229 seq587_BIOID50629    -           1325   2.6e-46  158.5   0.5   1   1   6.5e-47   2.2e-43  149.0   0.0     2   216  1099  1310  1098  1323 0.95 Thioesterase domain
PP-binding           PF00550.20    67 seq587_BIOID50629    -           1325   2.8e-09   37.0   0.1   1   1   2.4e-12   8.3e-09   35.4   0.1     3    65  1012  1072  1010  1074 0.90 Phosphopantetheine attachment site
Ring_hydroxyl_A      PF00848.14   209 seq589_BIOID50629    -            453   2.4e-32  112.1   0.0   1   1   4.9e-36   3.4e-32  111.6   0.0     2   208   164   433   163   435 0.90 Ring hydroxylating alpha subunit (catalytic domain)
Rieske               PF00355.21    98 seq589_BIOID50629    -            453   2.5e-24   84.5   0.1   1   1   6.3e-28   4.3e-24   83.7   0.1     1    86    42   125    42   142 0.90 Rieske [2Fe-2S] domain
HyaE                 PF07449.6    107 seq590_BIOID50629    -            132   3.6e-40  136.0   0.0   1   1     3e-44   4.1e-40  135.8   0.0     1   107    10   116    10   116 0.99 Hydrogenase-1 expression protein HyaE
Form_Nir_trans       PF01226.12   250 seq591_BIOID50629    -            349   1.6e-51  174.4  18.8   1   1   1.4e-55   1.9e-51  174.2  13.0     3   249    78   318    76   319 0.97 Formate/nitrite transporter
Ala_racemase_N       PF01168.15   217 seq593_BIOID50629    -            387   5.8e-23   81.4   0.0   1   1   5.2e-27   7.2e-23   81.1   0.0     1   216    33   263    33   264 0.87 Alanine racemase, N-terminal domain
Grp1_Fun34_YaaH      PF01184.14   211 seq594_BIOID50629    -            188   2.2e-59  200.1  21.7   1   1   1.7e-63   2.4e-59  200.0  15.0    15   207     4   184     1   188 0.95 GPR1/FUN34/yaaH family
BPD_transp_2         PF02653.11   267 seq595_BIOID50629    -            331     3e-44  150.8  43.6   1   1   3.4e-48   4.6e-44  150.2  30.2     2   266    35   304    34   305 0.88 Branched-chain amino acid transport system / permease component
MFS_1                PF07690.11   354 seq597_BIOID50629    -            391   1.2e-43  149.1  38.0   1   1   2.7e-47   1.2e-43  149.1  26.4     3   350    10   342     8   346 0.86 Major Facilitator Superfamily
Sugar_tr             PF00083.19   451 seq597_BIOID50629    -            391     8e-13   47.6   6.8   1   1   1.8e-16     8e-13   47.6   4.7    42   191    34   177    21   186 0.87 Sugar (and other) transporter
TRI12                PF06609.8    599 seq597_BIOID50629    -            391   4.7e-07   28.2   3.6   1   1     1e-10   4.7e-07   28.2   2.5    66   216    25   176     6   223 0.77 Fungal trichothecene efflux pump (TRI12)
AA_permease_2        PF13520.1    426 seq598_BIOID50629    -            505   1.9e-32  112.2  60.9   1   1   3.8e-36   2.6e-32  111.7  42.2     2   419    14   473    13   488 0.77 Amino acid permease
AA_permease          PF00324.16   479 seq598_BIOID50629    -            505   2.3e-14   52.5  52.7   1   1   2.2e-17   1.5e-13   49.8  36.6    14   446    26   470    14   492 0.71 Amino acid permease
ATP_bind_3           PF01171.15   182 seq599_BIOID50629    -            432   2.5e-59  199.7   0.0   1   1   7.4e-63   3.4e-59  199.3   0.0     1   180    14   191    14   193 0.97 PP-loop family
TilS_C               PF11734.3     74 seq599_BIOID50629    -            432   4.5e-26   89.7   0.0   1   1   3.6e-29   1.6e-25   87.9   0.0     1    74   356   427   356   427 0.90 TilS substrate C-terminal domain
TilS                 PF09179.6     69 seq599_BIOID50629    -            432   1.7e-23   82.2   4.4   1   1   1.4e-26   6.3e-23   80.4   3.0     1    69   241   309   241   309 0.99 TilS substrate binding domain
Ring_hydroxyl_A      PF00848.14   209 seq600_BIOID50629    -            374   4.9e-36  124.2   0.6   1   1   9.8e-40   6.7e-36  123.7   0.4     3   205   184   370   182   374 0.91 Ring hydroxylating alpha subunit (catalytic domain)
Rieske               PF00355.21    98 seq600_BIOID50629    -            374   4.8e-21   74.0   0.1   1   1   1.2e-24   7.9e-21   73.3   0.1     1    87    46   130    46   148 0.88 Rieske [2Fe-2S] domain
PTPS                 PF01242.14   123 seq601_BIOID50629    -            121   8.8e-36  122.1   0.0   1   1   7.1e-40   9.7e-36  122.0   0.0     2   123     6   121     5   121 0.97 6-pyruvoyl tetrahydropterin synthase
DUF4153              PF13687.1    217 seq604_BIOID50629    -            574   2.6e-38  131.6  29.0   1   1   1.9e-42   2.6e-38  131.6  20.1     1   216   150   389   150   390 0.90 Domain of unknown function (DUF4153)
Cytochrom_B562       PF07361.6    103 seq605_BIOID50629    -            128   7.8e-35  119.2   5.2   1   1   6.5e-39   8.9e-35  119.0   3.6     1   103    23   128    23   128 0.99 Cytochrome b562
DUF1375              PF07119.7     76 seq606_BIOID50629    -            135     1e-21   76.4   0.9   1   1   1.2e-25   1.6e-21   75.7   0.6     6    75    40   102    31   103 0.92 Protein of unknown function (DUF1375)
Sdh5                 PF03937.11    51 seq607_BIOID50629    -             88   3.7e-22   77.8   2.9   1   1   3.1e-26   4.2e-22   77.7   1.3     1    51    11    60    11    60 0.99 Flavinator of succinate dehydrogenase
Abhydrolase_6        PF12697.2    228 seq608_BIOID50629    -            256     1e-33  117.0   2.2   1   1   3.3e-37   1.1e-33  116.8   1.5     1   227    16   247    16   248 0.93 Alpha/beta hydrolase family
Abhydrolase_1        PF00561.15   230 seq608_BIOID50629    -            256   3.7e-27   95.2   0.0   1   1   1.3e-30   4.4e-27   95.0   0.0     1   229    40   250    40   251 0.93 alpha/beta hydrolase fold
Abhydrolase_5        PF12695.2    142 seq608_BIOID50629    -            256   7.4e-17   61.3   0.0   1   1   6.3e-19   2.1e-15   56.5   0.0     2   141    16   235    15   236 0.84 Alpha/beta hydrolase family
VWA_CoxE             PF05762.9    222 seq610_BIOID50629    -            378   3.3e-66  222.5   0.1   1   1   9.9e-70   4.5e-66  222.0   0.1     1   222   151   372   151   372 0.98 VWA domain containing CoxE-like protein
VWA_2                PF13519.1    172 seq610_BIOID50629    -            378   2.1e-09   37.6   0.4   1   1   3.4e-12   1.6e-08   34.7   0.2     2   141   217   347   216   375 0.79 von Willebrand factor type A domain
VWA                  PF00092.23   179 seq610_BIOID50629    -            378   4.8e-06   26.2   1.1   1   1     7e-09   3.2e-05   23.6   0.8     2   142   217   336   216   359 0.75 von Willebrand factor type A domain
HycH                 PF07450.6    131 seq611_BIOID50629    -            137   2.9e-53  179.3   0.0   1   1   2.4e-57   3.2e-53  179.2   0.0     2   130     7   135     6   136 0.99 Formate hydrogenlyase maturation protein HycH
His_biosynth         PF00977.16   228 seq612_BIOID50629    -            246   6.2e-76  254.5   0.2   1   1   2.5e-79   6.9e-76  254.3   0.2     1   228     2   235     2   235 0.98 Histidine biosynthesis protein
Trp_syntA            PF00290.15   259 seq612_BIOID50629    -            246   3.4e-06   25.6   1.0   1   1   1.3e-08   3.6e-05   22.2   0.1   174   232    52   109    34   115 0.88 Tryptophan synthase alpha chain
Sulfatase            PF00884.18   379 seq613_BIOID50629    -            527   8.9e-47  159.7   1.4   1   1   8.5e-51   1.2e-46  159.4   1.0     1   308   217   486   217   524 0.88 Sulfatase
ABC2_membrane_3      PF12698.2    344 seq614_BIOID50629    -            377   2.2e-44  151.7  22.3   1   1   7.2e-48   2.5e-44  151.6  15.5     2   344    27   370    26   370 0.88 ABC-2 family transporter protein
ABC2_membrane_2      PF12679.2    277 seq614_BIOID50629    -            377   1.5e-39  135.4  14.8   1   1   5.9e-43     2e-39  134.9  10.3     2   270    13   370    12   375 0.87 ABC-2 family transporter protein
ABC2_membrane        PF01061.19   209 seq614_BIOID50629    -            377   1.6e-23   82.8  36.0   1   1   8.6e-26   2.9e-22   78.7  16.2    47   208   179   341   146   342 0.91 ABC-2 type transporter
ABC2_membrane_4      PF12730.2    232 seq614_BIOID50629    -            377   3.3e-16   59.0  17.3   1   1   1.4e-19   4.9e-16   58.4  12.0     3   229    18   363    17   369 0.74 ABC-2 family transporter protein
DUF1471              PF07338.8     56 seq616_BIOID50629    -            134     1e-19   69.7   0.2   1   1   1.3e-23   1.7e-19   69.0   0.1     1    56    81   134    81   134 0.99 Protein of unknown function (DUF1471)
Flg_hook             PF02120.11    85 seq617_BIOID50629    -            375   4.6e-19   67.7   6.8   1   1   6.5e-23   8.8e-19   66.8   4.7     4    84   248   328   245   336 0.91 Flagellar hook-length control protein FliK
BPD_transp_1         PF00528.17   185 seq618_BIOID50629    -            228   1.7e-22   79.7  12.4   1   1   1.6e-26   2.2e-22   79.3   8.6     2   183    28   219    24   221 0.95 Binding-protein-dependent transport system inner membrane component
YqgB                 PF11036.3     43 seq620_BIOID50629    -             48   3.2e-33  112.8   0.7   1   1   2.6e-37   3.6e-33  112.6   0.5     1    43     6    48     6    48 0.99 Virulence promoting factor
PQQ                  PF01011.16    38 seq621_BIOID50629    -            796   2.1e-55  181.5   7.8   1   5   1.7e-11   7.8e-08   31.3   0.0     2    34   226   258   225   262 0.88 PQQ enzyme repeat
PQQ                  PF01011.16    38 seq621_BIOID50629    -            796   2.1e-55  181.5   7.8   2   5   7.3e-09   3.3e-05   23.0   0.0     8    34   361   387   353   391 0.85 PQQ enzyme repeat
PQQ                  PF01011.16    38 seq621_BIOID50629    -            796   2.1e-55  181.5   7.8   3   5   1.2e-11   5.6e-08   31.8   0.0     8    37   439   468   436   469 0.91 PQQ enzyme repeat
PQQ                  PF01011.16    38 seq621_BIOID50629    -            796   2.1e-55  181.5   7.8   4   5   2.7e-11   1.2e-07   30.7   0.0     3    36   662   696   660   698 0.91 PQQ enzyme repeat
PQQ                  PF01011.16    38 seq621_BIOID50629    -            796   2.1e-55  181.5   7.8   5   5   5.8e-10   2.6e-06   26.5   0.0     2    38   722   759   721   759 0.93 PQQ enzyme repeat
PQQ_2                PF13360.1    238 seq621_BIOID50629    -            796   1.6e-28   99.6   0.0   1   2   4.3e-16   1.9e-12   47.0   0.0    14   148   195   379   181   390 0.77 PQQ-like domain
PQQ_2                PF13360.1    238 seq621_BIOID50629    -            796   1.6e-28   99.6   0.0   2   2   7.5e-11   3.4e-07   29.8   0.0     3    81   670   769   669   779 0.77 PQQ-like domain
DUF1328              PF07043.8     39 seq623_BIOID50629    -             59   1.6e-12   47.0  24.5   1   1   1.4e-16   1.9e-12   46.8  17.0     1    39    12    50    12    50 0.99 Protein of unknown function (DUF1328)
MarC                 PF01914.12   203 seq625_BIOID50629    -            215   1.5e-74  249.3  11.2   1   1   1.3e-78   1.7e-74  249.2   7.7     2   203     9   210     8   210 0.99 MarC family integral membrane protein
DUF1266              PF06889.6    172 seq626_BIOID50629    -            244   8.4e-44  149.2   9.5   1   1   7.2e-48   9.9e-44  149.0   6.6     3   172    49   226    47   226 0.99 Protein of unknown function (DUF1266)
Peptidase_M3         PF01432.15   458 seq627_BIOID50629    -            681    6e-147  490.2   0.1   1   1  7.4e-151    1e-146  489.5   0.0     2   457   230   678   229   679 0.97 Peptidase family M3
Radical_SAM          PF04055.16   166 seq628_BIOID50629    -            287   1.3e-23   83.8   0.4   1   1   6.4e-27   2.2e-23   83.1   0.2     3   163    27   229    26   232 0.95 Radical SAM superfamily
Fer4_12              PF13353.1    139 seq628_BIOID50629    -            287     2e-10   40.8   4.8   1   1   7.3e-13   2.5e-09   37.2   3.3     1   125    17   183    17   195 0.67 4Fe-4S single cluster domain
Fer4                 PF00037.22    24 seq628_BIOID50629    -            287   5.2e-06   25.7  15.1   1   1   1.3e-08   4.3e-05   22.8   0.9     5    23    44    62    41    63 0.89 4Fe-4S binding domain
HupH_C               PF04809.8    120 seq629_BIOID50629    -            285   1.1e-49  166.9   0.0   1   2   3.3e-11   4.6e-07   29.5   0.0     6    96    50   140    47   155 0.82 HupH hydrogenase expression protein, C-terminal conserved region
HupH_C               PF04809.8    120 seq629_BIOID50629    -            285   1.1e-49  166.9   0.0   2   2   4.5e-44   6.2e-40  135.5   0.0     1   119   163   279   163   280 0.99 HupH hydrogenase expression protein, C-terminal conserved region
LppC                 PF04348.8    536 seq630_BIOID50629    -            678  1.1e-135  453.1  24.4   1   2     2e-52   2.7e-48  164.7  14.2     1   316    40   347    40   353 0.91 LppC putative lipoprotein
LppC                 PF04348.8    536 seq630_BIOID50629    -            678  1.1e-135  453.1  24.4   2   2   7.4e-91     1e-86  291.5   0.1   245   536   346   672   342   672 0.97 LppC putative lipoprotein
ABC_tran             PF00005.22   118 seq631_BIOID50629    -            400   3.9e-26   91.6   0.0   1   1   2.4e-29   8.4e-26   90.5   0.0     1   117    68   192    68   193 0.97 ABC transporter
CBS                  PF00571.23    57 seq631_BIOID50629    -            400   1.8e-06   27.4   0.0   1   1   3.5e-07    0.0012   18.3   0.0    32    55   369   392   346   394 0.86 CBS domain
SbcCD_C              PF13558.1     90 seq632_BIOID50629    -           1048   2.5e-19   68.8   0.6   1   1   1.8e-22   8.1e-19   67.2   0.4     5    89   924  1002   920  1003 0.88 Putative exonuclease SbcCD, C subunit
AAA_29               PF13555.1     62 seq632_BIOID50629    -           1048   2.7e-07   29.9   0.1   1   1   3.8e-10   1.7e-06   27.3   0.0    18    51    26    58    16    69 0.80 P-loop containing region of AAA domain
PhnI                 PF05861.7    359 seq633_BIOID50629    -            356    3e-168  558.8   0.0   1   1  2.4e-172  3.3e-168  558.6   0.0     1   357     3   354     3   356 0.99 Bacterial phosphonate metabolism protein (PhnI)
Rhodanese            PF00581.15   113 seq634_BIOID50629    -            285   8.7e-37  125.8   0.0   1   2   3.9e-22   5.4e-18   65.2   0.0     2   112    13   132    12   133 0.86 Rhodanese-like domain
Rhodanese            PF00581.15   113 seq634_BIOID50629    -            285   8.7e-37  125.8   0.0   2   2   4.3e-20   5.8e-16   58.7   0.0    11   112   170   275   161   276 0.85 Rhodanese-like domain
DUF1434              PF07254.7    132 seq636_BIOID50629    -            135   9.2e-64  213.0  14.7   1   1     8e-68   1.1e-63  212.8  10.2     1   132     1   131     1   131 0.98 Protein of unknown function (DUF1434)
AlkA_N               PF06029.6    116 seq637_BIOID50629    -            282   1.3e-27   95.9   0.0   1   1   3.3e-31   2.2e-27   95.2   0.0     3   116     3   112     1   112 0.98 AlkA N-terminal domain
HhH-GPD              PF00730.20   121 seq637_BIOID50629    -            282   3.2e-17   62.7   0.0   1   1   7.1e-21   4.8e-17   62.2   0.0     1   120   118   261   118   263 0.93 HhH-GPD superfamily base excision DNA repair protein
Orn_Arg_deC_N        PF02784.11   251 seq638_BIOID50629    -            658   1.2e-71  240.7   0.1   1   1   2.3e-75   1.6e-71  240.3   0.1     2   251    99   368    98   368 0.98 Pyridoxal-dependent decarboxylase, pyridoxal binding domain
Orn_DAP_Arg_deC      PF00278.17   116 seq638_BIOID50629    -            658   2.1e-30  104.7   0.0   1   1   5.6e-34   3.8e-30  103.8   0.0     1   115   371   586   371   587 0.87 Pyridoxal-dependent decarboxylase, C-terminal sheet domain
DHDPS                PF00701.17   289 seq640_BIOID50629    -            292  1.8e-122  407.3   0.1   1   1  1.5e-126    2e-122  407.2   0.0     1   289     1   290     1   290 0.99 Dihydrodipicolinate synthetase family
Formyl_trans_N       PF00551.14   181 seq641_BIOID50629    -            315   3.7e-56  189.4   0.0   1   1   7.7e-60   5.2e-56  188.9   0.0     2   180     6   183     5   184 0.98 Formyl transferase
Formyl_trans_C       PF02911.13   100 seq641_BIOID50629    -            315   1.1e-33  115.1   0.1   1   1   2.5e-37   1.7e-33  114.5   0.0     1    99   207   304   207   305 0.98 Formyl transferase, C-terminal domain
PTS_IIA              PF02255.11    96 seq644_BIOID50629    -            116     5e-35  119.1   6.4   1   1   4.3e-39   5.9e-35  118.9   4.4     1    96    18   113    18   113 0.99 PTS system, Lactose/Cellobiose specific IIA subunit
DAO                  PF01266.19   358 seq645_BIOID50629    -            423   6.8e-22   77.7   7.7   1   2   1.1e-12   1.3e-09   37.3   0.5     1    48     6    52     6    91 0.80 FAD dependent oxidoreductase
DAO                  PF01266.19   358 seq645_BIOID50629    -            423   6.8e-22   77.7   7.7   2   2   9.1e-15   1.1e-11   44.1   0.7   140   357    95   324    52   325 0.67 FAD dependent oxidoreductase
FAD_oxidored         PF12831.2    428 seq645_BIOID50629    -            423   1.9e-10   40.2   0.0   1   1   2.7e-13   3.4e-10   39.4   0.0     1   143     6   151     6   164 0.73 FAD dependent oxidoreductase
HI0933_like          PF03486.9    409 seq645_BIOID50629    -            423   6.5e-10   37.9   0.0   1   1   2.9e-10   3.6e-07   28.8   0.0     1    43     5    47     5    89 0.88 HI0933-like protein
FAD_binding_2        PF00890.19   421 seq645_BIOID50629    -            423   1.1e-09   37.5   1.2   1   1   1.3e-10   1.7e-07   30.3   0.3     1    32     6    37     6    52 0.88 FAD binding domain
Pyr_redox_2          PF07992.9    200 seq645_BIOID50629    -            423   1.3e-08   34.8   0.0   1   1   1.5e-11   1.9e-08   34.3   0.0     1   124     6   161     6   187 0.87 Pyridine nucleotide-disulphide oxidoreductase
NAD_binding_8        PF13450.1     68 seq645_BIOID50629    -            423   2.3e-07   30.6   0.2   1   1   6.2e-10   7.6e-07   28.9   0.1     1    32     9    40     9    63 0.87 NAD(P)-binding Rossmann-like domain
FAD_binding_3        PF01494.14   356 seq645_BIOID50629    -            423   2.4e-07   30.0   1.2   1   1   5.7e-09   7.1e-06   25.1   0.9     1   197     4   183     4   348 0.80 FAD binding domain
GIDA                 PF01134.17   392 seq645_BIOID50629    -            423   4.2e-07   29.0   0.0   1   1   6.2e-09   7.7e-06   24.8   0.0     1    29     6    37     6    77 0.85 Glucose inhibited division protein A
Thi4                 PF01946.12   230 seq645_BIOID50629    -            423   3.7e-05   22.8   0.0   1   1   5.4e-08   6.7e-05   21.9   0.0    18    65     5    52     2    60 0.93 Thi4 family
CTP_transf_3         PF02348.14   217 seq646_BIOID50629    -            246   1.3e-63  214.4   0.0   1   1   2.4e-67   1.6e-63  214.1   0.0     1   217     5   213     5   215 0.98 Cytidylyltransferase
NTP_transf_3         PF12804.2    179 seq646_BIOID50629    -            246   1.1e-11   45.1   0.3   1   1   3.3e-15   2.2e-11   44.1   0.2    14   124    14   129    10   229 0.77 MobA-like NTP transferase domain
MutH                 PF02976.10   104 seq647_BIOID50629    -            229   1.4e-37  127.5   0.0   1   1   1.5e-41     2e-37  127.0   0.0     1   104    58   157    58   157 0.99 DNA mismatch repair enzyme MutH
Na_H_Exchanger       PF00999.16   384 seq649_BIOID50629    -            558   8.9e-76  254.7  52.7   1   1   1.8e-79   1.2e-75  254.3  36.5     4   379    14   385    11   389 0.94 Sodium/hydrogen exchanger family
TrkA_N               PF02254.13   116 seq649_BIOID50629    -            558   7.2e-25   87.1   0.3   1   1   1.8e-28   1.3e-24   86.3   0.2     2   115   421   534   420   535 0.97 TrkA-N domain
Patatin              PF01734.17   204 seq650_BIOID50629    -            357   5.1e-22   78.6   0.2   1   1   3.1e-25   4.2e-21   75.7   0.2     1   203    27   195    27   196 0.91 Patatin-like phospholipase
Nucleolin_N          PF12462.3    166 seq651_BIOID50629    -            715   2.3e-62  209.3   1.9   1   1   1.2e-65   2.3e-62  209.3   1.3     1   166    32   196    32   196 1.00 DNA helicase IV / RNA helicase N terminal
UvrD-helicase        PF00580.16   315 seq651_BIOID50629    -            715   3.6e-44  151.2   0.0   1   1     4e-47   7.8e-44  150.1   0.0     1   314   228   521   228   522 0.84 UvrD/REP helicase N-terminal domain
UvrD_C               PF13361.1    319 seq651_BIOID50629    -            715   8.3e-15   54.9   0.0   1   1   2.8e-16   5.5e-13   48.9   0.0   208   318   577   694   572   695 0.80 UvrD-like helicase C-terminal domain
AAA_19               PF13245.1     76 seq651_BIOID50629    -            715   4.8e-14   51.7   0.8   1   1   6.9e-17   1.3e-13   50.3   0.6     6    75   235   309   231   310 0.84 Part of AAA domain
UvrD_C_2             PF13538.1    104 seq651_BIOID50629    -            715     1e-09   38.3   0.1   1   1   2.5e-12   4.9e-09   36.1   0.1    50   102   614   689   560   691 0.79 Family description
Sulf_transp          PF04143.9     43 seq652_BIOID50629    -            401   3.2e-19   68.5  35.9   1   2     6e-14   8.2e-10   38.4   5.6     3    41   114   153   112   155 0.94 Sulphur transport
Sulf_transp          PF04143.9     43 seq652_BIOID50629    -            401   3.2e-19   68.5  35.9   2   2   1.2e-15   1.6e-11   43.8   5.0     3    42   290   329   288   336 0.93 Sulphur transport
MFS_1                PF07690.11   354 seq653_BIOID50629    -            457   4.6e-50  170.2  47.9   1   1   6.7e-54   4.6e-50  170.2  33.2     2   353    22   412    21   413 0.90 Major Facilitator Superfamily
Sugar_tr             PF00083.19   451 seq653_BIOID50629    -            457   1.3e-08   33.7  16.2   1   1   1.9e-12   1.3e-08   33.7  11.3    45   192    50   192    18   195 0.89 Sugar (and other) transporter
Sigma54_activat      PF00158.21   168 seq654_BIOID50629    -            670   8.8e-74  246.4   0.0   1   1   9.4e-77   1.6e-73  245.5   0.0     1   167   347   513   347   514 0.99 Sigma-54 interaction domain
GAF_3                PF13492.1    129 seq654_BIOID50629    -            670     1e-11   44.9   0.0   1   1   6.3e-14   1.1e-10   41.6   0.0     1   129   169   313   169   313 0.81 GAF domain
GAF_2                PF13185.1    148 seq654_BIOID50629    -            670   1.5e-08   35.1   0.1   1   1   3.4e-11   5.7e-08   33.2   0.0     3   147   169   311   167   311 0.69 GAF domain
AAA_5                PF07728.9    139 seq654_BIOID50629    -            670   1.1e-07   31.4   0.0   1   1   1.6e-10   2.7e-07   30.2   0.0     2   123   371   489   370   503 0.79 AAA domain (dynein-related subfamily)
GAF                  PF01590.21   154 seq654_BIOID50629    -            670   2.4e-07   30.8   0.3   1   1   4.3e-10   7.4e-07   29.3   0.2     1   154   169   311   169   311 0.84 GAF domain
AAA                  PF00004.24   132 seq654_BIOID50629    -            670   3.7e-06   27.0   0.0   1   1   6.5e-09   1.1e-05   25.4   0.0     1   115   371   495   371   512 0.79 ATPase family associated with various cellular activities (AAA)
HTH_8                PF02954.14    42 seq654_BIOID50629    -            670     5e-05   22.6   1.8   1   1   4.8e-08   8.1e-05   21.9   0.4     4    42   621   662   619   662 0.90 Bacterial regulatory protein, Fis family
NADH-G_4Fe-4S_3      PF10588.4     41 seq656_BIOID50629    -            910   5.3e-17   60.6   0.2   1   1   4.6e-20     1e-16   59.7   0.2     1    41    90   130    90   130 0.98 NADH-ubiquinone oxidoreductase-G iron-sulfur binding region
Fer2_4               PF13510.1     82 seq656_BIOID50629    -            910   2.4e-11   43.1   0.2   1   1   1.4e-13   3.3e-10   39.5   0.0     5    78     5    80     3    84 0.88 2Fe-2S iron-sulfur cluster binding domain
Molybdop_Fe4S4       PF04879.11    55 seq656_BIOID50629    -            910   3.4e-11   42.6   0.1   1   1   4.1e-14   9.4e-11   41.2   0.1     1    54   223   276   223   277 0.97 Molybdopterin oxidoreductase Fe4S4 domain
Molybdopterin        PF00384.17   432 seq656_BIOID50629    -            910     3e-10   39.3   0.0   1   1   3.2e-11   7.2e-08   31.4   0.0   340   417   564   640   515   645 0.90 Molybdopterin oxidoreductase
Fer2                 PF00111.22    78 seq656_BIOID50629    -            910   2.3e-09   36.7   1.4   1   1   1.9e-12   4.3e-09   35.8   0.1     1    77     6    73     6    74 0.79 2Fe-2S iron-sulfur cluster binding domain
Molydop_binding      PF01568.16   109 seq656_BIOID50629    -            910   6.8e-07   28.9   0.0   1   1   7.7e-10   1.7e-06   27.6   0.0    20    81   831   892   823   906 0.89 Molydopterin dinucleotide binding domain
Ribosomal_L19        PF01245.15   113 seq657_BIOID50629    -            115   8.8e-51  170.3   2.5   1   1   7.2e-55   9.8e-51  170.1   1.8     2   112     3   113     2   114 0.99 Ribosomal protein L19
LamB                 PF02264.10   398 seq658_BIOID50629    -            446  1.3e-168  561.0  26.2   1   1  1.1e-172  1.5e-168  560.9  18.2     1   398    28   446    28   446 0.97 LamB porin
MipA                 PF06629.7    226 seq659_BIOID50629    -            248   1.6e-76  256.5   6.4   1   1   1.3e-80   1.8e-76  256.3   4.5     2   226    26   248    25   248 0.99 MltA-interacting protein MipA
PolyA_pol_arg_C      PF12626.2    124 seq660_BIOID50629    -            454   8.5e-43  144.8   2.1   1   1   3.7e-46   1.7e-42  143.8   1.5     1   123   324   447   324   448 0.94 Polymerase A arginine-rich C-terminus
PolyA_pol            PF01743.15   126 seq660_BIOID50629    -            454   1.5e-39  134.9   0.5   1   1   1.4e-42   6.5e-39  132.9   0.1     1   126    51   182    51   182 0.92 Poly A polymerase head domain
PolyA_pol_RNAbd      PF12627.2     64 seq660_BIOID50629    -            454   8.7e-22   76.3   0.2   1   1   7.9e-25   3.6e-21   74.3   0.0     1    61   209   269   209   272 0.96 Probable RNA and SrmB- binding site of polymerase A
YjgP_YjgQ            PF03739.9    354 seq661_BIOID50629    -            366   3.8e-70  236.3   6.4   1   1   3.3e-74   4.4e-70  236.0   4.4     1   351     5   345     5   348 0.97 Predicted permease YjgP/YjgQ family
PgaD                 PF13994.1    138 seq663_BIOID50629    -            137   6.1e-31  106.6   5.3   1   1   7.7e-35   1.1e-30  105.8   3.7     1   137     4   126     4   127 0.94 PgaD-like protein
PTS_2-RNA            PF01885.11   186 seq664_BIOID50629    -            184   1.7e-52  177.3   0.0   1   1   1.5e-56     2e-52  177.0   0.0     2   180     6   175     5   180 0.96 RNA 2'-phosphotransferase, Tpt1 / KptA family
MtlR                 PF05068.7    170 seq665_BIOID50629    -            169   2.6e-71  238.4   0.3   1   1   2.1e-75   2.8e-71  238.3   0.2     1   169     1   168     1   169 0.99 Mannitol repressor
ACR_tran             PF00873.14  1021 seq666_BIOID50629    -           1049         0 1473.8  17.9   1   1         0         0 1473.6  12.4     1  1021     1  1030     1  1030 1.00 AcrB/AcrD/AcrF family
PK                   PF00224.16   348 seq668_BIOID50629    -            480  6.6e-144  478.6   4.6   1   1  1.3e-147  9.1e-144  478.2   3.2     2   345     6   347     5   350 0.98 Pyruvate kinase, barrel domain
PK_C                 PF02887.11   117 seq668_BIOID50629    -            480   4.5e-31  106.7   1.5   1   1   6.5e-35   4.5e-31  106.7   1.1     2   116   363   477   362   478 0.98 Pyruvate kinase, alpha/beta domain
Na_Ca_ex             PF01699.19   139 seq671_BIOID50629    -            325   1.8e-53  179.7  23.9   1   2   2.3e-32   3.2e-28   97.9   6.3     1   138    13   142    13   143 0.98 Sodium/calcium exchanger protein
Na_Ca_ex             PF01699.19   139 seq671_BIOID50629    -            325   1.8e-53  179.7  23.9   2   2     3e-29     4e-25   87.9   4.7     4   137   187   314   183   316 0.94 Sodium/calcium exchanger protein
HTH_18               PF12833.2     81 seq675_BIOID50629    -            280   5.2e-20   71.2   0.2   1   1     3e-23     1e-19   70.2   0.1     8    81   202   274   195   274 0.96 Helix-turn-helix domain
HTH_AraC             PF00165.18    42 seq675_BIOID50629    -            280   1.4e-18   66.0   0.8   1   2   3.4e-08   0.00012   21.7   0.0     9    42   190   223   181   223 0.82 Bacterial regulatory helix-turn-helix proteins, AraC family
HTH_AraC             PF00165.18    42 seq675_BIOID50629    -            280   1.4e-18   66.0   0.8   2   2   8.1e-15   2.8e-11   42.7   0.1     2    42   235   273   234   273 0.95 Bacterial regulatory helix-turn-helix proteins, AraC family
Cupin_2              PF07883.6     71 seq675_BIOID50629    -            280   2.5e-08   33.1   0.2   1   1   1.2e-11   4.2e-08   32.4   0.1     4    56    29    81    26    90 0.91 Cupin domain
AraC_binding         PF02311.14   136 seq675_BIOID50629    -            280   6.2e-05   22.5   0.3   1   1   3.1e-08    0.0001   21.8   0.2    17    60    38    81    26   103 0.90 AraC-like ligand binding domain
AA_permease          PF00324.16   479 seq676_BIOID50629    -            466  2.9e-122  408.3  47.9   1   1  4.9e-126  3.3e-122  408.1  33.2     1   476    18   455    18   458 0.98 Amino acid permease
AA_permease_2        PF13520.1    426 seq676_BIOID50629    -            466   1.3e-42  145.7  47.9   1   1   2.4e-46   1.6e-42  145.4  33.2     5   424    18   439    14   445 0.86 Amino acid permease
TonB_dep_Rec         PF00593.19   276 seq678_BIOID50629    -            760   1.6e-35  123.2  13.4   1   1   2.3e-39   1.6e-35  123.2   9.3     1   275   514   758   514   759 0.91 TonB dependent receptor
Plug                 PF07715.10   108 seq678_BIOID50629    -            760   2.8e-20   72.5   3.3   1   1   1.3e-23     9e-20   70.8   2.3     2   107    68   168    67   169 0.95 TonB-dependent Receptor Plug Domain
His_biosynth         PF00977.16   228 seq680_BIOID50629    -            258   2.5e-78  262.3   0.6   1   1   8.3e-82   2.8e-78  262.1   0.4     1   227     5   239     5   240 0.95 Histidine biosynthesis protein
BPD_transp_1         PF00528.17   185 seq682_BIOID50629    -            238   1.9e-15   56.7  13.1   1   1   1.4e-19   1.9e-15   56.7   9.1     1   179    37   224    37   230 0.81 Binding-protein-dependent transport system inner membrane component
DUF805               PF05656.9    117 seq683_BIOID50629    -            128   1.7e-37  127.7   4.7   1   1   1.4e-41     2e-37  127.5   3.3     1   116    17   125    17   126 0.98 Protein of unknown function (DUF805)
A_deaminase          PF00962.17   330 seq684_BIOID50629    -            333  6.3e-101  337.5   0.0   1   1  5.2e-105  7.1e-101  337.3   0.0     2   329     6   328     5   329 0.99 Adenosine/AMP deaminase
HTH_AraC             PF00165.18    42 seq686_BIOID50629    -            302   6.1e-21   73.4   0.2   1   2   8.7e-11   5.9e-07   28.9   0.0     1    42   200   241   200   241 0.97 Bacterial regulatory helix-turn-helix proteins, AraC family
HTH_AraC             PF00165.18    42 seq686_BIOID50629    -            302   6.1e-21   73.4   0.2   2   2   6.7e-15   4.6e-11   42.0   0.1     6    42   254   291   252   291 0.94 Bacterial regulatory helix-turn-helix proteins, AraC family
HTH_18               PF12833.2     81 seq686_BIOID50629    -            302   3.1e-19   68.7   0.2   1   1   9.3e-23   6.4e-19   67.7   0.1     2    80   214   291   213   292 0.95 Helix-turn-helix domain
PTS_IIB              PF02302.12    90 seq687_BIOID50629    -            106   5.2e-21   74.7   1.5   1   1   4.5e-25   6.1e-21   74.5   1.0     2    88     6    95     5    97 0.94 PTS system, Lactose/Cellobiose specific IIB subunit
Gly-zipper_YMGG      PF13441.1     45 seq689_BIOID50629    -            114   2.4e-12   46.0  38.9   1   1   2.3e-10   1.1e-06   27.9   8.4     1    37    25    61    25    64 0.87 YMGG-like Gly-zipper
Gly-zipper_Omp       PF13488.1     46 seq689_BIOID50629    -            114   1.2e-11   43.8  39.9   1   2   4.6e-09   2.1e-05   23.9   9.5     2    33    30    61    28    71 0.89 Glycine zipper
Gly-zipper_Omp       PF13488.1     46 seq689_BIOID50629    -            114   1.2e-11   43.8  39.9   2   2   9.3e-10   4.2e-06   26.1  12.6     2    41    74   113    73   114 0.95 Glycine zipper
HATPase_c            PF02518.21   111 seq691_BIOID50629    -            904   3.7e-29  100.5   0.0   1   1   4.1e-32   1.1e-28   99.0   0.0     1   110   547   652   547   653 0.98 Histidine kinase-, DNA gyrase B-, and HSP90-like ATPase
HisKA                PF00512.20    68 seq691_BIOID50629    -            904   8.9e-17   60.7   0.2   1   1   3.3e-20   8.9e-17   60.7   0.1     2    68   434   498   433   498 0.95 His Kinase A (phospho-acceptor) domain
Response_reg         PF00072.19   112 seq691_BIOID50629    -            904   2.5e-14   53.0   0.1   1   1   5.3e-17   1.4e-13   50.6   0.0     1   107   674   780   674   785 0.95 Response regulator receiver domain
Hpt                  PF01627.18    90 seq691_BIOID50629    -            904   4.5e-11   42.4   1.1   1   1   1.7e-14   4.5e-11   42.4   0.8     1    85   817   897   817   900 0.92 Hpt domain
HAMP                 PF00672.20    70 seq691_BIOID50629    -            904   7.9e-09   35.4   0.4   1   1   2.9e-12   7.9e-09   35.4   0.3     1    68   324   392   324   397 0.85 HAMP domain
LolB                 PF03550.9    157 seq692_BIOID50629    -            207   4.5e-56  188.6   1.6   1   1   4.4e-60   6.1e-56  188.2   1.1     2   157    49   204    48   204 0.99 Outer membrane lipoprotein LolB
G_glu_transpept      PF01019.16   510 seq693_BIOID50629    -            580    2e-187  623.6   0.6   1   1  1.7e-191  2.3e-187  623.4   0.4     2   508    64   572    63   574 0.99 Gamma-glutamyltranspeptidase
RhaT                 PF06379.7    344 seq694_BIOID50629    -            344  3.3e-217  719.9  32.4   1   1  2.7e-221  3.7e-217  719.8  22.4     1   343     1   343     1   344 1.00 L-rhamnose-proton symport protein (RhaT)
DnaJ                 PF00226.26    64 seq695_BIOID50629    -             53   1.9e-05   24.1   0.0   1   1   1.5e-09   2.1e-05   24.0   0.0     1    37     3    39     3    48 0.89 DnaJ domain
EAL                  PF00563.15   236 seq696_BIOID50629    -            528   1.2e-66  224.5   0.2   1   1   2.5e-70   1.7e-66  223.9   0.2     2   235   273   505   272   506 0.96 EAL domain
CSS-motif            PF12792.2    208 seq696_BIOID50629    -            528   2.2e-38  131.5   1.0   1   1   4.6e-42   3.2e-38  131.0   0.7     2   207    37   246    36   247 0.91 CSS motif domain associated with EAL
OsmC                 PF02566.14   100 seq697_BIOID50629    -            134     3e-19   68.9   0.1   1   1   2.8e-23   3.8e-19   68.6   0.1     2    99    30   127    28   128 0.92 OsmC-like protein
DUF1260              PF06877.6    104 seq698_BIOID50629    -            138   1.8e-34  118.3   1.1   1   1   1.7e-38   2.3e-34  118.0   0.8     2   104    10   113     9   113 0.98 Protein of unknown function (DUF1260)
ABC_tran             PF00005.22   118 seq700_BIOID50629    -            232   1.6e-26   92.8   0.0   1   1   4.2e-30   2.8e-26   92.0   0.0     1   117    39   157    39   158 0.90 ABC transporter
AAA_21               PF13304.1    303 seq700_BIOID50629    -            232   4.4e-12   46.4   0.1   1   1   2.3e-10   1.6e-06   28.2   0.0   235   298   128   189   120   191 0.92 AAA domain
ADH_N                PF08240.7    109 seq701_BIOID50629    -            347   4.3e-30  103.5   0.3   1   1   6.2e-34   4.3e-30  103.5   0.2     2   109    27   139    26   139 0.93 Alcohol dehydrogenase GroES-like domain
ADH_zinc_N           PF00107.21   130 seq701_BIOID50629    -            347   5.4e-26   90.5   1.8   1   1     1e-29   6.8e-26   90.2   0.5     2   127   180   303   179   306 0.93 Zinc-binding dehydrogenase
DUF4156              PF13698.1     93 seq702_BIOID50629    -            128   4.8e-32  109.5   0.1   1   1   4.3e-36   5.9e-32  109.2   0.0     2    93    34   126    33   126 0.98 Domain of unknown function (DUF4156)
T2SE                 PF00437.15   272 seq703_BIOID50629    -            326     2e-41  141.5   0.0   1   1   4.6e-45   3.1e-41  140.9   0.0    74   265    73   260     7   267 0.81 Type II/IV secretion system protein
DHO_dh               PF01180.16   293 seq704_BIOID50629    -            411   6.9e-35  120.3   0.0   1   1   1.9e-38   8.7e-35  120.0   0.0     2   293     6   304     5   304 0.84 Dihydroorotate dehydrogenase
Dus                  PF01207.12   310 seq704_BIOID50629    -            411   5.9e-08   31.7   0.1   1   1   2.4e-11   1.1e-07   30.9   0.1    43   153    91   198    80   203 0.83 Dihydrouridine synthase (Dus)
Methyltransf_11      PF08241.7     95 seq706_BIOID50629    -            240   7.4e-12   45.4   0.0   1   1   8.6e-16   1.2e-11   44.8   0.0    45    95    67   125    50   125 0.83 Methyltransferase domain
Metalloenzyme        PF01676.13   262 seq707_BIOID50629    -            408   3.2e-56  190.4   0.0   1   1   5.8e-60   3.9e-56  190.1   0.0     2   261     3   396     2   397 0.94 Metalloenzyme superfamily
Phosphodiest         PF01663.17   364 seq707_BIOID50629    -            408   6.3e-06   25.6   0.0   1   1   1.2e-09   8.2e-06   25.2   0.0   163   248   271   350   186   385 0.70 Type I phosphodiesterase / nucleotide pyrophosphatase
AA_permease          PF00324.16   479 seq708_BIOID50629    -            457  7.6e-127  423.4  47.5   1   1  1.2e-130  8.5e-127  423.2  32.9     1   476    19   454    19   457 0.98 Amino acid permease
AA_permease_2        PF13520.1    426 seq708_BIOID50629    -            457   1.5e-44  152.1  50.8   1   1   2.8e-48   1.9e-44  151.7  35.2     8   412    22   426    18   444 0.86 Amino acid permease
LysR_substrate       PF03466.15   209 seq709_BIOID50629    -            319     1e-15   57.3   0.2   1   1   2.1e-19   1.5e-15   56.7   0.1    21   206   112   313    92   316 0.89 LysR substrate binding domain
HTH_1                PF00126.22    60 seq709_BIOID50629    -            319   1.7e-14   53.1   0.0   1   1   4.8e-18   3.2e-14   52.2   0.0     1    57    10    66    10    67 0.96 Bacterial regulatory helix-turn-helix protein, lysR family
PRK                  PF00485.13   194 seq710_BIOID50629    -            237   2.4e-05   23.8   0.0   1   1   9.7e-09   6.6e-05   22.4   0.0     2   148    46   189    45   205 0.81 Phosphoribulokinase / Uridine kinase family
Paired_CXXCH_1       PF09699.5     41 seq711_BIOID50629    -            190   6.5e-08   31.8  25.9   1   1     2e-08   6.7e-05   22.2   3.7     4    40   135   173   131   174 0.78 Doubled CXXCH motif (Paired_CXXCH_1)
DUF519               PF04378.8    245 seq713_BIOID50629    -            280  1.3e-115  384.4   0.0   1   1  1.1e-119  1.5e-115  384.2   0.0     1   245    33   278    33   278 1.00 Protein of unknown function (DUF519)
Fer2                 PF00111.22    78 seq714_BIOID50629    -            321   2.5e-12   46.2   3.7   1   1   1.6e-15   5.4e-12   45.1   2.6     6    77   242   312   238   313 0.88 2Fe-2S iron-sulfur cluster binding domain
FAD_binding_6        PF00970.19    99 seq714_BIOID50629    -            321   2.7e-10   40.1   0.0   1   1   2.6e-13   8.9e-10   38.4   0.0     2    97     9   106     8   108 0.90 Oxidoreductase FAD-binding domain
NAD_binding_1        PF00175.16   109 seq714_BIOID50629    -            321   1.5e-09   38.2   0.0   1   1   2.6e-12   8.9e-09   35.7   0.0     1   108   117   207   117   208 0.81 Oxidoreductase NAD-binding domain
Capsule_synth        PF05159.9    269 seq715_BIOID50629    -            675  3.4e-180  597.1   0.0   1   2   7.4e-95     1e-90  303.7   0.0     1   269    37   299    37   299 0.99 Capsule polysaccharide biosynthesis protein
Capsule_synth        PF05159.9    269 seq715_BIOID50629    -            675  3.4e-180  597.1   0.0   2   2   3.6e-91   4.9e-87  291.7   0.0     2   269   366   623   365   623 0.96 Capsule polysaccharide biosynthesis protein
YkuD                 PF03734.9    146 seq718_BIOID50629    -            246   2.4e-07   30.9   0.2   1   1   4.6e-11   6.2e-07   29.6   0.0     3   139    45   159    43   173 0.72 L,D-transpeptidase catalytic domain
SWIM                 PF04434.12    40 seq720_BIOID50629    -            666   2.8e-07   29.7   0.7   1   2     7e-07    0.0096   15.2   0.0    12    39    65    88    55    89 0.84 SWIM zinc finger
SWIM                 PF04434.12    40 seq720_BIOID50629    -            666   2.8e-07   29.7   0.7   2   2   4.8e-06     0.066   12.5   0.0    10    38   159   183   146   184 0.81 SWIM zinc finger
Prenyltransf         PF01255.14   223 seq721_BIOID50629    -            252   6.7e-82  273.8   0.0   1   1   5.6e-86   7.7e-82  273.6   0.0     1   222    23   243    23   244 0.99 Putative undecaprenyl diphosphate synthase
TerC                 PF03741.11   184 seq722_BIOID50629    -            237   4.5e-51  172.7  15.2   1   1   4.5e-55   6.1e-51  172.3  10.6     2   183    17   203    16   204 0.96 Integral membrane protein TerC family
Ring_hydroxyl_B      PF00866.13   145 seq724_BIOID50629    -            172   1.7e-47  160.6   5.4   1   1   1.5e-51     2e-47  160.4   3.8     1   145    19   166    19   166 0.98 Ring hydroxylating beta subunit
Lipoprotein_18       PF06804.6    303 seq725_BIOID50629    -            344  1.5e-137  457.3   1.4   1   1  1.2e-141  1.7e-137  457.0   1.0     1   303    40   343    40   343 0.99 NlpB/DapX lipoprotein
ABC2_membrane_3      PF12698.2    344 seq726_BIOID50629    -            368   2.4e-53  181.2  14.5   1   1   8.4e-57   2.9e-53  181.0  10.1     7   338    25   355    21   361 0.91 ABC-2 family transporter protein
ABC2_membrane        PF01061.19   209 seq726_BIOID50629    -            368   5.6e-36  123.5  16.2   1   1     3e-39     1e-35  122.6   7.6    52   207   164   331   120   333 0.87 ABC-2 type transporter
ABC2_membrane_2      PF12679.2    277 seq726_BIOID50629    -            368   2.2e-30  105.3   9.0   1   1   8.4e-34   2.9e-30  104.9   6.3     1   275     6   366     6   368 0.87 ABC-2 family transporter protein
ABC2_membrane_4      PF12730.2    232 seq726_BIOID50629    -            368   9.8e-20   70.5   7.7   1   1   3.8e-23   1.3e-19   70.2   5.3     2   224    11   352    10   358 0.79 ABC-2 family transporter protein
Phage_integrase      PF00589.17   173 seq727_BIOID50629    -            210   2.6e-48  163.8   0.0   1   1   2.2e-52     3e-48  163.6   0.0     1   171    21   191    21   193 0.98 Phage integrase family
Bac_Ubq_Cox          PF01654.12   436 seq729_BIOID50629    -            514  3.5e-184  612.1  24.6   1   1  3.4e-188  4.7e-184  611.7  17.1     1   435     7   502     7   503 0.97 Bacterial Cytochrome Ubiquinol Oxidase
GrpE                 PF01025.14   166 seq734_BIOID50629    -            197   1.4e-47  161.2   3.3   1   1   1.2e-51   1.7e-47  160.9   2.3     5   166    35   194     7   194 0.87 GrpE
priB_priC            PF07445.7    173 seq735_BIOID50629    -            175   7.1e-57  191.5  16.3   1   1   5.8e-61     8e-57  191.3  11.3     1   173     7   175     7   175 0.99 Primosomal replication protein priB and priC
Nol1_Nop2_Fmu        PF01189.12   283 seq737_BIOID50629    -            429  1.3e-104  349.5   0.0   1   1  8.1e-108  1.6e-104  349.1   0.0     1   282   164   426   164   427 0.99 NOL1/NOP2/sun family
NusB                 PF01029.13   134 seq737_BIOID50629    -            429   6.1e-26   90.8   0.0   1   1   5.1e-29   9.9e-26   90.1   0.0     1   134     5   127     5   127 0.97 NusB family
Methyltransf_26      PF13659.1    117 seq737_BIOID50629    -            429     8e-11   41.8   0.0   1   1     8e-14   1.6e-10   40.9   0.0     2   116   248   375   247   376 0.90 Methyltransferase domain
Methyltransf_18      PF12847.2    112 seq737_BIOID50629    -            429     3e-10   40.5   0.0   1   1   2.7e-13   5.4e-10   39.7   0.0     2   112   247   375   246   375 0.84 Methyltransferase domain
Methyltransf_31      PF13847.1    152 seq737_BIOID50629    -            429   2.2e-09   36.9   0.0   1   1   2.1e-12   4.1e-09   36.0   0.0     2   113   245   380   244   416 0.82 Methyltransferase domain
MTS                  PF05175.9    170 seq737_BIOID50629    -            429   1.3e-06   27.7   0.0   1   1   1.3e-09   2.5e-06   26.8   0.0    24   151   239   385   229   397 0.86 Methyltransferase small domain
FtsJ                 PF01728.14   181 seq737_BIOID50629    -            429   8.7e-05   22.4   0.0   1   1   8.9e-08   0.00017   21.4   0.0    19    99   242   323   233   400 0.60 FtsJ-like methyltransferase
PseudoU_synth_2      PF00849.17   164 seq738_BIOID50629    -            219   2.9e-30  105.1   0.0   1   1   2.6e-34   3.5e-30  104.8   0.0     1   163    22   169    22   170 0.92 RNA pseudouridylate synthase
Ppx-GppA             PF02541.11   285 seq739_BIOID50629    -            513  2.1e-105  351.8   0.1   1   1  4.1e-109  5.5e-105  350.5   0.0     1   284    26   308    26   309 0.99 Ppx/GppA phosphatase family
FliL                 PF03748.9     99 seq740_BIOID50629    -            154   4.4e-23   81.0   0.0   1   1     4e-27   5.5e-23   80.7   0.0     1    98    54   153    54   154 0.94 Flagellar basal body-associated protein FliL
PhnJ                 PF06007.6    279 seq742_BIOID50629    -            281  1.6e-155  515.7   0.1   1   1  1.3e-159  1.8e-155  515.6   0.0     3   278     5   280     3   281 0.99 Phosphonate metabolism protein PhnJ
OEP                  PF02321.13   188 seq744_BIOID50629    -            488   6.7e-21   74.6  13.4   1   2     2e-14   2.8e-10   39.9   2.3     1   188    69   268    69   268 0.89 Outer membrane efflux protein
OEP                  PF02321.13   188 seq744_BIOID50629    -            488   6.7e-21   74.6  13.4   2   2   1.7e-14   2.4e-10   40.2   1.7     6   188   295   476   290   476 0.88 Outer membrane efflux protein
Phage_integrase      PF00589.17   173 seq745_BIOID50629    -            298   1.7e-53  180.7   0.1   1   1   3.9e-57   2.7e-53  180.0   0.0     3   172   113   285   111   286 0.97 Phage integrase family
Phage_integr_N       PF02899.12    84 seq745_BIOID50629    -            298   1.1e-24   86.2   3.3   1   1   1.6e-28   1.1e-24   86.2   2.3     1    84     8    90     8    90 0.99 Phage integrase, N-terminal SAM-like domain
Aldo_ket_red         PF00248.16   283 seq746_BIOID50629    -            284   3.3e-69  232.6   0.2   1   1   2.8e-73   3.8e-69  232.5   0.1     2   281    17   271    16   273 0.95 Aldo/keto reductase family
Exonuc_X-T_C         PF08411.5    269 seq748_BIOID50629    -            491  3.6e-104  347.4   0.2   1   1  6.4e-108  4.4e-104  347.1   0.1     1   268   228   489   228   490 0.99 Exonuclease C-terminal
RNase_T              PF00929.19   164 seq748_BIOID50629    -            491     1e-25   90.8   0.0   1   1   2.8e-29   1.9e-25   89.9   0.0     2   162    29   208    28   210 0.95 Exonuclease
Abhydrolase_6        PF12697.2    228 seq749_BIOID50629    -            252   1.4e-23   83.9   4.1   1   1   3.6e-27   1.6e-23   83.6   2.8     1   226    17   243    17   245 0.75 Alpha/beta hydrolase family
Abhydrolase_5        PF12695.2    142 seq749_BIOID50629    -            252   2.1e-14   53.3   0.3   1   1   1.7e-17   7.8e-14   51.5   0.2     1   142    16   233    16   233 0.79 Alpha/beta hydrolase family
Abhydrolase_1        PF00561.15   230 seq749_BIOID50629    -            252   1.7e-07   30.9   0.0   1   1     5e-11   2.3e-07   30.5   0.0     6   224    45   242    42   248 0.89 alpha/beta hydrolase fold
DUF805               PF05656.9    117 seq750_BIOID50629    -            118   2.1e-36  124.2   3.3   1   1   1.7e-40   2.4e-36  124.0   2.3     1   116    10   114    10   115 0.98 Protein of unknown function (DUF805)
BPD_transp_1         PF00528.17   185 seq751_BIOID50629    -            354   2.5e-26   92.2  16.2   1   1   1.8e-30   2.5e-26   92.2  11.2     1   176   163   324   163   332 0.91 Binding-protein-dependent transport system inner membrane component
Thiolase_N           PF00108.18   264 seq753_BIOID50629    -            387   8.7e-93  309.9   1.5   1   1   2.7e-96   1.2e-92  309.4   1.0     1   264     1   254     1   254 0.97 Thiolase, N-terminal domain
Thiolase_C           PF02803.13   123 seq753_BIOID50629    -            387   9.5e-50  167.0   0.3   1   1   5.6e-53   2.6e-49  165.6   0.2     1   123   261   386   261   386 0.98 Thiolase, C-terminal domain
ketoacyl-synt        PF00109.21   255 seq753_BIOID50629    -            387   3.5e-05   23.3   1.0   1   1   7.6e-09   3.5e-05   23.3   0.7   169   217    83   131    76   145 0.85 Beta-ketoacyl synthase, N-terminal domain
GHMP_kinases_N       PF00288.21    67 seq754_BIOID50629    -            283   2.4e-10   40.2   0.1   1   1   7.4e-14   5.1e-10   39.1   0.1     1    66    91   148    91   149 0.87 GHMP kinases N terminal domain
GHMP_kinases_C       PF08544.8     85 seq754_BIOID50629    -            283   9.9e-07   28.7   0.0   1   1   2.9e-10     2e-06   27.7   0.0    28    81   214   263   190   266 0.83 GHMP kinases C terminal
ABC_tran             PF00005.22   118 seq756_BIOID50629    -            257   1.7e-25   89.5   0.0   1   1   4.1e-29   2.8e-25   88.8   0.0     1   118    45   181    45   181 0.87 ABC transporter
AAA_21               PF13304.1    303 seq756_BIOID50629    -            257     3e-15   56.8   0.0   1   1   1.1e-12   7.5e-09   35.8   0.0   191   298   117   211    72   214 0.79 AAA domain
TatD_DNase           PF01026.16   255 seq757_BIOID50629    -            260   1.5e-67  227.4   0.0   1   1   1.2e-71   1.7e-67  227.2   0.0     1   255     6   257     6   257 0.98 TatD related DNase
PTS_EIIC             PF02378.13   321 seq759_BIOID50629    -            648     5e-71  239.0  33.0   1   1   1.1e-74     5e-71  239.0  22.9     2   321    12   300    11   300 0.94 Phosphotransferase system, EIIC
PTS_EIIA_1           PF00358.15   133 seq759_BIOID50629    -            648   1.6e-52  176.4   0.6   1   1   5.5e-56   2.5e-52  175.8   0.4     4   131   499   626   496   628 0.98 phosphoenolpyruvate-dependent sugar phosphotransferase system, EIIA 1
PTS_EIIB             PF00367.15    35 seq759_BIOID50629    -            648   2.9e-12   45.4   1.1   1   1   1.2e-15   5.7e-12   44.5   0.8     1    35   393   427   393   427 0.97 phosphotransferase system, EIIB
SBP_bac_5            PF00496.17   374 seq760_BIOID50629    -            558   4.4e-87  292.2   9.8   1   1   4.8e-91   6.5e-87  291.6   6.8     3   373    98   478    96   479 0.92 Bacterial extracellular solute-binding proteins, family 5 Middle
Response_reg         PF00072.19   112 seq761_BIOID50629    -            225   1.3e-30  105.5   0.4   1   1     6e-34     2e-30  104.9   0.3     1   112    19   131    19   131 0.99 Response regulator receiver domain
GerE                 PF00196.14    58 seq761_BIOID50629    -            225   4.6e-25   86.6   0.5   1   1   2.7e-28   9.3e-25   85.6   0.4     2    57   162   217   161   218 0.96 Bacterial regulatory proteins, luxR family
Sigma70_r4_2         PF08281.7     54 seq761_BIOID50629    -            225   1.6e-07   30.5   0.1   1   1   8.7e-11     3e-07   29.6   0.0    25    54   177   206   164   206 0.93 Sigma-70, region 4
HTH_24               PF13412.1     48 seq761_BIOID50629    -            225   1.8e-05   23.9   1.1   1   1   1.9e-08   6.6e-05   22.1   0.3     6    43   169   204   164   205 0.80 Winged helix-turn-helix DNA-binding
HTH_AraC             PF00165.18    42 seq762_BIOID50629    -            307   1.1e-21   75.8   0.1   1   2   2.4e-14   1.1e-10   40.8   0.0     1    41   203   243   203   244 0.96 Bacterial regulatory helix-turn-helix proteins, AraC family
HTH_AraC             PF00165.18    42 seq762_BIOID50629    -            307   1.1e-21   75.8   0.1   2   2   7.6e-12   3.5e-08   32.9   0.0     1    41   255   293   255   294 0.93 Bacterial regulatory helix-turn-helix proteins, AraC family
HTH_18               PF12833.2     81 seq762_BIOID50629    -            307   8.5e-17   60.9   0.1   1   1   2.8e-20   1.3e-16   60.3   0.0     2    80   217   294   216   295 0.94 Helix-turn-helix domain
AraC_binding         PF02311.14   136 seq762_BIOID50629    -            307   5.8e-07   29.1   0.2   1   1     3e-10   1.4e-06   27.9   0.1    27    90    75   138    65   214 0.87 AraC-like ligand binding domain
PsiE                 PF06146.7     69 seq765_BIOID50629    -            136   1.8e-16   59.9   5.7   1   1   1.3e-20   1.8e-16   59.9   3.9     5    69    62   123    58   123 0.95 Phosphate-starvation-inducible E
PRA-CH               PF01502.13    75 seq766_BIOID50629    -            203   1.5e-33  114.1   0.0   1   1   3.4e-37   2.3e-33  113.5   0.0     1    74    33   106    33   107 0.99 Phosphoribosyl-AMP cyclohydrolase
PRA-PH               PF01503.12    83 seq766_BIOID50629    -            203   1.2e-14   54.2   0.3   1   1   2.5e-18   1.7e-14   53.7   0.2     2    82   116   201   115   202 0.96 Phosphoribosyl-ATP pyrophosphohydrolase
Rhomboid             PF01694.17   146 seq767_BIOID50629    -            283   6.5e-32  110.4  12.3   1   1   4.8e-36   6.5e-32  110.4   8.5     4   142    58   202    55   205 0.92 Rhomboid family
Resolvase            PF00239.16   141 seq768_BIOID50629    -            185   2.7e-41  140.6   0.5   1   1   9.5e-45   4.3e-41  139.9   0.3     2   140     6   137     5   138 0.93 Resolvase, N terminal domain
HTH_23               PF13384.1     50 seq768_BIOID50629    -            185   2.5e-06   26.8   0.0   1   1   1.5e-09   6.7e-06   25.4   0.0     5    40   147   182   144   185 0.92 Homeodomain-like domain
HTH_28               PF13518.1     52 seq768_BIOID50629    -            185   2.7e-05   23.9   0.0   1   1   1.5e-08     7e-05   22.5   0.0     2    34   149   181   148   182 0.95 Helix-turn-helix domain
SIS                  PF01380.17   131 seq769_BIOID50629    -            335   4.7e-34  116.6   0.1   1   1   1.6e-37   1.1e-33  115.5   0.0     2   131    53   184    52   184 0.97 SIS domain
CBS                  PF00571.23    57 seq769_BIOID50629    -            335   3.6e-14   52.0   3.5   1   2   2.5e-09   1.7e-05   24.2   0.3     1    54   213   268   213   270 0.96 CBS domain
CBS                  PF00571.23    57 seq769_BIOID50629    -            335   3.6e-14   52.0   3.5   2   2   5.6e-10   3.8e-06   26.3   0.4     2    54   281   332   280   334 0.96 CBS domain
Transthyretin        PF00576.16   112 seq770_BIOID50629    -            137   1.9e-42  143.5   0.1   1   1   1.6e-46   2.2e-42  143.3   0.1     2   112    28   136    27   136 0.98 HIUase/Transthyretin family
YjgP_YjgQ            PF03739.9    354 seq772_BIOID50629    -            360   8.9e-69  231.7   5.4   1   1   7.6e-73     1e-68  231.5   3.7     1   354     9   358     9   358 0.98 Predicted permease YjgP/YjgQ family
Glyco_hydro_4        PF02056.11   183 seq774_BIOID50629    -            450   8.3e-77  256.5   0.0   1   1   1.8e-80   1.2e-76  255.9   0.0     1   182     6   187     6   188 0.99 Family 4 glycosyl hydrolase
Glyco_hydro_4C       PF11975.3    232 seq774_BIOID50629    -            450   1.2e-71  241.1   0.0   1   1   2.2e-75   1.5e-71  240.7   0.0     1   232   192   415   192   415 0.99 Family 4 glycosyl hydrolase C-terminal domain
Acyl_transf_3        PF01757.17   340 seq775_BIOID50629    -            357   3.9e-31  108.0  42.6   1   1   3.4e-35   4.6e-31  107.7  29.5     3   337     7   326     5   329 0.93 Acyltransferase family
Fer4_11              PF13247.1     99 seq776_BIOID50629    -            223   1.4e-26   92.1  10.8   1   1     1e-29   1.4e-26   92.1   7.5     2    98    84   181    83   182 0.95 4Fe-4S dicluster domain
Fer4_7               PF12838.2     52 seq776_BIOID50629    -            223     4e-17   62.2  26.6   1   2   2.1e-12   2.9e-09   37.0   5.6     2    52    46   108    45   108 0.75 4Fe-4S dicluster domain
Fer4_7               PF12838.2     52 seq776_BIOID50629    -            223     4e-17   62.2  26.6   2   2   1.5e-09   2.1e-06   27.9   8.5     2    52   125   176   124   176 0.81 4Fe-4S dicluster domain
Fer4_9               PF13187.1     55 seq776_BIOID50629    -            223   1.2e-15   57.3  25.1   1   2   4.7e-10   6.4e-07   29.4   4.8     2    54    46   108    45   111 0.87 4Fe-4S dicluster domain
Fer4_9               PF13187.1     55 seq776_BIOID50629    -            223   1.2e-15   57.3  25.1   2   2     2e-11   2.8e-08   33.7   7.1     2    54   125   176   124   177 0.96 4Fe-4S dicluster domain
Fer4                 PF00037.22    24 seq776_BIOID50629    -            223   3.5e-13   48.4  40.5   1   1   2.7e-09   3.7e-06   26.1   2.2     2    21   119   138   118   141 0.90 4Fe-4S binding domain
Fer4_10              PF13237.1     52 seq776_BIOID50629    -            223   3.3e-12   45.8  50.0   1   2   7.1e-09   9.7e-06   25.1   8.5     7    52    90   136    84   136 0.93 4Fe-4S dicluster domain
Fer4_10              PF13237.1     52 seq776_BIOID50629    -            223   3.3e-12   45.8  50.0   2   2   2.1e-09   2.9e-06   26.8   7.1     4    52   120   173   117   173 0.85 4Fe-4S dicluster domain
Fer4_2               PF12797.2     22 seq776_BIOID50629    -            223     4e-10   38.8  36.2   1   1   9.6e-09   1.3e-05   24.6   1.2     2    20    38    56    37    64 0.89 4Fe-4S binding domain
Fer4_3               PF12798.2     15 seq776_BIOID50629    -            223   1.6e-09   37.5  44.1   1   3   2.8e-05     0.039   14.4   5.2     1    15    92   108    92   108 0.98 4Fe-4S binding domain
Fer4_3               PF12798.2     15 seq776_BIOID50629    -            223   1.6e-09   37.5  44.1   2   3   0.00027      0.37   11.3   3.7     1    13   125   137   125   139 0.94 4Fe-4S binding domain
Fer4_3               PF12798.2     15 seq776_BIOID50629    -            223   1.6e-09   37.5  44.1   3   3   2.6e-07   0.00036   20.7   1.5     1    15   152   176   152   176 0.98 4Fe-4S binding domain
Fer4_4               PF12800.2     17 seq776_BIOID50629    -            223   4.8e-07   29.4  37.0   1   3    0.0002      0.27   11.5   1.9     3    15    45    57    43    61 0.90 4Fe-4S binding domain
Fer4_4               PF12800.2     17 seq776_BIOID50629    -            223   4.8e-07   29.4  37.0   2   3   0.00016      0.22   11.8   3.0     2    17    90   107    89   107 0.86 4Fe-4S binding domain
Fer4_4               PF12800.2     17 seq776_BIOID50629    -            223   4.8e-07   29.4  37.0   3   3   1.9e-06    0.0026   17.8   2.4     2    17   123   138   122   138 0.91 4Fe-4S binding domain
FAD_binding_3        PF01494.14   356 seq779_BIOID50629    -            361   9.4e-10   37.9   0.1   1   1   9.6e-10   1.3e-05   24.3   0.0   148   179   142   173   116   242 0.83 FAD binding domain
SirA                 PF01206.12    70 seq780_BIOID50629    -             77   2.7e-20   71.6   0.0   1   1   2.2e-24   2.9e-20   71.5   0.0     2    70     9    77     8    77 0.98 SirA-like protein
GyrI-like            PF06445.10   155 seq781_BIOID50629    -            289   5.4e-24   84.8   0.0   1   1   1.5e-27   6.9e-24   84.5   0.0     2   155   127   288   126   288 0.98 GyrI-like small molecule binding domain
HTH_18               PF12833.2     81 seq781_BIOID50629    -            289   2.3e-20   72.3   2.1   1   1   8.1e-24   3.7e-20   71.7   1.5     1    80    27   105    27   106 0.97 Helix-turn-helix domain
HTH_AraC             PF00165.18    42 seq781_BIOID50629    -            289   2.5e-14   52.4   0.1   1   1   1.2e-12   5.3e-09   35.5   0.1     7    42    69   105    66   105 0.92 Bacterial regulatory helix-turn-helix proteins, AraC family
Rieske               PF00355.21    98 seq783_BIOID50629    -            106   1.7e-17   62.6   0.0   1   1   2.8e-21   1.9e-17   62.4   0.0     3    97     4    94     2    95 0.85 Rieske [2Fe-2S] domain
Rieske_2             PF13806.1    104 seq783_BIOID50629    -            106   1.9e-12   46.6   0.0   1   1   3.3e-16   2.2e-12   46.4   0.0    18   103    17    99     4   100 0.82 Rieske-like [2Fe-2S] domain
Trns_repr_metal      PF02583.12    85 seq784_BIOID50629    -             90   5.9e-24   83.9   2.8   1   1   4.7e-28   6.5e-24   83.8   2.0     2    85     6    88     5    88 0.96 Metal-sensitive transcriptional repressor
Acyl_transf_3        PF01757.17   340 seq785_BIOID50629    -            385   1.8e-41  142.0  46.4   1   1   1.5e-45     2e-41  141.8  32.2     2   339    10   356     9   357 0.95 Acyltransferase family
Fer4_11              PF13247.1     99 seq786_BIOID50629    -            222   2.5e-26   91.3  14.9   1   1   2.2e-29   4.3e-26   90.5   7.0     2    98    84   180    83   181 0.95 4Fe-4S dicluster domain
Fer4_7               PF12838.2     52 seq786_BIOID50629    -            222   7.1e-15   55.0  28.0   1   2   4.2e-10   8.2e-07   29.1   7.7     1    52    45   108    45   108 0.71 4Fe-4S dicluster domain
Fer4_7               PF12838.2     52 seq786_BIOID50629    -            222   7.1e-15   55.0  28.0   2   2   1.7e-10   3.3e-07   30.4   6.4     1    52   123   175   123   175 0.88 4Fe-4S dicluster domain
Fer4_9               PF13187.1     55 seq786_BIOID50629    -            222   6.1e-12   45.5  28.1   1   1   1.9e-10   3.7e-07   30.1   6.4     2    54   124   175   123   176 0.96 4Fe-4S dicluster domain
Fer4                 PF00037.22    24 seq786_BIOID50629    -            222     3e-10   39.1  35.7   1   1   6.9e-08   0.00014   21.2   1.4     3    22   119   138   117   140 0.86 4Fe-4S binding domain
Fer4_10              PF13237.1     52 seq786_BIOID50629    -            222   1.3e-09   37.6  28.7   1   1   3.5e-09   6.8e-06   25.6   6.4     2    52   117   172   116   172 0.88 4Fe-4S dicluster domain
FliM                 PF02154.10   192 seq787_BIOID50629    -            334   1.2e-80  269.5   0.2   1   1   3.2e-84   2.2e-80  268.7   0.0     1   192    38   231    38   231 0.99 Flagellar motor switch protein FliM
SpoA                 PF01052.15    77 seq787_BIOID50629    -            334   1.4e-15   56.4   0.0   1   1   4.4e-19     3e-15   55.4   0.0     3    75   252   322   250   323 0.96 Surface presentation of antigens (SPOA)
Ribosomal_L34        PF00468.12    44 seq788_BIOID50629    -             46   5.1e-25   86.7  10.1   1   1   4.1e-29   5.5e-25   86.6   7.0     1    44     1    44     1    44 0.99 Ribosomal protein L34
DUF2496              PF10689.4     44 seq789_BIOID50629    -             53   3.5e-24   84.0   2.3   1   1   2.9e-28   3.9e-24   83.8   1.6     1    44     2    45     2    45 0.98 Protein of unknown function (DUF2496)
HTH_Tnp_1            PF01527.15    76 seq793_BIOID50629    -            103   5.3e-09   35.7   0.6   1   1   1.5e-12   6.7e-09   35.4   0.4     2    76     4    79     3    85 0.84 Transposase
HTH_28               PF13518.1     52 seq793_BIOID50629    -            103   2.7e-07   30.3   0.1   1   1   1.1e-10     5e-07   29.4   0.1     1    40    13    53    13    60 0.88 Helix-turn-helix domain
HPPK                 PF01288.15   127 seq794_BIOID50629    -            159   1.8e-44  150.4   0.0   1   1   1.5e-48   2.1e-44  150.1   0.0     1   127     5   132     5   132 0.99 7,8-dihydro-6-hydroxymethylpterin-pyrophosphokinase (HPPK)
G3P_antiterm         PF04309.7    175 seq795_BIOID50629    -            191   2.3e-70  235.0   0.3   1   1   1.9e-74   2.6e-70  234.9   0.2     1   175    11   185    11   185 0.99 Glycerol-3-phosphate responsive antiterminator
OKR_DC_1             PF01276.15   417 seq797_BIOID50629    -            756    3e-190  632.0   0.0   1   1    8e-194  3.7e-190  631.7   0.0     1   416   141   590   141   591 0.99 Orn/Lys/Arg decarboxylase, major domain
OKR_DC_1_C           PF03711.10   137 seq797_BIOID50629    -            756   3.3e-43  146.9   0.0   1   1   1.5e-46   6.9e-43  145.8   0.0     1   131   616   744   616   748 0.99 Orn/Lys/Arg decarboxylase, C-terminal domain
OKR_DC_1_N           PF03709.10   115 seq797_BIOID50629    -            756   2.7e-27   94.9   0.1   1   1   1.1e-30     5e-27   94.1   0.0     3   115    19   135    17   135 0.98 Orn/Lys/Arg decarboxylase, N-terminal domain
CTP_transf_1         PF01148.15   259 seq799_BIOID50629    -            285   1.3e-63  214.9  19.9   1   1   1.1e-67   1.5e-63  214.7  13.8     2   257     4   279     3   281 0.88 Cytidylyltransferase family
Mg_chelatase         PF01078.16   207 seq800_BIOID50629    -            516   1.4e-89  298.6   0.0   1   1   1.2e-92   2.4e-89  297.8   0.0     1   200   199   396   199   402 0.98 Magnesium chelatase, subunit ChlI
ChlI                 PF13541.1    121 seq800_BIOID50629    -            516   6.1e-45  151.5   0.1   1   1   5.3e-48     1e-44  150.7   0.1     1   121    31   152    31   152 0.96 Subunit ChlI of Mg-chelatase
Mg_chelatase_2       PF13335.1     96 seq800_BIOID50629    -            516   3.2e-32  110.6   0.3   1   1   4.2e-35   8.2e-32  109.3   0.2     2    96   410   502   409   502 0.99 Magnesium chelatase, subunit ChlI
AAA_5                PF07728.9    139 seq800_BIOID50629    -            516   1.2e-12   47.6   0.0   1   1   1.1e-15   2.2e-12   46.7   0.0     1   126   222   362   222   372 0.90 AAA domain (dynein-related subfamily)
MCM                  PF00493.18   332 seq800_BIOID50629    -            516   1.2e-12   47.2   0.0   1   1   5.3e-12     1e-08   34.2   0.0   114   201   297   392   281   401 0.84 MCM2/3/5 family
Sigma54_activat      PF00158.21   168 seq800_BIOID50629    -            516   4.2e-06   26.2   0.0   1   1   2.1e-08   4.1e-05   23.0   0.0    18   145   216   358   205   368 0.71 Sigma-54 interaction domain
Ribonuclease_P       PF00825.13   111 seq802_BIOID50629    -            108   2.9e-29  101.0   0.3   1   1   2.3e-33   3.2e-29  100.9   0.2     9   109     3   100     1   102 0.97 Ribonuclease P
rve                  PF00665.21   120 seq803_BIOID50629    -            348   9.4e-27   93.3   0.0   1   1   8.1e-30   2.2e-26   92.1   0.0     2   120   176   292   175   292 0.98 Integrase core domain
rve_3                PF13683.1     67 seq803_BIOID50629    -            348   5.9e-14   51.2   0.1   1   1     5e-17   1.4e-13   50.0   0.1     2    67   264   330   263   330 0.97 Integrase core domain
DDE_Tnp_IS240        PF13610.1    140 seq803_BIOID50629    -            348     2e-11   43.9   0.0   1   1   1.1e-14   3.1e-11   43.2   0.0     2   139   181   322   180   323 0.91 DDE domain
HTH_21               PF13276.1     60 seq803_BIOID50629    -            348   3.4e-09   36.4   1.2   1   1   2.8e-12   7.6e-09   35.3   0.1     5    58   100   152    96   156 0.88 HTH-like domain
rve_2                PF13333.1     52 seq803_BIOID50629    -            348   4.1e-08   33.0   0.1   1   1   2.9e-11   7.9e-08   32.1   0.1     1    50   282   336   282   337 0.90 Integrase core domain
MarR                 PF01047.17    59 seq804_BIOID50629    -            146   1.3e-18   66.3   1.5   1   1   2.9e-22   1.3e-18   66.2   0.1     1    58    31    89    31    90 0.98 MarR family
HTH_27               PF13463.1     68 seq804_BIOID50629    -            146   2.5e-14   53.2   1.1   1   1   7.6e-18   3.5e-14   52.7   0.3     1    67    31    97    31    98 0.93 Winged helix DNA-binding domain
MarR_2               PF12802.2     62 seq804_BIOID50629    -            146     1e-11   44.1   0.1   1   1   5.9e-15   2.7e-11   42.8   0.0     2    62    30    89    29    89 0.96 MarR family
Pyr_redox_2          PF07992.9    200 seq805_BIOID50629    -            450   4.6e-43  147.3   1.5   1   1   2.2e-46   7.4e-43  146.6   0.7     2   196     7   305     6   308 0.95 Pyridine nucleotide-disulphide oxidoreductase
Pyr_redox_dim        PF02852.17   110 seq805_BIOID50629    -            450   3.9e-37  126.5   0.7   1   1   1.8e-39   6.1e-36  122.6   0.2     1   110   339   450   339   450 0.99 Pyridine nucleotide-disulphide oxidoreductase, dimerisation domain
Pyr_redox            PF00070.22    80 seq805_BIOID50629    -            450   5.3e-18   65.0   0.0   1   1   5.6e-21   1.9e-17   63.2   0.0     1    80   169   249   169   250 0.96 Pyridine nucleotide-disulphide oxidoreductase
Pyr_redox_3          PF13738.1    203 seq805_BIOID50629    -            450   3.3e-09   36.9   0.1   1   1   7.3e-11   2.5e-07   30.8   0.0     3   200    10   200     8   203 0.77 Pyridine nucleotide-disulphide oxidoreductase
DUF903               PF06004.7     50 seq806_BIOID50629    -             72   3.5e-24   83.9   2.4   1   1   2.9e-28     4e-24   83.7   1.7     1    50    23    72    23    72 0.98 Bacterial protein of unknown function (DUF903)
DUF159               PF02586.9    208 seq807_BIOID50629    -            223   7.8e-47  159.3   0.0   1   1   6.4e-51   8.8e-47  159.2   0.0     1   207     1   215     1   216 0.90 Uncharacterised ACR, COG2135
adh_short            PF00106.20   167 seq808_BIOID50629    -            270   2.1e-22   79.7   0.3   1   1   7.4e-26   3.4e-22   79.0   0.2     2   166     8   174     7   175 0.87 short chain dehydrogenase
adh_short_C2         PF13561.1    243 seq808_BIOID50629    -            270   1.8e-13   50.7   0.0   1   1   4.6e-17   2.1e-13   50.5   0.0     6   225    16   238    13   257 0.75 Enoyl-(Acyl carrier protein) reductase
KR                   PF08659.5    181 seq808_BIOID50629    -            270   2.1e-06   27.4   0.0   1   1   1.2e-09   5.5e-06   26.0   0.0     4   103    10   103     8   122 0.84 KR domain
Bac_luciferase       PF00296.15   307 seq811_BIOID50629    -            364   5.8e-69  232.4   0.4   1   1   5.2e-73   7.1e-69  232.1   0.3     1   302     2   321     2   326 0.93 Luciferase-like monooxygenase
Gp_dh_C              PF02800.15   157 seq812_BIOID50629    -            339   3.8e-53  179.0   0.2   1   1   7.8e-57   5.3e-53  178.5   0.1     1   157   160   316   160   316 0.99 Glyceraldehyde 3-phosphate dehydrogenase, C-terminal domain
Gp_dh_N              PF00044.19   151 seq812_BIOID50629    -            339   8.1e-53  178.3   0.1   1   1   3.3e-56   2.3e-52  176.8   0.0     1   151     3   155     3   155 0.99 Glyceraldehyde 3-phosphate dehydrogenase, NAD binding domain
DUF898               PF05987.8    339 seq814_BIOID50629    -            407   5.5e-78  262.0  30.8   1   1   4.6e-81   6.2e-77  258.6  21.3     3   328    21   387    19   395 0.97 Bacterial protein of unknown function (DUF898)
Oxidored_molyb       PF00174.14   169 seq815_BIOID50629    -            334   8.1e-41  139.1   0.0   1   1   9.6e-45   1.3e-40  138.4   0.0    11   168   108   268    97   269 0.94 Oxidoreductase molybdopterin binding domain
FCD                  PF07729.7    125 seq816_BIOID50629    -            226   5.6e-18   65.3  11.5   1   1   1.3e-21   8.7e-18   64.7   8.0     1   124    82   213    82   214 0.85 FCD domain
GntR                 PF00392.16    64 seq816_BIOID50629    -            226     1e-12   47.1   0.0   1   1   3.3e-16   2.2e-12   46.0   0.0     7    64    16    72    12    72 0.96 Bacterial regulatory proteins, gntR family
ABC_tran             PF00005.22   118 seq817_BIOID50629    -            252   7.6e-22   77.7   0.0   1   1   2.4e-25   1.1e-21   77.2   0.0     1   117    45   173    45   174 0.86 ABC transporter
oligo_HPY            PF08352.7     64 seq817_BIOID50629    -            252   2.6e-06   27.5   0.0   1   1     1e-09   4.6e-06   26.7   0.0     1    26   225   250   225   252 0.94 Oligopeptide/dipeptide transporter, C-terminal region
TonB_dep_Rec         PF00593.19   276 seq819_BIOID50629    -            700   3.1e-38  132.1  12.4   1   1   4.5e-42   3.1e-38  132.1   8.6     2   275   449   695   448   696 0.97 TonB dependent receptor
Plug                 PF07715.10   108 seq819_BIOID50629    -            700   7.4e-23   80.8   2.1   1   1   2.5e-26   1.7e-22   79.6   1.4     3   108    41   151    39   151 0.96 TonB-dependent Receptor Plug Domain
HK                   PF02110.10   246 seq820_BIOID50629    -            262  5.9e-105  349.7   0.8   1   1  1.5e-108  6.7e-105  349.5   0.6     1   246    15   259    15   259 0.99 Hydroxyethylthiazole kinase family
Phos_pyr_kin         PF08543.7    246 seq820_BIOID50629    -            262   1.3e-07   30.9   0.4   1   1   5.8e-11   2.7e-07   29.9   0.3    72   241    79   241    26   245 0.76 Phosphomethylpyrimidine kinase
Carb_kinase          PF01256.12   242 seq820_BIOID50629    -            262   4.3e-05   22.8   0.6   1   1   1.3e-08   5.9e-05   22.3   0.4    47   226    48   238    10   252 0.80 Carbohydrate kinase
UPF0102              PF02021.12    93 seq822_BIOID50629    -            131   4.5e-36  122.5   0.1   1   1     4e-40   5.4e-36  122.2   0.0     1    92    22   115    22   116 0.98 Uncharacterised protein family UPF0102
PTE                  PF02126.13   308 seq823_BIOID50629    -            292  4.6e-128  426.4   0.3   1   1  3.7e-132  5.1e-128  426.3   0.2     1   308     1   292     1   292 0.99 Phosphotriesterase family
DGOK                 PF05035.7    287 seq824_BIOID50629    -            334   4.6e-87  291.2   0.0   1   1   3.9e-91   5.3e-87  291.0   0.0     1   287    11   318    11   318 0.95 2-keto-3-deoxy-galactonokinase
RNase_T              PF00929.19   164 seq825_BIOID50629    -            246   4.9e-40  137.3   0.4   1   1   9.7e-44   1.3e-39  135.9   0.1     1   164    12   178    12   178 0.93 Exonuclease
Thioredoxin_2        PF13098.1    112 seq826_BIOID50629    -            236   3.1e-24   85.2   0.0   1   1   1.6e-27   5.3e-24   84.4   0.0     3   112   104   226   101   226 0.74 Thioredoxin-like domain
DsbC_N               PF10411.4     57 seq826_BIOID50629    -            236   7.4e-17   60.2   0.1   1   1   5.4e-20   1.8e-16   58.9   0.0     1    56    25    77    25    78 0.96 Disulfide bond isomerase protein N-terminus
OmpW                 PF03922.9    192 seq827_BIOID50629    -            212   2.2e-73  245.8   0.1   1   1   5.7e-77   2.6e-73  245.6   0.1     1   192    23   212    23   212 0.99 OmpW family
OMP_b-brl            PF13505.1    176 seq827_BIOID50629    -            212   3.3e-15   56.3   6.5   1   1   9.1e-19   4.1e-15   56.0   4.5     1   176     7   212     7   212 0.76 Outer membrane protein beta-barrel domain
OprF                 PF05736.6    184 seq827_BIOID50629    -            212   5.5e-05   22.6   0.2   1   1   3.6e-08   0.00016   21.1   0.1    47   120    54   129     5   145 0.84 OprF membrane domain
NrfD                 PF03916.9    313 seq830_BIOID50629    -            318  1.6e-111  372.6  32.3   1   1  1.3e-115  1.8e-111  372.4  22.4     2   313     5   318     4   318 0.99 Polysulphide reductase, NrfD
Phage_integrase      PF00589.17   173 seq831_BIOID50629    -            198   4.7e-46  156.5   0.5   1   1   3.9e-50   5.3e-46  156.3   0.4     1   172     5   177     5   178 0.98 Phage integrase family
Porphobil_deam       PF01379.15   215 seq832_BIOID50629    -            320   6.1e-92  306.2   0.0   1   1   1.1e-95   7.6e-92  305.9   0.0     2   214    13   223    12   224 0.99 Porphobilinogen deaminase, dipyromethane cofactor binding domain
Porphobil_deamC      PF03900.10    74 seq832_BIOID50629    -            320   1.1e-25   89.3   0.1   1   1   3.2e-29   2.2e-25   88.4   0.1     1    74   232   303   232   303 0.97 Porphobilinogen deaminase, C-terminal domain
FtsK_SpoIIIE         PF01580.13   205 seq833_BIOID50629    -           1342   3.9e-74  248.4   0.1   1   1   1.8e-77   6.1e-74  247.8   0.1     2   205   961  1174   960  1174 0.98 FtsK/SpoIIIE family
DUF4117              PF13491.1    171 seq833_BIOID50629    -           1342   3.4e-41  140.4  17.3   1   1   1.4e-44   4.8e-41  139.9  12.0     2   171    20   191    19   191 0.95 Domain of unknown function (DUF4117)
Ftsk_gamma           PF09397.5     67 seq833_BIOID50629    -           1342     4e-30  103.2   0.0   1   1   2.6e-33   8.9e-30  102.0   0.0     2    65  1275  1338  1274  1340 0.96 Ftsk gamma domain
Aldo_ket_red         PF00248.16   283 seq834_BIOID50629    -            346   1.9e-75  253.1   0.0   1   1   1.6e-79   2.2e-75  252.9   0.0     2   281    16   337    15   339 0.95 Aldo/keto reductase family
BcsB                 PF03170.8    605 seq836_BIOID50629    -            779  7.2e-225  747.4   1.9   1   1  6.3e-229  8.7e-225  747.2   1.3     4   605    68   681    65   681 0.99 Bacterial cellulose synthase subunit
Ni_hydr_CYTB         PF01292.15   182 seq837_BIOID50629    -            261   1.4e-28   99.4   9.7   1   1     2e-32   1.4e-28   99.4   6.7     2   182    69   257    68   257 0.91 Prokaryotic cytochrome b561
Cytochrom_B_N        PF00033.14   188 seq837_BIOID50629    -            261   5.6e-28   97.4  11.5   1   1   8.2e-32   5.6e-28   97.4   8.0     2   188    67   257    66   257 0.92 Cytochrome b(N-terminal)/b6/petB
Na_Ala_symp          PF01235.12   416 seq839_BIOID50629    -            476  2.3e-186  619.2  19.7   1   1  1.9e-190  2.6e-186  619.0  13.6     2   415    41   457    40   458 0.99 Sodium:alanine symporter family
RF-1                 PF00472.15   114 seq840_BIOID50629    -            140   7.5e-29   99.7   0.5   1   1   6.4e-33   8.8e-29   99.5   0.4     4   114     4   132     1   137 0.91 RF-1 domain
Aminotran_5          PF00266.14   371 seq841_BIOID50629    -            362   2.6e-71  240.1   0.0   1   1   2.2e-75   2.9e-71  240.0   0.0     1   371     4   350     4   350 0.99 Aminotransferase class-V
SAICAR_synt          PF01259.13   249 seq842_BIOID50629    -            240   3.3e-75  252.2   0.0   1   1   2.8e-79   3.8e-75  252.0   0.0     2   247     7   237     6   239 0.98 SAICAR synthetase
Pribosyltran_N       PF13793.1    116 seq843_BIOID50629    -            337     4e-49  165.0   0.2   1   1   6.8e-51   4.6e-47  158.4   0.0     1   116    26   143    26   143 0.98 N-terminal domain of ribose phosphate pyrophosphokinase
Pribosyltran         PF00156.22   125 seq843_BIOID50629    -            337   3.9e-16   58.7   0.3   1   1   1.6e-19   1.1e-15   57.3   0.2    23   119   180   266   171   272 0.88 Phosphoribosyl transferase domain
Lactonase            PF10282.4    344 seq844_BIOID50629    -            336   2.2e-06   26.8   0.2   1   1   1.7e-09   2.3e-05   23.5   0.1   197   318    12   132    10   136 0.82 Lactonase, 7-bladed beta-propeller
Transposase_31       PF04754.7    205 seq845_BIOID50629    -            300   7.2e-84  280.1   0.1   1   1   6.9e-88   9.5e-84  279.7   0.1     1   204     8   209     8   210 0.99 Putative transposase, YhgA-like
OpuAC                PF04069.7    257 seq846_BIOID50629    -            344   3.7e-56  190.2   3.6   1   1   3.3e-60   4.5e-56  189.9   2.5     2   256    44   326    43   327 0.94 Substrate binding domain of ABC-type glycine betaine transport system
Form_Nir_trans       PF01226.12   250 seq847_BIOID50629    -            282   1.1e-66  224.2  26.2   1   1   8.7e-71   1.2e-66  224.0  18.2     5   250    16   277    12   277 0.97 Formate/nitrite transporter
MFS_1                PF07690.11   354 seq848_BIOID50629    -            463   1.3e-16   60.2  60.6   1   1   9.3e-21   1.3e-16   60.2  42.0     2   354    45   422    44   422 0.77 Major Facilitator Superfamily
MFS_1                PF07690.11   354 seq849_BIOID50629    -            419   1.6e-27   96.1  65.1   1   2   8.9e-19   1.2e-14   53.7  29.4     3   271    38   291    36   294 0.83 Major Facilitator Superfamily
MFS_1                PF07690.11   354 seq849_BIOID50629    -            419   1.6e-27   96.1  65.1   2   2   1.9e-16   2.5e-12   46.0  14.1    35   184   268   414   266   418 0.90 Major Facilitator Superfamily
60KD_IMP             PF02096.15   196 seq850_BIOID50629    -            548   3.4e-67  225.7  14.3   1   1   2.5e-71   3.4e-67  225.7   9.9     1   193   352   533   352   536 0.94 60Kd inner membrane protein
EamA                 PF00892.15   126 seq851_BIOID50629    -            295   1.8e-23   82.8  28.6   1   2   6.2e-11   8.4e-07   28.9   6.2     9   124    30   135    22   137 0.86 EamA-like transporter family
EamA                 PF00892.15   126 seq851_BIOID50629    -            295   1.8e-23   82.8  28.6   2   2   1.7e-20   2.4e-16   59.8   8.1     2   123   159   278   158   281 0.90 EamA-like transporter family
Methyltransf_4       PF02390.12   197 seq852_BIOID50629    -            239   1.8e-65  219.5   0.0   1   1   1.6e-69   2.2e-65  219.3   0.0     5   197    49   238    42   238 0.97 Putative methyltransferase
TrkA_N               PF02254.13   116 seq853_BIOID50629    -            458   4.2e-58  194.2   3.5   1   2   5.4e-33   5.3e-30  103.6   0.0     1   108     3   111     3   125 0.92 TrkA-N domain
TrkA_N               PF02254.13   116 seq853_BIOID50629    -            458   4.2e-58  194.2   3.5   2   2   5.9e-29   5.7e-26   90.6   0.7     1   116   235   350   235   350 0.95 TrkA-N domain
TrkA_C               PF02080.16    71 seq853_BIOID50629    -            458   1.9e-21   75.3   0.7   1   2   4.7e-13   4.5e-10   38.8   0.0     3    70   157   225   155   226 0.91 TrkA-C domain
TrkA_C               PF02080.16    71 seq853_BIOID50629    -            458   1.9e-21   75.3   0.7   2   2     2e-11   1.9e-08   33.6   0.2     8    70   390   451   388   452 0.89 TrkA-C domain
F420_oxidored        PF03807.12    96 seq853_BIOID50629    -            458   1.9e-12   47.2   2.2   1   2   1.5e-07   0.00015   22.0   0.0     1    52     2    49     2    88 0.87 NADP oxidoreductase coenzyme F420-dependent
F420_oxidored        PF03807.12    96 seq853_BIOID50629    -            458   1.9e-12   47.2   2.2   2   2   1.5e-07   0.00015   22.0   0.3     2    48   235   279   234   355 0.80 NADP oxidoreductase coenzyme F420-dependent
NAD_binding_7        PF13241.1    103 seq853_BIOID50629    -            458   1.2e-11   44.6   3.0   1   1   7.5e-08   7.3e-05   22.8   0.0     8    82   233   319   228   323 0.75 Putative NAD(P)-binding
Shikimate_DH         PF01488.15   135 seq853_BIOID50629    -            458   1.4e-11   44.4   0.6   1   1   5.3e-09   5.2e-06   26.4   0.2    12   102   232   332   222   367 0.77 Shikimate / quinate 5-dehydrogenase
Hydrolase_3          PF08282.7    254 seq854_BIOID50629    -            188   2.3e-12   46.9   0.0   1   1   3.9e-15   5.3e-11   42.4   0.0   179   243    94   158    89   167 0.94 haloacid dehalogenase-like hydrolase
SIS_2                PF13580.1    138 seq856_BIOID50629    -            196   1.2e-31  109.1   1.0   1   1   2.2e-35   1.5e-31  108.8   0.7     3   138    10   144     8   144 0.95 SIS domain
SIS                  PF01380.17   131 seq856_BIOID50629    -            196   6.2e-07   28.9   0.3   1   1   7.1e-10   4.8e-06   26.0   0.0    49   105   105   164    77   182 0.82 SIS domain
EII-GUT              PF03608.8    168 seq857_BIOID50629    -            187     7e-77  256.8   0.7   1   1   5.9e-81     8e-77  256.6   0.5     2   168     5   171     4   171 0.99 PTS system enzyme II sorbitol-specific factor
DUF1043              PF06295.7    128 seq858_BIOID50629    -            134   2.2e-57  192.1   0.0   1   1   1.8e-61   2.4e-57  191.9   0.0     1   127     7   132     7   133 0.99 Protein of unknown function (DUF1043)
Fimbrial             PF00419.15   145 seq860_BIOID50629    -            202   8.1e-14   51.9  10.5   1   1   7.4e-18     1e-13   51.6   7.3     2   145    39   202    38   202 0.80 Fimbrial protein
TetR_N               PF00440.18    47 seq862_BIOID50629    -            215   2.5e-15   55.7   0.0   1   1   2.8e-19   3.9e-15   55.1   0.0     1    47    15    61    15    61 0.97 Bacterial regulatory proteins, tetR family
Sua5_yciO_yrdC       PF01300.13   179 seq863_BIOID50629    -            206   1.2e-47  161.3   0.0   1   1   1.1e-51   1.4e-47  161.0   0.0     2   179    23   198    22   198 0.95 Telomere recombination
Voltage_CLC          PF00654.15   355 seq864_BIOID50629    -            418   6.4e-19   68.0  38.0   1   1   4.7e-23   6.4e-19   68.0  26.3    34   317    93   365    62   397 0.79 Voltage gated chloride channel
Cyto_ox_2            PF02322.10   328 seq865_BIOID50629    -            378  5.8e-112  373.9  33.8   1   1  4.8e-116  6.6e-112  373.7  23.4     1   328     6   362     6   362 0.99 Cytochrome oxidase subunit II
SpoA                 PF01052.15    77 seq866_BIOID50629    -            137   2.9e-24   84.3   0.8   1   1   2.7e-28   3.7e-24   84.0   0.6     3    76    55   128    54   129 0.97 Surface presentation of antigens (SPOA)
TRCF                 PF03461.10   101 seq867_BIOID50629    -           1164   3.4e-29  100.6   0.0   1   1   1.1e-31   2.9e-28   97.6   0.0     1    97  1021  1117  1021  1121 0.95 TRCF domain
CarD_CdnL_TRCF       PF02559.11    98 seq867_BIOID50629    -           1164   2.6e-28   97.8   0.0   1   1   2.7e-31   7.3e-28   96.3   0.0     1    98   492   589   492   589 0.98 CarD-like/TRCF domain
DEAD                 PF00270.24   173 seq867_BIOID50629    -           1164   3.3e-24   85.1   0.1   1   1   3.3e-27   9.1e-24   83.7   0.0     1   169   618   778   618   782 0.87 DEAD/DEAH box helicase
Helicase_C           PF00271.26    78 seq867_BIOID50629    -           1164     1e-16   60.4   0.9   1   1   2.8e-18   7.7e-15   54.4   0.3     8    77   852   922   848   923 0.96 Helicase conserved C-terminal domain
ResIII               PF04851.10   184 seq867_BIOID50629    -           1164   9.8e-12   44.9   0.0   1   1   7.3e-15     2e-11   43.9   0.0     3   182   616   774   614   776 0.81 Type III restriction enzyme, res subunit
Cupin_6              PF12852.2    186 seq868_BIOID50629    -            284   1.9e-26   92.7   0.5   1   1   1.2e-29   5.6e-26   91.1   0.4     1   186     2   162     2   162 0.93 Cupin
HTH_18               PF12833.2     81 seq868_BIOID50629    -            284     5e-21   74.4   0.3   1   1   7.6e-24   3.5e-20   71.7   0.1     1    81   199   278   199   278 0.97 Helix-turn-helix domain
HTH_AraC             PF00165.18    42 seq868_BIOID50629    -            284   2.3e-15   55.7   0.0   1   2   1.1e-08   4.9e-05   22.9   0.0     7    41   192   226   188   227 0.94 Bacterial regulatory helix-turn-helix proteins, AraC family
HTH_AraC             PF00165.18    42 seq868_BIOID50629    -            284   2.3e-15   55.7   0.0   2   2   4.1e-11   1.9e-07   30.5   0.0    11    41   245   276   238   277 0.91 Bacterial regulatory helix-turn-helix proteins, AraC family
Voltage_CLC          PF00654.15   355 seq869_BIOID50629    -            473   1.4e-90  303.8  35.9   1   1   1.1e-92   1.5e-88  297.1  20.9     2   354    89   437    88   438 0.94 Voltage gated chloride channel
Peptidase_M50        PF02163.17   192 seq870_BIOID50629    -            450   2.7e-70  235.1   0.3   1   1   6.9e-74   3.1e-70  234.9   0.2     2   192    11   446    10   446 0.99 Peptidase family M50
PDZ                  PF00595.19    81 seq870_BIOID50629    -            450   8.1e-13   48.2   0.3   1   1     1e-13   4.6e-10   39.4   0.0     8    81   209   277   203   277 0.91 PDZ domain (Also known as DHR or GLGF)
PDZ_2                PF13180.1     82 seq870_BIOID50629    -            450   7.3e-11   41.6   0.0   1   1   1.1e-11   5.1e-08   32.5   0.0    19    78   227   285   211   287 0.84 PDZ domain
Exo_endo_phos        PF03372.18   251 seq871_BIOID50629    -            253   1.3e-25   90.6   0.6   1   1   1.2e-29   1.6e-25   90.3   0.5     2   251    14   244    13   244 0.77 Endonuclease/Exonuclease/phosphatase family
Pirin                PF02678.11   107 seq872_BIOID50629    -            233   2.1e-21   75.7   0.0   1   1   2.8e-25   3.8e-21   74.8   0.0     2   107     4   119     3   119 0.95 Pirin
Pyr_redox_2          PF07992.9    200 seq873_BIOID50629    -            400     2e-28   99.5   0.1   1   1   1.8e-30   2.4e-27   95.9   0.0     2   196     6   277     5   281 0.89 Pyridine nucleotide-disulphide oxidoreductase
Pyr_redox            PF00070.22    80 seq873_BIOID50629    -            400   7.5e-20   70.9   1.1   1   1   4.3e-20   5.9e-17   61.7   0.1     1    77   146   222   146   226 0.92 Pyridine nucleotide-disulphide oxidoreductase
NlpE                 PF04170.7     87 seq874_BIOID50629    -            236   1.6e-35  121.1   0.0   1   1   1.9e-39   2.6e-35  120.5   0.0     1    86    45   130    45   131 0.99 NlpE N-terminal domain
PfkB                 PF00294.19   301 seq875_BIOID50629    -            322   9.3e-67  225.1   0.3   1   1   1.7e-70   1.1e-66  224.8   0.2     3   297    12   306    10   310 0.94 pfkB family carbohydrate kinase
Phos_pyr_kin         PF08543.7    246 seq875_BIOID50629    -            322   7.6e-06   25.2   0.1   1   1   1.8e-09   1.2e-05   24.5   0.0   115   226   192   292   173   308 0.79 Phosphomethylpyrimidine kinase
TisB_toxin           PF13939.1     28 seq877_BIOID50629    -             29   4.8e-16   57.9  11.3   1   1   3.7e-20   5.1e-16   57.8   7.8     1    28     1    28     1    28 0.99 Toxin TisB, type I toxin-antitoxin system
MerR-DNA-bind        PF09278.6     65 seq878_BIOID50629    -            154     7e-15   55.0   0.1   1   1   2.6e-18   1.2e-14   54.3   0.0     2    65    55   119    54   119 0.96 MerR, DNA binding
MerR                 PF00376.18    38 seq878_BIOID50629    -            154   4.6e-14   51.5   0.3   1   1   2.5e-17   1.1e-13   50.3   0.1     1    38    13    49    13    49 0.98 MerR family regulatory protein
MerR_1               PF13411.1     69 seq878_BIOID50629    -            154   2.8e-12   46.1   0.0   1   1     1e-15   4.6e-12   45.4   0.0     2    65    13    76    12    78 0.96 MerR HTH family regulatory protein
Plug                 PF07715.10   108 seq879_BIOID50629    -            154   2.5e-08   34.0   0.1   1   1   3.1e-12   4.2e-08   33.3   0.1     2    66    75   135    74   146 0.94 TonB-dependent Receptor Plug Domain
FMN_red              PF03358.10   152 seq880_BIOID50629    -            188   2.4e-39  134.1   0.0   1   1   4.4e-43     3e-39  133.8   0.0     2   147     6   149     5   153 0.94 NADPH-dependent FMN reductase
Flavodoxin_2         PF02525.12   199 seq880_BIOID50629    -            188   7.2e-09   35.3   0.0   1   1   1.5e-12     1e-08   34.8   0.0     9   136    13   118     6   144 0.69 Flavodoxin-like fold
MFS_1                PF07690.11   354 seq882_BIOID50629    -            438   3.2e-27   95.1  51.3   1   2   2.6e-19   1.2e-15   57.0  17.3    38   258    70   296    27   301 0.69 Major Facilitator Superfamily
MFS_1                PF07690.11   354 seq882_BIOID50629    -            438   3.2e-27   95.1  51.3   2   2   7.9e-15   3.6e-11   42.3  14.7    44   172   298   431   288   438 0.84 Major Facilitator Superfamily
Sugar_tr             PF00083.19   451 seq882_BIOID50629    -            438   1.1e-26   93.2  35.4   1   1   2.1e-28   9.5e-25   86.9  24.5     6   417    27   407    23   433 0.75 Sugar (and other) transporter
MFS_2                PF13347.1    427 seq882_BIOID50629    -            438   1.1e-08   33.8   9.6   1   1   2.4e-12   1.1e-08   33.8   6.6   153   343   173   372   147   382 0.75 MFS/sugar transport protein
DHH                  PF01368.15   137 seq884_BIOID50629    -            577   2.8e-19   69.0   0.0   1   1     6e-23   4.1e-19   68.4   0.0     3   137    69   234    67   234 0.89 DHH family
DHHA1                PF02272.14    68 seq884_BIOID50629    -            577   6.7e-16   57.6   0.0   1   1   1.9e-19   1.3e-15   56.7   0.0     1    66   382   449   382   451 0.95 DHHA1 domain
Molybdopterin        PF00384.17   432 seq885_BIOID50629    -            139   9.1e-20   70.6   0.0   1   1   1.6e-23   1.1e-19   70.4   0.0     1    82    61   138    61   139 0.94 Molybdopterin oxidoreductase
Molybdop_Fe4S4       PF04879.11    55 seq885_BIOID50629    -            139   6.7e-17   60.9   0.8   1   1   1.6e-20   1.1e-16   60.2   0.6     1    54     1    53     1    54 0.95 Molybdopterin oxidoreductase Fe4S4 domain
YdjC                 PF04794.7    261 seq886_BIOID50629    -            249   6.8e-69  232.1   0.0   1   1   5.7e-73   7.7e-69  231.9   0.0     2   260     4   238     3   239 0.92 YdjC-like protein
ABC_tran             PF00005.22   118 seq887_BIOID50629    -            226   7.5e-20   71.3   0.0   1   1   2.2e-23     1e-19   70.9   0.0     1   118    48   178    48   178 0.93 ABC transporter
AAA_16               PF13191.1    166 seq887_BIOID50629    -            226     5e-07   30.1   0.1   1   1   1.6e-10   7.2e-07   29.6   0.1    19    60    31    71    23   218 0.72 AAA ATPase domain
NTP_transf_3         PF12804.2    179 seq888_BIOID50629    -            194   4.4e-42  144.1   0.1   1   1   3.6e-46   4.9e-42  143.9   0.1     1   179     9   187     9   187 0.89 MobA-like NTP transferase domain
MR_MLE               PF01188.16    67 seq889_BIOID50629    -            320   2.8e-10   40.4   0.2   1   1   5.5e-14   7.6e-10   39.0   0.1     2    67   146   213   145   213 0.86 Mandelate racemase / muconate lactonizing enzyme, C-terminal domain
2OG-FeII_Oxy_3       PF13640.1    100 seq890_BIOID50629    -            225   5.7e-13   49.1   0.1   1   1   2.2e-16     1e-12   48.3   0.1     3    99    84   175    83   176 0.91 2OG-Fe(II) oxygenase superfamily
2OG-FeII_Oxy         PF03171.15    99 seq890_BIOID50629    -            225   8.3e-06   25.9   0.0   1   1   3.1e-09   1.4e-05   25.1   0.0     6    98    83   176    79   177 0.88 2OG-Fe(II) oxygenase superfamily
2OG-FeII_Oxy_4       PF13661.1     70 seq890_BIOID50629    -            225     6e-05   22.4   0.2   1   1   2.6e-08   0.00012   21.5   0.1    14    69    83   140    71   141 0.88 2OG-Fe(II) oxygenase superfamily
BOF                  PF04076.8    103 seq891_BIOID50629    -            130   7.3e-40  134.8   0.0   1   1   6.6e-44     9e-40  134.5   0.0     4   103    30   130    25   130 0.98 Bacterial OB fold (BOF) protein
Isochorismatase      PF00857.15   174 seq892_BIOID50629    -            231   2.9e-42  144.4   0.0   1   1   2.9e-46     4e-42  143.9   0.0     1   173    19   216    19   217 0.96 Isochorismatase family
PGK                  PF00162.14   384 seq893_BIOID50629    -            387  8.1e-142  472.2   0.3   1   1  6.7e-146  9.2e-142  472.0   0.2     2   384     6   373     5   373 0.99 Phosphoglycerate kinase
Ferric_reduct        PF01794.14   125 seq894_BIOID50629    -            211   3.5e-13   49.6  11.2   1   1   2.6e-17   3.5e-13   49.6   7.8     5   124    51   161    18   162 0.90 Ferric reductase like transmembrane component
DUF2620              PF10941.3    117 seq895_BIOID50629    -            117   6.6e-52  174.3   3.4   1   1   5.4e-56   7.4e-52  174.2   2.4     1   117     2   117     2   117 0.99 Protein of unknown function DUF2620
OstA_C               PF04453.9    388 seq896_BIOID50629    -            784  4.1e-110  368.4  32.2   1   1  5.9e-114  4.1e-110  368.4  22.3     2   388   309   697   308   697 0.99 Organic solvent tolerance protein
OstA                 PF03968.9    113 seq896_BIOID50629    -            784   2.1e-28   98.4   0.0   1   1   6.9e-32   4.7e-28   97.2   0.0     1   112    53   194    53   195 0.98 OstA-like protein
Capsule_synth        PF05159.9    269 seq897_BIOID50629    -            410   8.8e-83  277.7   0.1   1   1   7.7e-87     1e-82  277.5   0.1     1   269    82   389    82   389 0.98 Capsule polysaccharide biosynthesis protein
LptC                 PF06835.8    176 seq899_BIOID50629    -            191   4.3e-53  179.1   2.1   1   1   3.6e-57   4.9e-53  179.0   1.4     2   176     9   183     8   183 0.97 Lipopolysaccharide-assembly, LptC-related
EIIBC-GUT_N          PF03612.9    183 seq900_BIOID50629    -            319   6.2e-72  240.9   1.8   1   1   1.7e-75   1.2e-71  240.0   1.3     2   183     3   171     2   171 0.95 Sorbitol phosphotransferase enzyme II N-terminus
EIIBC-GUT_C          PF07663.6     93 seq900_BIOID50629    -            319   6.4e-48  160.7   5.0   1   1   9.3e-52   6.4e-48  160.7   3.5     1    93   226   318   226   318 0.99 Sorbitol phosphotransferase enzyme II C-terminus
PDZ                  PF00595.19    81 seq901_BIOID50629    -            455   5.7e-29   99.9   6.3   1   2   7.2e-19   2.5e-15   56.3   0.0     5    80   261   345   257   346 0.94 PDZ domain (Also known as DHR or GLGF)
PDZ                  PF00595.19    81 seq901_BIOID50629    -            455   5.7e-29   99.9   6.3   2   2   5.6e-15   1.9e-11   43.8   0.8    12    80   376   443   366   444 0.87 PDZ domain (Also known as DHR or GLGF)
PDZ_2                PF13180.1     82 seq901_BIOID50629    -            455   9.5e-29   99.0   0.6   1   2   3.1e-21   1.1e-17   63.5   0.0     7    82   273   358   267   358 0.89 PDZ domain
PDZ_2                PF13180.1     82 seq901_BIOID50629    -            455   9.5e-29   99.0   0.6   2   2     1e-11   3.4e-08   33.1   0.1    13    59   389   435   375   451 0.86 PDZ domain
Trypsin_2            PF13365.1    120 seq901_BIOID50629    -            455   6.1e-20   71.2   0.3   1   1   3.1e-23     1e-19   70.5   0.2     1   120    92   228    92   228 0.80 Trypsin-like peptidase domain
Trypsin              PF00089.21   220 seq901_BIOID50629    -            455   1.1e-16   60.9   0.0   1   1   5.4e-20   1.9e-16   60.2   0.0    28   215    93   250    84   254 0.82 Trypsin
BON                  PF04972.12    64 seq903_BIOID50629    -            191   2.5e-32  110.3   8.7   1   2   2.7e-19   3.6e-15   55.3   0.8     3    62    53   113    51   115 0.96 BON domain
BON                  PF04972.12    64 seq903_BIOID50629    -            191   2.5e-32  110.3   8.7   2   2   1.8e-20   2.4e-16   59.1   0.8     1    57   129   184   129   188 0.97 BON domain
NADHdh               PF00146.16   311 seq904_BIOID50629    -            325  5.5e-124  413.1  15.7   1   1  4.7e-128  6.4e-124  412.9  10.9     2   310    14   320    13   321 0.99 NADH dehydrogenase
NTPase_I-T           PF01931.13   168 seq905_BIOID50629    -            176   2.6e-65  219.1   0.0   1   1   2.1e-69   2.9e-65  218.9   0.0     1   166    10   171    10   173 0.99 Protein of unknown function DUF84
Aldolase             PF01081.14   196 seq906_BIOID50629    -            209   3.7e-31  107.7   0.4   1   1   3.1e-35   4.3e-31  107.5   0.3     4   180     6   183     3   195 0.93 KDPG and KHG aldolase
Arginase             PF00491.16   275 seq907_BIOID50629    -            306   1.8e-83  279.9   0.5   1   1   1.5e-87   2.1e-83  279.7   0.3     1   274    33   297    33   298 0.92 Arginase family
DUF1307              PF06998.6    123 seq908_BIOID50629    -            157   7.3e-43  145.4   6.3   1   1   6.3e-47   8.7e-43  145.1   4.4     1   123    32   155    32   155 0.98 Protein of unknown function (DUF1307)
BPD_transp_1         PF00528.17   185 seq909_BIOID50629    -            306   1.1e-38  132.4  18.3   1   1   8.3e-43   1.1e-38  132.4  12.7     1   185   112   306   112   306 0.99 Binding-protein-dependent transport system inner membrane component
DUF469               PF04320.9    101 seq910_BIOID50629    -            108   1.2e-41  141.4   0.3   1   1   9.7e-46   1.3e-41  141.2   0.2     1   101     7   107     7   107 1.00 Protein with unknown function (DUF469)
Cytochrom_C_asm      PF01578.15   214 seq913_BIOID50629    -            552   1.2e-49  168.6  21.6   1   1     9e-54   1.2e-49  168.6  15.0     1   212    72   279    72   281 0.97 Cytochrome C assembly protein
TonB_dep_Rec         PF00593.19   276 seq914_BIOID50629    -            578   5.3e-31  108.4  22.0   1   1   3.9e-35   5.3e-31  108.4  15.2     1   275   342   576   342   577 0.87 TonB dependent receptor
Fimbrial             PF00419.15   145 seq916_BIOID50629    -            182   1.2e-21   77.3   9.9   1   1   1.2e-25   1.6e-21   76.9   6.8     1   145    33   182    33   182 0.85 Fimbrial protein
DUF2207              PF09972.4    511 seq917_BIOID50629    -            631   3.4e-91  306.2   0.0   1   1   3.2e-95   4.4e-91  305.8   0.0     2   508    33   573    32   575 0.97 Predicted membrane protein (DUF2207)
UvrD_C               PF13361.1    319 seq918_BIOID50629    -            704   1.2e-23   84.0   0.0   1   2   1.9e-09   6.4e-06   25.7   0.0     2    99   509   610   508   620 0.87 UvrD-like helicase C-terminal domain
UvrD_C               PF13361.1    319 seq918_BIOID50629    -            704   1.2e-23   84.0   0.0   2   2   1.5e-18   5.1e-15   55.6   0.0   241   316   617   693   609   695 0.84 UvrD-like helicase C-terminal domain
UvrD-helicase        PF00580.16   315 seq918_BIOID50629    -            704   8.7e-19   67.8   0.0   1   2   1.8e-11     6e-08   32.2   0.0     2    78   241   319   240   356 0.80 UvrD/REP helicase N-terminal domain
UvrD-helicase        PF00580.16   315 seq918_BIOID50629    -            704   8.7e-19   67.8   0.0   2   2   1.2e-11     4e-08   32.7   0.0   210   298   406   490   385   493 0.92 UvrD/REP helicase N-terminal domain
AAA_19               PF13245.1     76 seq918_BIOID50629    -            704     4e-10   39.1   1.5   1   1   1.5e-11     5e-08   32.4   0.1     7    62   252   306   246   325 0.84 Part of AAA domain
Autotransporter      PF03797.14   265 seq919_BIOID50629    -            516   2.7e-50  171.0  28.5   1   1   3.9e-54   2.7e-50  171.0  19.8     3   261   231   503   229   507 0.94 Autotransporter beta-domain
Pertactin            PF03212.9    121 seq919_BIOID50629    -            516   1.3e-11   44.1   4.9   1   1   4.6e-15   3.1e-11   42.9   3.4     7   120    45   162    40   163 0.86 Pertactin
Pili_assembly_N      PF00345.15   122 seq920_BIOID50629    -            246   8.7e-44  148.1   0.0   1   1   3.4e-47   2.4e-43  146.7   0.0     2   122    27   152    26   152 0.93 Gram-negative pili assembly chaperone, N-terminal domain
Pili_assembly_C      PF02753.12    68 seq920_BIOID50629    -            246   3.2e-19   68.4   0.1   1   1   8.8e-23     6e-19   67.5   0.1     1    66   175   242   175   244 0.96 Gram-negative pili assembly chaperone, C-terminal domain
MFS_1                PF07690.11   354 seq921_BIOID50629    -            422   5.1e-37  127.3  52.3   1   1   7.5e-41   5.1e-37  127.3  36.2     1   340    36   357    36   361 0.89 Major Facilitator Superfamily
Sugar_tr             PF00083.19   451 seq921_BIOID50629    -            422   6.7e-10   38.0  18.1   1   1   9.9e-14   6.7e-10   38.0  12.6    49   191    69   205    30   209 0.95 Sugar (and other) transporter
Molybdopterin        PF00384.17   432 seq922_BIOID50629    -            559   5.2e-89  298.8   0.1   1   1   1.2e-92     8e-89  298.2   0.1   102   431     1   331     1   332 0.96 Molybdopterin oxidoreductase
Molydop_binding      PF01568.16   109 seq922_BIOID50629    -            559   1.6e-26   92.1   0.0   1   1   4.8e-30   3.3e-26   91.1   0.0     2   109   420   526   419   526 0.96 Molydopterin dinucleotide binding domain
YhfT                 PF10797.4    420 seq923_BIOID50629    -            434  3.7e-181  602.4  32.8   1   1  3.1e-185  4.2e-181  602.2  22.7     1   420     5   431     5   431 0.99 Protein of unknown function
DUF2222              PF09984.4    146 seq925_BIOID50629    -            918   9.6e-58  193.6   0.2   1   1   7.9e-61   1.8e-57  192.7   0.1     1   146    31   178    31   178 0.98 Uncharacterized signal transduction histidine kinase domain (DUF2222)
HATPase_c            PF02518.21   111 seq925_BIOID50629    -            918     8e-33  112.3   0.2   1   1   6.4e-36   1.5e-32  111.5   0.2     1   110   404   518   404   519 0.97 Histidine kinase-, DNA gyrase B-, and HSP90-like ATPase
Response_reg         PF00072.19   112 seq925_BIOID50629    -            918   2.8e-28   98.0   0.5   1   1   1.3e-31   2.8e-28   98.0   0.3     1   110   670   780   670   782 0.97 Response regulator receiver domain
HisKA                PF00512.20    68 seq925_BIOID50629    -            918   5.5e-22   77.4   2.7   1   1   3.9e-25     9e-22   76.7   0.1     2    68   293   357   292   357 0.98 His Kinase A (phospho-acceptor) domain
Hpt                  PF01627.18    90 seq925_BIOID50629    -            918   5.6e-14   51.7   3.8   1   1   2.7e-17   6.1e-14   51.6   0.1     1    88   828   910   828   912 0.93 Hpt domain
HAMP                 PF00672.20    70 seq925_BIOID50629    -            918   7.7e-13   48.3   0.5   1   1   3.4e-16   7.7e-13   48.3   0.3     2    68   181   247   180   249 0.96 HAMP domain
FliP                 PF00813.15   194 seq929_BIOID50629    -            245   4.6e-81  271.0  10.9   1   1   4.8e-85   6.5e-81  270.5   7.5     2   193    48   239    47   240 0.99 FliP family
Sulfate_transp       PF00916.15   280 seq930_BIOID50629    -            559   3.6e-71  239.2  10.3   1   1   7.9e-75   3.6e-71  239.2   7.1     1   279   119   409   119   410 0.96 Sulfate transporter family
Sulfate_tra_GLY      PF13792.1     84 seq930_BIOID50629    -            559   1.5e-24   85.3   5.5   1   1   3.3e-28   1.5e-24   85.3   3.8     6    82    20    95    12    97 0.96 Sulfate transporter N-terminal domain with GLY motif
STAS                 PF01740.16   117 seq930_BIOID50629    -            559   5.5e-12   45.0   0.0   1   1   2.1e-15   9.4e-12   44.2   0.0     4   116   453   554   451   555 0.95 STAS domain
PLDc_2               PF13091.1    126 seq931_BIOID50629    -            413   6.2e-35  119.5   0.0   1   2   3.9e-15   2.6e-11   43.2   0.0     3   112    26   154    24   165 0.78 PLD-like domain
PLDc_2               PF13091.1    126 seq931_BIOID50629    -            413   6.2e-35  119.5   0.0   2   2   9.1e-25   6.2e-21   74.3   0.0     2   120   213   334   212   339 0.87 PLD-like domain
PLDc                 PF00614.17    28 seq931_BIOID50629    -            413   2.3e-11   42.9   0.2   1   1   7.6e-12   5.2e-08   32.3   0.0     3    24   110   131   108   135 0.91 Phospholipase D Active site motif
EPSP_synthase        PF00275.15   419 seq932_BIOID50629    -            427    1e-163  544.5   0.0   1   1  8.2e-168  1.1e-163  544.4   0.0     2   419     7   420     6   420 0.97 EPSP synthase (3-phosphoshikimate 1-carboxyvinyltransferase)
MobB                 PF03205.9    140 seq934_BIOID50629    -            175   1.7e-36  124.8   0.0   1   1   1.5e-40     2e-36  124.6   0.0     1   120     8   129     8   157 0.93 Molybdopterin guanine dinucleotide synthesis protein B
DUF1974              PF09317.6    284 seq935_BIOID50629    -            814  1.3e-116  388.8   0.0   1   1  4.9e-120  1.7e-116  388.5   0.0     1   284   514   792   514   792 1.00 Domain of unknown function (DUF1974)
Acyl-CoA_dh_N        PF02771.11   113 seq935_BIOID50629    -            814     2e-15   57.2   0.0   1   1   1.5e-18   5.1e-15   55.9   0.0    28   112   147   232   121   233 0.85 Acyl-CoA dehydrogenase, N-terminal domain
Acyl-CoA_dh_1        PF00441.19   150 seq935_BIOID50629    -            814   1.1e-13   51.4   0.9   1   1   6.9e-17   2.4e-13   50.3   0.6     1   142   360   504   360   508 0.93 Acyl-CoA dehydrogenase, C-terminal domain
Acyl-CoA_dh_M        PF02770.14    52 seq935_BIOID50629    -            814   9.3e-07   28.1   0.0   1   1   5.1e-10   1.7e-06   27.2   0.0     1    51   237   295   237   297 0.96 Acyl-CoA dehydrogenase, middle domain
tRNA-synt_1c         PF00749.16   314 seq937_BIOID50629    -            554  1.6e-124  414.5   0.0   1   1  2.9e-128    2e-124  414.2   0.0     2   313    28   337    27   338 0.99 tRNA synthetases class I (E and Q), catalytic domain
tRNA-synt_1c_C       PF03950.13   174 seq937_BIOID50629    -            554   1.1e-63  213.8   0.0   1   1   3.5e-67   2.4e-63  212.8   0.0     1   174   340   528   340   528 0.97 tRNA synthetases class I (E and Q), anti-codon binding domain
Abhydrolase_3        PF07859.8    211 seq938_BIOID50629    -            319   1.2e-52  178.4   0.0   1   1   2.4e-56   1.6e-52  178.0   0.0     1   210    87   295    87   296 0.90 alpha/beta hydrolase fold
DUF2424              PF10340.4    374 seq938_BIOID50629    -            319   1.4e-07   30.4   0.0   1   1   2.8e-11   1.9e-07   29.9   0.0   119   276    79   235    61   247 0.81 Protein of unknown function (DUF2424)
HTH_5                PF01022.15    47 seq939_BIOID50629    -             99   1.2e-14   53.5   0.1   1   1   7.3e-18     2e-14   52.8   0.1     1    47    23    70    23    70 0.97 Bacterial regulatory protein, arsR family
HTH_20               PF12840.2     61 seq939_BIOID50629    -             99   2.4e-11   43.1   0.4   1   1   1.3e-14   3.5e-11   42.6   0.3     2    58    16    72    15    75 0.96 Helix-turn-helix domain
MarR_2               PF12802.2     62 seq939_BIOID50629    -             99     2e-09   36.8   0.1   1   1   1.2e-12   3.3e-09   36.1   0.1     5    60    24    75    19    77 0.89 MarR family
HTH_24               PF13412.1     48 seq939_BIOID50629    -             99     2e-08   33.3   0.0   1   1   1.9e-11   5.1e-08   32.0   0.0     5    47    26    68    24    69 0.96 Winged helix-turn-helix DNA-binding
MarR                 PF01047.17    59 seq939_BIOID50629    -             99   6.7e-06   25.6   0.0   1   1   4.6e-09   1.3e-05   24.7   0.0     5    53    26    74    23    75 0.95 MarR family
Amidohydro_4         PF13147.1    304 seq940_BIOID50629    -            378   1.3e-29  103.9   4.9   1   1   5.9e-33     2e-29  103.3   3.4     1   304    41   356    41   356 0.85 Amidohydrolase
Amidohydro_3         PF07969.6    404 seq940_BIOID50629    -            378   1.4e-11   44.1   1.0   1   1   1.6e-14   5.4e-11   42.2   0.1   283   404   242   357   198   357 0.75 Amidohydrolase family
Amidohydro_1         PF01979.15   333 seq940_BIOID50629    -            378   2.8e-09   36.9   0.7   1   1   1.9e-10   6.6e-07   29.1   0.0   227   331   244   357   226   358 0.57 Amidohydrolase family
Amidohydro_5         PF13594.1     68 seq940_BIOID50629    -            378   3.9e-07   29.6   0.1   1   1   4.3e-10   1.5e-06   27.8   0.0     3    68    21    92    20    92 0.72 Amidohydrolase
GGDEF                PF00990.16   161 seq941_BIOID50629    -            296   1.6e-44  151.2   0.0   1   1   3.8e-48   2.6e-44  150.5   0.0     2   161   130   283   129   283 0.96 GGDEF domain
MCPsignal_assoc      PF13682.1     70 seq941_BIOID50629    -            296   6.3e-09   35.7   0.2   1   1   2.2e-12   1.5e-08   34.5   0.1     1    68    19    90    19    92 0.87 MCP-signal associated domain
SopA                 PF13981.1    135 seq942_BIOID50629    -            363   1.9e-32  112.0   7.0   1   1   6.9e-36   3.2e-32  111.2   4.9     3   135   130   263   128   263 0.97 SopA-like central domain
Pentapeptide_4       PF13599.1     78 seq942_BIOID50629    -            363     1e-13   50.7   6.6   1   1   2.2e-17     1e-13   50.7   4.6     6    78    11    86     6    89 0.91 Pentapeptide repeats (9 copies)
Pentapeptide_3       PF13576.1     48 seq942_BIOID50629    -            363   7.4e-08   32.0   9.4   1   1     1e-10   4.6e-07   29.5   0.9     1    39    23    59    23    61 0.96 Pentapeptide repeats (9 copies)
OstA                 PF03968.9    113 seq943_BIOID50629    -            185   8.9e-33  112.5   2.3   1   1   8.8e-37   1.2e-32  112.0   1.6     1   113    37   149    37   149 0.98 OstA-like protein
Ferritin             PF00210.19   142 seq944_BIOID50629    -            167   2.7e-18   66.0   0.1   1   1   2.3e-22   3.1e-18   65.7   0.1     2   136    31   166    30   167 0.94 Ferritin-like domain
zf-dskA_traR         PF01258.12    36 seq946_BIOID50629    -             88   4.3e-12   45.4   5.9   1   1   4.4e-16     6e-12   44.9   4.1     5    34    38    67    31    69 0.89 Prokaryotic dksA/traR C4-type zinc finger
DAHP_synth_1         PF00793.15   272 seq947_BIOID50629    -            379  2.6e-102  341.0   0.0   1   1  2.3e-106  3.2e-102  340.7   0.0     8   271    64   363    43   364 0.96 DAHP synthetase I family
Ribonuc_L-PSP        PF01042.16   121 seq948_BIOID50629    -            128   7.3e-33  112.7   0.0   1   1   6.5e-37   8.9e-33  112.5   0.0     4   120    13   125    10   126 0.97 Endoribonuclease L-PSP
MFS_1                PF07690.11   354 seq949_BIOID50629    -            394   1.1e-36  126.1  55.2   1   2   1.5e-29     1e-25   90.1  17.3     2   188    17   198    16   220 0.86 Major Facilitator Superfamily
MFS_1                PF07690.11   354 seq949_BIOID50629    -            394   1.1e-36  126.1  55.2   2   2     1e-14   7.2e-11   41.3  16.1     3   175   218   387   216   394 0.89 Major Facilitator Superfamily
Sugar_tr             PF00083.19   451 seq949_BIOID50629    -            394   3.2e-12   45.6  16.5   1   1   4.7e-16   3.2e-12   45.6  11.4    43   188    39   181    11   184 0.83 Sugar (and other) transporter
Aldo_ket_red         PF00248.16   283 seq950_BIOID50629    -            326   4.7e-68  228.9   0.0   1   1   3.9e-72   5.3e-68  228.7   0.0     1   281    15   320    15   322 0.95 Aldo/keto reductase family
Glyco_hydro_25       PF01183.15   181 seq952_BIOID50629    -            275   4.2e-50  169.9   0.2   1   1   4.2e-54   5.7e-50  169.5   0.1     1   181    73   248    73   248 0.96 Glycosyl hydrolases family 25
FGGY_C               PF02782.11   197 seq953_BIOID50629    -            566   9.2e-35  119.9   0.5   1   1   2.2e-38   1.5e-34  119.2   0.3     4   197   292   501   289   501 0.88 FGGY family of carbohydrate kinases, C-terminal domain
Aldedh               PF00171.17   462 seq955_BIOID50629    -            470  2.7e-141  470.9   1.6   1   1  2.3e-145  3.2e-141  470.7   1.1    10   462    18   465    11   465 0.97 Aldehyde dehydrogenase family
QRPTase_C            PF01729.14   169 seq956_BIOID50629    -            311   3.7e-65  218.4   0.1   1   1     7e-69   4.8e-65  218.0   0.1     1   169   145   309   145   309 0.99 Quinolinate phosphoribosyl transferase, C-terminal domain
QRPTase_N            PF02749.11    88 seq956_BIOID50629    -            311   2.1e-27   94.6   0.1   1   1   1.1e-30   7.8e-27   92.8   0.0     4    88    57   143    55   143 0.98 Quinolinate phosphoribosyl transferase, N-terminal domain
Elong-fact-P_C       PF09285.6     56 seq957_BIOID50629    -            188   5.3e-27   92.8   1.0   1   1   2.4e-30   1.1e-26   91.8   0.2     1    56   131   186   131   186 0.99 Elongation factor P, C-terminal
EFP                  PF01132.15    55 seq957_BIOID50629    -            188   3.2e-24   84.2   0.1   1   1   1.2e-27   5.5e-24   83.4   0.0     3    55    71   123    69   123 0.97 Elongation factor P (EF-P) OB domain
EFP_N                PF08207.7     58 seq957_BIOID50629    -            188   5.8e-24   83.6   0.0   1   1   4.5e-27     2e-23   81.8   0.0     3    57     7    61     5    62 0.97 Elongation factor P (EF-P) KOW-like domain
TctC                 PF03401.9    274 seq958_BIOID50629    -            324   1.5e-61  207.6   0.0   1   1   1.3e-65   1.8e-61  207.3   0.0     1   273    52   321    52   322 0.98 Tripartite tricarboxylate transporter family receptor
DUF328               PF03883.9    237 seq959_BIOID50629    -            258  5.2e-100  333.4   0.0   1   1  4.3e-104  5.9e-100  333.3   0.0     1   237     1   245     1   245 0.99 Protein of unknown function (DUF328)
Glyco_hydro_32N      PF00251.15   308 seq960_BIOID50629    -            480   2.9e-99  332.2   0.9   1   1  5.3e-103   3.6e-99  331.8   0.6     1   308    32   333    32   333 0.95 Glycosyl hydrolases family 32 N-terminal domain
Glyco_hydro_32C      PF08244.7     86 seq960_BIOID50629    -            480   4.1e-09   36.5   0.0   1   1   1.1e-12   7.2e-09   35.7   0.0    23    86   387   443   371   443 0.87 Glycosyl hydrolases family 32 C terminal
YbgT_YccB            PF08173.6     28 seq961_BIOID50629    -             30   3.4e-12   45.8   4.6   1   1   2.6e-16   3.5e-12   45.7   3.2     1    27     1    27     1    28 0.97 Membrane bound YbgT-like protein
Xan_ur_permease      PF00860.15   389 seq963_BIOID50629    -            449   1.7e-88  296.6  48.3   1   1   1.6e-92   2.1e-88  296.3  33.5     1   388    26   409    26   410 0.99 Permease family
CoA_binding_2        PF13380.1    115 seq964_BIOID50629    -            155   1.5e-37  128.2   0.1   1   1   2.7e-41   1.9e-37  127.8   0.0     2   114    33   148    32   149 0.97 CoA binding domain
CoA_binding          PF02629.14    96 seq964_BIOID50629    -            155   6.4e-06   26.4   0.0   1   1   1.7e-09   1.2e-05   25.6   0.0     2    91    30   117    29   120 0.91 CoA binding domain
HTH_1                PF00126.22    60 seq965_BIOID50629    -            279   2.8e-21   74.8   1.5   1   1   7.6e-25   5.2e-21   74.0   1.0     2    60     4    62     3    62 0.96 Bacterial regulatory helix-turn-helix protein, lysR family
LysR_substrate       PF03466.15   209 seq965_BIOID50629    -            279   2.3e-15   56.1   0.0   1   1   1.1e-18   7.7e-15   54.4   0.0     5   201    88   270    84   272 0.90 LysR substrate binding domain
FGGY_N               PF00370.16   245 seq966_BIOID50629    -            489   3.9e-30  104.8   0.0   1   1   8.3e-34   5.7e-30  104.3   0.0     3   242     7   241     5   244 0.86 FGGY family of carbohydrate kinases, N-terminal domain
FGGY_C               PF02782.11   197 seq966_BIOID50629    -            489   6.5e-26   91.0   0.0   1   1   1.7e-29   1.2e-25   90.2   0.0     1   195   253   439   253   441 0.89 FGGY family of carbohydrate kinases, C-terminal domain
ADH_N                PF08240.7    109 seq967_BIOID50629    -            340   3.8e-34  116.5   1.6   1   1     2e-37   6.8e-34  115.8   1.1     2   108    28   133    27   134 0.97 Alcohol dehydrogenase GroES-like domain
ADH_zinc_N           PF00107.21   130 seq967_BIOID50629    -            340   3.9e-24   84.5   0.1   1   1   1.9e-27   6.6e-24   83.7   0.0     1   129   173   300   173   301 0.98 Zinc-binding dehydrogenase
AlaDh_PNT_C          PF01262.16   168 seq967_BIOID50629    -            340     1e-06   28.3   0.3   1   1   6.7e-10   2.3e-06   27.1   0.2    21    60   164   203   154   217 0.91 Alanine dehydrogenase/PNT, C-terminal domain
Wzz                  PF02706.10   152 seq968_BIOID50629    -            377   4.3e-25   88.1   0.9   1   1   3.2e-29   4.3e-25   88.1   0.6     1   150    25   173    25   175 0.92 Chain length determinant protein
YodA                 PF09223.6    182 seq969_BIOID50629    -            223   2.2e-86  288.0   5.3   1   1   1.9e-90   2.6e-86  287.8   3.7     2   182    43   223    42   223 0.99 YodA lipocalin-like domain
Rhodanese            PF00581.15   113 seq970_BIOID50629    -            174   1.5e-11   44.5   0.0   1   1   3.2e-15   2.2e-11   43.9   0.0     2   112     8    98     7    99 0.80 Rhodanese-like domain
DUF2892              PF11127.3     66 seq970_BIOID50629    -            174   3.7e-11   42.5   3.5   1   1   8.3e-15   5.7e-11   41.9   2.4    10    60   115   170   112   174 0.88 Protein of unknown function (DUF2892)
Fimbrial             PF00419.15   145 seq971_BIOID50629    -            175   2.9e-11   43.6   0.0   1   1   2.6e-15   3.5e-11   43.4   0.0     2   122    33   157    32   169 0.82 Fimbrial protein
AMP-binding          PF00501.23   418 seq972_BIOID50629    -            451   5.1e-62  209.4   0.0   1   1   6.7e-65   9.1e-61  205.3   0.0     2   417    30   381    29   382 0.93 AMP-binding enzyme
HemX                 PF04375.9    372 seq973_BIOID50629    -            401  4.4e-152  505.8  33.2   1   1  4.1e-156  5.5e-152  505.5  23.0     1   370     8   370     8   375 0.98 HemX
Inositol_P           PF00459.20   271 seq974_BIOID50629    -            267   2.5e-77  259.7   0.0   1   1   2.1e-81   2.8e-77  259.5   0.0     3   268     2   260     1   263 0.97 Inositol monophosphatase family
His_Phos_2           PF00328.17   347 seq975_BIOID50629    -            442   1.5e-41  142.8   0.0   1   1   1.3e-45   1.7e-41  142.5   0.0     1   345    39   383    39   387 0.85 Histidine phosphatase superfamily (branch 2)
HTH_18               PF12833.2     81 seq979_BIOID50629    -            303   1.4e-17   63.4   0.0   1   1   8.9e-21     3e-17   62.3   0.0     1    81   202   281   202   281 0.97 Helix-turn-helix domain
AraC_binding         PF02311.14   136 seq979_BIOID50629    -            303   1.2e-11   44.3   0.0   1   1   5.5e-15   1.9e-11   43.6   0.0     8   135    27   157    23   158 0.89 AraC-like ligand binding domain
Cupin_2              PF07883.6     71 seq979_BIOID50629    -            303   1.9e-10   40.0   0.0   1   1   9.3e-14   3.2e-10   39.2   0.0     6    65    30    89    26    94 0.93 Cupin domain
DUF2502              PF10697.4     82 seq981_BIOID50629    -            108   1.8e-22   79.1  25.5   1   1   1.7e-26   2.3e-22   78.7  17.7     1    82    23   106    23   106 0.97 Protein of unknown function (DUF2502)
DoxX                 PF07681.7     85 seq982_BIOID50629    -            140   7.5e-17   61.4  14.4   1   1   1.9e-20   1.3e-16   60.6  10.0     1    85    16    98    16    98 0.98 DoxX
SURF4                PF02077.10   267 seq982_BIOID50629    -            140   4.3e-08   32.7   5.8   1   1   2.6e-11   1.8e-07   30.7   4.0   154   262    15   139     8   140 0.74 SURF4 family
Peripla_BP_4         PF13407.1    258 seq983_BIOID50629    -            330   1.4e-62  211.2  13.0   1   1   2.4e-66   1.6e-62  211.0   9.0    13   258    40   286    28   286 0.95 Periplasmic binding protein domain
Peripla_BP_1         PF00532.16   279 seq983_BIOID50629    -            330   2.7e-13   49.6   1.7   1   1   9.7e-17   6.6e-13   48.3   1.2    23   214    47   244    26   278 0.78 Periplasmic binding proteins and sugar binding domain of LacI family
PTSIIA_gutA          PF03829.8    117 seq984_BIOID50629    -            123   7.6e-45  151.2   0.0   1   1   6.7e-49   9.1e-45  150.9   0.0     1   116     1   116     1   118 0.98 PTS system glucitol/sorbitol-specific IIA component
CCG                  PF02754.11    85 seq985_BIOID50629    -            239     2e-30  104.5   0.2   1   2   2.2e-17   3.1e-13   49.4   0.0     1    84     3    84     3    85 0.95 Cysteine-rich domain
CCG                  PF02754.11    85 seq985_BIOID50629    -            239     2e-30  104.5   0.2   2   2   1.3e-18   1.7e-14   53.4   0.0     2    84   133   216   132   217 0.92 Cysteine-rich domain
Bac_surface_Ag       PF01103.18   323 seq987_BIOID50629    -            810  1.7e-100  336.4  16.0   1   1  1.1e-103  3.7e-100  335.4  11.1     1   323   448   810   448   810 0.96 Surface antigen
Surf_Ag_VNR          PF07244.10    78 seq987_BIOID50629    -            810   3.1e-65  216.4  10.4   1   5   6.3e-10   2.2e-06   27.8   0.0     1    78    24    91    24    91 0.87 Surface antigen variable number repeat
Surf_Ag_VNR          PF07244.10    78 seq987_BIOID50629    -            810   3.1e-65  216.4  10.4   2   5   5.9e-15     2e-11   44.0   0.0     1    78    92   172    92   172 0.93 Surface antigen variable number repeat
Surf_Ag_VNR          PF07244.10    78 seq987_BIOID50629    -            810   3.1e-65  216.4  10.4   3   5   3.5e-17   1.2e-13   51.1   0.1     2    78   176   263   175   263 0.86 Surface antigen variable number repeat
Surf_Ag_VNR          PF07244.10    78 seq987_BIOID50629    -            810   3.1e-65  216.4  10.4   4   5   5.8e-14     2e-10   40.8   0.0     1    78   266   344   266   344 0.92 Surface antigen variable number repeat
Surf_Ag_VNR          PF07244.10    78 seq987_BIOID50629    -            810   3.1e-65  216.4  10.4   5   5     1e-18   3.5e-15   56.0   0.1     1    78   347   421   347   421 0.91 Surface antigen variable number repeat
Usher                PF00577.15   552 seq988_BIOID50629    -            866  3.4e-161  537.5  27.9   1   1  9.1e-165  4.2e-161  537.3  19.4     1   552   200   772   200   772 0.96 Type VII secretion system (T7SS), usher protein
PapC_N               PF13954.1    146 seq988_BIOID50629    -            866   1.1e-34  118.9   2.4   1   1   2.7e-38   1.2e-34  118.8   0.6     2   145    35   186    34   187 0.92 PapC N-terminal domain
PapC_C               PF13953.1     68 seq988_BIOID50629    -            866   3.4e-17   61.7   0.1   1   1   2.3e-20     1e-16   60.1   0.1     1    65   782   847   782   850 0.91 PapC C-terminal domain
BPD_transp_1         PF00528.17   185 seq991_BIOID50629    -            302   6.3e-26   90.9   9.9   1   1   9.3e-30   6.3e-26   90.9   6.8     1   182   119   300   115   302 0.98 Binding-protein-dependent transport system inner membrane component
OppC_N               PF12911.2     56 seq991_BIOID50629    -            302   1.7e-19   68.7   0.4   1   1   2.5e-23   1.7e-19   68.7   0.2     1    55    22    76    22    77 0.94 N-terminal TM domain of oligopeptide transport permease C
Abhydrolase_6        PF12697.2    228 seq992_BIOID50629    -            266   1.2e-35  123.3   4.3   1   1   3.1e-39   1.4e-35  123.1   3.0     1   227    16   249    16   250 0.79 Alpha/beta hydrolase family
Abhydrolase_1        PF00561.15   230 seq992_BIOID50629    -            266   5.1e-17   62.0   0.3   1   1   1.1e-18   4.8e-15   55.6   0.2     1   228    40   251    40   253 0.79 alpha/beta hydrolase fold
Abhydrolase_5        PF12695.2    142 seq992_BIOID50629    -            266   2.7e-16   59.5   1.5   1   1   2.8e-19   1.3e-15   57.3   1.0     1   141    15   237    15   238 0.74 Alpha/beta hydrolase family
NAD_binding_2        PF03446.10   162 seq993_BIOID50629    -            298   1.1e-45  155.2   1.8   1   1   4.5e-49   1.5e-45  154.8   1.3     1   160     1   162     1   164 0.98 NAD binding domain of 6-phosphogluconate dehydrogenase
F420_oxidored        PF03807.12    96 seq993_BIOID50629    -            298   8.3e-09   35.6   0.0   1   1   6.1e-12   2.1e-08   34.3   0.0     2    74     4    70     3    96 0.81 NADP oxidoreductase coenzyme F420-dependent
Fer4                 PF00037.22    24 seq994_BIOID50629    -            180   1.5e-14   52.7  16.5   1   2   4.5e-08   5.6e-05   22.4   6.2     5    24    57    76    56    76 0.95 4Fe-4S binding domain
Fer4                 PF00037.22    24 seq994_BIOID50629    -            180   1.5e-14   52.7  16.5   2   2   4.4e-12   5.5e-09   35.1   0.6     2    24    93   115    92   115 0.93 4Fe-4S binding domain
Fer4_7               PF12838.2     52 seq994_BIOID50629    -            180   1.4e-12   47.6   8.3   1   1   1.9e-15   2.3e-12   46.9   5.8     1    52    59   113    59   123 0.93 4Fe-4S dicluster domain
Fer4_10              PF13237.1     52 seq994_BIOID50629    -            180   7.3e-08   31.9  10.5   1   1   1.4e-10   1.8e-07   30.7   7.3     6    52    57   110    55   110 0.97 4Fe-4S dicluster domain
Fer4_4               PF12800.2     17 seq994_BIOID50629    -            180   2.2e-05   24.3  13.5   1   2   4.9e-05     0.061   13.5   3.6     2    16    58    72    57    79 0.92 4Fe-4S binding domain
Fer4_4               PF12800.2     17 seq994_BIOID50629    -            180   2.2e-05   24.3  13.5   2   2     1e-05     0.013   15.6   0.8     2    16    97   111    96   121 0.92 4Fe-4S binding domain
HTH_5                PF01022.15    47 seq995_BIOID50629    -            117   2.6e-18   65.2   1.9   1   1   6.1e-22   4.2e-18   64.6   1.3     1    45    15    60    15    62 0.98 Bacterial regulatory protein, arsR family
HTH_20               PF12840.2     61 seq995_BIOID50629    -            117   4.7e-11   42.2   0.3   1   1   9.9e-15   6.8e-11   41.7   0.2     2    61     8    67     7    67 0.97 Helix-turn-helix domain
FKBP_C               PF00254.23    94 seq996_BIOID50629    -            206   3.7e-27   94.0   0.0   1   1   9.7e-31   6.6e-27   93.2   0.0     5    94   117   203   114   203 0.96 FKBP-type peptidyl-prolyl cis-trans isomerase
FKBP_N               PF01346.13   124 seq996_BIOID50629    -            206   2.2e-23   82.5   0.0   1   1   3.9e-27   2.6e-23   82.2   0.0    17   124     5   108     1   108 0.96 Domain amino terminal to FKBP-type peptidyl-prolyl isomerase
YbaJ                 PF10757.4    122 seq997_BIOID50629    -            124   4.7e-71  236.4   1.2   1   1   3.8e-75   5.2e-71  236.3   0.9     1   121     1   121     1   122 0.99 Biofilm formation regulator YbaJ
PhnA                 PF03831.9     56 seq998_BIOID50629    -            137   3.1e-29  100.0   6.8   1   1   5.8e-33     4e-29   99.6   4.7     1    56    69   123    69   123 0.98 PhnA protein
PhnA_Zn_Ribbon       PF08274.7     30 seq998_BIOID50629    -            137     1e-15   57.1   7.4   1   1   2.4e-19   1.7e-15   56.3   5.1     1    30    28    57    28    57 0.97 PhnA Zinc-Ribbon
AMNp_N               PF10423.4    160 seq999_BIOID50629    -            519   9.4e-51  171.4   0.1   1   1     2e-54   1.4e-50  170.9   0.1     2   158    47   205    46   207 0.96 Bacterial AMP nucleoside phosphorylase N-terminus
PNP_UDP_1            PF01048.15   234 seq999_BIOID50629    -            519   5.3e-20   71.2   0.0   1   1   1.2e-23   8.5e-20   70.6   0.0    33   200   297   464   264   487 0.83 Phosphorylase superfamily
Fe-S_biosyn          PF01521.15    91 seq1000_BIOID50629   -            118   4.8e-29   99.8   0.0   1   1   4.1e-33   5.6e-29   99.6   0.0     1    91    13   104    13   104 0.99 Iron-sulphur cluster biosynthesis
ABC_tran             PF00005.22   118 seq1001_BIOID50629   -            241   1.2e-22   80.4   0.0   1   1   1.2e-25   5.3e-22   78.2   0.0     1   118    43   166    43   166 0.92 ABC transporter
BCA_ABC_TP_C         PF12399.3     23 seq1001_BIOID50629   -            241   8.9e-08   31.5   0.0   1   1   3.9e-11   1.8e-07   30.5   0.0     2    23   215   236   214   236 0.97 Branched-chain amino acid ATP-binding cassette transporter
Bac_export_3         PF01313.14    76 seq1002_BIOID50629   -             89   2.3e-30  103.9   9.5   1   1   1.9e-34   2.6e-30  103.8   6.6     2    75     5    78     4    79 0.97 Bacterial export proteins, family 3
DUF1471              PF07338.8     56 seq1003_BIOID50629   -             86   1.6e-18   65.9   2.7   1   1     2e-22   2.7e-18   65.2   1.9     1    56    33    86    33    86 0.99 Protein of unknown function (DUF1471)
PulS_OutS            PF09691.5    109 seq1004_BIOID50629   -            128   3.2e-08   33.4   0.0   1   1   2.9e-12   3.9e-08   33.1   0.0    21   102    39   119    27   126 0.89 Bacterial chaperone lipoprotein (PulS_OutS)
Molybdopterin        PF00384.17   432 seq1006_BIOID50629   -           1247  1.3e-196  653.3   0.0   1   1  2.4e-200  1.6e-196  653.0   0.0     1   432   108   833   108   833 1.00 Molybdopterin oxidoreductase
Molydop_binding      PF01568.16   109 seq1006_BIOID50629   -           1247   3.3e-23   81.4   0.0   1   1   3.6e-26   2.5e-22   78.6   0.0     1   105  1087  1202  1087  1206 0.95 Molydopterin dinucleotide binding domain
SIS                  PF01380.17   131 seq1007_BIOID50629   -            298   5.3e-09   35.6   0.0   1   1   7.7e-13   5.3e-09   35.6   0.0    50   128   128   208   113   211 0.95 SIS domain
SIS_2                PF13580.1    138 seq1007_BIOID50629   -            298   3.5e-07   29.8   1.6   1   1   1.4e-10   9.7e-07   28.4   0.2    20   136    47   164    40   166 0.83 SIS domain
F_bP_aldolase        PF01116.15   287 seq1010_BIOID50629   -            359   1.2e-97  326.3   0.0   1   1    1e-101   1.4e-97  326.1   0.0     2   284    15   356    14   359 0.95 Fructose-bisphosphate aldolase class-II
EIIC-GAT             PF03611.9    415 seq1011_BIOID50629   -            484  1.2e-130  435.9  44.4   1   1  8.5e-135  1.2e-130  435.9  30.8     1   395    31   426    31   445 0.97 PTS system sugar-specific permease component
HTH_AraC             PF00165.18    42 seq1012_BIOID50629   -            253   3.7e-18   64.6   0.7   1   2   5.9e-11     4e-07   29.5   0.0     1    42   155   195   155   195 0.97 Bacterial regulatory helix-turn-helix proteins, AraC family
HTH_AraC             PF00165.18    42 seq1012_BIOID50629   -            253   3.7e-18   64.6   0.7   2   2   3.3e-12   2.2e-08   33.5   0.1     8    39   210   242   207   245 0.91 Bacterial regulatory helix-turn-helix proteins, AraC family
HTH_18               PF12833.2     81 seq1012_BIOID50629   -            253   1.6e-13   50.4   0.0   1   1   3.9e-17   2.7e-13   49.7   0.0     2    80   169   245   168   246 0.95 Helix-turn-helix domain
Entericidin          PF08085.6     21 seq1013_BIOID50629   -             41   5.3e-09   35.3   0.0   1   1   4.6e-13   6.3e-09   35.1   0.0     1    21    20    40    20    40 0.99 Entericidin EcnA/B family
Pili_assembly_N      PF00345.15   122 seq1014_BIOID50629   -            241   2.3e-40  137.0   0.1   1   1   5.7e-44   3.9e-40  136.3   0.0     1   121    37   156    37   157 0.91 Gram-negative pili assembly chaperone, N-terminal domain
Pili_assembly_C      PF02753.12    68 seq1014_BIOID50629   -            241     9e-17   60.5   0.3   1   1   8.1e-20   5.6e-16   58.0   0.1     1    65   176   234   176   237 0.95 Gram-negative pili assembly chaperone, C-terminal domain
Bac_export_1         PF01311.15   249 seq1015_BIOID50629   -            261   2.3e-76  256.2  29.0   1   1   1.9e-80   2.6e-76  256.1  20.1     2   248     8   251     7   252 0.99 Bacterial export proteins, family 1
ArsB                 PF02040.10   423 seq1016_BIOID50629   -            436  1.9e-230  765.0  39.1   1   1  3.1e-234  2.1e-230  764.8  27.1     1   423    10   432    10   432 1.00 Arsenical pump membrane protein
CitMHS               PF03600.11   349 seq1016_BIOID50629   -            436   2.3e-15   55.9  35.6   1   1   4.8e-19   3.3e-15   55.4  24.7     3   343    14   370    12   376 0.82 Citrate transporter
SBP_bac_3            PF00497.15   225 seq1017_BIOID50629   -            248   3.1e-71  239.1   2.2   1   1   2.6e-75   3.5e-71  238.9   1.5     1   224    27   244    27   245 0.97 Bacterial extracellular solute-binding proteins, family 3
HHA                  PF05321.6     57 seq1019_BIOID50629   -             72   1.2e-30  105.3   0.3   1   1     1e-34   1.4e-30  105.0   0.2     1    57    13    69    13    69 0.99 Haemolysin expression modulating protein
Trypsin              PF00089.21   220 seq1020_BIOID50629   -            355   6.1e-17   61.8   0.0   1   1   3.8e-20   1.3e-16   60.7   0.0    23   214    72   239    50   245 0.79 Trypsin
Trypsin_2            PF13365.1    120 seq1020_BIOID50629   -            355   9.6e-17   60.9   0.5   1   1   4.5e-20   1.5e-16   60.3   0.4     1   120    80   215    80   215 0.82 Trypsin-like peptidase domain
PDZ_2                PF13180.1     82 seq1020_BIOID50629   -            355   8.9e-14   51.0   0.5   1   1     1e-16   3.5e-13   49.1   0.1     3    82   259   348   257   348 0.87 PDZ domain
PDZ                  PF00595.19    81 seq1020_BIOID50629   -            355   3.5e-11   42.9   1.2   1   1     1e-14   3.5e-11   42.9   0.8    12    80   259   335   248   336 0.76 PDZ domain (Also known as DHR or GLGF)
Peptidase_M48        PF01435.13   226 seq1021_BIOID50629   -            487   1.3e-26   93.4   1.5   1   1   4.3e-30     2e-26   92.8   0.1     8   225    47   254    40   255 0.85 Peptidase family M48
DUF2776              PF10951.3    347 seq1022_BIOID50629   -            383  1.1e-165  550.7  33.0   1   1  9.5e-170  1.3e-165  550.5  22.9     1   347    34   381    34   381 0.99 Protein of unknown function (DUF2776)
Glyco_hydro_8        PF01270.12   342 seq1023_BIOID50629   -            368  8.2e-121  402.7   2.9   1   1  7.1e-125  9.7e-121  402.5   2.0     1   342     1   346     1   346 0.98 Glycosyl hydrolases family 8
UTRA                 PF07702.8    141 seq1024_BIOID50629   -            248   1.1e-35  122.1   0.2   1   1   4.9e-39   1.7e-35  121.6   0.2     2   140   108   242   107   243 0.98 UTRA domain
GntR                 PF00392.16    64 seq1024_BIOID50629   -            248   1.7e-16   59.2   0.4   1   1   1.2e-19     4e-16   58.0   0.1     6    64    29    87    24    87 0.94 Bacterial regulatory proteins, gntR family
ABC2_membrane        PF01061.19   209 seq1025_BIOID50629   -            284   5.3e-23   81.1  18.2   1   1   3.9e-27   5.3e-23   81.1  12.6     3   207    39   244    37   246 0.89 ABC-2 type transporter
Entericidin          PF08085.6     21 seq1026_BIOID50629   -             48   1.2e-08   34.2   2.6   1   1   1.2e-12   1.7e-08   33.7   1.8     1    21    23    43    23    43 0.98 Entericidin EcnA/B family
Adenine_deam_C       PF13382.1    171 seq1027_BIOID50629   -            588   1.9e-57  193.0   0.0   1   1   1.1e-60   2.9e-57  192.4   0.0    24   171   434   581   416   581 0.95 Adenine deaminase C-terminal domain
Amidohydro_1         PF01979.15   333 seq1027_BIOID50629   -            588   3.3e-38  132.0   0.0   1   1   4.8e-41   1.3e-37  130.0   0.0     2   333    82   347    81   347 0.95 Amidohydrolase family
Amidohydro_5         PF13594.1     68 seq1027_BIOID50629   -            588   2.8e-12   46.1   0.2   1   1   3.9e-15   1.1e-11   44.3   0.1     1    68    52   115    52   115 0.84 Amidohydrolase
Amidohydro_4         PF13147.1    304 seq1027_BIOID50629   -            588     3e-11   43.7   0.1   1   1   8.7e-12   2.4e-08   34.2   0.1     1   304    76   344    76   344 0.77 Amidohydrolase
Oxidored_q3          PF00499.15   144 seq1029_BIOID50629   -            184   8.8e-21   74.0  15.8   1   1   8.6e-25   1.2e-20   73.6  11.0     1   141    13   156    13   158 0.76 NADH-ubiquinone/plastoquinone oxidoreductase chain 6
PRK                  PF00485.13   194 seq1030_BIOID50629   -            234   9.5e-45  152.4   0.0   1   1   3.3e-48   1.1e-44  152.1   0.0     1   193    31   220    31   221 0.94 Phosphoribulokinase / Uridine kinase family
AAA_18               PF13238.1    129 seq1030_BIOID50629   -            234     2e-08   34.5   0.0   1   1     9e-12   3.1e-08   33.8   0.0     1   118    32   179    32   190 0.81 AAA domain
AAA_17               PF13207.1    121 seq1030_BIOID50629   -            234   6.7e-07   30.0   0.0   1   1   3.3e-10   1.1e-06   29.2   0.0     1   119    31   182    31   184 0.71 AAA domain
UPF0104              PF03706.8    295 seq1034_BIOID50629   -            318     8e-22   77.7  32.6   1   1     8e-26   1.1e-21   77.3  22.6     2   294    24   296    23   297 0.88 Uncharacterised protein family (UPF0104)
AAA_18               PF13238.1    129 seq1036_BIOID50629   -            185   2.7e-08   34.0   0.0   1   1   4.9e-11   2.2e-07   31.1   0.0     1   118     6   138     6   148 0.67 AAA domain
AAA_33               PF13671.1    143 seq1036_BIOID50629   -            185   1.5e-07   31.3   0.2   1   1     1e-10   4.5e-07   29.7   0.1     1   136     5   150     5   153 0.71 AAA domain
Guanylate_kin        PF00625.16   183 seq1036_BIOID50629   -            185   8.7e-06   25.1   0.0   1   1   2.4e-09   1.1e-05   24.8   0.0     2   152     3   149     2   177 0.81 Guanylate kinase
TetR_C_2             PF08361.6    121 seq1037_BIOID50629   -            220   1.1e-46  157.5   0.5   1   1   4.2e-50   1.9e-46  156.7   0.1     1   120    84   202    84   203 0.99 MAATS-type transcriptional repressor, C-terminal region
TetR_N               PF00440.18    47 seq1037_BIOID50629   -            220     2e-18   65.6   0.0   1   1   1.3e-21   5.9e-18   64.1   0.0     1    47    16    62    16    62 0.98 Bacterial regulatory proteins, tetR family
TetR_C_4             PF08359.6    133 seq1037_BIOID50629   -            220   3.9e-06   26.7   0.2   1   1   3.2e-09   1.5e-05   24.8   0.0    72   126   139   193   120   201 0.91 YsiA-like protein, C-terminal region
Spermine_synth       PF01564.12   246 seq1038_BIOID50629   -            288     7e-89  296.8   0.1   1   1   1.5e-92     1e-88  296.3   0.1     5   238     6   239     3   247 0.97 Spermine/spermidine synthase
Methyltransf_18      PF12847.2    112 seq1038_BIOID50629   -            288   5.4e-07   30.0   0.0   1   1   1.5e-10   1.1e-06   29.1   0.0     3   110    79   191    77   193 0.79 Methyltransferase domain
TctB                 PF07331.6    142 seq1039_BIOID50629   -            168   1.1e-24   86.5  14.4   1   1   9.4e-29   1.3e-24   86.3  10.0     3   142    21   162    19   162 0.98 Tripartite tricarboxylate transporter TctB family
DUF162               PF02589.10   189 seq1040_BIOID50629   -            475   2.8e-51  173.6   0.1   1   1   2.5e-54   3.7e-51  173.2   0.1     3   189    72   294    70   294 0.99 Uncharacterised ACR, YkgG family COG1556
Fer4_8               PF13183.1     57 seq1040_BIOID50629   -            475     1e-11   44.5   2.2   1   1   1.6e-14   2.4e-11   43.3   1.5     2    57   309   376   308   376 0.79 4Fe-4S dicluster domain
DUF3390              PF11870.3     93 seq1040_BIOID50629   -            475   4.5e-10   39.2   0.6   1   1   7.1e-13   1.1e-09   37.9   0.4    13    92   387   470   379   471 0.83 Domain of unknown function (DUF3390)
Fer4_9               PF13187.1     55 seq1040_BIOID50629   -            475   9.3e-09   35.3   0.7   1   1   1.8e-11   2.7e-08   33.8   0.5     1    53   311   375   311   376 0.94 4Fe-4S dicluster domain
Fer4_7               PF12838.2     52 seq1040_BIOID50629   -            475   1.7e-07   31.3   4.0   1   1     3e-10   4.6e-07   30.0   2.7     1    51   311   375   311   376 0.77 4Fe-4S dicluster domain
Fer4_17              PF13534.1     61 seq1040_BIOID50629   -            475   2.1e-07   31.0   2.1   1   1   4.4e-10   6.7e-07   29.4   1.5     1    60   311   376   311   377 0.71 4Fe-4S dicluster domain
Fer4_10              PF13237.1     52 seq1040_BIOID50629   -            475   4.1e-07   29.5   5.9   1   1   1.3e-09     2e-06   27.3   4.5     7    52   310   373   305   373 0.69 4Fe-4S dicluster domain
Chor_lyase           PF04345.8    168 seq1041_BIOID50629   -            202   1.3e-30  105.9   0.0   1   1   1.2e-34   1.6e-30  105.6   0.0    13   163    55   202    49   202 0.90 Chorismate lyase
DeoRC                PF00455.17   162 seq1042_BIOID50629   -            252   4.3e-49  166.1   2.7   1   1   1.5e-52   6.6e-49  165.5   1.8     3   161    76   233    74   234 0.98 DeoR C terminal sensor domain
HTH_DeoR             PF08220.7     57 seq1042_BIOID50629   -            252   8.1e-18   63.5   0.1   1   1   4.9e-21   2.2e-17   62.2   0.1     1    55     6    60     6    62 0.98 DeoR-like helix-turn-helix domain
HTH_11               PF08279.7     55 seq1042_BIOID50629   -            252   1.1e-05   24.8   1.2   1   1   5.3e-09   2.4e-05   23.7   0.1     3    44     8    48     6    52 0.86 HTH domain
Peptidase_C26        PF07722.8    217 seq1043_BIOID50629   -            254     1e-68  230.8   0.0   1   1   1.8e-72   1.2e-68  230.6   0.0     1   217     8   224     8   224 0.96 Peptidase C26
GATase               PF00117.23   192 seq1043_BIOID50629   -            254     5e-12   45.5   0.0   1   1     1e-15   6.9e-12   45.1   0.0    43   190    62   241    31   243 0.70 Glutamine amidotransferase class-I
PDH                  PF02153.12   258 seq1044_BIOID50629   -            373   4.6e-32  110.7   0.0   1   1   2.5e-35   1.1e-31  109.5   0.0    38   257   135   344   124   345 0.93 Prephenate dehydrogenase
CM_2                 PF01817.16    81 seq1044_BIOID50629   -            373   4.6e-24   84.2   0.2   1   1   2.2e-27     1e-23   83.1   0.1     1    80     9    88     9    89 0.98 Chorismate mutase type II
CcmH                 PF03918.9    148 seq1046_BIOID50629   -            127   7.8e-47  157.8   0.6   1   1   6.6e-51     9e-47  157.6   0.4     4   125     7   126     3   127 0.91 Cytochrome C biogenesis protein
Peptidase_M48        PF01435.13   226 seq1047_BIOID50629   -            262   1.4e-25   90.0   0.0   1   1   1.4e-29     2e-25   89.6   0.0    28   226    80   253    48   253 0.78 Peptidase family M48
RF-1                 PF00472.15   114 seq1048_BIOID50629   -            293   5.1e-40  135.6   1.0   1   1   1.2e-43     8e-40  135.0   0.7     2   114   154   265   153   265 0.98 RF-1 domain
PCRF                 PF03462.13   116 seq1048_BIOID50629   -            293   1.2e-34  118.4   1.8   1   1   1.7e-38   1.2e-34  118.4   1.2     5   116    16   123    13   123 0.96 PCRF domain
N_methyl_2           PF13544.1     31 seq1049_BIOID50629   -            146   3.3e-09   35.7   0.6   1   1   8.6e-13   5.9e-09   34.8   0.4    11    31     2    22     1    22 0.94 Type IV pilin N-term methylation site GFxxxE
N_methyl             PF07963.7     20 seq1049_BIOID50629   -            146   3.3e-07   29.5   3.6   1   1   9.3e-11   6.4e-07   28.6   2.5     1    20     5    24     5    24 0.95 Prokaryotic N-terminal methylation motif
Nitroreductase       PF00881.19   165 seq1051_BIOID50629   -            196   2.2e-17   63.2   0.0   1   1   1.9e-21   2.6e-17   62.9   0.0     5   165    18   174    14   174 0.93 Nitroreductase family
Mac                  PF12464.3     55 seq1052_BIOID50629   -            183   1.1e-18   66.8   0.4   1   1   2.7e-22   1.8e-18   66.1   0.3     1    54     5    58     5    59 0.97 Maltose acetyltransferase
Hexapep              PF00132.19    36 seq1052_BIOID50629   -            183   2.2e-14   52.1  16.3   1   1   2.3e-15   1.6e-11   43.0   5.3     2    36   130   164   129   164 0.96 Bacterial transferase hexapeptide (six repeats)
Pro_isomerase        PF00160.16   155 seq1054_BIOID50629   -            190   6.1e-48  162.8   0.6   1   1   5.2e-52   7.1e-48  162.6   0.4     4   155    33   188    30   188 0.89 Cyclophilin type peptidyl-prolyl cis-trans isomerase/CLD
Sigma54_CBD          PF04963.8    195 seq1055_BIOID50629   -            477   8.2e-76  253.6   1.0   1   1   1.8e-79   8.2e-76  253.6   0.7     2   195   107   304   106   304 0.97 Sigma-54 factor, core binding domain
Sigma54_DBD          PF04552.8    160 seq1055_BIOID50629   -            477   3.8e-70  234.3   0.4   1   1   1.6e-73   7.5e-70  233.4   0.3     2   160   317   475   316   475 0.99 Sigma-54, DNA binding domain
Sigma54_AID          PF00309.15    49 seq1055_BIOID50629   -            477   7.9e-19   66.7  20.7   1   1   3.8e-22   1.8e-18   65.6  14.3     1    47     3    49     3    51 0.97 Sigma-54 factor, Activator interacting domain (AID)
oligo_HPY            PF08352.7     64 seq1056_BIOID50629   -            337     2e-21   75.9   0.1   1   1   8.3e-25   3.8e-21   75.0   0.1     1    64   248   312   248   312 0.99 Oligopeptide/dipeptide transporter, C-terminal region
ABC_tran             PF00005.22   118 seq1056_BIOID50629   -            337   1.8e-18   66.8   0.0   1   1   6.4e-22   2.9e-18   66.2   0.0    15   118    80   197    65   197 0.85 ABC transporter
AAA_21               PF13304.1    303 seq1056_BIOID50629   -            337   3.4e-11   43.5   0.2   1   1   6.7e-14   3.1e-10   40.3   0.0   227   300   159   230    76   233 0.81 AAA domain
AzlC                 PF03591.9    143 seq1057_BIOID50629   -            245   2.1e-39  134.6   8.9   1   1   1.5e-43   2.1e-39  134.6   6.2     1   141    23   165    23   167 0.97 AzlC protein
DeoC                 PF01791.4    236 seq1059_BIOID50629   -            292   2.1e-45  154.7   0.0   1   1   1.8e-49   2.4e-45  154.5   0.0     2   235    17   257    16   258 0.97 DeoC/LacD family aldolase
AA_permease          PF00324.16   479 seq1060_BIOID50629   -            470  1.5e-119  399.3  46.0   1   1  2.5e-123  1.7e-119  399.1  31.9     1   477    27   468    27   470 0.98 Amino acid permease
AA_permease_2        PF13520.1    426 seq1060_BIOID50629   -            470   5.5e-51  173.3  50.0   1   1     1e-54   7.1e-51  172.9  34.6     8   419    30   446    26   459 0.84 Amino acid permease
HTH_3                PF01381.17    55 seq1061_BIOID50629   -             88   6.7e-15   54.5   0.0   1   1   3.8e-18     1e-14   53.9   0.0     2    53    18    69    17    70 0.95 Helix-turn-helix
HTH_19               PF12844.2     64 seq1061_BIOID50629   -             88   6.5e-12   45.2   0.0   1   1     3e-15   8.1e-12   44.9   0.0     3    54    16    67    14    79 0.88 Helix-turn-helix domain
HTH_37               PF13744.1     80 seq1061_BIOID50629   -             88   1.1e-07   31.3   0.2   1   1   5.4e-11   1.5e-07   31.0   0.1    18    72    12    65    10    70 0.91 Helix-turn-helix domain
HTH_26               PF13443.1     63 seq1061_BIOID50629   -             88   8.1e-07   29.0   0.2   1   1   1.4e-09   3.7e-06   26.9   0.0     7    53    22    67    16    69 0.90 Cro/C1-type HTH DNA-binding domain
HTH_31               PF13560.1     64 seq1061_BIOID50629   -             88   1.5e-06   28.1   0.0   1   1   6.8e-10   1.9e-06   27.8   0.0     2    57    13    67    12    83 0.89 Helix-turn-helix domain
ABC_tran             PF00005.22   118 seq1062_BIOID50629   -            513   2.7e-35  121.1   0.2   1   2   4.3e-23   2.9e-19   69.4   0.1     1   118    44   171    44   171 0.89 ABC transporter
ABC_tran             PF00005.22   118 seq1062_BIOID50629   -            513   2.7e-35  121.1   0.2   2   2   6.3e-17   4.3e-13   49.5   0.0    15   117   316   433   302   434 0.79 ABC transporter
AAA_21               PF13304.1    303 seq1062_BIOID50629   -            513   1.9e-15   57.4   0.8   1   1   1.3e-10   9.1e-07   28.9   0.4     4   297    35   200    32   203 0.72 AAA domain
HemY_N               PF07219.8    108 seq1063_BIOID50629   -            398   1.4e-37  127.4   1.8   1   1     2e-41   1.4e-37  127.4   1.3     1   108    26   133    26   133 1.00 HemY protein N-terminus
TPR_2                PF07719.12    34 seq1063_BIOID50629   -            398     7e-07   28.5  16.9   1   1   2.2e-09   1.5e-05   24.4   0.0     2    33   329   360   328   361 0.94 Tetratricopeptide repeat
S-methyl_trans       PF02574.11   305 seq1064_BIOID50629   -           1227  1.9e-104  349.1   0.1   1   1  1.3e-107  3.6e-104  348.2   0.1     1   304    16   326    16   327 0.98 Homocysteine S-methyltransferase
Met_synt_B12         PF02965.12   136 seq1064_BIOID50629   -           1227   9.4e-54  180.5   0.0   1   1   8.9e-57   2.4e-53  179.2   0.0     1   136  1055  1192  1055  1192 0.99 Vitamin B12 dependent methionine synthase, activation domain
Pterin_bind          PF00809.17   210 seq1064_BIOID50629   -           1227   1.5e-48  164.8   0.4   1   1   1.7e-51   4.6e-48  163.2   0.3     1   210   356   568   356   568 0.98 Pterin binding enzyme
B12-binding_2        PF02607.12    79 seq1064_BIOID50629   -           1227   4.4e-21   74.6   0.0   1   1   6.4e-24   1.8e-20   72.6   0.0     4    79   659   734   657   734 0.96 B12 binding domain
B12-binding          PF02310.14   121 seq1064_BIOID50629   -           1227   6.7e-20   71.0   0.2   1   1   1.8e-22     5e-19   68.2   0.1     2    94   748   840   747   851 0.93 B12 binding domain
Ldh_2                PF02615.9    335 seq1066_BIOID50629   -            349  3.6e-139  463.0   0.1   1   1    3e-143  4.1e-139  462.8   0.0     1   334     1   333     1   334 0.99 Malate/L-lactate dehydrogenase
Transketolase_N      PF00456.16   333 seq1068_BIOID50629   -            663  6.4e-171  567.4   0.2   1   1  2.7e-174  9.1e-171  566.9   0.1     2   333     4   334     3   334 1.00 Transketolase, thiamine diphosphate binding domain
Transket_pyr         PF02779.19   178 seq1068_BIOID50629   -            663   1.3e-44  151.6   0.4   1   1   9.7e-48   3.3e-44  150.3   0.0     2   176   354   524   353   526 0.96 Transketolase, pyrimidine binding domain
Transketolase_C      PF02780.15   124 seq1068_BIOID50629   -            663   2.9e-17   62.6   0.1   1   1   1.8e-20   6.2e-17   61.5   0.1     1   124   540   655   540   655 0.94 Transketolase, C-terminal domain
DXP_synthase_N       PF13292.1    270 seq1068_BIOID50629   -            663   5.4e-09   35.2   0.0   1   1   8.6e-09   2.9e-05   23.0   0.0    18   179     4   193     1   199 0.80 1-deoxy-D-xylulose-5-phosphate synthase
SirA                 PF01206.12    70 seq1069_BIOID50629   -             81   2.3e-26   91.0   0.0   1   1   1.9e-30   2.6e-26   90.8   0.0     1    70    10    79    10    79 0.98 SirA-like protein
DUF3521              PF12035.3     35 seq1070_BIOID50629   -             60     1e-15   57.1   2.8   1   1   7.6e-20     1e-15   57.1   1.9     1    34    22    55    22    56 0.98 Protein of unknown function (DUF3521)
Oxidored_q2          PF00420.19    95 seq1071_BIOID50629   -            100   1.9e-23   81.7   5.4   1   1   1.5e-27   2.1e-23   81.6   3.8     3    94     8    99     6   100 0.97 NADH-ubiquinone/plastoquinone oxidoreductase chain 4L
Fimbrial             PF00419.15   145 seq1072_BIOID50629   -            182   1.9e-14   54.0  14.8   1   1   1.7e-18   2.3e-14   53.7  10.3     1   144    35   181    35   182 0.86 Fimbrial protein
Glutaminase          PF04960.10   286 seq1073_BIOID50629   -            308    7e-127  422.1   0.1   1   1  5.8e-131    8e-127  422.0   0.0     1   286    24   308    24   308 1.00 Glutaminase
PTS_EIIC             PF02378.13   321 seq1074_BIOID50629   -            474   5.6e-40  137.0  29.4   1   1   8.2e-44   5.6e-40  137.0  20.4     2   321   119   401   118   401 0.88 Phosphotransferase system, EIIC
PTS_EIIB             PF00367.15    35 seq1074_BIOID50629   -            474   1.8e-12   46.1   0.3   1   1     5e-16   3.4e-12   45.2   0.2     4    35    13    44    11    44 0.96 phosphotransferase system, EIIB
PapC_N               PF13954.1    146 seq1075_BIOID50629   -            248   1.2e-48  164.2   0.0   1   1   2.3e-52   1.6e-48  163.9   0.0     2   146    48   194    47   194 0.98 PapC N-terminal domain
Usher                PF00577.15   552 seq1075_BIOID50629   -            248   2.7e-05   22.9   3.2   1   1     6e-09   4.1e-05   22.3   2.2     1    38   208   248   208   248 0.86 Type VII secretion system (T7SS), usher protein
TPR_11               PF13414.1     69 seq1076_BIOID50629   -            198     6e-15   54.5   9.7   1   1   6.3e-15   1.7e-11   43.4   4.9     1    68    71   140    71   141 0.90 TPR repeat
TPR_2                PF07719.12    34 seq1076_BIOID50629   -            198   1.9e-06   27.2  11.8   1   2     1e-06    0.0028   17.3   1.0     2    32    74   104    73   106 0.90 Tetratricopeptide repeat
TPR_2                PF07719.12    34 seq1076_BIOID50629   -            198   1.9e-06   27.2  11.8   2   2   7.4e-06      0.02   14.6   0.0     3    31   146   174   144   176 0.93 Tetratricopeptide repeat
TPR_1                PF00515.23    34 seq1076_BIOID50629   -            198   8.3e-06   25.0   9.2   1   1   3.7e-07     0.001   18.4   0.7     2    31    74   103    73   106 0.91 Tetratricopeptide repeat
Acetyltransf_1       PF00583.19    83 seq1077_BIOID50629   -            144     1e-14   54.2   0.3   1   1   3.8e-18   1.8e-14   53.4   0.2     3    83    54   134    52   134 0.95 Acetyltransferase (GNAT) family
Acetyltransf_7       PF13508.1     79 seq1077_BIOID50629   -            144   1.2e-09   38.0   0.0   1   1   3.3e-13   1.5e-09   37.7   0.0    11    78    55   134    30   135 0.76 Acetyltransferase (GNAT) domain
Acetyltransf_10      PF13673.1    117 seq1077_BIOID50629   -            144   5.3e-09   36.0   0.1   1   1   1.4e-12   6.2e-09   35.8   0.0    39   117    42   133    13   133 0.82 Acetyltransferase (GNAT) domain
TctA                 PF01970.11   419 seq1080_BIOID50629   -            496    4e-145  483.3  49.2   1   1  3.9e-149  5.4e-145  482.8  34.1     2   419    21   439    20   439 0.97 Tripartite tricarboxylate transporter TctA family
DEAD                 PF00270.24   173 seq1081_BIOID50629   -           2104   1.9e-21   76.1   0.0   1   1   1.4e-24   4.6e-21   74.9   0.0     2   168    95   296    94   300 0.78 DEAD/DEAH box helicase
DUF1998              PF09369.5     84 seq1081_BIOID50629   -           2104   5.8e-15   55.5   0.4   1   1   8.2e-18   2.8e-14   53.3   0.1     1    84  1610  1691  1610  1691 0.97 Domain of unknown function (DUF1998)
Helicase_C           PF00271.26    78 seq1081_BIOID50629   -           2104   5.6e-12   45.2   0.0   1   1   3.8e-15   1.3e-11   44.0   0.0     8    78  1070  1140  1063  1140 0.91 Helicase conserved C-terminal domain
ResIII               PF04851.10   184 seq1081_BIOID50629   -           2104   2.9e-07   30.3   0.0   1   1   1.7e-10   5.9e-07   29.3   0.0     7   182    96   294    86   296 0.71 Type III restriction enzyme, res subunit
Na_H_Exchanger       PF00999.16   384 seq1082_BIOID50629   -            549   3.4e-72  242.9  43.6   1   1   3.1e-76   4.2e-72  242.6  30.2     2   383     8   421     5   422 0.91 Sodium/hydrogen exchanger family
RhaA                 PF06134.6    417 seq1083_BIOID50629   -            419  1.6e-238  791.4   0.0   1   1  1.4e-242  1.9e-238  791.2   0.0     1   417     3   418     3   418 1.00 L-rhamnose isomerase (RhaA)
PmrD                 PF11183.3     82 seq1084_BIOID50629   -             98   1.5e-47  159.1   1.1   1   1   1.3e-51   1.8e-47  158.9   0.7     1    82    11    92    11    92 1.00 Polymyxin resistance protein PmrD
Couple_hipA          PF13657.1     99 seq1085_BIOID50629   -            440   4.8e-25   87.6   0.0   1   1   1.8e-28   8.4e-25   86.8   0.0     4    98     7   103     4   104 0.97 HipA N-terminal domain
HipA_N               PF07805.7     82 seq1085_BIOID50629   -            440   5.6e-20   71.2   0.0   1   1   2.8e-23   1.3e-19   70.0   0.0     1    82   150   238   150   238 0.98 HipA-like N-terminal domain
HipA_C               PF07804.7     79 seq1085_BIOID50629   -            440   3.1e-17   62.3   0.0   1   1   2.1e-20   9.4e-17   60.7   0.0     1    79   249   332   249   332 0.95 HipA-like C-terminal domain
T2SE                 PF00437.15   272 seq1086_BIOID50629   -            461   1.1e-83  280.2   0.4   1   1   3.2e-87   1.5e-83  279.7   0.3     4   271    89   353    86   354 0.98 Type II/IV secretion system protein
T2SE_Nter            PF05157.10   109 seq1086_BIOID50629   -            461   8.3e-06   25.6   0.0   1   1   5.4e-09   2.5e-05   24.1   0.0    43   104     8    68     6    73 0.92 Type II secretion system (T2SS), protein E, N-terminal domain
DUF2633              PF11119.3     59 seq1088_BIOID50629   -             57   1.3e-29  101.5   1.4   1   1   1.1e-33   1.4e-29  101.4   1.0     1    52     3    54     3    57 0.95 Protein of unknown function (DUF2633)
PseudoU_synth_2      PF00849.17   164 seq1089_BIOID50629   -            291   3.3e-16   59.4   0.0   1   1   2.9e-19     2e-15   56.9   0.0     2   161    69   199    68   202 0.83 RNA pseudouridylate synthase
S4                   PF01479.20    48 seq1089_BIOID50629   -            291     1e-11   43.9   0.2   1   1     4e-15   2.8e-11   42.5   0.1     2    43     4    43     3    57 0.93 S4 domain
GST_N_3              PF13417.1     75 seq1090_BIOID50629   -            214   4.4e-14   52.3   0.0   1   1   1.8e-17     8e-14   51.5   0.0     5    74    14    86    12    87 0.87 Glutathione S-transferase, N-terminal domain
GST_N                PF02798.15    76 seq1090_BIOID50629   -            214   7.6e-12   45.1   0.0   1   1   2.9e-15   1.3e-11   44.3   0.0    13    75    20    80     6    81 0.93 Glutathione S-transferase, N-terminal domain
GST_N_2              PF13409.1     70 seq1090_BIOID50629   -            214   4.1e-09   36.1   0.0   1   1   1.4e-12   6.4e-09   35.5   0.0     1    69    15    81    15    82 0.85 Glutathione S-transferase, N-terminal domain
Lact-deh-memb        PF09330.6    291 seq1091_BIOID50629   -            582  1.2e-153  510.4   1.9   1   1  1.8e-157  1.2e-153  510.4   1.3     1   291   289   578   289   578 1.00 D-lactate dehydrogenase, membrane binding
FAD_binding_4        PF01565.18   139 seq1091_BIOID50629   -            582   1.9e-08   33.7   0.0   1   1   4.6e-12   3.1e-08   33.0   0.0     2   115    58   177    57   197 0.85 FAD binding domain
Rotamase             PF00639.16    95 seq1092_BIOID50629   -            428   2.5e-50  169.0   0.0   1   2   8.1e-24   2.2e-20   73.0   0.0     1    95   178   272   178   272 0.97 PPIC-type PPIASE domain
Rotamase             PF00639.16    95 seq1092_BIOID50629   -            428   2.5e-50  169.0   0.0   2   2   5.3e-30   1.4e-26   92.8   0.0     1    94   289   381   289   382 0.98 PPIC-type PPIASE domain
Rotamase_3           PF13616.1    117 seq1092_BIOID50629   -            428   2.3e-49  166.3   0.0   1   2   1.7e-23   4.7e-20   71.8   0.0     8   115   166   272   159   274 0.92 PPIC-type PPIASE domain
Rotamase_3           PF13616.1    117 seq1092_BIOID50629   -            428   2.3e-49  166.3   0.0   2   2   9.5e-30   2.6e-26   92.0   0.0    14   116   283   383   275   384 0.93 PPIC-type PPIASE domain
SurA_N               PF09312.6    118 seq1092_BIOID50629   -            428   9.3e-46  154.3   9.3   1   1   3.4e-49   9.3e-46  154.3   6.5     1   118    25   142    25   142 0.99 SurA N-terminal domain
Rotamase_2           PF13145.1    121 seq1092_BIOID50629   -            428   1.3e-20   74.0   0.7   1   2   5.7e-13   1.6e-09   38.3   0.0    33   110   194   275   180   286 0.77 PPIC-type PPIASE domain
Rotamase_2           PF13145.1    121 seq1092_BIOID50629   -            428   1.3e-20   74.0   0.7   2   2   2.3e-11   6.2e-08   33.1   0.1    33   110   302   385   293   395 0.69 PPIC-type PPIASE domain
SurA_N_3             PF13624.1    154 seq1092_BIOID50629   -            428     7e-10   38.9   4.0   1   1   4.6e-13   1.3e-09   38.1   2.7    26   152    12   140     5   142 0.78 SurA N-terminal domain
UbiA                 PF01040.13   257 seq1093_BIOID50629   -            290   1.1e-40  139.4  25.2   1   1   9.5e-45   1.3e-40  139.1  17.5     2   256    26   277    25   283 0.86 UbiA prenyltransferase family
Arabinose_Isome      PF02610.10   359 seq1094_BIOID50629   -            500  6.5e-186  617.3   0.4   1   1  1.1e-189  7.7e-186  617.1   0.3     1   359     1   359     1   359 1.00 L-arabinose isomerase
Arabinose_Iso_C      PF11762.3    115 seq1094_BIOID50629   -            500   4.5e-49  164.7   0.0   1   1   1.3e-52   9.1e-49  163.7   0.0     1   115   362   476   362   476 0.99 L-arabinose isomerase C-terminal domain
DCD                  PF06559.6    366 seq1097_BIOID50629   -            193   5.8e-10   37.9   0.0   1   1   3.3e-11   2.3e-07   29.4   0.0    12   127     3   125     2   139 0.86 2'-deoxycytidine 5'-triphosphate deaminase (DCD)
dUTPase              PF00692.14   129 seq1097_BIOID50629   -            193   2.8e-08   33.1   0.0   1   1   6.5e-12   4.4e-08   32.5   0.0    21   125    78   185    71   189 0.92 dUTPase
Flavodoxin_2         PF02525.12   199 seq1098_BIOID50629   -            184   2.2e-39  134.9   0.0   1   1   1.9e-43   2.6e-39  134.7   0.0     2   196     7   172     6   175 0.91 Flavodoxin-like fold
AAA_21               PF13304.1    303 seq1099_BIOID50629   -            229   3.5e-13   50.0   0.1   1   1   1.4e-16   9.9e-13   48.5   0.1     3   303    35   187    33   187 0.98 AAA domain
DLIC                 PF05783.6    490 seq1099_BIOID50629   -            229   9.1e-05   21.0   0.0   1   1   1.7e-08   0.00012   20.6   0.0    41    77    27    63    20    69 0.93 Dynein light intermediate chain (DLIC)
ABC_tran             PF00005.22   118 seq1100_BIOID50629   -            251     5e-21   75.1   0.0   1   1   1.2e-24   8.4e-21   74.4   0.0     1   118    44   149    44   149 0.90 ABC transporter
Glt_symporter        PF03616.9    368 seq1101_BIOID50629   -            401  3.5e-163  542.2  24.5   1   1  2.5e-167  3.5e-163  542.2  17.0     1   368     2   366     2   366 0.98 Sodium/glutamate symporter
Flavin_Reduct        PF01613.13   154 seq1102_BIOID50629   -            164   1.1e-30  106.4   0.2   1   1   8.9e-35   1.2e-30  106.2   0.1     1   153    13   159    13   160 0.93 Flavin reductase like domain
DUF1287              PF06940.6    164 seq1103_BIOID50629   -            205   1.9e-77  258.1   0.0   1   1   1.6e-81   2.2e-77  257.9   0.0     1   164    39   202    39   202 0.99 Domain of unknown function (DUF1287)
Oxidored_q1          PF00361.15   270 seq1104_BIOID50629   -            613   2.3e-86  289.2  14.9   1   1   3.4e-90   2.3e-86  289.2  10.3     1   269   133   405   133   407 0.98 NADH-Ubiquinone/plastoquinone (complex I), various chains
Oxidored_q1_N        PF00662.15    62 seq1104_BIOID50629   -            613   1.2e-22   79.1   0.7   1   1   1.7e-26   1.2e-22   79.1   0.5     2    61    62   121    61   122 0.97 NADH-Ubiquinone oxidoreductase (complex I), chain 5 N-terminus
DUF1144              PF06610.8    143 seq1105_BIOID50629   -            149   4.1e-71  237.2   7.6   1   1   3.3e-75   4.5e-71  237.0   5.3     4   143     3   142     1   142 0.98 Protein of unknown function (DUF1144)
GerE                 PF00196.14    58 seq1106_BIOID50629   -            207   2.8e-19   68.0   1.4   1   1   4.6e-23   6.3e-19   66.9   1.0     3    57   137   191   135   192 0.96 Bacterial regulatory proteins, luxR family
YlaC                 PF10777.4    156 seq1107_BIOID50629   -            169   8.1e-76  252.7   0.3   1   1   6.7e-80   9.2e-76  252.5   0.2     1   155    14   167    14   168 0.99 sigma70 family sigma factor YlaC
MFS_1                PF07690.11   354 seq1108_BIOID50629   -            487   8.7e-36  123.2  61.3   1   1   3.7e-38   2.5e-34  118.4  33.6     5   354    66   438    59   438 0.84 Major Facilitator Superfamily
Sugar_tr             PF00083.19   451 seq1108_BIOID50629   -            487   9.4e-35  119.9  38.8   1   1   1.7e-38   1.1e-34  119.6  26.9    45   450    91   486    55   487 0.85 Sugar (and other) transporter
Cupin_2              PF07883.6     71 seq1110_BIOID50629   -            185     9e-18   63.4   0.1   1   1   5.2e-21   1.4e-17   62.8   0.1     2    69   111   178   110   180 0.94 Cupin domain
HTH_3                PF01381.17    55 seq1110_BIOID50629   -            185   1.1e-14   53.9   0.4   1   1   5.9e-18   1.6e-14   53.3   0.2     2    55    13    66    12    66 0.97 Helix-turn-helix
HTH_31               PF13560.1     64 seq1110_BIOID50629   -            185     1e-10   41.4   0.0   1   1     6e-14   1.6e-10   40.8   0.0     3    60     9    65     7    68 0.95 Helix-turn-helix domain
HTH_19               PF12844.2     64 seq1110_BIOID50629   -            185   1.7e-10   40.6   0.0   1   1     1e-13   2.7e-10   40.0   0.0     1    62     9    70     9    72 0.96 Helix-turn-helix domain
DJ-1_PfpI            PF01965.19   147 seq1111_BIOID50629   -            186     2e-42  143.9   0.0   1   1   3.5e-46   2.4e-42  143.7   0.0     1   147    45   185    45   185 0.97 DJ-1/PfpI family
DUF4066              PF13278.1    166 seq1111_BIOID50629   -            186   4.4e-13   48.7   0.0   1   1   7.8e-17   5.3e-13   48.4   0.0     1   151    22   167    22   169 0.89 Putative amidotransferase
MS_channel           PF00924.13   206 seq1113_BIOID50629   -            286   1.6e-59  200.5   2.7   1   1   2.4e-63   1.6e-59  200.5   1.9     3   206    72   268    70   268 0.99 Mechanosensitive ion channel
TM_helix             PF05552.7     53 seq1113_BIOID50629   -            286   1.4e-14   53.3   6.9   1   1     2e-18   1.4e-14   53.3   4.8     2    53    15    66    14    66 0.97 Conserved TM helix
AdoMet_dc            PF02675.10   106 seq1114_BIOID50629   -            264   1.8e-35  120.8   0.0   1   1   3.4e-39   4.7e-35  119.5   0.0    11   106    39   169    32   169 0.98 S-adenosylmethionine decarboxylase
BCSC_C               PF05420.6    342 seq1115_BIOID50629   -           1157  2.9e-124  414.5  11.9   1   1    4e-127  5.5e-124  413.6   8.2     2   341   802  1139   801  1140 0.97 Cellulose synthase operon protein C C-terminus (BCSC_C)
TPR_16               PF13432.1     65 seq1115_BIOID50629   -           1157   5.9e-29   99.9  70.7   1   2   1.2e-11   1.6e-08   34.8   2.8     2    64   274   336   273   337 0.96 Tetratricopeptide repeat
TPR_16               PF13432.1     65 seq1115_BIOID50629   -           1157   5.9e-29   99.9  70.7   2   2   4.2e-12   5.7e-09   36.2   1.6     2    64   356   418   355   419 0.95 Tetratricopeptide repeat
TPR_11               PF13414.1     69 seq1115_BIOID50629   -           1157   5.9e-24   83.3  38.5   1   1   1.1e-13   1.5e-10   40.4   0.6     2    69   268   334   267   334 0.96 TPR repeat
TPR_2                PF07719.12    34 seq1115_BIOID50629   -           1157     7e-18   62.9  32.4   1   1   3.9e-08   5.3e-05   22.7   0.1     2    33   304   335   303   336 0.95 Tetratricopeptide repeat
TPR_7                PF13176.1     36 seq1115_BIOID50629   -           1157     2e-12   45.7  17.4   1   1   4.4e-07    0.0006   19.3   0.0     1    32   305   334   305   341 0.85 Tetratricopeptide repeat
TPR_8                PF13181.1     34 seq1115_BIOID50629   -           1157   1.4e-10   40.0  13.0   1   1   4.1e-08   5.6e-05   22.5   0.1     2    32   304   334   303   337 0.93 Tetratricopeptide repeat
TPR_1                PF00515.23    34 seq1115_BIOID50629   -           1157     1e-08   34.2  21.3   1   1     6e-08   8.3e-05   21.9   0.1     2    33   304   335   303   336 0.95 Tetratricopeptide repeat
Lactamase_B_2        PF12706.2    194 seq1116_BIOID50629   -            252   3.8e-14   52.5   0.0   1   1   6.6e-18   4.5e-14   52.3   0.0    28   194    66   223    30   223 0.84 Beta-lactamase superfamily domain
Lactamase_B          PF00753.22   194 seq1116_BIOID50629   -            252   3.7e-05   23.3   1.1   1   1   8.9e-09   6.1e-05   22.6   0.8    11   128    44   144    41   161 0.88 Metallo-beta-lactamase superfamily
CSD                  PF00313.17    66 seq1117_BIOID50629   -             66   1.9e-22   78.6   0.0   1   1   1.5e-26     2e-22   78.6   0.0     1    65     1    65     1    66 0.98 'Cold-shock' DNA-binding domain
Methyltransf_30      PF05430.6    124 seq1119_BIOID50629   -            668   3.6e-51  171.8   0.0   1   1     1e-54   6.8e-51  171.0   0.0     1   123   118   244   118   245 0.98 S-adenosyl-L-methionine-dependent methyltransferase
DAO                  PF01266.19   358 seq1119_BIOID50629   -            668   2.1e-47  161.6   0.2   1   1   1.5e-50     1e-46  159.3   0.1     1   357   266   632   266   633 0.87 FAD dependent oxidoreductase
Semialdhyde_dh       PF01118.19   121 seq1120_BIOID50629   -            334   6.7e-33  113.4   0.0   1   1   1.9e-36   1.3e-32  112.5   0.0     3   121     5   146     3   146 0.97 Semialdehyde dehydrogenase, NAD binding domain
Semialdhyde_dhC      PF02774.13   184 seq1120_BIOID50629   -            334     3e-20   72.7   0.0   1   1   6.6e-24   4.5e-20   72.1   0.0     1   184   163   311   163   311 0.95 Semialdehyde dehydrogenase, dimerisation domain
Pept_tRNA_hydro      PF01195.14   184 seq1121_BIOID50629   -            194   5.3e-64  214.9   0.0   1   1   4.3e-68   5.9e-64  214.8   0.0     1   184     5   189     5   189 0.99 Peptidyl-tRNA hydrolase
AzlD                 PF05437.7     99 seq1122_BIOID50629   -            111   1.8e-12   46.9   5.7   1   1   1.5e-16   2.1e-12   46.7   4.0     1    98     5   104     5   105 0.92 Branched-chain amino acid transport protein (AzlD)
tRNA-synt_2          PF00152.15   335 seq1127_BIOID50629   -            505   1.6e-98  329.4   0.5   1   1  4.6e-102   2.1e-98  329.0   0.3     2   334   163   502   162   503 0.91 tRNA synthetases class II (D, K and N)
tRNA_anti            PF01336.20    76 seq1127_BIOID50629   -            505   4.9e-15   55.0   0.0   1   1     2e-18   9.2e-15   54.1   0.0     1    76    68   146    68   146 0.98 OB-fold nucleic acid binding domain
RdgC                 PF04381.7    301 seq1128_BIOID50629   -            325  3.6e-134  446.3   2.6   1   1  3.1e-138  4.2e-134  446.1   1.8     1   300    24   323    24   324 1.00 Putative exonuclease, RdgC
ArsC                 PF03960.10   110 seq1130_BIOID50629   -            141     9e-32  109.3   0.0   1   1   7.8e-36   1.1e-31  109.0   0.0     1   109     7   114     7   115 0.99 ArsC family
Asp-Al_Ex            PF06826.7    169 seq1131_BIOID50629   -            561   3.3e-83  277.1  49.2   1   2   1.1e-44   7.2e-41  139.3  10.5     2   168    17   182    16   183 0.98 Predicted Permease Membrane Region
Asp-Al_Ex            PF06826.7    169 seq1131_BIOID50629   -            561   3.3e-83  277.1  49.2   2   2   3.9e-46   2.7e-42  144.0  18.1     1   169   385   555   385   555 0.99 Predicted Permease Membrane Region
TrkA_C               PF02080.16    71 seq1131_BIOID50629   -            561   1.8e-24   84.9   0.4   1   2   1.3e-15   8.9e-12   44.3   0.0    12    68   228   284   218   287 0.93 TrkA-C domain
TrkA_C               PF02080.16    71 seq1131_BIOID50629   -            561   1.8e-24   84.9   0.4   2   2   8.2e-14   5.6e-10   38.5   0.2     2    71   304   372   303   372 0.91 TrkA-C domain
PTS_IIB              PF02302.12    90 seq1132_BIOID50629   -            101   3.8e-14   52.7   0.1   1   1     3e-18   4.2e-14   52.6   0.1     1    79     4    79     4    90 0.89 PTS system, Lactose/Cellobiose specific IIB subunit
Cytidylate_kin       PF02224.13   158 seq1133_BIOID50629   -            227     5e-62  207.8   0.4   1   1   1.3e-65     6e-62  207.6   0.2     3   158    63   218    61   218 0.97 Cytidylate kinase
AAA_17               PF13207.1    121 seq1133_BIOID50629   -            227   1.9e-13   51.1   0.0   1   1   1.7e-16   7.9e-13   49.1   0.0     1   120     7   134     7   135 0.85 AAA domain
Cytidylate_kin2      PF13189.1    179 seq1133_BIOID50629   -            227   1.9e-07   31.0   0.0   1   1   1.1e-10   4.9e-07   29.7   0.0     1   155     7   187     7   191 0.78 Cytidylate kinase-like family
Pili_assembly_N      PF00345.15   122 seq1134_BIOID50629   -            233   1.1e-36  125.2   0.0   1   1   2.2e-40   1.5e-36  124.7   0.0     1   122    31   149    31   149 0.93 Gram-negative pili assembly chaperone, N-terminal domain
Pili_assembly_C      PF02753.12    68 seq1134_BIOID50629   -            233   2.9e-21   74.9   1.2   1   1   7.4e-25   5.1e-21   74.1   0.9     2    66   169   228   168   230 0.96 Gram-negative pili assembly chaperone, C-terminal domain
Rick_17kDa_Anti      PF05433.10    42 seq1135_BIOID50629   -            171   3.5e-08   32.8  24.1   1   1   8.3e-12   5.7e-08   32.1  16.7     2    41    72   113    71   114 0.91 Glycine zipper 2TM domain
Gly-zipper_Omp       PF13488.1     46 seq1135_BIOID50629   -            171   3.3e-07   29.7  21.1   1   1   7.3e-11     5e-07   29.1  14.6     2    43    72   114    71   117 0.87 Glycine zipper
DUF4102              PF13356.1     89 seq1137_BIOID50629   -            304     2e-28   98.0   0.2   1   1   5.4e-32   3.7e-28   97.1   0.1     1    88     3    89     3    90 0.97 Domain of unknown function (DUF4102)
Phage_integrase      PF00589.17   173 seq1137_BIOID50629   -            304   3.3e-09   36.5   0.0   1   1     1e-12   7.2e-09   35.4   0.0     3    83   205   298   203   303 0.95 Phage integrase family
GlcNAc_2-epim        PF07221.6    346 seq1139_BIOID50629   -            418  2.8e-123  411.2  12.1   1   1  2.4e-127  3.3e-123  411.0   8.4     2   346    37   392    36   392 0.99 N-acylglucosamine 2-epimerase (GlcNAc 2-epimerase)
LysR_substrate       PF03466.15   209 seq1140_BIOID50629   -            308   1.1e-20   73.5   0.1   1   1   2.2e-24   1.5e-20   73.0   0.1    18   205   105   290    87   294 0.89 LysR substrate binding domain
HTH_1                PF00126.22    60 seq1140_BIOID50629   -            308     1e-20   73.1   0.6   1   1   3.4e-24   2.3e-20   71.9   0.4     2    60     5    63     4    63 0.97 Bacterial regulatory helix-turn-helix protein, lysR family
DUF2554              PF10829.3     76 seq1143_BIOID50629   -             76   5.7e-52  173.6   0.6   1   1   4.6e-56   6.3e-52  173.5   0.4     1    76     1    76     1    76 0.99 Protein of unknown function (DUF2554)
HOK_GEF              PF01848.11    43 seq1144_BIOID50629   -             49   2.4e-20   71.4   2.9   1   1   1.9e-24   2.7e-20   71.3   2.0     2    43     5    46     4    46 0.97 Hok/gef family
GFO_IDH_MocA         PF01408.17   120 seq1145_BIOID50629   -            345   3.5e-27   95.2   0.0   1   1   1.2e-30   5.7e-27   94.5   0.0     1   117     3   120     3   123 0.96 Oxidoreductase family, NAD-binding Rossmann fold
GFO_IDH_MocA_C       PF02894.12   115 seq1145_BIOID50629   -            345   6.7e-14   51.5   0.0   1   1   2.5e-17   1.1e-13   50.7   0.0     1   113   135   237   135   239 0.92 Oxidoreductase family, C-terminal alpha/beta domain
NAD_binding_3        PF03447.11   117 seq1145_BIOID50629   -            345   5.9e-07   29.7   0.0   1   1   2.8e-10   1.3e-06   28.6   0.0    26   114    33   119    19   120 0.83 Homoserine dehydrogenase, NAD binding domain
Na_H_Exchanger       PF00999.16   384 seq1146_BIOID50629   -            601   4.6e-70  235.9  47.2   1   1     9e-74   6.2e-70  235.5  32.7     3   383    11   373     9   376 0.95 Sodium/hydrogen exchanger family
TrkA_N               PF02254.13   116 seq1146_BIOID50629   -            601     1e-24   86.6   0.1   1   1   2.9e-28     2e-24   85.7   0.0     1   112   403   514   403   517 0.98 TrkA-N domain
Xan_ur_permease      PF00860.15   389 seq1147_BIOID50629   -            442  6.6e-105  350.6  53.8   1   1  4.8e-109  6.6e-105  350.6  37.3     2   386    31   401    30   404 0.97 Permease family
ABC_tran             PF00005.22   118 seq1148_BIOID50629   -            334   7.7e-21   74.5   0.0   1   1   2.6e-24   1.2e-20   73.9   0.0     1   117    64   192    64   193 0.90 ABC transporter
oligo_HPY            PF08352.7     64 seq1148_BIOID50629   -            334   1.3e-19   70.1   0.2   1   1   5.3e-23   2.4e-19   69.3   0.2     1    64   244   311   244   311 0.99 Oligopeptide/dipeptide transporter, C-terminal region
ArsC                 PF03960.10   110 seq1149_BIOID50629   -            119   5.4e-34  116.4   0.1   1   1   8.9e-38   6.1e-34  116.2   0.0     1   110     8   117     8   117 0.99 ArsC family
Nucleos_tra2_C       PF07662.8    210 seq1150_BIOID50629   -            400   2.1e-69  233.0  16.2   1   1   3.1e-73   2.1e-69  233.0  11.2     1   209   193   399   193   400 0.98 Na+ dependent nucleoside transporter C-terminus
Nucleos_tra2_N       PF01773.15    75 seq1150_BIOID50629   -            400   1.8e-24   85.7   4.2   1   1   2.6e-28   1.8e-24   85.7   2.9     1    74     9    82     9    83 0.98 Na+ dependent nucleoside transporter N-terminus
Transcrip_reg        PF01709.15   234 seq1151_BIOID50629   -            238   9.7e-83  276.7   0.8   1   1     8e-87   1.1e-82  276.5   0.6     1   233     3   235     3   236 0.98 Transcriptional regulator
AsmA                 PF05170.9    604 seq1153_BIOID50629   -            617  9.3e-140  466.9  14.6   1   2   2.9e-68     2e-64  218.2   0.3     1   266     1   241     1   242 0.99 AsmA family
AsmA                 PF05170.9    604 seq1153_BIOID50629   -            617  9.3e-140  466.9  14.6   2   2   2.2e-79   1.5e-75  254.9   5.8   323   604   240   512   238   512 0.99 AsmA family
AsmA_2               PF13502.1    220 seq1153_BIOID50629   -            617   2.9e-27   95.3  14.0   1   1   7.1e-29   4.9e-25   88.0   2.4     1   218   357   571   357   573 0.89 AsmA-like C-terminal region
Usher                PF00577.15   552 seq1154_BIOID50629   -            590  1.1e-186  621.7  20.7   1   1  1.8e-190  1.2e-186  621.5  14.4    79   552     1   502     1   502 0.99 Type VII secretion system (T7SS), usher protein
PapC_C               PF13953.1     68 seq1154_BIOID50629   -            590   8.5e-28   95.6   0.1   1   1   4.2e-31   2.9e-27   93.9   0.1     1    67   512   577   512   578 0.97 PapC C-terminal domain
PTS_EIIA_2           PF00359.17   142 seq1155_BIOID50629   -            154   3.8e-34  117.3   0.0   1   1   3.1e-38   4.3e-34  117.1   0.0     2   140     7   148     6   150 0.96 Phosphoenolpyruvate-dependent sugar phosphotransferase system, EIIA 2
MarR                 PF01047.17    59 seq1156_BIOID50629   -            176   1.6e-17   62.8   2.8   1   1   1.3e-20     6e-17   60.9   0.1     1    58    53   112    53   113 0.98 MarR family
MarR_2               PF12802.2     62 seq1156_BIOID50629   -            176     1e-08   34.5   0.1   1   1   4.8e-12   2.2e-08   33.5   0.0     5    61    55   111    51   112 0.90 MarR family
HTH_27               PF13463.1     68 seq1156_BIOID50629   -            176   3.6e-07   30.3   0.1   1   1   1.8e-10   8.1e-07   29.1   0.0    17    68    70   121    54   121 0.86 Winged helix DNA-binding domain
MtfA                 PF06167.7    253 seq1157_BIOID50629   -            265   6.9e-75  251.5   0.1   1   1   5.6e-79   7.6e-75  251.4   0.0    12   253     6   243     1   243 0.95 Phosphoenolpyruvate:glucose-phosphotransferase regulator
SDF                  PF00375.13   390 seq1158_BIOID50629   -            437  2.2e-120  401.8  38.4   1   1  1.8e-124  2.5e-120  401.7  26.6     1   390     8   411     8   411 0.97 Sodium:dicarboxylate symporter family
Porin_1              PF00267.16   337 seq1159_BIOID50629   -            353  5.3e-142  472.9  25.1   1   1  8.8e-146    6e-142  472.7  17.4     1   337    29   353    29   353 0.98 Gram-negative porin
Porin_4              PF13609.1    311 seq1159_BIOID50629   -            353   6.2e-22   78.3  31.9   1   1   9.1e-26   6.2e-22   78.3  22.1     4   304    12   327     7   336 0.76 Gram-negative porin
DUF162               PF02589.10   189 seq1160_BIOID50629   -            231   6.5e-36  123.5   0.1   1   1   6.9e-40   9.5e-36  122.9   0.0    19   189    65   228    47   228 0.91 Uncharacterised ACR, YkgG family COG1556
Peptidase_M20        PF01546.23   171 seq1161_BIOID50629   -            411   2.8e-26   92.0   0.0   1   1   5.1e-30   3.5e-26   91.6   0.0     3   169    79   404    77   406 0.93 Peptidase family M20/M25/M40
EAL                  PF00563.15   236 seq1162_BIOID50629   -            518   1.4e-64  217.7   0.0   1   1   2.9e-68     2e-64  217.2   0.0     2   235   275   503   274   504 0.96 EAL domain
CSS-motif            PF12792.2    208 seq1162_BIOID50629   -            518   2.1e-41  141.4   0.0   1   1   5.5e-45   3.8e-41  140.6   0.0     2   208    38   249    37   249 0.94 CSS motif domain associated with EAL
HypA                 PF01155.14   113 seq1163_BIOID50629   -            120   9.1e-33  112.2   6.4   1   1   7.4e-37     1e-32  112.0   4.4     1   112     5   117     5   118 0.98 Hydrogenase expression/synthesis hypA family
HTH_IclR             PF09339.5     52 seq1164_BIOID50629   -            315   2.8e-16   58.7   1.8   1   1   2.2e-19   7.6e-16   57.3   1.2     2    52    53   103    52   103 0.97 IclR helix-turn-helix domain
IclR                 PF01614.13   129 seq1164_BIOID50629   -            315   5.2e-13   48.7   0.0   1   1   4.6e-16   1.6e-12   47.1   0.0     6   127   172   295   167   297 0.90 Bacterial transcriptional regulator
Pyr_redox_2          PF07992.9    200 seq1165_BIOID50629   -            659   2.4e-13   50.3   0.0   1   1   4.2e-15   4.1e-12   46.2   0.0     1   198   329   629   329   631 0.84 Pyridine nucleotide-disulphide oxidoreductase
Fer4_11              PF13247.1     99 seq1165_BIOID50629   -            659   4.3e-13   48.8  14.7   1   1   4.4e-16   4.3e-13   48.8  10.2     7    96    53   144    47   147 0.81 4Fe-4S dicluster domain
NAD_binding_8        PF13450.1     68 seq1165_BIOID50629   -            659   5.2e-09   35.8   0.2   1   1   2.1e-11     2e-08   33.9   0.1     1    35   332   366   332   375 0.96 NAD(P)-binding Rossmann-like domain
Fer4_6               PF12837.2     24 seq1165_BIOID50629   -            659   5.1e-07   29.1  49.1   1   1   1.2e-08   1.2e-05   24.8   1.1     2    22    80   100    79   105 0.92 4Fe-4S binding domain
Fer4                 PF00037.22    24 seq1165_BIOID50629   -            659   8.9e-07   28.1   1.7   1   1   9.1e-10   8.9e-07   28.1   1.2     1    21    80   100    80   103 0.91 4Fe-4S binding domain
Fer4_2               PF12797.2     22 seq1165_BIOID50629   -            659     5e-06   26.0  11.5   1   1   7.4e-09   7.3e-06   25.5   1.6     4    21    81    98    78    99 0.89 4Fe-4S binding domain
FAD_binding_3        PF01494.14   356 seq1165_BIOID50629   -            659   4.2e-06   25.9   0.6   1   1   8.1e-09   7.9e-06   25.0   0.0     3    34   329   360   327   362 0.94 FAD binding domain
Thi4                 PF01946.12   230 seq1165_BIOID50629   -            659     1e-05   24.6   0.1   1   1     3e-08     3e-05   23.1   0.0    15    63   325   373   310   401 0.78 Thi4 family
ABC_tran             PF00005.22   118 seq1166_BIOID50629   -            555   2.6e-40  137.3   0.0   1   2   7.2e-25   1.2e-21   77.1   0.0     1   118    46   191    46   191 0.91 ABC transporter
ABC_tran             PF00005.22   118 seq1166_BIOID50629   -            555   2.6e-40  137.3   0.0   2   2   6.6e-19   1.1e-15   57.8   0.0     1   118   363   473   363   473 0.93 ABC transporter
AAA_21               PF13304.1    303 seq1166_BIOID50629   -            555   3.8e-20   72.9   0.2   1   1   1.3e-09   2.2e-06   27.7   0.0   234   303   160   223   104   223 0.94 AAA domain
ABC_tran_2           PF12848.2     85 seq1166_BIOID50629   -            555   1.1e-13   50.7   7.5   1   1   5.7e-15   9.8e-12   44.4   2.3     1    78   230   305   230   312 0.89 ABC transporter
YkuD                 PF03734.9    146 seq1168_BIOID50629   -            321   3.5e-20   72.6   0.0   1   1   9.1e-24   6.2e-20   71.8   0.0     3   146   104   241   102   241 0.78 L,D-transpeptidase catalytic domain
LysM                 PF01476.15    44 seq1168_BIOID50629   -            321   9.9e-06   25.2   0.0   1   1   2.7e-09   1.9e-05   24.3   0.0     2    44    48    92    47    92 0.93 LysM domain
PqiA                 PF04403.8    160 seq1170_BIOID50629   -            427   4.4e-83  276.5  28.0   1   2   1.2e-41   1.7e-37  128.3   5.9     1   160    65   221    65   221 0.96 Paraquat-inducible protein A
PqiA                 PF04403.8    160 seq1170_BIOID50629   -            427   4.4e-83  276.5  28.0   2   2   1.1e-49   1.5e-45  154.5   8.0     1   158   262   420   262   422 0.97 Paraquat-inducible protein A
Glycos_transf_1      PF00534.15   172 seq1172_BIOID50629   -            652   7.2e-14   51.4   0.1   1   1   2.4e-17   1.7e-13   50.2   0.1    11   159   163   299   155   310 0.90 Glycosyl transferases group 1
Glyco_trans_1_4      PF13692.1    135 seq1172_BIOID50629   -            652   7.1e-10   39.0   0.0   1   1   2.3e-13   1.6e-09   37.9   0.0     6   134   170   297   167   298 0.83 Glycosyl transferases group 1
LolA                 PF03548.10   165 seq1175_BIOID50629   -            204   3.3e-57  192.5   4.4   1   1   2.8e-61   3.8e-57  192.3   3.0     2   165    34   192    33   192 0.99 Outer membrane lipoprotein carrier protein LolA
Ribosomal_S30AE      PF02482.14    94 seq1177_BIOID50629   -             95   6.8e-34  115.9   1.8   1   1   5.5e-38   7.5e-34  115.8   1.3     1    94     2    95     2    95 0.99 Sigma 54 modulation protein / S30EA ribosomal protein
YchF-GTPase_C        PF06071.8     84 seq1179_BIOID50629   -            363   4.7e-41  138.3   0.6   1   1   1.8e-44     8e-41  137.6   0.4     1    84   279   362   279   362 0.99 Protein of unknown function (DUF933)
MMR_HSR1             PF01926.18   114 seq1179_BIOID50629   -            363   9.2e-19   67.4   0.0   1   1     5e-22   2.3e-18   66.1   0.0     1    89     4   109     4   208 0.81 50S ribosome-binding GTPase
FeoB_N               PF02421.13   189 seq1179_BIOID50629   -            363   8.1e-09   34.8   0.0   1   1   8.5e-12   3.9e-08   32.6   0.0     2    43     4    45     3    53 0.91 Ferrous iron transport protein B
Aldedh               PF00171.17   462 seq1180_BIOID50629   -            495  1.2e-169  564.4   0.0   1   1  1.9e-173  1.3e-169  564.2   0.0     4   462    31   489    28   489 0.97 Aldehyde dehydrogenase family
GntP_permease        PF02447.11   441 seq1181_BIOID50629   -             72   3.1e-21   75.2   0.5   1   1   2.4e-25   3.3e-21   75.1   0.4   372   441     2    71     1    71 0.96 GntP family permease
Pertactin            PF03212.9    121 seq1184_BIOID50629   -            418   2.4e-06   27.1   1.9   1   1     8e-10   1.1e-05   25.0   0.0     1    78   329   403   329   414 0.86 Pertactin
DUF2525              PF10733.4     58 seq1186_BIOID50629   -             76   5.4e-38  128.5   4.1   1   1   5.1e-42     7e-38  128.1   2.9     1    58    19    76    19    76 0.99 Protein of unknown function (DUF2525)
Usher                PF00577.15   552 seq1188_BIOID50629   -            866  3.2e-211  702.7  27.9   1   1  8.4e-215  3.8e-211  702.4  19.3     1   552   200   777   200   777 0.99 Type VII secretion system (T7SS), usher protein
PapC_N               PF13954.1    146 seq1188_BIOID50629   -            866   7.2e-47  158.5   0.0   1   1   3.2e-50   1.5e-46  157.4   0.0     2   145    38   183    37   184 0.98 PapC N-terminal domain
PapC_C               PF13953.1     68 seq1188_BIOID50629   -            866   8.6e-19   66.8   0.1   1   1   7.4e-22   3.4e-18   64.9   0.0     5    67   790   853   787   854 0.91 PapC C-terminal domain
cobW                 PF02492.14   178 seq1189_BIOID50629   -            290     1e-48  165.0   0.0   1   1   9.8e-53   1.3e-48  164.6   0.0     2   177   106   267   105   268 0.98 CobW/HypB/UreG, nucleotide-binding domain
CN_hydrolase         PF00795.17   184 seq1190_BIOID50629   -            259   7.3e-13   48.1   0.0   1   1   8.6e-17   1.2e-12   47.4   0.0     5   179    12   164     8   169 0.84 Carbon-nitrogen hydrolase
BPD_transp_2         PF02653.11   267 seq1191_BIOID50629   -            393   1.2e-50  171.8  42.6   1   1   8.6e-55   1.2e-50  171.8  29.5     2   267    57   383    56   383 0.98 Branched-chain amino acid transport system / permease component
OmpH                 PF03938.9    158 seq1192_BIOID50629   -            161   6.2e-23   81.3  16.0   1   1   5.4e-27   7.4e-23   81.1  11.1     3   157    10   160     6   161 0.93 Outer membrane protein (OmpH-like)
OMPdecase            PF00215.19   226 seq1193_BIOID50629   -            216   5.3e-31  107.6   0.6   1   1   4.4e-35   6.1e-31  107.4   0.4     2   225     5   206     4   207 0.94 Orotidine 5'-phosphate decarboxylase / HUMPS family
S1                   PF00575.18    74 seq1194_BIOID50629   -            557  3.9e-117  382.3  33.3   1   6   7.7e-16     1e-11   44.5   0.6     3    73    19    86    17    87 0.95 S1 RNA binding domain
S1                   PF00575.18    74 seq1194_BIOID50629   -            557  3.9e-117  382.3  33.3   2   6   1.4e-17   1.9e-13   50.1   0.5     3    74   103   171   101   171 0.96 S1 RNA binding domain
S1                   PF00575.18    74 seq1194_BIOID50629   -            557  3.9e-117  382.3  33.3   3   6   3.3e-28   4.6e-24   84.1   0.2     2    74   189   260   188   260 0.97 S1 RNA binding domain
S1                   PF00575.18    74 seq1194_BIOID50629   -            557  3.9e-117  382.3  33.3   4   6   4.2e-26   5.8e-22   77.4   0.2     2    74   274   347   273   347 0.97 S1 RNA binding domain
S1                   PF00575.18    74 seq1194_BIOID50629   -            557  3.9e-117  382.3  33.3   5   6   1.2e-24   1.7e-20   72.7   0.5     2    74   361   434   360   434 0.98 S1 RNA binding domain
S1                   PF00575.18    74 seq1194_BIOID50629   -            557  3.9e-117  382.3  33.3   6   6   1.5e-25   2.1e-21   75.6   0.4     3    74   449   520   447   520 0.98 S1 RNA binding domain
Fimbrial             PF00419.15   145 seq1195_BIOID50629   -            203   8.9e-22   77.7   5.2   1   1   8.4e-26   1.1e-21   77.3   3.6     1   145    42   203    42   203 0.92 Fimbrial protein
LysE                 PF01810.13   191 seq1196_BIOID50629   -            211   9.9e-60  200.9  15.7   1   1   8.2e-64   1.1e-59  200.7  10.9     2   190    14   201    13   202 0.96 LysE type translocator
PALP                 PF00291.20   307 seq1198_BIOID50629   -            442   5.5e-42  143.9   0.0   1   1   5.6e-46   7.7e-42  143.4   0.0    15   289    92   399    73   409 0.84 Pyridoxal-phosphate dependent enzyme
PdxA                 PF04166.7    299 seq1200_BIOID50629   -            329  1.2e-123  411.9   0.0   1   1  1.1e-127  1.5e-123  411.6   0.0     6   299    29   322    25   322 0.99 Pyridoxal phosphate biosynthetic protein PdxA
T2SF                 PF00482.18   124 seq1201_BIOID50629   -            400   2.1e-54  182.6   1.7   1   2   3.1e-31   4.3e-27   94.3   0.2     2   124    64   186    63   186 0.98 Type II secretion system (T2SS), protein F
T2SF                 PF00482.18   124 seq1201_BIOID50629   -            400   2.1e-54  182.6   1.7   2   2   3.8e-29   5.2e-25   87.6   0.0     3   124   268   388   266   388 0.98 Type II secretion system (T2SS), protein F
NUDIX                PF00293.23   135 seq1202_BIOID50629   -            180   5.4e-17   61.5   0.3   1   1   7.2e-21   9.8e-17   60.7   0.2     1   125    36   155    36   165 0.83 NUDIX domain
AA_kinase            PF00696.23   241 seq1204_BIOID50629   -             50   1.3e-06   28.0   0.0   1   1   1.1e-10   1.4e-06   27.8   0.0     3    44     5    47     3    49 0.91 Amino acid kinase family
DUF2886              PF11102.3    200 seq1205_BIOID50629   -             84     5e-17   62.0   0.0   1   1   3.8e-21   5.2e-17   61.9   0.0     1    71    13    79    13    84 0.96 Protein of unknown function (DUF2886)
Aldolase_II          PF00596.16   183 seq1206_BIOID50629   -            274   5.6e-30  104.2   0.0   1   1   5.6e-34   7.6e-30  103.8   0.0     2   182    12   238    11   239 0.88 Class II Aldolase and Adducin N-terminal domain
Phage_integrase      PF00589.17   173 seq1207_BIOID50629   -             88   6.1e-13   48.6   0.1   1   1   5.3e-17   7.2e-13   48.4   0.1   102   171     6    75     3    77 0.95 Phage integrase family
HD                   PF01966.17   122 seq1208_BIOID50629   -            505   5.3e-11   42.4   0.1   1   1   2.4e-14   1.7e-10   40.8   0.0     1    64    66   146    66   183 0.88 HD domain
HlyD                 PF00529.15   306 seq1209_BIOID50629   -            390   3.6e-79  266.1  15.0   1   1   1.3e-82   4.5e-79  265.8  10.4     1   306    60   343    60   343 0.99 HlyD family secretion protein
HlyD_2               PF12700.2    328 seq1209_BIOID50629   -            390   2.2e-17   63.1   1.3   1   1   9.2e-21   3.1e-17   62.6   0.9    20   234    60   290    51   316 0.77 HlyD family secretion protein
HlyD_3               PF13437.1    105 seq1209_BIOID50629   -            390   5.2e-16   58.7   3.5   1   1   1.4e-16   4.9e-13   49.2   0.2     2   105   218   338   217   338 0.79 HlyD family secretion protein
Biotin_lipoyl_2      PF13533.1     50 seq1209_BIOID50629   -            390   1.1e-08   34.4   1.6   1   1   5.4e-11   1.9e-07   30.5   0.1     2    49    61   108    60   109 0.91 Biotin-lipoyl like
AA_kinase            PF00696.23   241 seq1213_BIOID50629   -            207   6.8e-27   94.4   1.3   1   1   5.9e-31     8e-27   94.2   0.9    57   240     9   184     2   185 0.90 Amino acid kinase family
RNase_T              PF00929.19   164 seq1214_BIOID50629   -            204   4.9e-34  117.8   0.0   1   1   4.2e-38   5.7e-34  117.6   0.0     1   163    32   193    32   194 0.97 Exonuclease
MgsA_C               PF12002.3    168 seq1216_BIOID50629   -            447   3.2e-68  228.5   0.6   1   1   4.5e-71   5.5e-68  227.7   0.4     1   167   268   435   268   436 0.99 MgsA AAA+ ATPase C terminal
AAA                  PF00004.24   132 seq1216_BIOID50629   -            447   2.4e-18   66.4   0.1   1   1   2.3e-20   2.8e-17   63.0   0.0     1   126    53   159    53   165 0.91 ATPase family associated with various cellular activities (AAA)
RuvB_N               PF05496.7    234 seq1216_BIOID50629   -            447   3.5e-16   58.8   0.1   1   1   1.6e-18     2e-15   56.3   0.0    15   133    17   138     7   155 0.79 Holliday junction DNA helicase ruvB N-terminus
AAA_5                PF07728.9    139 seq1216_BIOID50629   -            447   8.9e-08   31.8   0.1   1   1   9.5e-10   1.2e-06   28.2   0.1     2   102    53   143    52   236 0.84 AAA domain (dynein-related subfamily)
AAA_19               PF13245.1     76 seq1216_BIOID50629   -            447   1.4e-07   31.0   0.4   1   1   1.3e-09   1.6e-06   27.6   0.0    10    62    51    95    43   134 0.65 Part of AAA domain
Fimbrial             PF00419.15   145 seq1217_BIOID50629   -            160   3.4e-13   49.9   2.1   1   1   3.1e-17   4.3e-13   49.5   1.5    38   144    53   159    39   160 0.84 Fimbrial protein
Arg_repressor        PF01316.16    70 seq1218_BIOID50629   -            156   3.1e-26   90.5   0.1   1   1   7.1e-30   4.9e-26   89.9   0.0     2    69     6    74     5    75 0.97 Arginine repressor, DNA binding domain
Arg_repressor_C      PF02863.13    70 seq1218_BIOID50629   -            156   2.1e-24   84.6   0.1   1   1   5.1e-28   3.5e-24   83.9   0.1     2    69    82   150    81   151 0.96 Arginine repressor, C-terminal domain
Hexapep              PF00132.19    36 seq1219_BIOID50629   -            341   1.5e-31  106.3  43.8   1   3   2.3e-14   1.6e-10   39.9   3.2     2    36   110   144   109   144 0.95 Bacterial transferase hexapeptide (six repeats)
Hexapep              PF00132.19    36 seq1219_BIOID50629   -            341   1.5e-31  106.3  43.8   2   3   1.7e-12   1.2e-08   33.9   0.3     1    35   145   179   145   180 0.96 Bacterial transferase hexapeptide (six repeats)
Hexapep              PF00132.19    36 seq1219_BIOID50629   -            341   1.5e-31  106.3  43.8   3   3   4.2e-11   2.9e-07   29.5   6.4     1    35   222   256   222   257 0.94 Bacterial transferase hexapeptide (six repeats)
LpxD                 PF04613.9     72 seq1219_BIOID50629   -            341   1.9e-23   81.6   0.0   1   1   4.7e-27   3.2e-23   80.9   0.0     1    72    21    90    21    90 0.97 UDP-3-O-[3-hydroxymyristoyl] glucosamine N-acyltransferase, LpxD
Pirin                PF02678.11   107 seq1221_BIOID50629   -            231     2e-36  123.9   0.4   1   1   4.5e-40   3.1e-36  123.3   0.3     5   107     7   119     3   119 0.94 Pirin
Cupin_2              PF07883.6     71 seq1221_BIOID50629   -            231   1.8e-07   30.4   0.8   1   1   6.3e-11   4.3e-07   29.2   0.2     5    67    48   114    46   120 0.88 Cupin domain
Peripla_BP_3         PF13377.1    160 seq1222_BIOID50629   -            343   2.9e-37  128.0   0.6   1   1   2.1e-40     7e-37  126.7   0.1     2   160   169   329   168   329 0.92 Periplasmic binding protein-like domain
Peripla_BP_1         PF00532.16   279 seq1222_BIOID50629   -            343     7e-28   97.4   0.0   1   1   2.8e-31   9.4e-28   97.0   0.0     2   240    60   296    59   309 0.83 Periplasmic binding proteins and sugar binding domain of LacI family
LacI                 PF00356.16    46 seq1222_BIOID50629   -            343   4.7e-21   74.0   2.1   1   1   3.4e-24   1.2e-20   72.7   0.8     1    46     3    48     3    48 0.99 Bacterial regulatory proteins, lacI family
Peripla_BP_4         PF13407.1    258 seq1222_BIOID50629   -            343   2.2e-12   46.8   0.0   1   1   1.8e-15   6.2e-12   45.3   0.0     1   256    62   309    62   311 0.83 Periplasmic binding protein domain
Peripla_BP_3         PF13377.1    160 seq1223_BIOID50629   -            363   7.9e-34  116.8   0.2   1   1   8.6e-37   2.9e-33  115.0   0.0     1   160   174   332   174   332 0.90 Periplasmic binding protein-like domain
Peripla_BP_1         PF00532.16   279 seq1223_BIOID50629   -            363   2.6e-23   82.5   0.3   1   1   1.1e-26   3.6e-23   82.0   0.2    18   278    81   329    79   330 0.91 Periplasmic binding proteins and sugar binding domain of LacI family
LacI                 PF00356.16    46 seq1223_BIOID50629   -            363   9.6e-23   79.4   3.6   1   1   5.4e-26   1.8e-22   78.5   1.4     1    46     8    53     8    53 0.99 Bacterial regulatory proteins, lacI family
Peripla_BP_4         PF13407.1    258 seq1223_BIOID50629   -            363   7.6e-16   58.1   0.1   1   1   3.4e-19   1.2e-15   57.5   0.0    15   257    81   314    67   315 0.91 Periplasmic binding protein domain
Aldose_epim          PF01263.15   301 seq1224_BIOID50629   -            308   1.7e-53  181.5   0.0   1   1   1.4e-57   1.9e-53  181.4   0.0     2   296    20   299    19   304 0.91 Aldose 1-epimerase
Fimbrial             PF00419.15   145 seq1225_BIOID50629   -            200   4.3e-18   65.8  11.0   1   1   3.8e-22   5.3e-18   65.5   7.6     6   145    39   200    32   200 0.77 Fimbrial protein
AP_endonuc_2         PF01261.19   211 seq1227_BIOID50629   -            284   2.2e-28   98.9   0.0   1   1   2.9e-32   3.9e-28   98.0   0.0     1   210    25   229    25   230 0.96 Xylose isomerase-like TIM barrel
GerE                 PF00196.14    58 seq1229_BIOID50629   -            216   3.1e-20   71.1   0.7   1   1   3.9e-24   5.3e-20   70.3   0.5     4    58   156   210   153   210 0.97 Bacterial regulatory proteins, luxR family
ATP_bind_2           PF03668.10   284 seq1230_BIOID50629   -            284  1.9e-147  489.6   0.0   1   1  1.6e-151  2.1e-147  489.5   0.0     1   284     1   282     1   282 1.00 P-loop ATPase protein family
Gp_dh_C              PF02800.15   157 seq1231_BIOID50629   -            333   1.6e-60  202.9   0.1   1   1   4.8e-64   3.3e-60  201.9   0.1     1   157   155   313   155   313 0.98 Glyceraldehyde 3-phosphate dehydrogenase, C-terminal domain
Gp_dh_N              PF00044.19   151 seq1231_BIOID50629   -            333   2.5e-52  176.7   0.0   1   1   7.1e-56   4.9e-52  175.7   0.0     2   151     3   150     2   150 0.98 Glyceraldehyde 3-phosphate dehydrogenase, NAD binding domain
SIMPL                PF04402.9    210 seq1232_BIOID50629   -            246   2.4e-48  164.6   7.2   1   1   2.1e-52   2.9e-48  164.4   5.0     1   210    30   232    30   232 0.93 Protein of unknown function (DUF541)
Cupin_2              PF07883.6     71 seq1233_BIOID50629   -            261   1.3e-14   53.2   0.2   1   1   6.6e-11   2.2e-07   30.1   0.0     3    49   184   230   182   234 0.88 Cupin domain
Cupin_3              PF05899.7     74 seq1233_BIOID50629   -            261   6.5e-13   47.7   0.0   1   1   1.1e-13   3.6e-10   38.9   0.0     2    69    56   130    55   136 0.85 Protein of unknown function (DUF861)
Mif2                 PF11699.3     85 seq1233_BIOID50629   -            261   6.2e-05   22.8   0.0   1   1   3.6e-08   0.00012   21.8   0.0    36    83    84   131    49   133 0.91 Mif2/CENP-C like
HupF_HypC            PF01455.13    68 seq1234_BIOID50629   -             90   1.9e-25   88.4   0.2   1   1   1.7e-29   2.3e-25   88.2   0.1     1    68     1    72     1    72 0.98 HupF/HypC family
PHO4                 PF01384.15   326 seq1235_BIOID50629   -            499  4.3e-100  334.4  19.9   1   1  3.7e-104    5e-100  334.2  13.8     1   326    30   488    30   488 0.88 Phosphate transporter family
Adenine_glyco        PF03352.8    179 seq1237_BIOID50629   -            223   2.4e-84  281.1   0.0   1   1   2.1e-88   2.8e-84  280.9   0.0     1   177    42   218    42   220 0.99 Methyladenine glycosylase
Oxidored_q1          PF00361.15   270 seq1239_BIOID50629   -            509   1.2e-65  221.3  24.6   1   1     9e-70   1.2e-65  221.3  17.0     3   269   135   413   133   414 0.92 NADH-Ubiquinone/plastoquinone (complex I), various chains
Lyase_1              PF00206.15   312 seq1242_BIOID50629   -            457  3.6e-102  341.6   0.0   1   1  1.4e-105  1.9e-101  339.2   0.0     1   312     6   301     6   301 0.99 Lyase
MCE                  PF02470.15    81 seq1243_BIOID50629   -            879   1.2e-64  214.1  10.4   1   3   3.5e-21   4.8e-17   61.6   0.1     2    81    48   139    47   139 0.97 mce related protein
MCE                  PF02470.15    81 seq1243_BIOID50629   -            879   1.2e-64  214.1  10.4   2   3   1.6e-11   2.2e-07   30.6   0.0     2    76   282   357   281   371 0.88 mce related protein
MCE                  PF02470.15    81 seq1243_BIOID50629   -            879   1.2e-64  214.1  10.4   3   3   1.2e-14   1.6e-10   40.7   0.0     4    81   638   726   636   726 0.96 mce related protein
DUF718               PF05336.8    106 seq1244_BIOID50629   -            104   1.7e-36  124.1   0.9   1   1   1.4e-40   1.9e-36  123.9   0.7     2   105     3   103     2   104 0.99 Domain of unknown function (DUF718)
RrnaAD               PF00398.15   262 seq1248_BIOID50629   -            273   1.9e-77  259.7   0.0   1   1   1.5e-81   2.1e-77  259.5   0.0     3   261    10   265     8   266 0.98 Ribosomal RNA adenine dimethylase
HypD                 PF01924.11   356 seq1249_BIOID50629   -            373  8.3e-154  511.4   0.0   1   1    7e-158  9.5e-154  511.2   0.0     5   355    13   368     9   369 0.96 Hydrogenase formation hypA family
DLH                  PF01738.13   218 seq1250_BIOID50629   -            287   8.8e-76  253.8   0.0   1   1     4e-79   1.1e-75  253.5   0.0     1   217    60   283    60   284 0.99 Dienelactone hydrolase family
Abhydrolase_5        PF12695.2    142 seq1250_BIOID50629   -            287   1.4e-15   57.1   0.1   1   1   8.1e-19   2.2e-15   56.5   0.0     2   142    77   255    76   255 0.76 Alpha/beta hydrolase family
Abhydrolase_6        PF12697.2    228 seq1250_BIOID50629   -            287   2.9e-12   46.8   2.3   1   1   1.5e-09     4e-06   26.7   0.0   162   221   192   260   180   266 0.74 Alpha/beta hydrolase family
BAAT_C               PF08840.6    213 seq1250_BIOID50629   -            287   3.4e-08   33.3   0.1   1   1     7e-09   1.9e-05   24.3   0.1   111   177   206   270   191   284 0.82 BAAT / Acyl-CoA thioester hydrolase C terminal
SIS                  PF01380.17   131 seq1251_BIOID50629   -            296   1.6e-30  105.2   0.1   1   1   4.7e-34   2.1e-30  104.8   0.0     2   130   138   266   137   267 0.98 SIS domain
HTH_6                PF01418.12    77 seq1251_BIOID50629   -            296   1.1e-25   89.0   0.0   1   1   5.1e-29   2.3e-25   87.9   0.0     2    76    15    89    14    90 0.97 Helix-turn-helix domain, rpiR family
DUF1471              PF07338.8     56 seq1252_BIOID50629   -            104     3e-23   81.0   0.1   1   1   3.4e-27   4.6e-23   80.4   0.1     1    56    50   104    50   104 0.99 Protein of unknown function (DUF1471)
DUF2387              PF09526.5     71 seq1253_BIOID50629   -             66   1.3e-22   79.3   3.2   1   1   1.2e-26   1.6e-22   79.0   2.2     2    71     4    63     3    63 0.88 Probable metal-binding protein (DUF2387)
Peripla_BP_3         PF13377.1    160 seq1254_BIOID50629   -            392   2.7e-38  131.3   0.7   1   1   6.8e-40   2.3e-36  125.0   0.1     3   160   113   277   111   277 0.95 Periplasmic binding protein-like domain
HTH_AraC             PF00165.18    42 seq1254_BIOID50629   -            392   3.3e-22   77.5   0.1   1   2   2.8e-11   9.7e-08   31.4   0.0     1    42   294   335   294   335 0.97 Bacterial regulatory helix-turn-helix proteins, AraC family
HTH_AraC             PF00165.18    42 seq1254_BIOID50629   -            392   3.3e-22   77.5   0.1   2   2   9.9e-15   3.4e-11   42.4   0.1     6    41   348   384   346   385 0.95 Bacterial regulatory helix-turn-helix proteins, AraC family
HTH_18               PF12833.2     81 seq1254_BIOID50629   -            392   8.3e-20   70.5   0.1   1   1   1.7e-22   5.8e-19   67.8   0.0     3    79   309   384   307   385 0.97 Helix-turn-helix domain
Peripla_BP_4         PF13407.1    258 seq1254_BIOID50629   -            392   5.4e-13   48.7   0.0   1   1   2.6e-16   8.8e-13   48.0   0.0    75   258    72   258    52   258 0.85 Periplasmic binding protein domain
Peptidase_S49_N      PF08496.5    155 seq1255_BIOID50629   -            349   2.9e-64  215.4   3.5   1   1   6.3e-68   2.9e-64  215.4   2.4     1   155     1   158     1   158 0.98 Peptidase family S49 N-terminal
Peptidase_S49        PF01343.13   154 seq1255_BIOID50629   -            349   1.2e-50  171.1   2.2   1   1   3.1e-54   1.4e-50  170.9   0.0     2   153   161   310   160   311 0.98 Peptidase family S49
SDH_sah              PF01972.11   286 seq1255_BIOID50629   -            349   1.7e-05   23.6   1.8   1   1   5.1e-09   2.3e-05   23.2   0.0    89   163   133   208   119   225 0.81 Serine dehydrogenase proteinase
Fimbrial             PF00419.15   145 seq1256_BIOID50629   -            177   1.6e-21   76.9   4.0   1   1   1.4e-25   1.9e-21   76.6   2.8     1   145    28   177    28   177 0.94 Fimbrial protein
MFS_1                PF07690.11   354 seq1258_BIOID50629   -            416   1.6e-25   89.5  61.2   1   2   3.7e-20   2.5e-16   59.2  19.0     1   224    22   237    22   242 0.81 Major Facilitator Superfamily
MFS_1                PF07690.11   354 seq1258_BIOID50629   -            416   1.6e-25   89.5  61.2   2   2   7.4e-13     5e-09   35.2  19.8    10   179   237   409   232   415 0.80 Major Facilitator Superfamily
MFS_3                PF05977.8    524 seq1258_BIOID50629   -            416   4.8e-21   74.3  33.9   1   1   9.1e-25   6.2e-21   73.9  23.5     9   396    16   400    12   414 0.89 Transmembrane secretion effector
DAO                  PF01266.19   358 seq1260_BIOID50629   -            426   5.5e-72  242.5   0.2   1   1   2.8e-75   6.3e-72  242.3   0.1     1   358    29   381    29   381 0.96 FAD dependent oxidoreductase
Thi4                 PF01946.12   230 seq1260_BIOID50629   -            426   1.7e-07   30.4   0.2   1   1   1.4e-10   3.1e-07   29.6   0.1     9    64    19    75    12   102 0.91 Thi4 family
NAD_binding_8        PF13450.1     68 seq1260_BIOID50629   -            426   2.2e-06   27.4   0.7   1   1   3.9e-09   8.8e-06   25.5   0.5     1    42    32    71    32    88 0.82 NAD(P)-binding Rossmann-like domain
FAD_binding_3        PF01494.14   356 seq1260_BIOID50629   -            426   6.4e-06   25.3   0.6   1   1   2.8e-09   6.4e-06   25.3   0.4     2    33    28    59    27    68 0.94 FAD binding domain
FAD_binding_2        PF00890.19   421 seq1260_BIOID50629   -            426   2.1e-05   23.4   0.6   1   1   1.5e-08   3.4e-05   22.7   0.5     1    43    29    71    29    82 0.85 FAD binding domain
CsgE                 PF10627.4    107 seq1262_BIOID50629   -            129   6.8e-36  122.2   0.0   1   1   5.8e-40     8e-36  121.9   0.0     1   107    26   129    26   129 0.99 Curli assembly protein CsgE
E1-E2_ATPase         PF00122.15   230 seq1263_BIOID50629   -            898     8e-57  191.7   1.7   1   1   3.5e-60     8e-57  191.7   1.2     1   229   123   362   123   363 0.97 E1-E2 ATPase
Hydrolase            PF00702.21   204 seq1263_BIOID50629   -            898   1.9e-24   87.2   0.5   1   1   1.9e-27   4.2e-24   86.0   0.2     1   204   367   653   367   653 0.83 haloacid dehalogenase-like hydrolase
HAD                  PF12710.2    191 seq1263_BIOID50629   -            898   1.6e-16   60.9   0.1   1   1   1.4e-19   3.3e-16   59.9   0.0     2   191   371   650   370   650 0.78 haloacid dehalogenase-like hydrolase
Cation_ATPase_N      PF00690.21    69 seq1263_BIOID50629   -            898   2.2e-15   55.7   0.0   1   1   2.2e-18   5.1e-15   54.5   0.0     4    69    48   112    46   112 0.97 Cation transporter/ATPase, N-terminus
Hydrolase_like2      PF13246.1     91 seq1263_BIOID50629   -            898   5.2e-11   42.2   0.0   1   1   4.8e-14   1.1e-10   41.1   0.0    40    91   411   481   369   481 0.68 Putative hydrolase of sodium-potassium ATPase alpha subunit
MFS_1                PF07690.11   354 seq1265_BIOID50629   -            515   5.8e-55  186.3  38.3   1   1   4.2e-59   5.8e-55  186.3  26.5     1   353    22   416    22   417 0.89 Major Facilitator Superfamily
Fer4_11              PF13247.1     99 seq1266_BIOID50629   -            512   1.5e-40  136.9   6.0   1   1   4.5e-44   1.5e-40  136.9   4.2     2    98   176   272   175   273 0.98 4Fe-4S dicluster domain
Fer4_7               PF12838.2     52 seq1266_BIOID50629   -            512   4.4e-09   36.4  16.7   1   1   5.7e-10   1.9e-06   28.0   4.0     2    50   184   229   183   231 0.90 4Fe-4S dicluster domain
Fer4_10              PF13237.1     52 seq1266_BIOID50629   -            512   7.4e-09   35.1  18.0   1   1   1.9e-09   6.5e-06   25.7   3.7     4    52   179   228   176   228 0.93 4Fe-4S dicluster domain
FAD_binding_2        PF00890.19   421 seq1268_BIOID50629   -            540    4e-107  358.5   1.3   1   1  1.7e-110  4.7e-107  358.3   0.9     1   421    10   392    10   392 0.95 FAD binding domain
Succ_DH_flav_C       PF02910.15   129 seq1268_BIOID50629   -            540   3.1e-19   68.9   0.2   1   1     2e-22   5.5e-19   68.1   0.1     2    88   441   521   440   526 0.96 Fumarate reductase flavoprotein C-term
Pyr_redox_2          PF07992.9    200 seq1268_BIOID50629   -            540   4.5e-12   46.1   3.0   1   1   4.3e-13   1.2e-09   38.2   2.1     1   196    10   377    10   380 0.81 Pyridine nucleotide-disulphide oxidoreductase
Peripla_BP_1         PF00532.16   279 seq1269_BIOID50629   -            331   3.5e-29  101.7   0.0   1   1   1.3e-32   4.5e-29  101.4   0.0     2   259    64   309    63   319 0.93 Periplasmic binding proteins and sugar binding domain of LacI family
Peripla_BP_3         PF13377.1    160 seq1269_BIOID50629   -            331   1.2e-25   90.2   0.1   1   1   3.5e-28   1.2e-24   87.0   0.1     5   159   176   330   172   331 0.81 Periplasmic binding protein-like domain
LacI                 PF00356.16    46 seq1269_BIOID50629   -            331   5.1e-18   64.2   0.0   1   1   3.1e-21   1.1e-17   63.2   0.0     2    46     8    52     7    52 0.98 Bacterial regulatory proteins, lacI family
Peripla_BP_4         PF13407.1    258 seq1269_BIOID50629   -            331   5.5e-12   45.4   0.0   1   1   2.1e-15   7.2e-12   45.0   0.0     1   217    66   275    66   309 0.87 Periplasmic binding protein domain
HTH_29               PF13551.1    113 seq1270_BIOID50629   -            123   6.3e-23   80.9   0.0   1   1   1.6e-26   7.2e-23   80.7   0.0     2   112    12   114    11   115 0.94 Winged helix-turn helix
HTH_28               PF13518.1     52 seq1270_BIOID50629   -            123     3e-07   30.1   0.0   1   1   1.1e-10   5.1e-07   29.4   0.0     8    51    18    61    11    62 0.86 Helix-turn-helix domain
HTH_23               PF13384.1     50 seq1270_BIOID50629   -            123   5.5e-06   25.7   0.0   1   1     2e-09     9e-06   25.0   0.0     5    48    10    53     6    55 0.85 Homeodomain-like domain
FKBP_C               PF00254.23    94 seq1271_BIOID50629   -            196   6.5e-11   41.9   0.0   1   1   7.3e-15     1e-10   41.4   0.0     7    94     5   137     1   137 0.83 FKBP-type peptidyl-prolyl cis-trans isomerase
FabA                 PF07977.8    138 seq1273_BIOID50629   -            182   1.5e-42  144.2   0.0   1   1   1.3e-46   1.8e-42  143.9   0.0     1   137    48   172    48   173 0.97 FabA-like domain
EAL                  PF00563.15   236 seq1274_BIOID50629   -            429   1.6e-41  142.2   0.1   1   1   4.8e-45   3.3e-41  141.2   0.1    14   235   199   414   190   415 0.88 EAL domain
BLUF                 PF04940.7     93 seq1274_BIOID50629   -            429   2.6e-27   94.2   0.0   1   1   6.5e-31   4.4e-27   93.5   0.0     1    92    28   119    28   120 0.98 Sensors of blue-light using FAD
Aldolase_II          PF00596.16   183 seq1275_BIOID50629   -            228   1.9e-46  157.9   0.3   1   1   1.8e-50   2.4e-46  157.5   0.2     1   182     6   193     6   194 0.88 Class II Aldolase and Adducin N-terminal domain
Acetyltransf_10      PF13673.1    117 seq1276_BIOID50629   -            146   2.1e-13   50.3   0.0   1   1   7.8e-17   2.7e-13   49.9   0.0     7   117    12   120     8   120 0.81 Acetyltransferase (GNAT) domain
Acetyltransf_7       PF13508.1     79 seq1276_BIOID50629   -            146   3.2e-12   46.3   0.1   1   1   1.3e-15   4.3e-12   45.9   0.0     3    78    48   121    46   122 0.92 Acetyltransferase (GNAT) domain
Acetyltransf_1       PF00583.19    83 seq1276_BIOID50629   -            146   2.1e-11   43.6   0.0   1   1     1e-14   3.5e-11   42.8   0.0     1    83    53   121    53   121 0.95 Acetyltransferase (GNAT) family
FR47                 PF08445.5     86 seq1276_BIOID50629   -            146   2.2e-05   24.0   0.0   1   1   9.9e-09   3.4e-05   23.4   0.0    21    80    68   123    51   128 0.85 FR47-like protein
MFS_1                PF07690.11   354 seq1278_BIOID50629   -            425   1.9e-22   79.3  38.1   1   1   1.4e-26   1.9e-22   79.3  26.4    13   340    26   357    12   365 0.73 Major Facilitator Superfamily
PTS-HPr              PF00381.14    84 seq1279_BIOID50629   -             90   6.4e-25   86.7   0.4   1   1   5.5e-29   7.6e-25   86.5   0.3     2    84     3    86     2    86 0.96 PTS HPr component phosphorylation site
HTH_1                PF00126.22    60 seq1281_BIOID50629   -            298   1.1e-14   53.7   0.1   1   1   1.3e-16   8.9e-13   47.6   0.0     2    60     7    65     6    65 0.96 Bacterial regulatory helix-turn-helix protein, lysR family
LysR_substrate       PF03466.15   209 seq1281_BIOID50629   -            298   4.1e-11   42.2   0.0   1   1   7.5e-15   5.1e-11   41.9   0.0     2   194    89   282    88   292 0.86 LysR substrate binding domain
Pertactin            PF03212.9    121 seq1282_BIOID50629   -            955   2.6e-39  133.5   3.4   1   1   3.8e-43   2.6e-39  133.5   2.4     1   120   494   615   494   616 0.98 Pertactin
Autotransporter      PF03797.14   265 seq1282_BIOID50629   -            955     6e-35  120.7  22.9   1   1   8.7e-39     6e-35  120.7  15.9     2   262   689   939   688   942 0.95 Autotransporter beta-domain
MFS_1                PF07690.11   354 seq1283_BIOID50629   -            304   7.7e-14   51.0  41.9   1   1   2.9e-16     2e-12   46.4  29.9     3   298    18   301    15   304 0.67 Major Facilitator Superfamily
Capsule_synth        PF05159.9    269 seq1284_BIOID50629   -            800   1.1e-64  218.4   0.0   1   1   3.3e-68   2.3e-64  217.3   0.0    22   269    95   335    69   335 0.93 Capsule polysaccharide biosynthesis protein
Glyco_transf_29      PF00777.13   266 seq1284_BIOID50629   -            800   4.8e-13   48.7   2.9   1   1   8.6e-12   5.9e-08   32.0   0.0    58   107   614   664   565   686 0.80 Glycosyltransferase family 29 (sialyltransferase)
Slp                  PF03843.8    160 seq1285_BIOID50629   -            199   5.8e-46  155.2   0.0   1   1   5.1e-50     7e-46  155.0   0.0     1   157    27   184    27   187 0.91 Outer membrane lipoprotein Slp family
Glyco_hydro_31       PF01055.21   451 seq1286_BIOID50629   -            667   3.6e-95  319.1   3.2   1   1   3.4e-99   4.7e-95  318.7   2.2     5   449   218   655   214   657 0.93 Glycosyl hydrolases family 31
NUDIX                PF00293.23   135 seq1287_BIOID50629   -            191   3.4e-13   49.2   0.0   1   1   3.4e-17   4.7e-13   48.8   0.0     4   127    47   174    44   184 0.86 NUDIX domain
CsgF                 PF10614.4    142 seq1288_BIOID50629   -            138   2.6e-47  160.2   1.4   1   1   2.4e-51   3.3e-47  159.9   1.0     2   142     4   133     2   133 0.96 Type VIII secretion system (T8SS), CsgF protein
FimH_man-bind        PF09160.5    147 seq1289_BIOID50629   -            476   9.8e-57  190.8   0.2   1   1     2e-60   2.8e-56  189.3   0.1     1   147   200   344   200   344 0.99 FimH, mannose binding
tRNA-synt_2b         PF00587.20   173 seq1290_BIOID50629   -            430   2.9e-38  131.0   0.0   1   1   6.1e-42   4.2e-38  130.5   0.0     2   172   173   349   172   350 0.96 tRNA synthetase class II core domain (G, H, P, S and T)
Seryl_tRNA_N         PF02403.17   108 seq1290_BIOID50629   -            430   4.2e-34  116.6   3.5   1   1     1e-37   6.8e-34  116.0   2.4     1   108     1   107     1   107 0.99 Seryl-tRNA synthetase N-terminal domain
PDZ                  PF00595.19    81 seq1291_BIOID50629   -            474   3.1e-29  100.8   8.2   1   2   2.7e-19   9.1e-16   57.6   0.1     7    80   285   367   279   368 0.90 PDZ domain (Also known as DHR or GLGF)
PDZ                  PF00595.19    81 seq1291_BIOID50629   -            474   3.1e-29  100.8   8.2   2   2   3.7e-15   1.3e-11   44.4   2.2    11    81   394   463   385   463 0.89 PDZ domain (Also known as DHR or GLGF)
PDZ_2                PF13180.1     82 seq1291_BIOID50629   -            474     2e-26   91.5   2.4   1   2   1.2e-18   4.1e-15   55.3   0.0    12    82   300   380   285   380 0.88 PDZ domain
PDZ_2                PF13180.1     82 seq1291_BIOID50629   -            474     2e-26   91.5   2.4   2   2   2.5e-12   8.6e-09   35.0   0.4     4    59   399   454   396   471 0.87 PDZ domain
Trypsin_2            PF13365.1    120 seq1291_BIOID50629   -            474   8.2e-21   74.0   0.6   1   1   5.5e-24   1.9e-20   72.9   0.4     1   120   114   250   114   250 0.79 Trypsin-like peptidase domain
Trypsin              PF00089.21   220 seq1291_BIOID50629   -            474   1.4e-20   73.7   0.3   1   1   6.5e-24   2.2e-20   73.0   0.2    21   218   114   275    87   277 0.83 Trypsin
Glyco_hydro_2_C      PF02836.12   298 seq1292_BIOID50629   -           1024  2.1e-125  417.4   0.0   1   1  8.2e-129  2.8e-125  417.0   0.0     1   297   336   629   336   630 0.98 Glycosyl hydrolases family 2, TIM barrel domain
Bgal_small_N         PF02929.12   276 seq1292_BIOID50629   -           1024   2.4e-91  305.4   0.0   1   1   1.1e-94   3.6e-91  304.8   0.0     5   275   753  1021   749  1022 0.98 Beta galactosidase small chain
Glyco_hydro_2_N      PF02837.13   167 seq1292_BIOID50629   -           1024   1.8e-51  173.8   0.0   1   1     1e-54   3.6e-51  172.9   0.0     2   167    50   219    49   219 0.95 Glycosyl hydrolases family 2, sugar binding domain
Glyco_hydro_2        PF00703.16   110 seq1292_BIOID50629   -           1024   7.4e-16   58.4   0.0   1   1     2e-18   6.9e-15   55.3   0.0     2   110   222   334   221   334 0.87 Glycosyl hydrolases family 2
Bac_DNA_binding      PF00216.16    90 seq1293_BIOID50629   -             94   2.1e-30  104.4   0.0   1   1   1.7e-34   2.3e-30  104.3   0.0     1    90     1    91     1    91 0.97 Bacterial DNA-binding protein
DNA_binding_1        PF01035.15    85 seq1294_BIOID50629   -            129     3e-29  100.4   0.0   1   1   2.9e-33     4e-29  100.0   0.0     2    84    32   114    31   115 0.97 6-O-methylguanine DNA methyltransferase, DNA binding domain
Fimbrial             PF00419.15   145 seq1295_BIOID50629   -            447     1e-13   51.6   4.0   1   1   7.4e-18     1e-13   51.6   2.8     3   144   278   446   276   447 0.66 Fimbrial protein
Ribonuc_L-PSP        PF01042.16   121 seq1296_BIOID50629   -            115   3.4e-28   97.7   0.5   1   1   2.7e-32   3.7e-28   97.5   0.4     2   121     4   115     3   115 0.96 Endoribonuclease L-PSP
DUF525               PF04379.9     90 seq1298_BIOID50629   -            125   1.1e-35  121.3   0.1   1   1     1e-39   1.4e-35  121.0   0.1     2    89    17   104    16   105 0.98 Protein of unknown function (DUF525)
DUF2500              PF10694.4    110 seq1299_BIOID50629   -            119   1.7e-36  124.4   0.1   1   1   1.4e-40     2e-36  124.2   0.0     1   108     5   115     5   117 0.98 Protein of unknown function (DUF2500)
YrbL-PhoP_reg        PF10707.4    199 seq1300_BIOID50629   -            210   1.2e-62  210.6   0.0   1   1   1.1e-66   1.5e-62  210.3   0.0     1   198     2   185     2   186 0.97 PhoP regulatory network protein YrbL
Acetyltransf_11      PF13720.1     83 seq1301_BIOID50629   -            262   2.4e-30  104.4   0.0   1   1   5.6e-34   3.8e-30  103.8   0.0     1    83   180   262   180   262 0.98 Udp N-acetylglucosamine O-acyltransferase; Domain 2
Hexapep              PF00132.19    36 seq1301_BIOID50629   -            262     5e-30  101.5  21.3   1   5   3.6e-09   2.5e-05   23.4   0.3     4    35     2    33     1    34 0.91 Bacterial transferase hexapeptide (six repeats)
Hexapep              PF00132.19    36 seq1301_BIOID50629   -            262     5e-30  101.5  21.3   2   5   5.4e-13   3.7e-09   35.5   3.3     1    36    17    52    17    52 0.96 Bacterial transferase hexapeptide (six repeats)
Hexapep              PF00132.19    36 seq1301_BIOID50629   -            262     5e-30  101.5  21.3   3   5   1.5e-07     0.001   18.3   1.1     1    35    35    69    35    69 0.92 Bacterial transferase hexapeptide (six repeats)
Hexapep              PF00132.19    36 seq1301_BIOID50629   -            262     5e-30  101.5  21.3   4   5   3.1e-07    0.0021   17.3   0.0     2    35    66    99    65   100 0.95 Bacterial transferase hexapeptide (six repeats)
Hexapep              PF00132.19    36 seq1301_BIOID50629   -            262     5e-30  101.5  21.3   5   5   1.9e-13   1.3e-09   37.0   0.1     2    36   109   143   108   143 0.96 Bacterial transferase hexapeptide (six repeats)
Peripla_BP_4         PF13407.1    258 seq1302_BIOID50629   -            311   5.7e-59  199.4  11.8   1   1   1.6e-62   7.4e-59  199.0   8.2     2   255    28   288    27   291 0.96 Periplasmic binding protein domain
Peripla_BP_1         PF00532.16   279 seq1302_BIOID50629   -            311   1.6e-19   70.1   0.7   1   1   4.1e-23   1.9e-19   69.8   0.5     5   207    28   241    24   288 0.80 Periplasmic binding proteins and sugar binding domain of LacI family
Peripla_BP_3         PF13377.1    160 seq1302_BIOID50629   -            311   2.9e-12   46.7   0.0   1   1   1.5e-15   6.7e-12   45.5   0.0    12   140   159   289   157   305 0.87 Periplasmic binding protein-like domain
DeoC                 PF01791.4    236 seq1304_BIOID50629   -            350   5.4e-67  225.4   0.0   1   1   4.7e-71   6.4e-67  225.1   0.0     2   236    69   326    68   326 0.98 DeoC/LacD family aldolase
AIRS_C               PF02769.17   153 seq1305_BIOID50629   -            336   2.3e-23   82.7   1.9   1   1   6.2e-27   4.3e-23   81.9   1.3     2   149   166   313   165   315 0.95 AIR synthase related protein, C-terminal domain
AIRS                 PF00586.19    96 seq1305_BIOID50629   -            336   1.8e-13   50.3   0.1   1   1   2.7e-17   1.8e-13   50.3   0.1    10    96    44   132    35   132 0.90 AIR synthase related protein, N-terminal domain
CsgG                 PF03783.9    209 seq1306_BIOID50629   -            277   9.6e-67  223.9   0.0   1   1   8.2e-71   1.1e-66  223.7   0.0     2   208    41   255    40   256 0.98 Curli production assembly/transport component CsgG
Isochorismatase      PF00857.15   174 seq1308_BIOID50629   -            222   2.8e-48  163.9   0.0   1   1   2.4e-52   3.3e-48  163.7   0.0     1   172    20   213    20   215 0.96 Isochorismatase family
Metallophos          PF00149.23   201 seq1309_BIOID50629   -            280   1.1e-20   73.7   0.0   1   1   9.4e-25   1.3e-20   73.6   0.0     4   170     4   133     1   243 0.86 Calcineurin-like phosphoesterase
BenE                 PF03594.8    378 seq1310_BIOID50629   -            391  8.5e-156  518.1  48.6   1   1  7.2e-160  9.8e-156  517.9  33.7     3   378     6   381     4   381 0.99 Benzoate membrane transport protein
Competence           PF03772.11   271 seq1312_BIOID50629   -            754   4.9e-54  183.0  38.5   1   1   7.2e-58   4.9e-54  183.0  26.7     3   266   202   467   200   490 0.90 Competence protein
Lactamase_B          PF00753.22   194 seq1312_BIOID50629   -            754   1.4e-12   47.5   0.0   1   1   3.4e-16   2.3e-12   46.8   0.0     4   176   507   671   504   688 0.89 Metallo-beta-lactamase superfamily
DUF1176              PF06674.6    340 seq1313_BIOID50629   -            347    1e-106  356.8   0.0   1   1  8.5e-111  1.2e-106  356.6   0.0     3   339    16   346    14   347 0.96 Protein of unknown function (DUF1176)
Na_Pi_cotrans        PF02690.10   142 seq1314_BIOID50629   -            543   1.6e-44  150.9  30.2   1   2   1.4e-39   9.5e-36  122.5   7.0     1   140    13   148    13   150 0.98 Na+/Pi-cotransporter
Na_Pi_cotrans        PF02690.10   142 seq1314_BIOID50629   -            543   1.6e-44  150.9  30.2   2   2   1.6e-13   1.1e-09   38.0  10.2     1   123   139   265   139   284 0.90 Na+/Pi-cotransporter
Oxidored_q1          PF00361.15   270 seq1315_BIOID50629   -            485   5.3e-72  242.2  19.2   1   1   3.8e-76   5.3e-72  242.2  13.3     1   268   122   400   122   402 0.98 NADH-Ubiquinone/plastoquinone (complex I), various chains
DAGK_prokar          PF01219.14   104 seq1317_BIOID50629   -            122   5.5e-39  131.8   8.1   1   1   4.6e-43   6.3e-39  131.6   5.6     2   104    16   118    15   118 0.99 Prokaryotic diacylglycerol kinase
GerE                 PF00196.14    58 seq1318_BIOID50629   -            176   9.6e-09   34.3   1.3   1   1   1.3e-12   1.8e-08   33.4   0.9     3    56   115   168   113   170 0.96 Bacterial regulatory proteins, luxR family
SNARE_assoc          PF09335.6    123 seq1319_BIOID50629   -            192   3.1e-18   66.0   1.9   1   1   2.3e-22   3.1e-18   66.0   1.3     3   122    23   143    21   144 0.92 SNARE associated Golgi protein
Fimbrial             PF00419.15   145 seq1320_BIOID50629   -            356     5e-20   72.0   3.3   1   1   6.9e-23   9.4e-19   67.9   0.7     3   144   211   355   209   356 0.90 Fimbrial protein
DUF830               PF05708.7    158 seq1321_BIOID50629   -            233   9.9e-43  145.7   0.0   1   1   8.7e-47   1.2e-42  145.4   0.0     2   158    42   218    41   218 0.98 Orthopoxvirus protein of unknown function (DUF830)
LysR_substrate       PF03466.15   209 seq1322_BIOID50629   -            315   9.6e-55  184.8   0.6   1   1   1.9e-58   1.3e-54  184.3   0.4     4   208    99   303    96   304 0.99 LysR substrate binding domain
HTH_1                PF00126.22    60 seq1322_BIOID50629   -            315   8.8e-22   76.4   0.5   1   1   2.5e-25   1.7e-21   75.5   0.1     1    59    13    71    13    72 0.98 Bacterial regulatory helix-turn-helix protein, lysR family
FAD_binding_3        PF01494.14   356 seq1323_BIOID50629   -            391   5.3e-28   97.9   0.0   1   1   2.7e-31   7.5e-28   97.4   0.0     2   345     6   338     5   342 0.80 FAD binding domain
Lycopene_cycl        PF05834.7    374 seq1323_BIOID50629   -            391   8.5e-11   41.2   5.1   1   1   1.2e-10   3.2e-07   29.4   2.4     2   143     8   170     7   201 0.85 Lycopene cyclase protein
DAO                  PF01266.19   358 seq1323_BIOID50629   -            391   5.7e-09   35.2   1.2   1   1   1.6e-09   4.4e-06   25.7   0.2     2    34     8    40     7    91 0.90 FAD dependent oxidoreductase
SE                   PF08491.5    276 seq1323_BIOID50629   -            391     6e-06   25.1   0.0   1   1   4.9e-09   1.4e-05   24.0   0.0   124   217   275   368   238   390 0.87 Squalene epoxidase
[truncated: 1,108,911 more chars]
