# Supplementary material for: A domain sequence approach to pangenomics: applications to Escherichia coli
Source: F1000Res. 2013 May 29;1:19. Originally published 2012 Oct 1. [Version 2] doi: 10.12688/f1000research.1-19.v2 (PMC3901455; doi:10.12688/f1000research.1-19.v2)
Supplement: The 347 text files show the results from scanning each of the fasta-files against the Pfam-A database [file f1000research-1-1101-s0002.tgz › Escherichia_coli_MS_196_1_BIOID50655.txt]

#                                                                            --- full sequence --- -------------- this domain -------------   hmm coord   ali coord   env coord
# target name        accession   tlen query name           accession   qlen   E-value  score  bias   #  of  c-Evalue  i-Evalue  score  bias  from    to  from    to  from    to  acc description of target
#------------------- ---------- ----- -------------------- ---------- ----- --------- ------ ----- --- --- --------- --------- ------ ----- ----- ----- ----- ----- ----- ----- ---- ---------------------
SSB                  PF00436.20   104 seq1_BIOID50655      -            131   6.8e-20   70.7   0.3   1   1   6.4e-24   8.8e-20   70.4   0.2    44   101     2    61     1    64 0.92 Single-strand binding protein family
Redoxin              PF08534.5    146 seq2_BIOID50655      -             80   1.8e-08   33.9   0.0   1   1   2.9e-12     2e-08   33.7   0.0    64   143     2    71     1    77 0.87 Redoxin
AhpC-TSA             PF00578.16   124 seq2_BIOID50655      -             80   4.1e-05   23.1   0.0   1   1   6.7e-09   4.6e-05   22.9   0.0    61   121     2    57     1    60 0.95 AhpC/TSA family
TraK                 PF06586.6    234 seq4_BIOID50655      -             50   7.3e-11   41.5   0.0   1   1   5.8e-15   7.9e-11   41.4   0.0   194   234     1    43     1    43 0.98 TraK protein
HTH_38               PF13936.1     44 seq6_BIOID50655      -            383   5.6e-23   80.1   2.1   1   1   5.6e-21   1.9e-17   62.4   0.9     4    44    58    98    55    98 0.97 Helix-turn-helix domain
rve                  PF00665.21   120 seq6_BIOID50655      -            383     1e-16   61.0   0.0   1   1   6.5e-20   2.2e-16   59.9   0.0     3   120   228   337   226   337 0.94 Integrase core domain
Methyltransf_26      PF13659.1    117 seq7_BIOID50655      -            187   4.1e-12   46.0   0.0   1   1   2.1e-15   7.2e-12   45.2   0.0     2   114    52   147    51   150 0.90 Methyltransferase domain
Methyltransf_18      PF12847.2    112 seq7_BIOID50655      -            187     4e-08   33.7   0.0   1   1   2.5e-11   8.4e-08   32.6   0.0     4   109    53   146    50   148 0.89 Methyltransferase domain
MTS                  PF05175.9    170 seq7_BIOID50655      -            187   9.8e-08   31.4   0.0   1   1   3.9e-11   1.3e-07   31.0   0.0    31   141    50   149    41   166 0.84 Methyltransferase small domain
RrnaAD               PF00398.15   262 seq7_BIOID50655      -            187   4.6e-07   29.0   0.0   1   1   1.7e-10   5.9e-07   28.6   0.0     9   113    29   128    24   148 0.89 Ribosomal RNA adenine dimethylase
DUF986               PF06173.7    149 seq9_BIOID50655      -            152   8.3e-65  217.0   5.8   1   1   6.8e-69   9.3e-65  216.8   4.0     1   148     4   151     4   152 0.99 Protein of unknown function (DUF986)
NanE                 PF04131.9    192 seq10_BIOID50655     -            229   8.2e-93  308.5   0.5   1   1   7.1e-97   9.7e-93  308.3   0.4     1   192    35   226    35   226 0.99 Putative N-acetylmannosamine-6-phosphate epimerase
MFS_1                PF07690.11   354 seq12_BIOID50655     -            496   2.9e-38  131.4  60.3   1   2   5.1e-29   3.5e-25   88.4  23.8     2   286    26   288    25   296 0.70 Major Facilitator Superfamily
MFS_1                PF07690.11   354 seq12_BIOID50655     -            496   2.9e-38  131.4  60.3   2   2   1.1e-15   7.2e-12   44.6  16.5     2   175   281   452   279   491 0.79 Major Facilitator Superfamily
Sugar_tr             PF00083.19   451 seq12_BIOID50655     -            496   1.1e-26   93.3  11.4   1   1   1.6e-30   1.1e-26   93.3   7.9     2   197    21   200    20   211 0.91 Sugar (and other) transporter
Prok-E2_A            PF14457.1    163 seq13_BIOID50655     -            742   1.7e-30  105.5   0.3   1   1     8e-34   3.6e-30  104.4   0.2    31   156    51   174    22   180 0.88 Prokaryotic E2 family A
ThiF                 PF00899.16   136 seq13_BIOID50655     -            742   3.3e-12   46.2   0.0   1   1   1.3e-15   6.1e-12   45.4   0.0     6   118   371   482   366   499 0.85 ThiF family
Prok-JAB             PF14464.1    105 seq13_BIOID50655     -            742   4.6e-11   42.0   0.0   1   1     2e-14     9e-11   41.1   0.0     5    96   617   734   613   741 0.81 Prokaryotic homologs of the JAB domain
OrfB_IS605           PF01385.14   227 seq14_BIOID50655     -            224   1.2e-24   86.9   2.1   1   1   2.5e-28   1.7e-24   86.3   1.4   126   224     1    97     1   100 0.96 Probable transposase
OrfB_Zn_ribbon       PF07282.6     69 seq14_BIOID50655     -            224   1.3e-24   85.4   0.3   1   1   1.9e-28   1.3e-24   85.4   0.2     1    67   126   193   126   195 0.98 Putative transposase DNA-binding domain
PAS                  PF00989.19   113 seq17_BIOID50655     -            228   7.3e-16   57.8   0.0   1   1   1.4e-19   9.7e-16   57.4   0.0     3   109    23   121    21   125 0.94 PAS fold
PAS_8                PF13188.1     64 seq17_BIOID50655     -            228   9.1e-06   25.2   0.0   1   1   4.1e-09   2.8e-05   23.6   0.0     4    41    24    65    22    87 0.75 PAS domain
EAL                  PF00563.15   236 seq19_BIOID50655     -            215   1.5e-49  168.4   0.0   1   1   1.2e-53   1.7e-49  168.3   0.0    41   236     4   200     1   200 0.97 EAL domain
Methyltransf_27      PF13708.1    194 seq21_BIOID50655     -            189   2.5e-60  203.2   0.1   1   1   2.2e-64   3.1e-60  202.9   0.0    34   194    27   187    23   187 0.99 Methyltransferase domain
PNP_UDP_1            PF01048.15   234 seq22_BIOID50655     -            239   3.4e-43  147.1   1.3   1   1   2.9e-47   3.9e-43  146.9   0.9     2   213    16   217    15   234 0.88 Phosphorylase superfamily
BPD_transp_1         PF00528.17   185 seq25_BIOID50655     -            246   3.6e-27   94.9   8.0   1   1   2.6e-31   3.6e-27   94.9   5.6     4   184    46   238    43   239 0.96 Binding-protein-dependent transport system inner membrane component
DUF493               PF04359.9     85 seq26_BIOID50655     -             87   2.5e-31  107.7   0.0   1   1     2e-35   2.7e-31  107.6   0.0     2    85     6    87     5    87 0.98 Protein of unknown function (DUF493)
Y2_Tnp               PF04986.8    183 seq27_BIOID50655     -            399   1.6e-50  171.3   0.9   1   1     3e-54   2.1e-50  170.9   0.6     1   179   144   323   144   327 0.97 Putative transposase
Zn_Tnp_IS91          PF14319.1    111 seq27_BIOID50655     -            399   8.4e-26   89.5   0.1   1   1   3.1e-29   2.1e-25   88.2   0.1     8   109    20   120    12   122 0.90 Transposase zinc-binding domain
AFOR_C               PF01314.13   382 seq29_BIOID50655     -             40     1e-06   27.6   0.0   1   1   8.1e-11   1.1e-06   27.4   0.0   359   382     1    25     1    25 0.97 Aldehyde ferredoxin oxidoreductase, domains 2 & 3
Pterin_bind          PF00809.17   210 seq30_BIOID50655     -            282   1.3e-76  256.5   0.0   1   1   1.4e-80   1.9e-76  255.9   0.0     1   210    20   225    20   225 0.99 Pterin binding enzyme
Aldedh               PF00171.17   462 seq31_BIOID50655     -            512  1.7e-162  540.8   0.0   1   1  1.4e-166  1.9e-162  540.6   0.0     1   460    33   498    33   500 0.96 Aldehyde dehydrogenase family
DUF1971              PF09313.6     82 seq36_BIOID50655     -             74   1.2e-14   53.6   0.0   1   1   1.2e-18   1.6e-14   53.2   0.0    32    82     1    52     1    52 0.97 Domain of unknown function (DUF1971)
Rep_3                PF01051.16   218 seq37_BIOID50655     -            233     1e-55  188.5   3.5   1   1   8.6e-60   1.2e-55  188.3   2.5     3   218     4   223     2   223 0.94 Initiator Replication protein
DDE_Tnp_1            PF01609.16   211 seq39_BIOID50655     -            370   2.5e-29  102.2   0.0   1   1   2.3e-33   3.2e-29  101.9   0.0     2   211   107   348   106   348 0.96 Transposase DDE domain
TrbI_Ftype           PF09677.5    111 seq40_BIOID50655     -            128   1.2e-50  169.8   0.3   1   1   1.1e-54   1.5e-50  169.5   0.2     1   111    15   125    15   125 0.99 Type-F conjugative transfer system protein (TrbI_Ftype)
Transglut_core3      PF13471.1    117 seq41_BIOID50655     -            227   4.9e-16   58.4   0.0   1   1   4.6e-20   6.3e-16   58.0   0.0    38   116   146   224   105   225 0.83 Transglutaminase-like superfamily
DUF1019              PF06254.6     89 seq43_BIOID50655     -            141   9.9e-23   80.0   0.2   1   1     1e-26   1.4e-22   79.5   0.2     1    88    46   120    46   121 0.95 Protein of unknown function (DUF1019)
Ribonuclease_T2      PF00445.13   189 seq44_BIOID50655     -            268   4.5e-32  111.0   0.0   1   1   4.4e-36   6.1e-32  110.6   0.0     1   181    34   238    34   246 0.81 Ribonuclease T2 family
PTA_PTB              PF01515.14   319 seq46_BIOID50655     -            714  3.6e-128  427.0   0.9   1   1  9.2e-132  4.2e-128  426.7   0.1     2   319   392   707   391   707 0.99 Phosphate acetyl/butaryl transferase
AAA_26               PF13500.1    199 seq46_BIOID50655     -            714     3e-44  150.8   0.2   1   1   1.6e-47   7.3e-44  149.6   0.2     2   198     4   230     3   231 0.88 AAA domain
DRTGG                PF07085.7    105 seq46_BIOID50655     -            714   3.1e-31  106.9   0.0   1   1   3.1e-34   1.4e-30  104.8   0.0     1   104   234   345   234   346 0.98 DRTGG domain
Phage_integrase      PF00589.17   173 seq47_BIOID50655     -            254   7.6e-23   80.9   0.0   1   1   8.5e-27   1.2e-22   80.3   0.0     4   166    46   234    44   240 0.84 Phage integrase family
DUF2136              PF09907.4     76 seq48_BIOID50655     -            104   8.8e-25   86.4   0.1   1   1   7.8e-29   1.1e-24   86.2   0.1     2    74    19    93    18    95 0.97 Uncharacterized protein conserved in bacteria (DUF2136)
TrmE_N               PF10396.4    114 seq51_BIOID50655     -            454   4.1e-43  145.8   0.0   1   1   4.7e-46   1.1e-42  144.5   0.0     1   114     6   120     6   120 0.99 GTP-binding protein TrmE N-terminus
GTPase_Cys_C         PF12631.2     73 seq51_BIOID50655     -            454   1.5e-22   79.6   2.9   1   1   1.3e-25     3e-22   78.6   0.2     3    73   381   451   379   451 0.98 Catalytic cysteine-containing C-terminus of GTPase, MnmE
MMR_HSR1             PF01926.18   114 seq51_BIOID50655     -            454   3.9e-22   78.2   0.0   1   1     4e-25   9.1e-22   77.1   0.0     1   114   218   336   218   336 0.77 50S ribosome-binding GTPase
Miro                 PF08477.8    119 seq51_BIOID50655     -            454   3.8e-11   43.4   0.0   1   1   4.8e-14   1.1e-10   41.9   0.0     1   119   218   338   218   338 0.85 Miro-like protein
FeoB_N               PF02421.13   189 seq51_BIOID50655     -            454   1.2e-08   34.3   0.0   1   1   2.1e-10   4.7e-07   29.0   0.0     2    89   218   306   217   311 0.84 Ferrous iron transport protein B
Condensation         PF00668.15   301 seq52_BIOID50655     -            346   1.5e-40  138.8   0.7   1   1   2.7e-44   1.9e-40  138.4   0.0     2   230   118   345   117   346 0.95 Condensation domain
PP-binding           PF00550.20    67 seq52_BIOID50655     -            346   6.9e-08   32.5   0.0   1   1   2.2e-11   1.5e-07   31.4   0.0     1    62    28    88    28    92 0.92 Phosphopantetheine attachment site
Barstar              PF01337.13    90 seq53_BIOID50655     -             90   1.7e-19   69.3   0.4   1   1   1.4e-23   1.9e-19   69.1   0.3     1    84     4    82     4    87 0.96 Barstar (barnase inhibitor)
Aldolase_II          PF00596.16   183 seq54_BIOID50655     -            274   6.8e-30  103.9   0.0   1   1   6.6e-34   9.1e-30  103.5   0.0     2   182    12   238    11   239 0.87 Class II Aldolase and Adducin N-terminal domain
adh_short            PF00106.20   167 seq55_BIOID50655     -            261   2.1e-28   99.1   0.0   1   1   6.6e-32     3e-28   98.7   0.0     1   165    19   183    19   185 0.94 short chain dehydrogenase
adh_short_C2         PF13561.1    243 seq55_BIOID50655     -            261   1.5e-21   77.2   0.0   1   1     4e-25   1.8e-21   76.9   0.0     6   242    28   258    25   259 0.90 Enoyl-(Acyl carrier protein) reductase
KR                   PF08659.5    181 seq55_BIOID50655     -            261   1.6e-10   40.8   0.0   1   1   5.9e-14   2.7e-10   40.1   0.0     2   162    20   179    19   192 0.88 KR domain
ORF11CD3             PF10549.4     57 seq56_BIOID50655     -            165   1.2e-26   92.0   0.0   1   1   2.7e-30   1.8e-26   91.4   0.0     2    57   108   163   107   163 0.97 ORF11CD3 domain
KilA-N               PF04383.8    111 seq56_BIOID50655     -            165   5.5e-16   58.0   0.0   1   1   1.3e-19   8.9e-16   57.3   0.0     9   110    10   101     4   102 0.89 KilA-N domain
EF_TS                PF00889.14   221 seq57_BIOID50655     -            283   2.3e-71  239.5   5.7   1   1   3.3e-75   2.3e-71  239.5   4.0     1   221    57   263    57   263 0.98 Elongation factor TS
UBA                  PF00627.26    37 seq57_BIOID50655     -            283   3.5e-11   42.4   0.1   1   1   3.4e-14   2.3e-10   39.8   0.1     1    35     4    39     4    40 0.96 UBA/TS-N domain
Citrate_synt         PF00285.16   356 seq59_BIOID50655     -            389  1.6e-115  385.5   0.0   1   1  1.4e-119  1.9e-115  385.2   0.0     2   356    22   370    22   370 0.98 Citrate synthase
DUF1992              PF09350.5     71 seq60_BIOID50655     -            122     3e-23   81.2   0.1   1   1   2.7e-27   3.7e-23   81.0   0.1     1    69     7    74     7   100 0.96 Domain of unknown function (DUF1992)
RHH_1                PF01402.16    39 seq62_BIOID50655     -            110   2.1e-05   24.0   0.1   1   1     4e-09   5.4e-05   22.7   0.0     2    30    19    47    18    49 0.95 Ribbon-helix-helix protein, copG family
BATS                 PF06968.8     92 seq63_BIOID50655     -            346   1.7e-29  101.3   0.0   1   1   5.5e-33   3.7e-29  100.2   0.0     1    92   220   312   220   312 0.99 Biotin and Thiamin Synthesis associated domain
Radical_SAM          PF04055.16   166 seq63_BIOID50655     -            346   3.9e-19   69.3   0.0   1   1   4.6e-22   3.2e-18   66.3   0.0     4   160    50   203    47   209 0.92 Radical SAM superfamily
Homoserine_dh        PF00742.14   179 seq64_BIOID50655     -            820   1.7e-51  174.3   0.0   1   1   1.6e-54   4.5e-51  172.9   0.0     1   179   614   811   614   811 0.98 Homoserine dehydrogenase
AA_kinase            PF00696.23   241 seq64_BIOID50655     -            820   7.9e-45  153.1   0.4   1   1   4.4e-47   1.2e-43  149.3   0.1     3   241     2   284     1   284 0.81 Amino acid kinase family
NAD_binding_3        PF03447.11   117 seq64_BIOID50655     -            820   4.8e-32  110.7   0.0   1   1   5.4e-35   1.5e-31  109.1   0.0     1   116   472   605   472   606 0.97 Homoserine dehydrogenase, NAD binding domain
ACT_7                PF13840.1     65 seq64_BIOID50655     -            820   2.2e-20   71.7   1.5   1   2   1.3e-11   3.5e-08   32.7   0.0     5    63   314   374   312   376 0.91 Family description
ACT_7                PF13840.1     65 seq64_BIOID50655     -            820   2.2e-20   71.7   1.5   2   2   4.9e-13   1.3e-09   37.2   0.3     3    62   393   454   391   457 0.93 Family description
ACT                  PF01842.20    66 seq64_BIOID50655     -            820   4.2e-17   61.1   0.3   1   2   4.9e-10   1.4e-06   27.5   0.0     6    63   324   376   320   379 0.86 ACT domain
ACT                  PF01842.20    66 seq64_BIOID50655     -            820   4.2e-17   61.1   0.3   2   2     8e-11   2.2e-07   30.1   0.4     2    53   401   447   400   457 0.79 ACT domain
DUF905               PF06006.7     71 seq66_BIOID50655     -             77   1.3e-34  117.2   0.0   1   1   1.1e-38   1.5e-34  117.0   0.0     2    71     7    76     6    76 0.97 Bacterial protein of unknown function (DUF905)
Hexapep              PF00132.19    36 seq68_BIOID50655     -            208   7.3e-07   28.2  20.5   1   2   6.6e-08    0.0009   18.5   2.4     4    36   138   170   137   170 0.96 Bacterial transferase hexapeptide (six repeats)
Hexapep              PF00132.19    36 seq68_BIOID50655     -            208   7.3e-07   28.2  20.5   2   2   3.7e-08   0.00051   19.3   1.3     1    35   153   187   153   188 0.95 Bacterial transferase hexapeptide (six repeats)
DUF2559              PF10832.3     54 seq69_BIOID50655     -             55   1.8e-37  126.7   3.2   1   1   1.4e-41     2e-37  126.6   2.2     1    54     2    55     2    55 0.99 Protein of unknown function (DUF2559)
SNARE_assoc          PF09335.6    123 seq71_BIOID50655     -            219   3.3e-19   69.1   5.8   1   1   2.4e-23   3.3e-19   69.1   4.0     1   122    48   173    48   174 0.96 SNARE associated Golgi protein
Phage_lysis          PF03245.8    125 seq74_BIOID50655     -             44   1.4e-13   50.8   0.2   1   1   1.1e-17   1.5e-13   50.7   0.1    83   125     1    43     1    43 0.98 Bacteriophage lysis protein
EamA                 PF00892.15   126 seq75_BIOID50655     -            301     9e-48  161.3  36.0   1   2   2.3e-25   1.5e-21   76.5  11.3     1   125    20   141    20   142 0.93 EamA-like transporter family
EamA                 PF00892.15   126 seq75_BIOID50655     -            301     9e-48  161.3  36.0   2   2   7.4e-30   5.1e-26   91.0   8.2     1   125   162   289   162   290 0.98 EamA-like transporter family
Fer2                 PF00111.22    78 seq76_BIOID50655     -            100   7.7e-19   67.1   0.6   1   1     7e-23   9.5e-19   66.8   0.4     2    77    11    85    10    86 0.91 2Fe-2S iron-sulfur cluster binding domain
DUF457               PF04307.9    157 seq77_BIOID50655     -            173   2.3e-29  101.6  11.5   1   1     2e-33   2.7e-29  101.3   7.9     2   142     5   158     4   172 0.86 Predicted membrane-bound metal-dependent hydrolase (DUF457)
MoCF_biosynth        PF00994.19   144 seq78_BIOID50655     -            195   1.1e-27   96.1   0.0   1   1     1e-31   1.4e-27   95.7   0.0     2   138     8   147     7   150 0.88 Probable molybdopterin binding domain
EamA                 PF00892.15   126 seq79_BIOID50655     -            321   5.2e-42  142.7  28.5   1   2   1.9e-29   1.3e-25   89.7   5.9     1   124    17   142    17   144 0.98 EamA-like transporter family
EamA                 PF00892.15   126 seq79_BIOID50655     -            321   5.2e-42  142.7  28.5   2   2   5.9e-20     4e-16   59.0   8.3     2   125   170   291   169   292 0.97 EamA-like transporter family
EmrE                 PF13536.1    113 seq79_BIOID50655     -            321   5.2e-10   39.3   6.8   1   1   7.7e-14   5.2e-10   39.3   4.7     3   103    41   141    39   147 0.94 Multidrug resistance efflux transporter
YihI                 PF04220.7    169 seq80_BIOID50655     -            169   3.4e-56  189.0  15.5   1   1   2.8e-60   3.9e-56  188.9  10.8     3   167     5   165     2   167 0.94 Der GTPase activator (YihI)
Ribonuc_red_sm       PF00268.16   281 seq81_BIOID50655     -            376   7.3e-30  103.8   2.5   1   2   4.3e-17   5.8e-13   48.3   0.3    13   143    31   158    22   165 0.91 Ribonucleotide reductase, small chain
Ribonuc_red_sm       PF00268.16   281 seq81_BIOID50655     -            376   7.3e-30  103.8   2.5   2   2   2.8e-19   3.9e-15   55.5   0.1   155   274   200   329   182   336 0.89 Ribonucleotide reductase, small chain
AceK                 PF06315.6    562 seq82_BIOID50655     -            578  6.2e-240  797.1   0.0   1   1  5.2e-244  7.1e-240  796.9   0.0     1   562     9   568     9   568 0.99 Isocitrate dehydrogenase kinase/phosphatase (AceK)
DUF997               PF06196.7     80 seq83_BIOID50655     -             80     2e-31  107.1   1.1   1   1   1.6e-35   2.2e-31  107.0   0.8     2    78     7    78     6    80 0.97 Protein of unknown function (DUF997)
DUF2913              PF11140.3    207 seq85_BIOID50655     -            220   3.5e-39  134.1   0.0   1   1     3e-43   4.1e-39  133.9   0.0     2   207     6   200     5   200 0.98 Protein of unknown function (DUF2913)
DUF945               PF06097.6    459 seq87_BIOID50655     -            490  1.2e-106  357.1  12.0   1   1    1e-110  1.4e-106  356.8   8.3     3   459    18   481    16   481 0.98 Bacterial protein of unknown function (DUF945)
Asp_Glu_race         PF01177.17   217 seq88_BIOID50655     -            230     2e-36  125.8   0.1   1   1   1.7e-40   2.3e-36  125.6   0.1     1   216     7   224     7   225 0.93 Asp/Glu/Hydantoin racemase
Multi_Drug_Res       PF00893.14    93 seq89_BIOID50655     -            115   3.6e-32  110.5  10.4   1   1   3.3e-36   4.5e-32  110.2   7.2     2    93     3    94     2    94 0.99 Small Multidrug Resistance protein
adh_short            PF00106.20   167 seq91_BIOID50655     -            247   7.6e-36  123.4   4.6   1   1   2.8e-39   9.5e-36  123.1   3.2     2   165     3   173     2   175 0.93 short chain dehydrogenase
adh_short_C2         PF13561.1    243 seq91_BIOID50655     -            247   4.9e-29  101.7   0.1   1   1   1.7e-32   5.8e-29  101.4   0.1     5   241    10   246     8   247 0.94 Enoyl-(Acyl carrier protein) reductase
KR                   PF08659.5    181 seq91_BIOID50655     -            247   2.9e-18   66.0   2.7   1   1   1.3e-21   4.3e-18   65.4   1.8     2   161     3   168     2   185 0.86 KR domain
Epimerase            PF01370.16   236 seq91_BIOID50655     -            247   2.8e-06   26.8   0.8   1   1   1.8e-09   6.2e-06   25.6   0.3     1   171     4   190     4   210 0.71 NAD dependent epimerase/dehydratase family
DUF4224              PF13986.1     47 seq92_BIOID50655     -             67   5.8e-19   67.2   0.0   1   1   4.8e-23   6.5e-19   67.0   0.0     1    46     4    49     4    50 0.96 Domain of unknown function (DUF4224)
AMP-binding          PF00501.23   418 seq93_BIOID50655     -            583  1.3e-118  395.8   0.0   1   1  2.3e-122  1.6e-118  395.6   0.0     1   417    72   506    72   507 0.93 AMP-binding enzyme
DUF4009              PF13193.1     41 seq93_BIOID50655     -            583   5.4e-13   48.0   0.2   1   1   1.8e-16   1.2e-12   46.8   0.1     1    33   546   578   546   583 0.91 Domain of unknown function (DUF4009)
Cation_efflux        PF01545.16   285 seq94_BIOID50655     -            300   2.3e-65  220.4   5.4   1   1   1.9e-69   2.5e-65  220.2   3.7     2   283    14   289    13   291 0.97 Cation efflux family
AA_kinase            PF00696.23   241 seq95_BIOID50655     -            241   1.7e-27   96.3   0.2   1   1   1.9e-31   2.7e-27   95.7   0.2     1   241    10   219    10   219 0.77 Amino acid kinase family
Phage_integrase      PF00589.17   173 seq99_BIOID50655     -            147   2.2e-23   82.6   0.2   1   1   2.1e-27   2.9e-23   82.2   0.1    66   171     7   121     3   123 0.86 Phage integrase family
Tautomerase          PF01361.16    60 seq100_BIOID50655    -             90   6.2e-14   51.2   0.0   1   1   6.4e-18   8.7e-14   50.7   0.0     1    51    15    66    15    68 0.98 Tautomerase enzyme
PmbA_TldD            PF01523.11   293 seq101_BIOID50655    -            481   4.8e-75  252.4   1.1   1   1   5.3e-79   7.2e-75  251.8   0.8     1   293    34   332    34   332 0.92 Putative modulator of DNA gyrase
DUF4008              PF13186.1     64 seq102_BIOID50655    -            411   2.5e-13   50.0   0.5   1   1   1.6e-16   5.5e-13   48.9   0.4     4    64   282   343   276   343 0.90 Domain of unknown function (DUF4008)
Radical_SAM          PF04055.16   166 seq102_BIOID50655    -            411   8.8e-13   48.6   0.0   1   1   4.4e-16   1.5e-12   47.8   0.0     6   160    20   182    16   208 0.82 Radical SAM superfamily
Fer4_12              PF13353.1    139 seq102_BIOID50655    -            411   1.5e-07   31.4   0.0   1   1   8.5e-11   2.9e-07   30.5   0.0    13   116    19   127    17   150 0.65 4Fe-4S single cluster domain
Ribosomal_L14        PF00238.14   122 seq103_BIOID50655    -            123   3.4e-54  181.7   0.4   1   1   2.7e-58   3.7e-54  181.5   0.3     1   122     1   123     1   123 0.98 Ribosomal protein L14p/L23e
Peptidase_M48        PF01435.13   226 seq104_BIOID50655    -            262   1.4e-25   90.0   0.0   1   1   1.4e-29     2e-25   89.6   0.0    28   226    80   253    48   253 0.78 Peptidase family M48
AMP-binding          PF00501.23   418 seq105_BIOID50655    -            719   2.2e-73  246.9   0.0   1   1   4.9e-77   3.4e-73  246.2   0.0     1   409   233   635   233   642 0.91 AMP-binding enzyme
Acyltransferase      PF01553.16   132 seq105_BIOID50655    -            719   3.5e-19   68.4   0.0   1   1   1.1e-22   7.3e-19   67.4   0.0     1   131    15   137    15   138 0.96 Acyltransferase
MFS_2                PF13347.1    427 seq106_BIOID50655    -            235   3.3e-35  121.2  24.2   1   1   2.7e-39   3.7e-35  121.0  16.8   233   426     2   198     1   199 0.95 MFS/sugar transport protein
LuxS                 PF02664.10   157 seq107_BIOID50655    -            171   3.6e-77  257.2   0.0   1   1     3e-81   4.1e-77  257.0   0.0     2   156     3   161     2   162 0.98 S-Ribosylhomocysteinase (LuxS)
SSB                  PF00436.20   104 seq108_BIOID50655    -            187   5.4e-39  132.1   0.4   1   1   5.4e-43   7.3e-39  131.7   0.3     1   101    18   121    18   124 0.96 Single-strand binding protein family
StbA                 PF06406.6    318 seq111_BIOID50655    -            344    2e-154  513.1   1.2   1   1  3.4e-158  2.3e-154  512.9   0.8     1   318    19   337    19   337 1.00 StbA protein
SBP_bac_3            PF00497.15   225 seq112_BIOID50655    -            243   6.3e-72  241.3   0.3   1   1     1e-75   7.1e-72  241.1   0.2     1   224    23   242    23   243 0.96 Bacterial extracellular solute-binding proteins, family 3
Phage_Nu1            PF07471.7    164 seq113_BIOID50655    -            203   8.6e-27   93.4   0.1   1   1   2.6e-30   3.5e-26   91.4   0.1     3   163    40   184    38   185 0.90 Phage DNA packaging protein Nu1
Trns_repr_metal      PF02583.12    85 seq114_BIOID50655    -             98   3.6e-26   91.0   0.8   1   1     3e-30   4.1e-26   90.8   0.6     2    85    13    96    12    96 0.94 Metal-sensitive transcriptional repressor
Transgly             PF00912.17   178 seq115_BIOID50655    -            844   2.6e-56  189.6   0.0   1   1     6e-60   4.1e-56  188.9   0.0    10   177   209   380   198   381 0.95 Transglycosylase
Transpeptidase       PF00905.17   304 seq115_BIOID50655    -            844   1.2e-25   90.0   0.3   1   1   1.6e-28   1.1e-24   86.9   0.2     2   284   473   725   472   744 0.86 Penicillin binding protein transpeptidase domain
DUF4132              PF13569.1    180 seq116_BIOID50655    -           1261   4.2e-53  179.4   0.0   1   1   1.7e-56   1.1e-52  177.9   0.0     1   179   988  1173   988  1174 0.96 Domain of unknown function (DUF4132)
WGR                  PF05406.10    81 seq116_BIOID50655    -           1261   5.2e-16   58.2   2.4   1   1   1.4e-19   9.8e-16   57.3   0.6    11    78     4    68     1    71 0.92 WGR domain
MltA                 PF03562.12   158 seq118_BIOID50655    -            432   5.7e-44  149.5   0.7   1   1   5.8e-46   3.9e-42  143.5   0.5     1   158   192   324   192   324 0.96 MltA specific insert domain
3D                   PF06725.6     75 seq118_BIOID50655    -            432   1.7e-25   88.6   0.0   1   1   5.6e-29   3.8e-25   87.5   0.0     2    75   344   421   343   421 0.93 3D domain
PAPS_reduct          PF01507.14   174 seq120_BIOID50655    -            302   8.7e-67  224.1   0.0   1   1   7.6e-71     1e-66  223.9   0.0     1   174    29   257    29   257 0.99 Phosphoadenosine phosphosulfate reductase family
6PGD                 PF00393.14   291 seq121_BIOID50655    -            468  4.5e-141  469.0   0.1   1   1  9.8e-145  6.7e-141  468.5   0.1     1   290   179   466   179   467 1.00 6-phosphogluconate dehydrogenase, C-terminal domain
NAD_binding_2        PF03446.10   162 seq121_BIOID50655    -            468   1.8e-52  177.3   0.1   1   1   5.2e-56   3.5e-52  176.4   0.0     1   161     3   174     3   175 0.97 NAD binding domain of 6-phosphogluconate dehydrogenase
Fer2_BFD             PF04324.10    55 seq122_BIOID50655    -             64   8.1e-14   51.2   0.1   1   1   6.8e-18   9.3e-14   51.1   0.1     1    53     1    52     1    54 0.95 BFD-like [2Fe-2S] binding domain
Mur_ligase_M         PF08245.7    189 seq123_BIOID50655    -            495   1.2e-45  155.7   0.2   1   1   4.4e-49     2e-45  155.0   0.1     1   188   114   318   114   319 0.90 Mur ligase middle domain
Mur_ligase_C         PF02875.16    91 seq123_BIOID50655    -            495   2.2e-26   91.5   0.0   1   1   2.8e-29   1.3e-25   89.1   0.0     1    91   339   425   339   425 0.96 Mur ligase family, glutamate ligase domain
Mur_ligase           PF01225.20    83 seq123_BIOID50655    -            495   5.9e-13   48.5   0.5   1   1   6.3e-16   2.9e-12   46.3   0.1     5    83    25   102    22   102 0.88 Mur ligase family, catalytic domain
AA_permease          PF00324.16   479 seq125_BIOID50655    -            461   4.9e-99  331.7  55.9   1   1  9.1e-103   6.2e-99  331.3  38.8     1   435    16   427    16   455 0.94 Amino acid permease
AA_permease_2        PF13520.1    426 seq125_BIOID50655    -            461   1.6e-43  148.7  59.1   1   1   3.1e-47   2.1e-43  148.3  41.0     9   425    20   440    15   441 0.88 Amino acid permease
Sugar-bind           PF04198.8    255 seq126_BIOID50655    -            328   1.8e-82  275.9   0.1   1   1   9.4e-86   2.1e-82  275.7   0.0     2   255    64   323    63   323 0.98 Putative sugar-binding domain
K_trans              PF02705.11   534 seq130_BIOID50655    -            622  8.9e-207  687.5  25.4   1   1  7.5e-211    1e-206  687.3  17.6     2   534    14   544    13   544 0.99 K+ potassium transporter
Phage_min_tail       PF05939.8    109 seq131_BIOID50655    -            109   9.3e-37  125.2   0.1   1   1   7.5e-41     1e-36  125.0   0.1     1   109     1   109     1   109 0.99 Phage minor tail protein
Sugar_tr             PF00083.19   451 seq132_BIOID50655    -            507  6.6e-130  433.5  32.8   1   1  2.2e-133  7.7e-130  433.3  22.7     2   449    61   494    60   496 0.96 Sugar (and other) transporter
MFS_1                PF07690.11   354 seq132_BIOID50655    -            507   5.4e-38  130.5  40.4   1   1   4.6e-41   1.6e-37  129.0  23.0     2   328    65   410    64   422 0.80 Major Facilitator Superfamily
MFS_2                PF13347.1    427 seq132_BIOID50655    -            507   1.1e-10   40.4  32.3   1   1   2.2e-11   7.7e-08   31.0   4.9   190   344    24   177    16   183 0.85 MFS/sugar transport protein
TRI12                PF06609.8    599 seq132_BIOID50655    -            507   1.3e-09   36.7   6.5   1   1   3.7e-13   1.3e-09   36.7   4.5    38   229    51   246    35   257 0.75 Fungal trichothecene efflux pump (TRI12)
DDE_Tnp_1            PF01609.16   211 seq133_BIOID50655    -            326   7.3e-33  113.8   0.1   1   1   5.1e-36   1.4e-32  112.8   0.1     5   210   138   312   136   313 0.90 Transposase DDE domain
DUF772               PF05598.6     77 seq133_BIOID50655    -            326   1.1e-21   76.3   0.3   1   1   9.4e-25   2.6e-21   75.2   0.2     1    77    51   126    51   126 0.99 Transposase domain (DUF772)
DDE_Tnp_1_3          PF13612.1    155 seq133_BIOID50655    -            326   1.9e-08   34.0   0.1   1   1   1.4e-11   3.9e-08   33.0   0.0     5   151   137   292   134   296 0.72 Transposase DDE domain
DDE_Tnp_1_6          PF13751.1    125 seq133_BIOID50655    -            326   4.3e-07   29.8   0.2   1   1   4.3e-10   1.2e-06   28.4   0.1    64   123   258   314   244   316 0.80 Transposase DDE domain
SpoU_methylase       PF00588.14   142 seq134_BIOID50655    -            157   4.4e-34  117.2   0.0   1   1   3.6e-38   4.9e-34  117.1   0.0     1   142     1   142     1   142 0.95 SpoU rRNA Methylase family
GST_N_3              PF13417.1     75 seq135_BIOID50655    -            202   5.7e-16   58.4   0.0   1   1   2.7e-19   9.2e-16   57.7   0.0     1    68     3    71     3    78 0.95 Glutathione S-transferase, N-terminal domain
GST_N_2              PF13409.1     70 seq135_BIOID50655    -            202   2.2e-10   40.2   0.0   1   1   1.1e-13   3.8e-10   39.5   0.0     2    68     9    71     8    72 0.92 Glutathione S-transferase, N-terminal domain
GST_C                PF00043.20    95 seq135_BIOID50655    -            202   1.3e-09   37.8   0.0   1   1   5.1e-13   1.7e-09   37.3   0.0     2    95    97   192    96   192 0.96 Glutathione S-transferase, C-terminal domain
GST_N                PF02798.15    76 seq135_BIOID50655    -            202   1.4e-06   28.3   0.0   1   1     1e-09   3.5e-06   26.9   0.0    11    75    11    71     2    71 0.87 Glutathione S-transferase, N-terminal domain
adh_short_C2         PF13561.1    243 seq136_BIOID50655    -            262   2.9e-79  266.2   0.1   1   1   4.7e-83   3.2e-79  266.0   0.1     1   243    13   252    13   252 0.98 Enoyl-(Acyl carrier protein) reductase
adh_short            PF00106.20   167 seq136_BIOID50655    -            262   6.1e-09   35.8   0.2   1   1   1.2e-12   7.9e-09   35.5   0.1     2   165     8   176     7   178 0.83 short chain dehydrogenase
Phage_antiter_Q      PF06323.6    230 seq137_BIOID50655    -            229  1.7e-104  348.1   7.1   1   1  1.4e-108  1.9e-104  347.9   4.9     1   230     1   229     1   229 1.00 Phage antitermination protein Q
Aldo_ket_red         PF00248.16   283 seq140_BIOID50655    -            267   5.2e-57  192.7   0.6   1   1   4.8e-61   6.6e-57  192.3   0.4     2   281     6   250     5   251 0.95 Aldo/keto reductase family
DUF399               PF04187.8    213 seq141_BIOID50655    -            291     2e-44  151.5   0.9   1   1   1.8e-48   2.4e-44  151.2   0.6     2   212    51   253    50   254 0.95 Protein of unknown function, DUF399
DDE_Tnp_IS240        PF13610.1    140 seq147_BIOID50655    -            240   2.5e-50  169.9   0.0   1   1   7.6e-54   3.5e-50  169.5   0.0     4   139    81   218    79   219 0.99 DDE domain
rve                  PF00665.21   120 seq147_BIOID50655    -            240   2.4e-11   43.6   0.2   1   1   9.9e-14   4.5e-10   39.5   0.0     9   119    81   188    76   189 0.89 Integrase core domain
DDE_Tnp_IS66         PF03050.9    271 seq147_BIOID50655    -            240   1.6e-10   40.6   0.3   1   1   4.4e-14     2e-10   40.2   0.2     5   132    16   150    12   180 0.87 Transposase IS66 family
Antiterm             PF03589.8     95 seq148_BIOID50655    -            273   5.9e-55  183.2   4.7   1   2   2.3e-26   3.1e-22   78.3   0.0     2    95    15   111    14   111 0.97 Antitermination protein
Antiterm             PF03589.8     95 seq148_BIOID50655    -            273   5.9e-55  183.2   4.7   2   2   3.9e-35   5.4e-31  106.4   0.3     2    95   178   270   177   270 0.98 Antitermination protein
Microcin             PF03526.8     55 seq150_BIOID50655    -            113   1.8e-35  120.2   4.5   1   1   2.1e-39   2.8e-35  119.5   3.1     1    55    31    85    31    85 0.99 Colicin E1 (microcin) immunity protein
DUF340               PF03956.8    191 seq151_BIOID50655    -            299   2.7e-72  241.9  27.5   1   1   2.5e-73   3.5e-69  231.8  11.8     2   190   112   298   111   299 0.99 Membrane protein of unknown function (DUF340)
TonB_dep_Rec         PF00593.19   276 seq153_BIOID50655    -            656   9.5e-25   87.9   7.3   1   1   1.4e-28   9.5e-25   87.9   5.1     1   275   409   654   409   655 0.94 TonB dependent receptor
Plug                 PF07715.10   108 seq153_BIOID50655    -            656     6e-22   77.9   1.9   1   1   2.6e-25   1.8e-21   76.3   1.3     3   108    46   149    44   149 0.94 TonB-dependent Receptor Plug Domain
HDPD                 PF02924.9    118 seq154_BIOID50655    -            112   8.1e-16   57.7   1.1   1   1   6.8e-20   9.3e-16   57.5   0.8     4   114     7   108     4   111 0.87 Bacteriophage lambda head decoration protein D
EAL                  PF00563.15   236 seq157_BIOID50655    -            237   2.2e-12   46.8   0.2   1   1   2.3e-16   3.1e-12   46.3   0.1    15   233    13   223     5   225 0.78 EAL domain
Tra_M                PF05261.6    127 seq158_BIOID50655    -            127   6.8e-60  200.5   2.0   1   1   5.5e-64   7.5e-60  200.4   1.4     1   127     1   127     1   127 0.99 TraM protein
MFS_1                PF07690.11   354 seq159_BIOID50655    -            396     2e-39  135.2  46.6   1   1   4.4e-43     2e-39  135.2  32.3     2   352    16   351    15   353 0.83 Major Facilitator Superfamily
MFS_3                PF05977.8    524 seq159_BIOID50655    -            396   6.8e-08   30.9   6.3   1   1   1.5e-11   6.8e-08   30.9   4.3    32   206    32   201     5   207 0.84 Transmembrane secretion effector
TRI12                PF06609.8    599 seq159_BIOID50655    -            396   2.8e-06   25.7   4.5   1   1   6.2e-10   2.8e-06   25.7   3.1    87   212    54   179    14   190 0.80 Fungal trichothecene efflux pump (TRI12)
Fic                  PF02661.13    97 seq161_BIOID50655    -            200   1.1e-14   54.7   0.1   1   1   1.5e-18     2e-14   53.9   0.0     6    96    58   152    55   153 0.96 Fic/DOC family
ASCH                 PF04266.9    104 seq162_BIOID50655    -             93   1.5e-05   25.1   0.1   1   1   1.3e-09   1.8e-05   24.9   0.0     1    57     6    74     6    91 0.70 ASCH domain
Ribonuclease_3       PF00636.21   114 seq164_BIOID50655    -            226   5.6e-21   75.0   0.0   1   1   2.4e-24   1.6e-20   73.5   0.0     1   113    38   127    38   128 0.90 Ribonuclease III domain
dsrm                 PF00035.20    67 seq164_BIOID50655    -            226   8.7e-15   54.9   0.0   1   1   2.1e-18   1.5e-14   54.2   0.0     1    67   156   223   156   223 0.95 Double-stranded RNA binding motif
YsaB                 PF13983.1     77 seq165_BIOID50655    -             99   1.2e-48  163.0   0.6   1   1   9.9e-53   1.3e-48  162.8   0.4     1    77    23    99    23    99 1.00 YsaB-like lipoprotein
NadA                 PF02445.11   296 seq168_BIOID50655    -            347  2.8e-105  351.2   0.0   1   1  2.3e-109  3.2e-105  351.0   0.0     2   295    31   340    30   341 0.98 Quinolinate synthetase A protein
RNA_pol_Rpb2_6       PF00562.23   386 seq169_BIOID50655    -           1342  4.7e-162  539.0   0.0   1   1  3.5e-162  7.9e-159  528.4   0.1     2   386   716  1264   715  1264 0.98 RNA polymerase Rpb2, domain 6
RNA_pol_Rpb2_7       PF04560.15    83 seq169_BIOID50655    -           1342   5.7e-32  109.6   0.1   1   1   8.2e-35   1.9e-31  108.0   0.0     1    82  1266  1341  1266  1342 0.98 RNA polymerase Rpb2, domain 7
RNA_pol_Rpb2_3       PF04565.11    68 seq169_BIOID50655    -           1342   7.1e-30  102.4   0.0   1   1   7.4e-33   1.7e-29  101.2   0.0     1    68   513   582   513   582 0.98 RNA polymerase Rpb2, domain 3
RNA_pol_Rpb2_45      PF10385.4     66 seq169_BIOID50655    -           1342   4.6e-29   99.9   0.3   1   1   1.5e-31   3.5e-28   97.0   0.2     1    66   591   656   591   656 1.00 RNA polymerase beta subunit external 1 domain
RNA_pol_Rpb2_1       PF04563.10   203 seq169_BIOID50655    -           1342   1.5e-26   92.4   0.0   1   1   1.4e-29   3.1e-26   91.4   0.0     2   203    27   509    26   509 0.98 RNA polymerase beta subunit
RNA_pol_Rpb2_2       PF04561.9    190 seq169_BIOID50655    -           1342   1.6e-25   89.5   0.9   1   2   8.4e-11   1.9e-07   30.5   0.0     1    74   151   225   151   276 0.82 RNA polymerase Rpb2, domain 2
RNA_pol_Rpb2_2       PF04561.9    190 seq169_BIOID50655    -           1342   1.6e-25   89.5   0.9   2   2   1.9e-18   4.4e-15   55.4   0.0    80   190   340   454   329   454 0.88 RNA polymerase Rpb2, domain 2
Pyr_redox_2          PF07992.9    200 seq170_BIOID50655    -            485   1.6e-44  152.1   1.7   1   1   1.9e-47   2.5e-44  151.4   1.2     1   198    19   328    19   330 0.94 Pyridine nucleotide-disulphide oxidoreductase
Pyr_redox_dim        PF02852.17   110 seq170_BIOID50655    -            485   9.1e-35  118.9   0.0   1   1   1.6e-37   2.2e-34  117.6   0.0     1   109   358   466   358   467 0.98 Pyridine nucleotide-disulphide oxidoreductase, dimerisation domain
Pyr_redox            PF00070.22    80 seq170_BIOID50655    -            485   2.7e-15   56.4   0.8   1   1   1.9e-18   2.7e-15   56.4   0.5     1    78   188   264   188   267 0.94 Pyridine nucleotide-disulphide oxidoreductase
GIDA                 PF01134.17   392 seq170_BIOID50655    -            485   1.9e-08   33.4   1.1   1   1   9.3e-11   1.3e-07   30.7   0.4     1    60    19    81    19    94 0.91 Glucose inhibited division protein A
FAD_oxidored         PF12831.2    428 seq170_BIOID50655    -            485   2.9e-08   33.0   0.9   1   1   4.5e-11   6.2e-08   32.0   0.6     1    38    19    56    19    74 0.94 FAD dependent oxidoreductase
FAD_binding_2        PF00890.19   421 seq170_BIOID50655    -            485   1.5e-06   27.2   0.7   1   1   3.4e-08   4.6e-05   22.3   0.2     2    35    20    53    19    58 0.90 FAD binding domain
Thi4                 PF01946.12   230 seq170_BIOID50655    -            485   1.5e-05   24.1   0.1   1   1   2.7e-08   3.7e-05   22.8   0.1    11    63    11    63     4    95 0.79 Thi4 family
UDG                  PF03167.14   152 seq171_BIOID50655    -            168   6.4e-26   90.5   0.0   1   1   5.2e-30   7.1e-26   90.3   0.0     5   151     7   159     3   163 0.91 Uracil DNA glycosylase superfamily
Sigma70_r4_2         PF08281.7     54 seq173_BIOID50655    -            173   2.5e-15   55.5   0.4   1   1   1.5e-18   5.1e-15   54.5   0.0     2    54   112   164   111   164 0.97 Sigma-70, region 4
Sigma70_r2           PF04542.9     71 seq173_BIOID50655    -            173   8.4e-12   44.4   0.2   1   1   3.6e-15   1.2e-11   43.9   0.1     1    69    16    81    16    83 0.90 Sigma-70 region 2
Sigma70_r4           PF04545.11    50 seq173_BIOID50655    -            173   7.6e-08   31.4   0.0   1   1   4.6e-11   1.6e-07   30.4   0.0     2    47   118   163   117   164 0.95 Sigma-70, region 4
Sigma70_ECF          PF07638.6    185 seq173_BIOID50655    -            173     4e-05   23.2   0.1   1   1   2.7e-08   9.1e-05   22.0   0.1    53   172    42   157    11   164 0.76 ECF sigma factor
DUF1869              PF08956.5     60 seq175_BIOID50655    -             60   3.9e-37  125.5   2.8   1   1   3.1e-41   4.2e-37  125.4   2.0     1    60     1    60     1    60 0.99 Domain of unknown function (DUF1869)
CsbD                 PF05532.7     53 seq178_BIOID50655    -             69   1.5e-21   75.6   8.3   1   1   1.3e-25   1.8e-21   75.4   5.8     1    53     4    56     4    56 0.97 CsbD-like
AA_permease          PF00324.16   479 seq182_BIOID50655    -            461   3.2e-43  147.6  35.7   1   1   5.8e-47   3.9e-43  147.3  24.7     2   434    27   427    26   442 0.82 Amino acid permease
AA_permease_2        PF13520.1    426 seq182_BIOID50655    -            461   4.8e-32  110.9  38.1   1   1   8.7e-36     6e-32  110.6  26.4    39   411    61   423    22   438 0.79 Amino acid permease
IcmL                 PF11393.3    108 seq183_BIOID50655    -            231     1e-33  115.3   0.1   1   1     1e-37   1.4e-33  114.9   0.0     1   108    78   185    78   185 0.99 Macrophage killing protein with similarity to conjugation protein
Packaging_FI         PF14000.1    125 seq184_BIOID50655    -            127   2.9e-40  137.2   0.3   1   1   2.3e-44   3.2e-40  137.0   0.2     1   125     3   124     3   124 0.95 DNA packaging protein FI
Porin_1              PF00267.16   337 seq185_BIOID50655    -            153   7.9e-27   94.2   1.3   1   1   1.4e-30   9.5e-27   94.0   0.9     1    86    50   137    50   144 0.92 Gram-negative porin
Porin_4              PF13609.1    311 seq185_BIOID50655    -            153   1.6e-06   27.7   1.2   1   1   2.9e-10     2e-06   27.4   0.8     6   100    35   137    29   142 0.80 Gram-negative porin
Ead_Ea22             PF13935.1    139 seq186_BIOID50655    -            180   2.3e-33  115.3   5.0   1   1   5.5e-36   7.5e-32  110.4   1.7     1   134     2   128     2   135 0.82 Ead/Ea22-like protein
N6_N4_Mtase          PF01555.13   231 seq188_BIOID50655    -            172   3.8e-18   65.7   0.1   1   1   1.2e-19   1.6e-15   57.0   0.1     1   198    21   170    21   172 0.86 DNA methylase
Phytase-like         PF13449.1    326 seq189_BIOID50655    -            457   1.1e-33  116.7   0.0   1   1   1.4e-37   1.9e-33  115.9   0.0    60   311   146   396    50   410 0.85 Esterase-like activity of phytase
DUF987               PF06174.6     66 seq190_BIOID50655    -             73   7.9e-43  143.6   0.1   1   1   6.4e-47   8.8e-43  143.5   0.1     1    66     1    66     1    66 0.99 Protein of unknown function (DUF987)
DUF987               PF06174.6     66 seq192_BIOID50655    -             73   1.7e-43  145.8   0.2   1   1   1.4e-47   1.9e-43  145.6   0.1     1    66     1    66     1    66 0.99 Protein of unknown function (DUF987)
Phage_integrase      PF00589.17   173 seq193_BIOID50655    -            341   5.7e-12   45.5   0.0   1   1   2.5e-15   1.7e-11   43.9   0.0     3   169   166   320   164   324 0.84 Phage integrase family
Phage_integr_N2      PF13495.1     85 seq193_BIOID50655    -            341   2.3e-07   30.9   0.1   1   1   5.5e-11   3.7e-07   30.2   0.0     2    83    67   145    66   147 0.91 Phage integrase, N-terminal SAM-like domain
ADH_N                PF08240.7    109 seq195_BIOID50655    -            364   1.4e-29  101.9   0.7   1   1   5.6e-33   2.5e-29  101.0   0.5     2   107    39   153    38   155 0.92 Alcohol dehydrogenase GroES-like domain
ADH_zinc_N           PF00107.21   130 seq195_BIOID50655    -            364   1.6e-26   92.2   0.2   1   1   5.6e-30   2.5e-26   91.6   0.1     1   129   196   324   196   325 0.95 Zinc-binding dehydrogenase
SSF                  PF00474.12   406 seq196_BIOID50655    -            483  8.8e-143  475.6  29.8   1   1  7.9e-147  1.1e-142  475.3  20.6     1   406    36   432    36   432 1.00 Sodium:solute symporter family
Phage_integ_N        PF09003.5     81 seq199_BIOID50655    -            376   1.9e-28   97.8   0.2   1   1   6.4e-32   4.4e-28   96.6   0.1     3    77     2    76     1    84 0.95 Bacteriophage lambda integrase, N-terminal domain
Phage_integrase      PF00589.17   173 seq199_BIOID50655    -            376   1.4e-15   57.2   0.0   1   1   3.5e-19   2.4e-15   56.5   0.0     2   171   193   368   192   370 0.88 Phage integrase family
Cas_Cas5d            PF09704.5    218 seq201_BIOID50655    -            224   8.6e-50  169.2   0.0   1   1   7.6e-54     1e-49  168.9   0.0     1   215     4   211     4   214 0.87 CRISPR-associated protein (Cas_Cas5)
Sugar_tr             PF00083.19   451 seq202_BIOID50655    -            432   2.5e-39  135.0  36.5   1   2   1.3e-31   5.8e-28   97.5   6.3     3   194    24   221    22   223 0.90 Sugar (and other) transporter
Sugar_tr             PF00083.19   451 seq202_BIOID50655    -            432   2.5e-39  135.0  36.5   2   2   4.2e-16   1.9e-12   46.4  12.4   225   433   223   421   214   431 0.70 Sugar (and other) transporter
MFS_1                PF07690.11   354 seq202_BIOID50655    -            432   4.3e-31  107.8  59.6   1   1   1.3e-30   5.7e-27   94.2  23.6    31   347    62   382    28   390 0.77 Major Facilitator Superfamily
MFS_2                PF13347.1    427 seq202_BIOID50655    -            432     4e-07   28.6  23.0   1   1   8.7e-11     4e-07   28.6  16.0    53   335    75   357    39   368 0.72 MFS/sugar transport protein
GST_N_3              PF13417.1     75 seq203_BIOID50655    -            212     2e-20   72.6   0.1   1   1   1.4e-23   3.8e-20   71.7   0.0     1    75    13    87    13    87 0.98 Glutathione S-transferase, N-terminal domain
GST_N                PF02798.15    76 seq203_BIOID50655    -            212     2e-17   62.9   0.0   1   1   4.2e-20   1.1e-16   60.5   0.0     2    76    10    81     9    81 0.95 Glutathione S-transferase, N-terminal domain
GST_N_2              PF13409.1     70 seq203_BIOID50655    -            212   4.3e-14   52.1   0.1   1   1   3.6e-17   9.8e-14   51.0   0.0     4    69    21    81    19    82 0.93 Glutathione S-transferase, N-terminal domain
GST_C                PF00043.20    95 seq203_BIOID50655    -            212     6e-11   42.0   0.0   1   1   3.3e-14     9e-11   41.5   0.0     2    95   102   194   101   194 0.93 Glutathione S-transferase, C-terminal domain
GST_C_2              PF13410.1     69 seq203_BIOID50655    -            212   3.1e-09   36.4   0.0   1   1   2.4e-12   6.6e-09   35.4   0.0     3    53   124   174   109   189 0.85 Glutathione S-transferase, C-terminal domain
Pterin_bind          PF00809.17   210 seq204_BIOID50655    -            308   4.5e-56  189.4   0.0   1   1   4.1e-60   5.6e-56  189.1   0.0     1   210    36   245    36   245 0.98 Pterin binding enzyme
Fimbrial             PF00419.15   145 seq206_BIOID50655    -            188   7.9e-19   68.1   0.2   1   1   6.9e-23   9.5e-19   67.9   0.1     1   145    31   188    31   188 0.81 Fimbrial protein
HDPD                 PF02924.9    118 seq208_BIOID50655    -            115   2.7e-17   62.5   0.5   1   1   2.2e-21     3e-17   62.3   0.4     2   115     4   109     3   112 0.92 Bacteriophage lambda head decoration protein D
HTH_19               PF12844.2     64 seq209_BIOID50655    -            138     6e-08   32.5   0.0   1   1   3.2e-11   2.2e-07   30.6   0.0     4    56    84   134    82   138 0.92 Helix-turn-helix domain
HTH_3                PF01381.17    55 seq209_BIOID50655    -            138     2e-07   30.6   0.0   1   1   5.3e-11   3.6e-07   29.7   0.0     1    54    84   135    84   136 0.94 Helix-turn-helix
KGG                  PF10685.4     23 seq210_BIOID50655    -             59     5e-20   70.8  18.4   1   2   2.5e-14   3.4e-10   39.4   4.3     1    23    10    31    10    31 0.98 Stress-induced bacterial acidophilic repeat motif
KGG                  PF10685.4     23 seq210_BIOID50655    -             59     5e-20   70.8  18.4   2   2   1.1e-13   1.4e-09   37.4   3.0     1    23    32    53    32    53 0.98 Stress-induced bacterial acidophilic repeat motif
CcmB                 PF03379.8    215 seq211_BIOID50655    -            220   2.4e-87  291.5  20.9   1   1     2e-91   2.7e-87  291.3  14.5     1   215     3   217     3   217 0.99 CcmB protein
ECH                  PF00378.15   245 seq214_BIOID50655    -            255   2.2e-73  246.2   2.7   1   1     2e-77   2.7e-73  246.0   1.9     4   245     8   247     6   247 0.99 Enoyl-CoA hydratase/isomerase family
PhdYeFM_antitox      PF02604.14    75 seq215_BIOID50655    -             92     8e-25   86.1   0.1   1   1   1.4e-28   9.5e-25   85.8   0.1     1    74    10    82    10    83 0.97 Antitoxin Phd_YefM, type II toxin-antitoxin system
RelB_N               PF12910.2     46 seq215_BIOID50655    -             92   3.4e-21   74.2   0.1   1   1     7e-25   4.8e-21   73.7   0.0     1    46    10    55    10    55 0.99 Antitoxin of toxin-antitoxin stability system N-terminal
N6_N4_Mtase          PF01555.13   231 seq216_BIOID50655    -            112   1.9e-24   86.2   0.0   1   1   1.7e-28   2.3e-24   86.0   0.0   137   230    17   101     8   102 0.87 DNA methylase
DNA_topoisoIV        PF00521.15   426 seq217_BIOID50655    -            875  4.5e-153  509.9   0.0   1   1  8.3e-157  5.7e-153  509.6   0.0     1   425    32   506    32   507 0.98 DNA gyrase/topoisomerase IV, subunit A
DNA_gyraseA_C        PF03989.8     48 seq217_BIOID50655    -            875   8.8e-67  220.1  16.1   1   6   3.9e-11   2.7e-07   29.6   0.0     1    46   538   583   538   585 0.91 DNA gyrase C-terminal domain, beta-propeller
DNA_gyraseA_C        PF03989.8     48 seq217_BIOID50655    -            875   8.8e-67  220.1  16.1   2   6   5.8e-11   3.9e-07   29.1   0.0     1    45   588   635   588   638 0.87 DNA gyrase C-terminal domain, beta-propeller
DNA_gyraseA_C        PF03989.8     48 seq217_BIOID50655    -            875   8.8e-67  220.1  16.1   3   6     7e-08   0.00048   19.2   0.2     2    45   645   686   645   689 0.92 DNA gyrase C-terminal domain, beta-propeller
DNA_gyraseA_C        PF03989.8     48 seq217_BIOID50655    -            875   8.8e-67  220.1  16.1   4   6   9.2e-23   6.3e-19   66.9   0.3     1    48   692   739   692   739 0.98 DNA gyrase C-terminal domain, beta-propeller
DNA_gyraseA_C        PF03989.8     48 seq217_BIOID50655    -            875   8.8e-67  220.1  16.1   5   6     2e-13   1.4e-09   36.9   0.1     3    47   744   789   743   790 0.95 DNA gyrase C-terminal domain, beta-propeller
DNA_gyraseA_C        PF03989.8     48 seq217_BIOID50655    -            875   8.8e-67  220.1  16.1   6   6   9.2e-16   6.3e-12   44.5   0.2     1    47   793   839   793   840 0.96 DNA gyrase C-terminal domain, beta-propeller
BPL_LplA_LipB        PF03099.14   125 seq222_BIOID50655    -            213     1e-18   67.4   0.0   1   1   1.1e-22   1.4e-18   66.9   0.0    15   125    57   159    47   159 0.85 Biotin/lipoate A/B protein ligase family
HTH_3                PF01381.17    55 seq223_BIOID50655    -            194   3.3e-09   36.3   0.1   1   1   7.3e-09   3.3e-05   23.5   0.0    11    53   106   148   105   150 0.90 Helix-turn-helix
HTH_26               PF13443.1     63 seq223_BIOID50655    -            194     6e-07   29.4   0.0   1   1   3.5e-09   1.6e-05   24.8   0.0     2    51    94   144    93   156 0.85 Cro/C1-type HTH DNA-binding domain
LacI                 PF00356.16    46 seq223_BIOID50655    -            194     5e-05   22.7   1.3   1   1   2.1e-08   9.7e-05   21.7   0.1     7    43   112   148   111   150 0.96 Bacterial regulatory proteins, lacI family
Relaxase             PF03432.9    242 seq224_BIOID50655    -            903   2.6e-60  203.7   0.0   1   1   6.1e-60   8.4e-56  188.9   0.0     2   242    62   315    61   315 0.98 Relaxase/Mobilisation nuclease domain
Ferritin             PF00210.19   142 seq225_BIOID50655    -            158     2e-36  124.7   3.1   1   1   1.9e-40   2.6e-36  124.3   2.1     1   142     8   144     8   144 0.97 Ferritin-like domain
Phage_lysozyme       PF00959.14   110 seq226_BIOID50655    -            177     8e-31  106.4   0.0   1   1   7.8e-35   1.1e-30  106.0   0.0     1   110    48   166    48   166 0.98 Phage lysozyme
Potass_KdpF          PF09604.5     25 seq227_BIOID50655    -             67     6e-06   25.8   5.9   1   1   4.4e-10     6e-06   25.8   4.1     2    25    44    67    43    67 0.95 F subunit of K+-transporting ATPase (Potass_KdpF)
TraW_N               PF12477.3     31 seq229_BIOID50655    -            210   2.7e-11   42.9   0.2   1   1   2.9e-15     4e-11   42.4   0.1     1    30     1    30     1    31 0.97 Sex factor F TraW protein N terminal
PhdYeFM_antitox      PF02604.14    75 seq231_BIOID50655    -             83   2.4e-09   36.5   0.0   1   1     2e-13   2.7e-09   36.3   0.0     3    68    10    73     8    80 0.87 Antitoxin Phd_YefM, type II toxin-antitoxin system
MerR_1               PF13411.1     69 seq233_BIOID50655    -            141   5.8e-21   73.9   0.5   1   1   2.1e-24   9.7e-21   73.2   0.3     1    67     2    69     2    70 0.95 MerR HTH family regulatory protein
MerR-DNA-bind        PF09278.6     65 seq233_BIOID50655    -            141   1.3e-20   73.4   6.9   1   1   4.3e-24     2e-20   72.8   4.8     1    65    45   110    45   110 0.97 MerR, DNA binding
MerR                 PF00376.18    38 seq233_BIOID50655    -            141   1.8e-12   46.4   0.0   1   1   7.2e-16   3.3e-12   45.6   0.0     1    38     3    40     3    40 0.99 MerR family regulatory protein
AAA_21               PF13304.1    303 seq234_BIOID50655    -            243   8.6e-13   48.7   3.6   1   1   2.5e-12   1.7e-08   34.6   0.0   190   297   121   192    88   199 0.79 AAA domain
ABC_tran             PF00005.22   118 seq234_BIOID50655    -            243   2.2e-12   47.2   0.0   1   1   7.8e-16   5.3e-12   46.0   0.0     1   117    47   162    47   163 0.79 ABC transporter
YafO_toxin           PF13957.1    109 seq237_BIOID50655    -            170   3.9e-20   71.5   0.1   1   1   3.7e-24     5e-20   71.2   0.1     1   108    29   147    29   148 0.92 Toxin YafO, type II toxin-antitoxin system
SNase                PF00565.12   108 seq238_BIOID50655    -            153     3e-27   94.8   0.1   1   1   2.8e-31   3.8e-27   94.5   0.1     1   108    44   140    44   140 0.98 Staphylococcal nuclease homologue
ADH_N                PF08240.7    109 seq239_BIOID50655    -            369   1.1e-28   99.0   2.4   1   1   1.6e-32   1.1e-28   99.0   1.7     2   108    28   154    27   155 0.91 Alcohol dehydrogenase GroES-like domain
ADH_zinc_N           PF00107.21   130 seq239_BIOID50655    -            369   8.1e-20   70.5   0.1   1   1     2e-23   1.4e-19   69.8   0.1     1   128   197   330   197   332 0.88 Zinc-binding dehydrogenase
TetR_N               PF00440.18    47 seq240_BIOID50655    -            236   1.8e-14   52.9   0.2   1   1     3e-18   4.1e-14   51.8   0.2     2    47    51    96    50    96 0.97 Bacterial regulatory proteins, tetR family
DUF932               PF06067.6    239 seq243_BIOID50655    -            273   2.6e-69  233.0   0.0   1   1   2.4e-73   3.2e-69  232.7   0.0     1   239    36   262    36   262 0.99 Domain of unknown function (DUF932)
Phage_tail_L         PF05100.7    206 seq247_BIOID50655    -            232   1.4e-96  321.4   0.0   1   1  1.2e-100   1.6e-96  321.2   0.0     1   206    29   230    29   230 0.99 Phage minor tail protein L
KOW                  PF00467.24    32 seq248_BIOID50655    -            104   4.4e-06   25.9   3.9   1   1   7.1e-10   9.8e-06   24.8   2.7     2    32     8    37     7    37 0.93 KOW motif
TonB_dep_Rec         PF00593.19   276 seq250_BIOID50655    -            696     4e-37  128.5  19.3   1   1   5.9e-41     4e-37  128.5  13.4     1   276   418   695   418   695 0.94 TonB dependent receptor
Plug                 PF07715.10   108 seq250_BIOID50655    -            696   1.6e-28   99.0   1.1   1   1   2.4e-32   1.6e-28   99.0   0.8     3   108    40   152    38   152 0.91 TonB-dependent Receptor Plug Domain
TonB                 PF03544.9     79 seq253_BIOID50655    -            108   1.2e-13   50.9   0.0   1   1   1.1e-17   1.4e-13   50.6   0.0     2    59    33    90    32   104 0.93 Gram-negative bacterial tonB protein
tRNA-synt_1c         PF00749.16   314 seq254_BIOID50655    -            471  5.1e-126  419.4   0.0   1   1  5.9e-130  8.1e-126  418.8   0.0     1   314     2   305     2   305 0.99 tRNA synthetases class I (E and Q), catalytic domain
Rep_3                PF01051.16   218 seq255_BIOID50655    -            322   2.4e-42  144.8   6.3   1   1   1.8e-46   2.4e-42  144.8   4.4     2   217     7   228     6   229 0.92 Initiator Replication protein
Usher                PF00577.15   552 seq256_BIOID50655    -            382   8.1e-77  259.0  10.9   1   1   1.6e-80   1.1e-76  258.6   7.6   288   552    18   294     5   294 0.97 Type VII secretion system (T7SS), usher protein
PapC_C               PF13953.1     68 seq256_BIOID50655    -            382     1e-23   82.6   0.2   1   1   5.3e-27   3.6e-23   80.8   0.1     1    65   304   367   304   370 0.96 PapC C-terminal domain
OrfB_IS605           PF01385.14   227 seq257_BIOID50655    -            159   2.2e-21   76.2   0.6   1   1   3.9e-25   2.7e-21   75.9   0.4     1   122    49   155    49   159 0.96 Probable transposase
HTH_OrfB_IS605       PF12323.3     46 seq257_BIOID50655    -            159   1.1e-07   30.9   0.5   1   1   3.2e-11   2.2e-07   29.9   0.4    19    46     1    28     1    28 0.95 Helix-turn-helix domain
Phage_rep_org_N      PF09681.5    121 seq261_BIOID50655    -            346   1.6e-05   24.3   0.0   1   1   1.9e-09   2.6e-05   23.6   0.0     1   120     5   131     5   134 0.84 N-terminal phage replisome organiser (Phage_rep_org_N)
Rep_3                PF01051.16   218 seq262_BIOID50655    -            325   4.9e-22   78.4   0.1   1   1   5.5e-26   7.5e-22   77.8   0.1     4   210    11   265     9   271 0.86 Initiator Replication protein
MCPsignal            PF00015.16   213 seq263_BIOID50655    -            546   1.7e-70  236.8  47.0   1   1   7.7e-73   3.5e-69  232.4  20.0     2   212   333   525   331   526 0.99 Methyl-accepting chemotaxis protein (MCP) signalling domain
TarH                 PF02203.10   171 seq263_BIOID50655    -            546   1.3e-30  106.3   2.2   1   1   2.9e-34   1.3e-30  106.3   1.5     2   166    12   177    11   189 0.95 Tar ligand binding domain homologue
HAMP                 PF00672.20    70 seq263_BIOID50655    -            546   2.2e-14   53.2   0.7   1   1   4.7e-18   2.2e-14   53.2   0.5     2    68   205   271   204   273 0.93 HAMP domain
HAD_2                PF13419.1    176 seq264_BIOID50655    -            188   2.9e-25   89.4   0.1   1   1   7.3e-29   3.3e-25   89.2   0.1     1   174     8   183     8   185 0.88 Haloacid dehalogenase-like hydrolase
Hydrolase            PF00702.21   204 seq264_BIOID50655    -            188   7.4e-14   52.6   0.1   1   1   2.3e-17   1.1e-13   52.1   0.0     4   204     8   179     5   179 0.88 haloacid dehalogenase-like hydrolase
Hydrolase_like       PF13242.1     75 seq264_BIOID50655    -            188   1.9e-06   27.3   0.1   1   1   1.1e-09   4.9e-06   26.0   0.0     3    48   141   185   139   186 0.94 HAD-hyrolase-like
HycI                 PF01750.13   130 seq265_BIOID50655    -            195   4.8e-39  132.7   0.0   1   1   4.3e-43   5.8e-39  132.4   0.0     1   129    23   151    23   152 0.99 Hydrogenase maturation protease
MerT                 PF02411.10   116 seq269_BIOID50655    -            116   1.4e-64  214.9   6.7   1   1   1.1e-68   1.5e-64  214.8   4.7     1   116     1   116     1   116 1.00 MerT mercuric transport protein
HTH_3                PF01381.17    55 seq270_BIOID50655    -             78     4e-07   29.6   0.0   1   1   3.5e-11   4.8e-07   29.3   0.0     1    50     3    52     3    58 0.94 Helix-turn-helix
Transgly_assoc       PF04226.8     48 seq272_BIOID50655    -             82   1.5e-16   60.0  12.4   1   1   1.1e-20   1.5e-16   60.0   8.6     1    47    33    81    33    82 0.97 Transglycosylase associated protein
DUF892               PF05974.7    159 seq274_BIOID50655    -            173   2.9e-56  189.5  14.5   1   1   2.4e-60   3.3e-56  189.3  10.1     1   159    12   170    12   170 0.98 Domain of unknown function (DUF892)
HTH_1                PF00126.22    60 seq275_BIOID50655    -            367   2.8e-18   65.2   0.0   1   1   7.5e-22   5.2e-18   64.4   0.0     1    58    77   134    77   135 0.97 Bacterial regulatory helix-turn-helix protein, lysR family
LysR_substrate       PF03466.15   209 seq275_BIOID50655    -            367   3.2e-16   58.9   0.0   1   1   7.8e-20   5.3e-16   58.2   0.0    32   205   191   362   169   366 0.89 LysR substrate binding domain
IucA_IucC            PF04183.7    252 seq276_BIOID50655    -            596   8.7e-60  201.9   0.5   1   1   1.9e-63   1.3e-59  201.3   0.4     3   250   156   389   154   391 0.92 IucA / IucC family
FhuF                 PF06276.7    163 seq276_BIOID50655    -            596   2.4e-30  105.5   0.7   1   1   7.2e-34   4.9e-30  104.5   0.5     2   162   420   576   419   577 0.97 Ferric iron reductase FhuF-like transporter
KdpA                 PF03814.10   552 seq277_BIOID50655    -            557  9.4e-245  812.7  30.9   1   1  7.9e-249  1.1e-244  812.5  21.4     1   552     9   557     9   557 0.99 Potassium-transporting ATPase A subunit
tRNA-synt_2e         PF02091.10   284 seq280_BIOID50655    -            303  2.2e-160  532.1   0.0   1   1  1.8e-164  2.5e-160  532.0   0.0     1   284     9   298     9   298 0.99 Glycyl-tRNA synthetase alpha subunit
DUF2810              PF10928.3     54 seq281_BIOID50655    -            120   3.1e-32  109.9   2.6   1   1   2.4e-36   3.3e-32  109.8   1.1     1    53    66   118    66   119 0.96 Protein of unknown function (DUF2810)
Helicase_C_2         PF13307.1    167 seq282_BIOID50655    -            761   4.9e-26   91.5   0.0   1   1   2.3e-29   7.7e-26   90.9   0.0     8   165   578   733   571   735 0.93 Helicase C-terminal domain
DEAD                 PF00270.24   173 seq282_BIOID50655    -            761   3.5e-09   36.2   0.1   1   1     2e-09   6.8e-06   25.5   0.0    12    78    88   153    73   171 0.74 DEAD/DEAH box helicase
DEAD_2               PF06733.10   174 seq282_BIOID50655    -            761   1.3e-08   34.3   0.0   1   1   6.7e-12   2.3e-08   33.5   0.0   103   167   245   308   195   314 0.87 DEAD_2
SBP_bac_5            PF00496.17   374 seq283_BIOID50655    -            535    2e-107  359.1   7.1   1   1  1.8e-111  2.5e-107  358.8   4.9     1   372    73   453    73   455 0.94 Bacterial extracellular solute-binding proteins, family 5 Middle
DSBA                 PF01323.15   193 seq285_BIOID50655    -             52   1.1e-07   31.4   0.0   1   1   8.6e-12   1.2e-07   31.3   0.0   151   190     2    40     1    43 0.93 DSBA-like thioredoxin domain
MobA_MobL            PF03389.10   216 seq288_BIOID50655    -            364   1.4e-37  129.0   2.5   1   1   2.4e-41   3.2e-37  127.9   1.7     6   210    19   219    15   225 0.88 MobA/MobL family
Toluene_X            PF03349.11   427 seq289_BIOID50655    -            448  3.2e-147  490.2  18.2   1   1  2.7e-151  3.7e-147  490.0  12.6     2   427    19   448    18   448 0.98 Outer membrane protein transport protein (OMPP1/FadL/TodX)
RVT_1                PF00078.22   214 seq291_BIOID50655    -            507   3.4e-54  183.3   0.0   1   1   7.6e-58   5.2e-54  182.7   0.0     1   214    91   337    91   337 0.97 Reverse transcriptase (RNA-dependent DNA polymerase)
GIIM                 PF08388.6     80 seq291_BIOID50655    -            507   9.5e-12   44.4   1.8   1   1   1.4e-15   9.5e-12   44.4   1.3     3    69   360   426   358   448 0.85 Group II intron, maturase-specific domain
YagB_YeeU_YfjZ       PF06154.6    105 seq292_BIOID50655    -            122   1.3e-51  173.0   0.0   1   1   1.1e-55   1.6e-51  172.8   0.0     2   104    16   118    15   119 0.98 YagB/YeeU/YfjZ family
GGDEF                PF00990.16   161 seq293_BIOID50655    -            442   2.3e-26   92.2   0.0   1   1   3.3e-30   4.5e-26   91.2   0.0     1   160   295   437   295   438 0.89 GGDEF domain
Plasmid_stabil       PF05016.9     90 seq294_BIOID50655    -             95   8.2e-13   48.4   0.1   1   1   6.8e-17   9.3e-13   48.2   0.1     1    88     5    83     5    85 0.97 Plasmid stabilisation system protein
HlyD_2               PF12700.2    328 seq296_BIOID50655    -            455   1.2e-25   90.3   1.5   1   1   4.4e-29   1.5e-25   89.9   1.0     9   328   114   416   106   416 0.82 HlyD family secretion protein
HlyD                 PF00529.15   306 seq296_BIOID50655    -            455   2.6e-24   85.9  16.3   1   1   9.9e-28   3.4e-24   85.5  11.0     1   241   126   351   126   416 0.85 HlyD family secretion protein
HlyD_3               PF13437.1    105 seq296_BIOID50655    -            455   1.6e-16   60.3   3.2   1   1   3.5e-14   1.2e-10   41.5   0.4     1   101   237   342   237   347 0.93 HlyD family secretion protein
Biotin_lipoyl_2      PF13533.1     50 seq296_BIOID50655    -            455   7.5e-14   51.0   9.0   1   1   7.6e-17   2.6e-13   49.2   0.3     2    50   127   175   126   175 0.97 Biotin-lipoyl like
adh_short_C2         PF13561.1    243 seq297_BIOID50655    -            294   7.6e-30  104.3   0.0   1   1   1.9e-33   8.7e-30  104.1   0.0     5   241    58   290    55   292 0.92 Enoyl-(Acyl carrier protein) reductase
adh_short            PF00106.20   167 seq297_BIOID50655    -            294   3.3e-26   92.0   0.2   1   1     9e-30   4.1e-26   91.7   0.1     3   166    52   217    50   218 0.95 short chain dehydrogenase
KR                   PF08659.5    181 seq297_BIOID50655    -            294   2.3e-08   33.7   0.0   1   1   6.9e-12   3.2e-08   33.3   0.0     4   167    53   221    51   234 0.77 KR domain
NeuB                 PF03102.9    241 seq298_BIOID50655    -            346   3.1e-90  301.4   0.0   1   1   5.7e-94   3.9e-90  301.0   0.0     1   241    24   270    24   270 0.97 NeuB family
SAF                  PF08666.7     63 seq298_BIOID50655    -            346   1.2e-08   35.1   0.0   1   1   4.7e-12   3.2e-08   33.7   0.0     2    57   285   336   284   342 0.94 SAF domain
ROK                  PF00480.15   179 seq299_BIOID50655    -            291   3.8e-54  183.1   0.1   1   1   4.4e-58     6e-54  182.4   0.0     1   179     5   183     5   183 0.98 ROK family
DUF3053              PF11254.3    229 seq300_BIOID50655    -            250   1.1e-97  325.6   2.3   1   1  9.2e-102   1.3e-97  325.5   1.6     1   228    22   248    22   249 0.99 Protein of unknown function (DUF3053)
DNA_processg_A       PF02481.10   212 seq301_BIOID50655    -            374   4.3e-73  244.6   0.0   1   1     4e-77   5.4e-73  244.2   0.0     2   211    67   274    66   275 0.98 DNA recombination-mediator protein A
N6_Mtase             PF02384.11   311 seq302_BIOID50655    -            402   2.7e-23   82.4   0.0   1   1   1.1e-25   3.9e-22   78.6   0.0    22   284    11   262     5   271 0.76 N-6 DNA Methylase
MTS                  PF05175.9    170 seq302_BIOID50655    -            402   7.6e-09   35.0   0.0   1   1   5.2e-12   1.8e-08   33.8   0.0    20   109    24   112    20   165 0.86 Methyltransferase small domain
Methyltransf_26      PF13659.1    117 seq302_BIOID50655    -            402     8e-07   28.9   0.0   1   1   4.5e-10   1.5e-06   28.0   0.0     4   116    39   164    37   165 0.69 Methyltransferase domain
Eco57I               PF07669.6    106 seq302_BIOID50655    -            402   1.7e-05   24.9   0.1   1   1   1.8e-08   6.3e-05   23.1   0.1     2   103   101   212    99   215 0.87 Eco57I restriction-modification methylase
Ribul_P_3_epim       PF00834.14   201 seq303_BIOID50655    -            225   1.6e-93  311.2   0.0   1   1   2.8e-97   1.9e-93  311.0   0.0     2   200     6   205     5   206 0.99 Ribulose-phosphate 3 epimerase family
Transposase_31       PF04754.7    205 seq304_BIOID50655    -            300   7.3e-81  270.3   0.3   1   1   7.4e-85     1e-80  269.8   0.2     1   203     7   207     7   209 0.98 Putative transposase, YhgA-like
DUF303               PF03629.13   255 seq305_BIOID50655    -            617   1.2e-26   93.4   0.0   1   1   2.4e-30   1.6e-26   92.9   0.0     1   200    64   295    64   348 0.75 Domain of unknown function (DUF303)
DUF1737              PF08410.5     54 seq305_BIOID50655    -            617   4.2e-18   64.7   0.0   1   1   1.6e-21   1.1e-17   63.4   0.0     1    53     1    50     1    51 0.97 Domain of unknown function (DUF1737)
APH                  PF01636.18   239 seq307_BIOID50655    -            419   4.8e-18   65.6   0.0   1   1   5.9e-22   8.1e-18   64.8   0.0     2   218    40   288    39   309 0.72 Phosphotransferase enzyme family
Response_reg         PF00072.19   112 seq308_BIOID50655    -            239   2.6e-29  101.3   0.0   1   1   5.4e-33   3.7e-29  100.8   0.0     1   111     7   116     7   117 0.99 Response regulator receiver domain
Trans_reg_C          PF00486.23    77 seq308_BIOID50655    -            239   5.2e-23   80.6   0.0   1   1   2.1e-26   1.4e-22   79.2   0.0     2    77   157   232   156   232 0.98 Transcriptional regulatory protein, C terminal
CbiA                 PF01656.18   195 seq309_BIOID50655    -            214   1.8e-07   30.6   0.1   1   1   3.8e-11   2.6e-07   30.1   0.1     1   145     4   124     4   174 0.78 CobQ/CobB/MinD/ParA nucleotide binding domain
MipZ                 PF09140.6    261 seq309_BIOID50655    -            214   3.2e-06   26.3   2.3   1   1   1.8e-08   0.00012   21.1   0.0    70   133    45   108    25   125 0.84 ATPase MipZ
Porin_1              PF00267.16   337 seq311_BIOID50655    -            111   1.4e-35  123.0   6.4   1   1   1.1e-39   1.6e-35  122.8   4.4   102   223     1   111     1   111 0.96 Gram-negative porin
SpoA                 PF01052.15    77 seq312_BIOID50655    -            315   1.1e-17   63.2   0.0   1   1   3.6e-20   4.9e-16   57.9   0.0     3    75   237   309   235   311 0.96 Surface presentation of antigens (SPOA)
T2SE                 PF00437.15   272 seq313_BIOID50655    -            382     1e-32  113.0   0.0   1   1   1.1e-36   1.5e-32  112.5   0.0   111   261   144   292    23   309 0.79 Type II/IV secretion system protein
Na_H_antiport_1      PF06965.7    378 seq314_BIOID50655    -            388  6.7e-166  551.6  29.2   1   1  5.6e-170  7.6e-166  551.4  20.2     2   378     5   380     4   380 0.99 Na+/H+ antiporter 1
UPF0075              PF03702.9    364 seq316_BIOID50655    -            369  3.1e-171  569.0   0.0   1   1  2.6e-175  3.5e-171  568.9   0.0     2   363     5   366     4   367 0.99 Uncharacterised protein family (UPF0075)
Acetate_kinase       PF00871.12   388 seq317_BIOID50655    -            406  1.6e-163  543.6   0.1   1   1  1.4e-167  1.9e-163  543.4   0.1     2   387    11   390    10   391 0.98 Acetokinase family
BPD_transp_1         PF00528.17   185 seq318_BIOID50655    -            224   1.2e-18   67.2  19.4   1   1   1.1e-22   1.5e-18   66.8  13.5     1   183    34   223    12   224 0.92 Binding-protein-dependent transport system inner membrane component
AIRC                 PF00731.15   150 seq319_BIOID50655    -            169   3.6e-66  220.9   1.9   1   1     3e-70   4.1e-66  220.7   1.3     2   150     9   159     8   159 0.99 AIR carboxylase
Radical_SAM          PF04055.16   166 seq320_BIOID50655    -            457   3.7e-15   56.3   0.0   1   1     8e-19   5.4e-15   55.8   0.0     2   164    57   227    56   229 0.79 Radical SAM superfamily
HemN_C               PF06969.11    66 seq320_BIOID50655    -            457     4e-12   45.8   0.3   1   1   2.7e-15   1.8e-11   43.7   0.0     1    66   363   431   363   431 0.94 HemN C-terminal domain
FecR                 PF04773.8     98 seq321_BIOID50655    -            317   1.4e-16   60.3   0.7   1   1   1.6e-20   2.2e-16   59.7   0.5     2    98   110   203   109   203 0.90 FecR protein
Peripla_BP_2         PF01497.13   238 seq326_BIOID50655    -            296   8.2e-27   93.7   0.0   1   1   6.9e-31   9.4e-27   93.5   0.0     1   235    38   270    38   273 0.94 Periplasmic binding protein
UspB                 PF10625.4    107 seq328_BIOID50655    -            111   2.6e-52  174.9   0.8   1   1   2.2e-56     3e-52  174.7   0.6     1   107     1   107     1   107 0.99 Universal stress protein B (UspB)
Dynamin_N            PF00350.18   168 seq331_BIOID50655    -            742   9.6e-19   67.6   0.0   1   1     8e-22   3.7e-18   65.7   0.0     1   148    72   278    72   300 0.79 Dynamin family
MMR_HSR1             PF01926.18   114 seq331_BIOID50655    -            742   3.9e-08   33.1   0.0   1   1   1.1e-10   5.1e-07   29.5   0.0     2   114    72   298    71   298 0.78 50S ribosome-binding GTPase
Ribosomal_L5_C       PF00673.16    95 seq334_BIOID50655    -            179   3.2e-42  142.0   0.0   1   1   7.3e-46     5e-42  141.4   0.0     1    94    84   177    84   178 0.99 ribosomal L5P family C-terminus
Ribosomal_L5         PF00281.14    56 seq334_BIOID50655    -            179   2.8e-25   87.7   0.1   1   1   7.4e-29     5e-25   86.9   0.0     1    56    24    80    23    80 0.98 Ribosomal protein L5
DUF204               PF02659.10    67 seq337_BIOID50655    -            206   9.1e-39  131.3  23.3   1   2   1.2e-24   1.7e-20   72.7   1.6     1    67    31    99    31    99 0.98 Domain of unknown function DUF
DUF204               PF02659.10    67 seq337_BIOID50655    -            206   9.1e-39  131.3  23.3   2   2   5.6e-22   7.6e-18   64.2   9.2     1    67   133   196   133   196 0.99 Domain of unknown function DUF
DrsE                 PF02635.10   117 seq338_BIOID50655    -            128   5.2e-27   94.1   0.1   1   1   4.3e-31   5.8e-27   94.0   0.1     1   117     1   128     1   128 0.96 DsrE/DsrF-like family
Acetate_kinase       PF00871.12   388 seq340_BIOID50655    -            400  1.6e-173  576.5   0.1   1   1  1.3e-177  1.8e-173  576.4   0.0     2   388     6   393     5   393 0.99 Acetokinase family
GATase               PF00117.23   192 seq342_BIOID50655    -            187   1.8e-61  206.8   0.0   1   1   2.9e-65     2e-61  206.7   0.0     1   190     3   186     3   187 0.96 Glutamine amidotransferase class-I
Peptidase_C26        PF07722.8    217 seq342_BIOID50655    -            187   6.9e-10   38.6   0.0   1   1   1.4e-13   9.6e-10   38.1   0.0   104   217    70   170    49   170 0.87 Peptidase C26
ATP_bind_3           PF01171.15   182 seq343_BIOID50655    -            311   1.1e-14   54.2   0.0   1   1   1.3e-18   1.7e-14   53.5   0.0     2   161    42   205    41   209 0.84 PP-loop family
Packaging_FI         PF14000.1    125 seq345_BIOID50655    -            140   6.4e-41  139.3   3.2   1   1   5.3e-45   7.2e-41  139.1   2.2     1   125    19   137    19   137 0.98 DNA packaging protein FI
YCII                 PF03795.9     95 seq346_BIOID50655    -            130   3.1e-29  100.8   0.0   1   1   5.4e-33   3.7e-29  100.6   0.0     2    95    34   127    33   127 0.99 YCII-related domain
PGM_PMM_I            PF02878.11   138 seq347_BIOID50655    -            445   2.6e-45  153.1   0.0   1   1   1.8e-48   6.1e-45  151.9   0.0     1   134     4   136     4   138 0.98 Phosphoglucomutase/phosphomannomutase, alpha/beta/alpha domain I
PGM_PMM_III          PF02880.11   111 seq347_BIOID50655    -            445   1.8e-31  108.3   0.2   1   1   1.3e-34   4.3e-31  107.1   0.1     1   109   258   367   258   369 0.93 Phosphoglucomutase/phosphomannomutase, alpha/beta/alpha domain III
PGM_PMM_II           PF02879.11   104 seq347_BIOID50655    -            445   3.9e-21   75.2   0.1   1   1   2.5e-24   8.5e-21   74.1   0.0     2   104   157   254   156   254 0.91 Phosphoglucomutase/phosphomannomutase, alpha/beta/alpha domain II
PGM_PMM_IV           PF00408.15    73 seq347_BIOID50655    -            445   9.8e-16   57.4   0.3   1   1   1.2e-18     4e-15   55.4   0.2     1    73   373   443   373   443 0.96 Phosphoglucomutase/phosphomannomutase, C-terminal domain
SelA                 PF03841.8    367 seq349_BIOID50655    -            463  1.6e-176  586.4   0.0   1   1  2.7e-180  1.8e-176  586.1   0.0     1   366    83   451    83   452 0.99 L-seryl-tRNA selenium transferase
Se-cys_synth_N       PF12390.3     40 seq349_BIOID50655    -            463   2.8e-10   40.0   0.5   1   1   4.1e-14   2.8e-10   40.0   0.4     1    40     9    48     9    48 0.99 Selenocysteine synthase N terminal
DUF718               PF05336.8    106 seq351_BIOID50655    -            104   3.7e-37  126.2   0.6   1   1     3e-41   4.1e-37  126.1   0.4     2   105     3   103     2   104 0.99 Domain of unknown function (DUF718)
Gly-zipper_YMGG      PF13441.1     45 seq352_BIOID50655    -            114   2.4e-12   46.0  38.9   1   1   2.3e-10   1.1e-06   27.9   8.4     1    37    25    61    25    64 0.87 YMGG-like Gly-zipper
Gly-zipper_Omp       PF13488.1     46 seq352_BIOID50655    -            114   1.2e-11   43.8  39.9   1   2   4.6e-09   2.1e-05   23.9   9.5     2    33    30    61    28    71 0.89 Glycine zipper
Gly-zipper_Omp       PF13488.1     46 seq352_BIOID50655    -            114   1.2e-11   43.8  39.9   2   2   9.3e-10   4.2e-06   26.1  12.6     2    41    74   113    73   114 0.95 Glycine zipper
FAD_binding_4        PF01565.18   139 seq353_BIOID50655    -            484   3.2e-37  126.9   1.5   1   1   8.3e-41   5.7e-37  126.1   1.0     1   138    51   190    51   191 0.97 FAD binding domain
FAD-oxidase_C        PF02913.14   249 seq353_BIOID50655    -            484   6.1e-21   74.7   0.0   1   1     4e-24   2.7e-20   72.6   0.0     2   247   228   477   227   479 0.79 FAD linked oxidases, C-terminal domain
HMA                  PF00403.21    62 seq354_BIOID50655    -            103   1.8e-16   59.9   0.6   1   1   1.7e-20   2.3e-16   59.6   0.4     1    61    37    97    37    98 0.97 Heavy-metal-associated domain
RHS_repeat           PF05593.9     38 seq355_BIOID50655    -           1410   2.2e-61  202.8 104.6   1   6   2.2e-12   1.5e-08   34.4   0.3     1    38   438   476   438   476 0.96 RHS Repeat
RHS_repeat           PF05593.9     38 seq355_BIOID50655    -           1410   2.2e-61  202.8 104.6   2   6   3.1e-10   2.1e-06   27.6   0.2     3    37   462   496   460   497 0.95 RHS Repeat
RHS_repeat           PF05593.9     38 seq355_BIOID50655    -           1410   2.2e-61  202.8 104.6   3   6   3.2e-12   2.2e-08   33.9   0.3     1    37   588   624   588   625 0.98 RHS Repeat
RHS_repeat           PF05593.9     38 seq355_BIOID50655    -           1410   2.2e-61  202.8 104.6   4   6   3.2e-11   2.2e-07   30.7   0.3     1    37   630   665   630   666 0.97 RHS Repeat
RHS_repeat           PF05593.9     38 seq355_BIOID50655    -           1410   2.2e-61  202.8 104.6   5   6   3.9e-08   0.00026   20.9   1.2     1    31   671   701   671   705 0.93 RHS Repeat
RHS_repeat           PF05593.9     38 seq355_BIOID50655    -           1410   2.2e-61  202.8 104.6   6   6   1.3e-08     9e-05   22.4   0.3     1    31   733   766   733   774 0.90 RHS Repeat
RHS                  PF03527.9     41 seq355_BIOID50655    -           1410   1.7e-18   65.9   1.6   1   1   2.6e-22   1.7e-18   65.9   1.1     1    41  1153  1193  1153  1193 0.97 RHS protein
Usher                PF00577.15   552 seq356_BIOID50655    -            832  2.3e-176  587.6  20.8   1   1  6.2e-180  2.8e-176  587.3  14.4     2   551   197   747   196   748 0.97 Type VII secretion system (T7SS), usher protein
PapC_N               PF13954.1    146 seq356_BIOID50655    -            832   6.3e-40  136.0   0.1   1   1   3.1e-43   1.4e-39  134.8   0.1     1   145    39   181    39   182 0.95 PapC N-terminal domain
PapC_C               PF13953.1     68 seq356_BIOID50655    -            832   6.9e-13   47.9   0.0   1   1   5.2e-16   2.3e-12   46.2   0.0     3    62   760   817   758   823 0.91 PapC C-terminal domain
DUF331               PF03889.8     39 seq357_BIOID50655    -             57     1e-14   53.3   0.2   1   1     1e-18   1.4e-14   52.9   0.1     1    28     9    36     9    37 0.99 Domain of unknown function
SpoU_methylase       PF00588.14   142 seq359_BIOID50655    -            246   1.3e-31  109.3   0.1   1   1   1.3e-35   1.8e-31  108.8   0.1     2   142     5   154     4   154 0.89 SpoU rRNA Methylase family
PseudoU_synth_2      PF00849.17   164 seq360_BIOID50655    -            326   1.2e-31  109.6   0.1   1   1   2.7e-35   1.8e-31  109.0   0.1     1   164    92   242    92   242 0.96 RNA pseudouridylate synthase
S4                   PF01479.20    48 seq360_BIOID50655    -            326   2.4e-12   45.9   0.0   1   1   6.1e-16   4.2e-12   45.1   0.0     1    48    18    65    18    65 0.97 S4 domain
HTH_39               PF14090.1     70 seq361_BIOID50655    -            226   2.6e-05   23.4   0.0   1   1   5.6e-09   7.6e-05   21.9   0.0     8    67   167   226   162   226 0.91 Helix-turn-helix domain
CcdA                 PF07362.7     72 seq362_BIOID50655    -             72     8e-28   96.0   0.9   1   1   6.4e-32   8.8e-28   95.8   0.6     1    72     1    72     1    72 0.99 Post-segregation antitoxin CcdA
TP_methylase         PF00590.15   210 seq364_BIOID50655    -            286     1e-32  113.4   0.5   1   1   1.2e-36   1.6e-32  112.7   0.2     1   209    13   213    13   214 0.85 Tetrapyrrole (Corrin/Porphyrin) Methylases
Pkinase              PF00069.20   260 seq367_BIOID50655    -            275   7.2e-35  120.2   0.1   1   1   1.5e-38   9.9e-35  119.8   0.0     3   194    33   235    31   273 0.89 Protein kinase domain
Pkinase_Tyr          PF07714.12   259 seq367_BIOID50655    -            275   2.8e-25   88.8   0.0   1   1   7.4e-29   5.1e-25   87.9   0.0     2   195    32   230    31   241 0.86 Protein tyrosine kinase
SgrR_N               PF12793.2    115 seq368_BIOID50655    -            571   5.9e-38  129.3   2.0   1   1   1.5e-41     1e-37  128.5   1.4     2   115    11   124    10   124 0.98 Sugar transport-related sRNA regulator N-term
SBP_bac_5            PF00496.17   374 seq368_BIOID50655    -            571   4.2e-19   68.4   0.0   1   1   1.8e-22   1.3e-18   66.9   0.0     2   158   170   308   169   311 0.89 Bacterial extracellular solute-binding proteins, family 5 Middle
TraQ                 PF09679.5     93 seq372_BIOID50655    -             94   1.4e-49  165.8   0.3   1   1   1.1e-53   1.5e-49  165.7   0.2     1    93     2    94     2    94 0.99 Type-F conjugative transfer system pilin chaperone (TraQ)
SspB                 PF04386.8    155 seq374_BIOID50655    -            165   3.4e-47  159.8   0.0   1   1     3e-51   4.2e-47  159.5   0.0     5   155     8   165     5   165 0.90 Stringent starvation protein B
FliD_C               PF07195.7    239 seq375_BIOID50655    -            471   2.1e-57  194.0  22.6   1   1   4.5e-61   2.1e-57  194.0  15.7     1   239   224   454   224   454 0.98 Flagellar hook-associated protein 2 C-terminus
FliD_N               PF02465.13    99 seq375_BIOID50655    -            471   2.6e-25   88.5  12.6   1   1   5.6e-29   2.6e-25   88.5   8.7     1    99    10   107    10   107 0.95 Flagellar hook-associated protein 2 C-terminus
Flagellin_IN         PF07196.8     56 seq375_BIOID50655    -            471   9.2e-13   47.8   5.1   1   1     2e-16   9.2e-13   47.8   3.5     2    56   128   184   127   184 0.96 Flagellin hook IN motif
CTP_transf_2         PF01467.21   157 seq377_BIOID50655    -            213   2.8e-41  141.0   0.0   1   1   2.3e-45   3.2e-41  140.8   0.0     1   157     7   187     7   187 0.98 Cytidylyltransferase
UPF0061              PF02696.9    487 seq378_BIOID50655    -            478  2.6e-220  731.6   0.1   1   1  2.2e-224    3e-220  731.5   0.0     1   487     1   454     1   454 0.99 Uncharacterized ACR, YdiU/UPF0061 family
CRISPR_assoc         PF08798.6    214 seq379_BIOID50655    -            199   6.1e-50  169.8   0.0   1   1     5e-54   6.9e-50  169.6   0.0     1   214     1   198     1   198 0.94 CRISPR associated protein
DUF413               PF04219.7     94 seq382_BIOID50655    -            112   1.5e-38  130.2   0.1   1   1   1.4e-42   1.9e-38  129.9   0.1     1    90    10    99    10   102 0.97 Protein of unknown function, DUF
RVT_1                PF00078.22   214 seq383_BIOID50655    -            574     1e-46  158.8   0.0   1   1   5.2e-50   1.8e-46  158.1   0.0     1   214   115   332   115   332 0.92 Reverse transcriptase (RNA-dependent DNA polymerase)
RVT_N                PF13655.1     84 seq383_BIOID50655    -            574     5e-32  109.6   0.2   1   1   3.8e-35   1.3e-31  108.3   0.2     1    84    19   101    19   101 0.98 N-terminal domain of reverse transcriptase
GIIM                 PF08388.6     80 seq383_BIOID50655    -            574   1.8e-25   88.4   5.9   1   1   5.3e-29   1.8e-25   88.4   4.1     2    80   349   426   348   426 0.98 Group II intron, maturase-specific domain
HNH                  PF01844.18    47 seq383_BIOID50655    -            574   1.3e-11   44.0   3.5   1   1     7e-15   2.4e-11   43.1   2.4     1    47   512   558   512   558 0.97 HNH endonuclease
DEAD                 PF00270.24   173 seq385_BIOID50655    -           2114   9.2e-19   67.4   0.0   1   1   6.2e-22   2.1e-18   66.2   0.0     3   172   106   311   104   312 0.76 DEAD/DEAH box helicase
Helicase_C           PF00271.26    78 seq385_BIOID50655    -           2114   6.8e-12   44.9   0.0   1   1     5e-15   1.7e-11   43.6   0.0     8    77  1084  1153  1081  1154 0.88 Helicase conserved C-terminal domain
DUF1998              PF09369.5     84 seq385_BIOID50655    -           2114   3.5e-09   36.9   0.4   1   1     1e-12   3.5e-09   36.9   0.3     1    84  1629  1711  1629  1711 0.94 Domain of unknown function (DUF1998)
ResIII               PF04851.10   184 seq385_BIOID50655    -           2114   2.9e-06   27.1   0.0   1   1   2.2e-09   7.4e-06   25.8   0.0    22   169   111   280    75   304 0.74 Type III restriction enzyme, res subunit
Methyltransf_10      PF05971.7    299 seq386_BIOID50655    -            335  6.4e-154  511.3   0.0   1   1  1.1e-157  7.6e-154  511.0   0.0     2   299    30   323    29   323 0.99 Protein of unknown function (DUF890)
MarR                 PF01047.17    59 seq387_BIOID50655    -            144   5.8e-18   64.2   0.0   1   1   1.9e-21   8.8e-18   63.6   0.0     1    59    38    96    38    96 0.98 MarR family
MarR_2               PF12802.2     62 seq387_BIOID50655    -            144   1.4e-13   50.1   0.0   1   1   5.2e-17   2.4e-13   49.4   0.0     1    62    36    95    36    95 0.98 MarR family
HTH_27               PF13463.1     68 seq387_BIOID50655    -            144   4.1e-09   36.5   0.0   1   1   2.9e-12   1.3e-08   34.9   0.0     1    68    38   104    38   104 0.92 Winged helix DNA-binding domain
GTP_EFTU             PF00009.22   188 seq389_BIOID50655    -            475   4.4e-43  146.8   0.0   1   1   1.2e-46   5.3e-43  146.5   0.0     3   182    27   232    25   314 0.90 Elongation factor Tu GTP binding domain
MMR_HSR1             PF01926.18   114 seq389_BIOID50655    -            475   4.2e-06   26.6   0.0   1   1   2.4e-09   1.1e-05   25.2   0.0     5   114    33   169    29   170 0.76 50S ribosome-binding GTPase
GTP_EFTU_D2          PF03144.20    74 seq389_BIOID50655    -            475   2.6e-05   24.1   0.2   1   1   1.2e-08   5.4e-05   23.1   0.1     6    73   265   324   261   325 0.83 Elongation factor Tu domain 2
GTP1_OBG             PF01018.17   156 seq390_BIOID50655    -            390   1.1e-71  239.4   5.5   1   1   3.5e-75   1.6e-71  238.9   3.8     1   156     3   158     3   158 0.99 GTP1/OBG
MMR_HSR1             PF01926.18   114 seq390_BIOID50655    -            390   1.3e-21   76.6   0.0   1   1   4.5e-25   2.1e-21   75.9   0.0     1   114   161   284   161   284 0.82 50S ribosome-binding GTPase
FeoB_N               PF02421.13   189 seq390_BIOID50655    -            390   7.1e-09   35.0   0.0   1   1   2.2e-10     1e-06   28.0   0.0     3    57   162   217   160   224 0.94 Ferrous iron transport protein B
TraA                 PF05513.6    119 seq391_BIOID50655    -            119   3.7e-55  185.1  10.5   1   1     3e-59   4.1e-55  184.9   7.3     1   119     1   118     1   118 0.99 TraA
Cytochrom_C_asm      PF01578.15   214 seq392_BIOID50655    -            245   1.1e-32  113.2  24.9   1   1     8e-37   1.1e-32  113.2  17.3     5   214     9   184     5   184 0.94 Cytochrome C assembly protein
IlvN                 PF07991.7    165 seq394_BIOID50655    -            491     5e-61  204.7   0.1   1   1   1.2e-64   8.3e-61  204.0   0.1     2   165    35   204    34   204 0.98 Acetohydroxy acid isomeroreductase, catalytic domain
IlvC                 PF01450.14   145 seq394_BIOID50655    -            491   1.1e-55  187.4   0.1   1   2   3.3e-21   2.3e-17   63.1   0.0     1   128   210   337   210   345 0.91 Acetohydroxy acid isomeroreductase, catalytic domain
IlvC                 PF01450.14   145 seq394_BIOID50655    -            491   1.1e-55  187.4   0.1   2   2     2e-39   1.3e-35  122.2   0.0    15   145   359   485   349   485 0.93 Acetohydroxy acid isomeroreductase, catalytic domain
Cytidylate_kin       PF02224.13   158 seq395_BIOID50655    -            227     5e-62  207.8   0.4   1   1   1.3e-65     6e-62  207.6   0.2     3   158    63   218    61   218 0.97 Cytidylate kinase
AAA_17               PF13207.1    121 seq395_BIOID50655    -            227   1.9e-13   51.1   0.0   1   1   1.7e-16   7.9e-13   49.1   0.0     1   120     7   134     7   135 0.85 AAA domain
Cytidylate_kin2      PF13189.1    179 seq395_BIOID50655    -            227   1.9e-07   31.0   0.0   1   1   1.1e-10   4.9e-07   29.7   0.0     1   155     7   187     7   191 0.78 Cytidylate kinase-like family
PNP_UDP_1            PF01048.15   234 seq398_BIOID50655    -            253   1.2e-41  142.1   1.5   1   1   9.9e-46   1.3e-41  141.9   1.0     2   227    21   247    20   253 0.85 Phosphorylase superfamily
HTS                  PF04204.11   298 seq399_BIOID50655    -            309  5.5e-131  435.5   0.0   1   1  4.5e-135  6.1e-131  435.4   0.0     1   298     2   299     2   299 1.00 Homoserine O-succinyltransferase
UPF0118              PF01594.11   327 seq401_BIOID50655    -            344   5.1e-74  249.0  42.7   1   1   4.2e-78   5.8e-74  248.8  29.6     2   326    14   328    13   329 0.99 Domain of unknown function DUF20
Aminotran_1_2        PF00155.16   363 seq403_BIOID50655    -            384   1.1e-69  235.0   0.0   1   1   1.8e-73   1.2e-69  234.8   0.0     2   363    40   380    39   380 0.97 Aminotransferase class I and II
Beta_elim_lyase      PF01212.16   290 seq403_BIOID50655    -            384   2.2e-06   26.9   0.0   1   1   1.5e-09     1e-05   24.7   0.0    28    87    83   142    70   206 0.77 Beta-eliminating lyase
ACCA                 PF03255.9    145 seq407_BIOID50655    -            319     6e-65  217.1   0.2   1   1   1.9e-68   8.7e-65  216.5   0.1     2   145     5   151     4   151 0.97 Acetyl co-enzyme A carboxylase carboxyltransferase alpha subunit
Carboxyl_trans       PF01039.17   493 seq407_BIOID50655    -            319   1.5e-18   66.3   0.1   1   1   4.1e-22   1.9e-18   66.0   0.0   272   473    85   288    58   300 0.84 Carboxyl transferase domain
MdcE                 PF06833.6    234 seq407_BIOID50655    -            319   6.6e-06   25.3   0.0   1   1     2e-09   9.1e-06   24.9   0.0     5   176    88   262    84   313 0.81 Malonate decarboxylase gamma subunit (MdcE)
Acetyltransf_2       PF00797.12   240 seq408_BIOID50655    -            281   3.2e-84  282.1   0.2   1   1   2.7e-88   3.7e-84  281.9   0.1     1   237    21   256    21   259 0.97 N-acetyltransferase
RRF                  PF01765.14   165 seq409_BIOID50655    -            185   3.9e-68  227.9   1.7   1   1   3.7e-72     5e-68  227.6   1.2     1   165    19   183    19   183 0.99 Ribosome recycling factor
ABC_tran             PF00005.22   118 seq410_BIOID50655    -            530     4e-14   52.8   0.1   1   1   1.8e-17   1.3e-13   51.2   0.0     1   117   365   480   365   481 0.87 ABC transporter
PRK                  PF00485.13   194 seq411_BIOID50655    -            323   2.8e-13   49.7   0.0   1   1     4e-17   5.5e-13   48.8   0.0     1   148    97   251    97   260 0.87 Phosphoribulokinase / Uridine kinase family
AMP-binding          PF00501.23   418 seq412_BIOID50655    -           1683  1.2e-103  346.5   0.0   1   1  8.2e-107  1.6e-103  346.1   0.0     2   418   242   638   241   638 0.98 AMP-binding enzyme
Condensation         PF00668.15   301 seq412_BIOID50655    -           1683   1.3e-67  227.6   0.5   1   2   8.4e-10   1.6e-06   27.0   0.0   245   300     2    57     1    58 0.95 Condensation domain
Condensation         PF00668.15   301 seq412_BIOID50655    -           1683   1.3e-67  227.6   0.5   2   2   3.7e-62   7.3e-59  198.9   0.0     3   300  1142  1429  1140  1430 0.97 Condensation domain
NRPS                 PF08415.5     58 seq412_BIOID50655    -           1683   1.4e-39  133.4   2.4   1   2   2.2e-22   4.4e-19   67.8   0.1     1    58    79   134    79   134 0.98 Nonribosomal peptide synthase
NRPS                 PF08415.5     58 seq412_BIOID50655    -           1683   1.4e-39  133.4   2.4   2   2   2.1e-21     4e-18   64.8   0.2     1    58  1450  1506  1450  1506 0.98 Nonribosomal peptide synthase
PP-binding           PF00550.20    67 seq412_BIOID50655    -           1683   1.2e-22   79.8   0.1   1   2     7e-14   1.4e-10   41.2   0.0     2    66  1060  1121  1059  1122 0.94 Phosphopantetheine attachment site
PP-binding           PF00550.20    67 seq412_BIOID50655    -           1683   1.2e-22   79.8   0.1   2   2     4e-12   7.8e-09   35.5   0.0     3    67  1600  1661  1598  1661 0.93 Phosphopantetheine attachment site
Methyltransf_12      PF08242.7     99 seq412_BIOID50655    -           1683   8.7e-10   38.8   0.0   1   1   1.1e-12   2.1e-09   37.6   0.0     1    99   830   927   830   927 0.94 Methyltransferase domain
Methyltransf_23      PF13489.1    162 seq412_BIOID50655    -           1683   2.8e-07   30.2   0.0   1   1   4.7e-10   9.2e-07   28.5   0.0     8   159   811   972   805   974 0.71 Methyltransferase domain
Methyltransf_11      PF08241.7     95 seq412_BIOID50655    -           1683   1.4e-05   25.3   0.0   1   1   1.9e-08   3.7e-05   24.0   0.0     1    94   830   928   830   929 0.90 Methyltransferase domain
SNARE_assoc          PF09335.6    123 seq413_BIOID50655    -            142   7.9e-13   48.5   6.1   1   1   9.4e-17   1.3e-12   47.8   4.2     4   119    26   132    21   136 0.83 SNARE associated Golgi protein
Histone_HNS          PF00816.16    93 seq414_BIOID50655    -            134   2.2e-20   72.8   7.8   1   1   2.2e-24     3e-20   72.3   5.0     5    93    28   129    24   129 0.87 H-NS histone family
DUF1219              PF06755.7    117 seq415_BIOID50655    -            124     4e-60  200.3   0.0   1   1   3.4e-64   4.6e-60  200.1   0.0     1   113     1   113     1   123 0.97 Protein of unknown function (DUF1219)
ECH                  PF00378.15   245 seq416_BIOID50655    -            262   3.2e-61  206.4   0.0   1   1   2.7e-65   3.6e-61  206.2   0.0     3   244     8   253     6   254 0.96 Enoyl-CoA hydratase/isomerase family
CcdB                 PF01845.12   102 seq418_BIOID50655    -            101   9.2e-43  144.2   0.0   1   1   7.4e-47     1e-42  144.0   0.0     1   102     1   101     1   101 0.99 CcdB protein
HyaE                 PF07449.6    107 seq423_BIOID50655    -            132   3.6e-40  136.0   0.0   1   1     3e-44   4.1e-40  135.8   0.0     1   107    10   116    10   116 0.99 Hydrogenase-1 expression protein HyaE
HlyD                 PF00529.15   306 seq424_BIOID50655    -            397   1.4e-80  270.8  14.4   1   1     4e-84   1.4e-80  270.8  10.0     1   306    64   361    64   361 0.99 HlyD family secretion protein
HlyD_2               PF12700.2    328 seq424_BIOID50655    -            397   4.6e-19   68.6   1.0   1   1   1.7e-22   5.9e-19   68.2   0.7     2   328    45   361    44   361 0.79 HlyD family secretion protein
HlyD_3               PF13437.1    105 seq424_BIOID50655    -            397     2e-12   47.2   4.5   1   1   1.5e-13   5.1e-10   39.5   0.2     2   105   176   290   175   290 0.89 HlyD family secretion protein
Biotin_lipoyl_2      PF13533.1     50 seq424_BIOID50655    -            397   7.2e-11   41.4   9.5   1   1   9.9e-11   3.4e-07   29.7   0.1     4    49    67   121    48   122 0.89 Biotin-lipoyl like
Acetyltransf_4       PF13420.1    155 seq426_BIOID50655    -            193   7.4e-22   77.8   0.0   1   1   4.4e-25   8.6e-22   77.6   0.0     1   152    24   175    24   178 0.92 Acetyltransferase (GNAT) domain
Acetyltransf_1       PF00583.19    83 seq426_BIOID50655    -            193   1.3e-17   63.5   0.0   1   1   1.2e-20   2.3e-17   62.6   0.0     2    82    78   157    77   158 0.95 Acetyltransferase (GNAT) family
Acetyltransf_3       PF13302.1    142 seq426_BIOID50655    -            193   1.3e-11   44.8   0.0   1   1   8.1e-15   1.6e-11   44.5   0.0     4   142    24   158    21   158 0.83 Acetyltransferase (GNAT) domain
Acetyltransf_10      PF13673.1    117 seq426_BIOID50655    -            193     8e-09   35.5   0.1   1   1   5.4e-12   1.1e-08   35.1   0.0     1   117    31   157    31   157 0.72 Acetyltransferase (GNAT) domain
FR47                 PF08445.5     86 seq426_BIOID50655    -            193   6.2e-09   35.3   0.0   1   1   5.8e-12   1.1e-08   34.5   0.0    26    79   105   159   100   164 0.91 FR47-like protein
Acetyltransf_7       PF13508.1     79 seq426_BIOID50655    -            193   8.7e-09   35.3   0.0   1   1   6.7e-12   1.3e-08   34.7   0.0     5    78    74   158    70   159 0.75 Acetyltransferase (GNAT) domain
DUF892               PF05974.7    159 seq427_BIOID50655    -            168   2.7e-46  157.1   0.3   1   1   2.2e-50     3e-46  157.0   0.2     4   157     5   155     2   157 0.98 Domain of unknown function (DUF892)
UvrD_C               PF13361.1    319 seq428_BIOID50655    -            673     7e-93  311.4   0.0   1   1     3e-95   6.9e-92  308.2   0.0     1   318   271   613   271   614 0.97 UvrD-like helicase C-terminal domain
UvrD-helicase        PF00580.16   315 seq428_BIOID50655    -            673   1.3e-73  247.9   0.3   1   1   8.5e-76   1.9e-72  244.1   0.2     1   314     3   265     3   266 0.94 UvrD/REP helicase N-terminal domain
AAA_19               PF13245.1     76 seq428_BIOID50655    -            673   1.9e-13   49.8   0.6   1   1   2.1e-16   4.7e-13   48.5   0.4     8    75    15    87     8    88 0.82 Part of AAA domain
UvrD_C_2             PF13538.1    104 seq428_BIOID50655    -            673   2.1e-10   40.5   0.0   1   1   5.6e-13   1.3e-09   38.0   0.0    54   103   546   609   496   610 0.80 Family description
Pentapeptide_4       PF13599.1     78 seq429_BIOID50655    -            187   3.5e-21   74.6  23.2   1   2   7.3e-13   3.3e-09   36.2   5.2    12    74    12    74     2    83 0.69 Pentapeptide repeats (9 copies)
Pentapeptide_4       PF13599.1     78 seq429_BIOID50655    -            187   3.5e-21   74.6  23.2   2   2   2.5e-15   1.2e-11   44.1   5.5     7    70    88   150    81   158 0.93 Pentapeptide repeats (9 copies)
Pentapeptide         PF00805.17    40 seq429_BIOID50655    -            187   7.9e-16   56.8   5.5   1   1   2.8e-13   1.3e-09   36.9   0.1     1    39   112   150   112   151 0.97 Pentapeptide repeats (8 copies)
Pentapeptide_3       PF13576.1     48 seq429_BIOID50655    -            187   4.4e-10   39.1  24.8   1   1   3.4e-10   1.6e-06   27.8   4.4     3    47   106   147   104   148 0.94 Pentapeptide repeats (9 copies)
Fer4_11              PF13247.1     99 seq432_BIOID50655    -            180     8e-16   57.6  22.0   1   1   2.8e-14   3.5e-11   42.7   5.2     7    59    60   110    55   115 0.93 4Fe-4S dicluster domain
Fer4_9               PF13187.1     55 seq432_BIOID50655    -            180   1.1e-12   47.9  29.8   1   1   1.5e-10   1.9e-07   31.1   7.7     1    54    93   156    93   157 0.88 4Fe-4S dicluster domain
Fer4                 PF00037.22    24 seq432_BIOID50655    -            180   5.6e-13   47.7  42.8   1   1   4.1e-11   5.1e-08   32.0   2.2     2    23    88   109    87   110 0.91 4Fe-4S binding domain
Fer4_7               PF12838.2     52 seq432_BIOID50655    -            180   1.5e-12   47.5  33.9   1   1   2.2e-11   2.7e-08   33.9   7.8     1    52    93   156    93   156 0.74 4Fe-4S dicluster domain
Fer4_6               PF12837.2     24 seq432_BIOID50655    -            180   3.2e-12   45.6  41.1   1   1   2.8e-09   3.5e-06   26.5   2.0     2    23    87   108    86   109 0.92 4Fe-4S binding domain
Fer4_2               PF12797.2     22 seq432_BIOID50655    -            180   1.4e-11   43.5  37.6   1   1   6.6e-10   8.2e-07   28.4   1.6     7    22    91   106    84   106 0.85 4Fe-4S binding domain
Fer4_10              PF13237.1     52 seq432_BIOID50655    -            180   2.9e-10   39.6  45.0   1   1   1.6e-09     2e-06   27.4   8.9     6    52    60   105    55   105 0.91 4Fe-4S dicluster domain
Fer4_3               PF12798.2     15 seq432_BIOID50655    -            180   7.3e-07   29.1  44.6   1   3   0.00059      0.74   10.4   2.1     1    15    63    79    63    79 0.91 4Fe-4S binding domain
Fer4_3               PF12798.2     15 seq432_BIOID50655    -            180   7.3e-07   29.1  44.6   2   3   1.3e-05     0.016   15.6   4.8     1    15    94   108    94   108 0.98 4Fe-4S binding domain
Fer4_3               PF12798.2     15 seq432_BIOID50655    -            180   7.3e-07   29.1  44.6   3   3   1.3e-05     0.016   15.6   3.3     1    15   136   156   136   156 0.97 4Fe-4S binding domain
Fer4_4               PF12800.2     17 seq432_BIOID50655    -            180   2.5e-06   27.2  40.8   1   2   0.00026      0.33   11.3   3.5     2    14    15    27    14    29 0.93 4Fe-4S binding domain
Fer4_4               PF12800.2     17 seq432_BIOID50655    -            180   2.5e-06   27.2  40.8   2   2   1.2e-07   0.00015   21.7   2.5     1    17    91   107    91   107 0.93 4Fe-4S binding domain
Mur_ligase_M         PF08245.7    189 seq433_BIOID50655    -            457   4.5e-17   62.5   0.0   1   1   1.4e-20   6.4e-17   62.1   0.0     1   189   108   291   108   291 0.77 Mur ligase middle domain
Mur_ligase           PF01225.20    83 seq433_BIOID50655    -            457   9.2e-16   57.5   0.0   1   1   4.7e-19   2.1e-15   56.4   0.0     1    80     2   100     2   103 0.96 Mur ligase family, catalytic domain
Mur_ligase_C         PF02875.16    91 seq433_BIOID50655    -            457   1.5e-10   40.8   0.0   1   1   1.3e-13     6e-10   38.9   0.0     2    50   312   361   311   390 0.83 Mur ligase family, glutamate ligase domain
PFK                  PF00365.15   282 seq434_BIOID50655    -            320  1.2e-129  431.1   2.2   1   1  1.1e-133  1.5e-129  430.8   1.6     1   281     3   277     3   278 0.98 Phosphofructokinase
Pro_CA               PF00484.14   148 seq435_BIOID50655    -            219   2.7e-48  163.5   0.0   1   1   2.4e-52   3.3e-48  163.3   0.0     1   147    34   188    34   189 0.85 Carbonic anhydrase
PPDK_N               PF01326.14   329 seq436_BIOID50655    -            792   5.6e-99  331.1   1.6   1   1  2.3e-101     1e-97  327.0   1.6     3   313    20   348    18   361 0.96 Pyruvate phosphate dikinase, PEP/pyruvate binding domain
PEP-utilizers_C      PF02896.13   294 seq436_BIOID50655    -            792   2.8e-59  200.3   0.0   1   1     1e-62   4.6e-59  199.5   0.0    16   291   480   789   468   792 0.90 PEP-utilising enzyme, TIM barrel domain
PEP-utilizers        PF00391.18    81 seq436_BIOID50655    -            792   2.9e-27   93.9   0.4   1   1   1.6e-30   7.4e-27   92.6   0.3     4    81   382   457   379   460 0.90 PEP-utilising enzyme, mobile domain
DUF1795              PF08786.6    130 seq439_BIOID50655    -            199   7.3e-05   22.5   1.0   1   1   9.2e-09   0.00013   21.7   0.7     2   130    64   196    63   196 0.90 Domain of unknown function (DUF1795)
DUF3987              PF13148.1    375 seq440_BIOID50655    -            494    1e-108  363.1   0.0   1   1  8.7e-113  1.2e-108  362.9   0.0     2   374    29   396    28   397 0.98 Protein of unknown function (DUF3987)
Peripla_BP_4         PF13407.1    258 seq441_BIOID50655    -            318   3.2e-44  151.1   6.8   1   1   8.7e-48     4e-44  150.8   4.7     1   243    26   274    26   287 0.91 Periplasmic binding protein domain
Peripla_BP_1         PF00532.16   279 seq441_BIOID50655    -            318     1e-16   60.8   0.1   1   1   2.8e-20   1.3e-16   60.5   0.1    15   224    37   253    25   298 0.84 Periplasmic binding proteins and sugar binding domain of LacI family
OKR_DC_1             PF01276.15   417 seq442_BIOID50655    -            711  2.5e-201  668.5   0.0   1   1  6.6e-205    3e-201  668.2   0.0     1   417   101   543   101   543 1.00 Orn/Lys/Arg decarboxylase, major domain
OKR_DC_1_C           PF03711.10   137 seq442_BIOID50655    -            711   4.9e-52  175.5   0.0   1   1   5.1e-55   2.3e-51  173.3   0.0     1   135   568   699   568   701 0.98 Orn/Lys/Arg decarboxylase, C-terminal domain
OKR_DC_1_N           PF03709.10   115 seq442_BIOID50655    -            711     5e-14   52.2   0.0   1   1   2.2e-17     1e-13   51.2   0.0     1   112     4    92     4    95 0.89 Orn/Lys/Arg decarboxylase, N-terminal domain
Fer4_14              PF13394.1    117 seq443_BIOID50655    -            223   7.8e-18   64.5   0.1   1   1   3.1e-21   1.4e-17   63.7   0.1     1   112    24   139    24   147 0.83 4Fe-4S single cluster domain
Radical_SAM          PF04055.16   166 seq443_BIOID50655    -            223   1.7e-10   41.2   0.1   1   1   5.5e-14   2.5e-10   40.6   0.1     2   139    26   181    25   196 0.83 Radical SAM superfamily
Fer4_12              PF13353.1    139 seq443_BIOID50655    -            223   4.7e-07   29.8   0.1   1   1   1.5e-10   6.7e-07   29.3   0.1     2    98    13   126    12   141 0.76 4Fe-4S single cluster domain
MerC                 PF03203.9    116 seq444_BIOID50655    -            153   7.7e-23   80.9   8.2   1   1   6.6e-27     9e-23   80.7   5.7     1   114    21   134    21   136 0.96 MerC mercury resistance protein
DrsE                 PF02635.10   117 seq445_BIOID50655    -            119   1.4e-20   73.4   0.0   1   1   1.1e-24   1.6e-20   73.2   0.0     1   117     2   119     2   119 0.96 DsrE/DsrF-like family
Resolvase            PF00239.16   141 seq446_BIOID50655    -            194   1.9e-42  144.3   0.2   1   1   3.8e-46   2.6e-42  143.9   0.2     1   141    15   153    15   153 0.97 Resolvase, N terminal domain
HTH_7                PF02796.10    45 seq446_BIOID50655    -            194   4.3e-06   26.3   0.9   1   1   1.7e-09   1.2e-05   25.0   0.2     1    40   155   191   155   193 0.98 Helix-turn-helix domain of resolvase
PAP_PilO             PF06864.7    414 seq447_BIOID50655    -            431  2.1e-151  503.8   0.0   1   1  1.7e-155  2.4e-151  503.6   0.0     1   414    20   431    20   431 0.98 Pilin accessory protein (PilO)
EI24                 PF07264.6    219 seq448_BIOID50655    -            253   1.3e-52  178.2  20.7   1   1   1.1e-56   1.5e-52  178.0  14.4     1   219    11   232    11   232 0.96 Etoposide-induced protein 2.4 (EI24)
Prismane             PF03063.15   516 seq449_BIOID50655    -            552    3e-155  517.4   0.0   1   1  2.5e-159  3.4e-155  517.2   0.0     1   516     3   550     3   550 0.98 Prismane/CO dehydrogenase family
TraF                 PF13728.1    215 seq450_BIOID50655    -            181   2.1e-14   53.4   0.0   1   1   2.3e-18   3.1e-14   52.8   0.0   121   211    70   164    62   167 0.86 F plasmid transfer operon protein
DUF2813              PF11398.3    373 seq451_BIOID50655    -            552    6e-154  512.5   0.0   1   1    2e-157  8.9e-154  511.9   0.0     1   373     1   375     1   375 0.99 Protein of unknown function (DUF2813)
MmgE_PrpD            PF03972.9    445 seq454_BIOID50655    -            483  3.5e-178  592.2   0.0   1   1  2.9e-182    4e-178  592.0   0.0     2   445    14   475    13   475 0.98 MmgE/PrpD family
DDE_Tnp_1_assoc      PF13808.1     90 seq455_BIOID50655    -            248   1.5e-31  107.7   0.0   1   1   3.5e-35   2.4e-31  107.1   0.0     1    90     6    95     6    95 0.99 DDE_Tnp_1-associated
DDE_Tnp_1            PF01609.16   211 seq455_BIOID50655    -            248   3.6e-14   52.7   0.0   1   1   7.3e-18     5e-14   52.2   0.0     4   125   103   222   100   243 0.80 Transposase DDE domain
Oxidored_q2          PF00420.19    95 seq458_BIOID50655    -            216   4.6e-11   42.0   1.2   1   1   3.4e-15   4.6e-11   42.0   0.9     3    95   128   216   126   216 0.94 NADH-ubiquinone/plastoquinone oxidoreductase chain 4L
End_beta_propel      PF12217.3    367 seq459_BIOID50655    -           1039  1.8e-232  770.3   8.2   1   1  8.7e-236  2.4e-232  769.9   5.7     1   367   272   721   272   721 1.00 Catalytic beta propeller domain of bacteriophage endosialidase
End_tail_spike       PF12219.3    160 seq459_BIOID50655    -           1039   4.7e-78  260.4   0.6   1   1   3.1e-81   8.4e-78  259.6   0.4     1   160   722   876   722   876 0.99 Catalytic domain of bacteriophage endosialidase
End_beta_barrel      PF12195.3     83 seq459_BIOID50655    -           1039   1.7e-46  155.7   7.5   1   1   6.4e-50   1.7e-46  155.7   5.2     1    83   383   465   383   465 0.99 Beta barrel domain of bacteriophage endosialidase
End_N_terminal       PF12218.3     67 seq459_BIOID50655    -           1039   2.2e-37  126.2   0.0   1   1   2.4e-40   6.5e-37  124.6   0.0     1    67   205   271   205   271 0.99 N terminal extension of bacteriophage endosialidase
Peptidase_S74        PF13884.1     58 seq459_BIOID50655    -           1039     4e-08   33.1   0.0   1   1     3e-11   8.3e-08   32.1   0.0     1    56   877   933   877   934 0.93 Chaperone of endosialidase
ATP-grasp            PF02222.17   172 seq460_BIOID50655    -            355   1.3e-56  190.5   0.0   1   1   2.3e-60   1.6e-56  190.2   0.0     2   171    88   253    86   254 0.97 ATP-grasp domain
ATP-grasp_4          PF13535.1    184 seq460_BIOID50655    -            355   8.6e-10   38.5   0.0   1   1   2.6e-13   1.7e-09   37.5   0.0     4   179    79   243    76   248 0.84 ATP-grasp domain
PTS_EIIA_2           PF00359.17   142 seq463_BIOID50655    -            147   4.1e-28   97.7   0.0   1   1   3.4e-32   4.6e-28   97.5   0.0     2   141     6   146     5   147 0.93 Phosphoenolpyruvate-dependent sugar phosphotransferase system, EIIA 2
YagB_YeeU_YfjZ       PF06154.6    105 seq464_BIOID50655    -            100   1.7e-48  163.1   0.0   1   1   1.3e-52   1.8e-48  162.9   0.0     7   104     2    99     1   100 0.99 YagB/YeeU/YfjZ family
LysR_substrate       PF03466.15   209 seq465_BIOID50655    -            317   9.6e-18   63.9   0.0   1   1   1.9e-21   1.3e-17   63.4   0.0     5   207   116   316   114   317 0.95 LysR substrate binding domain
HTH_1                PF00126.22    60 seq465_BIOID50655    -            317   1.2e-14   53.6   0.0   1   1   3.1e-18   2.1e-14   52.8   0.0     1    59    31    89    31    90 0.96 Bacterial regulatory helix-turn-helix protein, lysR family
CobU                 PF02283.11   167 seq468_BIOID50655    -            181   2.5e-62  209.0   0.2   1   1   2.1e-66   2.8e-62  208.9   0.1     1   167     3   180     3   180 0.97 Cobinamide kinase / cobinamide phosphate guanyltransferase
adh_short            PF00106.20   167 seq469_BIOID50655    -            240   5.3e-16   58.8   0.2   1   1   1.6e-19   7.2e-16   58.4   0.1     3   166     9   170     8   171 0.87 short chain dehydrogenase
adh_short_C2         PF13561.1    243 seq469_BIOID50655    -            240   2.1e-07   30.9   0.0   1   1   5.8e-11   2.6e-07   30.5   0.0     8   192    18   193    13   238 0.71 Enoyl-(Acyl carrier protein) reductase
KR                   PF08659.5    181 seq469_BIOID50655    -            240   3.8e-07   29.8   0.5   1   1   1.6e-10   7.1e-07   28.9   0.4     4   172    10   175     8   184 0.84 KR domain
NAD_binding_10       PF13460.1    183 seq471_BIOID50655    -            226   1.6e-15   57.4   0.0   1   1   5.7e-19   1.9e-15   57.1   0.0     1   180    19   204    19   207 0.83 NADH(P)-binding
Semialdhyde_dh       PF01118.19   121 seq471_BIOID50655    -            226   9.8e-08   32.2   0.0   1   1   1.8e-10     6e-07   29.6   0.0     2    86    19    97    18   127 0.78 Semialdehyde dehydrogenase, NAD binding domain
Epimerase            PF01370.16   236 seq471_BIOID50655    -            226     2e-05   24.0   0.0   1   1   1.5e-08     5e-05   22.7   0.0     1   115    19   125    19   183 0.86 NAD dependent epimerase/dehydratase family
NMN_transporter      PF04973.7    182 seq472_BIOID50655    -            239   1.6e-46  157.9  27.1   1   1   1.3e-48   1.8e-44  151.2  18.8     1   180    23   227    23   229 0.94 Nicotinamide mononucleotide transporter
GGDEF                PF00990.16   161 seq474_BIOID50655    -           1105   2.4e-45  153.9   0.2   1   1   2.9e-48   4.9e-45  152.8   0.2     1   160   682   838   682   839 0.97 GGDEF domain
MASE1                PF05231.9    299 seq474_BIOID50655    -           1105   3.1e-33  114.9  42.5   1   1   1.8e-36   3.1e-33  114.9  29.5     2   298    19   294    18   295 0.88 MASE1
PAS_9                PF13426.1    104 seq474_BIOID50655    -           1105   8.3e-29   99.9   0.0   1   2   3.3e-15   5.7e-12   45.8   0.0     3   104   314   416   312   416 0.95 PAS domain
PAS_9                PF13426.1    104 seq474_BIOID50655    -           1105   8.3e-29   99.9   0.0   2   2   3.7e-12   6.4e-09   36.0   0.0     2   104   566   670   565   670 0.92 PAS domain
PAS_3                PF08447.6     91 seq474_BIOID50655    -           1105   7.2e-26   90.0   0.0   1   2   1.2e-12     2e-09   37.3   0.0     5    89   328   409   324   411 0.93 PAS fold
PAS_3                PF08447.6     91 seq474_BIOID50655    -           1105   7.2e-26   90.0   0.0   2   2   1.5e-13   2.6e-10   40.1   0.0     2    91   452   537   451   537 0.96 PAS fold
PAS_4                PF08448.5    110 seq474_BIOID50655    -           1105   4.2e-23   81.3   0.0   1   2   1.9e-09   3.2e-06   27.0   0.0     7   110   314   419   309   419 0.90 PAS fold
PAS_4                PF08448.5    110 seq474_BIOID50655    -           1105   4.2e-23   81.3   0.0   2   2   1.1e-13     2e-10   40.5   0.0     1   109   561   672   561   673 0.94 PAS fold
PAS                  PF00989.19   113 seq474_BIOID50655    -           1105   9.2e-23   80.0   0.1   1   2   3.1e-12   5.2e-09   35.7   0.0     2   113   303   414   302   414 0.91 PAS fold
PAS                  PF00989.19   113 seq474_BIOID50655    -           1105   9.2e-23   80.0   0.1   2   2   5.8e-11   9.9e-08   31.6   0.0     7   113   561   668   555   668 0.94 PAS fold
EAL                  PF00563.15   236 seq474_BIOID50655    -           1105   1.5e-18   67.0   0.2   1   1   2.5e-21   4.3e-18   65.5   0.1    37   233   896  1087   891  1090 0.93 EAL domain
PAS_8                PF13188.1     64 seq474_BIOID50655    -           1105     1e-11   44.0   0.0   1   2   7.5e-07    0.0013   18.4   0.0     2    51   303   358   302   371 0.72 PAS domain
PAS_8                PF13188.1     64 seq474_BIOID50655    -           1105     1e-11   44.0   0.0   2   2   1.6e-07   0.00027   20.5   0.0     1    52   555   607   555   619 0.80 PAS domain
WGR                  PF05406.10    81 seq476_BIOID50655    -            244   2.6e-15   56.0   0.9   1   1   4.1e-19   5.5e-15   54.9   0.6    12    80     6    71     3    72 0.92 WGR domain
GGDEF                PF00990.16   161 seq478_BIOID50655    -            430   1.3e-45  154.7   0.0   1   1   4.8e-49   2.2e-45  154.0   0.0     1   161   273   426   273   426 0.96 GGDEF domain
PAS_4                PF08448.5    110 seq478_BIOID50655    -            430   9.1e-09   35.2   0.0   1   1   6.9e-12   3.2e-08   33.4   0.0     6   110   162   264   156   264 0.89 PAS fold
PAS_8                PF13188.1     64 seq478_BIOID50655    -            430   1.2e-06   28.0   0.0   1   1   3.7e-06     0.017   14.8   0.0     9    37   157   191   150   217 0.74 PAS domain
Lactate_perm         PF02652.9    522 seq479_BIOID50655    -            551  1.8e-234  778.9  41.6   1   1  1.5e-238    2e-234  778.8  28.9     1   522    16   542    16   542 0.99 L-lactate permease
SpoU_methylase       PF00588.14   142 seq480_BIOID50655    -            228   3.1e-33  114.5   0.0   1   1   3.4e-37   4.7e-33  113.9   0.0     2   142     3   153     2   153 0.87 SpoU rRNA Methylase family
tRNA-synt_2b         PF00587.20   173 seq481_BIOID50655    -            430   2.9e-38  131.0   0.0   1   1   6.1e-42   4.2e-38  130.5   0.0     2   172   173   349   172   350 0.96 tRNA synthetase class II core domain (G, H, P, S and T)
Seryl_tRNA_N         PF02403.17   108 seq481_BIOID50655    -            430   4.2e-34  116.6   3.5   1   1     1e-37   6.8e-34  116.0   2.4     1   108     1   107     1   107 0.99 Seryl-tRNA synthetase N-terminal domain
HAD_2                PF13419.1    176 seq482_BIOID50655    -            252   1.3e-29  103.6   0.0   1   1   6.8e-33   1.9e-29  103.0   0.0     1   175    10   209    10   210 0.76 Haloacid dehalogenase-like hydrolase
Hydrolase            PF00702.21   204 seq482_BIOID50655    -            252   2.4e-21   77.1   0.1   1   1   1.1e-24     3e-21   76.8   0.1     1   204     7   204     7   204 0.84 haloacid dehalogenase-like hydrolase
Hydrolase_like       PF13242.1     75 seq482_BIOID50655    -            252   6.8e-12   44.8   0.0   1   1   5.2e-15   1.4e-11   43.7   0.0     3    74   166   234   164   235 0.89 HAD-hyrolase-like
HAD                  PF12710.2    191 seq482_BIOID50655    -            252   1.6e-11   44.6   0.0   1   1   8.2e-15   2.2e-11   44.1   0.0     1   191    10   201    10   201 0.58 haloacid dehalogenase-like hydrolase
FdhE                 PF04216.7    293 seq483_BIOID50655    -            309  2.3e-114  381.9   1.1   1   1  2.1e-118  2.8e-114  381.6   0.8     5   293    19   304     9   304 0.98 Protein involved in formate dehydrogenase formation
TonB_dep_Rec         PF00593.19   276 seq484_BIOID50655    -            700   3.1e-38  132.1  12.4   1   1   4.5e-42   3.1e-38  132.1   8.6     2   275   449   695   448   696 0.97 TonB dependent receptor
Plug                 PF07715.10   108 seq484_BIOID50655    -            700   5.6e-23   81.2   2.1   1   1   1.9e-26   1.3e-22   80.0   1.5     3   108    41   151    39   151 0.96 TonB-dependent Receptor Plug Domain
Ribosomal_S14        PF00253.16    55 seq485_BIOID50655    -            101   9.1e-25   85.7   0.7   1   1     9e-29   1.2e-24   85.2   0.5     1    55    46   100    46   100 0.98 Ribosomal protein S14p/S29e
Sigma54_activat      PF00158.21   168 seq489_BIOID50655    -            479   2.1e-65  219.1   0.1   1   1   8.4e-69   2.9e-65  218.7   0.0     1   167   169   344   169   345 0.96 Sigma-54 interaction domain
PrpR_N               PF06506.6    175 seq489_BIOID50655    -            479   6.2e-52  175.4   0.2   1   1   2.8e-55   9.4e-52  174.8   0.1    24   171     2   148     1   153 0.97 Propionate catabolism activator
HTH_8                PF02954.14    42 seq489_BIOID50655    -            479   8.2e-11   41.1   0.1   1   1   2.1e-13   7.3e-10   38.1   0.0    11    40   449   478   449   479 0.98 Bacterial regulatory protein, Fis family
Mg_chelatase         PF01078.16   207 seq489_BIOID50655    -            479   2.8e-05   23.2   0.4   1   1   2.4e-08   8.1e-05   21.7   0.3     9   156   177   318   166   329 0.79 Magnesium chelatase, subunit ChlI
Aldose_epim          PF01263.15   301 seq490_BIOID50655    -            290   5.2e-50  170.1   0.0   1   1   4.3e-54   5.9e-50  169.9   0.0     2   300     3   285     2   286 0.92 Aldose 1-epimerase
TraL                 PF07178.6     95 seq491_BIOID50655    -            103   5.8e-37  125.4   0.2   1   1   4.7e-41   6.5e-37  125.3   0.2     1    95     9   103     9   103 0.99 TraL protein
TonB_dep_Rec         PF00593.19   276 seq493_BIOID50655    -            628   1.4e-30  107.0  21.3   1   1     2e-34   1.4e-30  107.0  14.8     1   276   404   627   404   627 0.90 TonB dependent receptor
Plug                 PF07715.10   108 seq493_BIOID50655    -            628   6.4e-30  103.5   1.5   1   1   9.4e-34   6.4e-30  103.5   1.0     4   108    55   160    52   160 0.97 TonB-dependent Receptor Plug Domain
ABC_tran             PF00005.22   118 seq494_BIOID50655    -            241   2.8e-27   95.3   0.0   1   1   5.6e-31   3.9e-27   94.8   0.0     1   118    41   165    41   165 0.95 ABC transporter
HATPase_c            PF02518.21   111 seq495_BIOID50655    -            450     2e-23   82.0   0.0   1   1   1.3e-26   5.7e-23   80.6   0.0     4   110   335   438   332   439 0.96 Histidine kinase-, DNA gyrase B-, and HSP90-like ATPase
HAMP                 PF00672.20    70 seq495_BIOID50655    -            450   1.4e-11   44.2   5.5   1   1   1.9e-14   8.8e-11   41.7   0.0     4    67   163   226   160   229 0.93 HAMP domain
HisKA                PF00512.20    68 seq495_BIOID50655    -            450   6.9e-11   41.8   0.1   1   1   3.4e-14   1.6e-10   40.7   0.1     2    66   234   291   233   293 0.89 His Kinase A (phospho-acceptor) domain
Semialdhyde_dh       PF01118.19   121 seq497_BIOID50655    -            334   6.7e-33  113.4   0.0   1   1   1.9e-36   1.3e-32  112.5   0.0     3   121     5   146     3   146 0.97 Semialdehyde dehydrogenase, NAD binding domain
Semialdhyde_dhC      PF02774.13   184 seq497_BIOID50655    -            334     3e-20   72.7   0.0   1   1   6.6e-24   4.5e-20   72.1   0.0     1   184   163   311   163   311 0.95 Semialdehyde dehydrogenase, dimerisation domain
Arc                  PF03869.9     50 seq498_BIOID50655    -             46   2.8e-13   49.1   0.1   1   1   6.5e-17     3e-13   49.0   0.1     9    43    11    45     3    46 0.93 Arc-like DNA binding domain
RHH_1                PF01402.16    39 seq498_BIOID50655    -             46   6.2e-06   25.7   0.4   1   1   2.3e-09     1e-05   25.0   0.3     3    34    10    42     8    45 0.85 Ribbon-helix-helix protein, copG family
HicB                 PF05534.7     51 seq498_BIOID50655    -             46   8.9e-06   25.0   0.0   1   1   2.4e-09   1.1e-05   24.7   0.0    22    51    11    40     9    40 0.92 HicB family
DUF3521              PF12035.3     35 seq500_BIOID50655    -             52   1.3e-06   28.0   0.7   1   1   1.3e-10   1.8e-06   27.5   0.5     1    35    22    47    22    47 0.98 Protein of unknown function (DUF3521)
Thiolase_N           PF00108.18   264 seq505_BIOID50655    -            394  6.4e-110  366.1   1.9   1   1  1.8e-113  8.1e-110  365.8   1.3     1   263     2   262     2   263 0.99 Thiolase, N-terminal domain
Thiolase_C           PF02803.13   123 seq505_BIOID50655    -            394   1.7e-52  175.9   0.3   1   1   7.7e-56   3.5e-52  174.8   0.2     2   123   271   392   270   392 0.98 Thiolase, C-terminal domain
ketoacyl-synt        PF00109.21   255 seq505_BIOID50655    -            394   2.5e-06   27.0   2.3   1   1   6.2e-10   2.8e-06   26.8   0.3   170   209    82   121    80   137 0.87 Beta-ketoacyl synthase, N-terminal domain
HTH_18               PF12833.2     81 seq507_BIOID50655    -            129   1.1e-19   70.2   0.3   1   1   2.1e-23   1.4e-19   69.8   0.2     2    79    34   110    33   112 0.96 Helix-turn-helix domain
HTH_AraC             PF00165.18    42 seq507_BIOID50655    -            129   5.4e-18   64.0   0.2   1   2     2e-09   1.4e-05   24.6   0.0     1    42    20    61    20    61 0.97 Bacterial regulatory helix-turn-helix proteins, AraC family
HTH_AraC             PF00165.18    42 seq507_BIOID50655    -            129   5.4e-18   64.0   0.2   2   2     2e-13   1.4e-09   37.3   0.0     2    41    73   110    68   111 0.93 Bacterial regulatory helix-turn-helix proteins, AraC family
UbiD                 PF01977.11   407 seq508_BIOID50655    -            497  2.5e-165  549.7   0.0   1   1  2.1e-169  2.8e-165  549.6   0.0     2   407    14   437    13   437 0.95 3-octaprenyl-4-hydroxybenzoate carboxy-lyase
PTS_EIIA_2           PF00359.17   142 seq509_BIOID50655    -            148   3.8e-30  104.3   0.0   1   1   3.1e-34   4.2e-30  104.2   0.0     3   141     4   144     2   145 0.97 Phosphoenolpyruvate-dependent sugar phosphotransferase system, EIIA 2
Aminotran_3          PF00202.16   339 seq511_BIOID50655    -            406  1.3e-125  418.6   0.0   1   1  2.4e-129  1.6e-125  418.3   0.0     3   338    29   347    27   348 0.99 Aminotransferase class-III
Aminotran_1_2        PF00155.16   363 seq511_BIOID50655    -            406   2.2e-06   26.7   0.0   1   1   5.5e-10   3.8e-06   25.9   0.0   104   306   155   338    75   373 0.81 Aminotransferase class I and II
rve                  PF00665.21   120 seq513_BIOID50655    -            344   3.5e-18   65.7   0.0   1   1   1.9e-21   6.4e-18   64.8   0.0     2   119   179   294   178   295 0.96 Integrase core domain
rve_2                PF13333.1     52 seq513_BIOID50655    -            344   3.1e-14   52.6   1.0   1   1   2.7e-17   9.3e-14   51.1   0.1     1    50   285   340   285   341 0.91 Integrase core domain
HTH_21               PF13276.1     60 seq513_BIOID50655    -            344   1.5e-13   50.4   4.2   1   1   4.3e-17   1.5e-13   50.4   2.9    10    60   107   156    98   158 0.87 HTH-like domain
rve_3                PF13683.1     67 seq513_BIOID50655    -            344   6.8e-10   38.2   0.0   1   1   6.6e-13   2.3e-09   36.5   0.0     6    67   271   334   266   334 0.92 Integrase core domain
HAD_2                PF13419.1    176 seq514_BIOID50655    -            221   7.9e-22   78.2   0.0   1   1   1.4e-25   9.3e-22   78.0   0.0     1   176     7   185     7   185 0.89 Haloacid dehalogenase-like hydrolase
MtfA                 PF06167.7    253 seq515_BIOID50655    -            278   5.3e-75  251.9   0.1   1   1   4.7e-79   6.4e-75  251.6   0.1    11   253    18   256     9   256 0.95 Phosphoenolpyruvate:glucose-phosphotransferase regulator
Ni_hydr_CYTB         PF01292.15   182 seq517_BIOID50655    -            261   1.4e-28   99.4   9.7   1   1     2e-32   1.4e-28   99.4   6.7     2   182    69   257    68   257 0.91 Prokaryotic cytochrome b561
Cytochrom_B_N        PF00033.14   188 seq517_BIOID50655    -            261   5.6e-28   97.4  11.5   1   1   8.2e-32   5.6e-28   97.4   8.0     2   188    67   257    66   257 0.92 Cytochrome b(N-terminal)/b6/petB
DUF2135              PF09906.4     50 seq519_BIOID50655    -            258   8.6e-21   73.5   1.2   1   1   1.7e-23   2.4e-19   68.9   0.2     1    50   199   244   199   244 0.98 Uncharacterized protein conserved in bacteria (DUF2135)
tRNA_synt_2f         PF02092.12   549 seq521_BIOID50655    -            689  1.5e-228  759.7   0.0   1   1  2.8e-232  1.9e-228  759.3   0.0     1   548     6   552     6   553 1.00 Glycyl-tRNA synthetase beta subunit
DALR_1               PF05746.10   119 seq521_BIOID50655    -            689   7.6e-09   35.4   0.7   1   1   3.6e-12   2.5e-08   33.7   0.5     4   104   582   679   579   685 0.90 DALR anticodon binding domain
HupH_C               PF04809.8    120 seq522_BIOID50655    -            285   1.1e-49  166.9   0.0   1   2   3.3e-11   4.6e-07   29.5   0.0     6    96    50   140    47   155 0.82 HupH hydrogenase expression protein, C-terminal conserved region
HupH_C               PF04809.8    120 seq522_BIOID50655    -            285   1.1e-49  166.9   0.0   2   2   4.5e-44   6.2e-40  135.5   0.0     1   119   163   279   163   280 0.99 HupH hydrogenase expression protein, C-terminal conserved region
TrkA_N               PF02254.13   116 seq523_BIOID50655    -            417   7.9e-21   74.1   0.2   1   1   1.7e-24   1.2e-20   73.5   0.2     1   116   246   365   246   365 0.93 TrkA-N domain
Ion_trans_2          PF07885.11    79 seq523_BIOID50655    -            417   5.3e-15   54.7   7.5   1   1   7.8e-19   5.3e-15   54.7   5.2     2    74   149   221   148   226 0.89 Ion channel
Ribosomal_L27        PF01016.14    81 seq524_BIOID50655    -             85   1.6e-39  133.3   2.9   1   1   1.3e-43   1.8e-39  133.2   2.0     1    80     2    82     2    83 0.98 Ribosomal L27 protein
DUF386               PF04074.7    153 seq525_BIOID50655    -            154     6e-54  181.5   0.0   1   1   4.9e-58   6.7e-54  181.4   0.0     1   152     1   150     1   151 0.99 Domain of unknown function (DUF386)
SDH_alpha            PF03313.10   283 seq528_BIOID50655    -            436   2.4e-73  246.4  14.7   1   1   1.8e-77   2.4e-73  246.4  10.2     4   281    52   429    48   433 0.97 Serine dehydratase alpha chain
DUF3799              PF12684.2    237 seq530_BIOID50655    -            273   4.1e-08   32.7   0.0   1   1   5.6e-12   7.6e-08   31.8   0.0    21   184    37   211    20   221 0.78 PDDEXK-like domain of unknown function (DUF3799)
Lum_binding          PF00677.12    85 seq531_BIOID50655    -            213   7.3e-62  205.1   0.9   1   2   3.9e-34   5.3e-30  103.0   0.1     1    85     3    87     3    87 0.99 Lumazine binding domain
Lum_binding          PF00677.12    85 seq531_BIOID50655    -            213   7.3e-62  205.1   0.9   2   2   1.5e-33     2e-29  101.1   0.1     1    85   100   185   100   185 0.99 Lumazine binding domain
DUF2713              PF10897.3    246 seq532_BIOID50655    -            246  2.3e-165  547.7   6.8   1   1  1.9e-169  2.5e-165  547.5   4.7     1   246     1   246     1   246 1.00 Protein of unknown function (DUF2713)
Cas_Cas1             PF01867.11   282 seq533_BIOID50655    -            305   5.4e-21   74.7   0.0   1   2   1.9e-10   2.7e-06   26.5   0.0     9   107    24   121    16   126 0.85 CRISPR associated protein Cas1
Cas_Cas1             PF01867.11   282 seq533_BIOID50655    -            305   5.4e-21   74.7   0.0   2   2   1.7e-16   2.4e-12   46.4   0.0   144   237   132   225   124   248 0.86 CRISPR associated protein Cas1
Glu_cys_ligase       PF04262.9    377 seq535_BIOID50655    -            518  4.4e-181  601.2   0.0   1   1    4e-185  5.5e-181  600.9   0.0     2   377     7   381     6   381 0.99 Glutamate-cysteine ligase
Mur_ligase_M         PF08245.7    189 seq536_BIOID50655    -            452     4e-50  170.3   0.0   1   1   1.7e-53   7.6e-50  169.4   0.0     2   188   106   292   105   293 0.97 Mur ligase middle domain
Mur_ligase_C         PF02875.16    91 seq536_BIOID50655    -            452   3.9e-16   58.7   0.0   1   1   3.3e-19   1.5e-15   56.8   0.0     1    82   313   394   313   403 0.93 Mur ligase family, glutamate ligase domain
Mur_ligase           PF01225.20    83 seq536_BIOID50655    -            452     3e-15   55.9   0.0   1   1   2.1e-18   9.6e-15   54.3   0.0     3    82    25    94    23    95 0.96 Mur ligase family, catalytic domain
His_Phos_1           PF00300.17   158 seq539_BIOID50655    -            204   2.4e-37  128.3   0.1   1   1   2.1e-41   2.9e-37  128.0   0.1     1   156     3   155     3   157 0.96 Histidine phosphatase superfamily (branch 1)
gpW                  PF02831.10    68 seq541_BIOID50655    -             68   3.5e-37  125.6   1.1   1   1   2.7e-41   3.8e-37  125.5   0.8     1    68     1    68     1    68 0.99 gpW
P22_AR_N             PF10547.4    120 seq542_BIOID50655    -            307   2.1e-45  153.3   0.0   1   1   5.4e-49   3.7e-45  152.5   0.0     3   120    10   125     8   125 0.96 P22_AR N-terminal domain
P22_AR_C             PF10548.4     74 seq542_BIOID50655    -            307   1.8e-24   85.3   0.0   1   1     7e-28   4.8e-24   83.9   0.0     1    74   206   279   206   279 0.98 P22AR C-terminal domain
Band_7               PF01145.20   179 seq543_BIOID50655    -            564   2.4e-18   66.5   0.6   1   1   1.8e-22   2.4e-18   66.5   0.4     5   151    34   187    30   216 0.86 SPFH domain / Band 7 family
HTH_Tnp_1            PF01527.15    76 seq544_BIOID50655    -             99     1e-07   31.6   1.8   1   1   9.5e-12   1.3e-07   31.3   1.2     3    76    11    79     9    79 0.89 Transposase
Esterase             PF00756.15   251 seq545_BIOID50655    -            277   1.2e-76  257.3   0.1   1   1   3.1e-80   1.4e-76  257.1   0.0     1   250    21   268    21   269 0.99 Putative esterase
Esterase_phd         PF10503.4    220 seq545_BIOID50655    -            277   1.5e-05   24.2   0.1   1   1   2.3e-08   0.00011   21.4   0.1     4   129    31   169    28   177 0.76 Esterase PHB depolymerase
Chlorophyllase2      PF12740.2    260 seq545_BIOID50655    -            277   4.4e-05   22.3   0.0   1   1   1.4e-08   6.4e-05   21.8   0.0    13   121    39   165    27   215 0.73 Chlorophyllase enzyme
MFS_1                PF07690.11   354 seq546_BIOID50655    -            413   4.7e-31  107.6  44.1   1   1   6.9e-35   4.7e-31  107.6  30.5     6   348    26   358    20   364 0.76 Major Facilitator Superfamily
Sugar_tr             PF00083.19   451 seq546_BIOID50655    -            413     3e-08   32.5  14.3   1   1   4.3e-12     3e-08   32.5   9.9    49   216    54   213    21   218 0.91 Sugar (and other) transporter
DUF3521              PF12035.3     35 seq549_BIOID50655    -             40   1.6e-07   30.8   0.2   1   1   1.5e-11   2.1e-07   30.5   0.2     1    35     1    27     1    27 0.99 Protein of unknown function (DUF3521)
Exonuc_VII_L         PF02601.10   319 seq551_BIOID50655    -            456   6.5e-92  308.0   1.1   1   1   1.8e-95   8.3e-92  307.6   0.8     1   319   126   442   126   442 0.96 Exonuclease VII, large subunit
tRNA_anti_2          PF13742.1     99 seq551_BIOID50655    -            456   1.2e-34  118.0   0.1   1   1   1.3e-37   6.1e-34  115.7   0.0     1    99     9   104     9   104 0.98 OB-fold nucleic acid binding domain
tRNA_anti            PF01336.20    76 seq551_BIOID50655    -            456   1.1e-08   34.6   0.0   1   1   4.6e-12   2.1e-08   33.7   0.0     1    75    30   104    30   105 0.96 OB-fold nucleic acid binding domain
TetR_N               PF00440.18    47 seq552_BIOID50655    -            197   1.4e-12   46.9   0.0   1   1   2.3e-16   3.1e-12   45.8   0.0     2    46    22    66    21    67 0.95 Bacterial regulatory proteins, tetR family
Fimbrial             PF00419.15   145 seq554_BIOID50655    -            176   1.9e-19   70.2   0.2   1   1   1.6e-23   2.2e-19   70.0   0.1     3   145    29   176    27   176 0.91 Fimbrial protein
FecCD                PF01032.13   311 seq555_BIOID50655    -            660  6.7e-145  481.6  85.7   1   2   3.2e-73   4.4e-69  232.5  27.4     7   310    13   324     7   325 0.93 FecCD transport family
FecCD                PF01032.13   311 seq555_BIOID50655    -            660  6.7e-145  481.6  85.7   2   2   6.1e-80   8.4e-76  254.6  26.6     2   311   358   657   347   657 0.94 FecCD transport family
HHA                  PF05321.6     57 seq558_BIOID50655    -             71   3.8e-25   87.6   0.0   1   1   3.2e-29   4.3e-25   87.4   0.0     1    57     8    68     8    68 0.97 Haemolysin expression modulating protein
COX3                 PF00510.13   258 seq560_BIOID50655    -            204   1.8e-18   66.8  17.5   1   1   2.2e-22   3.1e-18   66.0  12.1    65   257    16   202     4   203 0.85 Cytochrome c oxidase subunit III
Ribosomal_S8         PF00410.14   129 seq561_BIOID50655    -            130   2.3e-48  163.1   0.0   1   1   1.8e-52   2.5e-48  163.0   0.0     1   128     5   129     5   130 0.97 Ribosomal protein S8
Colicin              PF01024.14   187 seq562_BIOID50655    -             36   1.1e-08   34.7   0.4   1   1   8.5e-13   1.2e-08   34.6   0.3   156   187     3    34     1    34 0.94 Colicin pore forming domain
TraB                 PF01963.12   259 seq563_BIOID50655    -            264   3.9e-41  141.1   0.2   1   1   3.5e-45   4.8e-41  140.8   0.1     8   250    30   264    21   264 0.96 TraB family
CTP_transf_3         PF02348.14   217 seq564_BIOID50655    -            247   8.2e-59  198.7   0.9   1   1   7.2e-63   9.8e-59  198.4   0.6     1   210     6   229     6   239 0.97 Cytidylyltransferase
DUF606               PF04657.8    138 seq565_BIOID50655    -            149   1.4e-21   76.8  22.4   1   1   1.2e-25   1.6e-21   76.6  15.5     2   138     6   143     5   143 0.95 Protein of unknown function, DUF606
Pyr_redox_2          PF07992.9    200 seq566_BIOID50655    -            564   1.7e-41  142.2   0.0   1   1   4.4e-44   6.7e-41  140.2   0.0     2   198   100   410    99   412 0.96 Pyridine nucleotide-disulphide oxidoreductase
Pyr_redox_dim        PF02852.17   110 seq566_BIOID50655    -            564     1e-30  105.8   0.0   1   1   1.8e-33   2.8e-30  104.4   0.0     1   109   440   548   440   549 0.98 Pyridine nucleotide-disulphide oxidoreductase, dimerisation domain
Pyr_redox            PF00070.22    80 seq566_BIOID50655    -            564   3.5e-18   65.6   5.9   1   1   4.6e-17     7e-14   51.8   0.1     1    74   271   345   271   354 0.89 Pyridine nucleotide-disulphide oxidoreductase
Pyr_redox_3          PF13738.1    203 seq566_BIOID50655    -            564   8.7e-16   58.4   0.1   1   1   1.7e-13   2.6e-10   40.5   0.0     1   201   101   303   101   305 0.78 Pyridine nucleotide-disulphide oxidoreductase
HMA                  PF00403.21    62 seq566_BIOID50655    -            564   6.7e-10   38.8   0.1   1   1   8.4e-13   1.3e-09   37.9   0.0     1    61     3    62     3    63 0.82 Heavy-metal-associated domain
GIDA                 PF01134.17   392 seq566_BIOID50655    -            564   3.7e-06   25.9   6.7   1   1   3.2e-09   4.9e-06   25.5   2.3     2   187   100   279    99   302 0.72 Glucose inhibited division protein A
Chromate_transp      PF02417.10   169 seq569_BIOID50655    -            401   3.3e-81  270.7  36.6   1   2   7.7e-46   1.1e-41  142.1   8.4     2   167    11   177    10   179 0.91 Chromate transporter
Chromate_transp      PF02417.10   169 seq569_BIOID50655    -            401   3.3e-81  270.7  36.6   2   2   1.6e-43   2.1e-39  134.6  11.4     4   169   228   396   225   396 0.96 Chromate transporter
PTS_EIIC             PF02378.13   321 seq570_BIOID50655    -            462   4.2e-22   78.3  34.6   1   1   1.2e-25   8.4e-22   77.3  22.1     2   321    19   277    18   278 0.93 Phosphotransferase system, EIIC
PTS_IIB              PF02302.12    90 seq570_BIOID50655    -            462   4.6e-12   46.0   0.2   1   1     2e-15   1.3e-11   44.6   0.0     1    90   372   455   372   455 0.93 PTS system, Lactose/Cellobiose specific IIB subunit
TraE                 PF05309.6    187 seq572_BIOID50655    -            188   1.4e-69  232.9   0.2   1   1   1.1e-73   1.5e-69  232.7   0.1     1   187     1   187     1   187 0.99 TraE protein
PrmA                 PF06325.8    295 seq573_BIOID50655    -            293  1.2e-105  352.7   0.0   1   1  9.1e-109  1.4e-105  352.5   0.0     1   294     2   292     2   293 0.99 Ribosomal protein L11 methyltransferase (PrmA)
Methyltransf_18      PF12847.2    112 seq573_BIOID50655    -            293   2.2e-11   44.2   0.1   1   1   2.4e-14   3.6e-11   43.5   0.1     2    77   159   230   158   273 0.82 Methyltransferase domain
Methyltransf_26      PF13659.1    117 seq573_BIOID50655    -            293   1.5e-11   44.2   0.0   1   1   2.2e-14   3.4e-11   43.0   0.0     1    78   159   231   159   252 0.80 Methyltransferase domain
MTS                  PF05175.9    170 seq573_BIOID50655    -            293   4.3e-11   42.3   0.0   1   1   4.4e-14   6.7e-11   41.7   0.0    17   105   142   230   127   238 0.81 Methyltransferase small domain
Methyltransf_31      PF13847.1    152 seq573_BIOID50655    -            293   1.5e-10   40.7   0.0   1   1   1.5e-13   2.2e-10   40.1   0.0     4    80   159   230   156   277 0.79 Methyltransferase domain
Methyltransf_23      PF13489.1    162 seq573_BIOID50655    -            293   1.1e-07   31.5   0.0   1   1   1.3e-10     2e-07   30.7   0.0    21    86   157   230   141   268 0.73 Methyltransferase domain
UPF0020              PF01170.13   180 seq573_BIOID50655    -            293   8.9e-06   25.2   0.1   1   1     1e-08   1.5e-05   24.5   0.1    29   113   159   230   155   231 0.85 Putative RNA methylase family UPF0020
Methyltransf_11      PF08241.7     95 seq573_BIOID50655    -            293   2.2e-05   24.7   0.0   1   1   2.6e-08     4e-05   23.9   0.0     2    65   164   228   163   238 0.76 Methyltransferase domain
Cons_hypoth95        PF03602.10   183 seq573_BIOID50655    -            293   1.3e-05   24.5   0.0   1   1   1.5e-08   2.3e-05   23.7   0.0    34    98   150   214   138   234 0.86 Conserved hypothetical protein 95
DXP_reductoisom      PF02670.11   129 seq574_BIOID50655    -            398     6e-49  165.7   0.7   1   1   1.3e-52     6e-49  165.7   0.5     1   129     4   132     4   132 0.99 1-deoxy-D-xylulose 5-phosphate reductoisomerase
DXPR_C               PF13288.1    121 seq574_BIOID50655    -            398   2.4e-45  153.3   0.3   1   1   1.1e-48   5.2e-45  152.2   0.2     1   121   271   389   271   389 0.99 DXP reductoisomerase C-terminal domain
DXP_redisom_C        PF08436.7     84 seq574_BIOID50655    -            398   7.5e-34  115.3   0.0   1   1   4.4e-37     2e-33  113.9   0.0     1    84   146   239   146   239 0.96 1-deoxy-D-xylulose 5-phosphate reductoisomerase C-terminal
Lysis_S              PF04971.7     68 seq575_BIOID50655    -             71   2.5e-47  158.3   0.6   1   1     2e-51   2.8e-47  158.1   0.4     1    68     4    71     4    71 1.00 Lysis protein S
PP2C_2               PF13672.1    211 seq576_BIOID50655    -            247   9.9e-16   57.6   0.0   1   1   2.4e-19   1.6e-15   56.9   0.0     9   188    17   209    14   231 0.78 Protein phosphatase 2C
PP2C                 PF00481.16   257 seq576_BIOID50655    -            247   4.6e-06   26.0   0.0   1   1   1.8e-09   1.2e-05   24.6   0.0    36   139    35   132    24   137 0.84 Protein phosphatase 2C
DUF494               PF04361.8    155 seq579_BIOID50655    -            157   4.2e-64  214.7   4.6   1   1   3.4e-68   4.7e-64  214.6   3.2     1   155     1   157     1   157 0.98 Protein of unknown function (DUF494)
CcmD                 PF04995.9     46 seq580_BIOID50655    -             69   5.2e-16   57.9   4.7   1   1   6.2e-20   8.5e-16   57.3   3.2     1    45    15    59    15    69 0.98 Heme exporter protein D (CcmD)
UDPG_MGDP_dh_N       PF03721.9    185 seq581_BIOID50655    -            388   2.2e-40  137.9   0.1   1   1   7.7e-44   3.5e-40  137.2   0.0     1   182     1   170     1   175 0.93 UDP-glucose/GDP-mannose dehydrogenase family, NAD binding domain
UDPG_MGDP_dh         PF00984.14    96 seq581_BIOID50655    -            388     8e-27   93.1   0.0   1   1   4.4e-30     2e-26   91.9   0.0     2    94   191   281   190   283 0.92 UDP-glucose/GDP-mannose dehydrogenase family, central domain
UDPG_MGDP_dh_C       PF03720.10   106 seq581_BIOID50655    -            388   1.6e-10   40.9   0.4   1   1     6e-12   2.7e-08   33.7   0.0     2    82   301   375   300   384 0.89 UDP-glucose/GDP-mannose dehydrogenase family, UDP binding domain
Phage_Nu1            PF07471.7    164 seq582_BIOID50655    -            169   4.2e-18   65.2   0.0   1   1   4.3e-22   5.8e-18   64.7   0.0    72   163    59   150    45   151 0.88 Phage DNA packaging protein Nu1
DUF2543              PF10820.3     81 seq583_BIOID50655    -             81   1.5e-50  168.9   1.2   1   1   1.2e-54   1.7e-50  168.8   0.9     1    81     1    81     1    81 1.00 Protein of unknown function (DUF2543)
TonB_dep_Rec         PF00593.19   276 seq584_BIOID50655    -            774   5.7e-23   82.1  17.8   1   1   1.3e-26   5.7e-23   82.1  12.4     2   274   526   771   525   773 0.88 TonB dependent receptor
Plug                 PF07715.10   108 seq584_BIOID50655    -            774     1e-19   70.7   0.4   1   1   7.4e-23   3.4e-19   69.0   0.3     4   108   132   244   129   244 0.88 TonB-dependent Receptor Plug Domain
STN                  PF07660.9     52 seq584_BIOID50655    -            774   4.1e-10   38.9   0.0   1   1   2.7e-13   1.2e-09   37.4   0.0     3    52    58   107    56   107 0.95 Secretin and TonB N terminus short domain
Orn_Arg_deC_N        PF02784.11   251 seq585_BIOID50655    -            420   1.1e-66  224.4   0.0   1   1   2.1e-70   1.4e-66  224.1   0.0     1   251    32   276    32   276 0.97 Pyridoxal-dependent decarboxylase, pyridoxal binding domain
Orn_DAP_Arg_deC      PF00278.17   116 seq585_BIOID50655    -            420   5.8e-22   77.4   0.0   1   1   1.4e-25   9.4e-22   76.8   0.0     1   115   279   396   279   397 0.95 Pyridoxal-dependent decarboxylase, C-terminal sheet domain
RecO_N               PF11967.3     80 seq586_BIOID50655    -            242   4.6e-24   83.9   0.0   1   1   1.1e-27   7.7e-24   83.2   0.0     5    78     4    76     1    78 0.95 Recombination protein O N terminal
RecO_C               PF02565.10   118 seq586_BIOID50655    -            242   3.3e-20   71.9   0.0   1   1   6.3e-24   4.3e-20   71.6   0.0     3   118    82   226    80   226 0.91 Recombination protein O C terminal
PMI_typeI            PF01238.16   373 seq588_BIOID50655    -            403  4.1e-125  417.5   0.1   1   1  4.8e-128  3.3e-124  414.5   0.0     1   373    13   369    13   369 0.99 Phosphomannose isomerase type I
tRNA-synt_1g         PF09334.6    391 seq589_BIOID50655    -            677  2.4e-156  520.2   0.1   1   1  1.1e-159  2.9e-156  519.9   0.0     1   390     8   397     8   398 0.98 tRNA synthetases class I (M)
tRNA_bind            PF01588.15    95 seq589_BIOID50655    -            677   1.5e-22   79.0   0.0   1   1   1.2e-25   3.4e-22   77.9   0.0     1    94   581   674   581   675 0.98 Putative tRNA binding domain
tRNA-synt_1          PF00133.17   601 seq589_BIOID50655    -            677   2.7e-18   65.2   1.3   1   1   3.7e-15     1e-11   43.5   0.0    28   103    11    85     2   113 0.83 tRNA synthetases class I (I, L, M and V)
tRNA-synt_1e         PF01406.14   301 seq589_BIOID50655    -            677   3.9e-14   52.3   0.4   1   2   6.2e-09   1.7e-05   23.9   0.0    14   120    12   119     2   132 0.87 tRNA synthetases class I (C) catalytic domain
tRNA-synt_1e         PF01406.14   301 seq589_BIOID50655    -            677   3.9e-14   52.3   0.4   2   2   1.4e-09     4e-06   26.0   0.0   213   283   294   363   287   383 0.82 tRNA synthetases class I (C) catalytic domain
DUF1391              PF07151.7     49 seq590_BIOID50655    -             54   2.9e-36  122.5   0.3   1   1   2.3e-40   3.2e-36  122.4   0.2     1    48     5    52     5    53 0.97 Protein of unknown function (DUF1391)
LysR_substrate       PF03466.15   209 seq591_BIOID50655    -            316     2e-22   79.2   0.0   1   1   3.5e-26   2.4e-22   78.9   0.0     2   204    96   296    95   301 0.92 LysR substrate binding domain
HTH_1                PF00126.22    60 seq591_BIOID50655    -            316   3.7e-13   48.8   0.0   1   1   1.4e-16   9.4e-13   47.5   0.0     3    59    14    70    12    71 0.95 Bacterial regulatory helix-turn-helix protein, lysR family
O-antigen_lig        PF13425.1    137 seq592_BIOID50655    -            396   1.6e-12   47.5  10.2   1   1   2.3e-16   1.6e-12   47.5   7.1     5   136   189   336   184   337 0.72 O-antigen ligase like membrane protein
Wzy_C                PF04932.10   163 seq592_BIOID50655    -            396   7.1e-08   32.2   8.2   1   1     1e-11   7.1e-08   32.2   5.7     1   162   190   333   190   335 0.80 O-Antigen ligase
DUF1289              PF06945.8     51 seq593_BIOID50655    -             79   5.1e-19   67.3   5.6   1   1   4.6e-23   6.3e-19   67.0   3.9     1    49    11    58    11    60 0.96 Protein of unknown function (DUF1289)
CobS                 PF02654.10   235 seq594_BIOID50655    -            247   1.4e-82  276.7  13.9   1   1   1.1e-86   1.5e-82  276.5   9.7     1   235     5   246     5   246 0.99 Cobalamin-5-phosphate synthase
Phage_min_tail       PF05939.8    109 seq595_BIOID50655    -            112   6.1e-37  125.7   0.1   1   1   4.9e-41   6.8e-37  125.6   0.1     2   108     5   111     4   112 0.99 Phage minor tail protein
DUF4049              PF13258.1    318 seq597_BIOID50655    -            535  1.9e-191  634.7   5.5   1   1  2.4e-195  3.2e-191  634.0   3.8     1   318   209   532   209   532 1.00 Domain of unknown function (DUF4049)
Fe-ADH               PF00465.14   366 seq598_BIOID50655    -            387   5.4e-88  294.9   0.1   1   1   9.4e-92   6.4e-88  294.7   0.1     1   351     9   363     9   377 0.91 Iron-containing alcohol dehydrogenase
Fe-ADH_2             PF13685.1    250 seq598_BIOID50655    -            387   1.5e-13   50.5   0.1   1   1   3.3e-11   2.3e-07   30.3   0.0     4   101    16   111    13   114 0.81 Iron-containing alcohol dehydrogenase
S1                   PF00575.18    74 seq600_BIOID50655    -            557  3.9e-117  382.3  33.3   1   6   7.7e-16     1e-11   44.5   0.6     3    73    19    86    17    87 0.95 S1 RNA binding domain
S1                   PF00575.18    74 seq600_BIOID50655    -            557  3.9e-117  382.3  33.3   2   6   1.4e-17   1.9e-13   50.1   0.5     3    74   103   171   101   171 0.96 S1 RNA binding domain
S1                   PF00575.18    74 seq600_BIOID50655    -            557  3.9e-117  382.3  33.3   3   6   3.3e-28   4.6e-24   84.1   0.2     2    74   189   260   188   260 0.97 S1 RNA binding domain
S1                   PF00575.18    74 seq600_BIOID50655    -            557  3.9e-117  382.3  33.3   4   6   4.2e-26   5.8e-22   77.4   0.2     2    74   274   347   273   347 0.97 S1 RNA binding domain
S1                   PF00575.18    74 seq600_BIOID50655    -            557  3.9e-117  382.3  33.3   5   6   1.2e-24   1.7e-20   72.7   0.5     2    74   361   434   360   434 0.98 S1 RNA binding domain
S1                   PF00575.18    74 seq600_BIOID50655    -            557  3.9e-117  382.3  33.3   6   6   1.5e-25   2.1e-21   75.6   0.4     3    74   449   520   447   520 0.98 S1 RNA binding domain
MFS_1                PF07690.11   354 seq601_BIOID50655    -            406   9.6e-39  133.0  57.6   1   2   9.5e-30   1.3e-25   89.8  16.1     2   247    31   264    30   267 0.80 Major Facilitator Superfamily
MFS_1                PF07690.11   354 seq601_BIOID50655    -            406   9.6e-39  133.0  57.6   2   2   8.7e-20   1.2e-15   57.0  18.3     1   178   232   404   232   406 0.90 Major Facilitator Superfamily
RdgC                 PF04381.7    301 seq604_BIOID50655    -            325  3.6e-134  446.3   2.6   1   1  3.1e-138  4.2e-134  446.1   1.8     1   300    24   323    24   324 1.00 Putative exonuclease, RdgC
Cyanate_lyase        PF02560.9     73 seq605_BIOID50655    -            156   1.8e-33  113.7   0.0   1   1   1.9e-37   2.6e-33  113.2   0.0     3    72    85   155    83   156 0.95 Cyanate lyase C-terminal domain
HI0933_like          PF03486.9    409 seq606_BIOID50655    -            400  3.6e-156  519.6   0.0   1   1  2.1e-159  4.1e-156  519.4   0.0     2   408     5   392     4   393 0.98 HI0933-like protein
Pyr_redox_3          PF13738.1    203 seq606_BIOID50655    -            400   1.7e-11   44.4   0.0   1   1   2.3e-14   4.6e-11   43.0   0.0     1   141     7   166     7   189 0.71 Pyridine nucleotide-disulphide oxidoreductase
FAD_binding_2        PF00890.19   421 seq606_BIOID50655    -            400   1.2e-10   40.6   2.5   1   1   6.2e-10   1.2e-06   27.5   0.2     1    45     5    49     5    56 0.94 FAD binding domain
Pyr_redox_2          PF07992.9    200 seq606_BIOID50655    -            400   1.7e-09   37.7   0.0   1   1   6.1e-12   1.2e-08   34.9   0.0     1   197     5   370     5   373 0.72 Pyridine nucleotide-disulphide oxidoreductase
NAD_binding_8        PF13450.1     68 seq606_BIOID50655    -            400   2.2e-05   24.2   1.1   1   1   2.5e-08   4.8e-05   23.1   0.8     1    32     8    39     8    50 0.95 NAD(P)-binding Rossmann-like domain
Aminotran_1_2        PF00155.16   363 seq608_BIOID50655    -            405   6.1e-47  160.2   0.0   1   1   1.6e-50   7.2e-47  159.9   0.0    30   353    58   387    33   391 0.88 Aminotransferase class I and II
DegT_DnrJ_EryC1      PF01041.12   363 seq608_BIOID50655    -            405   3.2e-06   26.3   0.0   1   1   1.1e-09     5e-06   25.6   0.0    47   146   101   207    96   208 0.73 DegT/DnrJ/EryC1/StrS aminotransferase family
HTH_23               PF13384.1     50 seq609_BIOID50655    -             86   3.8e-06   26.2   0.0   1   1   1.7e-09   1.1e-05   24.7   0.0    15    39    16    43    12    44 0.86 Homeodomain-like domain
Peptidase_M28        PF04389.12   176 seq610_BIOID50655    -            323   1.1e-23   83.7   0.0   1   1   3.6e-27   2.5e-23   82.6   0.0     2   175   107   308   106   309 0.73 Peptidase family M28
Peptidase_M20        PF01546.23   171 seq610_BIOID50655    -            323   3.3e-05   23.4   0.0   1   1   6.8e-09   4.6e-05   22.9   0.0     1    63   109   170   109   315 0.82 Peptidase family M20/M25/M40
HTH_6                PF01418.12    77 seq611_BIOID50655    -            289   2.3e-33  113.6   0.2   1   1   2.4e-36   1.1e-32  111.4   0.0     1    76     1    76     1    77 0.99 Helix-turn-helix domain, rpiR family
SIS                  PF01380.17   131 seq611_BIOID50655    -            289     3e-27   94.7   0.1   1   1   1.1e-30     5e-27   93.9   0.1     2   130   125   252   124   253 0.98 SIS domain
SIS_2                PF13580.1    138 seq611_BIOID50655    -            289     1e-12   47.8   0.9   1   1   1.2e-11   5.3e-08   32.5   0.0    99   138   171   210   157   210 0.89 SIS domain
Arch_ATPase          PF01637.13   234 seq612_BIOID50655    -            568     9e-06   25.4   0.1   1   1   3.4e-09   4.6e-05   23.1   0.1    22   152    47   213    38   222 0.73 Archaeal ATPase
Cu-oxidase_4         PF02578.10   233 seq613_BIOID50655    -            243   1.2e-78  263.2   0.0   1   1     1e-82   1.4e-78  263.0   0.0     2   233    20   242    19   242 0.97 Multi-copper polyphenol oxidoreductase laccase
DUF3927              PF13064.1     46 seq614_BIOID50655    -             43   2.7e-19   68.2   3.0   1   1   2.1e-23   2.9e-19   68.1   2.0    11    46     2    37     1    37 0.97 Protein of unknown function (DUF3927)
MarB                 PF13999.1     66 seq615_BIOID50655    -             72   1.5e-34  117.2   0.5   1   1   1.3e-38   1.7e-34  117.0   0.3     2    66     6    70     5    70 0.98 MarB protein
Ldh_1_N              PF00056.18   142 seq616_BIOID50655    -            312   2.9e-48  163.0   0.9   1   1   6.1e-52   4.1e-48  162.5   0.6     1   141     1   144     1   145 0.97 lactate/malate dehydrogenase, NAD binding domain
Ldh_1_C              PF02866.13   174 seq616_BIOID50655    -            312   7.4e-48  162.4   0.0   1   1   1.5e-51     1e-47  161.9   0.0     1   174   147   310   147   310 0.99 lactate/malate dehydrogenase, alpha/beta C-terminal domain
DUF551               PF04448.7     69 seq617_BIOID50655    -            151   3.1e-20   72.5   0.8   1   1   3.3e-24   4.6e-20   72.0   0.6     1    69    72   146    72   146 0.92 Protein of unknown function (DUF551)
HlyE                 PF06109.8    299 seq618_BIOID50655    -            351  2.7e-193  640.4  12.9   1   1  2.8e-197  3.8e-193  639.9   9.0     1   299    52   350    52   350 1.00 Haemolysin E (HlyE)
Oxidored_q1          PF00361.15   270 seq619_BIOID50655    -            526   1.2e-50  172.1  20.6   1   1   9.1e-55   1.2e-50  172.1  14.3     1   268   132   411   132   413 0.97 NADH-Ubiquinone/plastoquinone (complex I), various chains
3HCDH_N              PF02737.13   180 seq620_BIOID50655    -            475   6.4e-65  218.0   1.2   1   1   1.9e-68   6.4e-65  218.0   0.8     1   178     7   184     7   186 0.99 3-hydroxyacyl-CoA dehydrogenase, NAD binding domain
3HCDH                PF00725.17    97 seq620_BIOID50655    -            475   1.2e-46  156.9   0.0   1   2   5.3e-32   1.8e-28   98.6   0.0     1    97   188   285   188   285 0.98 3-hydroxyacyl-CoA dehydrogenase, C-terminal domain
3HCDH                PF00725.17    97 seq620_BIOID50655    -            475   1.2e-46  156.9   0.0   2   2   1.2e-18   4.2e-15   55.8   0.0     1    80   387   466   387   472 0.96 3-hydroxyacyl-CoA dehydrogenase, C-terminal domain
NAD_binding_2        PF03446.10   162 seq620_BIOID50655    -            475   9.3e-07   28.7   1.8   1   1   4.4e-10   1.5e-06   28.0   0.2     2    95     6   122     5   149 0.76 NAD binding domain of 6-phosphogluconate dehydrogenase
GntR                 PF00392.16    64 seq621_BIOID50655    -            254   5.4e-26   89.6   0.4   1   1   1.8e-29   1.2e-25   88.5   0.3     2    64    12    74    11    74 0.97 Bacterial regulatory proteins, gntR family
FCD                  PF07729.7    125 seq621_BIOID50655    -            254   1.2e-16   60.9  11.2   1   1   3.5e-20   2.4e-16   60.0   7.8     1   124    99   226    99   227 0.90 FCD domain
Rrf2                 PF02082.15    83 seq622_BIOID50655    -            162   1.6e-27   95.2   0.0   1   1   2.1e-31   2.8e-27   94.5   0.0     1    83     1    83     1    83 0.99 Transcriptional regulator
DNA_pol_A_exo1       PF01612.15   174 seq624_BIOID50655    -            371   1.3e-46  158.1   0.0   1   1   3.5e-50   2.4e-46  157.2   0.0     3   172     1   165     1   167 0.98 3'-5' exonuclease
HRDC                 PF00570.18    68 seq624_BIOID50655    -            371   8.8e-15   54.0   0.0   1   1   3.7e-18   2.5e-14   52.5   0.0     1    68   209   275   209   275 0.98 HRDC domain
Beta_elim_lyase      PF01212.16   290 seq625_BIOID50655    -            476   1.8e-97  325.8   0.0   1   1  3.1e-101   2.1e-97  325.6   0.0     1   289    54   442    54   443 0.99 Beta-eliminating lyase
CinA                 PF02464.12   155 seq626_BIOID50655    -            172   2.8e-47  159.9   0.9   1   1   2.3e-51   3.2e-47  159.7   0.6     2   155    18   171    17   171 0.98 Competence-damaged protein
LolB                 PF03550.9    157 seq627_BIOID50655    -            207   4.5e-56  188.6   1.6   1   1   4.4e-60   6.1e-56  188.2   1.1     2   157    49   204    48   204 0.99 Outer membrane lipoprotein LolB
PTS_EIIC             PF02378.13   321 seq629_BIOID50655    -            485   4.5e-29  101.1  32.2   1   1   6.6e-33   4.5e-29  101.1  22.4     3   318   137   408   135   412 0.90 Phosphotransferase system, EIIC
PTS_IIB              PF02302.12    90 seq629_BIOID50655    -            485   2.5e-17   62.9   0.1   1   1   6.6e-21   4.5e-17   62.1   0.1     2    89    11   103    10   104 0.95 PTS system, Lactose/Cellobiose specific IIB subunit
rve                  PF00665.21   120 seq630_BIOID50655    -            288   8.9e-30  103.1   0.0   1   1   6.7e-33   1.8e-29  102.1   0.0     3   119   126   240   124   241 0.96 Integrase core domain
rve_2                PF13333.1     52 seq630_BIOID50655    -            288   3.8e-20   71.5   1.6   1   1     4e-22   1.1e-18   66.9   0.1     1    52   231   287   231   287 0.98 Integrase core domain
rve_3                PF13683.1     67 seq630_BIOID50655    -            288   1.9e-15   55.9   0.0   1   1   1.4e-18   3.8e-15   55.0   0.0     4    67   215   279   212   279 0.96 Integrase core domain
HTH_21               PF13276.1     60 seq630_BIOID50655    -            288     2e-10   40.4   0.1   1   1   3.2e-13   8.8e-10   38.3   0.0     4    59    47   101    44   102 0.90 HTH-like domain
DDE_Tnp_IS240        PF13610.1    140 seq630_BIOID50655    -            288   3.6e-10   39.8   0.0   1   1   2.3e-13   6.3e-10   39.0   0.0     2   129   130   260   129   272 0.88 DDE domain
MliC                 PF09864.4     72 seq633_BIOID50655    -            109   1.1e-19   69.7   0.0   1   1     1e-23   1.4e-19   69.4   0.0     1    71    35   101    35   102 0.94 Membrane-bound lysozyme-inhibitor of c-type lysozyme
HTH_1                PF00126.22    60 seq635_BIOID50655    -            299     5e-16   58.0   0.0   1   1   1.5e-19     1e-15   57.0   0.0     2    60     7    65     6    65 0.97 Bacterial regulatory helix-turn-helix protein, lysR family
LysR_substrate       PF03466.15   209 seq635_BIOID50655    -            299   4.7e-11   42.0   0.0   1   1   9.3e-15   6.4e-11   41.6   0.0     9   200    96   285    90   288 0.94 LysR substrate binding domain
TPP_enzyme_N         PF02776.13   172 seq636_BIOID50655    -            588   8.4e-63  210.8   0.7   1   1   9.9e-63   4.5e-59  198.6   0.2     2   167    19   183    18   188 0.98 Thiamine pyrophosphate enzyme, N-terminal TPP binding domain
TPP_enzyme_C         PF02775.16   153 seq636_BIOID50655    -            588   1.4e-51  173.9   0.2   1   1   4.5e-53   2.1e-49  166.9   0.0     1   153   408   559   408   559 0.95 Thiamine pyrophosphate enzyme, C-terminal TPP binding domain
TPP_enzyme_M         PF00205.17   137 seq636_BIOID50655    -            588   3.7e-45  152.9   0.1   1   1   1.8e-48   8.2e-45  151.8   0.1     1   137   210   345   210   345 0.99 Thiamine pyrophosphate enzyme, central domain
RmuC                 PF02646.11   305 seq637_BIOID50655    -            475  7.2e-112  373.0   2.2   1   1  5.3e-116  7.2e-112  373.0   1.5     1   304   135   437   135   438 0.99 RmuC family
Phage_lysozyme       PF00959.14   110 seq638_BIOID50655    -            165   3.1e-32  111.0   0.3   1   1   2.8e-36   3.8e-32  110.7   0.2     1   109    48   154    48   155 0.98 Phage lysozyme
IF-2B                PF01008.12   281 seq639_BIOID50655    -            371   5.8e-58  195.9   0.0   1   1   5.3e-62   7.2e-58  195.6   0.0     2   279    52   347    51   349 0.94 Initiation factor 2 subunit family
DUF2569              PF10754.4    149 seq641_BIOID50655    -            146   1.5e-47  161.3  10.4   1   1   1.3e-51   1.7e-47  161.2   7.2     2   149     4   145     3   145 0.99 Protein of unknown function (DUF2569)
HTH_3                PF01381.17    55 seq642_BIOID50655    -            178     6e-17   61.1   0.0   1   1   3.7e-20   8.5e-17   60.6   0.0     1    53    12    64    12    66 0.97 Helix-turn-helix
HTH_31               PF13560.1     64 seq642_BIOID50655    -            178   1.2e-10   41.2   0.0   1   1   8.8e-14     2e-10   40.5   0.0     4    57    10    62     8    74 0.94 Helix-turn-helix domain
HTH_19               PF12844.2     64 seq642_BIOID50655    -            178   9.9e-10   38.2   0.0   1   1   6.5e-13   1.5e-09   37.6   0.0     3    59    11    67     9    71 0.95 Helix-turn-helix domain
Cupin_2              PF07883.6     71 seq642_BIOID50655    -            178   8.4e-10   37.9   0.3   1   1   6.6e-13   1.5e-09   37.0   0.2     4    69   105   171   102   173 0.92 Cupin domain
HTH_26               PF13443.1     63 seq642_BIOID50655    -            178   5.3e-06   26.4   0.0   1   1   3.5e-09     8e-06   25.8   0.0     2    59    12    68    11    72 0.93 Cro/C1-type HTH DNA-binding domain
HTH_25               PF13413.1     62 seq642_BIOID50655    -            178   4.6e-06   26.0   0.0   1   1   3.4e-09   7.9e-06   25.3   0.0     2    35    12    45    11    49 0.94 Helix-turn-helix domain
GST_N_3              PF13417.1     75 seq643_BIOID50655    -            215   2.5e-11   43.5   0.0   1   1   1.4e-14   3.9e-11   42.8   0.0     6    70     8    82     4    91 0.86 Glutathione S-transferase, N-terminal domain
GST_C                PF00043.20    95 seq643_BIOID50655    -            215     2e-10   40.4   0.0   1   1   1.1e-13     3e-10   39.8   0.0    32    95   136   197   114   197 0.93 Glutathione S-transferase, C-terminal domain
GST_C_2              PF13410.1     69 seq643_BIOID50655    -            215   3.8e-10   39.3   0.1   1   1   2.7e-13   7.5e-10   38.4   0.0     1    69   127   192   127   192 0.93 Glutathione S-transferase, C-terminal domain
GST_N_2              PF13409.1     70 seq643_BIOID50655    -            215   8.3e-10   38.4   0.0   1   1   6.2e-13   1.7e-09   37.4   0.0     3    69    10    81     9    82 0.89 Glutathione S-transferase, N-terminal domain
GST_N                PF02798.15    76 seq643_BIOID50655    -            215   1.7e-09   37.5   0.0   1   1     5e-12   1.4e-08   34.6   0.0    11    76    11    81     4    81 0.92 Glutathione S-transferase, N-terminal domain
CcmE                 PF03100.10   131 seq644_BIOID50655    -            159   8.4e-51  170.8   0.0   1   1   7.7e-55     1e-50  170.5   0.0     3   131     4   138     2   138 0.97 CcmE
PFL                  PF02901.10   648 seq646_BIOID50655    -            764  7.3e-196  652.3   0.0   1   1  1.6e-199  1.1e-195  651.8   0.0     4   648    27   618    22   618 0.97 Pyruvate formate lyase
Gly_radical          PF01228.16   106 seq646_BIOID50655    -            764   5.7e-43  145.4   0.0   1   1   1.8e-46   1.2e-42  144.4   0.0     1   106   634   745   634   745 0.98 Glycine radical
Ribosomal_S12        PF00164.20   122 seq647_BIOID50655    -            124   3.1e-56  187.9   2.1   1   1   2.5e-60   3.5e-56  187.7   1.5     2   122     3   123     2   123 0.99 Ribosomal protein S12
Pro_dh               PF01619.13   345 seq648_BIOID50655    -           1320  2.7e-133  444.0   0.0   1   1  5.6e-137  3.8e-133  443.5   0.0     2   344   229   573   228   574 0.99 Proline dehydrogenase
Aldedh               PF00171.17   462 seq648_BIOID50655    -           1320  1.1e-111  373.3   0.3   1   1  2.8e-115  1.9e-111  372.5   0.2     7   450   659  1103   654  1111 0.94 Aldehyde dehydrogenase family
YjbE                 PF11106.3     80 seq649_BIOID50655    -             80   1.5e-43  146.4  27.9   1   1   1.2e-47   1.7e-43  146.3  19.3     1    80     1    80     1    80 0.99 Exopolysaccharide production protein YjbE
SKI                  PF01202.17   158 seq651_BIOID50655    -            187   3.6e-14   52.8   0.0   1   1     1e-17   4.6e-14   52.4   0.0     1   151    12   160    12   171 0.76 Shikimate kinase
AAA_17               PF13207.1    121 seq651_BIOID50655    -            187   6.9e-07   29.9   0.1   1   1   3.5e-10   1.6e-06   28.8   0.0     3   110     7   118     6   182 0.71 AAA domain
AAA_33               PF13671.1    143 seq651_BIOID50655    -            187   6.2e-07   29.2   0.0   1   1   6.4e-10   2.9e-06   27.1   0.0     3   143     7   139     6   139 0.77 AAA domain
DUF4153              PF13687.1    217 seq654_BIOID50655    -            574   2.4e-36  125.2  28.7   1   1   1.7e-40   2.4e-36  125.2  19.9     1   216   150   389   150   390 0.90 Domain of unknown function (DUF4153)
ACR_tran             PF00873.14  1021 seq657_BIOID50655    -           1040         0 1230.6  34.0   1   1         0         0 1230.4  23.5     2  1020    13  1022    12  1023 1.00 AcrB/AcrD/AcrF family
SecD_SecF            PF02355.11   189 seq657_BIOID50655    -           1040   2.7e-08   33.1  32.4   1   1   3.3e-09   2.2e-05   23.6  10.9    36   183   348   495   333   501 0.81 Protein export membrane protein
DDE_Tnp_1            PF01609.16   211 seq658_BIOID50655    -             66   1.7e-06   27.6   0.2   1   1   1.4e-10   1.9e-06   27.5   0.1   143   197     7    65     2    66 0.94 Transposase DDE domain
NTP_transf_3         PF12804.2    179 seq660_BIOID50655    -            194   4.4e-42  144.1   0.1   1   1   3.6e-46   4.9e-42  143.9   0.1     1   179     9   187     9   187 0.89 MobA-like NTP transferase domain
DUF318               PF03773.8    307 seq661_BIOID50655    -            346   2.4e-82  276.2  24.6   1   1   2.3e-86   3.2e-82  275.8  17.1     2   305    62   343    61   345 0.98 Predicted permease
DUF3302              PF11742.3     78 seq663_BIOID50655    -            117   2.4e-45  152.1   8.2   1   1   2.2e-49     3e-45  151.8   5.7     1    77    13    89    13    90 0.99 Protein of unknown function (DUF3302)
Voltage_CLC          PF00654.15   355 seq667_BIOID50655    -            418   6.4e-19   68.0  38.0   1   1   4.7e-23   6.4e-19   68.0  26.3    34   317    93   365    62   397 0.79 Voltage gated chloride channel
Sigma54_activat      PF00158.21   168 seq668_BIOID50655    -            330   1.2e-62  210.1   0.0   1   1   5.3e-66   1.8e-62  209.6   0.0     2   163    14   175    13   180 0.98 Sigma-54 interaction domain
AAA_5                PF07728.9    139 seq668_BIOID50655    -            330   1.2e-07   31.4   0.0   1   1   6.8e-11   2.3e-07   30.4   0.0     1   122    36   154    36   174 0.82 AAA domain (dynein-related subfamily)
HTH_8                PF02954.14    42 seq668_BIOID50655    -            330   1.3e-05   24.5   0.7   1   1   7.2e-09   2.5e-05   23.6   0.5     6    41   292   327   288   328 0.89 Bacterial regulatory protein, Fis family
tRNA-synt_1b         PF00579.20   292 seq669_BIOID50655    -            334   2.4e-88  295.9   0.0   1   1   2.1e-92   2.8e-88  295.6   0.0     5   291     3   285     1   286 0.98 tRNA synthetases class I (W and Y)
Ribosomal_L6         PF00347.18    77 seq670_BIOID50655    -            177   4.8e-40  135.8   0.1   1   2     4e-21   5.5e-17   61.9   0.0     1    77    11    82    11    82 0.98 Ribosomal protein L6
Ribosomal_L6         PF00347.18    77 seq670_BIOID50655    -            177   4.8e-40  135.8   0.1   2   2   2.3e-24   3.2e-20   72.3   0.0     1    76    90   164    90   165 0.98 Ribosomal protein L6
GntP_permease        PF02447.11   441 seq671_BIOID50655    -            445  1.4e-163  544.4  47.3   1   1  1.2e-167  1.6e-163  544.2  32.8     2   441     7   444     6   444 0.99 GntP family permease
TfoX_N               PF04993.8     97 seq672_BIOID50655    -            209   7.2e-27   92.9   0.1   1   1   1.8e-30   1.3e-26   92.1   0.0     2    97    13   108    12   108 0.98 TfoX N-terminal domain
TfoX_C               PF04994.8     81 seq672_BIOID50655    -            209   1.8e-26   91.7   0.3   1   1   5.9e-30   4.1e-26   90.5   0.1     2    81   116   195   115   195 0.98 TfoX C-terminal domain
Exo_endo_phos        PF03372.18   251 seq673_BIOID50655    -            266     6e-12   45.9   0.3   1   1   7.9e-16   1.1e-11   45.0   0.2     2   251    48   252    47   252 0.65 Endonuclease/Exonuclease/phosphatase family
Aldo_ket_red         PF00248.16   283 seq674_BIOID50655    -            298   5.1e-54  182.8   0.0   1   1   4.2e-58   5.7e-54  182.7   0.0     2   281    17   291    16   293 0.95 Aldo/keto reductase family
RbsD_FucU            PF05025.8    142 seq676_BIOID50655    -            151   1.7e-50  170.9   0.4   1   1   1.4e-54   1.9e-50  170.7   0.3     1   142    13   151    13   151 0.99 RbsD / FucU transport protein family
OKR_DC_1             PF01276.15   417 seq678_BIOID50655    -            713    2e-194  645.8   0.0   1   1  5.3e-198  2.4e-194  645.5   0.0     1   417   130   545   130   545 1.00 Orn/Lys/Arg decarboxylase, major domain
OKR_DC_1_C           PF03711.10   137 seq678_BIOID50655    -            713   8.5e-53  177.9   0.0   1   1   4.3e-56   1.9e-52  176.8   0.0     1   135   570   702   570   704 0.99 Orn/Lys/Arg decarboxylase, C-terminal domain
OKR_DC_1_N           PF03709.10   115 seq678_BIOID50655    -            713   8.4e-27   93.3   0.0   1   1   3.8e-30   1.7e-26   92.4   0.0     1   115    14   124    14   124 0.99 Orn/Lys/Arg decarboxylase, N-terminal domain
DUF4198              PF10670.4    215 seq679_BIOID50655    -            263   1.5e-31  109.9   0.2   1   1   1.2e-35   1.7e-31  109.8   0.1     2   212    20   240    19   243 0.88 Domain of unknown function (DUF4198)
PALP                 PF00291.20   307 seq680_BIOID50655    -            323   1.3e-63  214.9   0.3   1   1   1.1e-67   1.5e-63  214.7   0.2     3   306    10   300     8   301 0.87 Pyridoxal-phosphate dependent enzyme
DUF3521              PF12035.3     35 seq681_BIOID50655    -             65     1e-19   69.9   1.5   1   1   9.6e-24   1.3e-19   69.5   0.4     1    34     6    39     6    40 0.99 Protein of unknown function (DUF3521)
Pro_isomerase        PF00160.16   155 seq682_BIOID50655    -            164   6.8e-47  159.4   1.6   1   1   5.5e-51   7.5e-47  159.2   1.1     2   155     2   162     1   162 0.88 Cyclophilin type peptidyl-prolyl cis-trans isomerase/CLD
Phage_tail_L         PF05100.7    206 seq683_BIOID50655    -            232   6.6e-95  315.9   0.3   1   1   5.6e-99   7.7e-95  315.7   0.2     1   206    29   230    29   230 0.99 Phage minor tail protein L
Fimbrial             PF00419.15   145 seq688_BIOID50655    -            167   4.4e-09   36.6   5.1   1   1     4e-13   5.4e-09   36.2   3.6     1   143    28   165    26   167 0.73 Fimbrial protein
Methyltransf_11      PF08241.7     95 seq689_BIOID50655    -            251   1.3e-23   83.1   0.0   1   1   1.4e-26   2.4e-23   82.3   0.0     1    95    47   138    47   138 0.98 Methyltransferase domain
Methyltransf_23      PF13489.1    162 seq689_BIOID50655    -            251   6.2e-15   55.1   0.1   1   1   5.3e-18   9.1e-15   54.5   0.1     4   151    25   174    18   181 0.78 Methyltransferase domain
Methyltransf_31      PF13847.1    152 seq689_BIOID50655    -            251   1.5e-14   53.7   0.0   1   1   1.1e-17   1.9e-14   53.3   0.0     5   118    44   147    40   196 0.84 Methyltransferase domain
Methyltransf_12      PF08242.7     99 seq689_BIOID50655    -            251   1.8e-10   41.0   0.0   1   1   2.2e-13   3.8e-10   40.0   0.0     1    98    47   135    47   136 0.86 Methyltransferase domain
Methyltransf_18      PF12847.2    112 seq689_BIOID50655    -            251   3.9e-09   36.9   0.0   1   1   4.4e-12   7.6e-09   36.0   0.0     4   110    45   139    42   141 0.78 Methyltransferase domain
Methyltransf_25      PF13649.1    101 seq689_BIOID50655    -            251   8.5e-09   35.5   0.0   1   1   1.9e-11   3.3e-08   33.6   0.0     1   101    46   134    46   134 0.87 Methyltransferase domain
Ubie_methyltran      PF01209.13   233 seq689_BIOID50655    -            251   5.1e-08   32.2   0.0   1   1   3.9e-11   6.7e-08   31.8   0.0    43   168    38   155     2   169 0.83 ubiE/COQ5 methyltransferase family
Methyltransf_8       PF05148.10   219 seq689_BIOID50655    -            251   9.7e-05   21.9   0.0   1   1   8.4e-08   0.00014   21.4   0.0    59   155    30   137    17   158 0.76 Hypothetical methyltransferase
Molybdop_Fe4S4       PF04879.11    55 seq691_BIOID50655    -            195   8.1e-20   70.2   0.3   1   1   2.3e-23   1.6e-19   69.3   0.1     2    55    44   104    43   104 0.91 Molybdopterin oxidoreductase Fe4S4 domain
Molybdopterin        PF00384.17   432 seq691_BIOID50655    -            195   1.8e-06   26.8   0.0   1   1   3.2e-10   2.2e-06   26.6   0.0     1    56   107   155   107   191 0.75 Molybdopterin oxidoreductase
DDE_Tnp_Tn3          PF01526.12   388 seq692_BIOID50655    -            598  1.3e-157  524.2   0.0   1   1  1.2e-161  1.6e-157  523.9   0.0     1   388   190   576   190   576 1.00 Tn3 transposase DDE domain
MFS_1                PF07690.11   354 seq693_BIOID50655    -            397   9.2e-14   50.8  42.0   1   1   6.7e-18   9.2e-14   50.8  29.1     2   345    20   350    19   359 0.72 Major Facilitator Superfamily
GTP_EFTU             PF00009.22   188 seq694_BIOID50655    -            614   3.3e-37  127.6   0.0   1   1   2.1e-40   5.7e-37  126.8   0.0     5   184     2   163     1   166 0.95 Elongation factor Tu GTP binding domain
SelB-wing_3          PF09107.6     50 seq694_BIOID50655    -            614   8.4e-20   69.7   0.6   1   1   9.4e-23   2.6e-19   68.2   0.4     1    50   557   606   557   606 0.96 Elongation factor SelB, winged helix
SelB-wing_2          PF09106.6     59 seq694_BIOID50655    -            614     2e-19   69.1   1.1   1   1   2.6e-22   7.1e-19   67.3   0.8     1    59   423   480   423   480 0.99 Elongation factor SelB, winged helix
GTP_EFTU_D2          PF03144.20    74 seq694_BIOID50655    -            614   9.4e-09   35.1   0.0   1   1   1.1e-11   2.9e-08   33.5   0.0     1    73   189   256   189   257 0.94 Elongation factor Tu domain 2
MMR_HSR1             PF01926.18   114 seq694_BIOID50655    -            614   1.7e-05   24.6   0.0   1   1   2.6e-08     7e-05   22.6   0.0     2   109     3   107     2   115 0.70 50S ribosome-binding GTPase
Methyltransf_11      PF08241.7     95 seq695_BIOID50655    -            240   2.3e-12   47.1   0.0   1   1   2.6e-16   3.6e-12   46.4   0.0    45    95    67   125    50   125 0.83 Methyltransferase domain
DUF1440              PF07274.7    136 seq697_BIOID50655    -            204   3.9e-55  185.4   2.3   1   1   3.4e-59   4.7e-55  185.1   1.6     1   136    26   182    26   182 0.99 Protein of unknown function (DUF1440)
IU_nuc_hydro         PF01156.14   314 seq698_BIOID50655    -             58   1.4e-13   50.7   0.1   1   1     1e-17   1.4e-13   50.6   0.1     3    45     4    46     2    55 0.90 Inosine-uridine preferring nucleoside hydrolase
Malate_synthase      PF01274.17   523 seq699_BIOID50655    -            533  4.1e-214  711.3   0.0   1   1  3.4e-218  4.6e-214  711.1   0.0     2   522    12   532    11   533 0.99 Malate synthase
Sel1                 PF08238.7     39 seq700_BIOID50655    -            184   9.5e-30  102.2   8.5   1   3   2.3e-13   3.2e-09   37.0   0.1     3    38    65    98    63    99 0.86 Sel1 repeat
Sel1                 PF08238.7     39 seq700_BIOID50655    -            184   9.5e-30  102.2   8.5   2   3   2.7e-14   3.6e-10   40.0   0.1     1    39   100   135   100   135 0.96 Sel1 repeat
Sel1                 PF08238.7     39 seq700_BIOID50655    -            184   9.5e-30  102.2   8.5   3   3   9.5e-11   1.3e-06   28.7   0.2     1    38   136   170   136   171 0.91 Sel1 repeat
Phage_CII            PF05269.6     91 seq701_BIOID50655    -             98   5.1e-34  116.0   0.1   1   1   4.1e-38   5.6e-34  115.8   0.0     1    90     1    91     1    92 0.97 Bacteriophage CII protein
SelR                 PF01641.13   124 seq702_BIOID50655    -            147   6.8e-56  187.1   0.0   1   1     6e-60   8.2e-56  186.9   0.0     2   123    18   138    17   139 0.97 SelR domain
zf-C4_Topoisom       PF01396.14    39 seq703_BIOID50655    -            180   2.3e-52  174.0  20.7   1   3     1e-19   6.9e-16   57.3   1.0     2    38    13    49    12    50 0.95 Topoisomerase DNA binding C4 zinc finger
zf-C4_Topoisom       PF01396.14    39 seq703_BIOID50655    -            180   2.3e-52  174.0  20.7   2   3   3.1e-21   2.1e-17   62.1   0.3     2    38    62    98    61    99 0.93 Topoisomerase DNA binding C4 zinc finger
zf-C4_Topoisom       PF01396.14    39 seq703_BIOID50655    -            180   2.3e-52  174.0  20.7   3   3   3.5e-19   2.4e-15   55.6   0.8     2    38   104   142   103   143 0.95 Topoisomerase DNA binding C4 zinc finger
RNB                  PF00773.14   325 seq705_BIOID50655    -            644   3.6e-82  276.1   0.0   1   1     1e-85   4.5e-82  275.8   0.0     1   324   189   516   189   517 0.95 RNB domain
OB_RNB               PF08206.6     58 seq705_BIOID50655    -            644   4.3e-19   67.6   0.0   1   1   2.6e-22   1.2e-18   66.2   0.0     1    57    24    80    24    81 0.95 Ribonuclease B OB domain
S1                   PF00575.18    74 seq705_BIOID50655    -            644   2.2e-12   46.7   1.0   1   1   5.6e-13   2.6e-09   36.9   0.2     4    69   560   638   557   640 0.78 S1 RNA binding domain
ABC_tran             PF00005.22   118 seq706_BIOID50655    -            500   7.9e-38  129.3   0.0   1   2   1.8e-25     5e-22   78.3   0.0     1   118    49   174    49   174 0.95 ABC transporter
ABC_tran             PF00005.22   118 seq706_BIOID50655    -            500   7.9e-38  129.3   0.0   2   2   2.4e-16   6.6e-13   48.9   0.0     5   117   304   430   300   431 0.88 ABC transporter
AAA_21               PF13304.1    303 seq706_BIOID50655    -            500   1.5e-14   54.5   1.7   1   1   1.5e-12   4.2e-09   36.6   0.2     1   297    37   203    37   203 0.84 AAA domain
Hydrolase            PF00702.21   204 seq707_BIOID50655    -            682   4.4e-36  125.2   4.6   1   1   1.3e-39   4.4e-36  125.2   3.2     1   204   301   530   301   530 0.80 haloacid dehalogenase-like hydrolase
E1-E2_ATPase         PF00122.15   230 seq707_BIOID50655    -            682   1.4e-34  118.9   0.2   1   1   4.2e-38   1.4e-34  118.9   0.1     3   230    73   297    71   297 0.93 E1-E2 ATPase
HAD                  PF12710.2    191 seq707_BIOID50655    -            682   3.3e-14   53.4   0.0   1   1   2.3e-17   7.7e-14   52.1   0.0     2   190   305   526   304   527 0.66 haloacid dehalogenase-like hydrolase
Hydrolase_3          PF08282.7    254 seq707_BIOID50655    -            682   2.3e-05   23.9   1.3   1   1   4.3e-08   0.00015   21.3   0.3   193   241   501   549   497   556 0.89 haloacid dehalogenase-like hydrolase
DUF333               PF03891.10    50 seq708_BIOID50655    -             84   9.5e-21   73.2   0.1   1   1   8.5e-25   1.2e-20   72.9   0.0     1    50    31    79    31    79 0.98 Domain of unknown function (DUF333)
AIRS_C               PF02769.17   153 seq709_BIOID50655    -            350   1.9e-35  121.9   0.0   1   1   4.2e-39   2.9e-35  121.4   0.0     2   148   182   344   181   349 0.96 AIR synthase related protein, C-terminal domain
AIRS                 PF00586.19    96 seq709_BIOID50655    -            350   2.3e-18   66.0   0.1   1   1   5.8e-22     4e-18   65.3   0.1     4    96    51   147    25   147 0.91 AIR synthase related protein, N-terminal domain
COX4_pro             PF03626.9     75 seq711_BIOID50655    -            109   2.9e-17   62.3  18.9   1   1   2.5e-21   3.5e-17   62.1  13.1     1    75    18   100    18   100 0.97 Prokaryotic Cytochrome C oxidase subunit IV
PseudoU_synth_2      PF00849.17   164 seq712_BIOID50655    -            231   5.4e-18   65.2   0.0   1   1   1.5e-21   9.9e-18   64.3   0.0     2   164    62   192    61   192 0.90 RNA pseudouridylate synthase
S4                   PF01479.20    48 seq712_BIOID50655    -            231   6.5e-09   34.9   0.1   1   1   1.8e-12   1.2e-08   34.0   0.1     1    47     1    46     1    47 0.91 S4 domain
Pyridox_oxidase      PF01243.15    89 seq713_BIOID50655    -            218   4.8e-25   87.2   0.0   1   1   1.5e-28   6.8e-25   86.7   0.0     2    86    40   122    39   125 0.96 Pyridoxamine 5'-phosphate oxidase
PNPOx_C              PF10590.4     42 seq713_BIOID50655    -            218   5.3e-20   70.5   2.6   1   1   2.9e-23   1.3e-19   69.2   1.8     1    42   178   218   178   218 0.99 Pyridoxine 5'-phosphate oxidase C-terminal dimerisation region
Pyridox_oxase_2      PF12766.2    100 seq713_BIOID50655    -            218   2.9e-05   24.1   0.0   1   1     1e-08   4.8e-05   23.4   0.0     5    96    36   118    32   122 0.88 Pyridoxamine 5'-phosphate oxidase
DUF2886              PF11102.3    200 seq714_BIOID50655    -            222   8.6e-57  191.8   1.1   1   1   7.1e-61   9.7e-57  191.6   0.8     1   199    23   216    23   217 0.98 Protein of unknown function (DUF2886)
Bac_export_3         PF01313.14    76 seq715_BIOID50655    -             86   2.5e-26   91.0   0.6   1   1   2.1e-30   2.8e-26   90.8   0.4     2    73     3    74     2    77 0.96 Bacterial export proteins, family 3
MFS_1                PF07690.11   354 seq716_BIOID50655    -            393   2.4e-24   85.6  46.9   1   1   3.5e-28   2.4e-24   85.6  32.5    14   354    27   346    10   346 0.79 Major Facilitator Superfamily
MFS_2                PF13347.1    427 seq716_BIOID50655    -            393   8.8e-08   30.8  11.4   1   1   1.3e-11   8.8e-08   30.8   7.9   136   331   127   315   124   330 0.73 MFS/sugar transport protein
SBP_bac_5            PF00496.17   374 seq717_BIOID50655    -            547     2e-82  276.9   0.2   1   1   1.7e-86   2.4e-82  276.6   0.1     3   371    80   456    78   459 0.94 Bacterial extracellular solute-binding proteins, family 5 Middle
Glucosaminidase      PF01832.15   134 seq718_BIOID50655    -            274   1.9e-24   86.2   1.6   1   1   1.4e-28   1.9e-24   86.2   1.1     8   133   142   267   136   268 0.82 Mannosyl-glycoprotein endo-beta-N-acetylglucosaminidase
IU_nuc_hydro         PF01156.14   314 seq720_BIOID50655    -            285   2.2e-83  279.9   0.0   1   1   1.9e-87   2.6e-83  279.7   0.0    40   311    15   282    12   285 0.94 Inosine-uridine preferring nucleoside hydrolase
ACR_tran             PF00873.14  1021 seq721_BIOID50655    -           1049         0 1474.4  17.3   1   1         0         0 1474.3  12.0     1  1021     1  1030     1  1030 1.00 AcrB/AcrD/AcrF family
ASCH                 PF04266.9    104 seq722_BIOID50655    -            103   1.3e-16   60.7   0.1   1   1   1.1e-20   1.4e-16   60.6   0.1     1   101     6   101     6   103 0.92 ASCH domain
Sugar_tr             PF00083.19   451 seq726_BIOID50655    -            469   9.6e-50  169.3  24.9   1   1   1.8e-53   1.3e-49  168.9  17.2     7   445    49   454    44   459 0.88 Sugar (and other) transporter
MFS_1                PF07690.11   354 seq726_BIOID50655    -            469   8.9e-36  123.2  53.3   1   2     3e-33     2e-29  102.3  26.8     5   317    52   374    45   382 0.79 Major Facilitator Superfamily
MFS_1                PF07690.11   354 seq726_BIOID50655    -            469   8.9e-36  123.2  53.3   2   2   1.2e-12   7.9e-09   34.6  13.2    60   180   332   450   327   460 0.88 Major Facilitator Superfamily
rve                  PF00665.21   120 seq728_BIOID50655    -            144   4.8e-18   65.2   0.0   1   1   1.6e-21   7.2e-18   64.7   0.0    34   120     2    88     1    88 0.98 Integrase core domain
rve_3                PF13683.1     67 seq728_BIOID50655    -            144   7.7e-13   47.6   0.1   1   1   2.4e-16   1.1e-12   47.1   0.1     2    67    60   126    59   126 0.98 Integrase core domain
rve_2                PF13333.1     52 seq728_BIOID50655    -            144   5.7e-09   35.7   0.0   1   1   2.3e-12     1e-08   34.9   0.0     1    46    78   128    78   132 0.91 Integrase core domain
Acetyltransf_8       PF13523.1    152 seq730_BIOID50655    -            315   1.5e-51  174.2   0.6   1   1   1.9e-55   2.6e-51  173.3   0.4     1   152   145   302   145   302 0.93 Acetyltransferase (GNAT) domain
DUF386               PF04074.7    153 seq731_BIOID50655    -            153     1e-51  174.3   0.0   1   1   8.4e-56   1.1e-51  174.1   0.0     1   152     4   152     4   153 0.99 Domain of unknown function (DUF386)
RecT                 PF03837.9    199 seq732_BIOID50655    -            305   3.1e-32  111.3   0.5   1   1   4.7e-36   6.4e-32  110.3   0.1     4   189    18   197    15   211 0.91 RecT family
FliS                 PF02561.9    122 seq733_BIOID50655    -            136   2.5e-45  153.1   1.2   1   1   2.1e-49   2.9e-45  152.9   0.8     2   121     4   128     2   129 0.97 Flagellar protein FliS
DcuC                 PF03606.10   463 seq734_BIOID50655    -            492  1.6e-164  547.4  32.4   1   1  1.3e-168  1.8e-164  547.2  22.4     1   462     1   487     1   488 0.99 C4-dicarboxylate anaerobic carrier
Fer4_7               PF12838.2     52 seq735_BIOID50655    -            231   3.9e-14   52.6  24.6   1   1   7.1e-11   9.8e-08   32.1   6.1     1    52    60   115    60   115 0.83 4Fe-4S dicluster domain
Fer4                 PF00037.22    24 seq735_BIOID50655    -            231   9.2e-11   40.7  35.1   1   1   1.9e-09   2.6e-06   26.6   1.2     6    23    59    76    57    77 0.89 4Fe-4S binding domain
Fer4_4               PF12800.2     17 seq735_BIOID50655    -            231   9.6e-08   31.6  34.5   1   3     4e-06    0.0055   16.8   3.4     3    17    60    74    58    74 0.90 4Fe-4S binding domain
Fer4_4               PF12800.2     17 seq735_BIOID50655    -            231   9.6e-08   31.6  34.5   2   3   4.2e-05     0.057   13.6   0.4     1    15   136   155   136   168 0.80 4Fe-4S binding domain
Fer4_4               PF12800.2     17 seq735_BIOID50655    -            231   9.6e-08   31.6  34.5   3   3   3.2e-05     0.044   14.0   3.0     1    14   183   196   183   198 0.94 4Fe-4S binding domain
TraH                 PF06122.6    361 seq736_BIOID50655    -            457    3e-118  394.6   3.6   1   1  2.7e-122  3.7e-118  394.3   2.5     1   361    29   378    29   378 0.96 Conjugative relaxosome accessory transposon protein
Response_reg         PF00072.19   112 seq738_BIOID50655    -            259   1.7e-20   73.0   0.1   1   1   3.9e-24   2.6e-20   72.3   0.1     2   111    25   132    24   133 0.97 Response regulator receiver domain
Trans_reg_C          PF00486.23    77 seq738_BIOID50655    -            259   1.3e-20   72.9   0.2   1   1   6.8e-24   4.6e-20   71.1   0.0     2    77   178   253   177   253 0.98 Transcriptional regulatory protein, C terminal
SecG                 PF03840.9     74 seq739_BIOID50655    -            110   8.9e-27   92.5   9.6   1   1   7.6e-31     1e-26   92.3   6.7     2    74     3    75     2    75 0.97 Preprotein translocase SecG subunit
HlyD                 PF00529.15   306 seq740_BIOID50655    -            378   1.9e-59  201.3  13.0   1   1   6.2e-63   2.1e-59  201.2   9.0     3   306    64   349    62   349 0.98 HlyD family secretion protein
HlyD_3               PF13437.1    105 seq740_BIOID50655    -            378   3.8e-11   43.1   0.6   1   1   9.5e-12   3.3e-08   33.7   0.0     2    80   222   301   221   335 0.87 HlyD family secretion protein
Biotin_lipoyl_2      PF13533.1     50 seq740_BIOID50655    -            378   2.6e-09   36.4   1.0   1   1   1.3e-09   4.4e-06   26.1   0.2     4    49    65   110    61   113 0.93 Biotin-lipoyl like
HlyD_2               PF12700.2    328 seq740_BIOID50655    -            378   8.1e-09   34.9   0.2   1   1   4.3e-12   1.5e-08   34.1   0.2    26   240    68   301    63   319 0.74 HlyD family secretion protein
AA_kinase            PF00696.23   241 seq744_BIOID50655    -            258     1e-39  136.4   2.0   1   1   8.4e-44   1.1e-39  136.2   1.4     3   240     5   235     3   236 0.93 Amino acid kinase family
SBP_bac_11           PF13531.1    231 seq745_BIOID50655    -            329   1.4e-44  152.3   0.2   1   1     5e-48   1.7e-44  152.0   0.1     4   231    28   280    25   280 0.87 Bacterial extracellular solute-binding protein
SBP_bac_1            PF01547.20   314 seq745_BIOID50655    -            329   1.5e-18   67.5   2.8   1   1   5.5e-22   1.9e-18   67.1   2.0     4   314    32   272    29   272 0.88 Bacterial extracellular solute-binding protein
SBP_bac_8            PF13416.1    281 seq745_BIOID50655    -            329   1.8e-13   50.7   1.2   1   1     9e-17   3.1e-13   49.9   0.8    85   262   108   281    34   300 0.75 Bacterial extracellular solute-binding protein
SBP_bac_6            PF13343.1    242 seq745_BIOID50655    -            329   3.7e-13   49.2   1.1   1   1     2e-16   6.8e-13   48.3   0.8    53   235   112   303    77   306 0.83 Bacterial extracellular solute-binding protein
APS_kinase           PF01583.15   157 seq746_BIOID50655    -            201   4.6e-73  243.9   0.0   1   1   8.6e-77   5.9e-73  243.5   0.0     1   153    27   179    27   182 0.98 Adenylylsulphate kinase
AAA_33               PF13671.1    143 seq746_BIOID50655    -            201   4.7e-08   32.9   0.0   1   1     1e-11   6.8e-08   32.3   0.0     1   115    30   143    30   170 0.81 AAA domain
Cytochrom_C_asm      PF01578.15   214 seq747_BIOID50655    -            647   5.9e-55  186.0  19.2   1   1   4.3e-59   5.9e-55  186.0  13.3     1   208    89   296    89   299 0.98 Cytochrome C assembly protein
Phage_lysis          PF03245.8    125 seq748_BIOID50655    -            153     4e-49  165.6  13.4   1   1   3.4e-53   4.6e-49  165.4   9.3     1   125    29   153    29   153 0.99 Bacteriophage lysis protein
Ribosomal_S7         PF00177.16   148 seq749_BIOID50655    -            156     3e-62  208.4   1.6   1   1   2.4e-66   3.3e-62  208.3   1.1     1   148     1   149     1   149 0.99 Ribosomal protein S7p/S5e
Cas_Cas2CT1978       PF09707.5     86 seq751_BIOID50655    -            102   1.3e-39  133.8   0.2   1   1   1.1e-43   1.5e-39  133.6   0.2     1    86    11    96    11    96 0.99 CRISPR-associated protein (Cas_Cas2CT1978)
DUF3296              PF11726.3    180 seq752_BIOID50655    -            199   1.2e-30  106.2   1.3   1   1     1e-34   1.4e-30  106.0   0.9     2   170    19   169    18   176 0.89 Protein of unknown function (DUF3296)
Gp49                 PF05973.9     91 seq754_BIOID50655    -            111   4.7e-18   64.8   0.1   1   1   4.4e-22     6e-18   64.5   0.1     1    89    19   101    19   103 0.90 Phage derived protein Gp49-like (DUF891)
UPF0259              PF06790.6    248 seq755_BIOID50655    -            247  1.9e-102  341.8  18.6   1   1  1.5e-106  2.1e-102  341.6  12.9     1   247     1   246     1   247 0.99 Uncharacterised protein family (UPF0259)
Radical_SAM          PF04055.16   166 seq756_BIOID50655    -            474   4.8e-30  104.7   0.0   1   1   1.7e-33   7.9e-30  104.0   0.0     1   166   151   325   151   325 0.97 Radical SAM superfamily
UPF0004              PF00919.15    98 seq756_BIOID50655    -            474   7.8e-29   99.2   0.0   1   1     3e-32   1.4e-28   98.4   0.0     1    98     4   104     4   104 0.95 Uncharacterized protein family UPF0004
TRAM                 PF01938.15    61 seq756_BIOID50655    -            474   4.6e-20   71.0   0.1   1   1   2.3e-23   1.1e-19   69.9   0.1     1    61   378   440   378   440 0.96 TRAM domain
Oligomerisation      PF02410.10   100 seq757_BIOID50655    -            105   3.4e-33  113.5   0.2   1   1   2.8e-37   3.8e-33  113.3   0.1     4   100     9   104     6   104 0.97 Oligomerisation domain
Pilus_PilP           PF11356.3     87 seq758_BIOID50655    -            152   1.9e-18   66.3   1.1   1   1   2.4e-22   3.3e-18   65.5   0.7     5    87    65   150    61   150 0.80 Type IV pilus biogenesis
GHMP_kinases_N       PF00288.21    67 seq760_BIOID50655    -            310   1.7e-17   63.1   0.3   1   1   5.7e-21   3.9e-17   61.9   0.2     2    67    84   150    83   150 0.95 GHMP kinases N terminal domain
GHMP_kinases_C       PF08544.8     85 seq760_BIOID50655    -            310   1.8e-11   43.9   2.0   1   1   2.7e-15   1.9e-11   43.9   0.0     2    83   211   287   210   289 0.92 GHMP kinases C terminal
FAD_binding_3        PF01494.14   356 seq761_BIOID50655    -            554     2e-81  273.6   0.0   1   1   3.8e-85   2.6e-81  273.3   0.0     2   355    16   352    15   353 0.95 FAD binding domain
Aminotran_5          PF00266.14   371 seq762_BIOID50655    -            404   7.2e-93  311.1   0.0   1   1   1.8e-96   8.4e-93  310.9   0.0     1   370     5   368     5   369 0.97 Aminotransferase class-V
Beta_elim_lyase      PF01212.16   290 seq762_BIOID50655    -            404   4.7e-07   29.1   0.1   1   1   1.5e-10   6.9e-07   28.5   0.1    34   231    54   239    39   297 0.75 Beta-eliminating lyase
Cys_Met_Meta_PP      PF01053.15   386 seq762_BIOID50655    -            404   8.9e-06   24.1   0.0   1   1   5.1e-09   2.3e-05   22.7   0.0    58   185    52   188    25   211 0.76 Cys/Met metabolism PLP-dependent enzyme
Bac_Ubq_Cox          PF01654.12   436 seq763_BIOID50655    -            514  3.5e-184  612.1  24.6   1   1  3.4e-188  4.7e-184  611.7  17.1     1   435     7   502     7   503 0.97 Bacterial Cytochrome Ubiquinol Oxidase
PdxJ                 PF03740.8    239 seq764_BIOID50655    -            248  7.5e-106  352.4   4.5   1   1  6.4e-110  8.7e-106  352.2   3.1     2   237    10   243     9   245 0.99 Pyridoxal phosphate biosynthesis protein PdxJ
BPD_transp_1         PF00528.17   185 seq765_BIOID50655    -            339     2e-46  157.7  14.5   1   1   1.4e-50     2e-46  157.7  10.0     1   184   114   336   114   337 0.99 Binding-protein-dependent transport system inner membrane component
MatP                 PF06303.7    148 seq766_BIOID50655    -            150   3.3e-75  250.8   6.6   1   1   2.8e-79   3.8e-75  250.6   4.6     1   147     1   147     1   148 0.99 Organiser of macrodomain of Terminus of chromosome
Peptidase_U32        PF01136.14   233 seq768_BIOID50655    -            667   1.2e-70  237.0   0.1   1   1   3.2e-71   2.2e-67  226.2   0.0     2   231    93   319    92   321 0.90 Peptidase family U32
DUF3656              PF12392.3    122 seq768_BIOID50655    -            667   2.4e-26   92.0   0.0   1   1   6.9e-30   4.7e-26   91.1   0.0     2   122   405   522   404   522 0.97 Collagenase
Pmp3                 PF01679.12    51 seq769_BIOID50655    -             52   6.9e-21   73.6   7.8   1   1   5.2e-25   7.1e-21   73.5   5.4     3    49     3    49     1    51 0.95 Proteolipid membrane potential modulator
AA_permease          PF00324.16   479 seq770_BIOID50655    -            514  2.6e-121  405.1  47.0   1   1  4.4e-125    3e-121  404.9  32.6     2   478    50   491    49   492 0.97 Amino acid permease
AA_permease_2        PF13520.1    426 seq770_BIOID50655    -            514   2.9e-43  147.8  50.3   1   1   5.1e-47   3.5e-43  147.6  34.9     5   423    49   477    45   480 0.85 Amino acid permease
DBI_PRT              PF02277.12   327 seq771_BIOID50655    -            359  1.2e-119  399.1  10.5   1   1  9.6e-124  1.3e-119  399.0   7.3     2   327     8   347     7   347 0.99 Phosphoribosyltransferase
Bac_export_1         PF01311.15   249 seq772_BIOID50655    -            255   3.8e-61  206.4  13.6   1   1   3.1e-65   4.2e-61  206.2   9.4     2   239     8   240     7   250 0.96 Bacterial export proteins, family 1
DUF2740              PF10872.3     48 seq774_BIOID50655    -             48     2e-37  126.5   3.8   1   1   1.5e-41   2.1e-37  126.4   2.7     1    48     1    48     1    48 1.00 Protein of unknown function (DUF2740)
ABC_tran             PF00005.22   118 seq775_BIOID50655    -            501   1.4e-34  118.8   0.0   1   2   1.6e-21   7.4e-18   64.9   0.0     1   117    44   169    44   170 0.91 ABC transporter
ABC_tran             PF00005.22   118 seq775_BIOID50655    -            501   1.4e-34  118.8   0.0   2   2   1.9e-17   8.5e-14   51.8   0.0     3   117   294   423   292   424 0.77 ABC transporter
MobB                 PF03205.9    140 seq776_BIOID50655    -            175   1.7e-36  124.8   0.0   1   1   1.5e-40     2e-36  124.6   0.0     1   120     8   129     8   157 0.93 Molybdopterin guanine dinucleotide synthesis protein B
DeoC                 PF01791.4    236 seq778_BIOID50655    -            267   4.2e-61  206.1   1.8   1   1   3.4e-65   4.6e-61  205.9   1.2     3   230    20   248    18   254 0.94 DeoC/LacD family aldolase
Ribosomal_L18p       PF00861.17   119 seq782_BIOID50655    -            117   1.1e-37  128.6   4.6   1   1   9.2e-42   1.3e-37  128.5   3.2     2   119     2   117     1   117 0.95 Ribosomal L18p/L5e family
UbiA                 PF01040.13   257 seq783_BIOID50655    -            296     2e-33  115.6  26.3   1   1   1.7e-37   2.4e-33  115.3  18.2     5   252    19   269    15   279 0.81 UbiA prenyltransferase family
Lipase_GDSL_2        PF13472.1    179 seq785_BIOID50655    -             97   1.6e-07   31.5   0.0   1   1   1.3e-11   1.7e-07   31.3   0.0    95   178     8    87     3    88 0.85 GDSL-like Lipase/Acylhydrolase family
FolB                 PF02152.13   113 seq787_BIOID50655    -            120   5.5e-26   90.8   1.5   1   1   4.5e-30   6.2e-26   90.6   1.0     1   111     8   116     8   118 0.98 Dihydroneopterin aldolase
Dus                  PF01207.12   310 seq788_BIOID50655    -            345  7.9e-100  333.5   0.0   1   1  6.8e-104  9.3e-100  333.3   0.0     2   308    30   340    29   342 0.98 Dihydrouridine synthase (Dus)
LysR_substrate       PF03466.15   209 seq789_BIOID50655    -            293   3.7e-45  153.5   0.0   1   1   8.4e-49   5.7e-45  152.8   0.0     2   204    85   282    84   284 0.98 LysR substrate binding domain
HTH_1                PF00126.22    60 seq789_BIOID50655    -            293   2.5e-18   65.4   0.9   1   1   6.9e-22   4.7e-18   64.5   0.6     1    60     3    62     3    62 0.97 Bacterial regulatory helix-turn-helix protein, lysR family
Cupin_4              PF08007.7    319 seq790_BIOID50655    -            297   2.2e-29  102.5   0.0   1   1     4e-33   2.7e-29  102.3   0.0     2   266    11   279    10   292 0.78 Cupin superfamily protein
Cupin_8              PF13621.1    250 seq790_BIOID50655    -            297   2.1e-14   53.5   0.1   1   1   6.1e-16   4.2e-12   46.0   0.1   124   241   107   221    10   223 0.66 Cupin-like domain
Phage_AlpA           PF05930.7     51 seq792_BIOID50655    -             92   8.8e-20   70.0   0.1   1   1   1.7e-23   1.2e-19   69.6   0.1     1    51    34    83    34    83 0.98 Prophage CP4-57 regulatory protein (AlpA)
HTH_17               PF12728.2     51 seq792_BIOID50655    -             92   2.1e-07   30.9   0.0   1   1   4.3e-11   2.9e-07   30.5   0.0     9    50    44    86    39    87 0.90 Helix-turn-helix domain
DUF1315              PF07023.7     94 seq793_BIOID50655    -            105   3.7e-37  125.9   0.5   1   1     3e-41   4.1e-37  125.8   0.4     2    80    19    97    18   105 0.94 Protein of unknown function (DUF1315)
DUF1656              PF07869.7     58 seq794_BIOID50655    -             90   1.5e-20   72.6  10.5   1   1   1.5e-24     2e-20   72.1   7.3     2    58    29    85    28    85 0.97 Protein of unknown function (DUF1656)
ExsB                 PF06508.8    137 seq795_BIOID50655    -            231     5e-57  191.4   0.0   1   1   1.4e-60   6.4e-57  191.0   0.0     1   137     3   140     3   140 0.99 ExsB
Asn_synthase         PF00733.16   255 seq795_BIOID50655    -            231   2.3e-05   23.9   0.0   1   1   8.3e-09   3.8e-05   23.1   0.0    21    80     5    64     2    77 0.90 Asparagine synthase
Arginosuc_synth      PF00764.14   388 seq795_BIOID50655    -            231   2.4e-05   23.4   0.1   1   1   8.8e-09     4e-05   22.7   0.0     1    59     5    63     5    75 0.91 Arginosuccinate synthase
AMP-binding          PF00501.23   418 seq796_BIOID50655    -            628   3.2e-91  305.6   0.0   1   1   8.3e-95   3.8e-91  305.4   0.0     1   418    85   525    85   525 0.96 AMP-binding enzyme
DUF3448              PF11930.3     82 seq796_BIOID50655    -            628   4.2e-26   90.3   0.3   1   1   1.6e-29   7.5e-26   89.5   0.2     7    79     3    75     1    78 0.95 Domain of unknown function (DUF3448)
DUF4009              PF13193.1     41 seq796_BIOID50655    -            628   8.8e-15   53.7   0.0   1   1   5.8e-18   2.7e-14   52.2   0.0     3    41   575   615   573   615 0.96 Domain of unknown function (DUF4009)
Phage_rep_O          PF04492.8    100 seq797_BIOID50655    -            286   4.8e-33  113.2   0.2   1   1   8.8e-37   1.2e-32  111.9   0.1     3   100    17   114    15   114 0.99 Bacteriophage replication protein O
AAA_2                PF07724.9    171 seq798_BIOID50655    -            857   3.2e-58  196.3   0.0   1   1   7.6e-59   8.7e-56  188.3   0.0     1   171   596   760   596   760 0.98 AAA domain (Cdc48 subfamily)
ClpB_D2-small        PF10431.4     81 seq798_BIOID50655    -            857   1.1e-28   98.8   2.2   1   1   1.5e-31   1.7e-28   98.2   0.2     1    80   766   845   766   846 0.98 C-terminal, D2-small domain, of ClpB protein
AAA                  PF00004.24   132 seq798_BIOID50655    -            857   5.5e-28   97.6   0.0   1   2   6.2e-17   7.1e-14   52.0   0.0     2   128   203   337   202   341 0.82 ATPase family associated with various cellular activities (AAA)
AAA                  PF00004.24   132 seq798_BIOID50655    -            857   5.5e-28   97.6   0.0   2   2     7e-14   7.9e-11   42.1   0.0     2   117   602   727   601   738 0.86 ATPase family associated with various cellular activities (AAA)
Clp_N                PF02861.15    53 seq798_BIOID50655    -            857     2e-27   94.7   6.1   1   2   3.7e-16   4.2e-13   48.9   0.1     1    53    17    69    17    69 0.98 Clp amino terminal domain
Clp_N                PF02861.15    53 seq798_BIOID50655    -            857     2e-27   94.7   6.1   2   2   5.1e-16   5.8e-13   48.4   0.1     1    53    94   145    94   145 0.96 Clp amino terminal domain
AAA_5                PF07728.9    139 seq798_BIOID50655    -            857   2.5e-19   69.2   0.8   1   1   4.2e-16   4.8e-13   48.9   0.0     2   124   601   721   600   762 0.87 AAA domain (dynein-related subfamily)
AAA_16               PF13191.1    166 seq798_BIOID50655    -            857   4.9e-11   43.1   7.3   1   1   1.1e-09   1.2e-06   28.8   0.2     2   141   180   281   179   306 0.81 AAA ATPase domain
Sigma54_activat      PF00158.21   168 seq798_BIOID50655    -            857   7.2e-10   38.4   0.1   1   1   7.8e-10   8.9e-07   28.4   0.0    23   156   599   731   570   742 0.78 Sigma-54 interaction domain
UPF0167              PF03691.9    176 seq799_BIOID50655    -            195   3.8e-78  260.7   7.7   1   1   3.5e-82   4.8e-78  260.4   5.4     3   176     6   195     4   195 0.98 Uncharacterised protein family (UPF0167)
LysR_substrate       PF03466.15   209 seq801_BIOID50655    -            310   1.9e-25   89.1   0.0   1   1   5.1e-29   3.5e-25   88.2   0.0     2   206    88   290    87   292 0.95 LysR substrate binding domain
HTH_1                PF00126.22    60 seq801_BIOID50655    -            310   8.8e-21   73.2   0.2   1   1   2.1e-24   1.5e-20   72.5   0.1     4    59     7    62     5    63 0.95 Bacterial regulatory helix-turn-helix protein, lysR family
Methyltransf_23      PF13489.1    162 seq802_BIOID50655    -            222   2.1e-07   30.6   0.0   1   1   6.2e-11   2.8e-07   30.2   0.0    16   127    49   170    37   207 0.72 Methyltransferase domain
Methyltransf_11      PF08241.7     95 seq802_BIOID50655    -            222   3.9e-06   27.1   0.0   1   1   1.3e-09   6.1e-06   26.5   0.0     1    94    58   156    58   157 0.92 Methyltransferase domain
MTS                  PF05175.9    170 seq802_BIOID50655    -            222   1.2e-05   24.7   0.0   1   1   1.3e-08   5.8e-05   22.4   0.0    22   137    44   156    40   169 0.85 Methyltransferase small domain
FimH_man-bind        PF09160.5    147 seq804_BIOID50655    -            304   5.8e-61  204.5   0.8   1   1   1.3e-64   8.7e-61  203.9   0.1     1   147    27   171    27   171 0.99 FimH, mannose binding
Fimbrial             PF00419.15   145 seq804_BIOID50655    -            304     9e-08   32.3   4.5   1   1   1.3e-11     9e-08   32.3   3.1     5   145   176   304   172   304 0.83 Fimbrial protein
Sua5_yciO_yrdC       PF01300.13   179 seq805_BIOID50655    -            205   3.4e-42  143.6   0.0   1   1   2.8e-46   3.8e-42  143.4   0.0     2   178    31   204    30   205 0.92 Telomere recombination
SLT_2                PF13406.1    262 seq807_BIOID50655    -            396   3.8e-86  288.1   0.1   1   1   3.3e-90   4.5e-86  287.8   0.0     3   261    92   387    90   388 0.90 Transglycosylase SLT domain
LysM                 PF01476.15    44 seq811_BIOID50655    -            149   5.1e-13   48.5   0.0   1   1   1.4e-16   9.9e-13   47.6   0.0     1    44    99   147    99   147 0.98 LysM domain
BON                  PF04972.12    64 seq811_BIOID50655    -            149   6.2e-10   38.5   3.1   1   1   1.4e-13   9.3e-10   38.0   2.1     2    62    29    89    28    91 0.92 BON domain
DUF977               PF06163.6    127 seq812_BIOID50655    -            146   1.4e-63  212.2   0.4   1   1   1.2e-67   1.6e-63  212.0   0.3     1   126     6   140     6   141 0.99 Bacterial protein of unknown function (DUF977)
SPOUT_MTase          PF02590.12   155 seq813_BIOID50655    -            155   4.9e-52  175.6   0.0   1   1     4e-56   5.5e-52  175.4   0.0     1   155     1   153     1   153 0.99 Predicted SPOUT methyltransferase
Transketolase_N      PF00456.16   333 seq816_BIOID50655    -            887   1.4e-22   79.8   0.1   1   2   3.1e-18   4.2e-14   51.9   0.0     7   217    84   297    78   306 0.76 Transketolase, thiamine diphosphate binding domain
Transketolase_N      PF00456.16   333 seq816_BIOID50655    -            887   1.4e-22   79.8   0.1   2   2   3.4e-10   4.6e-06   25.5   0.1   213   281   361   431   351   475 0.79 Transketolase, thiamine diphosphate binding domain
Cys_Met_Meta_PP      PF01053.15   386 seq820_BIOID50655    -            440  4.6e-122  406.9   0.0   1   1  3.9e-126  5.3e-122  406.7   0.0     1   385    52   436    52   437 0.97 Cys/Met metabolism PLP-dependent enzyme
DNA_pol_A            PF00476.15   383 seq821_BIOID50655    -            928  2.7e-160  533.0   0.0   1   1  1.1e-163  3.7e-160  532.6   0.0     2   383   548   927   547   927 0.99 DNA polymerase family A
5_3_exonuc_N         PF02739.11   169 seq821_BIOID50655    -            928   1.7e-59  199.8   0.0   1   1   1.1e-62   3.9e-59  198.7   0.0     2   169     8   169     7   169 0.99 5'-3' exonuclease, N-terminal resolvase-like domain
DNA_pol_A_exo1       PF01612.15   174 seq821_BIOID50655    -            928   6.4e-45  152.5   0.1   1   1   3.6e-48   1.2e-44  151.6   0.1     1   174   330   517   330   517 0.97 3'-5' exonuclease
5_3_exonuc           PF01367.15   101 seq821_BIOID50655    -            928     3e-31  107.5   0.0   1   1   2.2e-34   7.5e-31  106.2   0.0     1    99   171   275   171   277 0.97 5'-3' exonuclease, C-terminal SAM fold
Molybdopterin        PF00384.17   432 seq822_BIOID50655    -            804   6.4e-22   77.7   0.0   1   1   1.4e-24   9.4e-21   73.9   0.0   103   380     2   378     1   380 0.82 Molybdopterin oxidoreductase
Molydop_binding      PF01568.16   109 seq822_BIOID50655    -            804   2.1e-16   59.5   0.0   1   1   9.2e-20   6.3e-16   58.0   0.0     4   108   682   797   679   798 0.95 Molydopterin dinucleotide binding domain
Molybdopterin        PF00384.17   432 seq823_BIOID50655    -            814  9.8e-114  380.3   0.0   1   1  2.6e-117  1.2e-113  380.0   0.0     1   432   119   576   119   576 0.96 Molybdopterin oxidoreductase
Molydop_binding      PF01568.16   109 seq823_BIOID50655    -            814   4.6e-29  100.2   0.0   1   1   2.4e-32   1.1e-28   99.0   0.0     1   107   695   806   695   808 0.97 Molydopterin dinucleotide binding domain
Molybdop_Fe4S4       PF04879.11    55 seq823_BIOID50655    -            814   8.6e-18   63.7   0.9   1   1   3.4e-21   1.5e-17   62.9   0.6     1    55    56   116    56   116 0.98 Molybdopterin oxidoreductase Fe4S4 domain
Fer2                 PF00111.22    78 seq826_BIOID50655    -            322   1.3e-14   53.5   2.5   1   1   5.9e-18   2.7e-14   52.5   1.7     8    77   248   315   242   316 0.87 2Fe-2S iron-sulfur cluster binding domain
FAD_binding_6        PF00970.19    99 seq826_BIOID50655    -            322   2.6e-11   43.3   0.0   1   1     1e-14   4.6e-11   42.5   0.0     2    98    12   105    11   106 0.88 Oxidoreductase FAD-binding domain
NAD_binding_1        PF00175.16   109 seq826_BIOID50655    -            322     2e-08   34.6   0.0   1   1   8.5e-12   3.9e-08   33.7   0.0     1   107   116   210   116   212 0.82 Oxidoreductase NAD-binding domain
Phage_integrase      PF00589.17   173 seq827_BIOID50655    -            347     1e-26   93.5   0.0   1   1   1.2e-30   1.7e-26   92.8   0.0    13   171   141   311   129   313 0.87 Phage integrase family
Peptidase_M3         PF01432.15   458 seq830_BIOID50655    -            680  3.2e-177  590.0   0.0   1   1  2.9e-181    4e-177  589.7   0.0     1   457   222   677   222   678 0.99 Peptidase family M3
HSP70                PF00012.15   602 seq831_BIOID50655    -            638  4.8e-270  896.5  15.9   1   1  4.1e-274  5.7e-270  896.3  11.0     1   600     4   602     4   604 0.99 Hsp70 protein
Methyltransf_11      PF08241.7     95 seq833_BIOID50655    -            207   7.2e-21   74.3   0.0   1   1   6.8e-24   1.2e-20   73.7   0.0     4    95     3    96     2    96 0.94 Methyltransferase domain
Ubie_methyltran      PF01209.13   233 seq833_BIOID50655    -            207   2.4e-14   52.8   0.0   1   1     2e-17   3.4e-14   52.4   0.0    70   158    15   103     9   114 0.92 ubiE/COQ5 methyltransferase family
Methyltransf_31      PF13847.1    152 seq833_BIOID50655    -            207   2.2e-13   49.9   0.0   1   1   1.6e-16   2.7e-13   49.6   0.0    16   113     8   109     6   187 0.82 Methyltransferase domain
Methyltransf_23      PF13489.1    162 seq833_BIOID50655    -            207   4.6e-12   45.8   0.0   1   1   3.6e-15   6.1e-12   45.4   0.0    43   159    16   142     9   145 0.78 Methyltransferase domain
Methyltransf_18      PF12847.2    112 seq833_BIOID50655    -            207   6.9e-10   39.3   0.0   1   1   9.4e-13   1.6e-09   38.2   0.0    13   109     7    96     3    99 0.86 Methyltransferase domain
Methyltransf_12      PF08242.7     99 seq833_BIOID50655    -            207     3e-09   37.1   0.0   1   1   2.9e-12   4.9e-09   36.4   0.0    20    99    17    94     6    94 0.87 Methyltransferase domain
Methyltransf_25      PF13649.1    101 seq833_BIOID50655    -            207   4.8e-09   36.3   0.0   1   1   4.8e-12   8.3e-09   35.6   0.0    18   101    16    92     5    92 0.88 Methyltransferase domain
Methyltransf_8       PF05148.10   219 seq833_BIOID50655    -            207   6.8e-05   22.4   0.0   1   1   5.2e-08   8.9e-05   22.0   0.0   115   164    54   104    14   134 0.85 Hypothetical methyltransferase
DUF445               PF04286.7    367 seq834_BIOID50655    -            426  6.6e-104  348.2   2.4   1   1  5.5e-108  7.5e-104  348.0   1.6     1   366    44   417    44   418 0.99 Protein of unknown function (DUF445)
Glycos_trans_3N      PF02885.12    66 seq835_BIOID50655    -            320   2.8e-15   55.5   0.0   1   1   3.6e-19     5e-15   54.7   0.0     2    65     3    70     2    71 0.97 Glycosyl transferase family, helical bundle domain
KduI                 PF04962.7    262 seq836_BIOID50655    -            278   3.2e-42  144.2   0.2   1   1   2.8e-46   3.9e-42  144.0   0.1     8   261    31   273    24   274 0.89 KduI/IolB family
ACT_6                PF13740.1     76 seq837_BIOID50655    -            212   6.5e-30  102.5   0.5   1   1   1.4e-31   6.5e-28   96.1   0.0     1    76    29   104    29   104 0.98 ACT domain
ACT                  PF01842.20    66 seq837_BIOID50655    -            212   1.3e-12   46.8   0.2   1   1   1.3e-09   5.8e-06   25.5   0.0     2    65   119   188   118   189 0.97 ACT domain
PadR                 PF03551.9     75 seq839_BIOID50655    -            101   7.7e-21   73.5   0.5   1   1   1.6e-24   1.1e-20   73.0   0.4     1    74    15    84    15    85 0.97 Transcriptional regulator PadR-like family
HTH_34               PF13601.1     80 seq839_BIOID50655    -            101   9.5e-08   31.8   0.1   1   1     2e-11   1.4e-07   31.3   0.0    25    79    39    93    30    94 0.92 Winged helix DNA-binding domain
DUF1877              PF08974.5    167 seq840_BIOID50655    -            167   2.6e-45  153.9   0.0   1   1   2.1e-49   2.9e-45  153.8   0.0     1   167     1   165     1   165 0.99 Domain of unknown function (DUF1877)
Dus                  PF01207.12   310 seq843_BIOID50655    -            321  9.6e-116  385.8   0.0   1   1  1.6e-119  1.1e-115  385.6   0.0     2   307    14   318    12   321 0.98 Dihydrouridine synthase (Dus)
Epimerase_2          PF02350.14   346 seq844_BIOID50655    -            391   1.9e-80  270.1   0.5   1   1   1.6e-84   2.2e-80  269.9   0.4     3   346    24   367    22   367 0.95 UDP-N-acetylglucosamine 2-epimerase
HOK_GEF              PF01848.11    43 seq845_BIOID50655    -             83   8.4e-18   63.3   1.1   1   1   9.2e-22   1.3e-17   62.7   0.8     1    43    37    79    37    79 0.99 Hok/gef family
AAA_26               PF13500.1    199 seq847_BIOID50655    -            225   3.7e-42  144.0   0.0   1   1   9.5e-46   4.3e-42  143.8   0.0     1   193     3   208     3   213 0.95 AAA domain
CbiA                 PF01656.18   195 seq847_BIOID50655    -            225   1.9e-20   72.9   0.0   1   1     5e-24   2.3e-20   72.7   0.0     2   180     6   199     5   217 0.76 CobQ/CobB/MinD/ParA nucleotide binding domain
Hydrolase_3          PF08282.7    254 seq849_BIOID50655    -            322   7.5e-15   55.0   0.1   1   1   1.3e-16   4.5e-13   49.2   0.0   187   251   249   312   234   315 0.91 haloacid dehalogenase-like hydrolase
HAD                  PF12710.2    191 seq849_BIOID50655    -            322   5.7e-13   49.3   0.0   1   1   2.1e-16   7.1e-13   49.0   0.0    46   191   146   281    49   281 0.78 haloacid dehalogenase-like hydrolase
Hydrolase            PF00702.21   204 seq849_BIOID50655    -            322   9.1e-11   42.5   1.0   1   1   3.4e-14   1.2e-10   42.1   0.4    65   204   124   284    53   284 0.77 haloacid dehalogenase-like hydrolase
FCD                  PF07729.7    125 seq851_BIOID50655    -            263   3.3e-23   82.2   2.7   1   1   4.8e-27   3.3e-23   82.2   1.9     1   124   105   228   105   229 0.90 FCD domain
GntR                 PF00392.16    64 seq851_BIOID50655    -            263   2.2e-22   78.1   0.4   1   1   6.3e-26   4.3e-22   77.1   0.3     1    64    13    76    13    76 0.98 Bacterial regulatory proteins, gntR family
tRNA_U5-meth_tr      PF05958.6    352 seq852_BIOID50655    -            433   8.2e-30  103.5   0.0   1   1   9.5e-32   1.2e-28   99.7   0.0    25   351   117   431    95   432 0.74 tRNA (Uracil-5-)-methyltransferase
Methyltransf_31      PF13847.1    152 seq852_BIOID50655    -            433   5.4e-14   51.9   0.0   1   1   6.8e-17   8.5e-14   51.2   0.0     4   111   287   391   284   424 0.79 Methyltransferase domain
TRAM                 PF01938.15    61 seq852_BIOID50655    -            433   3.6e-13   48.9   0.1   1   1   4.8e-16     6e-13   48.2   0.1     2    61    11    67    10    67 0.96 TRAM domain
Methyltransf_26      PF13659.1    117 seq852_BIOID50655    -            433   2.9e-10   40.1   0.1   1   1   4.3e-12   5.3e-09   36.0   0.0     2    81   288   367   287   423 0.87 Methyltransferase domain
Methyltransf_18      PF12847.2    112 seq852_BIOID50655    -            433   2.5e-08   34.3   0.0   1   1   4.7e-11   5.8e-08   33.1   0.0     1    78   286   364   286   406 0.84 Methyltransferase domain
PCMT                 PF01135.14   210 seq852_BIOID50655    -            433   6.9e-08   32.1   0.0   1   1   1.1e-10   1.4e-07   31.1   0.0    59   130   272   340   258   351 0.89 Protein-L-isoaspartate(D-aspartate) O-methyltransferase (PCMT)
RrnaAD               PF00398.15   262 seq852_BIOID50655    -            433   1.6e-06   27.2   0.0   1   1   2.2e-09   2.7e-06   26.4   0.0    14    84   270   342   259   350 0.91 Ribosomal RNA adenine dimethylase
Met_10               PF02475.11   200 seq852_BIOID50655    -            433   2.5e-06   27.0   0.0   1   1   3.2e-09     4e-06   26.4   0.0    99   173   284   360   269   385 0.79 Met-10+ like-protein
MTS                  PF05175.9    170 seq852_BIOID50655    -            433   1.4e-05   24.4   0.0   1   1   2.6e-08   3.2e-05   23.2   0.0    24    97   279   350   275   378 0.87 Methyltransferase small domain
Cons_hypoth95        PF03602.10   183 seq852_BIOID50655    -            433   2.3e-05   23.7   0.0   1   1   3.6e-08   4.5e-05   22.8   0.0    42   122   286   364   274   384 0.89 Conserved hypothetical protein 95
Autotransporter      PF03797.14   265 seq853_BIOID50655    -           1250   3.6e-40  137.8  17.3   1   1   7.9e-44   3.6e-40  137.8  12.0     6   258   986  1229   982  1239 0.95 Autotransporter beta-domain
Autotrns_rpt         PF12951.2     32 seq853_BIOID50655    -           1250   1.4e-08   34.1  18.4   1   3   1.4e-09   6.3e-06   25.6   0.1     2    32   328   359   328   359 0.89 Autotransporter-associated beta strand repeat
Autotrns_rpt         PF12951.2     32 seq853_BIOID50655    -           1250   1.4e-08   34.1  18.4   2   3   2.6e-07    0.0012   18.4   0.8     8    31   559   582   556   583 0.90 Autotransporter-associated beta strand repeat
Autotrns_rpt         PF12951.2     32 seq853_BIOID50655    -           1250   1.4e-08   34.1  18.4   3   3   6.3e-07    0.0029   17.1   3.4     1    30   662   691   662   693 0.96 Autotransporter-associated beta strand repeat
Chlam_PMP            PF02415.12    28 seq853_BIOID50655    -           1250   2.9e-07   30.2  65.9   1   3   8.4e-07    0.0038   17.2   1.6     1    27   127   144   127   145 0.93 Chlamydia polymorphic membrane protein (Chlamydia_PMP) repeat
Chlam_PMP            PF02415.12    28 seq853_BIOID50655    -           1250   2.9e-07   30.2  65.9   2   3   1.3e-06     0.006   16.6   0.2     1    25   186   208   186   211 0.93 Chlamydia polymorphic membrane protein (Chlamydia_PMP) repeat
Chlam_PMP            PF02415.12    28 seq853_BIOID50655    -           1250   2.9e-07   30.2  65.9   3   3   1.1e-05      0.05   13.7   3.3     3    27   230   245   222   246 0.75 Chlamydia polymorphic membrane protein (Chlamydia_PMP) repeat
HlyD                 PF00529.15   306 seq854_BIOID50655    -            310   2.3e-46  158.4  12.9   1   2   1.1e-18   3.8e-15   55.8   1.6     2    68    47   113    46   115 0.93 HlyD family secretion protein
HlyD                 PF00529.15   306 seq854_BIOID50655    -            310   2.3e-46  158.4  12.9   2   2   1.2e-34   3.9e-31  108.3   4.8   103   306   101   285   100   285 0.97 HlyD family secretion protein
Biotin_lipoyl_2      PF13533.1     50 seq854_BIOID50655    -            310   5.8e-19   67.3   7.3   1   1   6.8e-22   2.3e-18   65.4   1.3     2    50    47    95    46    95 0.97 Biotin-lipoyl like
HlyD_2               PF12700.2    328 seq854_BIOID50655    -            310   1.9e-17   63.3   0.5   1   1   7.3e-21   2.5e-17   62.9   0.3    22   272    48   272    43   275 0.84 HlyD family secretion protein
HlyD_3               PF13437.1    105 seq854_BIOID50655    -            310   1.4e-15   57.3   1.0   1   1   1.4e-14   4.7e-11   42.8   0.0     1    94   156   249   156   278 0.83 HlyD family secretion protein
Caps_synth_GfcC      PF06251.6    229 seq855_BIOID50655    -            245   1.6e-91  305.4   0.0   1   1   1.3e-95   1.8e-91  305.2   0.0     2   229    20   245    19   245 0.99 Capsule biosynthesis GfcC
Glycos_transf_2      PF00535.21   169 seq856_BIOID50655    -            269   6.3e-38  129.9   0.2   1   1   2.6e-41   1.2e-37  129.0   0.1     1   163     7   166     7   171 0.85 Glycosyl transferase family 2
Glyco_tranf_2_2      PF10111.4    281 seq856_BIOID50655    -            269   5.2e-17   61.7   3.7   1   1   1.5e-20   6.7e-17   61.3   2.5     1   182     7   170     7   183 0.86 Glycosyltransferase like family 2
Glyco_tranf_2_3      PF13641.1    230 seq856_BIOID50655    -            269   7.5e-13   48.7   0.0   1   1   3.2e-16   1.5e-12   47.7   0.0     2   132     5   131     4   185 0.85 Glycosyltransferase like family 2
NAD_binding_1        PF00175.16   109 seq857_BIOID50655    -            233   9.6e-21   74.2   0.0   1   1   2.3e-24   1.6e-20   73.6   0.0     1   108   108   211   108   212 0.97 Oxidoreductase NAD-binding domain
FAD_binding_6        PF00970.19    99 seq857_BIOID50655    -            233   7.9e-09   35.4   0.0   1   1   1.8e-12   1.2e-08   34.8   0.0     1    76     5    74     5    97 0.77 Oxidoreductase FAD-binding domain
Ribosomal_S5         PF00333.15    67 seq858_BIOID50655    -            167   6.6e-32  108.9   1.8   1   1   1.8e-35   1.3e-31  108.0   1.3     1    66    10    75    10    76 0.98 Ribosomal protein S5, N-terminal domain
Ribosomal_S5_C       PF03719.10    74 seq858_BIOID50655    -            167     5e-32  108.8   1.4   1   1   1.3e-35   8.7e-32  108.1   0.9     1    74    85   158    85   158 0.98 Ribosomal protein S5, C-terminal domain
YjcZ                 PF13990.1    270 seq859_BIOID50655    -            292  1.5e-117  391.4   5.5   1   1  1.2e-121  1.7e-117  391.2   3.8     1   270    21   287    21   287 0.99 YjcZ-like protein
AA_permease          PF00324.16   479 seq860_BIOID50655    -            454     2e-38  131.8  38.0   1   1   3.6e-42   2.4e-38  131.5  26.4     2   427    25   418    24   440 0.83 Amino acid permease
AA_permease_2        PF13520.1    426 seq860_BIOID50655    -            454   1.9e-35  122.1  36.0   1   1   5.5e-39   3.8e-35  121.1  25.0    34   399    55   413    25   440 0.81 Amino acid permease
DUF3458              PF11940.3    367 seq861_BIOID50655    -            870  1.8e-140  467.8   5.1   1   1  6.5e-144    3e-140  467.1   3.5     2   367   458   827   457   827 0.99 Domain of unknown function (DUF3458)
Peptidase_M1         PF01433.15   390 seq861_BIOID50655    -            870   2.9e-66  224.0   0.0   1   1   1.5e-69   6.9e-66  222.8   0.0   122   390   112   384    19   384 0.88 Peptidase family M1
Peptidase_MA_2       PF13485.1    128 seq861_BIOID50655    -            870   4.7e-18   65.3   0.1   1   1   3.2e-21   1.5e-17   63.7   0.0    16   128   282   407   262   407 0.80 Peptidase MA superfamily
GTP_EFTU             PF00009.22   188 seq862_BIOID50655    -            704   2.8e-64  215.9   0.1   1   1   1.4e-67   4.7e-64  215.1   0.1     2   188     9   288     8   288 0.94 Elongation factor Tu GTP binding domain
EFG_IV               PF03764.13   120 seq862_BIOID50655    -            704   5.2e-44  148.5   0.0   1   1   3.1e-47   1.1e-43  147.5   0.0     1   120   486   609   486   609 0.99 Elongation factor G, domain IV
EFG_C                PF00679.19    89 seq862_BIOID50655    -            704   4.7e-29   99.9   0.1   1   1   3.8e-32   1.3e-28   98.5   0.0     1    87   611   696   611   698 0.97 Elongation factor G C-terminus
GTP_EFTU_D2          PF03144.20    74 seq862_BIOID50655    -            704   2.5e-15   56.2   0.2   1   1   2.1e-18   7.1e-15   54.7   0.1     1    74   331   398   331   398 0.94 Elongation factor Tu domain 2
DUF2684              PF10885.3     89 seq864_BIOID50655    -             83   6.2e-48  160.4   0.3   1   1   4.9e-52   6.7e-48  160.3   0.2     1    79     1    79     1    83 0.97 Protein of unknown function (DUF2684)
DnaJ_C               PF01556.13    81 seq865_BIOID50655    -            306   8.6e-28   95.9   0.6   1   1     4e-22   2.7e-18   65.5   0.0     1    75   210   280   210   286 0.89 DnaJ C terminal domain
DnaJ                 PF00226.26    64 seq865_BIOID50655    -            306   8.8e-25   86.1   0.7   1   1   2.7e-28   1.9e-24   85.0   0.5     1    64     5    66     5    66 0.99 DnaJ domain
MFS_1                PF07690.11   354 seq866_BIOID50655    -            396   1.2e-45  155.7  55.2   1   1   2.6e-49   1.2e-45  155.7  38.2     2   353    16   358    15   359 0.86 Major Facilitator Superfamily
Sugar_tr             PF00083.19   451 seq866_BIOID50655    -            396   9.5e-12   44.1  15.3   1   1   2.1e-15   9.5e-12   44.1  10.6    48   191    47   184    35   189 0.94 Sugar (and other) transporter
TRI12                PF06609.8    599 seq866_BIOID50655    -            396   1.5e-06   26.5   6.8   1   1   3.3e-10   1.5e-06   26.5   4.7    64   215    30   183     2   202 0.71 Fungal trichothecene efflux pump (TRI12)
HTH_18               PF12833.2     81 seq868_BIOID50655    -            262   4.6e-26   90.6   2.2   1   1   1.8e-29     6e-26   90.2   0.8     1    80   177   255   177   256 0.97 Helix-turn-helix domain
AraC_binding         PF02311.14   136 seq868_BIOID50655    -            262   2.2e-23   82.3   2.5   1   1   6.4e-27   2.2e-23   82.3   1.7     7   136     3   138     1   138 0.96 AraC-like ligand binding domain
HTH_AraC             PF00165.18    42 seq868_BIOID50655    -            262   7.2e-21   73.2   0.1   1   2   1.7e-11     6e-08   32.1   0.0     1    42   164   205   164   205 0.97 Bacterial regulatory helix-turn-helix proteins, AraC family
HTH_AraC             PF00165.18    42 seq868_BIOID50655    -            262   7.2e-21   73.2   0.1   2   2   1.2e-13   4.1e-10   39.0   0.0     1    42   216   255   216   255 0.93 Bacterial regulatory helix-turn-helix proteins, AraC family
T2SE                 PF00437.15   272 seq869_BIOID50655    -            502   3.8e-36  124.2   0.0   1   1   8.4e-40   5.8e-36  123.6   0.0    66   269   161   378   143   381 0.87 Type II/IV secretion system protein
AAA_30               PF13604.1    196 seq869_BIOID50655    -            502   8.8e-07   28.5   0.0   1   1   2.4e-10   1.7e-06   27.6   0.0     2    45   213   256   212   263 0.92 AAA domain
FeS                  PF04060.8     35 seq870_BIOID50655    -            192     1e-14   53.6   5.2   1   1   1.9e-17   2.8e-14   52.2   3.6     1    35    43    77    43    77 0.97 Putative Fe-S cluster
Fer4                 PF00037.22    24 seq870_BIOID50655    -            192   8.5e-13   47.2  25.0   1   2     1e-10   1.5e-07   30.5   4.8     2    23   111   132   110   133 0.95 4Fe-4S binding domain
Fer4                 PF00037.22    24 seq870_BIOID50655    -            192   8.5e-13   47.2  25.0   2   2   2.5e-09   3.8e-06   26.1   2.4     2    24   141   163   140   163 0.91 4Fe-4S binding domain
Fer4_9               PF13187.1     55 seq870_BIOID50655    -            192   2.3e-10   40.4  32.0   1   1     1e-10   1.6e-07   31.3  10.2     1    55   116   162   116   162 0.95 4Fe-4S dicluster domain
Fer4_6               PF12837.2     24 seq870_BIOID50655    -            192   2.9e-08   33.0  28.2   1   1   4.9e-10   7.5e-07   28.6   4.5     1    24   109   132   109   132 0.96 4Fe-4S binding domain
Fer4_10              PF13237.1     52 seq870_BIOID50655    -            192   3.3e-08   33.0  25.8   1   1   1.2e-10   1.8e-07   30.7   9.6     3    52   111   158   109   158 0.86 4Fe-4S dicluster domain
Fer4_2               PF12797.2     22 seq870_BIOID50655    -            192   1.6e-07   30.6  20.1   1   1   8.7e-09   1.3e-05   24.6   2.9     3    22   110   129   108   129 0.93 4Fe-4S binding domain
Fer4_5               PF12801.2     48 seq872_BIOID50655    -            287   8.9e-16   57.3   8.8   1   2   1.1e-15   3.1e-12   45.9   0.2     1    47    81   127    81   128 0.89 4Fe-4S binding domain
Fer4_5               PF12801.2     48 seq872_BIOID50655    -            287   8.9e-16   57.3   8.8   2   2   3.2e-08   8.7e-05   22.1   2.1     6    38   178   211   172   218 0.80 4Fe-4S binding domain
Fer4_6               PF12837.2     24 seq872_BIOID50655    -            287   3.8e-09   35.8  23.3   1   1   4.5e-11   1.2e-07   31.1   2.1     1    21   218   238   218   243 0.92 4Fe-4S binding domain
Fer4_10              PF13237.1     52 seq872_BIOID50655    -            287     2e-07   30.5  10.5   1   1   7.3e-11     2e-07   30.5   7.3     5    51   222   270   218   271 0.95 4Fe-4S dicluster domain
Wzz                  PF02706.10   152 seq873_BIOID50655    -            326   7.1e-19   68.0   5.0   1   1   5.2e-23   7.1e-19   68.0   3.5     1   151    17   155    17   204 0.82 Chain length determinant protein
Sod_Cu               PF00080.15   142 seq875_BIOID50655    -            173   8.1e-32  110.2   1.4   1   1   6.9e-36   9.5e-32  109.9   1.0    10   142    35   172    17   172 0.88 Copper/zinc superoxide dismutase (SODC)
tRNA-synt_1b         PF00579.20   292 seq877_BIOID50655    -            428     1e-94  316.7   0.0   1   1   1.9e-98   1.3e-94  316.4   0.0     3   292    35   333    33   333 0.98 tRNA synthetases class I (W and Y)
S4                   PF01479.20    48 seq877_BIOID50655    -            428   4.6e-06   25.8   0.0   1   1   1.5e-09     1e-05   24.7   0.0     3    47   363   407   363   408 0.93 S4 domain
Aldo_ket_red         PF00248.16   283 seq879_BIOID50655    -            275   1.5e-56  191.1   0.0   1   1   1.3e-60   1.8e-56  190.8   0.0     2   282    18   261    17   262 0.96 Aldo/keto reductase family
DUF3561              PF12084.3    107 seq881_BIOID50655    -            107   1.1e-51  173.0   8.8   1   1   8.8e-56   1.2e-51  172.8   6.1     1   107     1   107     1   107 0.99 Protein of unknown function (DUF3561)
DUF945               PF06097.6    459 seq882_BIOID50655    -            502  1.6e-149  498.4  18.7   1   1  1.3e-153  1.8e-149  498.3  13.0     1   459     1   482     1   482 0.99 Bacterial protein of unknown function (DUF945)
Aldolase_II          PF00596.16   183 seq883_BIOID50655    -            213   1.8e-47  161.2   0.2   1   1   1.6e-51   2.2e-47  161.0   0.1     2   182     9   181     8   182 0.94 Class II Aldolase and Adducin N-terminal domain
DUF2138              PF09909.4    555 seq885_BIOID50655    -            564  6.1e-266  882.7   0.8   1   1  5.1e-270    7e-266  882.6   0.6     1   555    10   561    10   561 0.99 Uncharacterized protein conserved in bacteria (DUF2138)
Prenyltransf         PF01255.14   223 seq886_BIOID50655    -            252   6.7e-82  273.8   0.0   1   1   5.6e-86   7.7e-82  273.6   0.0     1   222    23   243    23   244 0.99 Putative undecaprenyl diphosphate synthase
GerE                 PF00196.14    58 seq887_BIOID50655    -            901   2.3e-20   71.5   0.0   1   1   6.8e-24   9.3e-20   69.5   0.0     2    58   834   890   833   890 0.97 Bacterial regulatory proteins, luxR family
ADH_zinc_N           PF00107.21   130 seq888_BIOID50655    -            425   6.7e-19   67.6   0.2   1   1   2.3e-22   1.6e-18   66.4   0.1     1   128   186   329   186   331 0.95 Zinc-binding dehydrogenase
ADH_N                PF08240.7    109 seq888_BIOID50655    -            425   5.9e-08   32.3   0.0   1   1   2.1e-11   1.5e-07   31.0   0.0     2    66    27    98    26   127 0.80 Alcohol dehydrogenase GroES-like domain
Usp                  PF00582.21   140 seq891_BIOID50655    -            142   4.9e-26   91.4   0.4   1   1   4.1e-30   5.6e-26   91.2   0.3     1   140     1   142     1   142 0.97 Universal stress protein family
PLDc_2               PF13091.1    126 seq892_BIOID50655    -            486   1.1e-32  112.3   0.0   1   2   5.6e-15   2.5e-11   43.2   0.0     1    94   134   242   134   255 0.90 PLD-like domain
PLDc_2               PF13091.1    126 seq892_BIOID50655    -            486   1.1e-32  112.3   0.0   2   2   3.1e-22   1.4e-18   66.7   0.0     7   113   332   445   326   456 0.88 PLD-like domain
PLDc                 PF00614.17    28 seq892_BIOID50655    -            486   2.2e-15   55.7   0.0   1   2   2.5e-10   1.1e-06   28.0   0.0     2    28   220   246   219   246 0.93 Phospholipase D Active site motif
PLDc                 PF00614.17    28 seq892_BIOID50655    -            486   2.2e-15   55.7   0.0   2   2   1.5e-09   6.9e-06   25.5   0.0     2    28   400   426   399   426 0.95 Phospholipase D Active site motif
PLDc_N               PF13396.1     46 seq892_BIOID50655    -            486   8.2e-06   25.2   6.4   1   1   4.3e-09   1.9e-05   24.0   4.4     2    44    17    59    16    60 0.89 Phospholipase_D-nuclease N-terminal
TolA                 PF06519.6     96 seq893_BIOID50655    -            143   3.8e-14   52.3   0.0   1   1   3.5e-18   4.8e-14   51.9   0.0    10    92    56   137    49   141 0.92 TolA C-terminal
HD_3                 PF13023.1    165 seq894_BIOID50655    -            199   5.7e-18   65.0   0.6   1   1   1.5e-21     7e-18   64.8   0.4     2   145    11   160    10   181 0.83 HD domain
HD_2                 PF12917.2    214 seq894_BIOID50655    -            199   1.1e-15   57.9   0.1   1   1   2.7e-19   1.2e-15   57.7   0.1     5   188     5   185     1   197 0.89 HD containing hydrolase-like enzyme
HD                   PF01966.17   122 seq894_BIOID50655    -            199   8.9e-08   32.0   0.2   1   1   2.5e-11   1.1e-07   31.7   0.2     2   119    31   139    30   178 0.83 HD domain
OMP_b-brl            PF13505.1    176 seq898_BIOID50655    -            173     4e-27   95.1  13.5   1   1   7.2e-31   4.9e-27   94.8   9.3     2   176    11   173     8   173 0.87 Outer membrane protein beta-barrel domain
Ail_Lom              PF06316.6    199 seq898_BIOID50655    -            173   1.6e-23   83.1   4.8   1   2   2.3e-18   1.6e-14   53.7   1.0     1   126     3   117     3   129 0.77 Enterobacterial Ail/Lom protein
Ail_Lom              PF06316.6    199 seq898_BIOID50655    -            173   1.6e-23   83.1   4.8   2   2   2.1e-11   1.5e-07   31.0   0.1   154   199   128   173   121   173 0.93 Enterobacterial Ail/Lom protein
HATPase_c            PF02518.21   111 seq899_BIOID50655    -            433   1.9e-22   78.9   0.0   1   1   8.1e-26   3.7e-22   78.0   0.0     6   110   320   423   316   424 0.96 Histidine kinase-, DNA gyrase B-, and HSP90-like ATPase
HisKA                PF00512.20    68 seq899_BIOID50655    -            433   6.2e-08   32.3   1.3   1   1   3.7e-11   1.7e-07   30.9   0.9     1    67   211   270   211   271 0.90 His Kinase A (phospho-acceptor) domain
HAMP                 PF00672.20    70 seq899_BIOID50655    -            433     3e-07   30.4   0.0   1   1   6.6e-11     3e-07   30.4   0.0     3    69   140   206   139   207 0.90 HAMP domain
DcuC                 PF03606.10   463 seq900_BIOID50655    -            461  1.3e-137  458.8  49.1   1   1  2.1e-141  1.4e-137  458.6  34.0     2   462     6   451     5   452 0.99 C4-dicarboxylate anaerobic carrier
DctM                 PF06808.7    416 seq900_BIOID50655    -            461   1.3e-08   33.7  42.1   1   1   1.9e-12   1.3e-08   33.7  29.2    97   412   124   449   117   453 0.79 DctM-like transporters
Tn7_Tnp_TnsA_N       PF08722.6     88 seq901_BIOID50655    -            280     2e-21   75.6   0.0   1   1   4.2e-25   2.8e-21   75.1   0.0     1    86    74   172    74   174 0.97 TnsA endonuclease N terminal
Tn7_Tnp_TnsA_C       PF08721.6     79 seq901_BIOID50655    -            280   2.2e-10   40.2   0.0   1   1   6.7e-14   4.6e-10   39.2   0.0     1    79   176   253   176   253 0.98 TnsA endonuclease C terminal
MASE1                PF05231.9    299 seq903_BIOID50655    -            768   1.8e-55  187.9  38.7   1   1   5.8e-59   2.6e-55  187.4  26.8     2   297    55   353    54   355 0.98 MASE1
EAL                  PF00563.15   236 seq903_BIOID50655    -            768     3e-55  187.1   0.3   1   1   1.1e-58   5.2e-55  186.3   0.2     3   236   533   763   531   763 0.91 EAL domain
Fer4_11              PF13247.1     99 seq904_BIOID50655    -            208   6.3e-19   67.5  25.1   1   1   1.2e-21   1.5e-18   66.3  13.6     3    97   116   201   114   203 0.95 4Fe-4S dicluster domain
Fer4                 PF00037.22    24 seq904_BIOID50655    -            208   1.5e-16   59.0  32.3   1   2   1.6e-08     2e-05   23.8   1.2     1    20   149   168   149   170 0.92 4Fe-4S binding domain
Fer4                 PF00037.22    24 seq904_BIOID50655    -            208   1.5e-16   59.0  32.3   2   2   1.1e-10   1.4e-07   30.7   1.6     6    24   181   199   178   199 0.93 4Fe-4S binding domain
Fer4_10              PF13237.1     52 seq904_BIOID50655    -            208     5e-15   54.9  58.7   1   2   1.2e-09   1.5e-06   27.7  12.3     3    52   117   167   115   167 0.93 4Fe-4S dicluster domain
Fer4_10              PF13237.1     52 seq904_BIOID50655    -            208     5e-15   54.9  58.7   2   2     2e-10   2.4e-07   30.3  11.8     2    52   149   194   148   194 0.89 4Fe-4S dicluster domain
Fer4_7               PF12838.2     52 seq904_BIOID50655    -            208   1.2e-14   54.2  59.0   1   2   4.2e-10   5.3e-07   29.8  11.6     2    50   123   168   122   170 0.92 4Fe-4S dicluster domain
Fer4_7               PF12838.2     52 seq904_BIOID50655    -            208   1.2e-14   54.2  59.0   2   2   3.3e-10   4.1e-07   30.1  11.1     1    52   155   197   155   197 0.93 4Fe-4S dicluster domain
Fer4_6               PF12837.2     24 seq904_BIOID50655    -            208   8.7e-15   53.7  35.5   1   1     7e-09   8.8e-06   25.2   1.3     7    24   181   198   178   198 0.93 4Fe-4S binding domain
Fer4_9               PF13187.1     55 seq904_BIOID50655    -            208   5.7e-12   45.6  32.9   1   1   3.2e-11     4e-08   33.2   9.2     1    54   155   197   155   198 0.95 4Fe-4S dicluster domain
Fer4_4               PF12800.2     17 seq904_BIOID50655    -            208   1.3e-09   37.5  36.9   1   4   0.00016       0.2   11.9   2.6     2    14    66    78    65    82 0.92 4Fe-4S binding domain
Fer4_4               PF12800.2     17 seq904_BIOID50655    -            208   1.3e-09   37.5  36.9   2   4    0.0003      0.37   11.1   1.2     2    15   121   136   120   145 0.84 4Fe-4S binding domain
Fer4_4               PF12800.2     17 seq904_BIOID50655    -            208   1.3e-09   37.5  36.9   3   4   1.1e-06    0.0014   18.7   1.2     2    15   154   167   153   175 0.92 4Fe-4S binding domain
Fer4_4               PF12800.2     17 seq904_BIOID50655    -            208   1.3e-09   37.5  36.9   4   4   8.3e-06      0.01   15.9   2.5     1    17   180   196   180   196 0.91 4Fe-4S binding domain
Fer4_3               PF12798.2     15 seq904_BIOID50655    -            208   2.5e-07   30.6  42.6   1   3   0.00015      0.19   12.2   2.7     1    15   123   139   121   139 0.90 4Fe-4S binding domain
Fer4_3               PF12798.2     15 seq904_BIOID50655    -            208   2.5e-07   30.6  42.6   2   3   4.7e-05     0.058   13.8   3.4     1    13   156   168   156   170 0.96 4Fe-4S binding domain
Fer4_3               PF12798.2     15 seq904_BIOID50655    -            208   2.5e-07   30.6  42.6   3   3   3.4e-05     0.042   14.2   5.2     1    15   183   197   183   197 0.98 4Fe-4S binding domain
MFS_1                PF07690.11   354 seq905_BIOID50655    -            395     2e-29  102.3  51.1   1   1   3.1e-33   2.1e-29  102.2  26.2     2   344    13   341    12   343 0.82 Major Facilitator Superfamily
GrpE                 PF01025.14   166 seq907_BIOID50655    -            197   1.4e-47  161.2   3.3   1   1   1.2e-51   1.7e-47  160.9   2.3     5   166    35   194     7   194 0.87 GrpE
Alpha-amylase        PF00128.19   316 seq908_BIOID50655    -            495   5.6e-26   91.5   0.4   1   1   2.1e-29   1.4e-25   90.2   0.3     8   304    26   367    21   376 0.69 Alpha amylase, catalytic domain
Glyco_hydro_70       PF02324.11   809 seq908_BIOID50655    -            495   1.6e-13   49.3   0.2   1   1   2.9e-10     2e-06   25.8   0.0   589   698    24   132    22   143 0.86 Glycosyl hydrolase family 70
FCD                  PF07729.7    125 seq909_BIOID50655    -            263   1.9e-22   79.8   6.7   1   1   2.8e-26   1.9e-22   79.8   4.7     3   124   125   246   123   247 0.94 FCD domain
GntR                 PF00392.16    64 seq909_BIOID50655    -            263   4.7e-21   73.8   0.9   1   1   1.2e-24     8e-21   73.1   0.6     1    64    32    95    32    95 0.97 Bacterial regulatory proteins, gntR family
Asp_Glu_race         PF01177.17   217 seq911_BIOID50655    -            285   6.4e-30  104.5   0.1   1   1   6.1e-34   8.3e-30  104.2   0.1     2   215    25   234    24   236 0.85 Asp/Glu/Hydantoin racemase
CorA                 PF01544.13   292 seq912_BIOID50655    -            316   4.9e-56  189.7   0.4   1   1   4.4e-60     6e-56  189.5   0.2     4   292    26   312    24   312 0.95 CorA-like Mg2+ transporter protein
AFG1_ATPase          PF03969.11   362 seq913_BIOID50655    -            375  2.7e-166  552.7   0.1   1   1  2.2e-170    3e-166  552.5   0.1     2   362     5   371     4   371 0.99 AFG1-like ATPase
IspA                 PF04279.10   176 seq914_BIOID50655    -            179     6e-72  241.1  22.8   1   1   4.9e-76   6.7e-72  241.0  15.8     1   175     1   175     1   176 0.99 Intracellular septation protein A
ACPS                 PF01648.15   113 seq915_BIOID50655    -            126   6.7e-22   77.4   0.1   1   1   5.5e-26   7.5e-22   77.2   0.0     1   113     5   122     5   122 0.96 4'-phosphopantetheinyl transferase superfamily
Lyase_1              PF00206.15   312 seq916_BIOID50655    -            457  1.8e-101  339.3   0.0   1   1  6.9e-105  9.4e-101  336.9   0.0     1   312     6   301     6   301 0.99 Lyase
HSP70                PF00012.15   602 seq917_BIOID50655    -            556  2.4e-115  385.6   0.0   1   2   8.6e-20   5.9e-16   57.3   0.0     1    74     7    81     7    87 0.95 Hsp70 protein
HSP70                PF00012.15   602 seq917_BIOID50655    -            556  2.4e-115  385.6   0.0   2   2  2.4e-101   1.7e-97  326.7   0.0   108   553    87   539    80   551 0.90 Hsp70 protein
FGGY_C               PF02782.11   197 seq917_BIOID50655    -            556   0.00012   21.7   0.0   1   1   2.9e-08    0.0002   20.9   0.0   145   194   293   343   257   346 0.88 FGGY family of carbohydrate kinases, C-terminal domain
SEC-C                PF02810.10    21 seq919_BIOID50655    -            152   1.2e-18   66.0  20.2   1   2   3.8e-11   5.3e-07   28.9   0.5     1    20     1    20     1    21 0.94 SEC-C motif
SEC-C                PF02810.10    21 seq919_BIOID50655    -            152   1.2e-18   66.0  20.2   2   2   3.9e-15   5.4e-11   41.6   8.9     1    19   134   152   134   152 0.96 SEC-C motif
Na_H_Exchanger       PF00999.16   384 seq920_BIOID50655    -            558   8.9e-76  254.7  52.7   1   1   1.8e-79   1.2e-75  254.3  36.5     4   379    14   385    11   389 0.94 Sodium/hydrogen exchanger family
TrkA_N               PF02254.13   116 seq920_BIOID50655    -            558   7.1e-25   87.1   0.3   1   1   1.8e-28   1.3e-24   86.3   0.2     2   115   421   534   420   535 0.97 TrkA-N domain
Sulfatase            PF00884.18   379 seq921_BIOID50655    -            541   2.9e-45  154.7   2.4   1   1   2.8e-49   3.8e-45  154.4   1.7     2   293   224   474   223   525 0.89 Sulfatase
Transpeptidase       PF00905.17   304 seq922_BIOID50655    -            633   2.1e-90  302.7   0.1   1   1   4.1e-94   2.8e-90  302.3   0.0     2   304   272   609   271   609 0.97 Penicillin binding protein transpeptidase domain
PBP_dimer            PF03717.10   190 seq922_BIOID50655    -            633   1.8e-42  145.3   1.0   1   1   3.8e-46   2.6e-42  144.8   0.7     2   189    64   239    63   240 0.95 Penicillin-binding Protein dimerisation domain
4HBT                 PF03061.17    79 seq923_BIOID50655    -            140   5.8e-22   77.4   0.2   1   1   7.2e-26   9.8e-22   76.7   0.0     3    79    50   123    48   123 0.96 Thioesterase superfamily
IucA_IucC            PF04183.7    252 seq924_BIOID50655    -            580   4.3e-77  258.6   0.0   1   1   9.7e-81   6.6e-77  258.0   0.0    10   251   130   374   111   375 0.97 IucA / IucC family
FhuF                 PF06276.7    163 seq924_BIOID50655    -            580   5.4e-32  110.8   0.2   1   1   1.8e-35   1.2e-31  109.7   0.1     2   149   395   546   394   566 0.92 Ferric iron reductase FhuF-like transporter
LysE                 PF01810.13   191 seq925_BIOID50655    -            223   1.8e-53  180.5  11.2   1   1   1.6e-57   2.2e-53  180.2   7.8     2   191    29   219    28   219 0.99 LysE type translocator
PmbA_TldD            PF01523.11   293 seq926_BIOID50655    -            450   6.2e-66  222.5   0.0   1   1   7.1e-70   9.7e-66  221.8   0.0     1   292    34   326    34   327 0.96 Putative modulator of DNA gyrase
AsnA                 PF03590.10   244 seq927_BIOID50655    -            330  1.1e-129  430.9   0.0   1   1    2e-133  1.4e-129  430.6   0.0     2   244     4   246     3   246 0.99 Aspartate-ammonia ligase
PilI                 PF10623.4     83 seq928_BIOID50655    -            105   9.3e-44  147.1   0.3   1   1   8.5e-48   1.2e-43  146.8   0.2     1    83    26   105    26   105 0.98 Plasmid conjugative transfer protein PilI
UPF0118              PF01594.11   327 seq929_BIOID50655    -            281   1.2e-66  224.8  24.5   1   1   9.6e-71   1.3e-66  224.7  17.0    62   326     2   260     1   261 0.98 Domain of unknown function DUF20
Formyl_trans_N       PF00551.14   181 seq930_BIOID50655    -            212   1.6e-65  219.9   0.0   1   1   1.3e-69   1.8e-65  219.7   0.0     1   181     1   181     1   181 0.99 Formyl transferase
Phage_AlpA           PF05930.7     51 seq931_BIOID50655    -             82   6.7e-11   41.6   0.2   1   1   5.9e-15     8e-11   41.3   0.2     4    51     5    52     2    52 0.95 Prophage CP4-57 regulatory protein (AlpA)
DUF1338              PF07063.8    302 seq933_BIOID50655    -            447   8.6e-96  320.4   0.1   1   1  7.3e-100     1e-95  320.2   0.1     1   302    11   401    11   401 0.98 Domain of unknown function (DUF1338)
Molybdopterin        PF00384.17   432 seq934_BIOID50655    -            777  5.7e-113  377.7   0.0   1   1    1e-116  6.9e-113  377.5   0.0     1   432    56   517    56   517 0.98 Molybdopterin oxidoreductase
Molydop_binding      PF01568.16   109 seq934_BIOID50655    -            777     2e-23   82.1   0.0   1   1     8e-27   5.5e-23   80.7   0.0     2    95   637   740   636   754 0.92 Molydopterin dinucleotide binding domain
Bac_export_2         PF01312.14   343 seq936_BIOID50655    -            188   1.1e-32  113.2   0.7   1   1   8.8e-37   1.2e-32  113.0   0.5     1   153     1   146     1   185 0.87 FlhB HrpN YscU SpaS Family
Peptidase_M42        PF05343.9    292 seq938_BIOID50655    -            356  9.8e-103  342.8   0.0   1   1  1.7e-106  1.1e-102  342.5   0.0     1   292    43   333    43   333 0.98 M42 glutamyl aminopeptidase
Peptidase_M20        PF01546.23   171 seq938_BIOID50655    -            356   2.5e-05   23.8   0.0   1   1   5.9e-09   4.1e-05   23.1   0.0    24   169   175   338   172   340 0.82 Peptidase family M20/M25/M40
CDH                  PF02611.10   222 seq939_BIOID50655    -            300   9.7e-96  319.1   0.0   1   1  8.4e-100   1.1e-95  318.9   0.0     2   221    80   299    79   300 0.99 CDP-diacylglycerol pyrophosphatase
ADH_zinc_N           PF00107.21   130 seq941_BIOID50655    -            358   9.1e-28   96.2   0.2   1   1   2.1e-31   1.4e-27   95.6   0.1     1   129   185   316   185   317 0.92 Zinc-binding dehydrogenase
ADH_N                PF08240.7    109 seq941_BIOID50655    -            358   8.8e-28   96.1   3.8   1   1   1.3e-31   8.8e-28   96.1   2.6     1   103    26   131    26   141 0.96 Alcohol dehydrogenase GroES-like domain
Pili_assembly_N      PF00345.15   122 seq943_BIOID50655    -            242   2.3e-37  127.3   0.7   1   1   6.7e-41   4.5e-37  126.4   0.2     1   121    21   142    21   143 0.90 Gram-negative pili assembly chaperone, N-terminal domain
Pili_assembly_C      PF02753.12    68 seq943_BIOID50655    -            242   4.3e-12   45.5   0.6   1   1   1.3e-15   8.7e-12   44.5   0.1     1    64   163   224   163   228 0.94 Gram-negative pili assembly chaperone, C-terminal domain
Ribonuc_L-PSP        PF01042.16   121 seq945_BIOID50655    -            115   3.4e-28   97.7   0.5   1   1   2.7e-32   3.7e-28   97.5   0.4     2   121     4   115     3   115 0.96 Endoribonuclease L-PSP
DinI                 PF06183.8     65 seq947_BIOID50655    -             82   4.9e-23   80.8   0.1   1   1   4.4e-27     6e-23   80.5   0.1     1    64    15    80    15    81 0.97 DinI-like family
DUF1471              PF07338.8     56 seq949_BIOID50655    -            314   4.1e-62  205.5   5.4   1   3   2.8e-22   3.9e-18   64.7   0.0     2    56    34    90    33    90 0.98 Protein of unknown function (DUF1471)
DUF1471              PF07338.8     56 seq949_BIOID50655    -            314   4.1e-62  205.5   5.4   2   3     3e-22   4.1e-18   64.6   0.1     3    56   119   174   117   174 0.98 Protein of unknown function (DUF1471)
DUF1471              PF07338.8     56 seq949_BIOID50655    -            314   4.1e-62  205.5   5.4   3   3   3.1e-26   4.3e-22   77.3   0.1     2    56   259   314   258   314 0.99 Protein of unknown function (DUF1471)
MerR_1               PF13411.1     69 seq950_BIOID50655    -            120   6.9e-12   44.8   0.0   1   1   8.2e-16   1.1e-11   44.1   0.0     1    68     4    72     4    73 0.97 MerR HTH family regulatory protein
DUF208               PF02677.9    176 seq951_BIOID50655    -            221   9.8e-74  246.7   0.6   1   1   8.4e-78   1.1e-73  246.5   0.4     1   175    20   195    20   196 0.99 Uncharacterized BCR, COG1636
Trp_Tyr_perm         PF03222.8    394 seq952_BIOID50655    -            415  1.1e-149  498.4  35.3   1   1  9.1e-154  1.2e-149  498.2  24.5     1   394     7   403     7   403 0.99 Tryptophan/tyrosine permease family
PALP                 PF00291.20   307 seq953_BIOID50655    -            428   1.9e-33  115.8   0.0   1   1     2e-37   2.7e-33  115.3   0.0    30   289    96   366    94   374 0.81 Pyridoxal-phosphate dependent enzyme
DUF2502              PF10697.4     82 seq957_BIOID50655    -            108   1.8e-22   79.1  25.5   1   1   1.7e-26   2.3e-22   78.7  17.7     1    82    23   106    23   106 0.97 Protein of unknown function (DUF2502)
Transaldolase        PF00923.14   287 seq958_BIOID50655    -            222   2.5e-44  151.4   0.1   1   1   4.4e-48   6.1e-44  150.1   0.1     1   243     5   207     5   219 0.95 Transaldolase
ABC_tran             PF00005.22   118 seq959_BIOID50655    -            251   3.4e-21   75.6   0.0   1   1   8.5e-25   5.8e-21   74.9   0.0     1   118    44   149    44   149 0.90 ABC transporter
AAA_21               PF13304.1    303 seq959_BIOID50655    -            251   2.8e-10   40.5   0.0   1   1   4.8e-11   3.3e-07   30.4   0.0     4   302    35   184    32   186 0.87 AAA domain
PALP                 PF00291.20   307 seq960_BIOID50655    -            442   7.1e-43  146.8   0.0   1   1   7.1e-47   9.8e-43  146.3   0.0    15   289    92   399    73   409 0.84 Pyridoxal-phosphate dependent enzyme
Complex1_30kDa       PF00329.14   103 seq961_BIOID50655    -            555   2.5e-25   88.5   0.0   1   1   1.1e-28   5.1e-25   87.5   0.0     2   103    48   153    47   153 0.94 Respiratory-chain NADH dehydrogenase, 30 Kd subunit
Complex1_49kDa       PF00346.14   272 seq961_BIOID50655    -            555   3.6e-22   78.5   0.0   1   2     8e-15   3.6e-11   42.4   0.0     2   163   297   442   296   456 0.94 Respiratory-chain NADH dehydrogenase, 49 Kd subunit
Complex1_49kDa       PF00346.14   272 seq961_BIOID50655    -            555   3.6e-22   78.5   0.0   2   2   1.7e-10   7.6e-07   28.2   0.0   207   272   458   523   443   523 0.89 Respiratory-chain NADH dehydrogenase, 49 Kd subunit
NiFeSe_Hases         PF00374.14   507 seq961_BIOID50655    -            555   8.3e-16   57.7   0.2   1   1   3.3e-16   1.5e-12   46.9   0.0     1    68   220   288   220   297 0.91 Nickel-dependent hydrogenase
TPP_enzyme_N         PF02776.13   172 seq962_BIOID50655    -            548   2.7e-58  196.1   0.3   1   1   5.8e-62   2.7e-58  196.1   0.2     1   169     1   167     1   170 0.98 Thiamine pyrophosphate enzyme, N-terminal TPP binding domain
TPP_enzyme_C         PF02775.16   153 seq962_BIOID50655    -            548   4.8e-52  175.4   0.5   1   1   3.5e-54   1.6e-50  170.5   0.0     1   153   374   522   374   522 0.98 Thiamine pyrophosphate enzyme, C-terminal TPP binding domain
TPP_enzyme_M         PF00205.17   137 seq962_BIOID50655    -            548   2.6e-41  140.4   0.2   1   1   1.4e-44   6.3e-41  139.2   0.1     1   137   186   321   186   321 0.98 Thiamine pyrophosphate enzyme, central domain
Pribosyltran_N       PF13793.1    116 seq963_BIOID50655    -            337     4e-49  165.0   0.2   1   1   6.8e-51   4.6e-47  158.4   0.0     1   116    26   143    26   143 0.98 N-terminal domain of ribose phosphate pyrophosphokinase
Pribosyltran         PF00156.22   125 seq963_BIOID50655    -            337   3.9e-16   58.7   0.3   1   1   1.6e-19   1.1e-15   57.3   0.2    23   119   180   266   171   272 0.88 Phosphoribosyl transferase domain
2-Hacid_dh_C         PF02826.14   178 seq964_BIOID50655    -            329   3.6e-53  179.2   0.0   1   1   1.2e-56   5.5e-53  178.6   0.0     1   178   110   297   110   297 0.94 D-isomer specific 2-hydroxyacid dehydrogenase, NAD binding domain
2-Hacid_dh           PF00389.25   133 seq964_BIOID50655    -            329   2.3e-35  120.8   0.0   1   1   5.9e-39   2.7e-35  120.6   0.0     3   132     5   328     3   329 0.98 D-isomer specific 2-hydroxyacid dehydrogenase, catalytic domain
NAD_binding_2        PF03446.10   162 seq964_BIOID50655    -            329   4.7e-06   26.4   0.0   1   1   3.2e-09   1.5e-05   24.8   0.0     3   119   146   259   144   263 0.91 NAD binding domain of 6-phosphogluconate dehydrogenase
Ubie_methyltran      PF01209.13   233 seq965_BIOID50655    -            251  5.9e-114  378.8   0.0   1   1  5.4e-117  6.7e-114  378.6   0.0     2   233    15   250    14   250 0.99 ubiE/COQ5 methyltransferase family
Methyltransf_31      PF13847.1    152 seq965_BIOID50655    -            251   3.9e-23   81.5   0.0   1   1   4.7e-26   5.8e-23   81.0   0.0     3   113    63   179    61   229 0.81 Methyltransferase domain
Methyltransf_11      PF08241.7     95 seq965_BIOID50655    -            251   1.5e-21   76.5   0.1   1   1   3.2e-24   3.9e-21   75.2   0.0     1    94    68   167    68   168 0.97 Methyltransferase domain
Methyltransf_23      PF13489.1    162 seq965_BIOID50655    -            251   5.1e-19   68.4   0.0   1   1   5.9e-22   7.3e-19   67.9   0.0    20   160    61   233    43   235 0.85 Methyltransferase domain
Methyltransf_25      PF13649.1    101 seq965_BIOID50655    -            251   9.4e-17   61.1   0.0   1   1     2e-19   2.5e-16   59.7   0.0     1   101    67   164    67   164 0.93 Methyltransferase domain
Methyltransf_12      PF08242.7     99 seq965_BIOID50655    -            251     4e-14   52.7   0.0   1   1   6.8e-17   8.4e-14   51.7   0.0     1    99    68   166    68   166 0.93 Methyltransferase domain
Methyltransf_18      PF12847.2    112 seq965_BIOID50655    -            251   2.3e-13   50.5   0.0   1   1   3.3e-16   4.1e-13   49.7   0.0     2   109    64   168    63   171 0.88 Methyltransferase domain
Methyltransf_26      PF13659.1    117 seq965_BIOID50655    -            251   5.2e-09   36.0   0.0   1   1   8.1e-12     1e-08   35.1   0.0     1   114    64   169    64   171 0.91 Methyltransferase domain
PCMT                 PF01135.14   210 seq965_BIOID50655    -            251   4.5e-07   29.5   0.0   1   1   5.7e-10   7.1e-07   28.8   0.0    71   171    61   168    51   179 0.86 Protein-L-isoaspartate(D-aspartate) O-methyltransferase (PCMT)
MTS                  PF05175.9    170 seq965_BIOID50655    -            251   5.3e-06   25.8   0.0   1   1   7.6e-09   9.5e-06   24.9   0.0    31   140    63   169    53   188 0.85 Methyltransferase small domain
RNase_T              PF00929.19   164 seq966_BIOID50655    -            246   5.9e-40  137.1   0.4   1   1   9.7e-44   1.3e-39  135.9   0.1     1   164    12   178    12   178 0.93 Exonuclease
AntA                 PF08346.7     71 seq967_BIOID50655    -            207   7.6e-29   99.6   0.0   1   1   1.9e-32   1.3e-28   98.8   0.0     1    71    21    92    21    92 0.94 AntA/AntB antirepressor
P22_AR_C             PF10548.4     74 seq967_BIOID50655    -            207   1.4e-26   91.9   0.7   1   1   5.3e-30   3.6e-26   90.7   0.2     2    74   112   184   111   184 0.97 P22AR C-terminal domain
Aldedh               PF00171.17   462 seq970_BIOID50655    -            681   8.2e-59  199.0   0.2   1   1   1.4e-62   9.8e-59  198.7   0.2    30   461    40   498    12   499 0.82 Aldehyde dehydrogenase family
MaoC_dehydratas      PF01575.14   123 seq970_BIOID50655    -            681   1.9e-30  104.6   0.0   1   1   6.2e-34   4.2e-30  103.5   0.0     7   119   537   648   532   652 0.92 MaoC like domain
PTS-HPr              PF00381.14    84 seq971_BIOID50655    -             85   1.3e-31  108.2   0.2   1   1   9.9e-36   1.4e-31  108.1   0.1     1    82     1    82     1    84 0.98 PTS HPr component phosphorylation site
Ribosomal_L30        PF00327.15    52 seq972_BIOID50655    -             59     2e-20   71.9   0.2   1   1   1.6e-24   2.2e-20   71.8   0.1     1    51     4    54     4    55 0.95 Ribosomal protein L30p/L7e
Head-tail_con        PF12236.3    480 seq973_BIOID50655    -            559  5.2e-160  532.8   0.1   1   1  4.7e-164  6.4e-160  532.5   0.0     2   480    14   502    13   502 0.99 Bacteriophage head to tail connecting protein
AraC_binding         PF02311.14   136 seq975_BIOID50655    -            309   7.8e-27   93.4   0.6   1   1   2.3e-30   7.8e-27   93.4   0.4     4   136    40   177    37   177 0.91 AraC-like ligand binding domain
HTH_AraC             PF00165.18    42 seq975_BIOID50655    -            309   3.2e-22   77.5   0.0   1   2   1.6e-12   5.6e-09   35.4   0.0     2    41   204   244   203   245 0.91 Bacterial regulatory helix-turn-helix proteins, AraC family
HTH_AraC             PF00165.18    42 seq975_BIOID50655    -            309   3.2e-22   77.5   0.0   2   2   1.9e-13   6.5e-10   38.4   0.0     1    41   256   294   256   295 0.96 Bacterial regulatory helix-turn-helix proteins, AraC family
HTH_18               PF12833.2     81 seq975_BIOID50655    -            309   2.9e-19   68.8   0.5   1   1   2.3e-22   7.9e-19   67.4   0.0     1    80   217   295   217   296 0.97 Helix-turn-helix domain
BPD_transp_1         PF00528.17   185 seq976_BIOID50655    -            300   4.7e-31  107.6  17.3   1   1   1.6e-34   1.1e-30  106.4   8.9     1   184   116   299   116   300 0.98 Binding-protein-dependent transport system inner membrane component
OppC_N               PF12911.2     56 seq976_BIOID50655    -            300   8.2e-17   60.2   0.9   1   1   1.2e-20   8.2e-17   60.2   0.6     2    55    16    69    15    70 0.90 N-terminal TM domain of oligopeptide transport permease C
Glycos_transf_3      PF00591.16   254 seq977_BIOID50655    -            440     3e-61  206.7   0.4   1   1   9.1e-65   4.1e-61  206.3   0.2     2   253    79   332    78   333 0.98 Glycosyl transferase family, a/b domain
PYNP_C               PF07831.8     75 seq977_BIOID50655    -            440   1.6e-25   88.1   0.2   1   1     7e-29   3.2e-25   87.2   0.1     1    74   350   423   350   424 0.98 Pyrimidine nucleoside phosphorylase C-terminal domain
Glycos_trans_3N      PF02885.12    66 seq977_BIOID50655    -            440   5.1e-15   54.7   1.2   1   1   1.8e-18   8.4e-15   53.9   0.1     3    66     5    68     3    68 0.98 Glycosyl transferase family, helical bundle domain
YliH                 PF10799.3    127 seq979_BIOID50655    -            127   2.3e-73  243.8   4.9   1   1   1.8e-77   2.5e-73  243.6   3.4     1   127     1   127     1   127 0.99 Biofilm formation protein (YliH/bssR)
AhpC-TSA             PF00578.16   124 seq980_BIOID50655    -            156   5.2e-40  135.8   0.0   1   1   1.9e-43   6.6e-40  135.5   0.0     2   123     7   134     6   135 0.99 AhpC/TSA family
Redoxin              PF08534.5    146 seq980_BIOID50655    -            156   2.1e-27   95.3   0.0   1   1   7.3e-31   2.5e-27   95.1   0.0     1   131     5   136     5   148 0.90 Redoxin
SCO1-SenC            PF02630.9    174 seq980_BIOID50655    -            156   3.3e-10   39.7   0.0   1   1   1.4e-13   4.7e-10   39.2   0.0    32   171    10   136     4   140 0.89 SCO1/SenC
DUF899               PF05988.7    211 seq980_BIOID50655    -            156   0.00024   20.4   0.0   1   1   7.9e-08   0.00027   20.3   0.0    48   173    12   137     3   152 0.81 Bacterial protein of unknown function (DUF899)
Big_1                PF02369.11   100 seq983_BIOID50655    -            489     3e-93  306.0  64.5   1   5   6.2e-15   2.8e-11   43.0   1.5    50    99     2    50     1    51 0.91 Bacterial Ig-like domain (group 1)
Big_1                PF02369.11   100 seq983_BIOID50655    -            489     3e-93  306.0  64.5   2   5   6.5e-25     3e-21   75.0   4.6     2    97    53   145    52   148 0.96 Bacterial Ig-like domain (group 1)
Big_1                PF02369.11   100 seq983_BIOID50655    -            489     3e-93  306.0  64.5   3   5   3.2e-23   1.5e-19   69.6   4.2     7    96   157   245   151   248 0.86 Bacterial Ig-like domain (group 1)
Big_1                PF02369.11   100 seq983_BIOID50655    -            489     3e-93  306.0  64.5   4   5   3.4e-24   1.6e-20   72.7   5.7    17   100   262   343   249   343 0.90 Bacterial Ig-like domain (group 1)
Big_1                PF02369.11   100 seq983_BIOID50655    -            489     3e-93  306.0  64.5   5   5   2.9e-23   1.3e-19   69.8   6.5     5    99   350   445   346   446 0.94 Bacterial Ig-like domain (group 1)
Channel_Tsx          PF03502.8    238 seq984_BIOID50655    -            254   2.1e-52  178.2  30.8   1   1   1.7e-56   2.4e-52  178.0  21.4     2   238    34   254    33   254 0.97 Nucleoside-specific channel-forming protein, Tsx
tRNA-synt_2          PF00152.15   335 seq987_BIOID50655    -            325     5e-70  235.7   0.0   1   1   4.7e-74   6.4e-70  235.4   0.0    21   333    15   323     6   325 0.88 tRNA synthetases class II (D, K and N)
YqgB                 PF11036.3     43 seq988_BIOID50655    -             48   3.2e-33  112.8   0.7   1   1   2.6e-37   3.6e-33  112.6   0.5     1    43     6    48     6    48 0.99 Virulence promoting factor
Mannitol_dh_C        PF08125.8    245 seq990_BIOID50655    -            104   1.6e-08   33.8   0.0   1   1   1.4e-12   1.9e-08   33.6   0.0   167   244    23    95    13    96 0.93 Mannitol dehydrogenase C-terminal domain
MTS                  PF05175.9    170 seq991_BIOID50655    -            388   1.6e-59  199.9   0.0   1   1   5.2e-60   7.1e-57  191.3   0.0     2   170   209   380   208   380 0.98 Methyltransferase small domain
Methyltransf_31      PF13847.1    152 seq991_BIOID50655    -            388   2.3e-14   53.1   0.0   1   1   7.1e-17   9.7e-14   51.0   0.0     6   117   241   357   237   381 0.84 Methyltransferase domain
Methyltransf_26      PF13659.1    117 seq991_BIOID50655    -            388   1.1e-11   44.6   0.0   1   1   2.2e-14     3e-11   43.2   0.0     3   115   241   350   239   352 0.88 Methyltransferase domain
Methyltransf_18      PF12847.2    112 seq991_BIOID50655    -            388   3.2e-11   43.6   0.0   1   1     7e-14   9.6e-11   42.1   0.0     3   110   240   349   239   351 0.81 Methyltransferase domain
Methyltransf_12      PF08242.7     99 seq991_BIOID50655    -            388   1.6e-08   34.8   0.0   1   1     7e-11   9.6e-08   32.3   0.0     1    99   243   346   243   346 0.91 Methyltransferase domain
Methyltransf_25      PF13649.1    101 seq991_BIOID50655    -            388   5.5e-06   26.5   0.0   1   1   1.1e-08   1.5e-05   25.1   0.0     1   101   242   344   242   344 0.79 Methyltransferase domain
PrmA                 PF06325.8    295 seq991_BIOID50655    -            388   1.1e-05   24.6   0.0   1   1   3.4e-08   4.6e-05   22.5   0.0   163   232   240   315   229   337 0.74 Ribosomal protein L11 methyltransferase (PrmA)
Zn_Tnp_IS91          PF14319.1    111 seq992_BIOID50655    -            182   5.2e-26   90.2   0.1   1   1   5.2e-30   7.1e-26   89.7   0.1    15   102    49   138    38   141 0.95 Transposase zinc-binding domain
Bac_DNA_binding      PF00216.16    90 seq993_BIOID50655    -             94   2.1e-30  104.4   0.0   1   1   1.7e-34   2.3e-30  104.3   0.0     1    90     1    91     1    91 0.97 Bacterial DNA-binding protein
MFS_1                PF07690.11   354 seq995_BIOID50655    -            454   2.8e-46  157.7  60.9   1   2     5e-44   3.4e-40  137.7  28.9     4   353    20   354    17   355 0.80 Major Facilitator Superfamily
MFS_1                PF07690.11   354 seq995_BIOID50655    -            454   2.8e-46  157.7  60.9   2   2   1.7e-12   1.2e-08   34.0   7.8    63   180   279   394   278   426 0.83 Major Facilitator Superfamily
Sugar_tr             PF00083.19   451 seq995_BIOID50655    -            454   4.9e-09   35.1  32.8   1   1   7.9e-13   5.4e-09   35.0  10.5    43   194    45   189    14   198 0.88 Sugar (and other) transporter
ALS_ss_C             PF10369.4     75 seq998_BIOID50655    -            173   3.1e-28   97.1   0.6   1   1     1e-29   4.6e-26   90.2   0.1     1    75    93   168    93   168 0.99 Small subunit of acetolactate synthase
ACT_5                PF13710.1     63 seq998_BIOID50655    -            173   6.7e-17   60.9   0.1   1   1   1.5e-20   6.7e-17   60.9   0.0     1    63    21    83    21    83 0.98 ACT domain
ACT                  PF01842.20    66 seq998_BIOID50655    -            173   2.4e-14   52.3   0.0   1   1     9e-18   4.1e-14   51.5   0.0     2    65    14    78    13    79 0.97 ACT domain
Ribosomal_L18e       PF00828.14   129 seq999_BIOID50655    -            144     3e-23   82.4   2.5   1   1     3e-27   4.1e-23   82.0   1.7     3   127    27   143    26   144 0.88 Ribosomal protein L18e/L15
Toprim_2             PF13155.1     95 seq1000_BIOID50655   -            626   2.5e-11   43.6   0.0   1   1   2.6e-14   1.2e-10   41.4   0.0     1    95   209   296   209   296 0.87 Toprim-like
Toprim_4             PF13662.1     81 seq1000_BIOID50655   -            626   1.2e-08   34.7   0.0   1   1   8.2e-12   3.7e-08   33.1   0.0     2    76   207   281   206   286 0.78 Toprim domain
AAA_25               PF13481.1    194 seq1000_BIOID50655   -            626   1.5e-08   34.1   0.0   1   1   6.1e-12   2.8e-08   33.2   0.0    32   193   357   507   344   508 0.83 AAA domain
DUF4049              PF13258.1    318 seq1001_BIOID50655   -            540  5.8e-158  524.7   3.5   1   1  6.1e-162  8.3e-158  524.2   2.4     1   318   194   503   194   503 0.99 Domain of unknown function (DUF4049)
YkuD                 PF03734.9    146 seq1002_BIOID50655   -            311   5.6e-20   71.9   0.1   1   1   6.3e-24   8.5e-20   71.3   0.0     2   146    97   231    96   231 0.81 L,D-transpeptidase catalytic domain
DUF940               PF06082.6    658 seq1003_BIOID50655   -            698  3.6e-258  858.3  13.6   1   1    3e-262  4.1e-258  858.2   9.5     1   658    29   693    29   693 0.97 Bacterial putative lipoprotein (DUF940)
Oxidored_q6          PF01058.17   131 seq1004_BIOID50655   -            372   7.7e-29   99.8   0.3   1   1   8.9e-33   1.2e-28   99.1   0.2     1   130    62   207    62   208 0.95 NADH ubiquinone oxidoreductase, 20 Kd subunit
Thiolase_N           PF00108.18   264 seq1005_BIOID50655   -            401   3.3e-81  272.0   0.1   1   1   6.2e-85   4.2e-81  271.6   0.1     1   264     1   269     1   269 0.95 Thiolase, N-terminal domain
Thiolase_C           PF02803.13   123 seq1005_BIOID50655   -            401   2.3e-46  156.0   0.2   1   1   6.8e-50   4.6e-46  155.1   0.2     2   123   277   400   276   400 0.96 Thiolase, C-terminal domain
Exonuc_VIII          PF06630.6    182 seq1006_BIOID50655   -            866   5.6e-81  270.1   0.0   1   1   1.5e-84     1e-80  269.2   0.0     1   182     1   178     1   178 0.99 Enterobacterial exodeoxyribonuclease VIII
DUF3799              PF12684.2    237 seq1006_BIOID50655   -            866   9.2e-06   25.0   0.0   1   1   2.6e-09   1.8e-05   24.1   0.0     4   225   615   849   613   852 0.80 PDDEXK-like domain of unknown function (DUF3799)
PerC                 PF06069.6     90 seq1007_BIOID50655   -             88   2.8e-07   30.3   0.3   1   1   2.6e-11   3.5e-07   30.0   0.2     5    50    24    69    21    80 0.91 PerC transcriptional activator
SLT                  PF01464.15   121 seq1008_BIOID50655   -            193   1.7e-20   72.5   0.2   1   1   1.8e-24   2.5e-20   72.0   0.1     6   114     5   139     1   145 0.90 Transglycosylase SLT domain
ETF                  PF01012.16   164 seq1009_BIOID50655   -            259   1.5e-31  109.2   0.0   1   1     2e-35   2.7e-31  108.3   0.0    16   159    42   185    37   191 0.95 Electron transfer flavoprotein domain
DAHP_synth_1         PF00793.15   272 seq1010_BIOID50655   -            350  1.3e-105  351.8   0.0   1   1  1.1e-109  1.5e-105  351.6   0.0     8   271    40   338    25   339 0.96 DAHP synthetase I family
FMN_dh               PF01070.13   357 seq1011_BIOID50655   -            396  3.2e-125  417.5   0.0   1   1  1.3e-128  4.4e-125  417.1   0.0     1   355    13   375    13   377 0.96 FMN-dependent dehydrogenase
NMO                  PF03060.10   330 seq1011_BIOID50655   -            396   2.7e-05   23.3   2.7   1   1   1.1e-08   3.9e-05   22.8   1.9   138   225   248   335   244   373 0.87 Nitronate monooxygenase
TraG_N               PF07916.6    466 seq1012_BIOID50655   -            940  2.9e-122  408.3  12.7   1   1  2.1e-126  2.9e-122  408.3   8.8     1   465     3   450     3   451 0.98 TraG-like protein, N-terminal region
Orn_Arg_deC_N        PF02784.11   251 seq1013_BIOID50655   -            658   1.2e-71  240.7   0.1   1   1   2.3e-75   1.6e-71  240.3   0.1     2   251    99   368    98   368 0.98 Pyridoxal-dependent decarboxylase, pyridoxal binding domain
Orn_DAP_Arg_deC      PF00278.17   116 seq1013_BIOID50655   -            658   2.1e-30  104.7   0.0   1   1   5.6e-34   3.8e-30  103.8   0.0     1   115   371   586   371   587 0.87 Pyridoxal-dependent decarboxylase, C-terminal sheet domain
DnaJ                 PF00226.26    64 seq1015_BIOID50655   -            171   9.3e-13   47.5   1.9   1   1     1e-16   1.4e-12   47.0   0.1     4    58     8    58     5    65 0.91 DnaJ domain
adh_short            PF00106.20   167 seq1016_BIOID50655   -            253   5.6e-28   97.8   0.1   1   1   1.7e-31   7.8e-28   97.3   0.1     1   166    11   176    11   177 0.93 short chain dehydrogenase
adh_short_C2         PF13561.1    243 seq1016_BIOID50655   -            253   1.8e-20   73.6   0.0   1   1   5.4e-24   2.4e-20   73.2   0.0     5   241    19   249    17   250 0.91 Enoyl-(Acyl carrier protein) reductase
KR                   PF08659.5    181 seq1016_BIOID50655   -            253   3.4e-06   26.7   0.1   1   1   1.2e-09   5.4e-06   26.0   0.1     3   125    13   129    12   192 0.84 KR domain
Cpn10                PF00166.16    93 seq1017_BIOID50655   -             97   5.2e-29   99.9   1.8   1   1   4.2e-33   5.7e-29   99.7   1.3     1    93     2    95     2    95 0.97 Chaperonin 10 Kd subunit
Peptidase_M24        PF00557.19   205 seq1018_BIOID50655   -            443   1.5e-43  148.7   0.1   1   1   1.4e-47   1.9e-43  148.3   0.1     1   205   168   430   168   430 0.82 Metallopeptidase family M24
Formyl_trans_N       PF00551.14   181 seq1019_BIOID50655   -            280   2.8e-55  186.5   0.0   1   1     5e-59   3.4e-55  186.2   0.0     2   181    86   262    85   262 0.99 Formyl transferase
ACT                  PF01842.20    66 seq1019_BIOID50655   -            280   1.1e-07   31.0   0.0   1   1   3.3e-11   2.2e-07   30.0   0.0     2    63     8    69     7    72 0.91 ACT domain
PEP-utilizers_C      PF02896.13   294 seq1020_BIOID50655   -            575    2e-124  414.1   0.2   1   1  5.9e-128  2.7e-124  413.7   0.1     1   293   250   541   250   542 0.99 PEP-utilising enzyme, TIM barrel domain
PEP-utilisers_N      PF05524.8    123 seq1020_BIOID50655   -            575   2.5e-31  107.9   4.4   1   1   5.4e-35   2.5e-31  107.9   3.1     2   123     3   127     2   127 0.96 PEP-utilising enzyme, N-terminal
PEP-utilizers        PF00391.18    81 seq1020_BIOID50655   -            575     7e-25   86.2   0.2   1   1   4.5e-28   2.1e-24   84.7   0.1     9    80   152   224   147   225 0.93 PEP-utilising enzyme, mobile domain
Dala_Dala_lig_C      PF07478.8    203 seq1022_BIOID50655   -            364   7.5e-81  270.2   0.0   1   1   3.7e-84     1e-80  269.8   0.0     1   203   147   348   147   348 0.99 D-ala D-ala ligase C-terminus
Dala_Dala_lig_N      PF01820.16   117 seq1022_BIOID50655   -            364   2.5e-34  117.9   0.0   1   1   1.8e-37     5e-34  116.9   0.0     2   117     5   130     4   130 0.96 D-ala D-ala ligase N-terminus
ATP-grasp_4          PF13535.1    184 seq1022_BIOID50655   -            364   1.5e-16   60.6   0.0   1   1   9.6e-20   2.6e-16   59.7   0.0     2   176   138   317   137   321 0.82 ATP-grasp domain
ATP-grasp            PF02222.17   172 seq1022_BIOID50655   -            364   7.7e-13   48.0   0.0   1   1   5.8e-16   1.6e-12   47.0   0.0     2   158   149   317   148   320 0.87 ATP-grasp domain
AraC_binding         PF02311.14   136 seq1023_BIOID50655   -            312   7.8e-23   80.5   1.3   1   1   3.5e-26   1.2e-22   79.9   0.2     7   120    52   170    48   186 0.89 AraC-like ligand binding domain
HTH_18               PF12833.2     81 seq1023_BIOID50655   -            312     9e-22   76.8   0.1   1   1   5.5e-25   1.9e-21   75.8   0.1     2    79   229   305   228   307 0.97 Helix-turn-helix domain
HTH_AraC             PF00165.18    42 seq1023_BIOID50655   -            312   1.5e-20   72.2   0.2   1   2   3.2e-10   1.1e-06   28.1   0.0     2    42   216   256   215   256 0.93 Bacterial regulatory helix-turn-helix proteins, AraC family
HTH_AraC             PF00165.18    42 seq1023_BIOID50655   -            312   1.5e-20   72.2   0.2   2   2   1.6e-14   5.3e-11   41.8   0.0     2    42   268   306   267   306 0.94 Bacterial regulatory helix-turn-helix proteins, AraC family
Cupin_2              PF07883.6     71 seq1023_BIOID50655   -            312   1.4e-06   27.5   0.0   1   1   8.3e-10   2.8e-06   26.6   0.0     7    60    57   109    53   116 0.92 Cupin domain
ICL                  PF00463.16   526 seq1026_BIOID50655   -            439  3.2e-200  665.6   1.7   1   2  4.6e-118  3.2e-114  381.9   0.0     1   255    12   262    12   264 0.99 Isocitrate lyase family
ICL                  PF00463.16   526 seq1026_BIOID50655   -            439  3.2e-200  665.6   1.7   2   2   1.5e-88     1e-84  284.5   1.0   353   526   262   439   260   439 0.98 Isocitrate lyase family
PEP_mutase           PF13714.1    238 seq1026_BIOID50655   -            439   4.8e-19   68.4   0.0   1   1   2.3e-22   1.6e-18   66.7   0.0    26   198    86   320    74   352 0.86 Phosphoenolpyruvate phosphomutase
CTP_transf_1         PF01148.15   259 seq1029_BIOID50655   -            285   1.3e-63  214.9  19.9   1   1   1.1e-67   1.5e-63  214.7  13.8     2   257     4   279     3   281 0.88 Cytidylyltransferase family
DUF4132              PF13569.1    180 seq1030_BIOID50655   -           1210   9.9e-42  142.3   0.0   1   1   1.9e-45   2.6e-41  141.0   0.0     3   180   954  1139   952  1139 0.96 Domain of unknown function (DUF4132)
4HBT                 PF03061.17    79 seq1032_BIOID50655   -            132   4.9e-18   64.9   0.3   1   1   4.7e-22   6.5e-18   64.5   0.2     1    74    26    98    26   102 0.96 Thioesterase superfamily
NapB                 PF03892.9    134 seq1033_BIOID50655   -            156   1.8e-45  153.7   0.0   1   1   1.5e-49   2.1e-45  153.5   0.0    31   133    48   150    21   151 0.90 Nitrate reductase cytochrome c-type subunit (NapB)
FUSC                 PF04632.7    650 seq1034_BIOID50655   -            655  4.3e-149  497.8  19.6   1   1  1.1e-152  4.8e-149  497.6  13.6     2   643    11   652    10   655 0.97 Fusaric acid resistance protein family
FUSC_2               PF13515.1    128 seq1034_BIOID50655   -            655   7.1e-17   61.4  38.1   1   1   2.7e-18   1.2e-14   54.1  11.4     1   127    23   162    21   163 0.87 Fusaric acid resistance protein-like
ALMT                 PF11744.3    406 seq1034_BIOID50655   -            655   0.00013   20.6   3.0   1   1   2.8e-08   0.00013   20.6   2.1    10   189    10   183     3   230 0.70 Aluminium activated malate transporter
Bac_export_2         PF01312.14   343 seq1035_BIOID50655   -             55   1.5e-20   73.2   2.5   1   1   1.1e-24   1.5e-20   73.2   1.7   196   245     1    50     1    55 0.94 FlhB HrpN YscU SpaS Family
SbcD_C               PF12320.3    100 seq1036_BIOID50655   -            408   4.1e-29  100.4   4.4   1   1   1.6e-32   7.5e-29   99.6   3.1     1    99   282   383   282   384 0.93 Type 5 capsule protein repressor C-terminal domain
Metallophos          PF00149.23   201 seq1036_BIOID50655   -            408   1.1e-12   47.6   0.1   1   1   8.7e-16     4e-12   45.8   0.1     1   199     9   232     9   234 0.82 Calcineurin-like phosphoesterase
Metallophos_2        PF12850.2    156 seq1036_BIOID50655   -            408   3.5e-11   43.0   0.1   1   1   5.9e-14   2.7e-10   40.1   0.1     1   149     9   263     9   271 0.67 Calcineurin-like phosphoesterase superfamily domain
HTH_8                PF02954.14    42 seq1038_BIOID50655   -             98     1e-14   53.6   0.3   1   1   1.1e-18   1.5e-14   53.0   0.2     2    42    55    95    54    95 0.98 Bacterial regulatory protein, Fis family
Aconitase_2_N        PF06434.8    204 seq1039_BIOID50655   -            865   1.5e-95  318.2   0.0   1   1   4.8e-99   2.2e-95  317.7   0.0     1   204   168   382   168   382 0.99 Aconitate hydratase 2 N-terminus
Aconitase_B_N        PF11791.3    154 seq1039_BIOID50655   -            865   5.8e-68  227.4   0.1   1   1   2.3e-71     1e-67  226.6   0.1     1   154     4   156     4   156 1.00 Aconitate B N-terminal domain
Aconitase            PF00330.15   465 seq1039_BIOID50655   -            865   2.2e-25   88.9   0.1   1   2     1e-12   4.7e-09   35.1   0.0   102   305   473   698   464   701 0.75 Aconitase family (aconitate hydratase)
Aconitase            PF00330.15   465 seq1039_BIOID50655   -            865   2.2e-25   88.9   0.1   2   2   1.9e-17   8.9e-14   50.7   0.0   337   465   699   818   695   818 0.90 Aconitase family (aconitate hydratase)
IspD                 PF01128.14   221 seq1040_BIOID50655   -            236   6.5e-96  319.9   0.0   1   1   1.1e-99   7.4e-96  319.8   0.0     1   221     8   229     8   229 0.98 Uncharacterized protein family UPF0007
NTP_transf_3         PF12804.2    179 seq1040_BIOID50655   -            236     5e-17   62.5   1.4   1   1   1.1e-20   7.3e-17   61.9   1.0     1   145    10   181    10   208 0.77 MobA-like NTP transferase domain
MerR_2               PF13591.1     84 seq1041_BIOID50655   -            101   6.9e-30  102.3   0.3   1   1   5.7e-34   7.9e-30  102.1   0.2     1    84     8    92     8    92 0.95 MerR HTH family regulatory protein
LysR_substrate       PF03466.15   209 seq1042_BIOID50655   -            307     2e-36  124.9   0.3   1   1   4.2e-40   2.9e-36  124.4   0.2     2   208    91   295    90   296 0.96 LysR substrate binding domain
HTH_1                PF00126.22    60 seq1042_BIOID50655   -            307   7.4e-17   60.7   0.9   1   1     2e-20   1.4e-16   59.8   0.6     1    60     7    66     7    66 0.98 Bacterial regulatory helix-turn-helix protein, lysR family
BPD_transp_1         PF00528.17   185 seq1044_BIOID50655   -            321   1.5e-44  151.6  11.2   1   1   1.1e-48   1.5e-44  151.6   7.8     1   181    92   311    92   315 0.99 Binding-protein-dependent transport system inner membrane component
HlyD_2               PF12700.2    328 seq1045_BIOID50655   -            371     3e-34  118.5   4.0   1   1   8.1e-38   3.7e-34  118.2   2.8     1   328    40   362    40   362 0.88 HlyD family secretion protein
HlyD_3               PF13437.1    105 seq1045_BIOID50655   -            371   1.6e-15   57.1   6.6   1   1     1e-17   4.6e-14   52.5   0.1     1    97   185   285   185   305 0.87 HlyD family secretion protein
HlyD                 PF00529.15   306 seq1045_BIOID50655   -            371   4.5e-13   49.0  24.2   1   1   2.1e-16   9.4e-13   48.0  16.8     1   167    60   233    60   243 0.92 HlyD family secretion protein
Response_reg         PF00072.19   112 seq1046_BIOID50655   -            230   9.9e-27   93.0   0.1   1   1   3.5e-30   2.4e-26   91.8   0.1     1   112     5   114     5   114 0.98 Response regulator receiver domain
Trans_reg_C          PF00486.23    77 seq1046_BIOID50655   -            230   1.4e-16   60.0   0.2   1   1   4.4e-20     3e-16   58.9   0.1     1    77   153   225   153   225 0.97 Transcriptional regulatory protein, C terminal
AAA_25               PF13481.1    194 seq1047_BIOID50655   -            460     2e-26   92.5   0.0   1   1   1.7e-29   3.2e-26   91.7   0.0    10   194    72   226    64   226 0.90 AAA domain
KaiC                 PF06745.8    226 seq1047_BIOID50655   -            460   1.5e-18   66.6   0.1   1   1   6.2e-19   1.2e-15   57.1   0.1     2   202    78   261    77   278 0.85 KaiC
ChlI                 PF13541.1    121 seq1047_BIOID50655   -            460   5.6e-12   45.1   0.0   1   1   6.5e-15   1.3e-11   43.9   0.0    35   121   348   433   321   433 0.92 Subunit ChlI of Mg-chelatase
Lon_C                PF05362.8    205 seq1047_BIOID50655   -            460   4.1e-08   32.6   0.1   1   1   4.7e-11   9.2e-08   31.5   0.0    94   200   356   455   347   457 0.88 Lon protease (S16) C-terminal proteolytic domain
RecA                 PF00154.16   323 seq1047_BIOID50655   -            460   2.4e-05   23.4   0.1   1   1   2.3e-08   4.5e-05   22.5   0.0    17   140    61   179    49   189 0.77 recA bacterial DNA recombination protein
TPP_enzyme_N         PF02776.13   172 seq1048_BIOID50655   -            572   4.2e-43  146.6   0.9   1   1   1.3e-45     6e-42  142.9   0.1     2   170     4   170     3   172 0.98 Thiamine pyrophosphate enzyme, N-terminal TPP binding domain
TPP_enzyme_C         PF02775.16   153 seq1048_BIOID50655   -            572   4.1e-41  139.9   1.1   1   1   2.3e-44   1.1e-40  138.6   0.3     1   153   379   525   379   525 0.96 Thiamine pyrophosphate enzyme, C-terminal TPP binding domain
TPP_enzyme_M         PF00205.17   137 seq1048_BIOID50655   -            572   8.3e-28   96.7   0.0   1   1   4.3e-31   1.9e-27   95.5   0.0     2   137   192   319   191   319 0.96 Thiamine pyrophosphate enzyme, central domain
MT-A70               PF05063.9    176 seq1050_BIOID50655   -            220   3.1e-30  104.9   0.0   1   1   2.6e-34   3.6e-30  104.6   0.0     1   176     9   180     9   180 0.90 MT-A70
LysR_substrate       PF03466.15   209 seq1051_BIOID50655   -            298   6.9e-18   64.3   0.5   1   1   1.6e-21   1.1e-17   63.7   0.3     5   191    96   279    92   293 0.78 LysR substrate binding domain
HTH_1                PF00126.22    60 seq1051_BIOID50655   -            298   1.8e-16   59.4   0.1   1   1   6.9e-20   4.7e-16   58.1   0.0     1    60     9    68     9    68 0.97 Bacterial regulatory helix-turn-helix protein, lysR family
Molybdopterin        PF00384.17   432 seq1052_BIOID50655   -            759   1.9e-29  102.5   0.0   1   1   6.9e-33   4.7e-29  101.2   0.0     1   302   108   423   108   501 0.76 Molybdopterin oxidoreductase
Molydop_binding      PF01568.16   109 seq1052_BIOID50655   -            759   4.4e-06   26.3   0.0   1   1   2.4e-09   1.7e-05   24.5   0.0     1   108   642   751   642   752 0.77 Molydopterin dinucleotide binding domain
Ldh_2                PF02615.9    335 seq1053_BIOID50655   -            361  3.1e-138  459.9   0.0   1   1  2.6e-142  3.5e-138  459.8   0.0     1   334     5   340     5   341 0.99 Malate/L-lactate dehydrogenase
PhoH                 PF02562.11   205 seq1055_BIOID50655   -            359     8e-97  322.2   0.0   1   1  1.5e-100     1e-96  321.9   0.0     2   205   131   334   130   334 0.99 PhoH-like protein
AAA_30               PF13604.1    196 seq1055_BIOID50655   -            359   7.3e-08   32.1   0.0   1   1   5.1e-11   3.5e-07   29.8   0.0     4   133   136   287   134   289 0.84 AAA domain
rve                  PF00665.21   120 seq1056_BIOID50655   -            707   5.3e-08   32.8   0.0   1   1   2.3e-11   3.1e-07   30.4   0.0     5   119   289   427   285   428 0.82 Integrase core domain
Mur_ligase_M         PF08245.7    189 seq1057_BIOID50655   -            438   4.7e-43  147.3   0.1   1   1     1e-46   7.1e-43  146.7   0.1     1   189   110   280   110   280 0.90 Mur ligase middle domain
Mur_ligase_C         PF02875.16    91 seq1057_BIOID50655   -            438   2.5e-11   43.3   0.0   1   1   2.2e-14   1.5e-10   40.8   0.0     2    81   301   373   300   379 0.88 Mur ligase family, glutamate ligase domain
GSDH                 PF07995.6    331 seq1060_BIOID50655   -            371  6.2e-128  426.4   0.1   1   1  5.2e-132  7.1e-128  426.2   0.1     1   331    34   366    34   366 0.98 Glucose / Sorbosone dehydrogenase
Cyto_ox_2            PF02322.10   328 seq1061_BIOID50655   -            378  2.7e-110  368.4  33.2   1   1  2.3e-114  3.1e-110  368.2  23.0     1   328     6   362     6   362 0.99 Cytochrome oxidase subunit II
Competence           PF03772.11   271 seq1063_BIOID50655   -            780   5.3e-54  182.9  38.5   1   1   7.8e-58   5.3e-54  182.9  26.7     3   266   228   493   226   516 0.90 Competence protein
Lactamase_B          PF00753.22   194 seq1063_BIOID50655   -            780   1.5e-12   47.4   0.0   1   1   3.6e-16   2.4e-12   46.7   0.0     4   176   533   697   530   714 0.89 Metallo-beta-lactamase superfamily
ABC_tran             PF00005.22   118 seq1066_BIOID50655   -            401   5.6e-22   78.2   0.0   1   1   3.6e-25   1.2e-21   77.0   0.0     1   117    73   191    73   192 0.92 ABC transporter
TOBE_2               PF08402.5     75 seq1066_BIOID50655   -            401   9.6e-12   44.6   0.3   1   1   1.2e-14   4.2e-11   42.5   0.1     1    75   313   385   313   385 0.95 TOBE domain
YobH                 PF13996.1     70 seq1067_BIOID50655   -             79   1.7e-36  123.8   1.2   1   1   1.4e-40   1.9e-36  123.6   0.8     1    70     2    71     2    71 0.99 YobH-like protein
Fimbrial             PF00419.15   145 seq1068_BIOID50655   -            362   5.9e-14   52.3   0.1   1   1   2.4e-17   3.3e-13   49.9   0.1     8   145   222   362   211   362 0.88 Fimbrial protein
BPD_transp_2         PF02653.11   267 seq1069_BIOID50655   -            321   8.2e-53  178.9  42.6   1   1   9.2e-57   1.3e-52  178.3  29.6     1   267    45   314    45   314 0.95 Branched-chain amino acid transport system / permease component
DUF1889              PF08986.5    119 seq1070_BIOID50655   -            119   2.3e-83  276.1   0.8   1   1   1.8e-87   2.5e-83  276.0   0.6     1   119     1   119     1   119 1.00 Domain of unknown function (DUF1889)
Bac_export_2         PF01312.14   343 seq1071_BIOID50655   -            120   2.9e-26   92.0   0.3   1   1   2.4e-30   3.3e-26   91.8   0.2   262   342     2    82     1    83 0.98 FlhB HrpN YscU SpaS Family
Phage_integrase      PF00589.17   173 seq1072_BIOID50655   -            396   1.4e-25   89.8   0.0   1   1   3.4e-29   2.4e-25   89.1   0.0     3   171   179   358   177   360 0.93 Phage integrase family
DUF4102              PF13356.1     89 seq1072_BIOID50655   -            396   7.7e-18   64.0   0.0   1   1   2.2e-21   1.5e-17   63.1   0.0    26    88     2    64     1    65 0.96 Domain of unknown function (DUF4102)
DUF3828              PF12883.2    120 seq1073_BIOID50655   -            308   1.1e-10   41.3   2.6   1   1   3.5e-11   2.4e-07   30.5   0.0     2   118    26   142    25   144 0.87 Protein of unknown function (DUF3828)
Cpn60_TCP1           PF00118.19   488 seq1074_BIOID50655   -            548  1.2e-126  423.1  10.9   1   1  9.8e-131  1.3e-126  422.9   7.5     1   486    23   523    23   525 0.94 TCP-1/cpn60 chaperonin family
SecY                 PF00344.15   342 seq1075_BIOID50655   -            443  3.3e-121  404.2  21.3   1   1  3.3e-125  4.5e-121  403.8  14.7     1   341    76   417    76   418 0.96 SecY translocase
Peripla_BP_2         PF01497.13   238 seq1076_BIOID50655   -            302   1.1e-30  106.3   0.5   1   1     1e-34   1.4e-30  106.1   0.3     1   237    42   271    42   272 0.93 Periplasmic binding protein
Fe-S_biosyn          PF01521.15    91 seq1077_BIOID50655   -            107   3.7e-30  103.4   0.0   1   1   3.1e-34   4.2e-30  103.2   0.0     1    91     3    93     3    93 0.99 Iron-sulphur cluster biosynthesis
DHDPS                PF00701.17   289 seq1078_BIOID50655   -            297  2.1e-107  357.9   0.0   1   1  1.8e-111  2.4e-107  357.7   0.0     2   289     5   293     4   293 0.99 Dihydrodipicolinate synthetase family
Sugar_tr             PF00083.19   451 seq1079_BIOID50655   -            500   6.9e-71  239.0  26.0   1   1   2.1e-74   9.7e-71  238.5  18.1     3   446    28   448    25   453 0.95 Sugar (and other) transporter
MFS_1                PF07690.11   354 seq1079_BIOID50655   -            500   2.5e-36  125.0  40.2   1   2   6.8e-30   3.1e-26   91.8  10.9     9   257    38   310    30   312 0.74 Major Facilitator Superfamily
MFS_1                PF07690.11   354 seq1079_BIOID50655   -            500   2.5e-36  125.0  40.2   2   2     2e-14     9e-11   41.0  14.2    38   171   301   437   299   467 0.80 Major Facilitator Superfamily
Osmo_CC              PF08946.5     46 seq1079_BIOID50655   -            500   2.6e-25   88.0   8.8   1   1   1.1e-28     5e-25   87.1   6.1     1    46   454   499   454   499 0.99 Osmosensory transporter coiled coil
SIS_2                PF13580.1    138 seq1080_BIOID50655   -            198     2e-31  108.4   0.3   1   1   5.1e-35   3.5e-31  107.6   0.2    15   138    30   152     8   152 0.92 SIS domain
SIS                  PF01380.17   131 seq1080_BIOID50655   -            198   5.2e-08   32.4   0.0   1   1   1.5e-11     1e-07   31.5   0.0    51   104   115   168   104   183 0.91 SIS domain
PP_kinase_C          PF13090.1    353 seq1081_BIOID50655   -            688  2.4e-147  490.0   0.2   1   1  9.1e-151  3.1e-147  489.6   0.1     3   352   333   681   331   682 0.99 Polyphosphate kinase C-terminal domain
PP_kinase            PF02503.12   207 seq1081_BIOID50655   -            688   1.1e-49  168.6   0.9   1   1   5.3e-53   1.8e-49  167.9   0.6     2   204   118   321   117   324 0.95 Polyphosphate kinase middle domain
PP_kinase_N          PF13089.1    109 seq1081_BIOID50655   -            688   9.3e-32  109.2   3.0   1   1   3.2e-35   1.1e-31  109.0   1.0     1   109     6   111     6   111 0.96 Polyphosphate kinase N-terminal domain
PLDc_2               PF13091.1    126 seq1081_BIOID50655   -            688     4e-13   49.1   0.2   1   1   5.1e-12   1.7e-08   34.0   0.3    12   123   369   489   354   491 0.85 PLD-like domain
priB_priC            PF07445.7    173 seq1082_BIOID50655   -            175   7.1e-57  191.5  16.3   1   1   5.8e-61     8e-57  191.3  11.3     1   173     7   175     7   175 0.99 Primosomal replication protein priB and priC
LigB                 PF02900.13   272 seq1084_BIOID50655   -            314   2.6e-86  288.8   0.0   1   1   2.1e-90   2.9e-86  288.7   0.0     2   272     5   306     4   306 0.97 Catalytic LigB subunit of aromatic ring-opening dioxygenase
Metalloenzyme        PF01676.13   262 seq1085_BIOID50655   -            514  4.5e-101  337.4   0.5   1   1  1.1e-104  5.2e-101  337.2   0.3     1   261     6   507     6   508 0.99 Metalloenzyme superfamily
iPGM_N               PF06415.8    223 seq1085_BIOID50655   -            514   6.9e-89  296.9   0.6   1   1   2.2e-92     1e-88  296.3   0.4     2   223    85   308    84   308 0.99 BPG-independent PGAM N-terminus (iPGM_N)
Phosphodiest         PF01663.17   364 seq1085_BIOID50655   -            514   2.3e-05   23.7   0.0   1   1   7.7e-09   3.5e-05   23.1   0.0   104   246   303   449   259   491 0.73 Type I phosphodiesterase / nucleotide pyrophosphatase
ABC-3                PF00950.12   258 seq1086_BIOID50655   -            261   9.9e-88  293.6  26.1   1   1   1.6e-91   1.1e-87  293.4  18.1     2   257     2   257     1   258 0.99 ABC 3 transport family
FecCD                PF01032.13   311 seq1086_BIOID50655   -            261     6e-07   28.4  27.3   1   1   8.8e-11     6e-07   28.4  18.9   103   309    56   255    29   257 0.76 FecCD transport family
DUF1488              PF07369.6     83 seq1087_BIOID50655   -             85   3.9e-31  106.6   0.0   1   1   3.1e-35   4.3e-31  106.4   0.0     1    82     4    84     4    85 0.99 Protein of unknown function (DUF1488)
Glucosamine_iso      PF01182.15   199 seq1088_BIOID50655   -            266   7.1e-25   87.7   0.0   1   1   6.8e-29   9.3e-25   87.3   0.0     4   198    15   216    12   217 0.85 Glucosamine-6-phosphate isomerases/6-phosphogluconolactonase
Syd                  PF07348.7    176 seq1089_BIOID50655   -            181   7.1e-66  220.7   0.0   1   1   5.8e-70   7.9e-66  220.5   0.0     2   176     6   179     5   179 0.99 Syd protein (SUKH-2)
UvrB                 PF12344.3     44 seq1090_BIOID50655   -            673   6.7e-23   79.8   0.9   1   1   1.3e-25   2.9e-22   77.7   0.1     1    43   552   594   552   595 0.97 Ultra-violet resistance protein B
Helicase_C           PF00271.26    78 seq1090_BIOID50655   -            673   1.2e-15   57.0   0.0   1   1   1.2e-18   2.8e-15   55.8   0.0     2    77   465   545   464   546 0.98 Helicase conserved C-terminal domain
ResIII               PF04851.10   184 seq1090_BIOID50655   -            673   1.1e-11   44.8   0.0   1   1     3e-14   6.9e-11   42.1   0.0     4    94    13   101    10   134 0.79 Type III restriction enzyme, res subunit
UVR                  PF02151.14    36 seq1090_BIOID50655   -            673   5.2e-07   28.8   1.1   1   1     7e-10   1.6e-06   27.3   0.8     2    35   634   667   633   668 0.93 UvrB/uvrC motif
SCP2                 PF02036.12   101 seq1091_BIOID50655   -            211   2.2e-20   72.6   0.0   1   1   2.5e-24   3.4e-20   72.0   0.0     1   100    25   122    25   123 0.97 SCP-2 sterol transfer family
ACPS                 PF01648.15   113 seq1094_BIOID50655   -            195   9.7e-12   44.6   0.0   1   1   1.1e-15   1.5e-11   44.0   0.0     2    73    88   155    87   189 0.80 4'-phosphopantetheinyl transferase superfamily
HTH_18               PF12833.2     81 seq1096_BIOID50655   -            273   9.9e-17   60.7   0.0   1   1   4.9e-20   1.7e-16   59.9   0.0     2    81   181   258   180   258 0.95 Helix-turn-helix domain
AraC_binding         PF02311.14   136 seq1096_BIOID50655   -            273   2.1e-05   24.1   0.1   1   1   1.2e-08   4.2e-05   23.1   0.1     5    79    22    96    19   152 0.76 AraC-like ligand binding domain
Fe-ADH               PF00465.14   366 seq1099_BIOID50655   -            383  3.2e-121  404.3   9.4   1   1  5.3e-125  3.6e-121  404.1   6.5     2   366    10   375     9   375 0.97 Iron-containing alcohol dehydrogenase
Fe-ADH_2             PF13685.1    250 seq1099_BIOID50655   -            383   1.4e-19   70.2   5.3   1   1   8.3e-21   5.7e-17   61.7   3.7     2   246    14   278    13   280 0.91 Iron-containing alcohol dehydrogenase
Response_reg         PF00072.19   112 seq1100_BIOID50655   -            260   1.3e-27   95.8   0.0   1   1     3e-31   2.1e-27   95.2   0.0     1   112    40   149    40   149 0.99 Response regulator receiver domain
Trans_reg_C          PF00486.23    77 seq1100_BIOID50655   -            260   4.8e-25   87.1   0.0   1   1   1.6e-28   1.1e-24   85.9   0.0     3    77   182   255   178   255 0.95 Transcriptional regulatory protein, C terminal
Fer4_7               PF12838.2     52 seq1102_BIOID50655   -            205   5.1e-15   55.4  23.6   1   1   2.8e-11   3.8e-08   33.4   4.0     2    52    82   166    81   166 0.62 4Fe-4S dicluster domain
Fer4_9               PF13187.1     55 seq1102_BIOID50655   -            205   2.4e-12   46.8  19.5   1   1   2.6e-10   3.5e-07   30.2   2.0     2    54    82   166    81   167 0.94 4Fe-4S dicluster domain
Fer4_11              PF13247.1     99 seq1102_BIOID50655   -            205   3.4e-12   45.9  15.1   1   1     5e-13   6.9e-10   38.5   3.3     5    60    46    99    42   109 0.91 4Fe-4S dicluster domain
Fer4                 PF00037.22    24 seq1102_BIOID50655   -            205   5.6e-12   44.6  36.6   1   1     2e-12   2.8e-09   36.0   1.1     2    24    76    98    75    98 0.93 4Fe-4S binding domain
Fer4_10              PF13237.1     52 seq1102_BIOID50655   -            205   2.7e-10   39.7  25.1   1   1   4.2e-09   5.8e-06   25.9   4.7     2    52    75   163    74   163 0.71 4Fe-4S dicluster domain
Fer4_6               PF12837.2     24 seq1102_BIOID50655   -            205     2e-09   36.7  36.3   1   1   1.1e-09   1.6e-06   27.6   0.9     3    24    76    97    74    97 0.92 4Fe-4S binding domain
Fer4_3               PF12798.2     15 seq1102_BIOID50655   -            205   4.2e-08   33.0  44.7   1   3   3.2e-05     0.043   14.2   4.6     1    15    51    67    51    67 0.98 4Fe-4S binding domain
Fer4_3               PF12798.2     15 seq1102_BIOID50655   -            205   4.2e-08   33.0  44.7   2   3   3.1e-05     0.042   14.2   4.0     1    15    82    96    82    96 0.98 4Fe-4S binding domain
Fer4_3               PF12798.2     15 seq1102_BIOID50655   -            205   4.2e-08   33.0  44.7   3   3   9.9e-06     0.014   15.8   2.8     1    15   146   166   146   166 0.96 4Fe-4S binding domain
Fer4_4               PF12800.2     17 seq1102_BIOID50655   -            205   2.4e-07   30.4  28.3   1   2   2.9e-05     0.039   14.1   0.8     3    15    11    23     9    32 0.91 4Fe-4S binding domain
Fer4_4               PF12800.2     17 seq1102_BIOID50655   -            205   2.4e-07   30.4  28.3   2   2   9.6e-07    0.0013   18.7   1.5     3    17    81    95    79    95 0.90 4Fe-4S binding domain
Ribonuc_L-PSP        PF01042.16   121 seq1103_BIOID50655   -            129   2.5e-45  153.0   0.1   1   1   2.1e-49   2.8e-45  152.8   0.1     1   120     7   126     7   127 0.98 Endoribonuclease L-PSP
HGD-D                PF06050.8    349 seq1108_BIOID50655   -            383  5.3e-101  337.8   0.3   1   1  4.4e-105  6.1e-101  337.6   0.2     1   349    39   383    39   383 0.98 2-hydroxyglutaryl-CoA dehydratase, D-component
PRD                  PF00874.15    90 seq1109_BIOID50655   -            120   0.00012   22.0   0.0   1   1   1.1e-08   0.00014   21.7   0.0     2    83    24   105    23   111 0.92 PRD domain
RNA_pol_Rpb1_1       PF04997.7    338 seq1110_BIOID50655   -           1407  1.8e-100  336.3   0.1   1   1  1.8e-103  4.8e-100  335.0   0.1     2   338    15   342    14   342 0.95 RNA polymerase Rpb1, domain 1
RNA_pol_Rpb1_5       PF04998.12   277 seq1110_BIOID50655   -           1407   1.1e-80  270.7   0.0   1   1     8e-84   2.2e-80  269.7   0.0     1   276   766  1321   766  1322 1.00 RNA polymerase Rpb1, domain 5
RNA_pol_Rpb1_2       PF00623.15   166 seq1110_BIOID50655   -           1407   6.1e-51  172.5   0.0   1   1   5.3e-53   1.5e-49  168.0   0.0     1   166   344   486   344   486 0.95 RNA polymerase Rpb1, domain 2
RNA_pol_Rpb1_3       PF04983.13   157 seq1110_BIOID50655   -           1407   1.4e-27   96.2   0.0   1   1   1.2e-30   3.3e-27   95.0   0.0     1   157   489   644   489   644 0.93 RNA polymerase Rpb1, domain 3
RNA_pol_Rpb1_4       PF05000.12   108 seq1110_BIOID50655   -           1407   2.5e-18   65.7   0.3   1   1   9.1e-22   2.5e-18   65.7   0.2     2   107   674   763   673   764 0.82 RNA polymerase Rpb1, domain 4
N6_N4_Mtase          PF01555.13   231 seq1111_BIOID50655   -            296   7.2e-54  182.5   0.0   1   1     2e-57     9e-54  182.2   0.0     1   227    36   252    36   256 0.92 DNA methylase
Glyoxalase           PF00903.20   128 seq1112_BIOID50655   -            138     1e-22   80.3   0.0   1   1   2.6e-26   1.2e-22   80.1   0.0     2   128    16   135    15   135 0.97 Glyoxalase/Bleomycin resistance protein/Dioxygenase superfamily
Glyoxalase_2         PF12681.2    108 seq1112_BIOID50655   -            138   4.2e-18   65.8   0.0   1   1   1.1e-21   4.9e-18   65.5   0.0     1   108    21   136    21   136 0.78 Glyoxalase-like domain
Glyoxalase_4         PF13669.1    110 seq1112_BIOID50655   -            138   2.8e-13   49.7   0.0   1   1   7.8e-17   3.5e-13   49.4   0.0     1   109    17   123    17   124 0.86 Glyoxalase/Bleomycin resistance protein/Dioxygenase superfamily
RelA_SpoT            PF04607.12   116 seq1113_BIOID50655   -            744   1.1e-37  128.5   0.2   1   1   1.3e-40   3.5e-37  126.8   0.0     1   114   251   360   251   362 0.98 Region found in RelA / SpoT proteins
HD_4                 PF13328.1    153 seq1113_BIOID50655   -            744   1.6e-34  118.7   0.8   1   1   1.4e-37   3.9e-34  117.4   0.5    15   152    50   191    35   192 0.91 HD domain
TGS                  PF02824.16    60 seq1113_BIOID50655   -            744     4e-23   80.9   0.1   1   1   5.8e-26   1.6e-22   79.0   0.0     1    60   406   465   406   465 0.99 TGS domain
ACT_4                PF13291.1     80 seq1113_BIOID50655   -            744   1.5e-18   66.7   1.3   1   1   1.4e-21   3.7e-18   65.5   0.9     4    80   664   740   662   740 0.97 ACT domain
ACT                  PF01842.20    66 seq1113_BIOID50655   -            744   7.4e-09   34.7   0.3   1   1   2.7e-12   7.4e-09   34.7   0.2     2    65   668   733   667   734 0.97 ACT domain
DUF903               PF06004.7     50 seq1114_BIOID50655   -             76     8e-26   89.2   3.9   1   1   6.9e-30   9.4e-26   88.9   2.7     1    50    25    74    25    74 0.98 Bacterial protein of unknown function (DUF903)
KdpC                 PF02669.10   188 seq1116_BIOID50655   -            190  8.6e-102  338.5   0.2   1   1    7e-106  9.6e-102  338.3   0.1     1   188     1   188     1   188 0.99 K+-transporting ATPase, c chain
Redoxin              PF08534.5    146 seq1117_BIOID50655   -            185   1.6e-25   89.2   0.0   1   1   5.9e-29     2e-25   88.9   0.0     3   137    42   165    40   173 0.93 Redoxin
AhpC-TSA             PF00578.16   124 seq1117_BIOID50655   -            185   8.1e-16   57.7   0.0   1   1   2.9e-19     1e-15   57.4   0.0     1   124    41   158    41   158 0.89 AhpC/TSA family
Thioredoxin_2        PF13098.1    112 seq1117_BIOID50655   -            185   2.9e-10   40.2   0.0   1   1   1.2e-13   4.1e-10   39.7   0.0     4   106    67   166    64   172 0.85 Thioredoxin-like domain
Thioredoxin_8        PF13905.1     96 seq1117_BIOID50655   -            185   6.7e-07   29.2   0.0   1   1   3.3e-10   1.1e-06   28.5   0.0     1    95    68   154    68   155 0.86 Thioredoxin-like
Cytochrom_NNT        PF03264.9    174 seq1118_BIOID50655   -            200   1.6e-74  248.9   3.4   1   1   5.4e-78   1.8e-74  248.7   2.4     4   174    22   193    19   193 0.98 NapC/NirT cytochrome c family, N-terminal region
LacI                 PF00356.16    46 seq1119_BIOID50655   -            334   2.5e-18   65.3   0.9   1   1   7.2e-22   2.5e-18   65.3   0.6     2    46     3    50     2    50 0.96 Bacterial regulatory proteins, lacI family
Peripla_BP_3         PF13377.1    160 seq1119_BIOID50655   -            334   6.6e-17   61.8   0.4   1   1     4e-18   1.4e-14   54.3   0.1    10   155   180   326   171   329 0.82 Periplasmic binding protein-like domain
Peripla_BP_1         PF00532.16   279 seq1119_BIOID50655   -            334     3e-14   52.8   0.0   1   1   1.1e-17   3.9e-14   52.4   0.0     2   267    62   312    61   327 0.84 Periplasmic binding proteins and sugar binding domain of LacI family
Peripla_BP_4         PF13407.1    258 seq1119_BIOID50655   -            334     4e-10   39.3   0.0   1   1   1.5e-13   5.1e-10   39.0   0.0     1   208    64   264    64   309 0.84 Periplasmic binding protein domain
Peptidase_M22        PF00814.20   268 seq1121_BIOID50655   -            337  5.1e-102  340.8   0.0   1   1  4.2e-106  5.8e-102  340.6   0.0     2   268    24   307    23   307 0.98 Glycoprotease family
FBPase_glpX          PF03320.8    309 seq1122_BIOID50655   -            321  3.9e-125  416.4   1.1   1   1  3.2e-129  4.3e-125  416.3   0.8     3   309     3   321     1   321 0.99 Bacterial fructose-1,6-bisphosphatase, glpX-encoded
Phos_pyr_kin         PF08543.7    246 seq1124_BIOID50655   -            287   1.3e-15   57.1   0.0   1   1   2.6e-19   1.7e-15   56.7   0.0    53   234    68   257    51   268 0.83 Phosphomethylpyrimidine kinase
PfkB                 PF00294.19   301 seq1124_BIOID50655   -            287     4e-11   42.4   0.1   1   1   3.6e-14   2.4e-10   39.9   0.0   175   284   132   250    96   263 0.83 pfkB family carbohydrate kinase
PTS_EIIA_2           PF00359.17   142 seq1126_BIOID50655   -            582     1e-16   60.8   0.8   1   1   2.9e-20     2e-16   59.8   0.0    11   120   455   561   447   581 0.89 Phosphoenolpyruvate-dependent sugar phosphotransferase system, EIIA 2
HTH_11               PF08279.7     55 seq1126_BIOID50655   -            582   1.9e-09   36.9   0.0   1   1   1.2e-12   8.3e-09   34.8   0.0     1    55     5    60     5    60 0.93 HTH domain
oligo_HPY            PF08352.7     64 seq1128_BIOID50655   -            327   3.6e-19   68.7   0.4   1   1   1.4e-22   6.2e-19   67.9   0.3     1    64   233   297   233   297 0.99 Oligopeptide/dipeptide transporter, C-terminal region
ABC_tran             PF00005.22   118 seq1128_BIOID50655   -            327   5.9e-19   68.4   0.0   1   1   2.3e-22   1.1e-18   67.6   0.0    15   118    65   182    52   182 0.88 ABC transporter
AAA_21               PF13304.1    303 seq1128_BIOID50655   -            327   6.9e-10   39.2   0.0   1   1   2.7e-12   1.2e-08   35.1   0.0   231   302   148   217   112   218 0.93 AAA domain
Fimbrial             PF00419.15   145 seq1129_BIOID50655   -            182   1.9e-14   54.0  14.8   1   1   1.7e-18   2.3e-14   53.7  10.3     1   144    35   181    35   182 0.86 Fimbrial protein
Adenylate_cycl       PF01295.13   605 seq1130_BIOID50655   -            848    9e-275  912.5   0.0   1   1  1.6e-278  1.1e-274  912.3   0.0     1   601   228   826   228   830 0.98 Adenylate cyclase, class-I
Adenyl_cycl_N        PF12633.2    204 seq1130_BIOID50655   -            848   2.4e-87  291.6   0.0   1   1   1.6e-86   1.1e-82  276.3   0.0     1   203     1   200     1   201 0.96 Adenylate cyclase NT domain
Cytochrom_C552       PF02335.10   435 seq1131_BIOID50655   -            478  1.2e-172  574.3   8.0   1   1  2.2e-176  1.5e-172  574.0   5.5     3   433    43   472    41   474 0.98 Cytochrome c552
MFS_1                PF07690.11   354 seq1132_BIOID50655   -            459   7.6e-35  120.1  50.4   1   1   1.5e-36     1e-32  113.1  24.3     2   354    27   406    25   406 0.79 Major Facilitator Superfamily
Sugar_tr             PF00083.19   451 seq1132_BIOID50655   -            459   1.9e-31  109.0  29.9   1   1   3.5e-35   2.4e-31  108.6  20.7    44   448    56   452    24   455 0.82 Sugar (and other) transporter
ETF_alpha            PF00766.14    86 seq1134_BIOID50655   -            286   3.3e-21   74.5   1.5   1   1   8.8e-25     6e-21   73.7   1.0     3    86   164   245   162   245 0.92 Electron transfer flavoprotein FAD-binding domain
ETF                  PF01012.16   164 seq1134_BIOID50655   -            286     1e-07   31.7   0.2   1   1   5.3e-11   3.6e-07   29.9   0.0    78   159    41   123    27   128 0.83 Electron transfer flavoprotein domain
DEDD_Tnp_IS110       PF01548.12   144 seq1136_BIOID50655   -             99   5.7e-07   29.1   0.0   1   1   4.4e-11     6e-07   29.1   0.0     1    79     9    87     9    99 0.92 Transposase
SNARE_assoc          PF09335.6    123 seq1137_BIOID50655   -            254   2.8e-19   69.4   2.2   1   1     2e-23   2.8e-19   69.4   1.5     1   121    36   159    36   161 0.92 SNARE associated Golgi protein
Sulf_transp          PF04143.9     43 seq1138_BIOID50655   -            352   9.8e-18   63.8  36.8   1   2   2.2e-15     3e-11   43.0   8.5     1    41    74   114    74   116 0.96 Sulphur transport
Sulf_transp          PF04143.9     43 seq1138_BIOID50655   -            352   9.8e-18   63.8  36.8   2   2   1.1e-12   1.5e-08   34.3  11.4     2    43   283   325   282   325 0.97 Sulphur transport
YejG                 PF13989.1    107 seq1139_BIOID50655   -            114   1.9e-49  166.0   0.0   1   1   1.6e-53   2.1e-49  165.9   0.0     1   106     4   109     4   110 0.99 YejG-like protein
Ter                  PF05472.6    290 seq1140_BIOID50655   -            309  3.7e-114  380.6   6.8   1   1    3e-118  4.1e-114  380.4   4.7     2   290     9   307     8   307 0.99 DNA replication terminus site-binding protein (Ter protein)
T2SF                 PF00482.18   124 seq1141_BIOID50655   -            364   3.3e-25   88.2   4.1   1   2   4.5e-17   6.2e-13   48.6   0.0     1   124    31   158    31   158 0.96 Type II secretion system (T2SS), protein F
T2SF                 PF00482.18   124 seq1141_BIOID50655   -            364   3.3e-25   88.2   4.1   2   2   8.6e-15   1.2e-10   41.2   0.1     3   121   235   355   233   357 0.93 Type II secretion system (T2SS), protein F
HSCB_C               PF07743.8     78 seq1142_BIOID50655   -            171   2.5e-21   75.8  12.9   1   1   1.4e-24   9.9e-21   73.8   6.4     2    77    87   162    86   163 0.97 HSCB C-terminal oligomerisation domain
DnaJ                 PF00226.26    64 seq1142_BIOID50655   -            171   9.5e-13   47.5   0.0   1   1   2.8e-16   1.9e-12   46.6   0.0     1    63     2    70     2    71 0.97 DnaJ domain
META                 PF03724.11   101 seq1143_BIOID50655   -            140   3.5e-18   65.2   0.2   1   1   3.1e-22   4.3e-18   64.9   0.1     2   100    30   125    29   126 0.93 META domain
Ribosomal_L13        PF00572.13   128 seq1145_BIOID50655   -            142   4.3e-55  185.0   0.3   1   1   3.6e-59   4.9e-55  184.9   0.2     1   127    15   141    15   142 0.99 Ribosomal protein L13
Sulfate_transp       PF00916.15   280 seq1146_BIOID50655   -            559   3.6e-71  239.2  10.3   1   1   7.9e-75   3.6e-71  239.2   7.1     1   279   119   409   119   410 0.96 Sulfate transporter family
Sulfate_tra_GLY      PF13792.1     84 seq1146_BIOID50655   -            559   1.5e-24   85.3   5.5   1   1   3.3e-28   1.5e-24   85.3   3.8     6    82    20    95    12    97 0.96 Sulfate transporter N-terminal domain with GLY motif
STAS                 PF01740.16   117 seq1146_BIOID50655   -            559   5.5e-12   45.0   0.0   1   1   2.1e-15   9.4e-12   44.2   0.0     4   116   453   554   451   555 0.95 STAS domain
Peptidase_M20        PF01546.23   171 seq1147_BIOID50655   -            441   3.4e-24   85.2   4.9   1   1   1.3e-27   8.6e-24   83.9   3.4     1   170   117   433   117   434 0.91 Peptidase family M20/M25/M40
M20_dimer            PF07687.9    109 seq1147_BIOID50655   -            441   6.4e-10   38.6   0.4   1   1   2.7e-13   1.9e-09   37.1   0.3     9    98   236   325   231   331 0.83 Peptidase dimerisation domain
LysE                 PF01810.13   191 seq1149_BIOID50655   -            190     2e-19   69.4   7.8   1   1   2.5e-23   3.5e-19   68.7   5.4     2   188    15   188    14   190 0.88 LysE type translocator
Metallophos          PF00149.23   201 seq1150_BIOID50655   -            219   7.6e-14   51.5   1.7   1   1   1.3e-17   1.8e-13   50.2   1.2     3   198    15   187    13   190 0.75 Calcineurin-like phosphoesterase
DUF440               PF04269.7    103 seq1151_BIOID50655   -            109   2.9e-46  155.6   1.8   1   1   2.3e-50   3.2e-46  155.4   1.3     2   103     7   109     3   109 0.98 Protein of unknown function, DUF440
MipA                 PF06629.7    226 seq1152_BIOID50655   -            246   7.3e-73  244.5   1.4   1   1   6.1e-77   8.3e-73  244.4   1.0     2   226    24   246    23   246 0.99 MltA-interacting protein MipA
adh_short            PF00106.20   167 seq1153_BIOID50655   -            248   2.5e-34  118.4   0.0   1   1   1.2e-37   3.2e-34  118.1   0.0     2   166     2   165     1   166 0.93 short chain dehydrogenase
adh_short_C2         PF13561.1    243 seq1153_BIOID50655   -            248   2.5e-14   53.5   0.0   1   1   1.1e-17   3.1e-14   53.2   0.0     3   222     9   218     7   232 0.89 Enoyl-(Acyl carrier protein) reductase
KR                   PF08659.5    181 seq1153_BIOID50655   -            248   2.2e-13   50.1   0.0   1   1   1.1e-16   3.1e-13   49.6   0.0     3   173     3   170     2   177 0.89 KR domain
Epimerase            PF01370.16   236 seq1153_BIOID50655   -            248   1.4e-06   27.8   0.1   1   1   1.6e-09   4.3e-06   26.2   0.0     1   117     3   135     3   176 0.80 NAD dependent epimerase/dehydratase family
NAD_binding_10       PF13460.1    183 seq1153_BIOID50655   -            248   2.8e-06   27.3   0.0   1   1   1.3e-09   3.7e-06   26.9   0.0     1    60     3    67     3   173 0.77 NADH(P)-binding
YgbB                 PF02542.11   157 seq1154_BIOID50655   -            159   1.7e-68  229.2   0.0   1   1   1.4e-72   1.9e-68  229.1   0.0     1   156     1   156     1   157 0.99 YgbB family
RecA                 PF00154.16   323 seq1156_BIOID50655   -            358    1e-173  576.7   2.4   1   1  3.5e-177  1.2e-173  576.5   1.7     1   320    14   332    14   335 0.99 recA bacterial DNA recombination protein
KaiC                 PF06745.8    226 seq1156_BIOID50655   -            358     3e-10   39.4   0.2   1   1   3.4e-12   1.2e-08   34.2   0.2     2   173    47   223    46   280 0.68 KaiC
Rad51                PF08423.6    261 seq1156_BIOID50655   -            358   1.3e-09   37.2   0.2   1   1   7.1e-13   2.4e-09   36.3   0.1    19   227    40   233    24   274 0.76 Rad51
AAA_25               PF13481.1    194 seq1156_BIOID50655   -            358   3.3e-08   33.0   0.3   1   1   2.6e-11     9e-08   31.6   0.2    13   174    44   183    33   195 0.74 AAA domain
DUF3521              PF12035.3     35 seq1157_BIOID50655   -             31   7.3e-07   28.8   0.0   1   1     6e-11   8.1e-07   28.6   0.0     6    35     1    29     1    29 0.91 Protein of unknown function (DUF3521)
DUF2496              PF10689.4     44 seq1158_BIOID50655   -             53   3.5e-24   84.0   2.3   1   1   2.9e-28   3.9e-24   83.8   1.6     1    44     2    45     2    45 0.98 Protein of unknown function (DUF2496)
T2SE                 PF00437.15   272 seq1159_BIOID50655   -            326   3.7e-41  140.7   0.0   1   1   8.6e-45   5.9e-41  140.0   0.0    75   265    74   260    12   266 0.82 Type II/IV secretion system protein
DUF1097              PF06496.6    144 seq1160_BIOID50655   -            165   4.9e-37  126.8  26.0   1   1   4.1e-41   5.6e-37  126.6  18.0     2   143     9   156     8   157 0.98 Protein of unknown function (DUF1097)
Hexapep              PF00132.19    36 seq1161_BIOID50655   -            288   7.8e-10   37.7  18.4   1   1     3e-09   4.1e-05   22.7   3.1    11    35   199   223   187   224 0.94 Bacterial transferase hexapeptide (six repeats)
HNH_3                PF13392.1     46 seq1162_BIOID50655   -             95   1.9e-07   30.2   0.0   1   1   2.1e-11   2.8e-07   29.6   0.0     3    37    54    87    52    90 0.87 HNH endonuclease
Ala_racemase_N       PF01168.15   217 seq1163_BIOID50655   -            387     2e-23   83.0   0.0   1   1   1.8e-27   2.4e-23   82.7   0.0     1   216    33   263    33   264 0.88 Alanine racemase, N-terminal domain
VirB3                PF05101.8     89 seq1164_BIOID50655   -            107     6e-07   29.2   0.6   1   1   5.6e-11   7.6e-07   28.9   0.4    10    72    19    88     7   102 0.70 Type IV secretory pathway, VirB3-like protein
Peptidase_M50        PF02163.17   192 seq1166_BIOID50655   -            450   2.7e-70  235.1   0.3   1   1   6.9e-74   3.1e-70  234.9   0.2     2   192    11   446    10   446 0.99 Peptidase family M50
PDZ                  PF00595.19    81 seq1166_BIOID50655   -            450   8.1e-13   48.2   0.3   1   1     1e-13   4.6e-10   39.4   0.0     8    81   209   277   203   277 0.91 PDZ domain (Also known as DHR or GLGF)
PDZ_2                PF13180.1     82 seq1166_BIOID50655   -            450   7.3e-11   41.6   0.0   1   1   1.1e-11   5.1e-08   32.5   0.0    19    78   227   285   211   287 0.84 PDZ domain
AA_permease_2        PF13520.1    426 seq1172_BIOID50655   -            505   1.8e-32  112.3  60.8   1   1   3.5e-36   2.4e-32  111.9  42.2     2   419    14   473    13   488 0.77 Amino acid permease
AA_permease          PF00324.16   479 seq1172_BIOID50655   -            505   1.7e-14   52.9  52.2   1   1   1.7e-17   1.1e-13   50.2  36.2    14   446    26   470    14   489 0.72 Amino acid permease
ATP_bind_3           PF01171.15   182 seq1173_BIOID50655   -            432   3.5e-60  202.5   0.0   1   1     1e-63   4.6e-60  202.1   0.0     1   180    14   191    14   193 0.97 PP-loop family
TilS_C               PF11734.3     74 seq1173_BIOID50655   -            432   3.2e-26   90.2   0.0   1   1   2.7e-29   1.2e-25   88.3   0.0     1    74   356   427   356   427 0.90 TilS substrate C-terminal domain
TilS                 PF09179.6     69 seq1173_BIOID50655   -            432   8.8e-23   80.0   4.7   1   1   7.8e-26   3.5e-22   78.0   3.2     1    69   241   309   241   309 0.98 TilS substrate binding domain
BPD_transp_2         PF02653.11   267 seq1174_BIOID50655   -            331     3e-44  150.8  43.6   1   1   3.4e-48   4.6e-44  150.2  30.2     2   266    35   304    34   305 0.88 Branched-chain amino acid transport system / permease component
MFS_1                PF07690.11   354 seq1175_BIOID50655   -            391   2.3e-43  148.1  38.3   1   1   5.1e-47   2.3e-43  148.1  26.6     3   350    10   342     8   346 0.85 Major Facilitator Superfamily
Sugar_tr             PF00083.19   451 seq1175_BIOID50655   -            391   1.1e-12   47.1   7.3   1   1   2.5e-16   1.1e-12   47.1   5.0    42   191    34   177    21   183 0.87 Sugar (and other) transporter
TRI12                PF06609.8    599 seq1175_BIOID50655   -            391   4.2e-07   28.4   3.4   1   1   9.1e-11   4.2e-07   28.4   2.4    66   215    25   175     4   223 0.77 Fungal trichothecene efflux pump (TRI12)
DUF1175              PF06672.6    217 seq1176_BIOID50655   -            207   1.6e-85  285.7   0.0   1   1   1.4e-89   1.9e-85  285.5   0.0    15   216    17   205     4   206 0.96 Protein of unknown function (DUF1175)
NiFeSe_Hases         PF00374.14   507 seq1177_BIOID50655   -            597  1.2e-243  809.4   0.0   1   1  9.7e-248  1.3e-243  809.2   0.0     1   507    54   582    54   582 0.98 Nickel-dependent hydrogenase
Chorismate_bind      PF00425.13   257 seq1178_BIOID50655   -            453   2.3e-90  302.2   0.0   1   1   4.3e-94   2.9e-90  301.9   0.0     2   257   190   443   189   443 0.98 chorismate binding enzyme
Anth_synt_I_N        PF04715.8    140 seq1178_BIOID50655   -            453   2.7e-29  101.8   0.1   1   1   3.3e-32   2.3e-28   98.8   0.0     9   139    22   153    16   154 0.90 Anthranilate synthase component I, N terminal region
ABC1                 PF03109.11   119 seq1179_BIOID50655   -            546   1.9e-35  121.3   0.0   1   1   2.7e-39   3.7e-35  120.3   0.0     4   119   115   232   112   232 0.97 ABC1 family
Cytochrom_B562       PF07361.6    103 seq1180_BIOID50655   -            128   5.6e-35  119.7   5.3   1   1   4.7e-39   6.4e-35  119.5   3.7     1   103    23   128    23   128 0.99 Cytochrome b562
LysR_substrate       PF03466.15   209 seq1181_BIOID50655   -            315   9.6e-55  184.8   0.6   1   1   1.9e-58   1.3e-54  184.3   0.4     4   208    99   303    96   304 0.99 LysR substrate binding domain
HTH_1                PF00126.22    60 seq1181_BIOID50655   -            315   8.8e-22   76.4   0.5   1   1   2.5e-25   1.7e-21   75.5   0.1     1    59    13    71    13    72 0.98 Bacterial regulatory helix-turn-helix protein, lysR family
Sdh5                 PF03937.11    51 seq1182_BIOID50655   -             88   3.7e-22   77.8   2.9   1   1   3.1e-26   4.2e-22   77.7   1.3     1    51    11    60    11    60 0.99 Flavinator of succinate dehydrogenase
Oxidored_q1          PF00361.15   270 seq1183_BIOID50655   -            672   1.9e-50  171.5  23.7   1   1   1.4e-54   1.9e-50  171.5  16.4     3   267   133   411   131   414 0.94 NADH-Ubiquinone/plastoquinone (complex I), various chains
DnaJ_C               PF01556.13    81 seq1184_BIOID50655   -            376   7.4e-34  115.3   0.1   1   1   3.5e-24   1.6e-20   72.6   0.0     1    81   262   340   262   340 0.95 DnaJ C terminal domain
DnaJ                 PF00226.26    64 seq1184_BIOID50655   -            376   1.4e-28   98.2   4.0   1   1     5e-32   2.3e-28   97.6   2.7     1    64     5    67     5    67 0.99 DnaJ domain
DnaJ_CXXCXGXG        PF00684.14    66 seq1184_BIOID50655   -            376   8.4e-16   57.6  16.9   1   1   3.3e-19   1.5e-15   56.8  11.7     1    66   144   204   144   204 0.97 DnaJ central domain
tRNA_bind            PF01588.15    95 seq1185_BIOID50655   -            110   8.5e-32  108.7   0.6   1   1     7e-36   9.5e-32  108.5   0.4     1    94    14   107    14   108 0.98 Putative tRNA binding domain
KdpD                 PF02702.12   211 seq1186_BIOID50655   -            894   4.1e-99  329.8   0.0   1   1  2.8e-102   6.3e-99  329.2   0.0     2   211    21   230    20   230 0.99 Osmosensitive K+ channel His kinase sensor domain
HATPase_c            PF02518.21   111 seq1186_BIOID50655   -            894   1.4e-24   85.7   0.0   1   1   1.5e-27   3.3e-24   84.6   0.0     6   110   778   881   774   882 0.97 Histidine kinase-, DNA gyrase B-, and HSP90-like ATPase
DUF4118              PF13493.1    105 seq1186_BIOID50655   -            894   6.4e-15   55.1  14.3   1   1   4.8e-18   1.1e-14   54.3   9.9     5   103   407   499   402   501 0.84 Domain of unknown function (DUF4118)
HisKA                PF00512.20    68 seq1186_BIOID50655   -            894   2.6e-11   43.2   1.8   1   1   1.1e-14   2.6e-11   43.2   1.2     2    68   664   730   663   730 0.88 His Kinase A (phospho-acceptor) domain
GAF_3                PF13492.1    129 seq1186_BIOID50655   -            894   2.9e-10   40.1   0.0   1   1   3.8e-13   8.7e-10   38.6   0.0     2   129   528   644   527   644 0.86 GAF domain
Usp                  PF00582.21   140 seq1186_BIOID50655   -            894   3.6e-05   23.8   0.6   1   1   6.9e-08   0.00016   21.7   0.4     3   133   251   365   249   373 0.85 Universal stress protein family
LysR_substrate       PF03466.15   209 seq1187_BIOID50655   -            305   6.7e-42  142.8   0.2   1   1   1.5e-45     1e-41  142.2   0.1     3   208    91   292    89   293 0.95 LysR substrate binding domain
HTH_1                PF00126.22    60 seq1187_BIOID50655   -            305   7.8e-23   79.8   2.6   1   1   2.7e-26   1.9e-22   78.6   1.8     1    60     8    67     8    67 0.98 Bacterial regulatory helix-turn-helix protein, lysR family
BPD_transp_1         PF00528.17   185 seq1188_BIOID50655   -            296     9e-19   67.5  13.8   1   1   1.3e-22     9e-19   67.5   9.6     1   180   113   292   113   296 0.91 Binding-protein-dependent transport system inner membrane component
OppC_N               PF12911.2     56 seq1188_BIOID50655   -            296   1.1e-10   40.5   1.6   1   1   1.9e-12   1.3e-08   33.9   0.0     5    56    16    67    12    67 0.94 N-terminal TM domain of oligopeptide transport permease C
DUF2502              PF10697.4     82 seq1189_BIOID50655   -             98   8.4e-25   86.5  15.4   1   1   7.3e-29     1e-24   86.3  10.7     1    82    25    97    25    97 0.96 Protein of unknown function (DUF2502)
SBP_bac_5            PF00496.17   374 seq1190_BIOID50655   -            524   2.6e-88  296.2   2.5   1   1   2.3e-92   3.1e-88  296.0   1.8     2   370    68   437    67   441 0.90 Bacterial extracellular solute-binding proteins, family 5 Middle
Transp_cyt_pur       PF02133.10   439 seq1193_BIOID50655   -            419   1.4e-82  277.4  48.4   1   1   1.2e-86   1.6e-82  277.2  33.5     1   438    11   397    11   398 0.98 Permease for cytosine/purines, uracil, thiamine, allantoin
CcmH                 PF03918.9    148 seq1194_BIOID50655   -            350   7.4e-53  177.4   0.1   1   1   1.1e-55   3.9e-52  175.0   0.0     2   132     4   132     1   146 0.90 Cytochrome C biogenesis protein
SAM_MT               PF04445.8    235 seq1195_BIOID50655   -            250  9.8e-115  381.5   0.0   1   1  8.1e-119  1.1e-114  381.3   0.0     3   234    16   247    14   248 0.99 Putative SAM-dependent methyltransferase
MdoG                 PF04349.7    484 seq1196_BIOID50655   -            541  5.3e-151  503.0   0.1   1   1  4.6e-155  6.3e-151  502.7   0.1     1   482    35   524    35   526 0.92 Periplasmic glucan biosynthesis protein, MdoG
GATase_4             PF13230.1    272 seq1197_BIOID50655   -            255  3.2e-107  357.1   0.0   1   1  7.7e-111  3.5e-107  357.0   0.0     1   252     1   252     1   255 0.99 Glutamine amidotransferases class-II
GATase_2             PF00310.16   361 seq1197_BIOID50655   -            255   3.3e-17   62.1   0.1   1   1   2.1e-15   9.7e-12   44.1   0.1   189   359    65   215    60   217 0.87 Glutamine amidotransferases class-II
PPC                  PF04151.10    70 seq1198_BIOID50655   -            133   1.9e-07   31.8   0.4   1   1   2.5e-11   3.4e-07   31.0   0.3     1    68    48   111    48   113 0.85 Bacterial pre-peptidase C-terminal domain
AMP-binding          PF00501.23   418 seq1200_BIOID50655   -            437   2.5e-26   91.8   0.1   1   1   1.9e-29   2.6e-25   88.5   0.1   133   409    81   350    58   355 0.89 AMP-binding enzyme
PTS_EIIC             PF02378.13   321 seq1201_BIOID50655   -            598   8.9e-83  277.6  29.6   1   1   1.3e-86   8.9e-83  277.6  20.5     1   321    87   429    87   429 0.94 Phosphotransferase system, EIIC
PTS_EIIB             PF00367.15    35 seq1201_BIOID50655   -            598   1.4e-16   59.2   0.1   1   1   4.6e-20   3.1e-16   58.1   0.1     3    35   522   554   520   554 0.97 phosphotransferase system, EIIB
HTH_AraC             PF00165.18    42 seq1202_BIOID50655   -            297   9.6e-22   76.0   0.1   1   2   2.3e-14   1.1e-10   40.9   0.0     1    41   193   233   193   234 0.96 Bacterial regulatory helix-turn-helix proteins, AraC family
HTH_AraC             PF00165.18    42 seq1202_BIOID50655   -            297   9.6e-22   76.0   0.1   2   2   7.3e-12   3.3e-08   32.9   0.0     1    41   245   283   245   284 0.93 Bacterial regulatory helix-turn-helix proteins, AraC family
HTH_18               PF12833.2     81 seq1202_BIOID50655   -            297     8e-17   61.0   0.1   1   1   2.7e-20   1.2e-16   60.4   0.0     2    80   207   284   206   285 0.94 Helix-turn-helix domain
AraC_binding         PF02311.14   136 seq1202_BIOID50655   -            297   5.2e-07   29.3   0.1   1   1   2.8e-10   1.3e-06   28.0   0.1    27    90    65   128    55   204 0.87 AraC-like ligand binding domain
HTH_3                PF01381.17    55 seq1204_BIOID50655   -            175     1e-05   25.1   0.1   1   1   1.6e-09   2.1e-05   24.1   0.1     7    55    41    89    35    89 0.91 Helix-turn-helix
LysE                 PF01810.13   191 seq1205_BIOID50655   -            212   7.4e-53  178.5  12.0   1   1   6.4e-57   8.8e-53  178.3   8.3     2   189    19   209    18   211 0.97 LysE type translocator
Ribosomal_S9         PF00380.14   121 seq1207_BIOID50655   -            130   1.4e-47  160.8   2.1   1   1   1.1e-51   1.5e-47  160.6   1.5     1   121    10   130    10   130 1.00 Ribosomal protein S9/S16
FecCD                PF01032.13   311 seq1208_BIOID50655   -            332   1.5e-86  289.9  30.0   1   1   2.6e-90   1.7e-86  289.7  20.8     2   311    18   330    17   330 0.95 FecCD transport family
ABC-3                PF00950.12   258 seq1208_BIOID50655   -            332   1.1e-07   31.3  11.2   1   1   1.6e-11   1.1e-07   31.3   7.8    50   253   119   326    99   330 0.80 ABC 3 transport family
HATPase_c            PF02518.21   111 seq1210_BIOID50655   -            452   8.7e-14   51.0   0.0   1   1     4e-17   1.8e-13   50.0   0.0     2   109   345   449   344   451 0.88 Histidine kinase-, DNA gyrase B-, and HSP90-like ATPase
HisKA                PF00512.20    68 seq1210_BIOID50655   -            452   1.9e-11   43.6   1.0   1   1     1e-14   4.5e-11   42.4   0.7     2    66   236   299   235   301 0.97 His Kinase A (phospho-acceptor) domain
HAMP                 PF00672.20    70 seq1210_BIOID50655   -            452   4.1e-10   39.6   1.8   1   1   2.8e-13   1.3e-09   38.0   0.0     2    69   162   230   161   231 0.95 HAMP domain
K_oxygenase          PF13434.1    341 seq1211_BIOID50655   -            425  4.1e-116  387.5   0.0   1   1  1.1e-119  4.9e-116  387.2   0.0     2   340     4   333     3   334 0.96 L-lysine 6-monooxygenase (NADPH-requiring)
Pyr_redox_3          PF13738.1    203 seq1211_BIOID50655   -            425   2.2e-16   60.4   0.0   1   1   4.7e-16   2.2e-12   47.3   0.0    78   200    93   218    60   221 0.84 Pyridine nucleotide-disulphide oxidoreductase
Amidohydro_1         PF01979.15   333 seq1212_BIOID50655   -            382   1.6e-39  136.4   0.3   1   1   5.3e-43   1.8e-39  136.2   0.2     1   332    50   363    50   364 0.94 Amidohydrolase family
Amidohydro_4         PF13147.1    304 seq1212_BIOID50655   -            382   1.2e-12   48.3   0.1   1   1   4.6e-15   1.6e-11   44.7   0.1     2   304    46   361    45   361 0.64 Amidohydrolase
Amidohydro_3         PF07969.6    404 seq1212_BIOID50655   -            382   1.5e-05   24.2   0.1   1   1   9.1e-09   3.1e-05   23.2   0.0   368   403   326   361   305   362 0.90 Amidohydrolase family
YcfA                 PF07927.7     58 seq1213_BIOID50655   -             58   4.5e-11   42.4   0.0   1   1   3.7e-15   5.1e-11   42.2   0.0     2    58     4    57     3    57 0.92 YcfA-like protein
AAA_10               PF12846.2    328 seq1214_BIOID50655   -            809   4.6e-23   81.8   0.0   1   1   2.1e-26   1.4e-22   80.2   0.0     2   326   419   701   418   703 0.82 AAA-like domain
CagE_TrbE_VirB       PF03135.9    205 seq1214_BIOID50655   -            809   1.7e-20   73.5   0.1   1   1   4.4e-24     3e-20   72.7   0.1    13   198   160   348   153   351 0.91 CagE, TrbE, VirB family, component of type IV transporter system
MacB_PCD             PF12704.2    232 seq1215_BIOID50655   -            648   1.7e-54  184.7   3.1   1   1     5e-58   1.7e-54  184.7   2.1     1   231   261   491   261   492 0.94 MacB-like periplasmic core domain
ABC_tran             PF00005.22   118 seq1215_BIOID50655   -            648   1.8e-21   76.5   0.0   1   1     1e-24   3.5e-21   75.6   0.0     1   117    48   172    48   173 0.94 ABC transporter
FtsX                 PF02687.16   121 seq1215_BIOID50655   -            648   2.4e-21   75.5  10.3   1   1   7.1e-25   2.4e-21   75.5   7.1     2   121   527   641   526   641 0.97 FtsX-like permease family
AAA_21               PF13304.1    303 seq1215_BIOID50655   -            648   7.5e-12   45.6   0.1   1   1   5.8e-10     2e-06   27.8   0.0   221   300   129   205    90   208 0.88 AAA domain
Peripla_BP_4         PF13407.1    258 seq1216_BIOID50655   -            296   9.7e-59  198.6  12.1   1   1   3.4e-62   1.1e-58  198.4   8.4     1   258    29   281    29   281 0.97 Periplasmic binding protein domain
Peripla_BP_1         PF00532.16   279 seq1216_BIOID50655   -            296   4.4e-27   94.8   2.4   1   1   1.6e-30   5.4e-27   94.6   1.7     2   250    27   268    26   289 0.86 Periplasmic binding proteins and sugar binding domain of LacI family
Peripla_BP_3         PF13377.1    160 seq1216_BIOID50655   -            296   1.7e-15   57.2   0.0   1   1   2.4e-18   8.1e-15   55.0   0.0    19   145   158   284   148   296 0.81 Periplasmic binding protein-like domain
Peripla_BP_6         PF13458.1    343 seq1216_BIOID50655   -            296   2.2e-12   46.9   4.2   1   1     8e-16   2.7e-12   46.5   2.9    44   235    58   249    19   283 0.86 Periplasmic binding protein
HSP70                PF00012.15   602 seq1217_BIOID50655   -            616  1.5e-202  673.6   0.1   1   1  2.6e-206  1.8e-202  673.3   0.1     2   600    22   599    21   601 0.97 Hsp70 protein
MreB_Mbl             PF06723.8    327 seq1217_BIOID50655   -            616   1.2e-17   63.4   0.1   1   1   7.2e-20   4.9e-16   58.1   0.0    66   318   122   373   114   379 0.86 MreB/Mbl protein
UPF0054              PF02130.12   145 seq1220_BIOID50655   -            155   1.6e-43  147.3   0.0   1   1   1.3e-47   1.8e-43  147.1   0.0    13   144    22   144     9   145 0.88 Uncharacterized protein family UPF0054
Pili_assembly_N      PF00345.15   122 seq1221_BIOID50655   -            233   1.1e-36  125.2   0.0   1   1   2.2e-40   1.5e-36  124.7   0.0     1   122    31   149    31   149 0.93 Gram-negative pili assembly chaperone, N-terminal domain
Pili_assembly_C      PF02753.12    68 seq1221_BIOID50655   -            233   2.9e-21   74.9   1.2   1   1   7.4e-25   5.1e-21   74.1   0.9     2    66   169   228   168   230 0.96 Gram-negative pili assembly chaperone, C-terminal domain
LysR_substrate       PF03466.15   209 seq1222_BIOID50655   -            305     7e-33  113.3   0.3   1   1   1.3e-36   8.7e-33  113.0   0.2     2   206    87   289    86   292 0.95 LysR substrate binding domain
HTH_1                PF00126.22    60 seq1222_BIOID50655   -            305   3.8e-22   77.6   0.1   1   1   1.1e-25   7.7e-22   76.6   0.1     1    60     3    62     3    62 0.98 Bacterial regulatory helix-turn-helix protein, lysR family
Abhydrolase_6        PF12697.2    228 seq1225_BIOID50655   -            293   7.7e-36  123.9   0.0   1   1     2e-39   9.1e-36  123.7   0.0     1   227    43   284    43   285 0.72 Alpha/beta hydrolase family
Abhydrolase_1        PF00561.15   230 seq1225_BIOID50655   -            293     4e-25   88.5   0.0   1   1   1.2e-28   5.6e-25   88.1   0.0     1   228    71   286    71   288 0.90 alpha/beta hydrolase fold
Abhydrolase_5        PF12695.2    142 seq1225_BIOID50655   -            293   6.8e-18   64.6   0.0   1   1   1.2e-20   5.5e-17   61.7   0.0     1   141    42   272    42   273 0.69 Alpha/beta hydrolase family
FtsJ                 PF01728.14   181 seq1226_BIOID50655   -            209     7e-57  192.2   0.0   1   1   6.1e-61   8.3e-57  191.9   0.0     1   181    31   207    31   207 0.98 FtsJ-like methyltransferase
Sel1                 PF08238.7     39 seq1227_BIOID50655   -            325   2.1e-68  225.1  49.4   1   8   1.4e-12     2e-08   34.5   0.1     2    39    26    61    25    61 0.87 Sel1 repeat
Sel1                 PF08238.7     39 seq1227_BIOID50655   -            325   2.1e-68  225.1  49.4   2   8   1.2e-08   0.00017   22.0   0.1     2    39    63    97    62    97 0.77 Sel1 repeat
Sel1                 PF08238.7     39 seq1227_BIOID50655   -            325   2.1e-68  225.1  49.4   3   8   8.8e-08    0.0012   19.2   0.1     4    38   101   130    98   131 0.80 Sel1 repeat
Sel1                 PF08238.7     39 seq1227_BIOID50655   -            325   2.1e-68  225.1  49.4   4   8   2.5e-15   3.5e-11   43.2   3.2     2    39   133   167   132   167 0.96 Sel1 repeat
Sel1                 PF08238.7     39 seq1227_BIOID50655   -            325   2.1e-68  225.1  49.4   5   8   2.3e-13   3.2e-09   37.0   0.4     1    39   168   203   168   203 0.95 Sel1 repeat
Sel1                 PF08238.7     39 seq1227_BIOID50655   -            325   2.1e-68  225.1  49.4   6   8   2.8e-12   3.8e-08   33.6   3.1     2    39   205   239   204   239 0.89 Sel1 repeat
Sel1                 PF08238.7     39 seq1227_BIOID50655   -            325   2.1e-68  225.1  49.4   7   8   2.2e-14     3e-10   40.2   0.3     3    37   242   273   240   275 0.93 Sel1 repeat
Sel1                 PF08238.7     39 seq1227_BIOID50655   -            325   2.1e-68  225.1  49.4   8   8     4e-09   5.5e-05   23.5   0.1     1    33   276   305   276   310 0.85 Sel1 repeat
TPR_16               PF13432.1     65 seq1228_BIOID50655   -            283   1.5e-06   28.5   1.7   1   1   2.8e-10   3.8e-06   27.3   1.2     8    61   112   166   105   170 0.92 Tetratricopeptide repeat
UPF0029              PF01205.14   110 seq1229_BIOID50655   -            204   4.9e-37  125.8   0.0   1   1   9.3e-41   6.4e-37  125.4   0.0     1   109    17   125    17   126 0.98 Uncharacterized protein family UPF0029
DUF1949              PF09186.6     56 seq1229_BIOID50655   -            204   1.5e-15   56.4   0.0   1   1   4.4e-19     3e-15   55.4   0.0     1    55   141   195   141   196 0.98 Domain of unknown function (DUF1949)
TruD                 PF01142.13   378 seq1230_BIOID50655   -            349  1.5e-106  356.1   0.3   1   1  7.5e-110    1e-105  353.4   0.2     5   378     3   337     1   337 0.96 tRNA pseudouridine synthase D (TruD)
DUF1434              PF07254.7    132 seq1231_BIOID50655   -            135     6e-64  213.6  15.0   1   1   5.2e-68   7.1e-64  213.4  10.4     1   132     1   131     1   131 0.98 Protein of unknown function (DUF1434)
Fer4_7               PF12838.2     52 seq1232_BIOID50655   -            181   4.5e-14   52.4  33.1   1   1   1.1e-14   2.6e-11   43.6   9.7     1    52    39    89    39    89 0.91 4Fe-4S dicluster domain
Fer4                 PF00037.22    24 seq1232_BIOID50655   -            181   7.9e-13   47.3  23.4   1   2   5.3e-09   1.2e-05   24.5   4.7     4    24    36    56    33    56 0.91 4Fe-4S binding domain
Fer4                 PF00037.22    24 seq1232_BIOID50655   -            181   7.9e-13   47.3  23.4   2   2   1.1e-11   2.5e-08   33.0   1.0     6    24    73    91    69    91 0.92 4Fe-4S binding domain
Fer4_9               PF13187.1     55 seq1232_BIOID50655   -            181   2.5e-09   37.1  13.6   1   1   1.1e-12   2.5e-09   37.1   9.4     2    55    40    90    39    90 0.95 4Fe-4S dicluster domain
Fer4_10              PF13237.1     52 seq1232_BIOID50655   -            181   9.9e-07   28.3  35.8   1   1   2.7e-09   6.1e-06   25.8  11.7     6    52    37    86    32    86 0.87 4Fe-4S dicluster domain
ACR_tran             PF00873.14  1021 seq1233_BIOID50655   -           1025         0 1226.7  15.5   1   1         0         0 1226.5  10.8     2  1020     4  1008     3  1009 0.99 AcrB/AcrD/AcrF family
MMPL                 PF03176.10   333 seq1233_BIOID50655   -           1025   4.5e-14   51.7  17.5   1   2   3.7e-12   1.7e-08   33.4   4.1   138   313   327   501   209   521 0.83 MMPL family
MMPL                 PF03176.10   333 seq1233_BIOID50655   -           1025   4.5e-14   51.7  17.5   2   2   4.2e-09   1.9e-05   23.4   2.5    73   306   785  1012   687  1024 0.76 MMPL family
SecD_SecF            PF02355.11   189 seq1233_BIOID50655   -           1025   7.3e-12   44.7  18.7   1   2   3.7e-10   1.7e-06   27.2   5.6    35   186   336   489   316   492 0.80 Protein export membrane protein
SecD_SecF            PF02355.11   189 seq1233_BIOID50655   -           1025   7.3e-12   44.7  18.7   2   2   8.1e-09   3.7e-05   22.8   2.0    25   183   844  1005   831  1022 0.87 Protein export membrane protein
AAA_10               PF12846.2    328 seq1234_BIOID50655   -           1014   1.2e-42  146.1   0.1   1   1   2.9e-46   3.9e-42  144.5   0.0     8   327   502   898   496   899 0.93 AAA-like domain
SbcCD_C              PF13558.1     90 seq1235_BIOID50655   -           1048   2.5e-19   68.8   0.6   1   1   1.8e-22   8.1e-19   67.2   0.4     5    89   924  1002   920  1003 0.88 Putative exonuclease SbcCD, C subunit
AAA_29               PF13555.1     62 seq1235_BIOID50655   -           1048   2.5e-07   30.0   0.1   1   1   3.8e-10   1.7e-06   27.3   0.0    18    51    26    58    16    69 0.80 P-loop containing region of AAA domain
Transposase_20       PF02371.11    87 seq1240_BIOID50655   -             90   1.6e-22   79.2   0.0   1   1   1.4e-26   1.9e-22   79.0   0.0     5    69     2    66     1    74 0.97 Transposase IS116/IS110/IS902 family
BPD_transp_2         PF02653.11   267 seq1241_BIOID50655   -            205     6e-29  100.7  17.7   1   1   5.4e-33   7.3e-29  100.4  12.3   127   267    19   164     8   164 0.96 Branched-chain amino acid transport system / permease component
Maf                  PF02545.9    195 seq1242_BIOID50655   -            207   1.6e-64  216.5   0.0   1   1   1.4e-68   1.9e-64  216.2   0.0     2   189    16   201    15   205 0.98 Maf-like protein
GTP_EFTU             PF00009.22   188 seq1245_BIOID50655   -            394   1.1e-60  204.1   0.0   1   1   3.4e-64   1.6e-60  203.7   0.0     1   187    10   201    10   202 0.93 Elongation factor Tu GTP binding domain
GTP_EFTU_D3          PF03143.12    97 seq1245_BIOID50655   -            394   2.4e-34  117.3   0.1   1   1   1.4e-37   6.6e-34  115.9   0.0     1    96   298   392   298   393 0.98 Elongation factor Tu C-terminal domain
GTP_EFTU_D2          PF03144.20    74 seq1245_BIOID50655   -            394     3e-18   65.5   6.3   1   1   1.2e-21   5.5e-18   64.7   3.9     1    74   225   294   225   294 0.96 Elongation factor Tu domain 2
FTSW_RODA_SPOVE      PF01098.14   359 seq1246_BIOID50655   -            370  3.9e-124  413.9  28.7   1   1  3.4e-128  4.7e-124  413.6  19.9     3   358    20   364    17   365 0.96 Cell cycle protein
YbgT_YccB            PF08173.6     28 seq1247_BIOID50655   -             30   3.4e-12   45.8   4.6   1   1   2.6e-16   3.5e-12   45.7   3.2     1    27     1    27     1    28 0.97 Membrane bound YbgT-like protein
Ribosomal_L34        PF00468.12    44 seq1249_BIOID50655   -             46   5.1e-25   86.7  10.1   1   1   4.1e-29   5.5e-25   86.6   7.0     1    44     1    44     1    44 0.99 Ribosomal protein L34
MFS_1                PF07690.11   354 seq1250_BIOID50655   -            389   5.6e-32  110.7  61.0   1   1   2.1e-35   1.4e-31  109.3  31.5     1   335    10   323    10   331 0.87 Major Facilitator Superfamily
Sugar_tr             PF00083.19   451 seq1250_BIOID50655   -            389   1.5e-06   27.0  15.7   1   1   2.1e-10   1.5e-06   27.0  10.9    48   190    42   178    34   183 0.93 Sugar (and other) transporter
A-2_8-polyST         PF07388.6    492 seq1251_BIOID50655   -            409  3.5e-162  540.1  31.1   1   1  3.4e-166  4.6e-162  539.7  21.6     2   391     7   397     2   406 0.98 Alpha-2,8-polysialyltransferase (POLYST)
S-methyl_trans       PF02574.11   305 seq1253_BIOID50655   -           1227  1.3e-104  349.6   0.1   1   1  9.1e-108  2.5e-104  348.7   0.1     1   304    16   326    16   327 0.98 Homocysteine S-methyltransferase
Met_synt_B12         PF02965.12   136 seq1253_BIOID50655   -           1227   9.3e-54  180.5   0.0   1   1   8.9e-57   2.4e-53  179.2   0.0     1   136  1055  1192  1055  1192 0.99 Vitamin B12 dependent methionine synthase, activation domain
Pterin_bind          PF00809.17   210 seq1253_BIOID50655   -           1227   1.5e-48  164.8   0.4   1   1   1.7e-51   4.6e-48  163.2   0.3     1   210   356   568   356   568 0.98 Pterin binding enzyme
B12-binding_2        PF02607.12    79 seq1253_BIOID50655   -           1227   4.4e-21   74.6   0.0   1   1   6.4e-24   1.8e-20   72.6   0.0     4    79   659   734   657   734 0.96 B12 binding domain
B12-binding          PF02310.14   121 seq1253_BIOID50655   -           1227   6.7e-20   71.0   0.2   1   1   1.8e-22     5e-19   68.2   0.1     2    94   748   840   747   851 0.93 B12 binding domain
UPF0150              PF03681.10    48 seq1254_BIOID50655   -            145   1.2e-12   47.0   0.1   1   1   2.8e-16   1.9e-12   46.4   0.1     1    45     9    53     9    56 0.95 Uncharacterised protein family (UPF0150)
HTH_3                PF01381.17    55 seq1254_BIOID50655   -            145   2.1e-07   30.5   0.1   1   1   4.7e-11   3.2e-07   29.9   0.1     7    53    95   141    89   143 0.93 Helix-turn-helix
DUF2556              PF10831.3     53 seq1255_BIOID50655   -             59   9.6e-40  133.9   6.0   1   1   7.8e-44   1.1e-39  133.7   4.2     1    53     1    53     1    53 0.99 Protein of unknown function (DUF2556)
AmoA                 PF05145.7    318 seq1256_BIOID50655   -            363    1e-114  382.7  34.4   1   1    1e-118  1.4e-114  382.3  23.9     1   317    44   358    44   359 0.99 Putative ammonia monooxygenase
Voltage_CLC          PF00654.15   355 seq1257_BIOID50655   -            473   1.4e-90  303.8  35.9   1   1   1.1e-92   1.5e-88  297.1  20.9     2   354    89   437    88   438 0.94 Voltage gated chloride channel
LysR_substrate       PF03466.15   209 seq1258_BIOID50655   -            310   4.4e-19   68.3   0.0   1   1   9.5e-23   6.5e-19   67.7   0.0     2   191    91   280    90   292 0.92 LysR substrate binding domain
HTH_1                PF00126.22    60 seq1258_BIOID50655   -            310   8.5e-18   63.7   0.6   1   1   2.6e-21   1.8e-17   62.7   0.4     3    60     9    66     8    66 0.96 Bacterial regulatory helix-turn-helix protein, lysR family
DAO                  PF01266.19   358 seq1259_BIOID50655   -            542   7.9e-57  192.6   2.9   1   1   3.5e-60   1.2e-56  192.0   2.0     1   344    10   343    10   367 0.86 FAD dependent oxidoreductase
FAD_binding_2        PF00890.19   421 seq1259_BIOID50655   -            542   4.7e-08   32.1   8.5   1   1     3e-10     1e-06   27.7   5.9     1   206    10   215    10   233 0.78 FAD binding domain
Fer2_BFD             PF04324.10    55 seq1259_BIOID50655   -            542   2.2e-06   27.4   2.4   1   1   6.5e-10   2.2e-06   27.4   1.7     2    45   432   480   431   486 0.87 BFD-like [2Fe-2S] binding domain
FAD_binding_3        PF01494.14   356 seq1259_BIOID50655   -            542   2.4e-06   26.7   4.5   1   1   5.3e-09   1.8e-05   23.8   3.1     2   173     9   214     8   236 0.85 FAD binding domain
YjgP_YjgQ            PF03739.9    354 seq1260_BIOID50655   -            366   2.7e-70  236.7   6.1   1   1   2.3e-74   3.2e-70  236.5   4.2     1   351     5   345     5   348 0.97 Predicted permease YjgP/YjgQ family
HOK_GEF              PF01848.11    43 seq1262_BIOID50655   -             50   2.9e-23   80.8   2.7   1   1   2.3e-27   3.1e-23   80.6   1.9     1    43     4    46     4    46 0.99 Hok/gef family
DnaB_C               PF03796.10   265 seq1263_BIOID50655   -            471  4.1e-108  360.1   0.2   1   1  1.2e-111  5.4e-108  359.7   0.1     1   263   206   463   206   465 0.97 DnaB-like helicase C terminal domain
DnaB                 PF00772.16   103 seq1263_BIOID50655   -            471   8.7e-38  128.2   0.0   1   1   4.2e-41   1.9e-37  127.1   0.0     1   103    26   128    26   128 0.99 DnaB-like helicase N terminal domain
AAA_25               PF13481.1    194 seq1263_BIOID50655   -            471     1e-13   51.0   0.1   1   1   3.6e-17   1.6e-13   50.3   0.0    29   190   220   386   179   390 0.84 AAA domain
Fer4_11              PF13247.1     99 seq1264_BIOID50655   -            205   4.6e-32  109.7  10.9   1   1     3e-35   4.6e-32  109.7   7.5     3    97    60   153    58   155 0.97 4Fe-4S dicluster domain
Fer4_7               PF12838.2     52 seq1264_BIOID50655   -            205   3.9e-13   49.4  26.7   1   1   9.8e-11   1.5e-07   31.5   5.9     2    50    99   147    98   157 0.89 4Fe-4S dicluster domain
Fer4_2               PF12797.2     22 seq1264_BIOID50655   -            205   4.1e-13   48.3  31.6   1   1   6.2e-10   9.5e-07   28.2   0.6     2    20     6    24     5    33 0.89 4Fe-4S binding domain
Fer4                 PF00037.22    24 seq1264_BIOID50655   -            205   5.6e-13   47.7  34.4   1   1   7.7e-11   1.2e-07   30.9   3.3     1    23    92   114    92   115 0.94 4Fe-4S binding domain
Fer4_9               PF13187.1     55 seq1264_BIOID50655   -            205   2.7e-12   46.6  26.8   1   1   2.3e-10   3.6e-07   30.2   7.6     2    53    99   148    98   150 0.95 4Fe-4S dicluster domain
Fer4_6               PF12837.2     24 seq1264_BIOID50655   -            205   7.7e-11   41.2  39.9   1   1   2.7e-09   4.2e-06   26.2   3.2     1    23    91   113    91   114 0.95 4Fe-4S binding domain
Fer4_4               PF12800.2     17 seq1264_BIOID50655   -            205   1.9e-08   33.8  35.8   1   3   1.6e-05     0.025   14.7   1.8     1    15    11    25    11    31 0.91 4Fe-4S binding domain
Fer4_4               PF12800.2     17 seq1264_BIOID50655   -            205   1.9e-08   33.8  35.8   2   3   8.3e-05      0.13   12.5   1.9     2    16    65    81    64    85 0.86 4Fe-4S binding domain
Fer4_4               PF12800.2     17 seq1264_BIOID50655   -            205   1.9e-08   33.8  35.8   3   3   2.6e-07    0.0004   20.3   2.0     2    17    97   112    96   112 0.91 4Fe-4S binding domain
Fer4_3               PF12798.2     15 seq1264_BIOID50655   -            205   9.2e-07   28.8  40.4   1   2   8.7e-06     0.013   15.8   4.2     1    15    67    83    67    83 0.98 4Fe-4S binding domain
Fer4_3               PF12798.2     15 seq1264_BIOID50655   -            205   9.2e-07   28.8  40.4   2   2     4e-05     0.061   13.7   1.6     1    13   126   147   126   149 0.94 4Fe-4S binding domain
Nucleolin_N          PF12462.3    166 seq1267_BIOID50655   -            715   2.3e-62  209.3   1.9   1   1   1.2e-65   2.3e-62  209.3   1.3     1   166    32   196    32   196 1.00 DNA helicase IV / RNA helicase N terminal
UvrD-helicase        PF00580.16   315 seq1267_BIOID50655   -            715   3.6e-44  151.2   0.0   1   1     4e-47   7.8e-44  150.1   0.0     1   314   228   521   228   522 0.84 UvrD/REP helicase N-terminal domain
UvrD_C               PF13361.1    319 seq1267_BIOID50655   -            715   8.3e-15   54.9   0.0   1   1   2.8e-16   5.5e-13   48.9   0.0   208   318   577   694   572   695 0.80 UvrD-like helicase C-terminal domain
AAA_19               PF13245.1     76 seq1267_BIOID50655   -            715   4.8e-14   51.7   0.8   1   1   6.9e-17   1.3e-13   50.3   0.6     6    75   235   309   231   310 0.84 Part of AAA domain
UvrD_C_2             PF13538.1    104 seq1267_BIOID50655   -            715     1e-09   38.3   0.1   1   1   2.5e-12   4.9e-09   36.1   0.1    50   102   614   689   560   691 0.79 Family description
FTSW_RODA_SPOVE      PF01098.14   359 seq1268_BIOID50655   -            414  2.4e-130  434.3  23.9   1   1  2.2e-134  3.1e-130  434.0  16.5     2   358    47   402    46   403 0.98 Cell cycle protein
Sulf_transp          PF04143.9     43 seq1269_BIOID50655   -            319   5.3e-17   61.4  20.8   1   2   4.4e-14     6e-10   38.8   5.6     3    41   114   153   112   155 0.94 Sulphur transport
Sulf_transp          PF04143.9     43 seq1269_BIOID50655   -            319   5.3e-17   61.4  20.8   2   2   3.4e-13   4.7e-09   36.0   3.3     3    32   290   319   288   319 0.94 Sulphur transport
His_Phos_2           PF00328.17   347 seq1270_BIOID50655   -            442   1.3e-40  139.6   0.0   1   1   1.2e-44   1.6e-40  139.4   0.0     1   345    39   383    39   387 0.85 Histidine phosphatase superfamily (branch 2)
LamB                 PF02264.10   398 seq1271_BIOID50655   -            446  1.3e-168  561.0  26.2   1   1  1.1e-172  1.5e-168  560.9  18.2     1   398    28   446    28   446 0.97 LamB porin
DUF446               PF04287.7    100 seq1272_BIOID50655   -            109   5.3e-34  115.8   2.8   1   1   4.5e-38   6.1e-34  115.6   2.0     2   100     5   104     4   104 0.96 tRNA pseudouridine synthase C
AAA_28               PF13521.1    163 seq1273_BIOID50655   -            410   4.7e-29  101.3   0.0   1   1     2e-32   6.9e-29  100.7   0.0     2   163   234   394   233   394 0.92 AAA domain
HTH_3                PF01381.17    55 seq1273_BIOID50655   -            410   1.3e-09   37.6   0.1   1   1   1.3e-12   4.4e-09   35.9   0.0     1    52     7    59     7    61 0.95 Helix-turn-helix
HTH_19               PF12844.2     64 seq1273_BIOID50655   -            410   2.4e-08   33.7   0.0   1   1   1.9e-10   6.6e-07   29.1   0.0     3    55     6    59     5    67 0.94 Helix-turn-helix domain
Aminotran_4          PF01063.14   231 seq1274_BIOID50655   -            309   1.1e-46  159.0   0.0   1   1   9.6e-51   1.3e-46  158.8   0.0     3   231    54   289    52   289 0.96 Aminotransferase class IV
DUF4137              PF13593.1    313 seq1275_BIOID50655   -            332    8e-106  353.5  22.8   1   1  6.6e-110    9e-106  353.3  15.8     1   313     8   316     8   316 0.98 SBF-like CPA transporter family (DUF4137)
DUF2755              PF10954.3    100 seq1276_BIOID50655   -            102   2.9e-58  193.6   0.2   1   1   2.4e-62   3.3e-58  193.4   0.1     1   100     1   101     1   101 0.99 Protein of unknown function (DUF2755)
Ribonuclease_P       PF00825.13   111 seq1280_BIOID50655   -            108   2.9e-29  101.0   0.3   1   1   2.3e-33   3.2e-29  100.9   0.2     9   109     3   100     1   102 0.97 Ribonuclease P
oligo_HPY            PF08352.7     64 seq1281_BIOID50655   -            334   5.3e-20   71.4   0.6   1   1   2.3e-23     1e-19   70.5   0.4     1    64   241   306   241   306 0.97 Oligopeptide/dipeptide transporter, C-terminal region
ABC_tran             PF00005.22   118 seq1281_BIOID50655   -            334   1.5e-19   70.3   0.0   1   1     6e-23   2.7e-19   69.5   0.0     1   117    62   189    62   190 0.82 ABC transporter
MFS_1                PF07690.11   354 seq1282_BIOID50655   -            457   2.5e-50  171.1  47.8   1   1   5.4e-54   2.5e-50  171.1  33.1     2   353    22   412    21   413 0.90 Major Facilitator Superfamily
Sugar_tr             PF00083.19   451 seq1282_BIOID50655   -            457   1.1e-08   34.0  16.1   1   1   2.4e-12   1.1e-08   34.0  11.2    44   192    49   192    18   195 0.88 Sugar (and other) transporter
MFS_3                PF05977.8    524 seq1282_BIOID50655   -            457   0.00018   19.6  14.4   1   1     4e-08   0.00018   19.6  10.0    12   214    18   216    10   242 0.90 Transmembrane secretion effector
A2M_N                PF01835.14    99 seq1283_BIOID50655   -           1504   1.7e-22   79.3   0.2   1   1   1.5e-18     7e-15   54.9   0.0     2    99   315   410   314   410 0.93 MG2 domain
A2M_N_2              PF07703.9    136 seq1283_BIOID50655   -           1504   6.4e-22   77.6   1.1   1   1   3.1e-25   1.4e-21   76.6   0.1     2   136   631   776   630   776 0.95 Alpha-2-macroglobulin family N-terminal region
A2M                  PF00207.17    92 seq1283_BIOID50655   -           1504   2.4e-12   46.1   0.0   1   1   1.5e-15     7e-12   44.6   0.0     1    85   841   924   841   930 0.95 Alpha-2-macroglobulin family
FCD                  PF07729.7    125 seq1285_BIOID50655   -            228   1.6e-26   92.9   5.9   1   1   3.5e-30   2.4e-26   92.3   4.1     5   124    89   208    87   209 0.99 FCD domain
GntR                 PF00392.16    64 seq1285_BIOID50655   -            228   9.3e-18   63.3   0.0   1   1   3.6e-21   2.4e-17   61.9   0.0     3    64    15    75    13    75 0.98 Bacterial regulatory proteins, gntR family
Nucleos_tra2_C       PF07662.8    210 seq1286_BIOID50655   -            400   2.1e-69  233.0  16.2   1   1   3.1e-73   2.1e-69  233.0  11.2     1   209   193   399   193   400 0.98 Na+ dependent nucleoside transporter C-terminus
Nucleos_tra2_N       PF01773.15    75 seq1286_BIOID50655   -            400   1.8e-24   85.7   4.2   1   1   2.6e-28   1.8e-24   85.7   2.9     1    74     9    82     9    83 0.98 Na+ dependent nucleoside transporter N-terminus
Ribosomal_L36        PF00444.13    38 seq1288_BIOID50655   -             38   3.7e-21   74.7   9.2   1   1   2.9e-25   3.9e-21   74.6   6.4     1    38     1    38     1    38 1.00 Ribosomal protein L36
2-oxoacid_dh         PF00198.18   231 seq1290_BIOID50655   -            630   3.4e-78  261.9   0.0   1   1   3.2e-81   4.8e-78  261.4   0.0     3   230   399   629   397   630 0.98 2-oxoacid dehydrogenases acyltransferase (catalytic domain)
Biotin_lipoyl        PF00364.17    74 seq1290_BIOID50655   -            630     1e-66  220.3  35.1   1   3   1.3e-24     2e-21   75.3   4.6     2    73     4    73     3    74 0.97 Biotin-requiring enzyme
Biotin_lipoyl        PF00364.17    74 seq1290_BIOID50655   -            630     1e-66  220.3  35.1   2   3   2.8e-26   4.3e-23   80.6   3.8     2    73   107   176   106   177 0.96 Biotin-requiring enzyme
Biotin_lipoyl        PF00364.17    74 seq1290_BIOID50655   -            630     1e-66  220.3  35.1   3   3   4.5e-25   6.9e-22   76.7   4.9     1    73   207   277   207   278 0.97 Biotin-requiring enzyme
E3_binding           PF02817.12    39 seq1290_BIOID50655   -            630   3.6e-16   58.4   0.1   1   1   2.3e-19   3.6e-16   58.4   0.1     3    39   327   363   325   363 0.97 e3 binding domain
POR_N                PF01855.14   230 seq1291_BIOID50655   -           1174   2.4e-80  269.2   1.1   1   1   3.6e-83   3.8e-80  268.5   0.8     2   230    13   244    12   244 0.98 Pyruvate flavodoxin/ferredoxin oxidoreductase, thiamine diP-bdg
POR                  PF01558.13   173 seq1291_BIOID50655   -           1174   4.5e-30  104.7   0.0   1   1   8.2e-33   8.6e-30  103.7   0.0     1   173   426   610   426   610 0.90 Pyruvate ferredoxin/flavodoxin oxidoreductase
EKR                  PF10371.4     60 seq1291_BIOID50655   -           1174   1.7e-23   81.8   0.0   1   1   3.6e-26   3.8e-23   80.7   0.0     6    59   625   678   620   679 0.93 Domain of unknown function
Fer4_7               PF12838.2     52 seq1291_BIOID50655   -           1174   1.9e-10   40.8   8.8   1   1   1.8e-13   1.9e-10   40.8   6.1     2    50   689   757   688   758 0.72 4Fe-4S dicluster domain
TPP_enzyme_C         PF02775.16   153 seq1291_BIOID50655   -           1174   2.8e-09   36.6   0.1   1   1   8.3e-12   8.8e-09   35.0   0.0    46   152   954  1066   939  1067 0.89 Thiamine pyrophosphate enzyme, C-terminal TPP binding domain
Fer4                 PF00037.22    24 seq1291_BIOID50655   -           1174   4.7e-09   35.3  20.6   1   2   1.7e-08   1.8e-05   24.0   0.9     2    24   683   705   682   705 0.93 4Fe-4S binding domain
Fer4                 PF00037.22    24 seq1291_BIOID50655   -           1174   4.7e-09   35.3  20.6   2   2   5.8e-08   6.1e-05   22.3   2.7     3    20   740   757   738   758 0.89 4Fe-4S binding domain
Fer4_16              PF13484.1     67 seq1291_BIOID50655   -           1174   2.8e-08   34.2   7.1   1   1   8.8e-11   9.3e-08   32.5   4.9     2    66   689   757   688   758 0.59 4Fe-4S double cluster binding domain
Fer4_6               PF12837.2     24 seq1291_BIOID50655   -           1174   5.9e-08   32.1  18.8   1   1   1.1e-08   1.2e-05   24.8   1.7     1    24   681   704   681   704 0.94 4Fe-4S binding domain
Fer4_10              PF13237.1     52 seq1291_BIOID50655   -           1174   1.7e-07   30.8  23.1   1   1   9.6e-10     1e-06   28.3   7.7     3    52   683   756   681   756 0.82 4Fe-4S dicluster domain
Fer4_17              PF13534.1     61 seq1291_BIOID50655   -           1174   2.3e-06   27.7   5.6   1   1   2.2e-09   2.3e-06   27.7   3.9     2    58   689   757   673   760 0.73 4Fe-4S dicluster domain
PTS_EIIA_1           PF00358.15   133 seq1293_BIOID50655   -            169   5.4e-54  181.2   2.2   1   1   4.7e-58   6.5e-54  180.9   1.5     3   132    20   149    18   150 0.98 phosphoenolpyruvate-dependent sugar phosphotransferase system, EIIA 1
PrgH                 PF09480.5    375 seq1294_BIOID50655   -            396  2.2e-138  461.1   4.3   1   1  1.8e-142  2.4e-138  460.9   3.0     1   375    19   394    19   394 1.00 Type III secretion system protein PrgH-EprH (PrgH)
SirA                 PF01206.12    70 seq1301_BIOID50655   -             75   5.3e-19   67.4   0.0   1   1   4.2e-23   5.8e-19   67.3   0.0     1    70     4    74     4    74 0.97 SirA-like protein
HTH_19               PF12844.2     64 seq1302_BIOID50655   -            147   4.7e-09   36.0   0.0   1   1   1.5e-12     1e-08   34.9   0.0     1    62    78   139    78   141 0.97 Helix-turn-helix domain
HTH_3                PF01381.17    55 seq1302_BIOID50655   -            147   1.4e-08   34.3   0.0   1   1   2.8e-12   1.9e-08   33.8   0.0     2    55    82   135    81   135 0.97 Helix-turn-helix
CorC_HlyC            PF03471.12    81 seq1303_BIOID50655   -            292   3.5e-24   84.3   0.4   1   1   1.6e-27   1.1e-23   82.7   0.0     2    79   206   281   205   283 0.94 Transporter associated domain
CBS                  PF00571.23    57 seq1303_BIOID50655   -            292   1.2e-21   75.9   3.1   1   2   4.4e-14     3e-10   39.5   0.1     1    52    69   123    69   128 0.96 CBS domain
CBS                  PF00571.23    57 seq1303_BIOID50655   -            292   1.2e-21   75.9   3.1   2   2   3.1e-13   2.1e-09   36.7   0.3     4    56   138   189   135   190 0.92 CBS domain
Oxidored_q6          PF01058.17   131 seq1306_BIOID50655   -            252   5.2e-20   71.2   0.2   1   1   5.6e-24   7.6e-20   70.7   0.1     1   127    44   151    44   155 0.93 NADH ubiquinone oxidoreductase, 20 Kd subunit
HlyD                 PF00529.15   306 seq1307_BIOID50655   -            355   4.5e-40  137.7  26.1   1   1   1.9e-43   5.1e-40  137.5  18.1     2   306    47   339    46   339 0.97 HlyD family secretion protein
HlyD_2               PF12700.2    328 seq1307_BIOID50655   -            355     2e-19   69.8   2.0   1   1     1e-22   2.8e-19   69.3   1.4    13   239    39   290    37   308 0.79 HlyD family secretion protein
HlyD_3               PF13437.1    105 seq1307_BIOID50655   -            355     5e-18   65.2   0.1   1   1   1.8e-16   4.8e-13   49.2   0.0     2    97   214   319   213   326 0.86 HlyD family secretion protein
Biotin_lipoyl_2      PF13533.1     50 seq1307_BIOID50655   -            355     4e-10   39.0   2.9   1   1   1.5e-13     4e-10   39.0   2.0     2    46    47    95    44   110 0.83 Biotin-lipoyl like
PseudoU_synth_2      PF00849.17   164 seq1308_BIOID50655   -            260   3.4e-30  104.9   0.0   1   1   3.1e-34   4.3e-30  104.5   0.0     2   164    11   170    10   170 0.96 RNA pseudouridylate synthase
HAD                  PF12710.2    191 seq1309_BIOID50655   -            211     4e-09   36.8   0.0   1   1   4.1e-13   5.6e-09   36.3   0.0     1   186     9   188     9   193 0.61 haloacid dehalogenase-like hydrolase
HSP70                PF00012.15   602 seq1310_BIOID50655   -            450   7.3e-25   86.8   0.0   1   2   4.5e-19   6.2e-15   54.0   0.0     2   207     3   228     2   259 0.76 Hsp70 protein
HSP70                PF00012.15   602 seq1310_BIOID50655   -            450   7.3e-25   86.8   0.0   2   2   1.3e-11   1.8e-07   29.3   0.0   250   352   329   423   305   448 0.80 Hsp70 protein
PilS                 PF08805.6    133 seq1312_BIOID50655   -            178     4e-38  129.8   6.1   1   1   3.8e-42   5.2e-38  129.4   4.3     1   133    52   177    52   177 0.98 PilS N terminal
Pertactin            PF03212.9    121 seq1313_BIOID50655   -            418   1.4e-06   27.9   0.3   1   1   1.2e-09   1.6e-05   24.5   0.0     1    78   329   403   329   414 0.87 Pertactin
Beta_elim_lyase      PF01212.16   290 seq1315_BIOID50655   -            333   3.9e-92  308.3   0.1   1   1   1.1e-95     5e-92  308.0   0.1     1   285     3   280     3   285 0.97 Beta-eliminating lyase
Aminotran_1_2        PF00155.16   363 seq1315_BIOID50655   -            333     7e-09   34.9   0.0   1   1   2.7e-12   1.2e-08   34.1   0.0    38   327    28   303     4   325 0.77 Aminotransferase class I and II
MCE                  PF02470.15    81 seq1316_BIOID50655   -            879   1.2e-64  214.1  10.4   1   3   3.5e-21   4.8e-17   61.6   0.1     2    81    48   139    47   139 0.97 mce related protein
MCE                  PF02470.15    81 seq1316_BIOID50655   -            879   1.2e-64  214.1  10.4   2   3   1.6e-11   2.2e-07   30.6   0.0     2    76   282   357   281   371 0.88 mce related protein
MCE                  PF02470.15    81 seq1316_BIOID50655   -            879   1.2e-64  214.1  10.4   3   3   1.2e-14   1.6e-10   40.7   0.0     4    81   638   726   636   726 0.96 mce related protein
Peptidase_M23        PF01551.17    96 seq1317_BIOID50655   -            427   2.2e-25   88.4   0.2   1   1   3.6e-29     5e-25   87.2   0.1     3    96   328   421   327   421 0.98 Peptidase family M23
Ribosomal_S13        PF00416.17   106 seq1319_BIOID50655   -            118   9.2e-40  135.2   0.4   1   1   7.6e-44     1e-39  135.1   0.3     1   106     3   108     3   108 0.99 Ribosomal protein S13/S18
TrkH                 PF02386.11   339 seq1321_BIOID50655   -            483     4e-78  262.2  24.7   1   1   8.1e-82   1.1e-77  260.8  11.1     2   339   153   481   152   481 0.99 Cation transport protein
HycA_repressor       PF11046.3    149 seq1322_BIOID50655   -            153   2.1e-90  300.2   1.0   1   1   1.7e-94   2.3e-90  300.1   0.7     1   148     1   148     1   149 0.99 Transcriptional repressor of hyc and hyp operons
Cu_amine_oxid        PF01179.15   414 seq1323_BIOID50655   -            757  1.2e-139  465.5   0.3   1   1  4.2e-143  1.4e-139  465.2   0.2     1   409   335   752   335   757 0.96 Copper amine oxidase, enzyme domain
Cu_amine_oxidN3      PF02728.11   101 seq1323_BIOID50655   -            757     8e-28   96.3   0.2   1   1   1.4e-30   4.7e-27   93.8   0.0     2   101   216   317   215   317 0.98 Copper amine oxidase, N3 domain
Cu_amine_oxidN2      PF02727.11    86 seq1323_BIOID50655   -            757   8.8e-27   92.8   1.6   1   1   5.1e-30   1.8e-26   91.9   0.2     1    85   124   209   124   210 0.96 Copper amine oxidase, N2 domain
Cu_amine_oxidN1      PF07833.6     93 seq1323_BIOID50655   -            757     1e-12   48.1   0.0   1   1   7.7e-16   2.6e-12   46.7   0.0     5    79    36   110    33   121 0.94 Copper amine oxidase N-terminal domain
BPD_transp_2         PF02653.11   267 seq1324_BIOID50655   -            330   4.7e-47  160.0  43.0   1   1   4.2e-51   5.8e-47  159.7  29.8     3   267    36   305    34   305 0.94 Branched-chain amino acid transport system / permease component
Aminotran_1_2        PF00155.16   363 seq1325_BIOID50655   -            468   5.4e-32  111.0   0.0   1   1   1.3e-35   8.6e-32  110.3   0.0    44   348   145   445   120   458 0.88 Aminotransferase class I and II
GntR                 PF00392.16    64 seq1325_BIOID50655   -            468     6e-15   54.3   0.1   1   1   2.9e-18     2e-14   52.6   0.0     1    64     3    66     3    66 0.98 Bacterial regulatory proteins, gntR family
ABC_tran             PF00005.22   118 seq1326_BIOID50655   -            330   3.1e-19   69.3   0.0   1   1   7.1e-22   3.3e-18   66.0   0.0     1   118    47   187    47   187 0.91 ABC transporter
oligo_HPY            PF08352.7     64 seq1326_BIOID50655   -            330   4.6e-18   65.2   0.4   1   1     2e-21   9.1e-18   64.2   0.2     1    64   238   305   238   305 0.96 Oligopeptide/dipeptide transporter, C-terminal region
AAA_21               PF13304.1    303 seq1326_BIOID50655   -            330   7.7e-11   42.3   0.2   1   1   7.7e-11   3.5e-07   30.3   0.0   234   300   156   220   131   223 0.86 AAA domain
RecX                 PF02631.11   122 seq1328_BIOID50655   -            166   2.1e-32  111.7   0.4   1   1   3.5e-36   4.8e-32  110.6   0.1     6   117    51   162    46   166 0.94 RecX family
HNH_3                PF13392.1     46 seq1329_BIOID50655   -            147   4.8e-18   64.1   0.1   1   1   1.2e-21   8.3e-18   63.4   0.1     1    46     2    46     2    46 0.96 HNH endonuclease
AP2                  PF00847.15    55 seq1329_BIOID50655   -            147     3e-11   43.1   0.6   1   1   9.4e-15   6.4e-11   42.1   0.4     2    54    57   105    56   106 0.90 AP2 domain
ApbA_C               PF08546.6    125 seq1330_BIOID50655   -            303   1.4e-39  134.7   0.2   1   1   3.1e-43   2.1e-39  134.1   0.2     1   125   168   289   168   289 0.97 Ketopantoate reductase PanE/ApbA C terminal
ApbA                 PF02558.11   151 seq1330_BIOID50655   -            303     1e-28   99.5   0.1   1   1   2.4e-32   1.6e-28   98.9   0.1     1   150     3   143     3   144 0.88 Ketopantoate reductase PanE/ApbA
Usher                PF00577.15   552 seq1331_BIOID50655   -            866  9.7e-212  704.4  27.8   1   1  2.5e-215  1.2e-211  704.1  19.3     1   552   200   777   200   777 0.99 Type VII secretion system (T7SS), usher protein
PapC_N               PF13954.1    146 seq1331_BIOID50655   -            866   7.2e-47  158.5   0.0   1   1   3.2e-50   1.5e-46  157.4   0.0     2   145    38   183    37   184 0.98 PapC N-terminal domain
PapC_C               PF13953.1     68 seq1331_BIOID50655   -            866   8.6e-19   66.8   0.1   1   1   7.4e-22   3.4e-18   64.9   0.0     5    67   790   853   787   854 0.91 PapC C-terminal domain
OsmC                 PF02566.14   100 seq1332_BIOID50655   -            134     3e-19   68.9   0.1   1   1   2.8e-23   3.8e-19   68.6   0.1     2    99    30   127    28   128 0.92 OsmC-like protein
Peptidase_M41        PF01434.13   213 seq1333_BIOID50655   -            644   7.9e-84  280.2   0.7   1   1   4.6e-87   1.3e-83  279.6   0.5     2   212   382   591   381   592 0.98 Peptidase family M41
AAA                  PF00004.24   132 seq1333_BIOID50655   -            644   1.6e-46  157.6   0.0   1   1   1.7e-49   4.7e-46  156.1   0.0     1   131   188   320   188   321 0.97 ATPase family associated with various cellular activities (AAA)
FtsH_ext             PF06480.10   110 seq1333_BIOID50655   -            644   1.4e-16   60.5   0.2   1   1     5e-20   1.4e-16   60.5   0.1     1   110     5    93     5    93 0.95 FtsH Extracellular
AAA_5                PF07728.9    139 seq1333_BIOID50655   -            644   7.9e-07   28.7   0.0   1   1   1.5e-09     4e-06   26.4   0.0     1   137   187   309   187   310 0.82 AAA domain (dynein-related subfamily)
DUF1260              PF06877.6    104 seq1334_BIOID50655   -            138   1.8e-34  118.3   1.1   1   1   1.7e-38   2.3e-34  118.0   0.8     2   104    10   113     9   113 0.98 Protein of unknown function (DUF1260)
DUF423               PF04241.10    89 seq1335_BIOID50655   -            131   4.2e-27   93.7   7.2   1   1   5.3e-31   7.2e-27   93.0   5.0     1    89    19   107    19   107 0.99 Protein of unknown function (DUF423)
DUF4156              PF13698.1     93 seq1336_BIOID50655   -            128   4.7e-32  109.6   0.1   1   1   4.3e-36   5.9e-32  109.2   0.0     2    93    34   126    33   126 0.98 Domain of unknown function (DUF4156)
ADH_N                PF08240.7    109 seq1337_BIOID50655   -            347   4.3e-30  103.5   0.3   1   1   6.2e-34   4.3e-30  103.5   0.2     2   109    27   139    26   139 0.93 Alcohol dehydrogenase GroES-like domain
ADH_zinc_N           PF00107.21   130 seq1337_BIOID50655   -            347   5.4e-26   90.5   1.8   1   1     1e-29   6.8e-26   90.2   0.5     2   127   180   303   179   306 0.93 Zinc-binding dehydrogenase
Fe_dep_repr_C        PF02742.10    71 seq1341_BIOID50655   -            155   1.4e-13   50.2   0.9   1   1   1.5e-16   2.9e-13   49.1   0.6     1    57    95   150    95   154 0.95 Iron dependent repressor, metal binding and dimerisation domain
Fe_dep_repress       PF01325.14    60 seq1341_BIOID50655   -            155   6.9e-11   41.8   0.0   1   1   6.3e-14   1.2e-10   40.9   0.0     6    60    38    92    35    92 0.95 Iron dependent repressor, N-terminal DNA binding domain
HTH_24               PF13412.1     48 seq1341_BIOID50655   -            155   1.2e-07   30.9   0.0   1   1     9e-11   1.8e-07   30.3   0.0     3    48    40    85    38    85 0.90 Winged helix-turn-helix DNA-binding
MarR                 PF01047.17    59 seq1341_BIOID50655   -            155   1.7e-06   27.4   0.0   1   1   1.6e-09   3.1e-06   26.6   0.0    11    48    48    85    47    87 0.95 MarR family
Metalloenzyme        PF01676.13   262 seq1342_BIOID50655   -            408   3.2e-56  190.4   0.0   1   1   5.8e-60   3.9e-56  190.1   0.0     2   261     3   396     2   397 0.94 Metalloenzyme superfamily
Phosphodiest         PF01663.17   364 seq1342_BIOID50655   -            408   6.3e-06   25.6   0.0   1   1   1.2e-09   8.2e-06   25.2   0.0   163   248   271   350   186   385 0.70 Type I phosphodiesterase / nucleotide pyrophosphatase
DUF805               PF05656.9    117 seq1343_BIOID50655   -            146   2.4e-20   72.4  11.7   1   1   3.8e-24   5.2e-20   71.3   8.1     2   116     7   134     6   135 0.82 Protein of unknown function (DUF805)
Peptidase_M20        PF01546.23   171 seq1344_BIOID50655   -            481   1.9e-05   24.2   0.1   1   1   4.8e-09   3.3e-05   23.4   0.0     2    92    78   284    77   368 0.71 Peptidase family M20/M25/M40
DmsC                 PF04976.7    276 seq1345_BIOID50655   -            287  1.4e-117  391.7  22.9   1   1  1.1e-121  1.5e-117  391.6  15.9     1   276     1   277     1   277 1.00 DMSO reductase anchor subunit (DmsC)
LysR_substrate       PF03466.15   209 seq1346_BIOID50655   -            319   1.2e-15   57.0   0.2   1   1   2.7e-19   1.8e-15   56.4   0.1    21   206   112   313    92   316 0.89 LysR substrate binding domain
HTH_1                PF00126.22    60 seq1346_BIOID50655   -            319   4.6e-14   51.7   0.0   1   1   1.4e-17   9.3e-14   50.8   0.0     1    57    10    66    10    67 0.96 Bacterial regulatory helix-turn-helix protein, lysR family
Paired_CXXCH_1       PF09699.5     41 seq1347_BIOID50655   -            190   6.5e-08   31.8  25.9   1   1     2e-08   6.7e-05   22.2   3.7     4    40   135   173   131   174 0.78 Doubled CXXCH motif (Paired_CXXCH_1)
60KD_IMP             PF02096.15   196 seq1351_BIOID50655   -            548   3.4e-67  225.7  14.3   1   1   2.5e-71   3.4e-67  225.7   9.9     1   193   352   533   352   536 0.94 60Kd inner membrane protein
Acetyltransf_1       PF00583.19    83 seq1352_BIOID50655   -            115   1.9e-14   53.3   0.0   1   1   5.1e-18   2.3e-14   53.0   0.0    27    83    33    89    15    89 0.96 Acetyltransferase (GNAT) family
Acetyltransf_7       PF13508.1     79 seq1352_BIOID50655   -            115   2.2e-09   37.2   0.0   1   1   5.9e-13   2.7e-09   36.9   0.0    28    79    33    90    12    90 0.81 Acetyltransferase (GNAT) domain
FR47                 PF08445.5     86 seq1352_BIOID50655   -            115   7.8e-07   28.6   0.0   1   1   2.2e-10   9.9e-07   28.3   0.0    22    80    32    91    25    98 0.87 FR47-like protein
FAA_hydrolase        PF01557.13   217 seq1353_BIOID50655   -            271     6e-24   84.5   0.0   1   1   5.9e-28   8.1e-24   84.1   0.0     2   216    58   261    57   262 0.88 Fumarylacetoacetate (FAA) hydrolase family
MraZ                 PF02381.13    72 seq1354_BIOID50655   -            152   8.1e-48  159.9   0.0   1   2   4.8e-29   6.5e-25   86.5   0.0     1    71     1    75     1    76 0.98 MraZ protein
MraZ                 PF02381.13    72 seq1354_BIOID50655   -            152   8.1e-48  159.9   0.0   2   2     2e-24   2.7e-20   71.7   0.0     1    59    77   135    77   146 0.92 MraZ protein
Peptidase_S11        PF00768.15   241 seq1355_BIOID50655   -            407  8.9e-101  336.0   0.4   1   1  2.5e-104  1.1e-100  335.7   0.2     2   241    36   273    35   273 0.99 D-alanyl-D-alanine carboxypeptidase
PBP5_C               PF07943.8     91 seq1355_BIOID50655   -            407   5.7e-25   87.0   0.0   1   1   2.3e-28   1.1e-24   86.1   0.0     1    91   292   383   292   383 0.99 Penicillin-binding protein 5, C-terminal domain
Beta-lactamase2      PF13354.1    197 seq1355_BIOID50655   -            407     1e-13   51.0   0.1   1   1   3.1e-17   1.4e-13   50.6   0.1     4   144    57   209    54   262 0.75 Beta-lactamase enzyme family
YbaJ                 PF10757.4    122 seq1357_BIOID50655   -            124   4.7e-71  236.4   1.2   1   1   3.8e-75   5.2e-71  236.3   0.9     1   121     1   121     1   122 0.99 Biofilm formation regulator YbaJ
FecCD                PF01032.13   311 seq1358_BIOID50655   -            318   5.9e-94  314.2  26.5   1   1   5.2e-98   7.1e-94  314.0  18.4     2   311    13   316     9   316 0.98 FecCD transport family
Sod_Fe_C             PF02777.13   106 seq1361_BIOID50655   -            208   5.1e-40  135.4   0.6   1   1   1.1e-43   7.5e-40  134.9   0.1     4   106    98   204    95   204 0.91 Iron/manganese superoxide dismutases, C-terminal domain
Sod_Fe_N             PF00081.17    82 seq1361_BIOID50655   -            208   9.5e-34  115.4   2.3   1   1   2.3e-37   1.5e-33  114.7   1.6     1    81     4    91     4    92 0.97 Iron/manganese superoxide dismutases, alpha-hairpin domain
PfkB                 PF00294.19   301 seq1362_BIOID50655   -            314   3.8e-75  252.6   3.3   1   1   6.4e-79   4.4e-75  252.4   2.3     3   300    11   302     9   303 0.95 pfkB family carbohydrate kinase
Phos_pyr_kin         PF08543.7    246 seq1362_BIOID50655   -            314   1.9e-15   56.6   0.4   1   1   3.9e-19   2.6e-15   56.1   0.2   104   231   170   290   132   299 0.82 Phosphomethylpyrimidine kinase
LysR_substrate       PF03466.15   209 seq1364_BIOID50655   -            316   2.4e-42  144.2   0.2   1   1   5.7e-46   3.9e-42  143.6   0.1     3   206    90   293    88   296 0.96 LysR substrate binding domain
HTH_1                PF00126.22    60 seq1364_BIOID50655   -            316   9.2e-14   50.8   0.0   1   1   2.5e-17   1.7e-13   49.9   0.0     1    59     3    63     3    64 0.95 Bacterial regulatory helix-turn-helix protein, lysR family
Ribosomal_S11        PF00411.14   110 seq1365_BIOID50655   -            129   5.6e-50  168.0   0.2   1   1   4.9e-54   6.7e-50  167.7   0.1     1   110    19   128    19   128 0.99 Ribosomal protein S11
DUF479               PF04336.7    106 seq1366_BIOID50655   -            193   3.5e-32  110.5   2.9   1   1   3.8e-36   5.2e-32  110.0   2.0     1   105    81   186    81   187 0.99 Protein of unknown function, DUF479
SRP54                PF00448.17   196 seq1368_BIOID50655   -            453   7.9e-76  253.7   0.3   1   1   5.5e-79   1.2e-75  253.1   0.2     1   196   100   296   100   296 0.99 SRP54-type protein, GTPase domain
SRP_SPB              PF02978.14   104 seq1368_BIOID50655   -            453   1.1e-36  125.1   7.9   1   1   4.7e-40   1.1e-36  125.1   5.5     2   104   329   427   328   427 0.99 Signal peptide binding domain
SRP54_N              PF02881.14    75 seq1368_BIOID50655   -            453   2.1e-21   75.6   0.5   1   1   9.2e-25   2.1e-21   75.6   0.3     1    75     5    82     5    82 0.99 SRP54-type protein, helical bundle domain
CbiA                 PF01656.18   195 seq1368_BIOID50655   -            453   2.8e-08   33.2   2.5   1   1   3.8e-11   8.6e-08   31.7   1.3     9   164   110   256   102   288 0.68 CobQ/CobB/MinD/ParA nucleotide binding domain
cobW                 PF02492.14   178 seq1368_BIOID50655   -            453   6.4e-05   22.3   0.4   1   1   7.5e-08   0.00017   20.9   0.3     2   152   102   251   100   260 0.79 CobW/HypB/UreG, nucleotide-binding domain
Bac_surface_Ag       PF01103.18   323 seq1371_BIOID50655   -            810  1.7e-100  336.4  16.0   1   1  1.1e-103  3.7e-100  335.4  11.1     1   323   448   810   448   810 0.96 Surface antigen
Surf_Ag_VNR          PF07244.10    78 seq1371_BIOID50655   -            810   3.1e-65  216.4  10.4   1   5   6.3e-10   2.2e-06   27.8   0.0     1    78    24    91    24    91 0.87 Surface antigen variable number repeat
Surf_Ag_VNR          PF07244.10    78 seq1371_BIOID50655   -            810   3.1e-65  216.4  10.4   2   5   5.9e-15     2e-11   44.0   0.0     1    78    92   172    92   172 0.93 Surface antigen variable number repeat
Surf_Ag_VNR          PF07244.10    78 seq1371_BIOID50655   -            810   3.1e-65  216.4  10.4   3   5   3.5e-17   1.2e-13   51.1   0.1     2    78   176   263   175   263 0.86 Surface antigen variable number repeat
Surf_Ag_VNR          PF07244.10    78 seq1371_BIOID50655   -            810   3.1e-65  216.4  10.4   4   5   5.8e-14     2e-10   40.8   0.0     1    78   266   344   266   344 0.92 Surface antigen variable number repeat
Surf_Ag_VNR          PF07244.10    78 seq1371_BIOID50655   -            810   3.1e-65  216.4  10.4   5   5     1e-18   3.5e-15   56.0   0.1     1    78   347   421   347   421 0.91 Surface antigen variable number repeat
AAA_22               PF13401.1    131 seq1372_BIOID50655   -            482   3.6e-21   75.5   0.0   1   1   6.2e-24   2.1e-20   73.0   0.0     4   129   127   273   124   275 0.85 AAA domain
AAA_16               PF13191.1    166 seq1372_BIOID50655   -            482     1e-08   35.5   0.0   1   1   1.1e-11   3.6e-08   33.8   0.0    25   156   129   253   119   265 0.83 AAA ATPase domain
NB-ARC               PF00931.17   287 seq1372_BIOID50655   -            482   1.8e-06   26.9   0.0   1   1   9.4e-10   3.2e-06   26.1   0.0    17   108   125   232   121   240 0.73 NB-ARC domain
Arch_ATPase          PF01637.13   234 seq1372_BIOID50655   -            482   2.1e-05   24.2   0.0   1   1   1.2e-08   3.9e-05   23.3   0.0    20   163   127   267   120   294 0.76 Archaeal ATPase
SurE                 PF01975.12   197 seq1373_BIOID50655   -            253   1.9e-63  213.2   0.0   1   1   1.7e-67   2.4e-63  212.9   0.0     1   195     1   182     1   184 0.93 Survival protein SurE
Amidohydro_3         PF07969.6    404 seq1374_BIOID50655   -            432   5.8e-56  190.3   1.4   1   1   4.9e-59   2.2e-55  188.3   1.0     1   404    58   384    58   384 0.98 Amidohydrolase family
Amidohydro_4         PF13147.1    304 seq1374_BIOID50655   -            432   5.6e-16   59.3   1.1   1   1   1.6e-19   7.1e-16   58.9   0.7     1   303    53   382    53   383 0.95 Amidohydrolase
Amidohydro_5         PF13594.1     68 seq1374_BIOID50655   -            432   1.2e-05   24.8   2.1   1   1   4.7e-09   2.1e-05   24.1   0.1     2    45    29    85    28   135 0.74 Amidohydrolase
F420_oxidored        PF03807.12    96 seq1376_BIOID50655   -            299   1.4e-23   82.9   0.6   1   1   4.4e-27     3e-23   81.9   0.4     1    96    34   129    34   129 0.98 NADP oxidoreductase coenzyme F420-dependent
NAD_binding_2        PF03446.10   162 seq1376_BIOID50655   -            299     6e-10   39.1   0.1   1   1     2e-13   1.4e-09   37.9   0.1     2    92    33   126    32   147 0.89 NAD binding domain of 6-phosphogluconate dehydrogenase
NUDIX                PF00293.23   135 seq1377_BIOID50655   -            192   4.8e-16   58.4   0.0   1   1   4.9e-20   6.7e-16   58.0   0.0     4   124    33   151    29   159 0.87 NUDIX domain
Phage_integrase      PF00589.17   173 seq1378_BIOID50655   -            298   1.7e-53  180.7   0.1   1   1   3.9e-57   2.7e-53  180.0   0.0     3   172   113   285   111   286 0.97 Phage integrase family
Phage_integr_N       PF02899.12    84 seq1378_BIOID50655   -            298   1.1e-24   86.2   3.3   1   1   1.6e-28   1.1e-24   86.2   2.3     1    84     8    90     8    90 0.99 Phage integrase, N-terminal SAM-like domain
NAD_synthase         PF02540.12   242 seq1381_BIOID50655   -            275   7.5e-79  263.9   0.0   1   1   6.3e-83   8.7e-79  263.7   0.0     2   242    23   265    22   265 0.98 NAD synthase
Ppx-GppA             PF02541.11   285 seq1382_BIOID50655   -            513  2.1e-105  351.8   0.1   1   1  4.1e-109  5.5e-105  350.5   0.0     1   284    26   308    26   309 0.99 Ppx/GppA phosphatase family
ROK                  PF00480.15   179 seq1383_BIOID50655   -            406   1.5e-59  200.7   0.2   1   1   5.1e-63   3.5e-59  199.5   0.0     1   179    90   274    90   274 0.99 ROK family
MarR                 PF01047.17    59 seq1383_BIOID50655   -            406   8.4e-08   31.7   0.0   1   1     4e-11   2.8e-07   30.0   0.0    10    48    25    63    18    67 0.94 MarR family
Thioredoxin          PF00085.15   104 seq1384_BIOID50655   -            109   3.5e-34  116.5   0.0   1   1   8.4e-38   3.8e-34  116.3   0.0     2   103     5   106     4   107 0.98 Thioredoxin
Thioredoxin_2        PF13098.1    112 seq1384_BIOID50655   -            109   1.6e-10   41.0   0.1   1   1   3.2e-13   1.4e-09   37.9   0.0     7   112    23   104    17   104 0.90 Thioredoxin-like domain
DUF3343              PF11823.3     73 seq1385_BIOID50655   -             85   3.4e-14   51.7   0.0   1   1   2.8e-18   3.8e-14   51.5   0.0     1    61     1    61     1    70 0.92 Protein of unknown function (DUF3343)
ketoacyl-synt        PF00109.21   255 seq1386_BIOID50655   -           3163   3.1e-71  239.7   0.2   1   1   1.1e-73   7.7e-71  238.4   0.1     2   255    27   276    26   276 0.95 Beta-ketoacyl synthase, N-terminal domain
Acyl_transf_1        PF00698.16   318 seq1386_BIOID50655   -           3163   4.4e-58  196.9   1.0   1   1   9.6e-61   6.9e-58  196.3   0.7     1   317   551   863   551   864 0.94 Acyl transferase domain
Condensation         PF00668.15   301 seq1386_BIOID50655   -           3163   5.3e-43  146.8   3.8   1   1   1.8e-45   1.3e-42  145.6   2.6     4   300  1915  2209  1912  2210 0.91 Condensation domain
Methyltransf_12      PF08242.7     99 seq1386_BIOID50655   -           3163   5.1e-41  139.0   0.0   1   2     1e-23   7.4e-21   74.3   0.0     1    99  1093  1194  1093  1194 0.97 Methyltransferase domain
Methyltransf_12      PF08242.7     99 seq1386_BIOID50655   -           3163   5.1e-41  139.0   0.0   2   2   8.5e-20   6.2e-17   61.7   0.0     1    99  2593  2693  2593  2693 0.98 Methyltransferase domain
Ketoacyl-synt_C      PF02801.17   119 seq1386_BIOID50655   -           3163   5.4e-40  135.8   0.1   1   1   1.9e-42   1.4e-39  134.5   0.1     2   119   285   402   284   402 0.98 Beta-ketoacyl synthase, C-terminal domain
KR                   PF08659.5    181 seq1386_BIOID50655   -           3163   2.2e-38  131.6  11.7   1   1   7.2e-41   5.2e-38  130.4   3.5     3   180  1560  1730  1559  1731 0.95 KR domain
adh_short            PF00106.20   167 seq1386_BIOID50655   -           3163   6.3e-36  123.6   5.3   1   1   8.8e-39   6.3e-36  123.6   3.7     2   162  1559  1712  1558  1715 0.95 short chain dehydrogenase
PP-binding           PF00550.20    67 seq1386_BIOID50655   -           3163   7.9e-23   80.4   0.0   1   2     6e-10   4.3e-07   29.9   0.0     2    65  1823  1887  1822  1889 0.85 Phosphopantetheine attachment site
PP-binding           PF00550.20    67 seq1386_BIOID50655   -           3163   7.9e-23   80.4   0.0   2   2   1.8e-15   1.3e-12   47.6   0.0     2    67  2832  2894  2831  2894 0.93 Phosphopantetheine attachment site
NRPS                 PF08415.5     58 seq1386_BIOID50655   -           3163   1.4e-22   79.0   0.6   1   1   7.5e-25   5.4e-22   77.1   0.2     1    58  2232  2293  2232  2293 0.99 Nonribosomal peptide synthase
Thioesterase         PF00975.15   229 seq1386_BIOID50655   -           3163     1e-21   78.1   0.5   1   1   5.1e-24   3.7e-21   76.3   0.3     2   229  2915  3152  2914  3152 0.69 Thioesterase domain
Methyltransf_23      PF13489.1    162 seq1386_BIOID50655   -           3163   4.6e-21   75.0   0.1   1   2   3.3e-13   2.4e-10   40.2   0.0    20   160  1086  1246  1065  1247 0.66 Methyltransferase domain
Methyltransf_23      PF13489.1    162 seq1386_BIOID50655   -           3163   4.6e-21   75.0   0.1   2   2   1.6e-10   1.2e-07   31.5   0.0    12   157  2579  2745  2525  2749 0.67 Methyltransferase domain
Methyltransf_31      PF13847.1    152 seq1386_BIOID50655   -           3163   1.3e-18   66.8   0.0   1   1   5.8e-13   4.2e-10   39.3   0.0     2   112  1087  1200  1086  1250 0.88 Methyltransferase domain
Methyltransf_18      PF12847.2    112 seq1386_BIOID50655   -           3163   2.1e-18   66.7   0.4   1   2   1.3e-09   9.2e-07   29.3   0.0     3   110  1090  1197  1088  1199 0.79 Methyltransferase domain
Methyltransf_18      PF12847.2    112 seq1386_BIOID50655   -           3163   2.1e-18   66.7   0.4   2   2   9.4e-10   6.8e-07   29.7   0.0     3   110  2590  2696  2588  2698 0.81 Methyltransferase domain
Methyltransf_11      PF08241.7     95 seq1386_BIOID50655   -           3163   4.4e-16   59.0   0.0   1   2   1.9e-10   1.4e-07   31.8   0.0     1    94  1093  1195  1093  1196 0.90 Methyltransferase domain
Methyltransf_11      PF08241.7     95 seq1386_BIOID50655   -           3163   4.4e-16   59.0   0.0   2   2   3.9e-08   2.8e-05   24.4   0.0     1    95  2593  2695  2593  2695 0.86 Methyltransferase domain
Ubie_methyltran      PF01209.13   233 seq1386_BIOID50655   -           3163   7.1e-11   41.5   0.0   1   1   2.9e-07   0.00021   20.3   0.0    40   158  1081  1203  1074  1213 0.86 ubiE/COQ5 methyltransferase family
Thiolase_N           PF00108.18   264 seq1386_BIOID50655   -           3163   1.3e-05   24.1   0.1   1   1   3.4e-08   2.5e-05   23.2   0.1    75   115   185   225   153   235 0.85 Thiolase, N-terminal domain
FtsJ                 PF01728.14   181 seq1387_BIOID50655   -            366   1.8e-08   34.4   0.0   1   1   7.2e-12   9.8e-08   32.0   0.0     3    62   186   247   184   301 0.70 FtsJ-like methyltransferase
SLT                  PF01464.15   121 seq1389_BIOID50655   -            161   5.2e-32  109.7   0.1   1   1   4.4e-36   6.1e-32  109.5   0.1     2   116    32   152    31   157 0.94 Transglycosylase SLT domain
DUF421               PF04239.7     99 seq1390_BIOID50655   -            230   1.4e-24   85.3   0.0   1   1   1.4e-28   1.9e-24   84.9   0.0     1    71   102   171   102   213 0.85 Protein of unknown function (DUF421)
RecT                 PF03837.9    199 seq1393_BIOID50655   -            271     2e-57  193.6   0.0   1   1   1.9e-61   2.6e-57  193.2   0.0     1   188    55   246    55   257 0.93 RecT family
SPOR                 PF05036.8     76 seq1394_BIOID50655   -            362   4.8e-17   61.7   2.1   1   1   1.7e-20   1.1e-16   60.5   1.5     1    75   287   359   287   360 0.92 Sporulation related domain
DPBB_1               PF03330.13    78 seq1394_BIOID50655   -            362   2.3e-15   56.2   0.0   1   1     7e-19   4.8e-15   55.2   0.0     2    76    79   166    78   167 0.86 Rare lipoprotein A (RlpA)-like double-psi beta-barrel
YdfZ                 PF14001.1     64 seq1395_BIOID50655   -             67     2e-33  114.3   0.1   1   1   1.6e-37   2.2e-33  114.1   0.1     1    64     2    65     2    65 0.99 YdfZ protein
MinC_C               PF03775.11   105 seq1396_BIOID50655   -            231   4.4e-40  135.4   0.0   1   1   9.7e-44   6.6e-40  134.8   0.0     1   105   125   230   125   230 0.98 Septum formation inhibitor MinC, C-terminal domain
MinC_N               PF05209.8     99 seq1396_BIOID50655   -            231     4e-35  119.4   0.0   1   1   8.6e-39   5.9e-35  118.8   0.0     1    99     1   104     1   104 0.98 Septum formation inhibitor MinC, N-terminal domain
Fer4_11              PF13247.1     99 seq1399_BIOID50655   -            203     2e-14   53.1  15.1   1   1   4.3e-14   5.9e-11   42.0   2.8     5    60    46    99    42   104 0.92 4Fe-4S dicluster domain
Fer4_9               PF13187.1     55 seq1399_BIOID50655   -            203   1.2e-13   50.9  17.8   1   2   1.1e-09   1.5e-06   28.2   5.3     2    55    12    68    11    68 0.85 4Fe-4S dicluster domain
Fer4_9               PF13187.1     55 seq1399_BIOID50655   -            203   1.2e-13   50.9  17.8   2   2     1e-09   1.4e-06   28.3   1.7     2    54    82   163    81   164 0.96 4Fe-4S dicluster domain
Fer4                 PF00037.22    24 seq1399_BIOID50655   -            203   8.7e-12   44.0  36.1   1   1   3.9e-10   5.4e-07   28.8   0.9     2    24    76    98    75    98 0.93 4Fe-4S binding domain
dCMP_cyt_deam_1      PF00383.17   102 seq1400_BIOID50655   -            178   1.7e-27   94.9   0.0   1   1   1.8e-31   2.4e-27   94.4   0.0     3   101    18   116    16   117 0.96 Cytidine and deoxycytidylate deaminase zinc-binding region
CitMHS               PF03600.11   349 seq1401_BIOID50655   -            372   3.2e-28   98.2  21.5   1   1   4.7e-32   3.2e-28   98.2  14.9    41   321    32   306    12   330 0.89 Citrate transporter
Na_sulph_symp        PF00939.14   471 seq1401_BIOID50655   -            372   1.3e-07   30.8   6.0   1   1   1.8e-11   1.3e-07   30.8   4.1   320   448    41   165    35   183 0.80 Sodium:sulfate symporter transmembrane region
Asparaginase_2       PF01112.13   319 seq1402_BIOID50655   -            321  3.1e-125  417.0   2.9   1   1  2.8e-129  3.8e-125  416.7   2.0     2   315     3   315     2   317 0.99 Asparaginase
PaaX_C               PF08223.6    172 seq1403_BIOID50655   -            316   9.4e-55  184.8   2.8   1   1   1.9e-58   1.3e-54  184.3   1.9     1   172   104   274   104   274 0.98 PaaX-like protein C-terminal domain
PaaX                 PF07848.7     70 seq1403_BIOID50655   -            316   3.4e-29  100.5   0.5   1   1   9.4e-33   6.4e-29   99.6   0.4     3    70    20    87    18    87 0.98 PaaX-like protein
Thioredoxin_2        PF13098.1    112 seq1404_BIOID50655   -            268   9.4e-11   41.7   0.1   1   1   7.7e-14   5.3e-10   39.3   0.0     7   108   136   261   130   265 0.59 Thioredoxin-like domain
Thioredoxin_4        PF13462.1    163 seq1404_BIOID50655   -            268   3.3e-07   30.3   0.0   1   1   1.2e-10   8.2e-07   29.0   0.0     9    73   130   192   122   248 0.74 Thioredoxin
ILVD_EDD             PF00920.16   521 seq1406_BIOID50655   -            616  9.4e-195  647.8   2.1   1   1  7.8e-199  1.1e-194  647.6   1.5     1   521    34   607    34   607 0.95 Dehydratase family
DUF1019              PF06254.6     89 seq1408_BIOID50655   -            179   3.8e-34  116.5   0.1   1   1   4.3e-38   5.9e-34  115.9   0.1     1    89    65   157    65   157 0.98 Protein of unknown function (DUF1019)
YjgP_YjgQ            PF03739.9    354 seq1409_BIOID50655   -            361   5.1e-68  229.2   5.3   1   1   4.4e-72     6e-68  229.0   3.6     1   354    10   359    10   359 0.98 Predicted permease YjgP/YjgQ family
PsiE                 PF06146.7     69 seq1410_BIOID50655   -            136   1.8e-16   59.9   5.7   1   1   1.3e-20   1.8e-16   59.9   3.9     5    69    62   123    58   123 0.95 Phosphate-starvation-inducible E
THF_DHG_CYH_C        PF02882.14   161 seq1411_BIOID50655   -            288   1.5e-68  228.8   0.1   1   1   3.6e-72   2.5e-68  228.1   0.1     1   157   124   279   124   283 0.99 Tetrahydrofolate dehydrogenase/cyclohydrolase, NAD(P)-binding domain
THF_DHG_CYH          PF00763.18   117 seq1411_BIOID50655   -            288   1.2e-41  141.3   0.1   1   1   2.8e-45   1.9e-41  140.6   0.1     1   117     4   121     4   121 0.99 Tetrahydrofolate dehydrogenase/cyclohydrolase, catalytic domain
TonB_dep_Rec         PF00593.19   276 seq1412_BIOID50655   -            733     1e-26   94.3  17.4   1   1   1.5e-30     1e-26   94.3  12.0     3   275   477   731   475   731 0.86 TonB dependent receptor
Plug                 PF07715.10   108 seq1412_BIOID50655   -            733   5.8e-18   65.0   2.2   1   1     1e-21     7e-18   64.8   0.4     3   107    45   146    43   147 0.94 TonB-dependent Receptor Plug Domain
HycH                 PF07450.6    131 seq1413_BIOID50655   -            137   2.9e-53  179.3   0.0   1   1   2.4e-57   3.2e-53  179.2   0.0     2   130     7   135     6   136 0.99 Formate hydrogenlyase maturation protein HycH
HHA                  PF05321.6     57 seq1414_BIOID50655   -             72   1.2e-30  105.3   0.3   1   1     1e-34   1.4e-30  105.0   0.2     1    57    13    69    13    69 0.99 Haemolysin expression modulating protein
SdiA-regulated       PF06977.6    249 seq1415_BIOID50655   -            323   3.6e-89  297.8   0.2   1   1   6.2e-93   4.2e-89  297.6   0.1     2   249    74   318    73   318 0.98 SdiA-regulated
Phytase-like         PF13449.1    326 seq1415_BIOID50655   -            323   1.4e-06   27.7   0.0   1   1   3.7e-09   2.5e-05   23.5   0.0    81   178   133   220    67   260 0.73 Esterase-like activity of phytase
tRNA-synt_2c         PF01411.14   552 seq1416_BIOID50655   -            876  1.5e-242  805.7   0.0   1   1  4.9e-246  2.3e-242  805.1   0.0     1   552     7   556     7   556 0.99 tRNA synthetases class II (A)
tRNA_SAD             PF07973.9     44 seq1416_BIOID50655   -            876   2.4e-18   65.6   1.4   1   1   1.1e-21   5.2e-18   64.5   0.1     1    44   653   696   653   696 0.99 Threonyl and Alanyl tRNA synthetase second additional domain
DHHA1                PF02272.14    68 seq1416_BIOID50655   -            876   3.2e-16   58.6   3.6   1   1   2.2e-19   9.8e-16   57.1   2.5     2    67   800   868   799   869 0.92 DHHA1 domain
[truncated: 1,235,681 more chars]
