# Supplementary material for: A domain sequence approach to pangenomics: applications to Escherichia coli
Source: F1000Res. 2013 May 29;1:19. Originally published 2012 Oct 1. [Version 2] doi: 10.12688/f1000research.1-19.v2 (PMC3901455; doi:10.12688/f1000research.1-19.v2)
Supplement: The 347 text files show the results from scanning each of the fasta-files against the Pfam-A database [file f1000research-1-1101-s0002.tgz › Escherichia_coli_MS_198_1_BIOID50625.txt]

#                                                                            --- full sequence --- -------------- this domain -------------   hmm coord   ali coord   env coord
# target name        accession   tlen query name           accession   qlen   E-value  score  bias   #  of  c-Evalue  i-Evalue  score  bias  from    to  from    to  from    to  acc description of target
#------------------- ---------- ----- -------------------- ---------- ----- --------- ------ ----- --- --- --------- --------- ------ ----- ----- ----- ----- ----- ----- ----- ---- ---------------------
Phage_base_V         PF04717.7     79 seq1_BIOID50625      -            244   6.1e-17   61.2   0.2   1   1   2.3e-20   3.1e-16   58.9   0.0    29    77     2    51     1    53 0.96 Phage-related baseplate assembly protein
FlgI                 PF02119.11   342 seq2_BIOID50625      -            132   2.3e-42  144.7   0.3   1   1   1.8e-46   2.5e-42  144.6   0.2   213   342     2   132     1   132 0.99 Flagellar P-ring protein
Phage_lambda_P       PF06992.6    233 seq3_BIOID50625      -            145  1.3e-102  341.9   0.4   1   1  1.1e-106  1.4e-102  341.8   0.3    89   233     1   145     1   145 1.00 Replication protein P
PsiB                 PF06290.6    143 seq6_BIOID50625      -            144   6.9e-72  239.4   0.0   1   1   5.6e-76   7.7e-72  239.2   0.0     1   143     1   143     1   143 0.99 Plasmid SOS inhibition protein (PsiB)
DUF986               PF06173.7    149 seq8_BIOID50625      -            152   3.7e-65  218.1   6.4   1   1     3e-69   4.1e-65  218.0   4.4     1   148     4   151     4   152 0.99 Protein of unknown function (DUF986)
phage_tail_N         PF08400.5    134 seq9_BIOID50625      -            789   7.8e-57  190.5   0.3   1   1   1.7e-60   7.8e-57  190.5   0.2     1   134     1   134     1   134 0.99 Prophage tail fibre N-terminal
CarboxypepD_reg      PF13620.1     82 seq9_BIOID50625      -            789   6.5e-07   29.2   0.1   1   1   1.4e-10   6.5e-07   29.2   0.1     1    74     4    82     4    89 0.84 Carboxypeptidase regulatory-like domain
TrmE_N               PF10396.4    114 seq10_BIOID50625     -            454   7.8e-43  144.9   0.0   1   1   1.2e-45   2.3e-42  143.4   0.0     1   114     6   120     6   120 0.99 GTP-binding protein TrmE N-terminus
GTPase_Cys_C         PF12631.2     73 seq10_BIOID50625     -            454   1.5e-22   79.6   2.9   1   1   1.5e-25     3e-22   78.6   0.2     3    73   381   451   379   451 0.98 Catalytic cysteine-containing C-terminus of GTPase, MnmE
MMR_HSR1             PF01926.18   114 seq10_BIOID50625     -            454   4.5e-22   78.0   0.0   1   1   4.7e-25   9.1e-22   77.1   0.0     1   114   218   336   218   336 0.77 50S ribosome-binding GTPase
Miro                 PF08477.8    119 seq10_BIOID50625     -            454   3.5e-11   43.5   0.0   1   1   5.6e-14   1.1e-10   41.9   0.0     1   119   218   338   218   338 0.85 Miro-like protein
FeoB_N               PF02421.13   189 seq10_BIOID50625     -            454   7.5e-09   34.9   0.0   1   1   2.4e-10   4.7e-07   29.0   0.0     2    89   218   306   217   311 0.84 Ferrous iron transport protein B
AA_permease          PF00324.16   479 seq11_BIOID50625     -            439  4.1e-102  341.8  48.1   1   1  7.2e-106  4.9e-102  341.6  33.3     5   474     1   433     1   437 0.96 Amino acid permease
AA_permease_2        PF13520.1    426 seq11_BIOID50625     -            439     2e-46  158.2  56.9   1   1   3.3e-50   2.3e-46  158.1  39.5     9   425     1   424     1   427 0.88 Amino acid permease
BPD_transp_2         PF02653.11   267 seq12_BIOID50625     -            308   1.5e-68  230.5  41.7   1   1   1.2e-72   1.7e-68  230.3  28.9     1   267    11   292    11   292 0.98 Branched-chain amino acid transport system / permease component
MFS_2                PF13347.1    427 seq13_BIOID50625     -            473  1.2e-108  363.1  43.1   1   1    1e-112  1.4e-108  362.9  29.9     3   426     8   436     6   437 0.97 MFS/sugar transport protein
Bac_DnaA             PF00308.13   219 seq14_BIOID50625     -            248     2e-16   60.2   0.0   1   1   1.9e-19   2.6e-15   56.5   0.0     6   212    33   226    29   232 0.87 Bacterial dnaA  protein
Glucosamine_iso      PF01182.15   199 seq15_BIOID50625     -            237   2.8e-19   69.5   0.0   1   1   2.7e-23   3.7e-19   69.1   0.0     4   198    12   208    10   209 0.82 Glucosamine-6-phosphate isomerases/6-phosphogluconolactonase
Fer2_2               PF01799.15    75 seq17_BIOID50625     -            163   7.7e-31  105.7   0.1   1   1   1.1e-34   7.7e-31  105.7   0.1     1    74    67   155    67   156 0.96 [2Fe-2S] binding domain
Fer2                 PF00111.22    78 seq17_BIOID50625     -            163   3.4e-10   39.4   0.7   1   1     5e-14   3.4e-10   39.4   0.5     4    73     2    53     1    62 0.82 2Fe-2S iron-sulfur cluster binding domain
AA_permease_2        PF13520.1    426 seq18_BIOID50625     -            477   2.5e-37  128.3  62.3   1   1   4.4e-41     3e-37  128.0  43.2     2   418    10   434     9   449 0.86 Amino acid permease
AA_permease          PF00324.16   479 seq18_BIOID50625     -            477   8.9e-20   70.3  49.5   1   1   1.9e-23   1.3e-19   69.8  34.3    25   466    34   448    21   470 0.85 Amino acid permease
Phos_pyr_kin         PF08543.7    246 seq19_BIOID50625     -            287   1.1e-15   57.4   0.0   1   1   2.1e-19   1.4e-15   57.0   0.0    53   234    68   257    51   268 0.83 Phosphomethylpyrimidine kinase
PfkB                 PF00294.19   301 seq19_BIOID50625     -            287   2.9e-11   42.9   0.0   1   1   2.6e-14   1.8e-10   40.3   0.0   175   284   132   250    96   263 0.83 pfkB family carbohydrate kinase
DUF3560              PF12083.3    126 seq20_BIOID50625     -            453   5.1e-44  149.2   8.5   1   1   9.2e-48   1.3e-43  147.9   5.9     3   126    88   212    86   212 0.98 Domain of unknown function (DUF3560)
HTH_Tnp_1            PF01527.15    76 seq21_BIOID50625     -            122   9.3e-15   54.2   0.2   1   1   8.9e-19   1.2e-14   53.8   0.1     2    75     3    75     2    76 0.95 Transposase
Dam                  PF05869.6    181 seq23_BIOID50625     -            185   3.4e-62  208.9   0.2   1   1   2.8e-66   3.8e-62  208.8   0.2     2   175    13   182    12   185 0.98 DNA N-6-adenine-methyltransferase (Dam)
DNA_ligase_aden      PF01653.13   315 seq24_BIOID50625     -            671  4.4e-134  446.2   0.0   1   1  3.2e-137  6.3e-134  445.7   0.0     2   315     3   318     2   318 0.98 NAD-dependent DNA ligase adenylation domain
DNA_ligase_OB        PF03120.11    82 seq24_BIOID50625     -            671   2.3e-35  119.9   1.3   1   1   3.3e-38   6.4e-35  118.5   0.9     2    81   321   400   320   401 0.98 NAD-dependent DNA ligase OB-fold domain
HHH_2                PF12826.2     64 seq24_BIOID50625     -            671   3.6e-26   90.6   0.5   1   1   1.9e-26   3.7e-23   81.0   0.2     1    64   510   573   510   573 0.98 Helix-hairpin-helix motif
BRCT                 PF00533.21    78 seq24_BIOID50625     -            671     1e-13   51.0   0.0   1   1   1.4e-16   2.8e-13   49.6   0.0     4    77   596   668   593   669 0.96 BRCA1 C Terminus (BRCT) domain
DNA_ligase_ZBD       PF03119.11    28 seq24_BIOID50625     -            671   5.3e-12   45.0   4.8   1   1   2.7e-15   5.3e-12   45.0   3.3     1    28   407   434   407   434 0.97 NAD-dependent DNA ligase C4 zinc finger domain
PTCB-BRCT            PF12738.2     63 seq24_BIOID50625     -            671   3.5e-06   26.6   0.0   1   1     5e-09   9.9e-06   25.2   0.0     5    59   605   660   602   661 0.88 twin BRCT domain
Methyltransf_27      PF13708.1    194 seq26_BIOID50625     -            281   1.9e-74  249.2   0.1   1   1   1.8e-78   2.4e-74  248.9   0.0     2   194    86   278    85   278 0.99 Methyltransferase domain
GntR                 PF00392.16    64 seq27_BIOID50625     -            257   1.8e-23   81.5   1.4   1   1     7e-27   3.2e-23   80.8   0.2     1    64    10    73    10    73 0.99 Bacterial regulatory proteins, gntR family
FCD                  PF07729.7    125 seq27_BIOID50625     -            257   3.9e-21   75.5   7.6   1   1   1.3e-24   5.8e-21   74.9   5.3     1   125    97   226    97   226 0.92 FCD domain
Rrf2                 PF02082.15    83 seq27_BIOID50625     -            257   5.4e-05   23.1   0.1   1   1   2.9e-08   0.00013   21.8   0.0    28    69    36    76    23    82 0.88 Transcriptional regulator
SSB                  PF00436.20   104 seq29_BIOID50625     -            175   3.4e-39  132.8   0.4   1   1   3.3e-43   4.5e-39  132.3   0.3     1   101     6   109     6   112 0.96 Single-strand binding protein family
PAS                  PF00989.19   113 seq31_BIOID50625     -            228   2.7e-16   59.2   0.0   1   1   5.3e-20   3.6e-16   58.8   0.0     3   109    23   121    21   125 0.94 PAS fold
PAS_8                PF13188.1     64 seq31_BIOID50625     -            228   9.3e-06   25.2   0.0   1   1   4.6e-09   3.1e-05   23.5   0.0     4    41    24    65    22    87 0.75 PAS domain
DUF457               PF04307.9    157 seq32_BIOID50625     -            173   1.6e-29  102.1  11.2   1   1   1.4e-33   1.9e-29  101.9   7.8     2   142     5   158     4   172 0.86 Predicted membrane-bound metal-dependent hydrolase (DUF457)
DUF446               PF04287.7    100 seq33_BIOID50625     -            109   3.9e-34  116.3   3.0   1   1   3.3e-38   4.5e-34  116.1   2.1     2   100     5   104     4   104 0.96 tRNA pseudouridine synthase C
EutH                 PF04346.7    354 seq34_BIOID50625     -            408  4.4e-147  489.5  45.3   1   1  3.6e-151  4.9e-147  489.3  31.4     1   353     1   391     1   392 0.98 Ethanolamine utilisation protein, EutH
HMGL-like            PF00682.14   237 seq35_BIOID50625     -            523   3.1e-91  305.1   3.0   1   1   7.2e-95   4.9e-91  304.4   2.1     1   236    13   251    13   252 0.99 HMGL-like
LeuA_dimer           PF08502.5    133 seq35_BIOID50625     -            523   4.7e-39  133.1   0.3   1   1   1.5e-42     1e-38  132.0   0.2     1   133   369   500   369   500 0.98 LeuA allosteric (dimerisation) domain
AsnA                 PF03590.10   244 seq36_BIOID50625     -            208   3.7e-58  196.7   0.0   1   1   3.5e-62   4.9e-58  196.3   0.0   122   244     2   124     1   124 0.99 Aspartate-ammonia ligase
ketoacyl-synt        PF00109.21   255 seq37_BIOID50625     -            413     6e-60  202.7   1.1   1   1   1.7e-63     6e-60  202.7   0.8     2   255     4   247     3   247 0.93 Beta-ketoacyl synthase, N-terminal domain
Ketoacyl-synt_C      PF02801.17   119 seq37_BIOID50625     -            413   2.5e-39  133.6   1.7   1   1   1.4e-42   4.7e-39  132.7   1.2     1   119   255   370   255   370 0.97 Beta-ketoacyl synthase, C-terminal domain
Thiolase_N           PF00108.18   264 seq37_BIOID50625     -            413   1.2e-06   27.6   0.1   1   1   8.7e-10     3e-06   26.3   0.0    80   120   156   196   145   216 0.93 Thiolase, N-terminal domain
DDE_Tnp_1            PF01609.16   211 seq38_BIOID50625     -            326     9e-33  113.5   0.1   1   1   5.7e-36   1.9e-32  112.4   0.0     5   210   138   312   136   313 0.89 Transposase DDE domain
DUF772               PF05598.6     77 seq38_BIOID50625     -            326   1.1e-21   76.3   0.3   1   1   7.5e-25   2.6e-21   75.2   0.2     1    77    51   126    51   126 0.99 Transposase domain (DUF772)
DDE_Tnp_1_3          PF13612.1    155 seq38_BIOID50625     -            326   1.7e-08   34.2   0.1   1   1   9.1e-12   3.1e-08   33.3   0.0     5   151   137   292   134   296 0.75 Transposase DDE domain
DDE_Tnp_1_6          PF13751.1    125 seq38_BIOID50625     -            326   5.7e-07   29.5   0.3   1   1   4.7e-10   1.6e-06   28.0   0.2    66   123   260   314   243   315 0.80 Transposase DDE domain
HOK_GEF              PF01848.11    43 seq39_BIOID50625     -             50   1.6e-18   65.5   1.6   1   1   1.3e-22   1.8e-18   65.4   1.1     1    43     4    46     4    46 0.99 Hok/gef family
HTH_Tnp_1            PF01527.15    76 seq40_BIOID50625     -            103   5.3e-09   35.7   0.6   1   1   1.5e-12   6.7e-09   35.4   0.4     2    76     4    79     3    85 0.84 Transposase
HTH_28               PF13518.1     52 seq40_BIOID50625     -            103   2.7e-07   30.3   0.1   1   1   1.1e-10     5e-07   29.4   0.1     1    40    13    53    13    60 0.88 Helix-turn-helix domain
Patatin              PF01734.17   204 seq41_BIOID50625     -            357   2.6e-22   79.6   0.2   1   1   1.5e-25   2.1e-21   76.6   0.2     1   203    27   195    27   196 0.91 Patatin-like phospholipase
ABC_tran             PF00005.22   118 seq42_BIOID50625     -            500   4.1e-38  130.2   0.0   1   2   1.9e-25   6.6e-22   77.9   0.0     1   118    49   174    49   174 0.95 ABC transporter
ABC_tran             PF00005.22   118 seq42_BIOID50625     -            500   4.1e-38  130.2   0.0   2   2   7.6e-17   2.6e-13   50.2   0.0     5   117   304   430   300   431 0.89 ABC transporter
EamA                 PF00892.15   126 seq43_BIOID50625     -            301     7e-48  161.7  35.8   1   2   1.1e-25   1.5e-21   76.5  11.3     1   125    20   141    20   142 0.93 EamA-like transporter family
EamA                 PF00892.15   126 seq43_BIOID50625     -            301     7e-48  161.7  35.8   2   2   2.9e-30     4e-26   91.4   8.0     1   125   162   289   162   290 0.98 EamA-like transporter family
DUF997               PF06196.7     80 seq45_BIOID50625     -             80   1.1e-31  108.0   1.0   1   1   8.9e-36   1.2e-31  107.8   0.7     2    78     7    78     6    80 0.97 Protein of unknown function (DUF997)
DUF1190              PF06693.6    165 seq46_BIOID50625     -            212   4.6e-37  127.5   4.1   1   1   4.2e-41   5.7e-37  127.1   2.8     1   165    63   212    63   212 0.91 Protein of unknown function (DUF1190)
DeoRC                PF00455.17   162 seq47_BIOID50625     -            259   1.2e-51  174.4   3.3   1   1     5e-55   1.7e-51  173.9   2.3     4   161    83   239    80   240 0.98 DeoR C terminal sensor domain
HTH_DeoR             PF08220.7     57 seq47_BIOID50625     -            259   1.3e-16   59.7   0.1   1   1   8.1e-20   2.8e-16   58.6   0.1     1    53     8    60     8    63 0.96 DeoR-like helix-turn-helix domain
GntR                 PF00392.16    64 seq47_BIOID50625     -            259   1.2e-05   24.5   0.2   1   1   9.7e-09   3.3e-05   23.1   0.1    10    63     9    60     9    61 0.95 Bacterial regulatory proteins, gntR family
HTH_11               PF08279.7     55 seq47_BIOID50625     -            259   2.6e-05   23.6   0.0   1   1   1.6e-08   5.5e-05   22.6   0.0     1    44     8    50     8    63 0.92 HTH domain
SpoA                 PF01052.15    77 seq48_BIOID50625     -            214   6.8e-18   63.9   0.0   1   1   2.3e-20   3.2e-16   58.5   0.0     4    75   137   208   135   210 0.96 Surface presentation of antigens (SPOA)
Homoserine_dh        PF00742.14   179 seq49_BIOID50625     -            820   8.5e-52  175.2   0.0   1   1   8.3e-55   2.3e-51  173.9   0.0     1   179   614   811   614   811 0.98 Homoserine dehydrogenase
AA_kinase            PF00696.23   241 seq49_BIOID50625     -            820   7.4e-45  153.2   0.5   1   1   4.4e-47   1.2e-43  149.3   0.1     3   241     2   284     1   284 0.81 Amino acid kinase family
NAD_binding_3        PF03447.11   117 seq49_BIOID50625     -            820   3.4e-31  107.9   0.0   1   1   3.9e-34   1.1e-30  106.3   0.0     1   116   472   605   472   606 0.97 Homoserine dehydrogenase, NAD binding domain
ACT_7                PF13840.1     65 seq49_BIOID50625     -            820   2.2e-20   71.7   1.5   1   2   1.3e-11   3.5e-08   32.7   0.0     5    63   314   374   312   376 0.91 Family description
ACT_7                PF13840.1     65 seq49_BIOID50625     -            820   2.2e-20   71.7   1.5   2   2   4.9e-13   1.3e-09   37.2   0.3     3    62   393   454   391   457 0.93 Family description
ACT                  PF01842.20    66 seq49_BIOID50625     -            820   4.2e-17   61.1   0.3   1   2   4.9e-10   1.4e-06   27.5   0.0     6    63   324   376   320   379 0.86 ACT domain
ACT                  PF01842.20    66 seq49_BIOID50625     -            820   4.2e-17   61.1   0.3   2   2     8e-11   2.2e-07   30.1   0.4     2    53   401   447   400   457 0.79 ACT domain
YihI                 PF04220.7    169 seq50_BIOID50625     -            169   3.4e-56  189.0  15.5   1   1   2.8e-60   3.9e-56  188.9  10.8     3   167     5   165     2   167 0.94 Der GTPase activator (YihI)
HTH_Tnp_1            PF01527.15    76 seq51_BIOID50625     -            134   2.4e-16   59.3   0.0   1   1   2.3e-20   3.2e-16   58.9   0.0     2    58     9    72     8   101 0.84 Transposase
Nterm_IS4            PF13006.2     98 seq52_BIOID50625     -            442   1.4e-31  108.2   0.1   1   1     6e-35   4.1e-31  106.7   0.1     3    97    17   109    15   110 0.97 Insertion element 4 transposase N-terminal
DDE_Tnp_1            PF01609.16   211 seq52_BIOID50625     -            442   4.8e-26   91.5   0.0   1   1   9.4e-30   6.4e-26   91.1   0.0     4   211   127   352   124   352 0.84 Transposase DDE domain
ADK                  PF00406.17   151 seq54_BIOID50625     -            233   1.7e-60  203.1   0.0   1   1   4.6e-64   2.1e-60  202.8   0.0     1   150    24   205    24   206 0.99 Adenylate kinase
ADK_lid              PF05191.9     36 seq54_BIOID50625     -            233   9.6e-17   60.2   0.0   1   1   3.7e-20   1.7e-16   59.4   0.0     1    36   142   177   142   177 1.00 Adenylate kinase, active site lid
AAA_17               PF13207.1    121 seq54_BIOID50625     -            233     2e-08   34.9   0.0   1   1   6.2e-12   2.8e-08   34.4   0.0     1   108    21   135    21   187 0.62 AAA domain
P2_Phage_GpR         PF06891.6    135 seq55_BIOID50625     -            155   1.9e-39  134.4   0.0   1   1   1.6e-43   2.2e-39  134.2   0.0     1   133     1   129     1   131 0.98 P2 phage tail completion protein R (GpR)
Aminotran_4          PF01063.14   231 seq56_BIOID50625     -            269   1.2e-43  149.0   0.0   1   1   1.1e-47   1.5e-43  148.8   0.0     2   225    38   259    37   266 0.87 Aminotransferase class IV
FlgH                 PF02107.11   180 seq57_BIOID50625     -            221   7.2e-64  214.5   0.0   1   1   6.3e-68   8.6e-64  214.2   0.0     3   180    41   220    39   220 0.97 Flagellar L-ring protein
Xan_ur_permease      PF00860.15   389 seq58_BIOID50625     -            429  2.4e-108  362.0  42.7   1   1  1.7e-112  2.4e-108  362.0  29.6     2   387    16   383    15   385 0.98 Permease family
Packaging_FI         PF14000.1    125 seq59_BIOID50625     -            131   2.3e-41  140.7   1.2   1   1   1.9e-45   2.6e-41  140.6   0.8     1   125     2   128     2   128 0.97 DNA packaging protein FI
DUF485               PF04341.7     91 seq62_BIOID50625     -            105   1.9e-35  120.3   0.0   1   1   1.6e-39   2.2e-35  120.1   0.0     1    91    10   101    10   101 0.98 Protein of unknown function, DUF485
Cation_efflux        PF01545.16   285 seq63_BIOID50625     -            300   2.3e-65  220.4   5.4   1   1   1.9e-69   2.5e-65  220.2   3.7     2   283    14   289    13   291 0.97 Cation efflux family
Glycos_transf_2      PF00535.21   169 seq64_BIOID50625     -            823   7.7e-19   67.8   0.2   1   1   4.5e-22     2e-18   66.4   0.1     1   160    20   184    20   193 0.85 Glycosyl transferase family 2
Glyphos_transf       PF04464.9    369 seq64_BIOID50625     -            823     5e-06   25.4   0.0   1   1   1.9e-09   8.6e-06   24.6   0.0   132   293   580   729   556   810 0.79 CDP-Glycerol:Poly(glycerophosphate) glycerophosphotransferase
MFS_2                PF13347.1    427 seq66_BIOID50625     -            280   1.2e-56  191.8  21.7   1   1   1.9e-60   1.3e-56  191.7  15.1   174   427     4   254     1   254 0.95 MFS/sugar transport protein
MFS_1                PF07690.11   354 seq66_BIOID50625     -            280     7e-11   41.3  27.3   1   1   1.5e-14   1.1e-10   40.7  13.9   153   352     3   200     2   202 0.85 Major Facilitator Superfamily
rve                  PF00665.21   120 seq68_BIOID50625     -            340     2e-20   72.9   0.0   1   1   2.2e-23   3.8e-20   72.0   0.0     3   118   118   242   117   244 0.96 Integrase core domain
HTH_38               PF13936.1     44 seq68_BIOID50625     -            340   1.8e-09   36.8   0.5   1   1   4.1e-12     7e-09   34.9   0.1     6    41     3    38     2    40 0.94 Helix-turn-helix domain
HTH_7                PF02796.10    45 seq68_BIOID50625     -            340   3.5e-09   36.2   0.3   1   1   5.4e-12   9.2e-09   34.9   0.2    13    44     9    40     5    41 0.93 Helix-turn-helix domain of resolvase
HTH_23               PF13384.1     50 seq68_BIOID50625     -            340   1.1e-06   27.9   0.0   1   1     2e-09   3.4e-06   26.3   0.0     9    40     9    40     2    43 0.89 Homeodomain-like domain
HTH_28               PF13518.1     52 seq68_BIOID50625     -            340     1e-05   25.2   0.1   1   1   1.5e-08   2.6e-05   23.9   0.1     7    34    12    39     8    40 0.89 Helix-turn-helix domain
Sigma70_r4_2         PF08281.7     54 seq68_BIOID50625     -            340   1.2e-05   24.5   0.0   1   1   1.5e-08   2.5e-05   23.5   0.0    25    48    16    39    12    40 0.94 Sigma-70, region 4
HTH_3                PF01381.17    55 seq68_BIOID50625     -            340   0.00012   21.6   0.1   1   1   1.4e-07   0.00024   20.7   0.1     7    37    15    45     8    48 0.91 Helix-turn-helix
DUF945               PF06097.6    459 seq70_BIOID50625     -            490    3e-106  355.8   9.7   1   1  2.6e-110  3.6e-106  355.5   6.7     3   459    18   481    16   481 0.97 Bacterial protein of unknown function (DUF945)
PAS_6                PF08348.6    118 seq71_BIOID50625     -            244   2.2e-39  133.5   0.1   1   1     6e-43   4.1e-39  132.6   0.1     1   114    32   144    32   148 0.96 YheO-like PAS domain
HTH_22               PF13309.1     64 seq71_BIOID50625     -            244   1.4e-21   75.8   0.4   1   1   3.4e-25   2.3e-21   75.1   0.3     1    64   169   232   169   232 0.98 HTH domain
Lyase_1              PF00206.15   312 seq72_BIOID50625     -            467  1.1e-125  418.9   0.1   1   1  2.2e-129  1.5e-125  418.4   0.1     1   312    12   342    12   342 0.98 Lyase
FumaraseC_C          PF10415.4     55 seq72_BIOID50625     -            467   3.7e-26   90.8   0.7   1   1   1.6e-29   1.1e-25   89.3   0.1     1    54   408   461   408   462 0.98 Fumarase C C-terminus
Ead_Ea22             PF13935.1    139 seq73_BIOID50625     -            309   8.9e-36  123.1   2.8   1   1   2.1e-39   2.9e-35  121.5   0.7     7   139    11   139     7   139 0.88 Ead/Ea22-like protein
Zn_peptidase         PF04228.8    292 seq74_BIOID50625     -            287  4.8e-140  465.7   1.0   1   1    4e-144  5.4e-140  465.5   0.7     1   292     1   283     1   283 0.99 Putative neutral zinc metallopeptidase
LuxS                 PF02664.10   157 seq75_BIOID50625     -            171   3.6e-77  257.2   0.0   1   1     3e-81   4.1e-77  257.0   0.0     2   156     3   161     2   162 0.98 S-Ribosylhomocysteinase (LuxS)
Asparaginase         PF00710.15   313 seq76_BIOID50625     -            338  2.1e-112  374.9   0.0   1   1  1.8e-116  2.4e-112  374.7   0.0     2   313     6   323     5   323 0.97 Asparaginase
TetR_N               PF00440.18    47 seq77_BIOID50625     -            197   1.8e-16   59.3   0.0   1   1   2.1e-20   2.9e-16   58.7   0.0     2    47    19    64    18    64 0.96 Bacterial regulatory proteins, tetR family
Pentapeptide         PF00805.17    40 seq79_BIOID50625     -            430   1.1e-26   91.4  28.4   1   3     5e-10   2.3e-06   26.5   0.4     2    39   163   200   162   201 0.93 Pentapeptide repeats (8 copies)
Pentapeptide         PF00805.17    40 seq79_BIOID50625     -            430   1.1e-26   91.4  28.4   2   3     7e-12   3.2e-08   32.5   1.8     2    38   268   304   267   306 0.97 Pentapeptide repeats (8 copies)
Pentapeptide         PF00805.17    40 seq79_BIOID50625     -            430   1.1e-26   91.4  28.4   3   3     1e-11   4.6e-08   32.0   2.5     2    39   308   345   307   346 0.94 Pentapeptide repeats (8 copies)
Pentapeptide_4       PF13599.1     78 seq79_BIOID50625     -            430   2.3e-20   72.0  28.6   1   1   4.1e-10   1.9e-06   27.4   1.2    16    70   147   200   137   201 0.87 Pentapeptide repeats (9 copies)
Aconitase            PF00330.15   465 seq80_BIOID50625     -            891    1e-186  620.8   0.0   1   1  1.8e-190  1.3e-186  620.5   0.0     1   465    57   562    57   562 0.99 Aconitase family (aconitate hydratase)
Aconitase_C          PF00694.14   131 seq80_BIOID50625     -            891   4.8e-49  165.7   0.0   1   1   1.6e-52   1.1e-48  164.5   0.0     3   130   691   818   689   819 0.98 Aconitase C-terminal domain
Glycos_transf_3      PF00591.16   254 seq84_BIOID50625     -            440     3e-61  206.7   0.4   1   1   9.1e-65   4.1e-61  206.3   0.2     2   253    79   332    78   333 0.98 Glycosyl transferase family, a/b domain
PYNP_C               PF07831.8     75 seq84_BIOID50625     -            440   1.6e-25   88.1   0.2   1   1     7e-29   3.2e-25   87.2   0.1     1    74   350   423   350   424 0.98 Pyrimidine nucleoside phosphorylase C-terminal domain
Glycos_trans_3N      PF02885.12    66 seq84_BIOID50625     -            440   5.1e-15   54.7   1.2   1   1   1.8e-18   8.4e-15   53.9   0.1     3    66     5    68     3    68 0.98 Glycosyl transferase family, helical bundle domain
DUF4102              PF13356.1     89 seq85_BIOID50625     -            421   1.7e-28   98.2   0.2   1   1   4.4e-32     3e-28   97.4   0.1     1    88     3    89     3    90 0.98 Domain of unknown function (DUF4102)
Phage_integrase      PF00589.17   173 seq85_BIOID50625     -            421   6.1e-26   91.0   0.0   1   1   1.7e-29   1.2e-25   90.0   0.0     3   171   204   383   202   385 0.94 Phage integrase family
Autotransporter      PF03797.14   265 seq86_BIOID50625     -           1806     3e-48  164.3  28.2   1   1   4.4e-52     3e-48  164.3  19.5     3   261  1521  1793  1519  1797 0.93 Autotransporter beta-domain
ESPR                 PF13018.1     24 seq86_BIOID50625     -           1806     1e-10   40.6   0.4   1   1   3.6e-14   2.5e-10   39.4   0.3     1    24     1    24     1    24 0.99 Extended Signal Peptide of Type V secretion system
Glutaredoxin         PF00462.19    60 seq87_BIOID50625     -             81   1.3e-13   50.6   0.0   1   1   1.1e-17   1.4e-13   50.4   0.0     1    57     3    58     3    61 0.95 Glutaredoxin
AAA_25               PF13481.1    194 seq91_BIOID50625     -            460     2e-26   92.5   0.0   1   1   1.7e-29   3.2e-26   91.7   0.0    10   194    72   226    64   226 0.90 AAA domain
KaiC                 PF06745.8    226 seq91_BIOID50625     -            460   1.5e-18   66.6   0.1   1   1   6.2e-19   1.2e-15   57.1   0.1     2   202    78   261    77   278 0.85 KaiC
ChlI                 PF13541.1    121 seq91_BIOID50625     -            460   5.6e-12   45.1   0.0   1   1   6.5e-15   1.3e-11   43.9   0.0    35   121   348   433   321   433 0.92 Subunit ChlI of Mg-chelatase
Lon_C                PF05362.8    205 seq91_BIOID50625     -            460   4.1e-08   32.6   0.1   1   1   4.7e-11   9.2e-08   31.5   0.0    94   200   356   455   347   457 0.88 Lon protease (S16) C-terminal proteolytic domain
RecA                 PF00154.16   323 seq91_BIOID50625     -            460   2.4e-05   23.4   0.1   1   1   2.3e-08   4.5e-05   22.5   0.0    17   140    61   179    49   189 0.77 recA bacterial DNA recombination protein
TetR_N               PF00440.18    47 seq92_BIOID50625     -            196   2.1e-18   65.5   0.1   1   1   6.1e-22   8.4e-18   63.6   0.0     1    47    16    62    16    62 0.98 Bacterial regulatory proteins, tetR family
DUF2207              PF09972.4    511 seq93_BIOID50625     -            355   3.8e-34  118.0   0.0   1   1   3.1e-38   4.3e-34  117.8   0.0   264   509     3   298     1   300 0.94 Predicted membrane protein (DUF2207)
Peptidase_M16_C      PF05193.16   184 seq95_BIOID50625     -            498   1.4e-18   67.0   0.0   1   1   6.3e-22   4.3e-18   65.5   0.0     3   183   201   377   199   378 0.83 Peptidase M16 inactive domain
Peptidase_M16        PF00675.15   149 seq95_BIOID50625     -            498     6e-07   29.2   0.0   1   1   2.2e-10   1.5e-06   27.8   0.0     2   123    46   169    45   190 0.86 Insulinase (Peptidase family M16)
SieB                 PF14163.1    151 seq96_BIOID50625     -            193   1.5e-29  102.3   0.3   1   1   1.3e-33   1.8e-29  102.1   0.2     2   149    23   176    22   178 0.95 Superinfection exclusion protein B
PTS_EIIC             PF02378.13   321 seq98_BIOID50625     -            485   6.8e-42  143.3  31.5   1   1   9.9e-46   6.8e-42  143.3  21.9     3   321   113   396   111   396 0.92 Phosphotransferase system, EIIC
PTS_EIIB             PF00367.15    35 seq98_BIOID50625     -            485   1.5e-16   59.2   0.2   1   1   3.6e-20   2.4e-16   58.5   0.1     1    35     9    43     9    43 0.98 phosphotransferase system, EIIB
AA_permease          PF00324.16   479 seq99_BIOID50625     -            466  8.9e-122  406.7  48.3   1   1  1.5e-125    1e-121  406.5  33.5     1   476    18   455    18   458 0.98 Amino acid permease
AA_permease_2        PF13520.1    426 seq99_BIOID50625     -            466   2.5e-42  144.7  48.1   1   1   4.5e-46   3.1e-42  144.4  33.3     5   424    18   439    14   445 0.86 Amino acid permease
rve                  PF00665.21   120 seq100_BIOID50625    -            348   4.2e-28   97.7   0.0   1   1   3.6e-31   9.9e-28   96.5   0.0     2   120   176   292   175   292 0.98 Integrase core domain
rve_3                PF13683.1     67 seq100_BIOID50625    -            348   5.9e-14   51.2   0.1   1   1     5e-17   1.4e-13   50.0   0.1     2    67   264   330   263   330 0.97 Integrase core domain
DDE_Tnp_IS240        PF13610.1    140 seq100_BIOID50625    -            348   5.9e-12   45.6   0.0   1   1   3.4e-15   9.3e-12   44.9   0.0     2   139   181   322   180   323 0.91 DDE domain
HTH_21               PF13276.1     60 seq100_BIOID50625    -            348   3.3e-09   36.5   1.2   1   1   2.8e-12   7.6e-09   35.3   0.1     5    58   100   152    96   156 0.88 HTH-like domain
rve_2                PF13333.1     52 seq100_BIOID50625    -            348   4.1e-08   33.0   0.1   1   1   2.9e-11   7.9e-08   32.1   0.1     1    50   282   336   282   337 0.90 Integrase core domain
Phage_tail_U         PF06141.6    133 seq103_BIOID50625    -            131   6.5e-62  207.2   0.4   1   1   5.3e-66   7.2e-62  207.1   0.2     1   133     1   131     1   131 0.99 Phage minor tail protein U
EAL                  PF00563.15   236 seq104_BIOID50625    -            237     6e-13   48.7   0.1   1   1   5.6e-17   7.7e-13   48.3   0.1    15   233    13   223     5   225 0.79 EAL domain
Sulfatase            PF00884.18   379 seq105_BIOID50625    -            563   4.9e-52  177.0   0.1   1   1   9.6e-56   6.6e-52  176.6   0.0     3   314   250   549   248   558 0.86 Sulfatase
DUF1705              PF08019.7    156 seq105_BIOID50625    -            563   4.7e-13   48.8   6.7   1   1   6.9e-17   4.7e-13   48.8   4.6     2   112    58   169    54   179 0.77 Domain of unknown function (DUF1705)
HTH_35               PF13693.1     78 seq107_BIOID50625    -             92   3.4e-37  125.9   0.2   1   1   2.8e-41   3.8e-37  125.7   0.2     1    78     7    85     7    85 0.98 Winged helix-turn-helix DNA-binding
HOK_GEF              PF01848.11    43 seq109_BIOID50625    -             70   7.3e-23   79.5   2.7   1   1   6.7e-27   9.2e-23   79.1   1.9     1    43    24    66    24    66 0.99 Hok/gef family
NadA                 PF02445.11   296 seq111_BIOID50625    -            347  7.6e-105  349.8   0.1   1   1  6.4e-109  8.7e-105  349.6   0.1     2   295    31   340    30   341 0.98 Quinolinate synthetase A protein
DUF2732              PF10809.3     77 seq112_BIOID50625    -             74   1.7e-11   43.3   1.1   1   1   1.4e-15   1.9e-11   43.2   0.7    20    72    14    66     2    70 0.93 Protein of unknown function (DUF2732)
SUKH-3               PF14433.1    143 seq113_BIOID50625    -            153   5.5e-34  116.8   0.1   1   1   4.4e-38     6e-34  116.7   0.1     2   140     7   145     6   148 0.97 SUKH-3 immunity protein
BMC                  PF00936.14    75 seq114_BIOID50625    -            111     9e-17   60.4   0.2   1   1   8.4e-21   1.2e-16   60.0   0.1     2    72    40   106    39   109 0.96 BMC domain
2-Hacid_dh_C         PF02826.14   178 seq117_BIOID50625    -            312   5.5e-44  149.3   0.0   1   1     1e-47   7.1e-44  148.9   0.0     2   178   105   277   104   277 0.96 D-isomer specific 2-hydroxyacid dehydrogenase, NAD binding domain
NAD_binding_2        PF03446.10   162 seq117_BIOID50625    -            312   9.5e-07   28.7   0.0   1   1   2.7e-10   1.8e-06   27.8   0.0     3    91   138   224   136   241 0.93 NAD binding domain of 6-phosphogluconate dehydrogenase
Rrf2                 PF02082.15    83 seq119_BIOID50625    -            162   1.6e-27   95.2   0.0   1   1   2.1e-31   2.8e-27   94.5   0.0     1    83     1    83     1    83 0.99 Transcriptional regulator
Rad52_Rad22          PF04098.10   154 seq120_BIOID50625    -            235   2.5e-26   92.1   0.2   1   1     4e-30   5.4e-26   91.0   0.2     7   150     4   132     3   137 0.96 Rad52/22 family double-strand break repair protein
Peptidase_M28        PF04389.12   176 seq121_BIOID50625    -            323   1.4e-23   83.4   0.1   1   1   4.9e-27   3.4e-23   82.2   0.1     2   175   107   308   106   309 0.72 Peptidase family M28
phage_tail_N         PF08400.5    134 seq122_BIOID50625    -           1008     1e-58  196.6   0.4   1   1   2.3e-62     1e-58  196.6   0.3     1   134     1   134     1   134 0.99 Prophage tail fibre N-terminal
Collar               PF07484.7     57 seq122_BIOID50625    -           1008   1.6e-09   37.2   0.2   1   1   9.1e-13   4.2e-09   35.9   0.2     1    56   778   824   778   825 0.96 Phage Tail Collar Domain
Phage_fiber          PF03335.8     14 seq122_BIOID50625    -           1008   6.8e-05   21.8  58.7   1   6   0.00042       1.9    8.3   1.5     1    14   841   854   841   854 0.88 Phage tail fibre repeat
Phage_fiber          PF03335.8     14 seq122_BIOID50625    -           1008   6.8e-05   21.8  58.7   2   6     2e-05     0.093   12.3   2.5     1    14   873   886   873   886 0.94 Phage tail fibre repeat
Phage_fiber          PF03335.8     14 seq122_BIOID50625    -           1008   6.8e-05   21.8  58.7   3   6   3.5e-05      0.16   11.6   1.8     2    14   944   956   943   956 0.92 Phage tail fibre repeat
Phage_fiber          PF03335.8     14 seq122_BIOID50625    -           1008   6.8e-05   21.8  58.7   4   6    0.0023        10    6.0   1.6     2    12   958   968   957   969 0.85 Phage tail fibre repeat
Phage_fiber          PF03335.8     14 seq122_BIOID50625    -           1008   6.8e-05   21.8  58.7   5   6   0.00037       1.7    8.5   0.9     2    11   967   976   966   977 0.86 Phage tail fibre repeat
Phage_fiber          PF03335.8     14 seq122_BIOID50625    -           1008   6.8e-05   21.8  58.7   6   6   0.00041       1.9    8.3   0.9     2    13   976   987   975   988 0.87 Phage tail fibre repeat
Hexapep              PF00132.19    36 seq123_BIOID50625    -            184   7.4e-20   69.3   6.7   1   3   8.1e-10   1.1e-05   24.5   0.0     2    36    13    47    12    47 0.96 Bacterial transferase hexapeptide (six repeats)
Hexapep              PF00132.19    36 seq123_BIOID50625    -            184   7.4e-20   69.3   6.7   2   3   1.2e-10   1.6e-06   27.2   0.7     3    33    82   111    80   112 0.94 Bacterial transferase hexapeptide (six repeats)
Hexapep              PF00132.19    36 seq123_BIOID50625    -            184   7.4e-20   69.3   6.7   3   3     9e-12   1.2e-07   30.7   0.6     1    34    97   130    97   132 0.95 Bacterial transferase hexapeptide (six repeats)
Hydrolase_3          PF08282.7    254 seq127_BIOID50625    -            271   9.1e-16   58.0   0.0   1   1     7e-18   4.8e-14   52.4   0.0     1   229    10   233    10   241 0.76 haloacid dehalogenase-like hydrolase
S6PP                 PF05116.8    247 seq127_BIOID50625    -            271   5.5e-08   32.2   0.0   1   1   1.4e-09   9.7e-06   24.9   0.0   114   245   139   267     6   268 0.58 Sucrose-6F-phosphate phosphohydrolase
PTS_IIB              PF02302.12    90 seq128_BIOID50625    -            106   5.7e-16   58.6   0.0   1   1   5.3e-20   7.2e-16   58.2   0.0     2    89     6    94     5    95 0.90 PTS system, Lactose/Cellobiose specific IIB subunit
Phage_integrase      PF00589.17   173 seq129_BIOID50625    -            387   9.9e-46  155.4   0.5   1   1   4.7e-49   6.4e-45  152.7   0.0     1   172   184   355   184   356 0.98 Phage integrase family
Phage_AlpA           PF05930.7     51 seq130_BIOID50625    -             92   8.7e-20   70.0   0.1   1   1   1.7e-23   1.2e-19   69.6   0.1     1    51    34    83    34    83 0.98 Prophage CP4-57 regulatory protein (AlpA)
HTH_17               PF12728.2     51 seq130_BIOID50625    -             92   2.2e-07   30.9   0.0   1   1   4.3e-11   2.9e-07   30.5   0.0     9    50    44    86    39    87 0.90 Helix-turn-helix domain
LTXXQ                PF07813.7    100 seq131_BIOID50625    -            161   5.3e-23   81.2  11.4   1   1   7.7e-27   5.3e-23   81.2   7.9     3    99    45   141    43   142 0.97 LTXXQ motif family protein
Metal_resist         PF13801.1    125 seq131_BIOID50625    -            161   1.8e-10   40.7   8.8   1   1   3.5e-14   2.4e-10   40.3   5.4    14   124    29   136     6   137 0.90 Heavy-metal resistance
HAD_2                PF13419.1    176 seq132_BIOID50625    -            188   2.3e-25   89.7   0.1   1   1   5.7e-29   2.6e-25   89.5   0.1     1   174     8   183     8   185 0.88 Haloacid dehalogenase-like hydrolase
Hydrolase            PF00702.21   204 seq132_BIOID50625    -            188   4.9e-14   53.2   0.1   1   1   1.5e-17   6.7e-14   52.7   0.0     4   204     8   179     5   179 0.89 haloacid dehalogenase-like hydrolase
Hydrolase_like       PF13242.1     75 seq132_BIOID50625    -            188   1.9e-06   27.3   0.1   1   1   1.1e-09   4.9e-06   26.0   0.0     3    48   141   185   139   186 0.94 HAD-hyrolase-like
SSF                  PF00474.12   406 seq135_BIOID50625    -            483  4.6e-143  476.6  29.4   1   1  4.1e-147  5.6e-143  476.3  20.4     1   406    36   432    36   432 1.00 Sodium:solute symporter family
DUF3279              PF11682.3    128 seq137_BIOID50625    -            133   9.5e-57  189.9   1.5   1   1     8e-61   1.1e-56  189.7   1.1     1   128     1   127     1   127 0.99 Protein of unknown function (DUF3279)
Pyr_redox_2          PF07992.9    200 seq138_BIOID50625    -            443   1.9e-33  115.9   0.0   1   1   1.7e-36   4.6e-33  114.6   0.0     1   197    16   327    16   329 0.91 Pyridine nucleotide-disulphide oxidoreductase
Pyr_redox            PF00070.22    80 seq138_BIOID50625    -            443   2.3e-19   69.4   3.6   1   1     1e-15   2.8e-12   46.7   0.4     1    68   181   263   181   273 0.91 Pyridine nucleotide-disulphide oxidoreductase
DAO                  PF01266.19   358 seq138_BIOID50625    -            443   2.6e-11   42.9  10.1   1   1   1.2e-09   3.2e-06   26.1   0.0   146   236   234   317   222   345 0.81 FAD dependent oxidoreductase
SDF                  PF00375.13   390 seq140_BIOID50625    -            414   1.5e-63  214.8  34.9   1   1   1.3e-67   1.8e-63  214.5  24.2     1   385    18   397    18   401 0.89 Sodium:dicarboxylate symporter family
HTH_36               PF13730.1     55 seq142_BIOID50625    -            265   4.7e-08   32.9   0.2   1   1   1.4e-11   1.9e-07   30.9   0.1     8    55    20    67    16    67 0.95 Helix-turn-helix domain
AICARFT_IMPCHas      PF01808.13   315 seq145_BIOID50625    -            529  7.6e-147  488.3   5.4   1   1  1.4e-150  9.6e-147  487.9   3.7     1   315   137   461   137   461 0.99 AICARFT/IMPCHase bienzyme
MGS                  PF02142.17    95 seq145_BIOID50625    -            529   5.7e-32  109.3   0.0   1   1   1.9e-35   1.3e-31  108.2   0.0     1    95    19   132    19   132 0.99 MGS-like domain
Phage_min_tail       PF05939.8    109 seq147_BIOID50625    -            109   5.1e-38  129.2   0.1   1   1   4.1e-42   5.7e-38  129.1   0.1     1   109     1   109     1   109 0.99 Phage minor tail protein
HTH_38               PF13936.1     44 seq148_BIOID50625    -            383   5.6e-23   80.1   2.1   1   1   5.6e-21   1.9e-17   62.4   0.9     4    44    58    98    55    98 0.97 Helix-turn-helix domain
rve                  PF00665.21   120 seq148_BIOID50625    -            383     1e-16   61.0   0.0   1   1   6.5e-20   2.2e-16   59.9   0.0     3   120   228   337   226   337 0.94 Integrase core domain
VWA                  PF00092.23   179 seq151_BIOID50625    -            219     1e-10   41.5   0.0   1   1   2.5e-14   1.7e-10   40.8   0.0     4   154    24   173    23   185 0.85 von Willebrand factor type A domain
VWA_2                PF13519.1    172 seq151_BIOID50625    -            219   5.4e-09   36.2   0.0   1   1   1.5e-12     1e-08   35.3   0.0     3   147    23   172    21   205 0.76 von Willebrand factor type A domain
DUF3279              PF11682.3    128 seq153_BIOID50625    -            127   1.3e-54  183.0   1.6   1   1     1e-58   1.4e-54  182.9   1.1     1   125     1   124     1   127 0.98 Protein of unknown function (DUF3279)
DUF932               PF06067.6    239 seq155_BIOID50625    -            301   1.2e-68  230.8   0.0   1   1   1.1e-72   1.5e-68  230.5   0.0     1   239    64   290    64   290 0.99 Domain of unknown function (DUF932)
PhdYeFM_antitox      PF02604.14    75 seq156_BIOID50625    -             92     8e-25   86.1   0.1   1   1   1.4e-28   9.5e-25   85.8   0.1     1    74    10    82    10    83 0.97 Antitoxin Phd_YefM, type II toxin-antitoxin system
RelB_N               PF12910.2     46 seq156_BIOID50625    -             92   3.4e-21   74.2   0.1   1   1     7e-25   4.8e-21   73.7   0.0     1    46    10    55    10    55 0.99 Antitoxin of toxin-antitoxin stability system N-terminal
PseudoU_synth_2      PF00849.17   164 seq158_BIOID50625    -            260   3.4e-30  104.9   0.0   1   1   3.1e-34   4.3e-30  104.5   0.0     2   164    11   170    10   170 0.96 RNA pseudouridylate synthase
Phage_tube           PF04985.9    167 seq160_BIOID50625    -            172   1.5e-68  229.3   0.1   1   1   1.2e-72   1.7e-68  229.1   0.1     1   167     2   172     2   172 0.99 Phage tail tube protein FII
Rod-binding          PF10135.4     49 seq162_BIOID50625    -             99   1.1e-17   63.6   0.0   1   1   1.4e-21   1.9e-17   62.8   0.0     1    49    42    93    42    93 0.98 Rod binding protein
DDE_Tnp_ISL3         PF01610.12   248 seq163_BIOID50625    -            459   7.1e-16   58.3   0.0   1   1   2.5e-19   1.7e-15   57.1   0.0     1   105   160   255   160   311 0.77 Transposase
HTH_Tnp_ISL3         PF13542.1     65 seq163_BIOID50625    -            459   8.1e-09   34.9   5.3   1   1   3.4e-12   2.3e-08   33.5   3.7     3    57    39    96    37   104 0.90 Helix-turn-helix domain of transposase family ISL3
Flavodoxin_NdrI      PF07972.6    122 seq164_BIOID50625    -            133   1.3e-46  157.3   0.0   1   1   1.1e-50   1.5e-46  157.1   0.0     1   122     5   123     5   123 0.97 NrdI Flavodoxin like
6PGD                 PF00393.14   291 seq165_BIOID50625    -            468  2.1e-141  470.1   0.1   1   1  4.7e-145  3.2e-141  469.5   0.1     1   290   179   466   179   467 1.00 6-phosphogluconate dehydrogenase, C-terminal domain
NAD_binding_2        PF03446.10   162 seq165_BIOID50625    -            468   1.5e-52  177.6   0.1   1   1   4.6e-56   3.1e-52  176.6   0.0     1   161     3   174     3   175 0.97 NAD binding domain of 6-phosphogluconate dehydrogenase
DEAD                 PF00270.24   173 seq166_BIOID50625    -            899   4.1e-06   26.2   0.1   1   1   4.8e-09   6.6e-05   22.3   0.0     2   172   288   496   287   497 0.62 DEAD/DEAH box helicase
SSF                  PF00474.12   406 seq167_BIOID50625    -            549  1.2e-140  468.6  38.7   1   1  1.2e-144  1.6e-140  468.2  26.8     1   406    63   468    63   468 1.00 Sodium:solute symporter family
Abi                  PF02517.11    92 seq168_BIOID50625    -            217   7.8e-16   57.8   5.9   1   1   5.7e-20   7.8e-16   57.8   4.1     5    87   121   207   117   212 0.89 CAAX protease self-immunity
PsiA                 PF06952.6    238 seq170_BIOID50625    -            239    2e-113  377.1   7.3   1   1  1.7e-117  2.3e-113  377.0   5.0     1   237     1   236     1   237 1.00 PsiA protein
Porin_1              PF00267.16   337 seq171_BIOID50625    -            367  4.1e-138  460.1  29.2   1   1  6.8e-142  4.7e-138  459.9  20.2     1   337    27   367    27   367 0.98 Gram-negative porin
Porin_4              PF13609.1    311 seq171_BIOID50625    -            367   1.1e-18   67.6  37.8   1   1   2.2e-22   1.5e-18   67.2  26.2     6   304    13   338     7   345 0.76 Gram-negative porin
HTH_19               PF12844.2     64 seq172_BIOID50625    -             97   9.1e-09   35.1   0.0   1   1   1.7e-12   1.2e-08   34.8   0.0     2    47     5    50     4    69 0.86 Helix-turn-helix domain
HTH_3                PF01381.17    55 seq172_BIOID50625    -             97   3.9e-06   26.4   0.0   1   1   9.1e-10   6.2e-06   25.8   0.0     1    44     7    50     7    52 0.97 Helix-turn-helix
BPD_transp_1         PF00528.17   185 seq174_BIOID50625    -            291   1.5e-16   60.3  11.6   1   1   1.1e-20   1.5e-16   60.3   8.0     2   182    81   275    80   278 0.80 Binding-protein-dependent transport system inner membrane component
TnpB_IS66            PF05717.8    108 seq175_BIOID50625    -            115   2.7e-42  142.4   0.0   1   1   2.2e-46   2.9e-42  142.3   0.0     2   104     7   107     6   111 0.97 IS66 Orf2 like protein
HTH_Tnp_1            PF01527.15    76 seq177_BIOID50625    -            126   3.9e-20   71.4   0.0   1   1   3.9e-24   5.3e-20   71.0   0.0     1    70    10    86    10    92 0.86 Transposase
DUF883               PF05957.8     94 seq179_BIOID50625    -            113   6.8e-27   93.5   1.2   1   1   5.9e-31   8.1e-27   93.3   0.9     1    94    19   111    19   111 0.97 Bacterial protein of unknown function (DUF883)
DeoRC                PF00455.17   162 seq180_BIOID50625    -            257   7.7e-53  178.3   0.8   1   1   2.8e-56   1.3e-52  177.6   0.3     3   161    74   232    72   233 0.97 DeoR C terminal sensor domain
HTH_DeoR             PF08220.7     57 seq180_BIOID50625    -            257   9.2e-22   76.2   0.1   1   1   3.8e-25   1.7e-21   75.3   0.1     1    56     6    61     6    62 0.98 DeoR-like helix-turn-helix domain
HTH_11               PF08279.7     55 seq180_BIOID50625    -            257   6.2e-09   35.2   0.1   1   1   3.9e-12   1.8e-08   33.8   0.0     1    46     6    50     6    56 0.92 HTH domain
Mg_chelatase         PF01078.16   207 seq181_BIOID50625    -            506   1.4e-89  298.5   0.0   1   1   1.3e-92   2.5e-89  297.7   0.0     1   200   189   386   189   391 0.98 Magnesium chelatase, subunit ChlI
ChlI                 PF13541.1    121 seq181_BIOID50625    -            506   5.9e-45  151.5   0.1   1   1   5.1e-48     1e-44  150.8   0.1     1   121    21   142    21   142 0.96 Subunit ChlI of Mg-chelatase
Mg_chelatase_2       PF13335.1     96 seq181_BIOID50625    -            506   1.6e-32  111.6   0.6   1   1   2.1e-35   4.2e-32  110.2   0.4     2    96   400   492   399   492 0.99 Magnesium chelatase, subunit ChlI
MCM                  PF00493.18   332 seq181_BIOID50625    -            506   6.3e-13   48.1   0.0   1   1     1e-12     2e-09   36.6   0.0   114   324   287   489   271   493 0.73 MCM2/3/5 family
AAA_5                PF07728.9    139 seq181_BIOID50625    -            506   1.1e-12   47.6   0.0   1   1   1.1e-15   2.2e-12   46.7   0.0     1   126   212   352   212   362 0.90 AAA domain (dynein-related subfamily)
Sigma54_activat      PF00158.21   168 seq181_BIOID50625    -            506   3.8e-06   26.3   0.0   1   1     2e-08   3.9e-05   23.0   0.0    18   145   206   348   195   358 0.71 Sigma-54 interaction domain
Phage_attach         PF05354.6    117 seq182_BIOID50625    -            117     4e-63  210.0   0.1   1   1   6.4e-67   4.4e-63  209.9   0.1     1   117     1   117     1   117 1.00 Phage Head-Tail Attachment
Gifsy-2              PF13856.1     95 seq182_BIOID50625    -            117   1.4e-30  105.1   0.0   1   1   2.4e-34   1.7e-30  104.9   0.0     1    95     4   105     4   105 0.99 ATP-binding sugar transporter from pro-phage
Glyco_transf_9       PF01075.12   247 seq184_BIOID50625    -            371   9.9e-08   31.3   0.0   1   1   1.5e-11     2e-07   30.3   0.0   106   221   228   340   187   363 0.75 Glycosyltransferase family 9 (heptosyltransferase)
DUF1440              PF07274.7    136 seq185_BIOID50625    -            204   3.9e-55  185.4   2.3   1   1   3.4e-59   4.7e-55  185.1   1.6     1   136    26   182    26   182 0.99 Protein of unknown function (DUF1440)
DJ-1_PfpI            PF01965.19   147 seq186_BIOID50625    -            283   8.2e-12   44.6   0.0   1   1   9.8e-16   1.3e-11   43.9   0.0    28   143   136   274   108   278 0.81 DJ-1/PfpI family
UPF0102              PF02021.12    93 seq188_BIOID50625    -            131   8.4e-36  121.6   0.1   1   1   7.4e-40     1e-35  121.4   0.1     2    92    23   115    22   116 0.98 Uncharacterised protein family UPF0102
FAD_binding_5        PF00941.16   171 seq189_BIOID50625    -            318   3.2e-52  176.3   0.0   1   1   7.6e-56   5.2e-52  175.6   0.0     1   170     2   220     2   221 0.98 FAD binding domain in molybdopterin dehydrogenase
CO_deh_flav_C        PF03450.12   103 seq189_BIOID50625    -            318   3.7e-08   33.1   1.3   1   1   1.4e-11   9.6e-08   31.7   0.4     2    77   227   300   226   314 0.84 CO dehydrogenase flavoprotein C-terminal domain
Porin_1              PF00267.16   337 seq190_BIOID50625    -            285   2.4e-96  322.8  20.4   1   1    2e-100   2.7e-96  322.6  14.2    35   337     1   285     1   285 0.96 Gram-negative porin
Porin_1              PF00267.16   337 seq192_BIOID50625    -            362  1.2e-127  425.7  27.4   1   1  1.9e-131  1.3e-127  425.5  19.0     1   337    28   362    28   362 0.97 Gram-negative porin
Porin_4              PF13609.1    311 seq192_BIOID50625    -            362   1.3e-18   67.4  43.7   1   1   3.6e-22   2.4e-18   66.5  30.3     6   303    13   335     7   362 0.73 Gram-negative porin
RVT_1                PF00078.22   214 seq194_BIOID50625    -            416   1.3e-45  155.3   0.0   1   1   2.8e-49   1.9e-45  154.7   0.0     1   214    68   288    68   288 0.94 Reverse transcriptase (RNA-dependent DNA polymerase)
GIIM                 PF08388.6     80 seq194_BIOID50625    -            416   1.2e-14   53.7   6.8   1   1   1.7e-18   1.2e-14   53.7   4.7     2    76   315   388   314   392 0.92 Group II intron, maturase-specific domain
PduV-EutP            PF10662.4    143 seq196_BIOID50625    -            159   2.8e-31  107.8   0.0   1   1   9.4e-35   3.2e-31  107.6   0.0     1   142     1   143     1   144 0.96 Ethanolamine utilisation - propanediol utilisation
MMR_HSR1             PF01926.18   114 seq196_BIOID50625    -            159     9e-06   25.5   0.0   1   1     5e-09   1.7e-05   24.6   0.0     1    91     3    78     3   116 0.72 50S ribosome-binding GTPase
FeoB_N               PF02421.13   189 seq196_BIOID50625    -            159   7.8e-06   25.1   0.2   1   1   2.4e-08   8.4e-05   21.7   0.1     2   168     3   154     2   159 0.86 Ferrous iron transport protein B
AHS2                 PF02626.10   272 seq197_BIOID50625    -            310  9.7e-101  336.4   0.0   1   1  8.4e-105  1.1e-100  336.2   0.0     2   272    24   288    23   288 0.98 Allophanate hydrolase subunit 2
AAA_13               PF13166.1    712 seq198_BIOID50625    -            112   1.6e-25   89.6   5.0   1   1   2.6e-29   1.8e-25   89.4   3.5     2   106     8   107     7   111 0.90 AAA domain
AAA_23               PF13476.1    202 seq198_BIOID50625    -            112   1.7e-09   38.2   1.3   1   1   2.5e-13   1.7e-09   38.2   0.9     1    35     2    39     2    44 0.89 AAA domain
Gly-zipper_YMGG      PF13441.1     45 seq199_BIOID50625    -            114   2.4e-12   46.0  38.9   1   1   2.3e-10   1.1e-06   27.9   8.4     1    37    25    61    25    64 0.87 YMGG-like Gly-zipper
Gly-zipper_Omp       PF13488.1     46 seq199_BIOID50625    -            114   1.2e-11   43.8  39.9   1   2   4.6e-09   2.1e-05   23.9   9.5     2    33    30    61    28    71 0.89 Glycine zipper
Gly-zipper_Omp       PF13488.1     46 seq199_BIOID50625    -            114   1.2e-11   43.8  39.9   2   2   9.3e-10   4.2e-06   26.1  12.6     2    41    74   113    73   114 0.95 Glycine zipper
Sulfatase            PF00884.18   379 seq200_BIOID50625    -            551   2.5e-97  326.1   1.3   1   1  4.4e-101     3e-97  325.9   0.9     1   377    86   514    86   516 0.97 Sulfatase
MerT                 PF02411.10   116 seq201_BIOID50625    -            116   1.4e-64  214.9   6.7   1   1   1.1e-68   1.5e-64  214.8   4.7     1   116     1   116     1   116 1.00 MerT mercuric transport protein
DUF905               PF06006.7     71 seq203_BIOID50625    -             77   7.6e-38  127.6   0.3   1   1   6.2e-42   8.5e-38  127.4   0.2     2    71     9    77     8    77 0.97 Bacterial protein of unknown function (DUF905)
Helicase_C_2         PF13307.1    167 seq205_BIOID50625    -            761   4.8e-26   91.5   0.0   1   1   2.3e-29   7.7e-26   90.9   0.0     8   165   578   733   571   735 0.93 Helicase C-terminal domain
DEAD                 PF00270.24   173 seq205_BIOID50625    -            761   6.2e-09   35.4   0.1   1   1     2e-09   6.8e-06   25.5   0.0    12    78    88   153    73   171 0.74 DEAD/DEAH box helicase
DEAD_2               PF06733.10   174 seq205_BIOID50625    -            761   1.3e-08   34.3   0.0   1   1   6.7e-12   2.3e-08   33.5   0.0   103   167   245   308   195   314 0.87 DEAD_2
AA_kinase            PF00696.23   241 seq206_BIOID50625    -            449   1.5e-47  162.0   0.1   1   1   4.9e-51   2.2e-47  161.5   0.1     2   240     4   277     3   278 0.80 Amino acid kinase family
ACT                  PF01842.20    66 seq206_BIOID50625    -            449   1.7e-07   30.4   0.0   1   1   2.6e-09   1.2e-05   24.5   0.0    11    42   322   355   316   379 0.74 ACT domain
YecR                 PF13992.1     74 seq207_BIOID50625    -            107   2.5e-27   94.7   0.1   1   1   2.3e-31   3.2e-27   94.3   0.1     2    74    26    98    25    98 0.98 YecR-like lipoprotein
Plasmid_Txe          PF06769.8     80 seq208_BIOID50625    -             84   1.2e-43  146.7   0.6   1   1   1.9e-47   1.3e-43  146.6   0.4     1    80     5    84     5    84 0.99 Plasmid encoded toxin Txe
Plasmid_stabil       PF05016.9     90 seq208_BIOID50625    -             84   4.3e-05   23.6   0.0   1   1   6.9e-09   4.7e-05   23.5   0.0    16    78    12    77     4    83 0.82 Plasmid stabilisation system protein
HTH_18               PF12833.2     81 seq209_BIOID50625    -            107   5.2e-24   84.0   1.3   1   1     9e-28   6.1e-24   83.8   0.9     1    81    27   106    27   106 0.97 Helix-turn-helix domain
HTH_AraC             PF00165.18    42 seq209_BIOID50625    -            107   5.1e-17   60.9   0.1   1   1   3.4e-16   2.3e-12   46.1   0.0     1    42    66   105    66   105 0.96 Bacterial regulatory helix-turn-helix proteins, AraC family
PTS_EIIC             PF02378.13   321 seq211_BIOID50625    -            452   2.8e-52  177.4  36.7   1   1   2.1e-56   2.8e-52  177.4  25.5     2   319    30   363    29   364 0.88 Phosphotransferase system, EIIC
FliP                 PF00813.15   194 seq213_BIOID50625    -            221   2.1e-66  223.2  11.0   1   1   1.8e-70   2.4e-66  223.0   7.7     2   194    11   211    10   211 0.93 FliP family
GSP_synth            PF03738.9     97 seq215_BIOID50625    -            387   1.6e-25   89.0   0.0   1   1   4.1e-29   5.6e-25   87.2   0.0     2    97   172   263   171   263 0.92 Glutathionylspermidine synthase preATP-grasp
DUF2084              PF09857.4     85 seq216_BIOID50625    -             85   1.5e-37  127.0   0.5   1   1   1.2e-41   1.7e-37  126.9   0.4     1    85     1    85     1    85 1.00 Uncharacterized protein conserved in bacteria (DUF2084)
DUF4123              PF13503.1    124 seq218_BIOID50625    -            279   2.4e-26   92.0   0.4   1   1   2.8e-30   3.8e-26   91.3   0.2     3   123     8   124     7   125 0.96 Domain of unknown function (DUF4123)
Response_reg         PF00072.19   112 seq219_BIOID50625    -            232   5.1e-29  100.4   0.4   1   1   1.2e-32     8e-29   99.8   0.3     1   112     4   112     4   112 0.98 Response regulator receiver domain
Trans_reg_C          PF00486.23    77 seq219_BIOID50625    -            232   1.4e-21   76.0   0.0   1   1   5.1e-25   3.5e-21   74.7   0.0     1    77   152   228   152   228 0.95 Transcriptional regulatory protein, C terminal
PmbA_TldD            PF01523.11   293 seq220_BIOID50625    -            450   6.2e-66  222.5   0.0   1   1   7.1e-70   9.7e-66  221.8   0.0     1   292    34   326    34   327 0.96 Putative modulator of DNA gyrase
Na_H_antiport_1      PF06965.7    378 seq221_BIOID50625    -            388  6.7e-166  551.6  29.2   1   1  5.6e-170  7.6e-166  551.4  20.2     2   378     5   380     4   380 0.99 Na+/H+ antiporter 1
HTH_AraC             PF00165.18    42 seq222_BIOID50625    -            274   9.6e-20   69.6   0.7   1   2   1.1e-09   7.5e-06   25.4   0.0     1    41   151   190   151   191 0.93 Bacterial regulatory helix-turn-helix proteins, AraC family
HTH_AraC             PF00165.18    42 seq222_BIOID50625    -            274   9.6e-20   69.6   0.7   2   2   4.8e-15   3.3e-11   42.5   0.1     7    41   205   240   204   241 0.95 Bacterial regulatory helix-turn-helix proteins, AraC family
HTH_18               PF12833.2     81 seq222_BIOID50625    -            274     3e-16   59.1   0.1   1   1   7.5e-20   5.1e-16   58.4   0.0     1    81   164   242   164   242 0.96 Helix-turn-helix domain
zf-dskA_traR         PF01258.12    36 seq223_BIOID50625    -             74     5e-11   42.0   1.5   1   1   5.4e-15   7.4e-11   41.4   1.0     5    35    34    64    29    65 0.92 Prokaryotic dksA/traR C4-type zinc finger
DUF2591              PF10765.4    109 seq224_BIOID50625    -            115   3.5e-28   97.8   0.0   1   1   2.9e-32     4e-28   97.6   0.0     1   109     3   110     3   110 0.96 Protein of unknown function (DUF2591)
Radical_SAM          PF04055.16   166 seq225_BIOID50625    -            457   3.7e-15   56.3   0.0   1   1     8e-19   5.4e-15   55.8   0.0     2   164    57   227    56   229 0.79 Radical SAM superfamily
HemN_C               PF06969.11    66 seq225_BIOID50625    -            457   2.4e-13   49.8   0.4   1   1   1.5e-16     1e-12   47.8   0.0     1    66   363   431   363   431 0.96 HemN C-terminal domain
AIRC                 PF00731.15   150 seq227_BIOID50625    -            169   3.6e-66  220.9   1.9   1   1     3e-70   4.1e-66  220.7   1.3     2   150     9   159     8   159 0.99 AIR carboxylase
Phage_integrase      PF00589.17   173 seq228_BIOID50625    -            336   1.2e-25   90.0   0.1   1   1   2.4e-29   3.3e-25   88.6   0.1     2   171   174   318   173   320 0.94 Phage integrase family
Ribonuc_red_lgC      PF02867.10   537 seq229_BIOID50625    -            714  2.8e-152  507.9   0.0   1   1  3.1e-154  1.4e-150  502.3   0.0     1   537   175   694   175   694 0.97 Ribonucleotide reductase, barrel domain
RNR_N                PF08343.5     82 seq229_BIOID50625    -            714   9.9e-30  102.0   0.2   1   1   5.8e-33   2.6e-29  100.7   0.1     1    82    16    97    16    97 0.99 Ribonucleotide reductase N-terminal
Ribonuc_red_lgN      PF00317.16    83 seq229_BIOID50625    -            714   1.3e-12   47.2   0.0   1   1     7e-16   3.2e-12   45.9   0.0     2    82    99   171    98   172 0.95 Ribonucleotide reductase, all-alpha domain
TonB_dep_Rec         PF00593.19   276 seq231_BIOID50625    -            696   4.3e-37  128.4  19.9   1   1   6.3e-41   4.3e-37  128.4  13.8     1   276   418   695   418   695 0.94 TonB dependent receptor
Plug                 PF07715.10   108 seq231_BIOID50625    -            696   1.6e-28   99.0   1.1   1   1   2.4e-32   1.6e-28   99.0   0.8     3   108    40   152    38   152 0.91 TonB-dependent Receptor Plug Domain
YagB_YeeU_YfjZ       PF06154.6    105 seq232_BIOID50625    -            126   2.6e-53  178.5   0.0   1   1   2.3e-57   3.1e-53  178.3   0.0     2   104    16   118    15   119 0.98 YagB/YeeU/YfjZ family
DUF177               PF02620.12   119 seq233_BIOID50625    -            173   4.8e-23   81.3   0.7   1   1   5.4e-27   7.4e-23   80.7   0.5     1   119    61   171    61   171 0.90 Uncharacterized ACR, COG1399
TraY                 PF05509.6     49 seq234_BIOID50625    -             75   1.5e-23   82.2   0.1   1   1   1.3e-27   1.8e-23   81.8   0.1     1    48    14    61    14    62 0.97 TraY domain
Aminotran_5          PF00266.14   371 seq236_BIOID50625    -            412   7.7e-93  311.0   0.0   1   1     2e-96     9e-93  310.8   0.0     1   370    13   376    13   377 0.97 Aminotransferase class-V
Beta_elim_lyase      PF01212.16   290 seq236_BIOID50625    -            412     5e-07   29.0   0.1   1   1   1.6e-10   7.3e-07   28.4   0.1    34   231    62   247    47   305 0.75 Beta-eliminating lyase
Cys_Met_Meta_PP      PF01053.15   386 seq236_BIOID50625    -            412   9.3e-06   24.0   0.0   1   1   5.3e-09   2.4e-05   22.6   0.0    58   185    60   196    33   219 0.76 Cys/Met metabolism PLP-dependent enzyme
ABC_tran             PF00005.22   118 seq238_BIOID50625    -            343   2.1e-27   95.6   0.0   1   1   1.3e-30   4.4e-27   94.6   0.0     1   118    45   169    45   169 0.95 ABC transporter
NIL                  PF09383.5     76 seq238_BIOID50625    -            343   7.6e-23   79.7   0.0   1   1   4.6e-26   1.6e-22   78.7   0.0     4    76   268   340   266   340 0.98 NIL domain
AAA_21               PF13304.1    303 seq238_BIOID50625    -            343   1.3e-12   48.1   0.1   1   1   1.8e-11     6e-08   32.8   0.0   220   298   124   200    87   205 0.84 AAA domain
DUF204               PF02659.10    67 seq239_BIOID50625    -            206   9.1e-39  131.3  23.3   1   2   1.2e-24   1.7e-20   72.7   1.6     1    67    31    99    31    99 0.98 Domain of unknown function DUF
DUF204               PF02659.10    67 seq239_BIOID50625    -            206   9.1e-39  131.3  23.3   2   2   5.6e-22   7.6e-18   64.2   9.2     1    67   133   196   133   196 0.99 Domain of unknown function DUF
DrsE                 PF02635.10   117 seq240_BIOID50625    -            128   1.2e-26   92.9   0.1   1   1     1e-30   1.4e-26   92.8   0.0     1   117     1   128     1   128 0.96 DsrE/DsrF-like family
Cytochrom_B_N        PF00033.14   188 seq242_BIOID50625    -            211   1.7e-23   82.8  20.0   1   1   3.3e-27   2.3e-23   82.4  13.8     2   188     8   184     7   184 0.88 Cytochrome b(N-terminal)/b6/petB
Ni_hydr_CYTB         PF01292.15   182 seq242_BIOID50625    -            211   3.2e-22   78.6  18.2   1   1   5.9e-26     4e-22   78.3  12.6     1   182     9   184     9   184 0.88 Prokaryotic cytochrome b561
SNARE_assoc          PF09335.6    123 seq243_BIOID50625    -            142   7.9e-13   48.5   6.1   1   1   9.4e-17   1.3e-12   47.8   4.2     4   119    26   132    21   136 0.83 SNARE associated Golgi protein
MFS_1                PF07690.11   354 seq244_BIOID50625    -            393   1.2e-24   86.6  58.6   1   1     8e-27   1.1e-22   80.1  34.7     2   328    14   320    10   327 0.84 Major Facilitator Superfamily
Flg_bbr_C            PF06429.8     74 seq245_BIOID50625    -            458   2.3e-10   40.1   4.5   1   1   1.7e-14   2.3e-10   40.1   3.1    17    73   397   455   386   456 0.78 Flagellar basal body rod FlgEFG protein C-terminal
TnpB_IS66            PF05717.8    108 seq246_BIOID50625    -            115   2.6e-42  142.4   0.0   1   1   2.1e-46   2.9e-42  142.3   0.0     2   104     7   107     6   111 0.97 IS66 Orf2 like protein
YicC_N               PF03755.8    159 seq247_BIOID50625    -            287   3.2e-49  166.7   0.1   1   1   4.7e-53   3.2e-49  166.7   0.1     1   158     2   154     2   155 0.96 YicC-like family, N-terminal region
DUF1732              PF08340.6     87 seq247_BIOID50625    -            287     2e-34  117.1   7.3   1   1   2.9e-38     2e-34  117.1   5.0     1    87   202   287   202   287 0.97 Domain of unknown function (DUF1732)
polyprenyl_synt      PF00348.12   260 seq252_BIOID50625    -            323   3.7e-90  301.1   0.0   1   1   3.2e-94   4.4e-90  300.9   0.0     2   257    32   282    31   285 0.97 Polyprenyl synthetase
FKBP_C               PF00254.23    94 seq253_BIOID50625    -            259   5.8e-27   93.4   0.0   1   1   1.6e-30   1.1e-26   92.5   0.0     5    94   170   256   167   256 0.96 FKBP-type peptidyl-prolyl cis-trans isomerase
FKBP_N               PF01346.13   124 seq253_BIOID50625    -            259   4.6e-24   84.7   0.0   1   1   8.6e-28   5.9e-24   84.3   0.0    10   124    51   161    43   161 0.93 Domain amino terminal to FKBP-type peptidyl-prolyl isomerase
SAF_2                PF13144.1    196 seq254_BIOID50625    -            245   2.1e-42  144.7   0.8   1   1   1.9e-46   2.6e-42  144.4   0.6     5   195    43   240    35   241 0.84 SAF-like
TPP_enzyme_N         PF02776.13   172 seq256_BIOID50625    -            562   1.7e-59  200.0   0.3   1   1   2.1e-62   9.5e-59  197.6   0.0     2   168    14   179    13   183 0.98 Thiamine pyrophosphate enzyme, N-terminal TPP binding domain
TPP_enzyme_C         PF02775.16   153 seq256_BIOID50625    -            562   1.9e-48  163.7   0.1   1   1   1.1e-51   5.1e-48  162.4   0.1     1   153   390   538   390   538 0.97 Thiamine pyrophosphate enzyme, C-terminal TPP binding domain
TPP_enzyme_M         PF00205.17   137 seq256_BIOID50625    -            562   8.3e-43  145.3   3.2   1   1   2.8e-46   1.3e-42  144.6   0.3     1   137   201   334   201   334 0.98 Thiamine pyrophosphate enzyme, central domain
PseudoU_synth_2      PF00849.17   164 seq257_BIOID50625    -            326   8.1e-32  110.2   0.1   1   1   1.8e-35   1.2e-31  109.6   0.1     1   164    92   242    92   242 0.96 RNA pseudouridylate synthase
S4                   PF01479.20    48 seq257_BIOID50625    -            326   2.4e-12   45.9   0.0   1   1   6.1e-16   4.2e-12   45.1   0.0     1    48    18    65    18    65 0.97 S4 domain
Zip                  PF02535.17   319 seq258_BIOID50625    -            271   1.4e-32  112.8  20.6   1   1   3.7e-31     5e-27   94.5   3.5   150   317   100   260    95   262 0.96 ZIP Zinc transporter
YceG                 PF02618.11   297 seq259_BIOID50625    -            340     4e-95  318.1   0.0   1   1   3.4e-99   4.6e-95  317.9   0.0     3   297    42   330    40   330 0.94 YceG-like family
Peptidase_S6         PF02395.11   769 seq260_BIOID50625    -           1295  9.2e-145  483.6  62.6   1   1  6.3e-146  2.9e-142  475.3  38.9     4   745    44   720    41   746 0.90 Immunoglobulin A1 protease
Autotransporter      PF03797.14   265 seq260_BIOID50625    -           1295     5e-44  150.5  14.3   1   1   3.1e-47   1.4e-43  149.0   9.9     3   260  1032  1276  1030  1286 0.93 Autotransporter beta-domain
ESPR                 PF13018.1     24 seq260_BIOID50625    -           1295   2.7e-06   26.6   0.0   1   1   1.7e-09   7.6e-06   25.1   0.0     1    24     1    24     1    24 0.99 Extended Signal Peptide of Type V secretion system
Ferrochelatase       PF00762.14   316 seq262_BIOID50625    -            320  1.2e-108  362.6   0.0   1   1    2e-112  1.3e-108  362.5   0.0     1   313     5   317     5   320 0.98 Ferrochelatase
SIS_2                PF13580.1    138 seq263_BIOID50625    -            196   1.2e-31  109.1   1.0   1   1   2.2e-35   1.5e-31  108.8   0.7     3   138    10   144     8   144 0.95 SIS domain
SIS                  PF01380.17   131 seq263_BIOID50625    -            196   6.2e-07   28.9   0.3   1   1   7.1e-10   4.8e-06   26.0   0.0    49   105   105   164    77   182 0.82 SIS domain
HTH_Tnp_1            PF01527.15    76 seq265_BIOID50625    -            144   1.6e-13   50.2   0.0   1   1   2.9e-17     2e-13   49.9   0.0     3    49    11    58     9   101 0.86 Transposase
HTH_28               PF13518.1     52 seq265_BIOID50625    -            144   4.4e-05   23.2   0.0   1   1   9.2e-09   6.3e-05   22.7   0.0     1    41    19    60    19    67 0.92 Helix-turn-helix domain
BPD_transp_2         PF02653.11   267 seq267_BIOID50625    -            425   4.9e-58  196.0  28.1   1   1   7.1e-62   4.9e-58  196.0  19.5     3   267   112   398   110   398 0.99 Branched-chain amino acid transport system / permease component
DUF3382              PF11862.3    101 seq267_BIOID50625    -            425   1.2e-23   82.7   6.4   1   1   1.8e-27   1.2e-23   82.7   4.4     4   101     5   103     2   103 0.98 Domain of unknown function (DUF3382)
HMA                  PF00403.21    62 seq268_BIOID50625    -            103   1.8e-16   59.9   0.6   1   1   1.7e-20   2.3e-16   59.6   0.4     1    61    37    97    37    98 0.97 Heavy-metal-associated domain
DUF188               PF02639.9    130 seq272_BIOID50625    -            152   9.9e-51  170.4   0.0   1   1   8.4e-55   1.1e-50  170.2   0.0     1   127    17   143    17   146 0.98 Uncharacterized BCR, YaiI/YqxD family COG1671
SSB                  PF00436.20   104 seq273_BIOID50625    -            171     3e-40  136.1   0.2   1   1   3.6e-44     5e-40  135.4   0.2     1   102     6   111     6   113 0.96 Single-strand binding protein family
PRK                  PF00485.13   194 seq274_BIOID50625    -            336   3.1e-13   49.5   0.0   1   1   4.3e-17   5.8e-13   48.7   0.0     1   148   110   264   110   274 0.87 Phosphoribulokinase / Uridine kinase family
Acetyltransf_1       PF00583.19    83 seq276_BIOID50625    -            181   4.8e-09   36.0   0.1   1   1   1.2e-12   8.1e-09   35.2   0.1     2    71    54   125    53   131 0.85 Acetyltransferase (GNAT) family
Acetyltransf_9       PF13527.1    128 seq276_BIOID50625    -            181     8e-08   32.0   0.0   1   1   1.6e-11   1.1e-07   31.6   0.0     7   127    13   132     8   133 0.87 Acetyltransferase (GNAT) domain
NAD_binding_10       PF13460.1    183 seq277_BIOID50625    -            274   3.2e-15   56.5   0.0   1   1   1.5e-18   5.2e-15   55.8   0.0     1   181     4   201     4   203 0.82 NADH(P)-binding
Epimerase            PF01370.16   236 seq277_BIOID50625    -            274   2.9e-11   43.1   0.0   1   1   5.7e-13   1.9e-09   37.1   0.0     8   236    10   213     4   213 0.74 NAD dependent epimerase/dehydratase family
UDPG_MGDP_dh_N       PF03721.9    185 seq277_BIOID50625    -            274   4.3e-07   29.3   0.0   1   1     5e-10   1.7e-06   27.4   0.0     1   133     2   125     2   136 0.76 UDP-glucose/GDP-mannose dehydrogenase family, NAD binding domain
NAD_binding_2        PF03446.10   162 seq277_BIOID50625    -            274   8.9e-06   25.5   0.0   1   1   3.8e-09   1.3e-05   25.0   0.0     1   101     1   120     1   131 0.69 NAD binding domain of 6-phosphogluconate dehydrogenase
OprD                 PF03573.8    391 seq279_BIOID50625    -            421   5.9e-07   28.4   0.9   1   1   1.3e-10   1.8e-06   26.9   0.7    18   370    42   394    26   418 0.68 outer membrane porin, OprD family
Pertactin            PF03212.9    121 seq280_BIOID50625    -            863   1.3e-45  153.8   3.8   1   1   1.9e-49   1.3e-45  153.8   2.6     1   120   430   555   430   556 0.97 Pertactin
Autotransporter      PF03797.14   265 seq280_BIOID50625    -            863   1.5e-44  152.1  22.5   1   1   2.3e-48   1.5e-44  152.1  15.6     3   262   598   846   596   849 0.97 Autotransporter beta-domain
UPF0061              PF02696.9    487 seq281_BIOID50625    -            478  7.1e-217  720.3   0.1   1   1  5.8e-221    8e-217  720.1   0.1     1   487     1   454     1   454 0.99 Uncharacterized ACR, YdiU/UPF0061 family
PP2C_2               PF13672.1    211 seq284_BIOID50625    -            253   1.5e-41  142.0   0.0   1   1   1.2e-45   1.6e-41  141.8   0.0     1   206    11   220    11   232 0.86 Protein phosphatase 2C
FHA                  PF00498.21    68 seq285_BIOID50625    -            430   0.00011   22.0   0.0   1   1   1.8e-08   0.00025   20.9   0.0     3    68    44   108    42   108 0.95 FHA domain
SlyX                 PF04102.7     69 seq287_BIOID50625    -             72   3.6e-26   91.2   1.6   1   1   2.9e-30     4e-26   91.0   1.1     2    69     6    72     5    72 0.98 SlyX
DHDPS                PF00701.17   289 seq288_BIOID50625    -            305   5.6e-90  300.7   0.0   1   1   4.6e-94   6.2e-90  300.5   0.0     2   287     5   291     4   293 0.99 Dihydrodipicolinate synthetase family
EutQ                 PF06249.7    152 seq289_BIOID50625    -            233   1.7e-69  232.1   0.0   1   1   4.9e-73   2.2e-69  231.6   0.0     1   152    85   232    85   232 0.99 Ethanolamine utilisation protein EutQ
Cupin_3              PF05899.7     74 seq289_BIOID50625    -            233   7.1e-08   31.6   0.3   1   1   3.3e-11   1.5e-07   30.5   0.0    10    63   160   212   151   223 0.84 Protein of unknown function (DUF861)
Cupin_2              PF07883.6     71 seq289_BIOID50625    -            233   1.4e-06   27.5   0.0   1   1   7.6e-10   3.4e-06   26.3   0.0    20    68   176   222   173   225 0.86 Cupin domain
Phage_integrase      PF00589.17   173 seq290_BIOID50625    -            385   2.6e-32  111.7   0.0   1   1   5.7e-36   3.9e-32  111.1   0.0     2   171   199   365   198   367 0.97 Phage integrase family
DUF4102              PF13356.1     89 seq290_BIOID50625    -            385   1.5e-25   88.8   0.1   1   1   4.5e-29   3.1e-25   87.7   0.1     1    87     2    87     2    89 0.97 Domain of unknown function (DUF4102)
NTP_transferase      PF00483.18   248 seq295_BIOID50625    -            478   2.8e-84  282.1   0.0   1   1   1.8e-87   6.3e-84  281.0   0.0     2   247     8   295     7   296 0.97 Nucleotidyl transferase
MannoseP_isomer      PF01050.13   151 seq295_BIOID50625    -            478   4.6e-76  253.4   2.0   1   1   2.7e-79   9.1e-76  252.4   1.4     1   151   323   473   323   473 0.99 Mannose-6-phosphate isomerase
Cupin_2              PF07883.6     71 seq295_BIOID50625    -            478   4.4e-11   41.9   0.9   1   1   6.1e-14   2.1e-10   39.8   0.1     3    70   390   457   388   458 0.89 Cupin domain
NTP_transf_3         PF12804.2    179 seq295_BIOID50625    -            478   1.7e-09   38.0   0.2   1   1     2e-12     7e-09   36.0   0.1     2   112     9   136     8   252 0.70 MobA-like NTP transferase domain
PadR                 PF03551.9     75 seq296_BIOID50625    -            207   6.7e-16   57.7   0.1   1   1   8.1e-20   1.1e-15   57.0   0.1     1    74    67   136    67   137 0.93 Transcriptional regulator PadR-like family
Flavin_Reduct        PF01613.13   154 seq297_BIOID50625    -            189   6.4e-16   58.4   0.0   1   1   5.8e-20   7.9e-16   58.1   0.0     6   136    19   153    14   165 0.88 Flavin reductase like domain
LysE                 PF01810.13   191 seq299_BIOID50625    -            195   4.2e-14   52.1  16.9   1   1   3.6e-18   4.9e-14   51.9  11.7     1   188    14   194    14   195 0.80 LysE type translocator
TK                   PF00265.13   176 seq300_BIOID50625    -            205   2.6e-64  215.9   0.0   1   1   2.2e-68   2.9e-64  215.7   0.0     1   176     2   186     2   186 0.99 Thymidine kinase
TraA                 PF05513.6    119 seq301_BIOID50625    -            119   1.1e-51  173.8  10.1   1   1   9.1e-56   1.2e-51  173.7   7.0     1   118     1   117     1   118 0.99 TraA
Alpha-amylase        PF00128.19   316 seq303_BIOID50625    -            750   1.1e-12   47.9   0.6   1   1   6.3e-16   4.3e-12   45.9   0.3    22   303   246   588   241   592 0.68 Alpha amylase, catalytic domain
Alpha-amylase_C      PF02806.13    96 seq303_BIOID50625    -            750   4.8e-06   26.5   0.0   1   1   3.7e-09   2.5e-05   24.1   0.0     8    90   649   737   647   741 0.81 Alpha amylase, C-terminal all-beta domain
A2M_N_2              PF07703.9    136 seq305_BIOID50625    -           1653   2.2e-25   88.9   0.0   1   1   2.4e-28   6.5e-25   87.3   0.0     2   136   759   906   758   906 0.95 Alpha-2-macroglobulin family N-terminal region
A2M_N                PF01835.14    99 seq305_BIOID50625    -           1653   2.2e-23   82.2   0.2   1   1   1.1e-21   2.9e-18   65.8   0.0     2    99   388   479   387   479 0.93 MG2 domain
MG1                  PF11974.3     96 seq305_BIOID50625    -           1653   7.9e-15   55.1   0.2   1   1   5.6e-17   1.5e-13   51.0   0.1     1    94   289   381   289   383 0.97 Alpha-2-macroglobulin MG1 domain
A2M                  PF00207.17    92 seq305_BIOID50625    -           1653   3.6e-06   26.3   0.0   1   1   3.4e-09   9.3e-06   25.0   0.0     8    91   976  1056   972  1057 0.94 Alpha-2-macroglobulin family
Thiol-ester_cl       PF10569.4     31 seq305_BIOID50625    -           1653   8.5e-05   21.5   0.1   1   1   8.2e-08   0.00022   20.2   0.1     8    25  1183  1200  1180  1202 0.95 Alpha-macro-globulin thiol-ester bond-forming region
DUF3329              PF11808.3     90 seq306_BIOID50625    -            431   7.9e-32  109.0   6.2   1   1   5.6e-35   1.3e-31  108.4   4.3     2    90     4    92     3    92 0.98 Domain of unknown function (DUF3329)
HATPase_c            PF02518.21   111 seq306_BIOID50625    -            431   1.4e-30  105.1   0.0   1   1   1.1e-33   2.6e-30  104.3   0.0     2   110   314   423   313   424 0.98 Histidine kinase-, DNA gyrase B-, and HSP90-like ATPase
HisKA                PF00512.20    68 seq306_BIOID50625    -            431   1.7e-20   72.6   1.4   1   1   1.4e-23   3.3e-20   71.7   0.3     2    67   204   268   203   269 0.97 His Kinase A (phospho-acceptor) domain
PAS                  PF00989.19   113 seq306_BIOID50625    -            431   3.9e-11   42.5   0.0   1   1   3.7e-14   8.4e-11   41.5   0.0     2   113    99   194    98   194 0.95 PAS fold
HATPase_c_2          PF13581.1    125 seq306_BIOID50625    -            431   1.6e-08   34.2   0.0   1   1   1.3e-11   2.9e-08   33.4   0.0    30   114   316   408   281   420 0.83 Histidine kinase-like ATPase domain
HATPase_c_3          PF13589.1    137 seq306_BIOID50625    -            431   1.1e-06   28.2   0.0   1   1   7.7e-10   1.8e-06   27.5   0.0     3    93   318   410   316   429 0.78 Histidine kinase-, DNA gyrase B-, and HSP90-like ATPase
GSHPx                PF00255.14   108 seq307_BIOID50625    -            183   3.3e-46  154.9   0.0   1   1   3.1e-50   4.2e-46  154.6   0.0     3   107     7   111     5   112 0.97 Glutathione peroxidase
Phage_lambda_P       PF06992.6    233 seq308_BIOID50625    -            266   3.6e-31  108.1   0.3   1   1   3.3e-35   4.5e-31  107.8   0.2     3   201     8   208     6   216 0.85 Replication protein P
Caudo_TAP            PF02413.12   130 seq309_BIOID50625    -            201   1.5e-29  102.6   1.9   1   1   1.5e-33   2.1e-29  102.1   1.3     1   130    79   200    79   200 0.96 Caudovirales tail fibre assembly protein
Aldose_epim          PF01263.15   301 seq310_BIOID50625    -            290   9.8e-47  159.3   0.0   1   1     8e-51   1.1e-46  159.2   0.0     2   300     3   285     2   286 0.92 Aldose 1-epimerase
IstB_IS21            PF01695.12   178 seq311_BIOID50625    -            259   6.1e-71  237.3   0.1   1   1   3.9e-74   1.3e-70  236.3   0.0     1   178    56   235    56   235 0.98 IstB-like ATP binding protein
Bac_DnaA             PF00308.13   219 seq311_BIOID50625    -            259   1.4e-07   31.2   0.0   1   1   6.2e-11   2.1e-07   30.6   0.0    37   136   105   202    75   207 0.85 Bacterial dnaA  protein
PhoH                 PF02562.11   205 seq311_BIOID50625    -            259   1.1e-05   24.6   0.1   1   1   1.6e-08   5.5e-05   22.3   0.0    11    48    94   131    83   142 0.80 PhoH-like protein
AAA                  PF00004.24   132 seq311_BIOID50625    -            259   2.5e-05   24.3   0.0   1   1   1.3e-08   4.3e-05   23.6   0.0     1    74   105   180   105   214 0.77 ATPase family associated with various cellular activities (AAA)
Ferritin             PF00210.19   142 seq312_BIOID50625    -            165   7.3e-34  116.4   5.6   1   1   6.2e-38   8.5e-34  116.2   3.9     1   140     7   142     7   144 0.93 Ferritin-like domain
Isochorismatase      PF00857.15   174 seq313_BIOID50625    -            219   5.3e-38  130.5   0.0   1   1   4.6e-42   6.3e-38  130.3   0.0     2   174    11   213    10   213 0.96 Isochorismatase family
Glyco_hydro_2_C      PF02836.12   298 seq314_BIOID50625    -            603  7.3e-105  350.0   0.2   1   1  3.8e-108  1.7e-104  348.7   0.0     1   297   274   592   274   593 0.98 Glycosyl hydrolases family 2, TIM barrel domain
Glyco_hydro_2_N      PF02837.13   167 seq314_BIOID50625    -            603   4.3e-47  159.6   1.3   1   1   1.6e-50   7.3e-47  158.9   0.9     2   167    10   180     9   180 0.96 Glycosyl hydrolases family 2, sugar binding domain
Glyco_hydro_2        PF00703.16   110 seq314_BIOID50625    -            603   1.1e-08   35.3   0.1   1   1   6.9e-12   3.1e-08   33.9   0.1     3   110   184   272   182   272 0.86 Glycosyl hydrolases family 2
Antitoxin-MazE       PF04014.13    47 seq317_BIOID50625    -             85   4.3e-05   23.0   0.0   1   1     4e-09   5.4e-05   22.6   0.0     1    46     7    51     7    52 0.95 Antidote-toxin recognition MazE
SIS                  PF01380.17   131 seq318_BIOID50625    -            327   5.4e-37  126.2   0.1   1   1   1.6e-40   1.1e-36  125.1   0.1     2   131    53   184    52   184 0.98 SIS domain
CBS                  PF00571.23    57 seq318_BIOID50625    -            327   7.2e-20   70.3   0.5   1   2   1.7e-11   1.1e-07   31.2   0.0     1    56   213   268   213   269 0.97 CBS domain
CBS                  PF00571.23    57 seq318_BIOID50625    -            327   7.2e-20   70.3   0.5   2   2   5.4e-13   3.7e-09   35.9   0.0     2    48   279   325   278   327 0.94 CBS domain
PPDK_N               PF01326.14   329 seq319_BIOID50625    -            792   5.7e-99  331.1   1.4   1   1  2.2e-101     1e-97  327.0   1.5     3   312    20   347    18   361 0.96 Pyruvate phosphate dikinase, PEP/pyruvate binding domain
PEP-utilizers_C      PF02896.13   294 seq319_BIOID50625    -            792   7.4e-59  198.9   0.0   1   1   2.7e-62   1.2e-58  198.1   0.0    16   291   480   789   468   792 0.89 PEP-utilising enzyme, TIM barrel domain
PEP-utilizers        PF00391.18    81 seq319_BIOID50625    -            792   3.1e-27   93.8   0.4   1   1   1.6e-30   7.4e-27   92.6   0.3     4    81   382   457   379   460 0.90 PEP-utilising enzyme, mobile domain
Flavodoxin_1         PF00258.20   143 seq320_BIOID50625    -            149   1.4e-25   89.8   0.0   1   1   1.2e-29   1.6e-25   89.6   0.0     1   141     6   138     6   140 0.89 Flavodoxin
PFK                  PF00365.15   282 seq322_BIOID50625    -            320  1.2e-129  431.1   2.2   1   1  1.1e-133  1.5e-129  430.8   1.6     1   281     3   277     3   278 0.98 Phosphofructokinase
Tra_M                PF05261.6    127 seq325_BIOID50625    -            127   6.8e-60  200.5   2.0   1   1   5.5e-64   7.5e-60  200.4   1.4     1   127     1   127     1   127 0.99 TraM protein
Mur_ligase_M         PF08245.7    189 seq326_BIOID50625    -            457   4.5e-17   62.5   0.0   1   1   1.4e-20   6.4e-17   62.1   0.0     1   189   108   291   108   291 0.77 Mur ligase middle domain
Mur_ligase           PF01225.20    83 seq326_BIOID50625    -            457   9.3e-16   57.5   0.0   1   1   4.7e-19   2.1e-15   56.4   0.0     1    80     2   100     2   103 0.96 Mur ligase family, catalytic domain
Mur_ligase_C         PF02875.16    91 seq326_BIOID50625    -            457   1.5e-10   40.8   0.0   1   1   1.3e-13     6e-10   38.9   0.0     2    50   312   361   311   390 0.83 Mur ligase family, glutamate ligase domain
DUF1040              PF06288.8     86 seq327_BIOID50625    -             89   1.6e-46  156.3   0.5   1   1   1.3e-50   1.8e-46  156.2   0.3     1    86     1    86     1    86 1.00 Protein of unknown function (DUF1040)
Peripla_BP_4         PF13407.1    258 seq328_BIOID50625    -            318   3.2e-44  151.1   6.8   1   1   8.7e-48     4e-44  150.8   4.7     1   243    26   274    26   287 0.91 Periplasmic binding protein domain
Peripla_BP_1         PF00532.16   279 seq328_BIOID50625    -            318     1e-16   60.8   0.1   1   1   2.8e-20   1.3e-16   60.5   0.1    15   224    37   253    25   298 0.84 Periplasmic binding proteins and sugar binding domain of LacI family
DrsE                 PF02635.10   117 seq329_BIOID50625    -            119   9.6e-21   73.9   0.0   1   1   7.8e-25   1.1e-20   73.8   0.0     1   117     2   119     2   119 0.96 DsrE/DsrF-like family
PHP                  PF02811.14   175 seq330_BIOID50625    -            245   1.5e-17   63.8   1.3   1   1   1.9e-21   2.6e-17   63.0   0.9     1   169     4   164     4   174 0.91 PHP domain
MerC                 PF03203.9    116 seq331_BIOID50625    -            153   7.7e-23   80.9   8.2   1   1   6.6e-27     9e-23   80.7   5.7     1   114    21   134    21   136 0.96 MerC mercury resistance protein
DUF550               PF04447.7    101 seq332_BIOID50625    -            257   1.3e-43  146.5   0.3   1   1   3.1e-47   2.1e-43  145.9   0.2     2    99    42   138    41   140 0.97 Protein of unknown function (DUF550)
DUF551               PF04448.7     69 seq332_BIOID50625    -            257   5.7e-10   39.6   5.3   1   1   2.8e-13   1.9e-09   37.9   3.7     1    69   199   256   199   256 0.78 Protein of unknown function (DUF551)
SIS                  PF01380.17   131 seq333_BIOID50625    -            321   3.8e-27   94.3   0.0   1   1   9.9e-31   6.8e-27   93.5   0.0     2   130    39   169    38   170 0.98 SIS domain
CBS                  PF00571.23    57 seq333_BIOID50625    -            321   2.9e-15   55.5   0.0   1   2   1.9e-08   0.00013   21.4   0.0     1    56   199   256   199   257 0.92 CBS domain
CBS                  PF00571.23    57 seq333_BIOID50625    -            321   2.9e-15   55.5   0.0   2   2   1.9e-10   1.3e-06   27.8   0.0     2    51   266   315   265   318 0.89 CBS domain
CoaE                 PF01121.15   180 seq334_BIOID50625    -            206   1.2e-77  259.2   0.2   1   1   5.2e-81   1.4e-77  259.0   0.1     1   176     3   177     3   181 0.99 Dephospho-CoA kinase
AAA_17               PF13207.1    121 seq334_BIOID50625    -            206   2.3e-08   34.7   0.3   1   1   1.6e-10   4.4e-07   30.6   0.2     1    77     4   114     4   189 0.59 AAA domain
EutA                 PF06277.6    473 seq335_BIOID50625    -            467  1.2e-174  581.2   0.0   1   1  1.1e-178  1.5e-174  580.9   0.0     2   473     5   466     4   466 0.98 Ethanolamine utilisation protein EutA
PseudoU_synth_2      PF00849.17   164 seq337_BIOID50625    -            217   8.4e-15   54.8   0.3   1   1   8.1e-18   1.1e-13   51.2   0.0     2   164    41   186    40   186 0.86 RNA pseudouridylate synthase
ATP-grasp            PF02222.17   172 seq339_BIOID50625    -            355   1.3e-56  190.5   0.0   1   1   2.4e-60   1.7e-56  190.1   0.0     2   171    88   253    86   254 0.97 ATP-grasp domain
ATP-grasp_4          PF13535.1    184 seq339_BIOID50625    -            355   3.3e-10   39.9   0.0   1   1   9.6e-14   6.5e-10   38.9   0.0     4   179    79   243    76   248 0.85 ATP-grasp domain
PTS_EIIA_2           PF00359.17   142 seq340_BIOID50625    -            147   4.1e-29  101.0   0.0   1   1   3.3e-33   4.5e-29  100.8   0.0     3   141     7   146     5   147 0.93 Phosphoenolpyruvate-dependent sugar phosphotransferase system, EIIA 2
Acetyltransf_1       PF00583.19    83 seq342_BIOID50625    -            141   5.4e-18   64.6   0.2   1   1   5.1e-21   8.7e-18   64.0   0.1     1    83    48   124    48   124 0.97 Acetyltransferase (GNAT) family
Acetyltransf_10      PF13673.1    117 seq342_BIOID50625    -            141   2.3e-14   53.3   0.0   1   1   1.6e-17   2.7e-14   53.1   0.0    31   117    30   123    10   123 0.86 Acetyltransferase (GNAT) domain
Acetyltransf_7       PF13508.1     79 seq342_BIOID50625    -            141   6.5e-12   45.3   0.0   1   1   5.2e-15   8.9e-12   44.8   0.0     4    78    44   124    41   125 0.84 Acetyltransferase (GNAT) domain
Acetyltransf_9       PF13527.1    128 seq342_BIOID50625    -            141   1.5e-08   34.4   0.1   1   1   1.9e-10   3.3e-07   30.0   0.0     1   128     2   126     2   126 0.81 Acetyltransferase (GNAT) domain
FR47                 PF08445.5     86 seq342_BIOID50625    -            141   6.2e-08   32.1   0.0   1   1     5e-11   8.5e-08   31.7   0.0    22    80    67   126    46   130 0.88 FR47-like protein
Acetyltransf_8       PF13523.1    152 seq342_BIOID50625    -            141   4.5e-07   29.7   0.0   1   1   3.5e-10   5.9e-07   29.3   0.0     2   143     4   130     3   136 0.80 Acetyltransferase (GNAT) domain
Acetyltransf_6       PF13480.1    142 seq342_BIOID50625    -            141     9e-07   28.8   0.1   1   1   7.8e-10   1.3e-06   28.2   0.1    72   131    44   103     2   111 0.90 Acetyltransferase (GNAT) domain
Acetyltransf_4       PF13420.1    155 seq342_BIOID50625    -            141   6.8e-05   22.7   0.0   1   1   6.4e-08   0.00011   22.0   0.0     1   137     3   126     3   131 0.82 Acetyltransferase (GNAT) domain
NMN_transporter      PF04973.7    182 seq343_BIOID50625    -            239   1.3e-44  151.7  27.3   1   2   1.2e-27   1.7e-23   82.9   6.1     1   104    23   127    23   132 0.95 Nicotinamide mononucleotide transporter
NMN_transporter      PF04973.7    182 seq343_BIOID50625    -            239   1.3e-44  151.7  27.3   2   2     3e-25   4.1e-21   75.1   7.4    87   180   134   227   129   229 0.94 Nicotinamide mononucleotide transporter
RusA                 PF05866.6    116 seq344_BIOID50625    -            120   2.2e-26   92.4   0.0   1   1   1.8e-30   2.5e-26   92.2   0.0     1   116     8   117     8   117 0.94 Endodeoxyribonuclease RusA
DUF1877              PF08974.5    167 seq345_BIOID50625    -            167   9.7e-45  152.1   0.0   1   1   7.9e-49   1.1e-44  151.9   0.0     1   167     1   165     1   165 0.99 Domain of unknown function (DUF1877)
ABC_tran             PF00005.22   118 seq346_BIOID50625    -            365   4.3e-28   97.9   0.0   1   1   1.7e-31   7.9e-28   97.0   0.0     1   117    42   164    42   165 0.91 ABC transporter
TOBE_3               PF12857.2     58 seq346_BIOID50625    -            365   5.3e-11   42.1   0.1   1   1   1.2e-13   5.6e-10   38.8   0.0     3    56   288   339   286   341 0.93 TOBE-like domain
HpcH_HpaI            PF03328.9    221 seq347_BIOID50625    -            267   1.7e-67  226.4   0.0   1   1   1.4e-71   1.9e-67  226.2   0.0     1   220    19   245    19   246 0.99 HpcH/HpaI aldolase/citrate lyase family
DUF1814              PF08843.6    233 seq348_BIOID50625    -            246     1e-26   94.0   0.0   1   1   9.5e-31   1.3e-26   93.7   0.0     1   170    34   225    31   239 0.89 Nucleotidyl transferase of unknown function (DUF1814)
Semialdhyde_dh       PF01118.19   121 seq349_BIOID50625    -            334   7.2e-33  113.3   0.0   1   1   1.9e-36   1.3e-32  112.5   0.0     3   121     5   146     3   146 0.97 Semialdehyde dehydrogenase, NAD binding domain
Semialdhyde_dhC      PF02774.13   184 seq349_BIOID50625    -            334     3e-20   72.7   0.0   1   1   6.6e-24   4.5e-20   72.1   0.0     1   184   163   311   163   311 0.95 Semialdehyde dehydrogenase, dimerisation domain
Glu_cys_ligase       PF04262.9    377 seq350_BIOID50625    -            518  3.9e-181  601.4   0.0   1   1  3.5e-185  4.8e-181  601.1   0.0     2   377     7   381     6   381 0.99 Glutamate-cysteine ligase
TnpB_IS66            PF05717.8    108 seq351_BIOID50625    -            116   1.1e-40  137.2   0.0   1   1   9.1e-45   1.2e-40  137.1   0.0     2   104     7   107     6   111 0.97 IS66 Orf2 like protein
Ribosomal_L32p       PF01783.18    56 seq352_BIOID50625    -             57   4.1e-19   68.3   0.9   1   1   3.3e-23   4.4e-19   68.2   0.7     1    56     2    57     2    57 0.98 Ribosomal L32p protein family
Phage_fiber_2        PF03406.8     44 seq354_BIOID50625    -            516   1.8e-63  209.8  35.2   1   3   1.4e-25   6.4e-22   76.8   4.9     1    44     7    50     7    50 0.98 Phage tail fibre repeat
Phage_fiber_2        PF03406.8     44 seq354_BIOID50625    -            516   1.8e-63  209.8  35.2   2   3   1.8e-24   8.3e-21   73.2   4.1     1    44    51    94    51    94 0.97 Phage tail fibre repeat
Phage_fiber_2        PF03406.8     44 seq354_BIOID50625    -            516   1.8e-63  209.8  35.2   3   3   5.1e-24   2.3e-20   71.8   4.4     1    42    95   136    95   138 0.95 Phage tail fibre repeat
Collar               PF07484.7     57 seq354_BIOID50625    -            516   1.4e-11   43.9   0.2   1   1   8.3e-15   3.8e-11   42.4   0.1     1    56   306   352   306   353 0.97 Phage Tail Collar Domain
Phage_fiber          PF03335.8     14 seq354_BIOID50625    -            516   6.3e-09   34.1  64.5   1   7   0.00019      0.89    9.3   1.5     1    14   369   382   369   382 0.88 Phage tail fibre repeat
Phage_fiber          PF03335.8     14 seq354_BIOID50625    -            516   6.3e-09   34.1  64.5   2   7   8.8e-06      0.04   13.4   2.6     1    14   401   414   401   414 0.92 Phage tail fibre repeat
Phage_fiber          PF03335.8     14 seq354_BIOID50625    -            516   6.3e-09   34.1  64.5   3   7   9.7e-05      0.44   10.2   2.4     2    13   416   427   415   428 0.89 Phage tail fibre repeat
Phage_fiber          PF03335.8     14 seq354_BIOID50625    -            516   6.3e-09   34.1  64.5   4   7   1.4e-05     0.063   12.8   3.2     1    14   451   464   451   464 0.92 Phage tail fibre repeat
Phage_fiber          PF03335.8     14 seq354_BIOID50625    -            516   6.3e-09   34.1  64.5   5   7   0.00019      0.89    9.3   1.7     2    12   466   476   465   477 0.89 Phage tail fibre repeat
Phage_fiber          PF03335.8     14 seq354_BIOID50625    -            516   6.3e-09   34.1  64.5   6   7   0.00017      0.76    9.5   0.9     2    11   475   484   474   485 0.86 Phage tail fibre repeat
Phage_fiber          PF03335.8     14 seq354_BIOID50625    -            516   6.3e-09   34.1  64.5   7   7    0.0002      0.89    9.3   0.9     2    13   484   495   483   496 0.87 Phage tail fibre repeat
CMD                  PF02627.15    85 seq355_BIOID50625    -            143   2.4e-20   72.0   0.3   1   1   2.6e-24   3.5e-20   71.5   0.2     1    84    13    94    13    95 0.92 Carboxymuconolactone decarboxylase family
Amidohydro_3         PF07969.6    404 seq356_BIOID50625    -            432   3.9e-56  190.8   0.9   1   1   3.3e-59   1.5e-55  188.9   0.6     1   404    58   384    58   384 0.98 Amidohydrolase family
Amidohydro_4         PF13147.1    304 seq356_BIOID50625    -            432   6.5e-16   59.0   0.6   1   1   1.8e-19   8.3e-16   58.7   0.4     1   303    53   382    53   383 0.95 Amidohydrolase
Amidohydro_5         PF13594.1     68 seq356_BIOID50625    -            432     1e-05   25.1   1.8   1   1   4.7e-09   2.1e-05   24.1   0.1     2    45    29    85    28   135 0.74 Amidohydrolase
PemK                 PF02452.12   110 seq358_BIOID50625    -            110   6.4e-25   87.3   0.0   1   1   5.1e-29     7e-25   87.2   0.0     1   109     2   108     2   109 0.92 PemK-like protein
HATPase_c            PF02518.21   111 seq359_BIOID50625    -            457   4.7e-25   87.3   0.0   1   1   1.1e-27   3.7e-24   84.4   0.0     2   110   346   453   345   454 0.96 Histidine kinase-, DNA gyrase B-, and HSP90-like ATPase
HisKA                PF00512.20    68 seq359_BIOID50625    -            457   9.8e-15   54.1   3.5   1   1   2.9e-18   9.8e-15   54.1   2.4     1    67   238   299   238   300 0.95 His Kinase A (phospho-acceptor) domain
HAMP                 PF00672.20    70 seq359_BIOID50625    -            457   8.2e-13   48.2   0.1   1   1   2.4e-16   8.2e-13   48.2   0.1     2    70   165   234   164   234 0.96 HAMP domain
HATPase_c_3          PF13589.1    137 seq359_BIOID50625    -            457   6.5e-07   28.9   0.0   1   1   3.9e-10   1.3e-06   27.9   0.0     3    82   350   424   348   430 0.87 Histidine kinase-, DNA gyrase B-, and HSP90-like ATPase
Methyltransf_26      PF13659.1    117 seq361_BIOID50625    -            187   7.5e-12   45.2   0.0   1   1   3.7e-15   1.3e-11   44.4   0.0     2   114    52   147    51   150 0.90 Methyltransferase domain
Methyltransf_18      PF12847.2    112 seq361_BIOID50625    -            187   2.5e-08   34.3   0.0   1   1   1.6e-11   5.3e-08   33.3   0.0     4   109    53   146    50   148 0.90 Methyltransferase domain
MTS                  PF05175.9    170 seq361_BIOID50625    -            187   9.6e-08   31.4   0.0   1   1   3.8e-11   1.3e-07   31.0   0.0    31   141    50   149    41   166 0.84 Methyltransferase small domain
RrnaAD               PF00398.15   262 seq361_BIOID50625    -            187   1.5e-06   27.3   0.0   1   1   5.6e-10   1.9e-06   26.9   0.0     9   113    29   128    24   148 0.87 Ribosomal RNA adenine dimethylase
HATPase_c            PF02518.21   111 seq362_BIOID50625    -            450     2e-23   82.0   0.0   1   1   1.3e-26   5.7e-23   80.6   0.0     4   110   335   438   332   439 0.96 Histidine kinase-, DNA gyrase B-, and HSP90-like ATPase
HAMP                 PF00672.20    70 seq362_BIOID50625    -            450   2.4e-11   43.5   6.2   1   1   1.9e-14   8.8e-11   41.7   0.0     4    67   163   226   160   229 0.93 HAMP domain
HisKA                PF00512.20    68 seq362_BIOID50625    -            450   6.9e-11   41.8   0.1   1   1   3.4e-14   1.6e-10   40.7   0.1     2    66   234   291   233   293 0.89 His Kinase A (phospho-acceptor) domain
TonB_dep_Rec         PF00593.19   276 seq363_BIOID50625    -            628     5e-30  105.2  21.9   1   1   7.3e-34     5e-30  105.2  15.2     1   276   404   627   404   627 0.90 TonB dependent receptor
Plug                 PF07715.10   108 seq363_BIOID50625    -            628   6.4e-30  103.5   1.5   1   1   9.4e-34   6.4e-30  103.5   1.0     4   108    55   160    52   160 0.97 TonB-dependent Receptor Plug Domain
PseudoU_synth_2      PF00849.17   164 seq364_BIOID50625    -            291   3.3e-16   59.4   0.0   1   1   2.9e-19     2e-15   56.9   0.0     2   161    69   199    68   202 0.83 RNA pseudouridylate synthase
S4                   PF01479.20    48 seq364_BIOID50625    -            291   1.1e-11   43.8   0.1   1   1   4.2e-15   2.9e-11   42.5   0.1     2    43     4    43     3    57 0.93 S4 domain
SLT                  PF01464.15   121 seq365_BIOID50625    -            219   1.7e-25   88.7   0.1   1   1   1.6e-29   2.2e-25   88.3   0.1     3   120    59   184    57   185 0.95 Transglycosylase SLT domain
TraL                 PF07178.6     95 seq366_BIOID50625    -            103   3.2e-37  126.3   0.3   1   1   2.6e-41   3.5e-37  126.1   0.2     1    95     9   103     9   103 0.99 TraL protein
Ald_Xan_dh_C2        PF02738.13   543 seq368_BIOID50625    -            732  1.7e-139  465.5   0.1   1   1  3.1e-143  2.1e-139  465.2   0.1     7   543   153   668   142   668 0.97 Molybdopterin-binding domain of aldehyde dehydrogenase
Ald_Xan_dh_C         PF01315.17   111 seq368_BIOID50625    -            732   2.1e-23   82.3   1.3   1   1   6.6e-27   4.5e-23   81.3   0.9     1   110    34   137    33   138 0.94 Aldehyde oxidase and xanthine dehydrogenase, a/b hammerhead domain
SDH_alpha            PF03313.10   283 seq369_BIOID50625    -            436   5.6e-73  245.3  15.5   1   1   4.1e-77   5.6e-73  245.3  10.7     4   281    52   429    48   433 0.97 Serine dehydratase alpha chain
FdhE                 PF04216.7    293 seq370_BIOID50625    -            309  1.1e-113  379.7   0.9   1   1  9.4e-118  1.3e-113  379.5   0.6     5   293    19   304     9   304 0.98 Protein involved in formate dehydrogenase formation
Alpha-amylase        PF00128.19   316 seq372_BIOID50625    -            605   4.7e-80  269.2   0.0   1   1     9e-84   6.2e-80  268.8   0.0     1   316   178   494   178   494 0.96 Alpha amylase, catalytic domain
Alpha-amylase_N      PF02903.9    120 seq372_BIOID50625    -            605   3.1e-09   36.7   0.0   1   1   9.7e-13   6.6e-09   35.6   0.0     5   108     4   105     1   115 0.82 Alpha amylase, N-terminal ig-like domain
QRPTase_C            PF01729.14   169 seq373_BIOID50625    -            297   3.3e-65  218.6   0.1   1   1   6.1e-69   4.2e-65  218.2   0.1     1   169   131   295   131   295 0.99 Quinolinate phosphoribosyl transferase, C-terminal domain
QRPTase_N            PF02749.11    88 seq373_BIOID50625    -            297   1.4e-27   95.1   0.0   1   1     8e-31   5.5e-27   93.3   0.0     4    88    43   129    41   129 0.98 Quinolinate phosphoribosyl transferase, N-terminal domain
Thiolase_N           PF00108.18   264 seq374_BIOID50625    -            394  1.2e-109  365.2   2.3   1   1  3.3e-113  1.5e-109  364.9   1.6     1   263     2   262     2   263 0.99 Thiolase, N-terminal domain
Thiolase_C           PF02803.13   123 seq374_BIOID50625    -            394   5.6e-53  177.4   0.3   1   1   2.5e-56   1.1e-52  176.4   0.2     2   123   271   392   270   392 0.98 Thiolase, C-terminal domain
ketoacyl-synt        PF00109.21   255 seq374_BIOID50625    -            394   2.6e-06   27.0   2.4   1   1   6.4e-10   2.9e-06   26.8   0.4   170   209    82   121    79   137 0.87 Beta-ketoacyl synthase, N-terminal domain
LamB_YcsF            PF03746.11   242 seq375_BIOID50625    -            244  3.8e-103  343.6   0.4   1   1  3.1e-107  4.2e-103  343.5   0.3     1   241     2   237     2   238 0.99 LamB/YcsF family
FliG_C               PF01706.11   110 seq376_BIOID50625    -            331   1.8e-39  134.0  15.8   1   1   3.2e-42   2.2e-38  130.5   2.3     2   109   216   323   215   324 0.98 FliG C-terminal domain
HIM                  PF05662.9     21 seq378_BIOID50625    -            563   5.7e-35  117.5  31.6   1   4   3.1e-10   1.1e-06   28.0   0.0     1    21   130   150   130   150 0.98 Haemagglutinin
HIM                  PF05662.9     21 seq378_BIOID50625    -            563   5.7e-35  117.5  31.6   2   4   8.8e-13     3e-09   36.1   1.9     1    21   266   286   266   286 0.98 Haemagglutinin
HIM                  PF05662.9     21 seq378_BIOID50625    -            563   5.7e-35  117.5  31.6   3   4   4.5e-14   1.6e-10   40.1   1.8     1    21   387   407   387   407 0.98 Haemagglutinin
HIM                  PF05662.9     21 seq378_BIOID50625    -            563   5.7e-35  117.5  31.6   4   4   1.5e-10   5.1e-07   29.0   1.5     1    21   440   460   440   460 0.96 Haemagglutinin
YadA                 PF03895.10    78 seq378_BIOID50625    -            563   9.2e-23   79.9   9.5   1   1   2.7e-26   9.2e-23   79.9   6.6     2    78   486   563   485   563 0.98 YadA-like C-terminal region
Hep_Hag              PF05658.9     28 seq378_BIOID50625    -            563   7.9e-17   60.5  82.3   1   3   3.7e-10   1.3e-06   28.2   7.7     1    27    46    72    46    73 0.97 Hep_Hag
Hep_Hag              PF05658.9     28 seq378_BIOID50625    -            563   7.9e-17   60.5  82.3   2   3   9.7e-08   0.00033   20.6   6.9     1    28   206   233   206   233 0.95 Hep_Hag
Hep_Hag              PF05658.9     28 seq378_BIOID50625    -            563   7.9e-17   60.5  82.3   3   3   7.9e-10   2.7e-06   27.2   4.5     1    26   344   369   344   369 0.96 Hep_Hag
BON                  PF04972.12    64 seq379_BIOID50625    -            191     2e-32  110.5   8.4   1   2   2.4e-19   3.3e-15   55.4   0.7     3    62    53   113    51   115 0.96 BON domain
BON                  PF04972.12    64 seq379_BIOID50625    -            191     2e-32  110.5   8.4   2   2   1.8e-20   2.4e-16   59.1   0.8     1    57   129   184   129   188 0.97 BON domain
Cys_Met_Meta_PP      PF01053.15   386 seq380_BIOID50625    -            440  1.9e-122  408.1   0.0   1   1  1.6e-126  2.2e-122  408.0   0.0     1   385    52   436    52   437 0.97 Cys/Met metabolism PLP-dependent enzyme
Metalloenzyme        PF01676.13   262 seq381_BIOID50625    -            407   1.2e-57  195.1   0.0   1   1   9.9e-62   1.4e-57  194.9   0.0     1   261     2   405     2   406 0.97 Metalloenzyme superfamily
Carb_kinase          PF01256.12   242 seq382_BIOID50625    -            515   1.1e-82  276.8   4.5   1   1   1.3e-85     9e-82  273.8   1.2     1   242   257   496   257   496 0.99 Carbohydrate kinase
YjeF_N               PF03853.10   173 seq382_BIOID50625    -            515   7.1e-47  159.0   0.0   1   1     2e-50   1.4e-46  158.0   0.0     2   173    35   199    34   199 0.98 YjeF-related protein N-terminus
Methyltransf_26      PF13659.1    117 seq384_BIOID50625    -            257   1.2e-16   60.7   0.0   1   1   1.6e-19     2e-16   59.9   0.0     3   116    59   182    57   183 0.87 Methyltransferase domain
MTS                  PF05175.9    170 seq384_BIOID50625    -            257   6.6e-14   51.5   0.0   1   1   7.9e-17   9.8e-14   50.9   0.0    33   145    58   186    42   204 0.82 Methyltransferase small domain
Methyltransf_18      PF12847.2    112 seq384_BIOID50625    -            257   1.2e-11   45.0   0.0   1   1   1.5e-14   1.9e-11   44.4   0.0     3    84    58   142    57   181 0.79 Methyltransferase domain
Methyltransf_31      PF13847.1    152 seq384_BIOID50625    -            257   1.3e-08   34.5   0.0   1   1   1.3e-11   1.6e-08   34.1   0.0     6   109    59   180    56   217 0.77 Methyltransferase domain
Cons_hypoth95        PF03602.10   183 seq384_BIOID50625    -            257     2e-07   30.4   0.0   1   1   2.2e-10   2.8e-07   30.0   0.0    43   129    57   142    47   168 0.84 Conserved hypothetical protein 95
Methyltransf_25      PF13649.1    101 seq384_BIOID50625    -            257   2.6e-06   27.5   0.0   1   1   3.1e-09   3.9e-06   27.0   0.0     2    74    61   137    60   175 0.79 Methyltransferase domain
Methyltransf_3       PF01596.12   205 seq384_BIOID50625    -            257   1.6e-06   27.2   0.0   1   1   1.8e-09   2.3e-06   26.7   0.0    26   112    38   123    25   134 0.87 O-methyltransferase
UPF0020              PF01170.13   180 seq384_BIOID50625    -            257     3e-06   26.8   0.0   1   1   3.4e-09   4.2e-06   26.3   0.0    53   117    77   138    52   172 0.79 Putative RNA methylase family UPF0020
PrmA                 PF06325.8    295 seq384_BIOID50625    -            257   4.8e-06   25.7   0.1   1   1   5.3e-09   6.6e-06   25.3   0.0   163   232    58   134    50   135 0.78 Ribosomal protein L11 methyltransferase (PrmA)
PCMT                 PF01135.14   210 seq384_BIOID50625    -            257   3.3e-05   23.4   0.0   1   1   3.7e-08   4.6e-05   22.9   0.0    73   136    56   120    46   134 0.86 Protein-L-isoaspartate(D-aspartate) O-methyltransferase (PCMT)
PRMT5                PF05185.11   448 seq384_BIOID50625    -            257   2.6e-05   23.1   0.1   1   1   2.9e-08   3.6e-05   22.7   0.1   193   264    63   133    57   134 0.90 PRMT5 arginine-N-methyltransferase
DUF2135              PF09906.4     50 seq385_BIOID50625    -            258     1e-20   73.2   0.7   1   1   1.7e-23   2.4e-19   68.9   0.2     1    50   199   244   199   244 0.98 Uncharacterized protein conserved in bacteria (DUF2135)
APH                  PF01636.18   239 seq386_BIOID50625    -            328   2.2e-41  142.0   2.0   1   1   5.1e-45   3.5e-41  141.4   1.4     2   232    31   259    30   269 0.84 Phosphotransferase enzyme family
EcKinase             PF02958.15   293 seq386_BIOID50625    -            328   7.2e-05   21.9   0.0   1   1   1.9e-08   0.00013   21.1   0.0   197   280   176   252   149   257 0.79 Ecdysteroid kinase
HAD_2                PF13419.1    176 seq388_BIOID50625    -            221   1.6e-22   80.5   0.0   1   1   2.8e-26   1.9e-22   80.2   0.0     1   176     7   185     7   185 0.90 Haloacid dehalogenase-like hydrolase
AAA_28               PF13521.1    163 seq389_BIOID50625    -            410   4.7e-29  101.3   0.0   1   1     2e-32   6.9e-29  100.7   0.0     2   163   234   394   233   394 0.92 AAA domain
HTH_3                PF01381.17    55 seq389_BIOID50625    -            410   1.3e-09   37.6   0.1   1   1   1.3e-12   4.4e-09   35.9   0.0     1    52     7    59     7    61 0.95 Helix-turn-helix
HTH_19               PF12844.2     64 seq389_BIOID50625    -            410   2.5e-08   33.7   0.0   1   1   1.9e-10   6.6e-07   29.1   0.0     3    55     6    59     5    67 0.94 Helix-turn-helix domain
BPD_transp_2         PF02653.11   267 seq391_BIOID50625    -            341     8e-48  162.5  44.3   1   1   7.7e-52   1.1e-47  162.2  30.7     4   267    58   321    55   321 0.92 Branched-chain amino acid transport system / permease component
DUF805               PF05656.9    117 seq392_BIOID50625    -            146   2.4e-20   72.3  11.5   1   1   3.9e-24   5.3e-20   71.2   8.0     2   115     7   133     6   135 0.82 Protein of unknown function (DUF805)
ABC_tran             PF00005.22   118 seq393_BIOID50625    -            225   1.6e-18   67.1   0.0   1   1   1.2e-21   2.8e-18   66.2   0.0     1   117    47   165    47   166 0.87 ABC transporter
AAA                  PF00004.24   132 seq393_BIOID50625    -            225   2.6e-06   27.5   1.0   1   1   1.9e-08   4.3e-05   23.6   0.7     2   118    37   204    36   208 0.68 ATPase family associated with various cellular activities (AAA)
Adeno_IVa2           PF02456.10   370 seq393_BIOID50625    -            225    0.0001   20.9   0.0   1   1   7.3e-08   0.00017   20.2   0.0    71   132    15    76     3    86 0.79 Adenovirus IVa2 protein
DUF1722              PF08349.6    117 seq394_BIOID50625    -            169   1.9e-38  130.8   0.1   1   1   1.7e-42   2.4e-38  130.5   0.1     1   116    41   157    41   158 0.98 Protein of unknown function (DUF1722)
Methyltransf_18      PF12847.2    112 seq395_BIOID50625    -            248   1.1e-13   51.5   0.0   1   1   1.2e-16   1.8e-13   50.9   0.0     1   110    36   139    36   141 0.82 Methyltransferase domain
Methyltransf_31      PF13847.1    152 seq395_BIOID50625    -            248   8.9e-13   47.9   0.0   1   1   7.4e-16   1.1e-12   47.6   0.0     2   126    35   157    34   202 0.87 Methyltransferase domain
Methyltransf_11      PF08241.7     95 seq395_BIOID50625    -            248   9.3e-08   32.3   0.0   1   1     1e-10   1.6e-07   31.6   0.0     1    95    41   138    41   138 0.96 Methyltransferase domain
Methyltransf_26      PF13659.1    117 seq395_BIOID50625    -            248   8.6e-08   32.1   0.1   1   1   1.3e-10     2e-07   30.9   0.1     1    73    37   106    37   138 0.89 Methyltransferase domain
CMAS                 PF02353.15   273 seq395_BIOID50625    -            248   4.5e-07   29.1   0.0   1   1   4.7e-10   7.2e-07   28.4   0.0    48   120    22    94    11   140 0.80 Mycolic acid cyclopropane synthetase
PCMT                 PF01135.14   210 seq395_BIOID50625    -            248   1.2e-06   28.0   0.0   1   1   1.2e-09   1.8e-06   27.5   0.0    63   171    26   138    12   148 0.79 Protein-L-isoaspartate(D-aspartate) O-methyltransferase (PCMT)
Methyltransf_25      PF13649.1    101 seq395_BIOID50625    -            248     8e-06   26.0   0.0   1   1   8.6e-09   1.3e-05   25.3   0.0     1    76    40   112    40   134 0.84 Methyltransferase domain
MetW                 PF07021.7    193 seq395_BIOID50625    -            248   0.00015   21.1   0.0   1   1   1.5e-07   0.00023   20.4   0.0    11    50    34    73    25    96 0.86 Methionine biosynthesis protein MetW
rve                  PF00665.21   120 seq396_BIOID50625    -            272   4.8e-25   87.8   0.0   1   1   2.3e-28     8e-25   87.1   0.0     2   119   106   221   105   222 0.97 Integrase core domain
rve_3                PF13683.1     67 seq396_BIOID50625    -            272   1.4e-17   62.8   0.2   1   1   9.7e-21   3.3e-17   61.6   0.2     2    67   194   260   193   260 0.98 Integrase core domain
rve_2                PF13333.1     52 seq396_BIOID50625    -            272     1e-12   47.7   0.7   1   1   6.5e-16   2.2e-12   46.7   0.5     1    51   212   267   212   267 0.93 Integrase core domain
HTH_21               PF13276.1     60 seq396_BIOID50625    -            272   1.5e-09   37.5   5.4   1   1   1.2e-12   3.9e-09   36.2   3.8     3    59    27    82    23    83 0.89 HTH-like domain
Peptidase_S24        PF00717.18    70 seq398_BIOID50625    -            251   3.2e-13   48.9   0.1   1   1   1.9e-16   6.3e-13   48.0   0.1     2    65   160   222   159   227 0.90 Peptidase S24-like
HTH_3                PF01381.17    55 seq398_BIOID50625    -            251   9.3e-13   47.7   0.4   1   1   5.3e-16   1.8e-12   46.7   0.3     1    55    31    84    31    84 0.94 Helix-turn-helix
HTH_19               PF12844.2     64 seq398_BIOID50625    -            251   1.1e-11   44.4   0.0   1   1     5e-15   1.7e-11   43.8   0.0     2    62    29    88    28    90 0.94 Helix-turn-helix domain
HTH_31               PF13560.1     64 seq398_BIOID50625    -            251   1.3e-09   38.0   0.4   1   1   6.5e-13   2.2e-09   37.2   0.3     2    56    27    79    26    86 0.89 Helix-turn-helix domain
FCD                  PF07729.7    125 seq400_BIOID50625    -            226   5.6e-18   65.3  11.5   1   1   1.3e-21   8.7e-18   64.7   8.0     1   124    82   213    82   214 0.85 FCD domain
GntR                 PF00392.16    64 seq400_BIOID50625    -            226     1e-12   47.1   0.0   1   1   3.3e-16   2.2e-12   46.0   0.0     7    64    16    72    12    72 0.96 Bacterial regulatory proteins, gntR family
SKI                  PF01202.17   158 seq401_BIOID50625    -            174   4.8e-48  162.8   0.0   1   1   1.6e-51   5.5e-48  162.7   0.0     1   157    11   168    11   169 0.98 Shikimate kinase
AAA_17               PF13207.1    121 seq401_BIOID50625    -            174   1.9e-06   28.5   0.0   1   1   1.3e-09   4.3e-06   27.4   0.0     3    66     6    67     5   172 0.67 AAA domain
AAA                  PF00004.24   132 seq401_BIOID50625    -            174   2.2e-06   27.7   0.0   1   1   3.1e-08   0.00011   22.3   0.0     2    30     6    34     5    95 0.86 ATPase family associated with various cellular activities (AAA)
ChaB                 PF06150.7     57 seq402_BIOID50625    -             76     6e-26   89.9   5.7   1   1   5.5e-30   7.6e-26   89.5   4.0     1    57     9    76     9    76 0.98 ChaB
Iso_dh               PF00180.15   348 seq403_BIOID50625    -            364  3.9e-140  466.6   0.0   1   1  3.2e-144  4.4e-140  466.4   0.0     1   348     7   356     7   356 0.99 Isocitrate/isopropylmalate dehydrogenase
Bac_export_1         PF01311.15   249 seq405_BIOID50625    -            255   5.6e-61  205.8  13.4   1   1   4.6e-65   6.3e-61  205.6   9.3     2   247     8   248     7   250 0.97 Bacterial export proteins, family 1
Glyco_hydro_1        PF00232.13   455 seq406_BIOID50625    -            476  1.5e-131  438.5   0.2   1   1  1.4e-135  1.9e-131  438.2   0.2     4   454     5   472     2   473 0.92 Glycosyl hydrolase family 1
DNA_III_psi          PF03603.8    128 seq410_BIOID50625    -            137   1.4e-45  154.1   0.1   1   1   1.2e-49   1.6e-45  153.9   0.1     1   128     1   128     1   128 0.99 DNA polymerase III psi subunit
ABC_tran             PF00005.22   118 seq411_BIOID50625    -            249   2.3e-12   47.2   0.0   1   1   5.6e-16   3.8e-12   46.4   0.0     1   118    40   162    40   162 0.91 ABC transporter
Peptidase_S11        PF00768.15   241 seq413_BIOID50625    -            390   1.8e-97  325.2   0.0   1   1  4.9e-101   2.2e-97  324.9   0.0     4   240    30   264    27   265 0.99 D-alanyl-D-alanine carboxypeptidase
PBP5_C               PF07943.8     91 seq413_BIOID50625    -            390   8.1e-23   80.1   0.0   1   1   2.7e-26   1.3e-22   79.5   0.0     1    90   284   374   284   375 0.99 Penicillin-binding protein 5, C-terminal domain
Beta-lactamase2      PF13354.1    197 seq413_BIOID50625    -            390   4.7e-11   42.3   0.0   1   1   1.4e-14   6.3e-11   41.9   0.0     2   175    47   241    46   266 0.74 Beta-lactamase enzyme family
ApbE                 PF02424.10   252 seq414_BIOID50625    -            351   6.8e-81  271.1   0.1   1   1   7.2e-85   9.8e-81  270.6   0.1     4   252    72   327    69   327 0.97 ApbE family
Peptidase_C26        PF07722.8    217 seq415_BIOID50625    -            254   3.3e-69  232.5   0.0   1   1   5.6e-73   3.8e-69  232.3   0.0     1   217     8   224     8   224 0.96 Peptidase C26
GATase               PF00117.23   192 seq415_BIOID50625    -            254   8.2e-12   44.8   0.0   1   1   1.6e-15   1.1e-11   44.4   0.0    43   190    62   241    31   243 0.69 Glutamine amidotransferase class-I
FA_synthesis         PF02504.10   323 seq416_BIOID50625    -            346  4.2e-124  413.5   0.0   1   1  3.4e-128  4.7e-124  413.3   0.0     8   323     1   321     1   321 0.99 Fatty acid synthesis protein
TetR_N               PF00440.18    47 seq419_BIOID50625    -            197   5.8e-13   48.1   0.1   1   1   9.6e-17   1.3e-12   47.0   0.0     2    46    22    66    21    67 0.96 Bacterial regulatory proteins, tetR family
FlgM                 PF04316.8     57 seq420_BIOID50625    -             92   2.4e-11   43.2   4.7   1   1     3e-15   4.1e-11   42.5   3.3     9    56    43    89    16    90 0.83 Anti-sigma-28 factor, FlgM
AlaDh_PNT_C          PF01262.16   168 seq421_BIOID50625    -            528   7.2e-57  191.4   1.4   1   1   2.4e-60   1.1e-56  190.9   1.0     2   168   165   329   164   329 0.98 Alanine dehydrogenase/PNT, C-terminal domain
AlaDh_PNT_N          PF05222.10   136 seq421_BIOID50625    -            528     6e-52  175.1   0.0   1   1   2.7e-55   1.2e-51  174.1   0.0     1   136    22   155    22   155 0.99 Alanine dehydrogenase/PNT, N-terminal domain
DUF3814              PF12769.2     87 seq421_BIOID50625    -            528   1.8e-37  127.2   7.5   1   1   9.8e-41   4.5e-37  125.9   4.8     3    87   445   527   443   527 0.96 Domain of unknown function (DUF3814)
DUF2919              PF11143.3    149 seq422_BIOID50625    -            149     4e-51  172.6   6.6   1   1   3.3e-55   4.5e-51  172.4   4.6     1   148     6   148     6   149 0.99 Protein of unknown function (DUF2919)
Phage_AlpA           PF05930.7     51 seq423_BIOID50625    -             68   9.9e-20   69.9   0.1   1   1   1.7e-23   1.2e-19   69.6   0.1     1    51    10    59    10    59 0.98 Prophage CP4-57 regulatory protein (AlpA)
HTH_17               PF12728.2     51 seq423_BIOID50625    -             68   2.2e-07   30.9   0.1   1   1   3.7e-11   2.5e-07   30.7   0.0     9    50    20    62    15    63 0.90 Helix-turn-helix domain
DUF3121              PF11319.3    183 seq424_BIOID50625    -            247   1.6e-57  193.9   0.0   1   1   1.4e-61   1.9e-57  193.6   0.0     2   183    53   238    52   238 0.96 Protein of unknown function (DUF3121)
Cob_adeno_trans      PF01923.13   162 seq425_BIOID50625    -            267   3.4e-18   65.8   0.0   1   1   3.8e-22   5.2e-18   65.2   0.0    10   160    94   247    89   249 0.89 Cobalamin adenosyltransferase
DUF606               PF04657.8    138 seq426_BIOID50625    -            149   2.2e-22   79.4  21.0   1   1   1.9e-26   2.5e-22   79.3  14.5     2   138     6   143     5   143 0.95 Protein of unknown function, DUF606
DDE_Tnp_IS66         PF03050.9    271 seq427_BIOID50625    -            522   6.1e-92  307.5   0.1   1   1   1.3e-95   6.1e-92  307.5   0.0     1   261   196   477   196   481 0.98 Transposase IS66 family
HTH_Tnp_IS66         PF13005.2     59 seq427_BIOID50625    -            522   1.3e-14   53.5   4.2   1   1   2.9e-18   1.3e-14   53.5   2.9     1    59   134   190   134   190 0.98 putative Helix-turn-helix domain of transposase IS66
LZ_Tnp_IS66          PF13007.2     78 seq427_BIOID50625    -            522   4.3e-12   46.4   8.0   1   1   9.3e-16   4.3e-12   46.4   5.5     1    76    59   130    59   132 0.83 Transposase C of IS166 homeodomain
UxuA                 PF03786.8    351 seq428_BIOID50625    -            394  2.2e-163  542.7   0.2   1   1  3.6e-167  2.5e-163  542.5   0.1     1   350     1   388     1   389 0.99 D-mannonate dehydratase (UxuA)
AP_endonuc_2         PF01261.19   211 seq428_BIOID50625    -            394   7.1e-09   35.1   0.0   1   1   7.3e-12     5e-08   32.4   0.0     3   189    18   299    16   322 0.82 Xylose isomerase-like TIM barrel
PrmA                 PF06325.8    295 seq429_BIOID50625    -            293  1.2e-105  352.7   0.0   1   1  9.1e-109  1.4e-105  352.5   0.0     1   294     2   292     2   293 0.99 Ribosomal protein L11 methyltransferase (PrmA)
Methyltransf_18      PF12847.2    112 seq429_BIOID50625    -            293   2.2e-11   44.2   0.1   1   1   2.4e-14   3.6e-11   43.5   0.1     2    77   159   230   158   273 0.82 Methyltransferase domain
Methyltransf_26      PF13659.1    117 seq429_BIOID50625    -            293   1.5e-11   44.2   0.0   1   1   2.2e-14   3.4e-11   43.0   0.0     1    78   159   231   159   252 0.80 Methyltransferase domain
MTS                  PF05175.9    170 seq429_BIOID50625    -            293   4.3e-11   42.3   0.0   1   1   4.4e-14   6.7e-11   41.7   0.0    17   105   142   230   127   238 0.81 Methyltransferase small domain
Methyltransf_31      PF13847.1    152 seq429_BIOID50625    -            293   1.5e-10   40.7   0.0   1   1   1.5e-13   2.2e-10   40.1   0.0     4    80   159   230   156   277 0.79 Methyltransferase domain
Methyltransf_23      PF13489.1    162 seq429_BIOID50625    -            293   1.1e-07   31.5   0.0   1   1   1.3e-10     2e-07   30.7   0.0    21    86   157   230   141   268 0.73 Methyltransferase domain
UPF0020              PF01170.13   180 seq429_BIOID50625    -            293   8.9e-06   25.2   0.1   1   1     1e-08   1.5e-05   24.5   0.1    29   113   159   230   155   231 0.85 Putative RNA methylase family UPF0020
Methyltransf_11      PF08241.7     95 seq429_BIOID50625    -            293   2.2e-05   24.7   0.0   1   1   2.6e-08     4e-05   23.9   0.0     2    65   164   228   163   238 0.76 Methyltransferase domain
Cons_hypoth95        PF03602.10   183 seq429_BIOID50625    -            293   1.3e-05   24.5   0.0   1   1   1.5e-08   2.3e-05   23.7   0.0    34    98   150   214   138   234 0.86 Conserved hypothetical protein 95
PTS_EIIC             PF02378.13   321 seq430_BIOID50625    -            462   8.4e-22   77.3  31.8   1   1   1.2e-25   8.4e-22   77.3  22.1     2   321    19   277    18   278 0.93 Phosphotransferase system, EIIC
PTS_IIB              PF02302.12    90 seq430_BIOID50625    -            462   1.1e-12   48.0   0.2   1   1   4.4e-16     3e-12   46.6   0.0     1    90   372   455   372   455 0.94 PTS system, Lactose/Cellobiose specific IIB subunit
Pyr_redox_2          PF07992.9    200 seq431_BIOID50625    -            564   1.7e-41  142.2   0.0   1   1   4.4e-44   6.7e-41  140.2   0.0     2   198   100   410    99   412 0.96 Pyridine nucleotide-disulphide oxidoreductase
Pyr_redox_dim        PF02852.17   110 seq431_BIOID50625    -            564     1e-30  105.8   0.0   1   1   1.8e-33   2.8e-30  104.4   0.0     1   109   440   548   440   549 0.98 Pyridine nucleotide-disulphide oxidoreductase, dimerisation domain
Pyr_redox            PF00070.22    80 seq431_BIOID50625    -            564   3.5e-18   65.6   5.9   1   1   4.6e-17     7e-14   51.8   0.1     1    74   271   345   271   354 0.89 Pyridine nucleotide-disulphide oxidoreductase
Pyr_redox_3          PF13738.1    203 seq431_BIOID50625    -            564   8.7e-16   58.4   0.1   1   1   1.7e-13   2.6e-10   40.5   0.0     1   201   101   303   101   305 0.78 Pyridine nucleotide-disulphide oxidoreductase
HMA                  PF00403.21    62 seq431_BIOID50625    -            564   6.7e-10   38.8   0.1   1   1   8.4e-13   1.3e-09   37.9   0.0     1    61     3    62     3    63 0.82 Heavy-metal-associated domain
GIDA                 PF01134.17   392 seq431_BIOID50625    -            564   3.7e-06   25.9   6.7   1   1   3.2e-09   4.9e-06   25.5   2.3     2   187   100   279    99   302 0.72 Glucose inhibited division protein A
Response_reg         PF00072.19   112 seq433_BIOID50625    -            210   1.9e-26   92.1   0.1   1   1   4.1e-30   2.8e-26   91.6   0.1     1   111     6   117     6   118 0.98 Response regulator receiver domain
GerE                 PF00196.14    58 seq433_BIOID50625    -            210   7.1e-24   82.7   0.2   1   1   1.8e-27   1.2e-23   82.0   0.1     3    58   149   204   147   204 0.98 Bacterial regulatory proteins, luxR family
YkuD                 PF03734.9    146 seq434_BIOID50625    -            246   2.4e-07   30.9   0.2   1   1   4.6e-11   6.2e-07   29.6   0.0     3   139    45   159    43   173 0.72 L,D-transpeptidase catalytic domain
Fimbrial             PF00419.15   145 seq436_BIOID50625    -            189   2.1e-20   73.2   8.9   1   1     2e-24   2.8e-20   72.9   6.1     1   145    40   189    40   189 0.85 Fimbrial protein
TraE                 PF05309.6    187 seq437_BIOID50625    -            188   1.4e-73  245.8   0.5   1   1   1.2e-77   1.6e-73  245.7   0.3     1   187     1   187     1   187 0.99 TraE protein
DUF3053              PF11254.3    229 seq438_BIOID50625    -            250   1.1e-97  325.6   2.3   1   1  9.2e-102   1.3e-97  325.5   1.6     1   228    22   248    22   249 0.99 Protein of unknown function (DUF3053)
Ferritin             PF00210.19   142 seq440_BIOID50625    -            167   1.2e-22   80.1   1.4   1   1   9.7e-27   1.3e-22   79.9   1.0     3   140     9   142     7   144 0.93 Ferritin-like domain
OsmC                 PF02566.14   100 seq441_BIOID50625    -            143   1.5e-19   69.9   0.1   1   1   1.4e-23   1.9e-19   69.5   0.0     2    99    42   139    41   140 0.89 OsmC-like protein
FxsA                 PF04186.8    120 seq442_BIOID50625    -            158   1.1e-36  124.9   8.3   1   1   9.6e-41   1.3e-36  124.7   5.7     1   113     6   118     6   127 0.93 FxsA cytoplasmic membrane protein
Orn_Arg_deC_N        PF02784.11   251 seq443_BIOID50625    -            420   1.8e-66  223.8   0.0   1   1   3.2e-70   2.2e-66  223.5   0.0     1   251    32   276    32   276 0.97 Pyridoxal-dependent decarboxylase, pyridoxal binding domain
Orn_DAP_Arg_deC      PF00278.17   116 seq443_BIOID50625    -            420   5.8e-22   77.4   0.0   1   1   1.4e-25   9.4e-22   76.8   0.0     1   115   279   396   279   397 0.95 Pyridoxal-dependent decarboxylase, C-terminal sheet domain
Aminotran_1_2        PF00155.16   363 seq444_BIOID50625    -            396     3e-96  322.4   0.0   1   1  2.5e-100   3.4e-96  322.2   0.0     3   363    28   392    26   392 0.98 Aminotransferase class I and II
LysR_substrate       PF03466.15   209 seq445_BIOID50625    -            316     2e-22   79.2   0.0   1   1   3.5e-26   2.4e-22   78.9   0.0     2   204    96   296    95   301 0.92 LysR substrate binding domain
HTH_1                PF00126.22    60 seq445_BIOID50625    -            316   3.6e-13   48.9   0.0   1   1   1.4e-16   9.4e-13   47.5   0.0     3    59    14    70    12    71 0.95 Bacterial regulatory helix-turn-helix protein, lysR family
Cu-oxidase_4         PF02578.10   233 seq448_BIOID50625    -            243   9.6e-79  263.6   0.0   1   1     8e-83   1.1e-78  263.4   0.0     2   233    20   242    19   242 0.97 Multi-copper polyphenol oxidoreductase laccase
BPD_transp_1         PF00528.17   185 seq449_BIOID50625    -            217   1.5e-20   73.4  20.1   1   1   1.1e-24   1.5e-20   73.4  14.0     2   181    32   216    27   217 0.85 Binding-protein-dependent transport system inner membrane component
DUF202               PF02656.10    73 seq452_BIOID50625    -            115   3.3e-16   59.1   8.8   1   1   2.4e-20   3.3e-16   59.1   1.0     1    72    13    79    13    80 0.94 Domain of unknown function (DUF202)
DJ-1_PfpI            PF01965.19   147 seq453_BIOID50625    -            179   1.8e-42  144.1   0.0   1   1   3.1e-46   2.1e-42  143.9   0.0     1   147    38   178    38   178 0.97 DJ-1/PfpI family
DUF4066              PF13278.1    166 seq453_BIOID50625    -            179   3.8e-13   48.9   0.0   1   1   6.8e-17   4.7e-13   48.6   0.0     1   151    15   160    15   162 0.89 Putative amidotransferase
DUF1342              PF07072.6    211 seq454_BIOID50625    -            247   2.1e-76  256.1   0.3   1   1   1.8e-80   2.4e-76  255.9   0.2     1   211    19   225    19   225 0.99 Protein of unknown function (DUF1342)
Patatin              PF01734.17   204 seq455_BIOID50625    -            301   1.6e-24   86.8   0.4   1   1   2.2e-28     3e-24   85.9   0.1     1   201     8   165     8   167 0.95 Patatin-like phospholipase
Abhydrolase_2        PF02230.11   216 seq456_BIOID50625    -            240   4.9e-53  179.6   0.0   1   1   2.1e-56   5.6e-53  179.4   0.0     2   216    12   217    11   217 0.96 Phospholipase/Carboxylesterase
DLH                  PF01738.13   218 seq456_BIOID50625    -            240   7.7e-12   44.8   0.0   1   1   3.8e-15     1e-11   44.4   0.0    72   194    85   205    69   225 0.89 Dienelactone hydrolase family
Abhydrolase_5        PF12695.2    142 seq456_BIOID50625    -            240   4.3e-09   36.1   0.4   1   1   2.2e-12     6e-09   35.6   0.3     2   141    27   199    26   200 0.71 Alpha/beta hydrolase family
Beta_elim_lyase      PF01212.16   290 seq457_BIOID50625    -            476   1.8e-97  325.8   0.0   1   1  3.1e-101   2.1e-97  325.6   0.0     1   289    54   442    54   443 0.99 Beta-eliminating lyase
Phage_antitermQ      PF06530.7    126 seq458_BIOID50625    -            125   7.3e-56  187.0   0.4   1   1   6.4e-60   8.7e-56  186.7   0.3     1   121     1   121     1   124 0.99 Phage antitermination protein Q
HTH_6                PF01418.12    77 seq459_BIOID50625    -            289   3.5e-33  113.0   0.2   1   1   3.7e-36   1.7e-32  110.8   0.0     1    76     1    76     1    77 0.99 Helix-turn-helix domain, rpiR family
SIS                  PF01380.17   131 seq459_BIOID50625    -            289   2.9e-27   94.7   0.1   1   1   1.1e-30     5e-27   93.9   0.1     2   130   125   252   124   253 0.98 SIS domain
SIS_2                PF13580.1    138 seq459_BIOID50625    -            289     1e-12   47.7   0.9   1   1   1.2e-11   5.3e-08   32.5   0.0    99   138   171   210   157   210 0.89 SIS domain
AA_permease          PF00324.16   479 seq460_BIOID50625    -            514  2.6e-121  405.1  47.0   1   1  4.4e-125    3e-121  404.9  32.6     2   478    50   491    49   492 0.97 Amino acid permease
AA_permease_2        PF13520.1    426 seq460_BIOID50625    -            514   2.9e-43  147.8  50.3   1   1   5.1e-47   3.5e-43  147.6  34.9     5   423    49   477    45   480 0.85 Amino acid permease
Thymidylate_kin      PF02223.12   186 seq461_BIOID50625    -            213   1.2e-60  203.9   0.0   1   1   9.8e-65   1.3e-60  203.8   0.0     1   186     8   200     8   200 0.98 Thymidylate kinase
Aminotran_1_2        PF00155.16   363 seq462_BIOID50625    -            405   6.1e-47  160.2   0.0   1   1   1.6e-50   7.2e-47  159.9   0.0    30   353    58   387    33   391 0.88 Aminotransferase class I and II
DegT_DnrJ_EryC1      PF01041.12   363 seq462_BIOID50625    -            405   3.2e-06   26.3   0.0   1   1   1.1e-09     5e-06   25.6   0.0    47   146   101   207    96   208 0.73 DegT/DnrJ/EryC1/StrS aminotransferase family
GARS_A               PF01071.14   194 seq464_BIOID50625    -            429   3.2e-87  290.9   0.1   1   1   2.3e-90   4.5e-87  290.5   0.1     1   194   103   296   103   296 0.99 Phosphoribosylglycinamide synthetase, ATP-grasp (A) domain
GARS_N               PF02844.10   100 seq464_BIOID50625    -            429   3.2e-38  130.1   0.1   1   1   3.2e-41   6.2e-38  129.1   0.1     1   100     1   102     1   102 0.95 Phosphoribosylglycinamide synthetase, N domain
GARS_C               PF02843.11    93 seq464_BIOID50625    -            429     9e-30  102.6   0.2   1   1   1.7e-32   3.3e-29  100.8   0.0     1    92   330   423   330   424 0.95 Phosphoribosylglycinamide synthetase, C domain
ATP-grasp_4          PF13535.1    184 seq464_BIOID50625    -            429     9e-16   58.0   0.0   1   1   9.8e-19   1.9e-15   56.9   0.0     5   180   105   292   103   293 0.78 ATP-grasp domain
ATP-grasp_3          PF02655.9    161 seq464_BIOID50625    -            429   2.4e-08   33.8   0.0   1   1     2e-11     4e-08   33.1   0.0     3   158   104   291   103   294 0.78 ATP-grasp domain
CPSase_L_D2          PF02786.12   211 seq464_BIOID50625    -            429   2.1e-06   27.0   0.1   1   1   2.3e-09   4.6e-06   25.9   0.0     6   179   109   290   104   294 0.69 Carbamoyl-phosphate synthase L chain, ATP binding domain
ATP-grasp            PF02222.17   172 seq464_BIOID50625    -            429   2.6e-05   23.5   0.0   1   1   2.1e-08   4.1e-05   22.8   0.0     2    83   113   200   112   223 0.84 ATP-grasp domain
Nitrate_red_del      PF02613.10   136 seq466_BIOID50625    -            146     7e-21   74.3   0.6   1   1   7.4e-25     1e-20   73.8   0.4    25   136    12   119     2   119 0.87 Nitrate reductase delta subunit
HTH_AraC             PF00165.18    42 seq467_BIOID50625    -            242   4.2e-19   67.6   0.9   1   2     1e-08   6.8e-05   22.4   0.0     1    37   145   181   145   186 0.88 Bacterial regulatory helix-turn-helix proteins, AraC family
HTH_AraC             PF00165.18    42 seq467_BIOID50625    -            242   4.2e-19   67.6   0.9   2   2   2.8e-15   1.9e-11   43.2   0.1     6    40   198   233   196   235 0.91 Bacterial regulatory helix-turn-helix proteins, AraC family
HTH_18               PF12833.2     81 seq467_BIOID50625    -            242   3.5e-12   46.1   0.3   1   1   8.5e-16   5.8e-12   45.4   0.2     1    80   158   235   158   236 0.93 Helix-turn-helix domain
Ribosomal_S12        PF00164.20   122 seq468_BIOID50625    -            144   5.1e-56  187.2   2.1   1   1   4.5e-60   6.1e-56  186.9   1.5     2   122    23   143    22   143 0.99 Ribosomal protein S12
DUF770               PF05591.7    158 seq469_BIOID50625    -            167   2.1e-48  163.7   0.2   1   1   1.8e-52   2.5e-48  163.5   0.1     3   156    10   162     8   164 0.98 Protein of unknown function (DUF770)
AA_permease          PF00324.16   479 seq471_BIOID50625    -            467  8.6e-119  396.8  47.5   1   1  1.4e-122  9.6e-119  396.7  32.9     1   474    27   465    27   467 0.98 Amino acid permease
AA_permease_2        PF13520.1    426 seq471_BIOID50625    -            467   7.2e-51  172.9  49.9   1   1   1.4e-54   9.3e-51  172.5  34.6     8   419    30   446    26   459 0.84 Amino acid permease
HTH_1                PF00126.22    60 seq473_BIOID50625    -            301     5e-16   58.0   0.0   1   1   1.5e-19     1e-15   57.0   0.0     2    60     9    67     8    67 0.97 Bacterial regulatory helix-turn-helix protein, lysR family
LysR_substrate       PF03466.15   209 seq473_BIOID50625    -            301   4.8e-11   42.0   0.0   1   1   9.5e-15   6.5e-11   41.6   0.0     9   200    98   287    92   290 0.94 LysR substrate binding domain
MASE1                PF05231.9    299 seq474_BIOID50625    -            747   1.6e-61  207.8  31.9   1   1   3.1e-65   2.1e-61  207.4  22.1     1   299    15   320    15   320 0.99 MASE1
EAL                  PF00563.15   236 seq474_BIOID50625    -            747   4.2e-58  196.5   0.6   1   1   8.6e-62   5.9e-58  196.0   0.4     2   236   498   730   497   730 0.95 EAL domain
ChaC                 PF04752.7    177 seq475_BIOID50625    -            238   2.6e-53  180.5   0.0   1   1   2.3e-57   3.1e-53  180.2   0.0     1   176    54   222    54   223 0.95 ChaC-like protein
FlgN                 PF05130.7    143 seq476_BIOID50625    -            142   9.5e-19   67.9   3.0   1   1   7.8e-23   1.1e-18   67.7   2.0     2   122     7   132     1   134 0.96 FlgN protein
ROK                  PF00480.15   179 seq477_BIOID50625    -            291   9.7e-41  139.4   1.0   1   1   9.4e-45   1.3e-40  139.0   0.7     1   179     5   183     5   183 0.97 ROK family
HTH_20               PF12840.2     61 seq478_BIOID50625    -             98   2.4e-16   59.1   0.0   1   1   7.5e-20   3.4e-16   58.6   0.0     3    61     6    69     4    69 0.93 Helix-turn-helix domain
HTH_5                PF01022.15    47 seq478_BIOID50625    -             98   1.4e-07   30.9   1.2   1   1   7.3e-11   3.3e-07   29.7   0.0     1    46    15    63    15    64 0.94 Bacterial regulatory protein, arsR family
HTH_IclR             PF09339.5     52 seq478_BIOID50625    -             98   8.5e-07   28.3   0.2   1   1   3.7e-10   1.7e-06   27.4   0.0    13    51    27    65    23    66 0.93 IclR helix-turn-helix domain
GST_N_3              PF13417.1     75 seq479_BIOID50625    -            215   8.6e-12   45.0   0.0   1   1   5.1e-15   1.4e-11   44.3   0.0     6    70     8    82     4    91 0.86 Glutathione S-transferase, N-terminal domain
GST_C                PF00043.20    95 seq479_BIOID50625    -            215   2.4e-10   40.1   0.0   1   1   1.3e-13   3.5e-10   39.6   0.0    32    95   136   197   114   197 0.93 Glutathione S-transferase, C-terminal domain
GST_N_2              PF13409.1     70 seq479_BIOID50625    -            215   3.5e-10   39.6   0.0   1   1   2.6e-13   7.2e-10   38.6   0.0     3    69    10    81     9    82 0.89 Glutathione S-transferase, N-terminal domain
GST_C_2              PF13410.1     69 seq479_BIOID50625    -            215   4.2e-10   39.2   0.1   1   1     3e-13   8.2e-10   38.3   0.1     1    69   127   192   127   192 0.93 Glutathione S-transferase, C-terminal domain
GST_N                PF02798.15    76 seq479_BIOID50625    -            215   1.4e-09   37.8   0.0   1   1   3.1e-12   8.6e-09   35.3   0.0    11    76    11    81     4    81 0.92 Glutathione S-transferase, N-terminal domain
Nitrate_red_del      PF02613.10   136 seq482_BIOID50625    -            184   9.1e-20   70.7   0.2   1   1   9.7e-24   1.3e-19   70.2   0.2     3   135    31   150    29   151 0.90 Nitrate reductase delta subunit
NUDIX                PF00293.23   135 seq483_BIOID50625    -            186   1.2e-08   34.5   0.0   1   1   1.2e-12   1.6e-08   34.1   0.0     2    66    47   109    46   175 0.73 NUDIX domain
Resolvase            PF00239.16   141 seq484_BIOID50625    -            237   2.8e-50  169.7   0.1   1   1   6.9e-54   4.7e-50  169.0   0.0     2   140    41   173    40   174 0.98 Resolvase, N terminal domain
HTH_7                PF02796.10    45 seq484_BIOID50625    -            237   2.3e-11   43.2   0.5   1   1   7.9e-15   5.4e-11   42.0   0.3     1    43   176   218   176   219 0.98 Helix-turn-helix domain of resolvase
DUF1064              PF06356.6    118 seq486_BIOID50625    -            114   3.1e-06   27.0   0.0   1   1   7.9e-10   1.1e-05   25.3   0.0    19   105    18    99    15   112 0.71 Protein of unknown function (DUF1064)
TPR_11               PF13414.1     69 seq487_BIOID50625    -            198   3.6e-15   55.2   9.6   1   1   2.9e-15     1e-11   44.1   4.9     1    68    71   140    71   141 0.90 TPR repeat
TPR_2                PF07719.12    34 seq487_BIOID50625    -            198     2e-06   27.1  11.9   1   2   8.1e-07    0.0028   17.3   1.1     2    32    74   104    73   106 0.90 Tetratricopeptide repeat
TPR_2                PF07719.12    34 seq487_BIOID50625    -            198     2e-06   27.1  11.9   2   2   5.9e-06      0.02   14.6   0.0     3    31   146   174   144   176 0.93 Tetratricopeptide repeat
TPR_1                PF00515.23    34 seq487_BIOID50625    -            198   6.1e-06   25.4   9.1   1   1   2.2e-07   0.00075   18.8   0.7     2    32    74   104    73   106 0.91 Tetratricopeptide repeat
DUF2856              PF11043.3     97 seq488_BIOID50625    -             97   8.7e-61  201.9   0.4   1   1     7e-65   9.6e-61  201.8   0.3     1    97     1    97     1    97 1.00 Protein of unknown function (DUF2856)
DEAD                 PF00270.24   173 seq489_BIOID50625    -            421   3.7e-42  143.6   0.0   1   1   4.2e-43   2.8e-39  134.2   0.0     1   171    33   206    33   208 0.95 DEAD/DEAH box helicase
Helicase_C           PF00271.26    78 seq489_BIOID50625    -            421   3.8e-25   87.4   0.0   1   1   1.6e-28   1.1e-24   85.9   0.0     3    78   276   351   274   351 0.97 Helicase conserved C-terminal domain
DUF3820              PF12843.2     67 seq490_BIOID50625    -             72   1.9e-30  104.1   0.5   1   1   1.5e-34   2.1e-30  104.0   0.4     1    67     1    68     1    68 0.98 Protein of unknown function (DUF3820)
UDPG_MGDP_dh_N       PF03721.9    185 seq491_BIOID50625    -            388   1.1e-39  135.6   0.0   1   1   3.8e-43   1.8e-39  134.9   0.0     1   182     1   170     1   175 0.93 UDP-glucose/GDP-mannose dehydrogenase family, NAD binding domain
UDPG_MGDP_dh         PF00984.14    96 seq491_BIOID50625    -            388   4.9e-27   93.8   0.0   1   1   2.8e-30   1.3e-26   92.5   0.0     2    94   191   281   190   283 0.92 UDP-glucose/GDP-mannose dehydrogenase family, central domain
UDPG_MGDP_dh_C       PF03720.10   106 seq491_BIOID50625    -            388   1.3e-10   41.2   0.4   1   1   4.7e-12   2.1e-08   34.1   0.0     2    82   301   375   300   384 0.89 UDP-glucose/GDP-mannose dehydrogenase family, UDP binding domain
DUF957               PF06117.6     65 seq492_BIOID50625    -             86   6.4e-35  118.3   1.0   1   1   5.6e-39   7.7e-35  118.1   0.7     1    65    22    86    22    86 0.99 Enterobacterial protein of unknown function (DUF957)
MFS_1                PF07690.11   354 seq493_BIOID50625    -            450   1.5e-54  185.0  52.6   1   1   3.4e-51   1.5e-47  161.9  19.6     1   275    25   318    25   325 0.87 Major Facilitator Superfamily
Sugar_tr             PF00083.19   451 seq493_BIOID50625    -            450   5.2e-08   31.7  47.9   1   1   1.3e-10     6e-07   28.2  33.2    16   435    21   434    13   439 0.77 Sugar (and other) transporter
MFS_2                PF13347.1    427 seq493_BIOID50625    -            450   1.1e-07   30.5  12.3   1   1   2.4e-11   1.1e-07   30.5   8.5   150   343   156   377   145   381 0.89 MFS/sugar transport protein
FAD_binding_7        PF03441.9    277 seq494_BIOID50625    -            472    4e-107  357.4   1.0   1   1  7.5e-111  5.1e-107  357.0   0.7     3   276   205   468   203   469 0.96 FAD binding domain of DNA photolyase
DNA_photolyase       PF00875.13   165 seq494_BIOID50625    -            472   3.8e-46  156.7   0.4   1   1   1.3e-49   8.6e-46  155.5   0.1     2   159     5   168     4   174 0.93 DNA photolyase
PTS_IIA              PF02255.11    96 seq495_BIOID50625    -            116   7.3e-35  118.6   5.9   1   1   6.3e-39   8.6e-35  118.3   4.1     1    96    18   113    18   113 0.99 PTS system, Lactose/Cellobiose specific IIA subunit
NifU_N               PF01592.11   127 seq496_BIOID50625    -            128   7.1e-56  187.4   0.2   1   1   5.7e-60   7.8e-56  187.3   0.2     1   125     2   126     2   128 0.97 NifU-like N terminal domain
DUF4222              PF13973.1     53 seq497_BIOID50625    -             80   2.9e-15   55.2   0.2   1   1   2.6e-19   3.5e-15   54.9   0.1     2    53     4    54     3    54 0.96 Domain of unknown function (DUF4222)
Trp_Tyr_perm         PF03222.8    394 seq498_BIOID50625    -            403  6.4e-144  479.4  31.3   1   1  1.1e-147  7.2e-144  479.3  21.7     2   393     2   390     1   391 0.99 Tryptophan/tyrosine permease family
Aa_trans             PF01490.13   410 seq498_BIOID50625    -            403   9.7e-11   40.6  21.5   1   1   1.4e-14   9.7e-11   40.6  14.9     6   249     6   237     1   239 0.83 Transmembrane amino acid transporter protein
OstA_C               PF04453.9    388 seq499_BIOID50625    -            784  4.1e-110  368.4  32.2   1   1  5.9e-114  4.1e-110  368.4  22.3     2   388   309   697   308   697 0.99 Organic solvent tolerance protein
OstA                 PF03968.9    113 seq499_BIOID50625    -            784   2.1e-28   98.4   0.0   1   1   6.9e-32   4.7e-28   97.2   0.0     1   112    53   194    53   195 0.98 OstA-like protein
TetR_C               PF02909.12   139 seq501_BIOID50625    -            208   4.1e-49  165.6   0.1   1   1   8.7e-53     6e-49  165.1   0.0     1   139    69   202    69   202 0.98 Tetracyclin repressor, C-terminal all-alpha domain
TetR_N               PF00440.18    47 seq501_BIOID50625    -            208   4.6e-16   58.0   0.0   1   1   1.7e-18   1.2e-14   53.5   0.0     2    47    11    56    10    56 0.97 Bacterial regulatory proteins, tetR family
FliD_C               PF07195.7    239 seq502_BIOID50625    -            468   1.6e-60  204.2  20.3   1   1   2.4e-64   1.6e-60  204.2  14.1     1   239   222   452   222   452 0.98 Flagellar hook-associated protein 2 C-terminus
FliD_N               PF02465.13    99 seq502_BIOID50625    -            468   1.4e-23   82.9  12.8   1   1   2.1e-27   1.4e-23   82.9   8.9     1    99    10   107    10   107 0.95 Flagellar hook-associated protein 2 C-terminus
TfoX_N               PF04993.8     97 seq503_BIOID50625    -            209   7.2e-27   92.9   0.1   1   1   1.8e-30   1.3e-26   92.1   0.0     2    97    13   108    12   108 0.98 TfoX N-terminal domain
TfoX_C               PF04994.8     81 seq503_BIOID50625    -            209   1.8e-26   91.7   0.3   1   1   5.9e-30   4.1e-26   90.5   0.1     2    81   116   195   115   195 0.98 TfoX C-terminal domain
AAA_PrkA             PF08298.6    358 seq504_BIOID50625    -            644  1.3e-180  599.6   0.0   1   1  2.6e-184  1.8e-180  599.1   0.0     2   358    20   380    19   380 0.99 PrkA AAA domain
PrkA                 PF06798.7    254 seq504_BIOID50625    -            644   6.8e-86  287.5   2.2   1   1   2.2e-89   1.5e-85  286.4   1.5     1   254   382   636   382   636 0.98 PrkA serine protein kinase C-terminal domain
HTH_AraC             PF00165.18    42 seq505_BIOID50625    -            297   9.6e-22   76.0   0.1   1   2   2.3e-14   1.1e-10   40.9   0.0     1    41   193   233   193   234 0.96 Bacterial regulatory helix-turn-helix proteins, AraC family
HTH_AraC             PF00165.18    42 seq505_BIOID50625    -            297   9.6e-22   76.0   0.1   2   2   7.3e-12   3.3e-08   32.9   0.0     1    41   245   283   245   284 0.93 Bacterial regulatory helix-turn-helix proteins, AraC family
HTH_18               PF12833.2     81 seq505_BIOID50625    -            297   6.3e-17   61.3   0.1   1   1   2.1e-20   9.5e-17   60.7   0.0     2    80   207   284   206   285 0.94 Helix-turn-helix domain
AraC_binding         PF02311.14   136 seq505_BIOID50625    -            297   5.1e-07   29.3   0.1   1   1   2.8e-10   1.3e-06   28.0   0.1    27    93    65   131    58   207 0.86 AraC-like ligand binding domain
ParA                 PF10609.4     81 seq506_BIOID50625    -            369   3.8e-36  122.7   0.4   1   1   2.9e-39   7.9e-36  121.6   0.3     1    81   216   296   216   296 0.99 ParA/MinD ATPase like
CbiA                 PF01656.18   195 seq506_BIOID50625    -            369   4.4e-18   65.2   0.1   1   1   2.6e-21   7.1e-18   64.6   0.1     1   157   110   278   110   281 0.77 CobQ/CobB/MinD/ParA nucleotide binding domain
AAA_31               PF13614.1    157 seq506_BIOID50625    -            369     1e-10   41.6   0.0   1   1   5.1e-13   1.4e-09   37.9   0.0     1    53   108   160   108   237 0.79 AAA domain
MipZ                 PF09140.6    261 seq506_BIOID50625    -            369   1.9e-08   33.6   0.0   1   1   1.3e-11   3.5e-08   32.7   0.0     2   117   109   235   108   263 0.68 ATPase MipZ
Fe_dep_repr_C        PF02742.10    71 seq509_BIOID50625    -            155   1.4e-13   50.2   0.9   1   1   1.5e-16   2.9e-13   49.1   0.6     1    57    95   150    95   154 0.95 Iron dependent repressor, metal binding and dimerisation domain
Fe_dep_repress       PF01325.14    60 seq509_BIOID50625    -            155   6.9e-11   41.8   0.0   1   1   6.3e-14   1.2e-10   40.9   0.0     6    60    38    92    35    92 0.95 Iron dependent repressor, N-terminal DNA binding domain
HTH_24               PF13412.1     48 seq509_BIOID50625    -            155   1.2e-07   30.9   0.0   1   1     9e-11   1.8e-07   30.3   0.0     3    48    40    85    38    85 0.90 Winged helix-turn-helix DNA-binding
MarR                 PF01047.17    59 seq509_BIOID50625    -            155   1.7e-06   27.4   0.0   1   1   1.6e-09   3.1e-06   26.6   0.0    11    48    48    85    47    87 0.95 MarR family
Inositol_P           PF00459.20   271 seq511_BIOID50625    -            246   5.8e-58  196.2   0.0   1   1     5e-62   6.9e-58  195.9   0.0     8   253     4   238     1   243 0.86 Inositol monophosphatase family
Rep_3                PF01051.16   218 seq512_BIOID50625    -            325   4.9e-22   78.4   0.1   1   1   5.5e-26   7.5e-22   77.8   0.1     4   210    11   265     9   271 0.86 Initiator Replication protein
Peptidase_M24        PF00557.19   205 seq514_BIOID50625    -            264   2.2e-49  167.8   0.2   1   1   1.8e-53   2.5e-49  167.6   0.2     1   205    12   242    12   242 0.86 Metallopeptidase family M24
DUF202               PF02656.10    73 seq515_BIOID50625    -            120   2.5e-09   37.0   9.0   1   1     3e-12   4.1e-08   33.1   6.2     1    66    12    71    12   115 0.89 Domain of unknown function (DUF202)
ABC_tran             PF00005.22   118 seq516_BIOID50625    -            255   7.7e-24   84.2   0.0   1   1   2.9e-27   1.3e-23   83.4   0.0     1   117    45   181    45   182 0.96 ABC transporter
BCA_ABC_TP_C         PF12399.3     23 seq516_BIOID50625    -            255   3.8e-11   42.2   0.1   1   1     2e-14   9.3e-11   41.0   0.0     3    23   233   253   231   253 0.95 Branched-chain amino acid ATP-binding cassette transporter
Transthyretin        PF00576.16   112 seq517_BIOID50625    -            137   1.9e-42  143.5   0.1   1   1   1.6e-46   2.2e-42  143.3   0.1     2   112    28   136    27   136 0.98 HIUase/Transthyretin family
DUF406               PF04175.7     94 seq520_BIOID50625    -             99     2e-28   98.5   3.2   1   1   1.6e-32   2.2e-28   98.4   2.2     4    94     3    96     1    96 0.96 Protein of unknown function (DUF406)
DUF1131              PF06572.7    171 seq521_BIOID50625    -            191   1.3e-89  298.0   0.6   1   1   1.1e-93   1.5e-89  297.8   0.4     1   171    22   191    22   191 0.99 Protein of unknown function (DUF1131)
DUF3811              PF11656.3     87 seq522_BIOID50625    -             90   3.7e-41  138.9   6.0   1   1     3e-45   4.1e-41  138.8   4.2     1    87     3    90     3    90 0.99 YjbD family (DUF3811)
UPF0014              PF03649.8    250 seq523_BIOID50625    -            259  1.9e-119  397.3  18.0   1   1  1.6e-123  2.2e-119  397.1  12.5     2   250     3   247     2   247 0.99 Uncharacterised protein family (UPF0014)
Flagellin_N          PF00669.15   139 seq524_BIOID50625    -            309     4e-12   46.0   8.4   1   1   5.8e-16     4e-12   46.0   5.8     2   137     4   139     3   141 0.97 Bacterial flagellin N-terminal helical region
DcuC                 PF03606.10   463 seq525_BIOID50625    -            455  1.2e-128  429.2  48.6   1   1  9.5e-133  1.3e-128  429.1  33.7     1   462     2   454     2   455 0.98 C4-dicarboxylate anaerobic carrier
Cytochrom_B562       PF07361.6    103 seq527_BIOID50625    -            128   5.4e-35  119.8   5.5   1   1   4.5e-39   6.2e-35  119.6   3.8     1   103    23   128    23   128 0.99 Cytochrome b562
SRP54                PF00448.17   196 seq529_BIOID50625    -            453   7.9e-76  253.7   0.3   1   1   5.5e-79   1.2e-75  253.1   0.2     1   196   100   296   100   296 0.99 SRP54-type protein, GTPase domain
SRP_SPB              PF02978.14   104 seq529_BIOID50625    -            453   1.1e-36  125.1   7.9   1   1   4.7e-40   1.1e-36  125.1   5.5     2   104   329   427   328   427 0.99 Signal peptide binding domain
SRP54_N              PF02881.14    75 seq529_BIOID50625    -            453   2.1e-21   75.6   0.5   1   1   9.2e-25   2.1e-21   75.6   0.3     1    75     5    82     5    82 0.99 SRP54-type protein, helical bundle domain
CbiA                 PF01656.18   195 seq529_BIOID50625    -            453   2.8e-08   33.2   2.5   1   1   3.8e-11   8.6e-08   31.7   1.3     9   164   110   256   102   288 0.68 CobQ/CobB/MinD/ParA nucleotide binding domain
cobW                 PF02492.14   178 seq529_BIOID50625    -            453   6.4e-05   22.3   0.4   1   1   7.5e-08   0.00017   20.9   0.3     2   152   102   251   100   260 0.79 CobW/HypB/UreG, nucleotide-binding domain
Pyr_redox_2          PF07992.9    200 seq531_BIOID50625    -            847   2.3e-36  125.4   0.1   1   1     4e-39   9.1e-36  123.5   0.0     1   198     5   285     5   287 0.95 Pyridine nucleotide-disulphide oxidoreductase
NIR_SIR              PF01077.17   157 seq531_BIOID50625    -            847   2.8e-27   94.8   0.1   1   1   3.5e-30     8e-27   93.4   0.0     2   150   632   770   631   776 0.94 Nitrite and sulphite reductase 4Fe-4S domain
Fer2_BFD             PF04324.10    55 seq531_BIOID50625    -            847   2.8e-21   75.1   4.8   1   1     7e-19   1.6e-15   56.7   2.0     2    53   423   472   422   474 0.93 BFD-like [2Fe-2S] binding domain
Pyr_redox            PF00070.22    80 seq531_BIOID50625    -            847   1.9e-15   56.8   0.7   1   1   8.4e-19   1.9e-15   56.8   0.5     2    72   148   219   147   229 0.91 Pyridine nucleotide-disulphide oxidoreductase
NIR_SIR_ferr         PF03460.12    69 seq531_BIOID50625    -            847   4.4e-12   45.3   0.0   1   1     4e-15   9.1e-12   44.3   0.0     3    68   560   622   558   623 0.95 Nitrite/Sulfite reductase ferredoxin-like half domain
T6SS-SciN            PF12790.2    142 seq532_BIOID50625    -            174   1.3e-32  112.2   0.0   1   1   1.1e-36   1.4e-32  112.1   0.0     2   142    14   167    13   167 0.98 Type VI secretion lipoprotein
DFP                  PF04127.10   183 seq533_BIOID50625    -            430   5.9e-72  241.0   0.2   1   1   8.7e-76   5.9e-72  241.0   0.2     2   182   211   395   210   396 0.97 DNA / pantothenate metabolism flavoprotein
Flavoprotein         PF02441.14   129 seq533_BIOID50625    -            430   2.7e-31  107.8   0.3   1   1   8.1e-35   5.6e-31  106.7   0.2     1   128    30   157    30   158 0.90 Flavoprotein
NA37                 PF04245.8    326 seq535_BIOID50625    -            335  1.9e-103  346.0   0.0   1   1  1.6e-107  2.2e-103  345.9   0.0     2   326    10   329     9   329 0.97 37-kD nucleoid-associated bacterial protein
TraK                 PF06586.6    234 seq536_BIOID50625    -            242   4.3e-70  235.3   0.0   1   1   3.4e-74   4.7e-70  235.2   0.0     5   234    12   235     1   235 0.97 TraK protein
Pyridox_oxidase      PF01243.15    89 seq539_BIOID50625    -            218   4.8e-25   87.2   0.0   1   1   1.5e-28   6.8e-25   86.7   0.0     2    86    40   122    39   125 0.96 Pyridoxamine 5'-phosphate oxidase
PNPOx_C              PF10590.4     42 seq539_BIOID50625    -            218   5.3e-20   70.5   2.6   1   1   2.9e-23   1.3e-19   69.2   1.8     1    42   178   218   178   218 0.99 Pyridoxine 5'-phosphate oxidase C-terminal dimerisation region
Pyridox_oxase_2      PF12766.2    100 seq539_BIOID50625    -            218   2.9e-05   24.1   0.0   1   1     1e-08   4.8e-05   23.4   0.0     5    96    36   118    32   122 0.88 Pyridoxamine 5'-phosphate oxidase
AA_kinase            PF00696.23   241 seq541_BIOID50625    -            258   5.8e-40  137.2   2.1   1   1   4.8e-44   6.5e-40  137.0   1.4     3   240     5   235     3   236 0.93 Amino acid kinase family
Arc                  PF03869.9     50 seq543_BIOID50625    -             84   2.5e-28   97.3   0.1   1   1   5.2e-32   3.5e-28   96.8   0.1     1    50     2    51     2    51 0.98 Arc-like DNA binding domain
Repressor_Mnt        PF11423.3     30 seq543_BIOID50625    -             84   1.4e-13   49.7   0.3   1   1   2.1e-17   1.4e-13   49.7   0.2     1    27    53    79    53    81 0.98 Regulatory protein Mnt
Methyltransf_4       PF02390.12   197 seq545_BIOID50625    -            239   1.8e-65  219.5   0.0   1   1   1.6e-69   2.2e-65  219.3   0.0     5   197    49   238    42   238 0.97 Putative methyltransferase
Cytochrom_C552       PF02335.10   435 seq546_BIOID50625    -            478    2e-172  573.7   8.1   1   1  3.6e-176  2.4e-172  573.4   5.6     3   433    43   472    41   474 0.98 Cytochrome c552
UDG                  PF03167.14   152 seq547_BIOID50625    -            229   1.5e-30  105.5   0.0   1   1   1.6e-34   2.2e-30  105.0   0.0     6   152    54   211    50   211 0.96 Uracil DNA glycosylase superfamily
DUF386               PF04074.7    153 seq548_BIOID50625    -            153   5.2e-52  175.3   0.0   1   1   4.3e-56   5.8e-52  175.1   0.0     1   152     4   152     4   153 0.99 Domain of unknown function (DUF386)
Bac_export_2         PF01312.14   343 seq549_BIOID50625    -            370  2.6e-106  355.2   3.1   1   1  2.2e-110    3e-106  355.0   2.1     1   342     1   335     1   336 0.97 FlhB HrpN YscU SpaS Family
BPD_transp_1         PF00528.17   185 seq550_BIOID50625    -            339     2e-46  157.7  14.5   1   1   1.4e-50     2e-46  157.7  10.0     1   184   114   336   114   337 0.99 Binding-protein-dependent transport system inner membrane component
NDK                  PF00334.14   135 seq554_BIOID50625    -            143   1.5e-54  183.3   0.0   1   1   1.2e-58   1.7e-54  183.1   0.0     1   134     4   137     4   138 0.99 Nucleoside diphosphate kinase
Fimbrial             PF00419.15   145 seq556_BIOID50625    -            195   1.1e-09   38.5   0.0   1   1   9.7e-14   1.3e-09   38.2   0.0     3   145    49   195    47   195 0.84 Fimbrial protein
Fer4_7               PF12838.2     52 seq557_BIOID50625    -            231   3.9e-14   52.6  24.6   1   1   7.1e-11   9.8e-08   32.1   6.1     1    52    60   115    60   115 0.83 4Fe-4S dicluster domain
Fer4                 PF00037.22    24 seq557_BIOID50625    -            231   9.2e-11   40.7  35.1   1   1   1.9e-09   2.6e-06   26.6   1.2     6    23    59    76    57    77 0.89 4Fe-4S binding domain
Fer4_4               PF12800.2     17 seq557_BIOID50625    -            231   9.6e-08   31.6  34.5   1   3     4e-06    0.0055   16.8   3.4     3    17    60    74    58    74 0.90 4Fe-4S binding domain
Fer4_4               PF12800.2     17 seq557_BIOID50625    -            231   9.6e-08   31.6  34.5   2   3   4.2e-05     0.057   13.6   0.4     1    15   136   155   136   168 0.80 4Fe-4S binding domain
Fer4_4               PF12800.2     17 seq557_BIOID50625    -            231   9.6e-08   31.6  34.5   3   3   3.2e-05     0.044   14.0   3.0     1    14   183   196   183   198 0.94 4Fe-4S binding domain
HTH_18               PF12833.2     81 seq558_BIOID50625    -            280   6.4e-20   70.9   0.3   1   1     4e-23   1.4e-19   69.8   0.2     8    81   202   274   197   274 0.97 Helix-turn-helix domain
HTH_AraC             PF00165.18    42 seq558_BIOID50625    -            280   3.6e-18   64.6   0.9   1   2   8.4e-08   0.00029   20.4   0.0    19    42   200   223   181   223 0.82 Bacterial regulatory helix-turn-helix proteins, AraC family
HTH_AraC             PF00165.18    42 seq558_BIOID50625    -            280   3.6e-18   64.6   0.9   2   2   8.1e-15   2.8e-11   42.7   0.1     2    42   235   273   234   273 0.95 Bacterial regulatory helix-turn-helix proteins, AraC family
Cupin_2              PF07883.6     71 seq558_BIOID50625    -            280   2.5e-08   33.1   0.2   1   1   1.2e-11   4.2e-08   32.4   0.1     4    56    29    81    26    90 0.91 Cupin domain
AraC_binding         PF02311.14   136 seq558_BIOID50625    -            280   6.3e-05   22.5   0.3   1   1   3.1e-08    0.0001   21.8   0.2    17    60    38    81    26   103 0.90 AraC-like ligand binding domain
Cupin_2              PF07883.6     71 seq561_BIOID50625    -            185     9e-18   63.4   0.1   1   1   5.2e-21   1.4e-17   62.8   0.1     2    69   111   178   110   180 0.94 Cupin domain
HTH_3                PF01381.17    55 seq561_BIOID50625    -            185   1.1e-14   53.9   0.4   1   1   5.9e-18   1.6e-14   53.3   0.2     2    55    13    66    12    66 0.97 Helix-turn-helix
HTH_31               PF13560.1     64 seq561_BIOID50625    -            185     1e-10   41.4   0.0   1   1     6e-14   1.6e-10   40.8   0.0     3    60     9    65     7    68 0.95 Helix-turn-helix domain
HTH_19               PF12844.2     64 seq561_BIOID50625    -            185   1.7e-10   40.6   0.0   1   1     1e-13   2.7e-10   40.0   0.0     1    62     9    70     9    72 0.96 Helix-turn-helix domain
tRNA_Me_trans        PF03054.11   356 seq562_BIOID50625    -            368  1.6e-150  500.5   0.0   1   1  5.1e-154  1.8e-150  500.3   0.0     1   356     6   360     6   360 0.98 tRNA methyl transferase
NAD_synthase         PF02540.12   242 seq562_BIOID50625    -            368   1.3e-09   37.2   0.0   1   1   3.7e-11   1.3e-07   30.6   0.0    17    82     4    75     1    95 0.78 NAD synthase
Asn_synthase         PF00733.16   255 seq562_BIOID50625    -            368   2.3e-06   27.1   0.0   1   1   1.1e-09   3.6e-06   26.5   0.0    18    92     6    87     2   163 0.90 Asparagine synthase
ThiI                 PF02568.9    197 seq562_BIOID50625    -            368   3.6e-06   26.4   0.0   1   1   1.5e-09   5.2e-06   25.9   0.0     2    73     4    75     3   129 0.73 Thiamine biosynthesis protein (ThiI)
GPW_gp25             PF04965.9     99 seq563_BIOID50625    -            130   8.4e-12   44.3   0.0   1   1   8.1e-16   1.1e-11   43.9   0.0     3    94    18   108    16   113 0.90 Gene 25-like lysozyme
SBP_bac_11           PF13531.1    231 seq564_BIOID50625    -            329   1.4e-44  152.3   0.2   1   1     5e-48   1.7e-44  152.0   0.1     4   231    28   280    25   280 0.87 Bacterial extracellular solute-binding protein
SBP_bac_1            PF01547.20   314 seq564_BIOID50625    -            329   1.5e-18   67.5   2.8   1   1   5.5e-22   1.9e-18   67.1   2.0     4   314    32   272    29   272 0.88 Bacterial extracellular solute-binding protein
SBP_bac_8            PF13416.1    281 seq564_BIOID50625    -            329   1.8e-13   50.7   1.2   1   1     9e-17   3.1e-13   49.9   0.8    85   262   108   281    34   300 0.75 Bacterial extracellular solute-binding protein
SBP_bac_6            PF13343.1    242 seq564_BIOID50625    -            329   3.7e-13   49.2   1.1   1   1     2e-16   6.8e-13   48.3   0.8    53   235   112   303    77   306 0.83 Bacterial extracellular solute-binding protein
Phage_CII            PF05269.6     91 seq566_BIOID50625    -             93     9e-30  102.4   0.0   1   1     7e-34   9.6e-30  102.3   0.0     4    91     5    92     1    92 0.96 Bacteriophage CII protein
NLPC_P60             PF00877.14   105 seq567_BIOID50625    -            154   6.5e-31  106.1   0.1   1   1   5.7e-35   7.8e-31  105.9   0.0     1   105    47   153    47   153 0.98 NlpC/P60 family
ImpA-rel_N           PF06812.7     62 seq568_BIOID50625    -            480   2.8e-06   26.8   0.6   1   1   2.1e-10   2.8e-06   26.8   0.4     1    61    54   111    54   112 0.92 ImpA-related N-terminal
DUF877               PF05943.7    423 seq569_BIOID50625    -            494  2.2e-182  606.1   0.0   1   1  1.8e-186  2.5e-182  605.9   0.0     1   422    67   491    67   492 1.00 Protein of unknown function (DUF877)
DUF2767              PF10965.3     69 seq570_BIOID50625    -             69   8.2e-42  140.7   2.3   1   1   6.5e-46     9e-42  140.6   1.6     1    69     1    69     1    69 0.99 Protein of unknown function (DUF2767)
HAD_2                PF13419.1    176 seq571_BIOID50625    -            225   4.8e-28   98.4   0.0   1   1   1.2e-31   5.5e-28   98.2   0.0     1   176     6   195     6   195 0.91 Haloacid dehalogenase-like hydrolase
Hydrolase_like       PF13242.1     75 seq571_BIOID50625    -            225   1.1e-12   47.3   0.0   1   1     4e-16   1.8e-12   46.6   0.0     3    75   149   218   147   218 0.86 HAD-hyrolase-like
Hydrolase            PF00702.21   204 seq571_BIOID50625    -            225   2.2e-11   44.5   0.2   1   1   2.4e-14   1.1e-10   42.3   0.1   107   204    78   189     3   189 0.75 haloacid dehalogenase-like hydrolase
FAD_binding_3        PF01494.14   356 seq572_BIOID50625    -            554   1.9e-83  280.3   0.0   1   1   3.6e-87   2.4e-83  279.9   0.0     2   355    16   352    15   353 0.95 FAD binding domain
HTH_1                PF00126.22    60 seq573_BIOID50625    -            279   2.8e-21   74.9   1.5   1   1   7.6e-25   5.2e-21   74.0   1.0     2    60     4    62     3    62 0.96 Bacterial regulatory helix-turn-helix protein, lysR family
LysR_substrate       PF03466.15   209 seq573_BIOID50625    -            279   4.1e-15   55.3   0.0   1   1     2e-18   1.4e-14   53.6   0.0     5   201    88   270    84   272 0.90 LysR substrate binding domain
LysR_substrate       PF03466.15   209 seq575_BIOID50625    -            317   2.4e-43  147.5   1.1   1   1     5e-47   3.4e-43  147.0   0.8     3   207    86   288    84   290 0.97 LysR substrate binding domain
HTH_1                PF00126.22    60 seq575_BIOID50625    -            317   3.8e-17   61.6   1.4   1   1   1.4e-20   9.5e-17   60.3   1.0     2    60     5    63     4    63 0.97 Bacterial regulatory helix-turn-helix protein, lysR family
FliH                 PF02108.11   128 seq577_BIOID50625    -            228   5.2e-40  136.1   0.5   1   1   1.2e-43   5.2e-40  136.1   0.3     5   128    96   219    77   219 0.98 Flagellar assembly protein FliH
HrpE                 PF06188.7    191 seq577_BIOID50625    -            228   3.6e-08   33.2   6.7   1   1   1.6e-11   7.4e-08   32.2   4.7    25   182    48   211    25   222 0.74 HrpE/YscL/FliH and V-type ATPase subunit E
GerE                 PF00196.14    58 seq578_BIOID50625    -            200     7e-22   76.3   1.3   1   1   3.1e-25   1.1e-21   75.8   0.9     2    57   140   195   139   196 0.97 Bacterial regulatory proteins, luxR family
Sigma70_r4_2         PF08281.7     54 seq578_BIOID50625    -            200   6.8e-09   34.9   0.2   1   1   3.8e-12   1.3e-08   34.0   0.1     8    47   139   177   139   184 0.93 Sigma-70, region 4
Sigma70_r4           PF04545.11    50 seq578_BIOID50625    -            200   1.1e-06   27.7   0.3   1   1   5.9e-10     2e-06   26.8   0.2     2    48   139   184   139   186 0.91 Sigma-70, region 4
GHMP_kinases_N       PF00288.21    67 seq580_BIOID50625    -            310   3.3e-17   62.1   0.5   1   1   1.1e-20   7.8e-17   60.9   0.3     3    67    85   150    83   150 0.95 GHMP kinases N terminal domain
GHMP_kinases_C       PF08544.8     85 seq580_BIOID50625    -            310   2.7e-12   46.5   0.0   1   1   1.9e-15   1.3e-11   44.3   0.0     2    83   211   287   210   289 0.92 GHMP kinases C terminal
Esterase             PF00756.15   251 seq581_BIOID50625    -            400   3.2e-49  167.5   0.0   1   1   4.7e-53   3.2e-49  167.5   0.0     1   251   172   391   172   391 0.98 Putative esterase
DUF3327              PF11806.3    122 seq581_BIOID50625    -            400   1.1e-36  125.7   2.8   1   1   4.6e-40   3.1e-36  124.2   0.4     3   121    29   155    21   156 0.97 Domain of unknown function (DUF3327)
PTA_PTB              PF01515.14   319 seq582_BIOID50625    -            338    2e-121  404.8   0.0   1   1  1.6e-125  2.2e-121  404.6   0.0     2   319     2   320     1   320 0.99 Phosphate acetyl/butaryl transferase
DNA_pol3_delta2      PF13177.1    162 seq583_BIOID50625    -            334   3.2e-39  134.0   0.0   1   1   8.6e-43   5.9e-39  133.2   0.0     8   159    13   165     9   168 0.96 DNA polymerase III, delta subunit
DNApol3-delta_C      PF09115.5    119 seq583_BIOID50625    -            334     2e-37  127.7   0.3   1   1   4.6e-41   3.1e-37  127.1   0.2     2   119   207   323   206   323 0.98 DNA polymerase III, delta subunit, C terminal
BCCT                 PF02028.12   485 seq584_BIOID50625    -            667  3.5e-195  648.7  42.8   1   1    3e-199  4.1e-195  648.5  29.7     1   485    21   506    21   506 0.98 BCCT family transporter
Usp                  PF00582.21   140 seq585_BIOID50625    -            142   5.6e-17   62.1   0.0   1   1   4.8e-21   6.5e-17   61.9   0.0     2   139     3   137     2   138 0.93 Universal stress protein family
Phage_integrase      PF00589.17   173 seq586_BIOID50625    -            200   1.6e-11   44.0   0.2   1   1   1.5e-15   2.1e-11   43.6   0.1    15   166    32   183    19   188 0.86 Phage integrase family
Lipoprotein_9        PF03180.9    237 seq587_BIOID50625    -            271  4.3e-101  336.6   2.9   1   1  7.1e-105  4.9e-101  336.4   2.0     1   237    33   271    33   271 0.99 NLPA lipoprotein
OpuAC                PF04069.7    257 seq587_BIOID50625    -            271     9e-05   21.8   1.1   1   1   1.9e-08   0.00013   21.3   0.8     2   113    32   132    31   261 0.82 Substrate binding domain of ABC-type glycine betaine transport system
DSBA                 PF01323.15   193 seq588_BIOID50625    -            208   6.8e-32  110.4   3.3   1   1   7.9e-35   5.4e-31  107.5   2.3     1   192    40   197    40   198 0.95 DSBA-like thioredoxin domain
Thioredoxin_4        PF13462.1    163 seq588_BIOID50625    -            208   4.4e-10   39.7   0.0   1   1   9.2e-14   6.3e-10   39.1   0.0    16   149    40   180    33   191 0.69 Thioredoxin
PALP                 PF00291.20   307 seq589_BIOID50625    -            303   6.8e-62  209.3   0.1   1   1   6.6e-66     9e-62  208.9   0.0     2   307     5   281     4   281 0.82 Pyridoxal-phosphate dependent enzyme
Resolvase            PF00239.16   141 seq590_BIOID50625    -            199   2.3e-52  176.5   0.1   1   1   4.2e-56   2.9e-52  176.1   0.1     2   140     5   137     4   138 0.98 Resolvase, N terminal domain
HTH_7                PF02796.10    45 seq590_BIOID50625    -            199   1.6e-11   43.7   0.0   1   1   4.5e-15   3.1e-11   42.8   0.0     1    44   140   183   140   184 0.97 Helix-turn-helix domain of resolvase
ACT_5                PF13710.1     63 seq591_BIOID50625    -             96   1.4e-10   40.6   0.1   1   1   5.9e-14   2.7e-10   39.7   0.0     1    63    17    78    17    78 0.97 ACT domain
ACT                  PF01842.20    66 seq591_BIOID50625    -             96   1.1e-08   34.2   0.0   1   1   3.2e-12   1.5e-08   33.8   0.0     2    65    10    73     9    74 0.97 ACT domain
BPD_transp_2         PF02653.11   267 seq593_BIOID50625    -            331     3e-44  150.8  43.6   1   1   3.4e-48   4.6e-44  150.2  30.2     2   266    35   304    34   305 0.88 Branched-chain amino acid transport system / permease component
N_methyl_2           PF13544.1     31 seq594_BIOID50625    -            146   3.3e-09   35.7   0.6   1   1   8.6e-13   5.9e-09   34.8   0.4    11    31     2    22     1    22 0.94 Type IV pilin N-term methylation site GFxxxE
N_methyl             PF07963.7     20 seq594_BIOID50625    -            146   3.3e-07   29.5   3.6   1   1   9.3e-11   6.4e-07   28.6   2.5     1    20     5    24     5    24 0.95 Prokaryotic N-terminal methylation motif
AroM                 PF07302.6    221 seq596_BIOID50625    -            225   2.8e-86  288.2   2.7   1   1   2.3e-90   3.2e-86  288.1   1.9     2   220     5   224     4   225 0.99 AroM protein
DUF1097              PF06496.6    144 seq597_BIOID50625    -            173   1.6e-46  157.6  25.0   1   1   1.4e-50   1.9e-46  157.3  17.4     1   143    18   156    18   157 0.99 Protein of unknown function (DUF1097)
DUF329               PF03884.9     57 seq598_BIOID50625    -             65   2.2e-26   91.0   1.7   1   1     2e-30   2.7e-26   90.7   1.2     2    56     6    62     3    63 0.92 Domain of unknown function (DUF329)
CitMHS               PF03600.11   349 seq600_BIOID50625    -            372     1e-28   99.8  19.6   1   1   1.5e-32     1e-28   99.8  13.6    42   321    33   306    13   320 0.89 Citrate transporter
Na_sulph_symp        PF00939.14   471 seq600_BIOID50625    -            372   1.1e-07   31.0   5.8   1   1   1.6e-11   1.1e-07   31.0   4.0   320   449    41   166    35   184 0.80 Sodium:sulfate symporter transmembrane region
YbjM                 PF11045.3    125 seq602_BIOID50625    -            125   5.5e-63  210.1   9.7   1   1   4.5e-67   6.1e-63  210.0   6.7     1   124     1   124     1   125 0.99 Putative inner membrane protein of Enterobacteriaceae
Trehalase            PF01204.13   512 seq603_BIOID50625    -            783   6.6e-13   47.9   0.1   1   1   4.3e-16     2e-12   46.3   0.1   179   488   414   764   408   770 0.83 Trehalase
Phage_AlpA           PF05930.7     51 seq605_BIOID50625    -             66   0.00011   21.7   0.0   1   1   9.1e-09   0.00013   21.5   0.0     3    38    10    45     8    52 0.88 Prophage CP4-57 regulatory protein (AlpA)
EutB                 PF06751.6    444 seq606_BIOID50625    -            453  2.5e-230  764.2   0.6   1   1  2.1e-234  2.9e-230  764.0   0.4     1   444    11   452    11   452 1.00 Ethanolamine ammonia lyase large subunit (EutB)
FolB                 PF02152.13   113 seq607_BIOID50625    -            120   5.5e-26   90.8   1.5   1   1   4.5e-30   6.2e-26   90.6   1.0     1   111     8   116     8   118 0.98 Dihydroneopterin aldolase
DeoC                 PF01791.4    236 seq608_BIOID50625    -            259   4.6e-61  206.0   1.7   1   1   3.7e-65     5e-61  205.8   1.2     3   230    12   240    10   246 0.94 DeoC/LacD family aldolase
Aconitase            PF00330.15   465 seq609_BIOID50625    -            466  1.9e-197  656.2   0.1   1   1  1.6e-201  2.1e-197  656.0   0.1     1   465     4   457     4   457 0.99 Aconitase family (aconitate hydratase)
AAA_2                PF07724.9    171 seq610_BIOID50625    -            857   3.2e-58  196.3   0.0   1   1   7.6e-59   8.7e-56  188.3   0.0     1   171   596   760   596   760 0.98 AAA domain (Cdc48 subfamily)
ClpB_D2-small        PF10431.4     81 seq610_BIOID50625    -            857   1.1e-28   98.8   2.2   1   1   1.5e-31   1.7e-28   98.2   0.2     1    80   766   845   766   846 0.98 C-terminal, D2-small domain, of ClpB protein
AAA                  PF00004.24   132 seq610_BIOID50625    -            857   5.5e-28   97.6   0.0   1   2   6.2e-17   7.1e-14   52.0   0.0     2   128   203   337   202   341 0.82 ATPase family associated with various cellular activities (AAA)
AAA                  PF00004.24   132 seq610_BIOID50625    -            857   5.5e-28   97.6   0.0   2   2     7e-14   7.9e-11   42.1   0.0     2   117   602   727   601   738 0.86 ATPase family associated with various cellular activities (AAA)
Clp_N                PF02861.15    53 seq610_BIOID50625    -            857     2e-27   94.7   6.1   1   2   3.7e-16   4.2e-13   48.9   0.1     1    53    17    69    17    69 0.98 Clp amino terminal domain
Clp_N                PF02861.15    53 seq610_BIOID50625    -            857     2e-27   94.7   6.1   2   2   5.1e-16   5.8e-13   48.4   0.1     1    53    94   145    94   145 0.96 Clp amino terminal domain
AAA_5                PF07728.9    139 seq610_BIOID50625    -            857   2.5e-19   69.2   0.8   1   1   4.2e-16   4.8e-13   48.9   0.0     2   124   601   721   600   762 0.87 AAA domain (dynein-related subfamily)
AAA_16               PF13191.1    166 seq610_BIOID50625    -            857   4.9e-11   43.1   7.3   1   1   1.1e-09   1.2e-06   28.8   0.2     2   141   180   281   179   306 0.81 AAA ATPase domain
Sigma54_activat      PF00158.21   168 seq610_BIOID50625    -            857   7.2e-10   38.4   0.1   1   1   7.8e-10   8.9e-07   28.4   0.0    23   156   599   731   570   742 0.78 Sigma-54 interaction domain
Oxidored_molyb       PF00174.14   169 seq612_BIOID50625    -            334   8.3e-41  139.0   0.0   1   1   9.6e-45   1.3e-40  138.4   0.0    11   168   108   268    97   269 0.94 Oxidoreductase molybdopterin binding domain
PNP_UDP_1            PF01048.15   234 seq613_BIOID50625    -            258   4.4e-43  146.8   1.3   1   1   3.8e-47   5.2e-43  146.5   0.9     2   213    35   236    34   253 0.88 Phosphorylase superfamily
DUF904               PF06005.7     72 seq614_BIOID50625    -             81   3.3e-28   97.6  17.2   1   1   2.9e-32     4e-28   97.4  11.9     1    72     3    81     3    81 0.99 Protein of unknown function (DUF904)
ACP_syn_III_C        PF08541.5     90 seq615_BIOID50625    -            317   5.4e-37  125.5   0.0   1   1   5.4e-40   1.9e-36  123.8   0.0     1    90   228   317   228   317 0.98 3-Oxoacyl-[acyl-carrier-protein (ACP)] synthase III C terminal
ACP_syn_III          PF08545.5     80 seq615_BIOID50625    -            317   4.2e-30  103.1   1.3   1   1   2.3e-33     8e-30  102.2   0.9     1    80   106   183   106   183 0.99 3-Oxoacyl-[acyl-carrier-protein (ACP)] synthase III
HMG_CoA_synt_N       PF01154.12   174 seq615_BIOID50625    -            317   1.2e-05   24.8   0.1   1   1   5.7e-09     2e-05   24.1   0.1     7   150     5   143     2   167 0.85 Hydroxymethylglutaryl-coenzyme A synthase N terminal
Chal_sti_synt_N      PF00195.14   227 seq615_BIOID50625    -            317   2.5e-05   23.5   0.7   1   1   1.3e-08   4.5e-05   22.6   0.5    98   225    48   168    21   170 0.81 Chalcone and stilbene synthases, N-terminal domain
Ada_Zn_binding       PF02805.11    66 seq617_BIOID50625    -            354   1.1e-33  114.4   2.4   1   1   1.1e-36   2.9e-33  113.1   1.7     1    66    10    75    10    75 0.99 Metal binding domain of Ada
DNA_binding_1        PF01035.15    85 seq617_BIOID50625    -            354   1.9e-31  107.5   1.5   1   1   1.5e-34     4e-31  106.4   0.3     1    81   269   349   269   353 0.97 6-O-methylguanine DNA methyltransferase, DNA binding domain
Methyltransf_1N      PF02870.10    77 seq617_BIOID50625    -            354   7.8e-22   77.5   0.0   1   1   4.8e-25   1.3e-21   76.8   0.0     2    77   189   266   188   266 0.98 6-O-methylguanine DNA methyltransferase, ribonuclease-like domain
HTH_AraC             PF00165.18    42 seq617_BIOID50625    -            354     7e-18   63.7   0.0   1   2   7.7e-14   2.1e-10   39.9   0.0     7    42    98   133    95   133 0.94 Bacterial regulatory helix-turn-helix proteins, AraC family
HTH_AraC             PF00165.18    42 seq617_BIOID50625    -            354     7e-18   63.7   0.0   2   2   5.8e-08   0.00016   21.2   0.0     1    42   140   182   140   182 0.98 Bacterial regulatory helix-turn-helix proteins, AraC family
HTH_18               PF12833.2     81 seq617_BIOID50625    -            354   1.4e-15   56.9   0.2   1   1   5.3e-19   1.4e-15   56.9   0.1     1    80   105   182   105   183 0.97 Helix-turn-helix domain
Branch_AA_trans      PF05525.8    428 seq619_BIOID50625    -            439  5.8e-158  525.8  32.2   1   1  4.9e-162  6.6e-158  525.6  22.3     3   427     8   429     6   430 0.99 Branched-chain amino acid transport protein
DUF1323              PF07037.6    122 seq621_BIOID50625    -            119   9.2e-49  164.5   0.0   1   1   8.9e-53   1.2e-48  164.1   0.0     1   122     6   118     6   118 0.94 Putative transcription regulator (DUF1323)
DLH                  PF01738.13   218 seq623_BIOID50625    -            295   1.4e-51  174.7   0.1   1   1   7.6e-55   1.7e-51  174.4   0.1     2   218    85   294    84   294 0.93 Dienelactone hydrolase family
Abhydrolase_5        PF12695.2    142 seq623_BIOID50625    -            295   2.3e-11   43.5   0.1   1   1   1.6e-14   3.6e-11   42.8   0.0     1   141   100   264   100   265 0.76 Alpha/beta hydrolase family
BAAT_C               PF08840.6    213 seq623_BIOID50625    -            295   6.4e-06   25.9   1.0   1   1   8.9e-08    0.0002   21.0   0.0     6    65   163   221   160   244 0.87 BAAT / Acyl-CoA thioester hydrolase C terminal
Peptidase_S15        PF02129.13   272 seq623_BIOID50625    -            295   8.2e-06   25.3   0.0   1   1   5.1e-09   1.2e-05   24.8   0.0    83   134   160   210    89   276 0.87 X-Pro dipeptidyl-peptidase (S15 family)
DUF876               PF05936.7    425 seq624_BIOID50625    -            448  9.4e-141  468.9   0.1   1   1  7.7e-145  1.1e-140  468.8   0.0     1   425    20   447    20   447 0.98 Bacterial protein of unknown function (DUF876)
SmpA_OmlA            PF04355.8     71 seq625_BIOID50625    -            112   8.1e-13   47.6   0.0   1   1   7.7e-17     1e-12   47.3   0.0     6    70    33    96    29    97 0.95 SmpA / OmlA family
Fels1                PF05666.6     45 seq626_BIOID50625    -            122   2.3e-39  132.3   2.4   1   2   3.8e-21   5.3e-17   60.8   0.1     2    45    20    62    19    62 0.95 Fels-1 Prophage Protein-like
Fels1                PF05666.6     45 seq626_BIOID50625    -            122   2.3e-39  132.3   2.4   2   2   1.3e-24   1.7e-20   71.9   0.2     1    45    66   121    66   121 0.98 Fels-1 Prophage Protein-like
CRS1_YhbY            PF01985.16    84 seq627_BIOID50625    -             97   1.7e-29  101.5   1.1   1   1   1.4e-33   1.9e-29  101.3   0.8     1    84     3    86     3    86 0.99 CRS1 / YhbY (CRM) domain
Dyp_perox            PF04261.7    313 seq628_BIOID50625    -            308  7.6e-105  349.9   0.0   1   1  6.9e-109  9.4e-105  349.6   0.0     1   312    14   304    14   305 0.98 Dyp-type peroxidase family
MFS_1                PF07690.11   354 seq629_BIOID50625    -            502   7.4e-42  143.2  51.6   1   2   1.6e-31   5.4e-28   97.6  17.6     2   240    39   321    38   322 0.78 Major Facilitator Superfamily
MFS_1                PF07690.11   354 seq629_BIOID50625    -            502   7.4e-42  143.2  51.6   2   2   2.6e-17   8.8e-14   50.9  16.4     3   181   295   474   293   493 0.82 Major Facilitator Superfamily
Sugar_tr             PF00083.19   451 seq629_BIOID50625    -            502   4.3e-26   91.3   8.5   1   1   1.2e-29   4.3e-26   91.3   5.9     3   197    35   213    33   228 0.92 Sugar (and other) transporter
DUF791               PF05631.9    354 seq629_BIOID50625    -            502   3.3e-05   22.6   2.2   1   1   9.7e-09   3.3e-05   22.6   1.5    62   152    61   157    53   306 0.83 Protein of unknown function (DUF791)
Response_reg         PF00072.19   112 seq630_BIOID50625    -            337   3.8e-28   97.6   0.5   1   1   6.5e-32   8.9e-28   96.4   0.1     1   111    10   120    10   121 0.97 Response regulator receiver domain
DUF1451              PF07295.6    146 seq631_BIOID50625    -            160   7.1e-53  178.2   0.3   1   1   6.1e-57   8.3e-53  177.9   0.2     2   145    12   157    11   158 0.98 Protein of unknown function (DUF1451)
PK                   PF00224.16   348 seq633_BIOID50625    -            480  6.6e-144  478.6   4.6   1   1  1.3e-147  9.1e-144  478.2   3.2     2   345     6   347     5   350 0.98 Pyruvate kinase, barrel domain
PK_C                 PF02887.11   117 seq633_BIOID50625    -            480   4.5e-31  106.7   1.5   1   1   6.5e-35   4.5e-31  106.7   1.1     2   116   363   477   362   478 0.98 Pyruvate kinase, alpha/beta domain
Phage_GPO            PF05929.6    276 seq634_BIOID50625    -            289   1.1e-65  221.5   0.2   1   1   9.1e-70   1.3e-65  221.3   0.1     2   275    21   288    20   289 0.90 Phage capsid scaffolding protein (GPO) serine peptidase
HSCB_C               PF07743.8     78 seq635_BIOID50625    -            171   2.5e-21   75.8  12.9   1   1   1.4e-24   9.9e-21   73.8   6.4     2    77    87   162    86   163 0.97 HSCB C-terminal oligomerisation domain
DnaJ                 PF00226.26    64 seq635_BIOID50625    -            171   9.5e-13   47.5   0.0   1   1   2.8e-16   1.9e-12   46.6   0.0     1    63     2    70     2    71 0.97 DnaJ domain
DNA_pol_A            PF00476.15   383 seq637_BIOID50625    -            928  3.5e-159  529.4   0.0   1   1  1.4e-162  4.7e-159  528.9   0.0     2   383   548   927   547   927 0.99 DNA polymerase family A
5_3_exonuc_N         PF02739.11   169 seq637_BIOID50625    -            928   1.7e-59  199.8   0.0   1   1   1.1e-62   3.9e-59  198.7   0.0     2   169     8   169     7   169 0.99 5'-3' exonuclease, N-terminal resolvase-like domain
DNA_pol_A_exo1       PF01612.15   174 seq637_BIOID50625    -            928   7.3e-45  152.4   0.1   1   1   4.2e-48   1.4e-44  151.4   0.1     1   174   330   517   330   517 0.97 3'-5' exonuclease
5_3_exonuc           PF01367.15   101 seq637_BIOID50625    -            928     3e-31  107.5   0.0   1   1   2.2e-34   7.5e-31  106.2   0.0     1    99   171   275   171   277 0.97 5'-3' exonuclease, C-terminal SAM fold
UPF0118              PF01594.11   327 seq638_BIOID50625    -            353   2.6e-83  279.6  41.1   1   1   2.2e-87     3e-83  279.4  28.5     3   326    20   345    18   346 0.97 Domain of unknown function DUF20
Phage_rep_O          PF04492.8    100 seq639_BIOID50625    -            286   4.6e-33  113.2   0.2   1   1   8.8e-37   1.2e-32  111.9   0.1     3   100    17   114    15   114 0.99 Bacteriophage replication protein O
Peptidase_M3         PF01432.15   458 seq640_BIOID50625    -            680  3.3e-177  590.0   0.0   1   1    3e-181  4.1e-177  589.6   0.0     1   457   222   677   222   678 0.99 Peptidase family M3
NAPRTase             PF04095.11   245 seq641_BIOID50625    -            400   3.1e-79  265.6   0.0   1   1   3.2e-83   4.3e-79  265.1   0.0     1   244   169   394   169   395 0.99 Nicotinate phosphoribosyltransferase (NAPRTase) family
Ribonuc_red_sm       PF00268.16   281 seq642_BIOID50625    -            319   9.8e-82  273.9   0.1   1   1   8.3e-86   1.1e-81  273.7   0.1     1   280     1   280     1   281 0.97 Ribonucleotide reductase, small chain
GyrI-like            PF06445.10   155 seq644_BIOID50625    -            157     1e-32  113.2   0.4   1   1   8.1e-37   1.1e-32  113.0   0.3     1   155     1   153     1   153 0.99 GyrI-like small molecule binding domain
Glycos_trans_3N      PF02885.12    66 seq645_BIOID50625    -            320   2.8e-15   55.5   0.0   1   1   3.6e-19     5e-15   54.7   0.0     2    65     3    70     2    71 0.97 Glycosyl transferase family, helical bundle domain
SDF                  PF00375.13   390 seq646_BIOID50625    -            437  2.2e-120  401.8  38.4   1   1  1.8e-124  2.5e-120  401.7  26.6     1   390     8   411     8   411 0.97 Sodium:dicarboxylate symporter family
Dus                  PF01207.12   310 seq647_BIOID50625    -            321  9.6e-116  385.8   0.0   1   1  1.6e-119  1.1e-115  385.6   0.0     2   307    14   318    12   321 0.98 Dihydrouridine synthase (Dus)
SBP_bac_9            PF01297.12   256 seq648_BIOID50625    -            304   1.2e-67  227.7   0.0   1   1     1e-71   1.4e-67  227.5   0.0     1   254    32   295    32   297 0.92 Periplasmic solute binding protein family
KduI                 PF04962.7    262 seq649_BIOID50625    -            278   4.5e-42  143.8   0.3   1   1   3.9e-46   5.4e-42  143.5   0.2     8   261    31   273    24   274 0.89 KduI/IolB family
ABC_tran             PF00005.22   118 seq650_BIOID50625    -            237   1.2e-20   73.8   0.0   1   1   3.1e-24   2.1e-20   73.1   0.0     1   116    45   164    45   166 0.90 ABC transporter
PfkB                 PF00294.19   301 seq651_BIOID50625    -            434   2.4e-56  190.9   0.0   1   1   2.5e-60   3.4e-56  190.4   0.0     4   294    55   414    52   422 0.91 pfkB family carbohydrate kinase
Abhydrolase_6        PF12697.2    228 seq652_BIOID50625    -            256   2.2e-34  119.2   2.1   1   1   5.5e-38   2.5e-34  119.0   1.4     1   227    16   247    16   248 0.93 Alpha/beta hydrolase family
Abhydrolase_1        PF00561.15   230 seq652_BIOID50625    -            256   6.5e-26   91.1   0.0   1   1   1.7e-29   7.7e-26   90.9   0.0     1   229    40   250    40   251 0.93 alpha/beta hydrolase fold
Abhydrolase_5        PF12695.2    142 seq652_BIOID50625    -            256     1e-16   60.8   0.0   1   1   6.7e-19     3e-15   56.0   0.0     2   141    16   235    15   236 0.84 Alpha/beta hydrolase family
SNARE_assoc          PF09335.6    123 seq655_BIOID50625    -            219   3.3e-19   69.1   5.8   1   1   2.4e-23   3.3e-19   69.1   4.0     1   122    48   173    48   174 0.96 SNARE associated Golgi protein
tRNA_U5-meth_tr      PF05958.6    352 seq658_BIOID50625    -            433   1.6e-29  102.5   0.0   1   1   1.8e-31   2.2e-28   98.8   0.0    25   351   117   431    95   432 0.71 tRNA (Uracil-5-)-methyltransferase
Methyltransf_31      PF13847.1    152 seq658_BIOID50625    -            433   1.8e-13   50.2   0.0   1   1   2.3e-16   2.9e-13   49.5   0.0     4   111   287   391   284   424 0.79 Methyltransferase domain
TRAM                 PF01938.15    61 seq658_BIOID50625    -            433   2.4e-13   49.5   0.1   1   1   3.2e-16     4e-13   48.8   0.1     2    61    11    67    10    67 0.96 TRAM domain
Methyltransf_26      PF13659.1    117 seq658_BIOID50625    -            433   4.4e-10   39.5   0.1   1   1     6e-12   7.5e-09   35.5   0.0     2    81   288   367   287   423 0.87 Methyltransferase domain
Methyltransf_18      PF12847.2    112 seq658_BIOID50625    -            433   3.2e-08   34.0   0.0   1   1   5.2e-11   6.5e-08   33.0   0.0     1    78   286   364   286   406 0.84 Methyltransferase domain
PCMT                 PF01135.14   210 seq658_BIOID50625    -            433   5.7e-08   32.4   0.0   1   1   9.4e-11   1.2e-07   31.4   0.0    59   130   272   340   258   351 0.89 Protein-L-isoaspartate(D-aspartate) O-methyltransferase (PCMT)
RrnaAD               PF00398.15   262 seq658_BIOID50625    -            433   1.3e-06   27.5   0.0   1   1   1.8e-09   2.3e-06   26.7   0.0    14    84   270   342   259   350 0.91 Ribosomal RNA adenine dimethylase
Met_10               PF02475.11   200 seq658_BIOID50625    -            433   3.3e-06   26.7   0.0   1   1   4.2e-09   5.2e-06   26.0   0.0    99   173   284   360   269   384 0.80 Met-10+ like-protein
MTS                  PF05175.9    170 seq658_BIOID50625    -            433   1.9e-05   24.0   0.0   1   1   3.3e-08   4.1e-05   22.9   0.0    24    97   279   350   275   378 0.87 Methyltransferase small domain
Cons_hypoth95        PF03602.10   183 seq658_BIOID50625    -            433   3.6e-05   23.1   0.0   1   1   5.7e-08   7.1e-05   22.1   0.0    42   122   286   364   274   384 0.89 Conserved hypothetical protein 95
Radical_SAM          PF04055.16   166 seq659_BIOID50625    -            384   3.5e-13   49.9   0.1   1   1   1.7e-16   1.1e-12   48.2   0.1     2   158   120   289   119   299 0.74 Radical SAM superfamily
Mannitol_dh_C        PF08125.8    245 seq663_BIOID50625    -            486     6e-96  320.2   0.0   1   1   1.2e-99   8.2e-96  319.7   0.0     1   245   216   463   216   463 0.99 Mannitol dehydrogenase C-terminal domain
Mannitol_dh          PF01232.18   151 seq663_BIOID50625    -            486   3.2e-54  182.8   0.0   1   1   7.2e-58   4.9e-54  182.2   0.0     2   151    24   188    23   188 0.99 Mannitol dehydrogenase Rossmann domain
DUF2500              PF10694.4    110 seq664_BIOID50625    -            119   4.1e-36  123.2   0.1   1   1   3.3e-40   4.6e-36  123.0   0.0     1   108     5   115     5   117 0.98 Protein of unknown function (DUF2500)
AA_permease          PF00324.16   479 seq665_BIOID50625    -            454     2e-38  131.8  38.0   1   1   3.6e-42   2.4e-38  131.5  26.4     2   427    25   418    24   440 0.83 Amino acid permease
AA_permease_2        PF13520.1    426 seq665_BIOID50625    -            454   1.9e-35  122.1  36.0   1   1   5.5e-39   3.8e-35  121.1  25.0    34   399    55   413    25   440 0.81 Amino acid permease
T2SE                 PF00437.15   272 seq666_BIOID50625    -            461     3e-83  278.7   1.1   1   1   6.1e-87   4.2e-83  278.2   0.7     4   271    89   353    86   354 0.98 Type II/IV secretion system protein
T2SE_Nter            PF05157.10   109 seq666_BIOID50625    -            461   4.4e-06   26.5   0.0   1   1   1.9e-09   1.3e-05   25.0   0.0    43   104     8    68     6    73 0.92 Type II secretion system (T2SS), protein E, N-terminal domain
GTP_EFTU             PF00009.22   188 seq667_BIOID50625    -            704   2.7e-64  215.9   0.1   1   1   1.3e-67   4.6e-64  215.2   0.1     2   188     9   288     8   288 0.94 Elongation factor Tu GTP binding domain
EFG_IV               PF03764.13   120 seq667_BIOID50625    -            704   5.3e-44  148.5   0.0   1   1   3.1e-47   1.1e-43  147.5   0.0     1   120   486   609   486   609 0.99 Elongation factor G, domain IV
EFG_C                PF00679.19    89 seq667_BIOID50625    -            704   4.7e-29   99.9   0.1   1   1   3.8e-32   1.3e-28   98.5   0.0     1    87   611   696   611   698 0.97 Elongation factor G C-terminus
GTP_EFTU_D2          PF03144.20    74 seq667_BIOID50625    -            704   2.5e-15   56.2   0.2   1   1   2.1e-18   7.1e-15   54.7   0.1     1    74   331   398   331   398 0.94 Elongation factor Tu domain 2
UPF0079              PF02367.12   123 seq668_BIOID50625    -            153   3.3e-45  152.5   0.0   1   1   2.8e-49   3.9e-45  152.3   0.0     1   121    14   134    14   136 0.98 Uncharacterised P-loop hydrolase UPF0079
DUF2684              PF10885.3     89 seq669_BIOID50625    -             83   6.2e-48  160.4   0.3   1   1   4.9e-52   6.7e-48  160.3   0.2     1    79     1    79     1    83 0.97 Protein of unknown function (DUF2684)
Usher                PF00577.15   552 seq670_BIOID50625    -            843  3.8e-178  593.5  22.4   1   1  9.9e-182  4.5e-178  593.3  15.5     2   552   204   757   203   757 0.97 Type VII secretion system (T7SS), usher protein
PapC_N               PF13954.1    146 seq670_BIOID50625    -            843   8.8e-44  148.5   0.0   1   1     4e-47   1.8e-43  147.4   0.0     1   145    35   188    35   189 0.98 PapC N-terminal domain
PapC_C               PF13953.1     68 seq670_BIOID50625    -            843     2e-19   68.8   0.1   1   1   2.2e-22   9.8e-19   66.6   0.0     3    63   769   827   767   832 0.95 PapC C-terminal domain
GlnD_UR_UTase        PF08335.6    142 seq672_BIOID50625    -            890   7.7e-40  135.8   0.3   1   1   2.8e-43   7.7e-40  135.8   0.2     1   142   192   331   192   331 0.98 GlnD PII-uridylyltransferase
ACT                  PF01842.20    66 seq672_BIOID50625    -            890   4.6e-20   70.5   0.2   1   2   8.3e-12   2.3e-08   33.2   0.0     1    55   708   763   708   767 0.91 ACT domain
ACT                  PF01842.20    66 seq672_BIOID50625    -            890   4.6e-20   70.5   0.2   2   2   2.7e-12   7.4e-09   34.8   0.1     3    63   817   874   815   877 0.82 ACT domain
HD                   PF01966.17   122 seq672_BIOID50625    -            890   4.1e-15   55.7   0.2   1   1   4.4e-18   1.2e-14   54.2   0.1     1   121   468   601   468   602 0.93 HD domain
NTP_transf_2         PF01909.18    93 seq672_BIOID50625    -            890   2.9e-11   43.3   0.0   1   1   2.7e-14   7.3e-11   42.1   0.0    11    92    78   168    68   169 0.84 Nucleotidyltransferase domain
DUF294               PF03445.8    169 seq672_BIOID50625    -            890   1.7e-05   24.1   0.1   1   1   6.5e-08   0.00018   20.8   0.0     3    88    43   124    41   139 0.84 Putative nucleotidyltransferase DUF294
UPF0126              PF03458.8     81 seq673_BIOID50625    -            205   1.5e-44  149.3  24.6   1   2   3.2e-25   4.3e-21   74.1   4.6     2    78     4    80     3    83 0.96 UPF0126 domain
UPF0126              PF03458.8     81 seq673_BIOID50625    -            205   1.5e-44  149.3  24.6   2   2   1.8e-28   2.5e-24   84.5   4.1     1    79    89   166    89   168 0.97 UPF0126 domain
TrbI                 PF03743.9    187 seq674_BIOID50625    -            475     7e-40  136.3   1.4   1   1   8.8e-44   1.2e-39  135.6   0.3     2   187   213   409   212   409 0.95 Bacterial conjugation TrbI-like protein
Epimerase            PF01370.16   236 seq675_BIOID50625    -            297     2e-21   76.4   0.0   1   1   1.1e-24   2.9e-21   75.8   0.0     1   227     3   216     3   247 0.89 NAD dependent epimerase/dehydratase family
DUF1731              PF08338.6     48 seq675_BIOID50625    -            297   5.1e-18   64.1   0.4   1   1   4.5e-21   1.2e-17   62.9   0.1     1    47   249   295   249   296 0.98 Domain of unknown function (DUF1731)
NAD_binding_10       PF13460.1    183 seq675_BIOID50625    -            297   4.7e-16   59.2   0.0   1   1   2.1e-19   5.8e-16   58.9   0.0     1   178     3   209     3   214 0.67 NADH(P)-binding
NmrA                 PF05368.8    233 seq675_BIOID50625    -            297   4.1e-05   22.8   0.0   1   1   2.1e-08   5.9e-05   22.3   0.0     1    35     3    37     3    63 0.92 NmrA-like family
Peptidase_M42        PF05343.9    292 seq676_BIOID50625    -            383   7.4e-98  326.7   0.0   1   1  1.3e-101   8.8e-98  326.5   0.0     1   292    56   356    56   356 0.98 M42 glutamyl aminopeptidase
Peptidase_M20        PF01546.23   171 seq676_BIOID50625    -            383   1.4e-05   24.6   0.0   1   1     4e-09   2.8e-05   23.6   0.0    23   169   189   361   188   362 0.79 Peptidase family M20/M25/M40
DUF469               PF04320.9    101 seq677_BIOID50625    -            118   8.8e-42  141.8   0.5   1   1   7.5e-46     1e-41  141.6   0.4     1   101    17   117    17   117 1.00 Protein with unknown function (DUF469)
Fer4_5               PF12801.2     48 seq678_BIOID50625    -            287   8.9e-16   57.3   8.8   1   2   1.1e-15   3.1e-12   45.9   0.2     1    47    81   127    81   128 0.89 4Fe-4S binding domain
Fer4_5               PF12801.2     48 seq678_BIOID50625    -            287   8.9e-16   57.3   8.8   2   2   3.2e-08   8.7e-05   22.1   2.1     6    38   178   211   172   218 0.80 4Fe-4S binding domain
Fer4_6               PF12837.2     24 seq678_BIOID50625    -            287   3.8e-09   35.8  23.3   1   1   4.5e-11   1.2e-07   31.1   2.1     1    21   218   238   218   243 0.92 4Fe-4S binding domain
Fer4_10              PF13237.1     52 seq678_BIOID50625    -            287     2e-07   30.5  10.5   1   1   7.3e-11     2e-07   30.5   7.3     5    51   222   270   218   271 0.95 4Fe-4S dicluster domain
tRNA-synt_1b         PF00579.20   292 seq680_BIOID50625    -            428     1e-94  316.7   0.0   1   1   1.9e-98   1.3e-94  316.4   0.0     3   292    35   333    33   333 0.98 tRNA synthetases class I (W and Y)
S4                   PF01479.20    48 seq680_BIOID50625    -            428   4.6e-06   25.8   0.0   1   1   1.5e-09     1e-05   24.7   0.0     3    47   363   407   363   408 0.93 S4 domain
HTH_5                PF01022.15    47 seq682_BIOID50625    -             99   1.2e-14   53.5   0.1   1   1   7.3e-18     2e-14   52.8   0.1     1    47    23    70    23    70 0.97 Bacterial regulatory protein, arsR family
HTH_20               PF12840.2     61 seq682_BIOID50625    -             99   2.4e-11   43.1   0.4   1   1   1.3e-14   3.5e-11   42.6   0.3     2    58    16    72    15    75 0.96 Helix-turn-helix domain
MarR_2               PF12802.2     62 seq682_BIOID50625    -             99     2e-09   36.8   0.1   1   1   1.2e-12   3.3e-09   36.1   0.1     5    60    24    75    19    77 0.89 MarR family
HTH_24               PF13412.1     48 seq682_BIOID50625    -             99     2e-08   33.3   0.0   1   1   1.9e-11   5.1e-08   32.0   0.0     5    47    26    68    24    69 0.96 Winged helix-turn-helix DNA-binding
MarR                 PF01047.17    59 seq682_BIOID50625    -             99   6.7e-06   25.6   0.0   1   1   4.6e-09   1.3e-05   24.7   0.0     5    53    26    74    23    75 0.95 MarR family
Fer4_11              PF13247.1     99 seq683_BIOID50625    -            208   1.8e-18   66.1  25.1   1   1   3.5e-21   4.4e-18   64.8  13.6     3    97   116   201   114   203 0.94 4Fe-4S dicluster domain
Fer4                 PF00037.22    24 seq683_BIOID50625    -            208   3.8e-16   57.8  32.0   1   2   1.6e-08     2e-05   23.8   1.2     1    20   149   168   149   170 0.92 4Fe-4S binding domain
Fer4                 PF00037.22    24 seq683_BIOID50625    -            208   3.8e-16   57.8  32.0   2   2   2.9e-10   3.6e-07   29.3   1.4     6    24   181   199   178   199 0.93 4Fe-4S binding domain
Fer4_10              PF13237.1     52 seq683_BIOID50625    -            208   1.9e-15   56.2  57.1   1   2   1.2e-09   1.4e-06   27.8  12.2     3    52   117   167   115   167 0.93 4Fe-4S dicluster domain
Fer4_10              PF13237.1     52 seq683_BIOID50625    -            208   1.9e-15   56.2  57.1   2   2   8.4e-11     1e-07   31.4  11.1     2    52   149   194   148   194 0.89 4Fe-4S dicluster domain
Fer4_7               PF12838.2     52 seq683_BIOID50625    -            208   2.4e-14   53.3  58.3   1   2     4e-10   4.9e-07   29.9  11.5     2    50   123   168   122   171 0.92 4Fe-4S dicluster domain
Fer4_7               PF12838.2     52 seq683_BIOID50625    -            208   2.4e-14   53.3  58.3   2   2     3e-10   3.7e-07   30.2  10.8     1    52   155   197   155   197 0.93 4Fe-4S dicluster domain
Fer4_9               PF13187.1     55 seq683_BIOID50625    -            208   8.1e-12   45.1  31.9   1   1   7.2e-11     9e-08   32.1   9.0     1    54   155   197   155   198 0.95 4Fe-4S dicluster domain
Fer4_4               PF12800.2     17 seq683_BIOID50625    -            208   2.7e-09   36.4  36.7   1   4   0.00016       0.2   11.9   2.6     2    14    66    78    65    82 0.92 4Fe-4S binding domain
Fer4_4               PF12800.2     17 seq683_BIOID50625    -            208   2.7e-09   36.4  36.7   2   4    0.0003      0.37   11.1   1.2     2    15   121   136   120   145 0.84 4Fe-4S binding domain
Fer4_4               PF12800.2     17 seq683_BIOID50625    -            208   2.7e-09   36.4  36.7   3   4   1.1e-06    0.0014   18.7   1.2     2    15   154   167   153   175 0.92 4Fe-4S binding domain
Fer4_4               PF12800.2     17 seq683_BIOID50625    -            208   2.7e-09   36.4  36.7   4   4   1.8e-05     0.023   14.9   2.4     1    17   180   196   180   196 0.91 4Fe-4S binding domain
Fer4_3               PF12798.2     15 seq683_BIOID50625    -            208   9.6e-08   31.9  42.1   1   3   0.00015      0.19   12.2   2.7     1    15   123   139   121   139 0.90 4Fe-4S binding domain
Fer4_3               PF12798.2     15 seq683_BIOID50625    -            208   9.6e-08   31.9  42.1   2   3   4.7e-05     0.058   13.8   3.4     1    13   156   168   156   170 0.96 4Fe-4S binding domain
Fer4_3               PF12798.2     15 seq683_BIOID50625    -            208   9.6e-08   31.9  42.1   3   3   1.3e-05     0.016   15.5   4.8     1    15   183   197   183   197 0.98 4Fe-4S binding domain
DUF523               PF04463.7    143 seq685_BIOID50625    -            319   5.2e-46  155.8   0.0   1   1   1.2e-49   8.2e-46  155.2   0.0     1   143     7   150     7   150 0.96 Protein of unknown function (DUF523)
DUF1722              PF08349.6    117 seq685_BIOID50625    -            319   2.2e-42  143.5   1.7   1   1   4.3e-46   2.9e-42  143.1   0.5     1   117   192   309   192   309 0.99 Protein of unknown function (DUF1722)
Aldedh               PF00171.17   462 seq686_BIOID50625    -            495  2.7e-169  563.2   0.0   1   1  4.5e-173  3.1e-169  563.0   0.0     4   462    31   489    28   489 0.97 Aldehyde dehydrogenase family
LuxC                 PF05893.9    400 seq686_BIOID50625    -            495    0.0001   21.0   0.0   1   1   2.5e-08   0.00017   20.3   0.0    86   261   155   328   145   336 0.82 Acyl-CoA reductase (LuxC)
ADH_zinc_N           PF00107.21   130 seq687_BIOID50625    -            425   1.7e-18   66.3   0.2   1   1     6e-22   4.1e-18   65.0   0.1     1   128   186   329   186   331 0.96 Zinc-binding dehydrogenase
ADH_N                PF08240.7    109 seq687_BIOID50625    -            425     9e-08   31.7   0.1   1   1   3.8e-11   2.6e-07   30.2   0.0     2    66    27    98    26   108 0.79 Alcohol dehydrogenase GroES-like domain
DUF1323              PF07037.6    122 seq689_BIOID50625    -            130   1.2e-53  180.2   0.0   1   1   3.1e-57   1.4e-53  180.1   0.0     1   122     8   129     8   129 0.99 Putative transcription regulator (DUF1323)
HTH_17               PF12728.2     51 seq689_BIOID50625    -            130   2.3e-08   34.0   0.0   1   1   1.2e-11   5.5e-08   32.8   0.0     2    38     8    49     8    52 0.82 Helix-turn-helix domain
Methyltransf_27      PF13708.1    194 seq690_BIOID50625    -             50   6.2e-06   25.7   0.0   1   1   4.9e-10   6.7e-06   25.6   0.0    20    64     1    45     1    48 0.96 Methyltransferase domain
BMFP                 PF04380.8     79 seq692_BIOID50625    -            111   9.2e-28   96.0   5.5   1   1   8.1e-32   1.1e-27   95.8   3.8     1    79    13    91    13    91 0.98 Membrane fusogenic activity
ATP-synt_ab          PF00006.20   215 seq693_BIOID50625    -            457   3.9e-69  232.3   0.0   1   1     4e-73   5.5e-69  231.8   0.0     1   215   161   373   161   373 1.00 ATP synthase alpha/beta family, nucleotide-binding domain
CRISPR_Cse1          PF09481.5    477 seq694_BIOID50625    -            522    2e-126  422.4   1.9   1   1  1.7e-130  2.4e-126  422.2   1.3     2   477     8   478     7   478 0.97 CRISPR-associated protein Cse1 (CRISPR_cse1)
LysR_substrate       PF03466.15   209 seq697_BIOID50625    -            297   5.6e-47  159.4   1.3   1   1   1.2e-50   7.9e-47  158.9   0.9     2   208    89   296    88   297 0.96 LysR substrate binding domain
HTH_1                PF00126.22    60 seq697_BIOID50625    -            297   3.6e-23   80.9   2.2   1   1   1.1e-26   7.2e-23   79.9   1.5     1    60     5    64     5    64 0.98 Bacterial regulatory helix-turn-helix protein, lysR family
Lyase_1              PF00206.15   312 seq698_BIOID50625    -            457  3.7e-102  341.6   0.0   1   1  1.4e-105  1.9e-101  339.2   0.0     1   312     6   301     6   301 0.99 Lyase
HD_3                 PF13023.1    165 seq699_BIOID50625    -            153   4.9e-17   62.0   0.1   1   1   1.3e-20   5.9e-17   61.7   0.1     2   127    11   141    10   148 0.84 HD domain
HD_2                 PF12917.2    214 seq699_BIOID50625    -            153   1.9e-13   50.5   0.0   1   1   4.3e-17     2e-13   50.5   0.0     5   142     5   142     1   153 0.87 HD containing hydrolase-like enzyme
HD                   PF01966.17   122 seq699_BIOID50625    -            153   1.2e-07   31.6   0.2   1   1   3.4e-11   1.6e-07   31.2   0.1     2   118    31   138    30   142 0.88 HD domain
TonB                 PF03544.9     79 seq700_BIOID50625    -            244   3.8e-20   71.7   0.1   1   1   6.8e-24   9.3e-20   70.5   0.0     2    71   165   235   164   238 0.91 Gram-negative bacterial tonB protein
GTP_EFTU             PF00009.22   188 seq701_BIOID50625    -            538     1e-44  152.1   0.0   1   1   3.4e-48   1.6e-44  151.5   0.0     3   187    22   286    20   287 0.92 Elongation factor Tu GTP binding domain
GTP_EFTU_D2          PF03144.20    74 seq701_BIOID50625    -            538   2.8e-11   43.2   0.1   1   1   2.7e-14   1.2e-10   41.2   0.0     2    74   323   389   322   389 0.97 Elongation factor Tu domain 2
DUF3442              PF11924.3    280 seq702_BIOID50625    -            476   1.4e-89  300.2   9.4   1   1   1.3e-93   1.8e-89  299.9   6.5     1   280    69   353    69   353 0.98 Protein of unknown function (DUF3442)
OMP_b-brl            PF13505.1    176 seq703_BIOID50625    -            171   3.9e-27   95.2  13.5   1   1   6.8e-31   4.7e-27   94.9   9.3     2   176     9   171     6   171 0.87 Outer membrane protein beta-barrel domain
Ail_Lom              PF06316.6    199 seq703_BIOID50625    -            171   1.5e-23   83.2   4.7   1   2   2.2e-18   1.5e-14   53.8   0.9     1   126     1   115     1   127 0.77 Enterobacterial Ail/Lom protein
Ail_Lom              PF06316.6    199 seq703_BIOID50625    -            171   1.5e-23   83.2   4.7   2   2   2.2e-11   1.5e-07   31.0   0.1   154   199   126   171   120   171 0.93 Enterobacterial Ail/Lom protein
Asp_Glu_race         PF01177.17   217 seq704_BIOID50625    -            285   5.4e-30  104.8   0.1   1   1   5.5e-34   7.5e-30  104.3   0.1     2   215    25   234    24   236 0.85 Asp/Glu/Hydantoin racemase
ABC_tran             PF00005.22   118 seq706_BIOID50625    -            511   7.7e-30  103.5   0.1   1   2     2e-21   1.3e-17   64.0   0.0     1   118    51   169    51   169 0.96 ABC transporter
ABC_tran             PF00005.22   118 seq706_BIOID50625    -            511   7.7e-30  103.5   0.1   2   2   3.8e-13   2.6e-09   37.3   0.0     3   117   305   431   303   432 0.73 ABC transporter
PTA_PTB              PF01515.14   319 seq707_BIOID50625    -            759  1.3e-100  336.4   0.0   1   1  5.4e-104  1.9e-100  335.9   0.0     2   319   430   751   429   751 0.98 Phosphate acetyl/butaryl transferase
Malic_M              PF03949.10   255 seq707_BIOID50625    -            759   3.4e-71  239.6   1.6   1   1   1.9e-74   6.4e-71  238.7   1.1     1   255   163   401   163   401 0.97 Malic enzyme, NAD binding domain
malic                PF00390.14   182 seq707_BIOID50625    -            759   6.5e-32  110.4   0.3   1   1   5.9e-33     2e-29  102.3   0.2     2   182    19   151    18   151 0.98 Malic enzyme, N-terminal domain
Isochorismatase      PF00857.15   174 seq708_BIOID50625    -            208   1.5e-24   86.7   0.0   1   1   2.7e-28   3.7e-24   85.4   0.0     2   172    14   165    13   166 0.92 Isochorismatase family
LysR_substrate       PF03466.15   209 seq709_BIOID50625    -            309     7e-38  129.7   0.0   1   1   1.3e-41   9.1e-38  129.3   0.0     4   207    90   291    87   293 0.95 LysR substrate binding domain
HTH_1                PF00126.22    60 seq709_BIOID50625    -            309   2.1e-20   72.0   0.7   1   1   5.1e-24   3.5e-20   71.3   0.5     1    60     4    63     4    63 0.97 Bacterial regulatory helix-turn-helix protein, lysR family
Ead_Ea22             PF13935.1    139 seq710_BIOID50625    -            191   4.7e-39  133.7   0.7   1   1   4.5e-43   6.1e-39  133.4   0.5     1   120     2   126     2   162 0.84 Ead/Ea22-like protein
PNTB                 PF02233.11   464 seq711_BIOID50625    -            462  7.5e-230  763.3  19.7   1   1  6.2e-234  8.5e-230  763.1  13.6     2   464     5   462     4   462 0.98 NAD(P) transhydrogenase beta subunit
HTH_23               PF13384.1     50 seq712_BIOID50625    -             86     4e-06   26.1   0.0   1   1   1.7e-09   1.1e-05   24.7   0.0    15    39    16    43    12    44 0.86 Homeodomain-like domain
Wzz                  PF02706.10   152 seq713_BIOID50625    -            344   1.9e-17   63.3   8.0   1   1   1.4e-21   1.9e-17   63.3   5.6     1   150    35   172    35   221 0.75 Chain length determinant protein
DUF1471              PF07338.8     56 seq716_BIOID50625    -             85   8.5e-20   70.0   0.1   1   1   8.2e-24   1.1e-19   69.6   0.0     2    56    33    85    32    85 0.98 Protein of unknown function (DUF1471)
LysR_substrate       PF03466.15   209 seq719_BIOID50625    -            308   6.6e-47  159.1   2.5   1   1   1.5e-50     1e-46  158.5   1.7     2   206    89   291    88   294 0.98 LysR substrate binding domain
HTH_1                PF00126.22    60 seq719_BIOID50625    -            308   2.3e-23   81.5   1.8   1   1   1.4e-26   9.3e-23   79.6   0.4     1    60     5    64     5    64 0.98 Bacterial regulatory helix-turn-helix protein, lysR family
DUF1255              PF06865.6     94 seq720_BIOID50625    -             94   5.4e-35  119.4   0.0   1   1   4.3e-39   5.9e-35  119.3   0.0     1    94     1    94     1    94 0.98 Protein of unknown function (DUF1255)
Poly_export          PF02563.11    83 seq722_BIOID50625    -            559     5e-17   61.3   0.3   1   1   3.2e-20   2.2e-16   59.2   0.0     6    81    86   162    81   164 0.90 Polysaccharide biosynthesis/export protein
Glyco_hydro_4        PF02056.11   183 seq723_BIOID50625    -            450   4.2e-76  254.2   0.0   1   1   9.2e-80   6.3e-76  253.6   0.0     1   182     6   187     6   188 0.99 Family 4 glycosyl hydrolase
Glyco_hydro_4C       PF11975.3    232 seq723_BIOID50625    -            450   5.1e-71  239.0   0.0   1   1   9.9e-75   6.8e-71  238.6   0.0     1   232   192   415   192   415 0.99 Family 4 glycosyl hydrolase C-terminal domain
Trp_Tyr_perm         PF03222.8    394 seq725_BIOID50625    -            415  2.4e-149  497.3  35.2   1   1    2e-153  2.7e-149  497.1  24.4     1   394     7   403     7   403 0.99 Tryptophan/tyrosine permease family
CSD                  PF00313.17    66 seq727_BIOID50625    -             74   2.9e-29  100.5   0.2   1   1   2.3e-33   3.2e-29  100.3   0.1     2    64     3    65     2    67 0.96 'Cold-shock' DNA-binding domain
MR_MLE_C             PF13378.1    111 seq728_BIOID50625    -            446   1.7e-26   92.2   0.2   1   1   7.8e-30   3.5e-26   91.2   0.1     1   111   288   400   288   400 0.84 Enolase C-terminal domain-like
MR_MLE               PF01188.16    67 seq728_BIOID50625    -            446   2.6e-14   53.3   0.3   1   1   8.1e-17   3.7e-13   49.6   0.0     2    66   219   287   218   288 0.92 Mandelate racemase / muconate lactonizing enzyme, C-terminal domain
MR_MLE_N             PF02746.11   117 seq728_BIOID50625    -            446   5.2e-09   35.9   0.2   1   1     2e-12   9.1e-09   35.2   0.2    30   117    39   136    17   136 0.87 Mandelate racemase / muconate lactonizing enzyme, N-terminal domain
BPD_transp_1         PF00528.17   185 seq729_BIOID50625    -            300   4.7e-31  107.6  17.3   1   1   1.6e-34   1.1e-30  106.4   8.9     1   184   116   299   116   300 0.98 Binding-protein-dependent transport system inner membrane component
OppC_N               PF12911.2     56 seq729_BIOID50625    -            300   8.2e-17   60.2   0.9   1   1   1.2e-20   8.2e-17   60.2   0.6     2    55    16    69    15    70 0.90 N-terminal TM domain of oligopeptide transport permease C
Ppx-GppA             PF02541.11   285 seq730_BIOID50625    -            497  2.5e-103  345.0   0.7   1   1    3e-107  4.1e-103  344.3   0.5     1   283    24   304    24   306 0.99 Ppx/GppA phosphatase family
HSP70                PF00012.15   602 seq731_BIOID50625    -            616  1.7e-202  673.4   0.1   1   1  2.9e-206    2e-202  673.2   0.1     2   600    22   599    21   601 0.97 Hsp70 protein
MreB_Mbl             PF06723.8    327 seq731_BIOID50625    -            616   2.3e-18   65.7   0.2   1   1   1.4e-20   9.2e-17   60.5   0.0    66   318   122   373   114   380 0.86 MreB/Mbl protein
Rhodanese            PF00581.15   113 seq732_BIOID50625    -            174   1.9e-11   44.1   0.0   1   1   4.3e-15   2.9e-11   43.6   0.0     2   112     8    98     7    99 0.79 Rhodanese-like domain
DUF2892              PF11127.3     66 seq732_BIOID50625    -            174   6.3e-11   41.8   3.4   1   1   1.4e-14   9.6e-11   41.2   2.3    10    60   115   170   112   174 0.88 Protein of unknown function (DUF2892)
PALP                 PF00291.20   307 seq734_BIOID50625    -            428     3e-33  115.2   0.0   1   1   3.1e-37   4.3e-33  114.7   0.0    30   289    96   366    94   373 0.82 Pyridoxal-phosphate dependent enzyme
Peptidase_S24        PF00717.18    70 seq736_BIOID50625    -            145   3.4e-15   55.3   0.0   1   1   3.8e-19   5.2e-15   54.7   0.0     3    67    61   125    59   127 0.92 Peptidase S24-like
DUF3521              PF12035.3     35 seq738_BIOID50625    -             46   2.5e-09   36.6   0.4   1   1   2.5e-13   3.5e-09   36.2   0.2     1    35     1    28     1    28 0.99 Protein of unknown function (DUF3521)
MerR_1               PF13411.1     69 seq739_BIOID50625    -            120   6.9e-12   44.8   0.0   1   1   8.2e-16   1.1e-11   44.1   0.0     1    68     4    72     4    73 0.97 MerR HTH family regulatory protein
DUF1418              PF07214.7     96 seq742_BIOID50625    -             95   6.9e-42  140.8   2.2   1   1   5.6e-46   7.6e-42  140.7   1.5     1    96     1    95     1    95 0.99 Protein of unknown function (DUF1418)
DegT_DnrJ_EryC1      PF01041.12   363 seq744_BIOID50625    -            385  8.3e-132  439.5   0.1   1   1  3.4e-135  9.4e-132  439.3   0.0     3   363    18   380    16   380 0.98 DegT/DnrJ/EryC1/StrS aminotransferase family
Aminotran_1_2        PF00155.16   363 seq744_BIOID50625    -            385   6.1e-09   35.1   0.3   1   1   3.7e-12     1e-08   34.4   0.0    46   196    41   169    24   195 0.91 Aminotransferase class I and II
Cys_Met_Meta_PP      PF01053.15   386 seq744_BIOID50625    -            385   5.4e-08   31.4   0.1   1   1   2.7e-11   7.5e-08   30.9   0.1    54   187    38   170    36   223 0.86 Cys/Met metabolism PLP-dependent enzyme
Beta_elim_lyase      PF01212.16   290 seq744_BIOID50625    -            385   3.7e-06   26.1   0.1   1   1     2e-09   5.5e-06   25.6   0.0    29   227    39   220    32   320 0.79 Beta-eliminating lyase
Aminotran_5          PF00266.14   371 seq744_BIOID50625    -            385   7.1e-05   21.5   0.4   1   1   3.5e-08   9.5e-05   21.1   0.3    55   183    48   168    41   326 0.69 Aminotransferase class-V
CBS                  PF00571.23    57 seq746_BIOID50625    -            365   4.7e-13   48.4   0.4   1   1   1.8e-12   2.5e-08   33.3   0.0     8    51   135   178   126   183 0.92 CBS domain
Amidase_3            PF01520.13   175 seq747_BIOID50625    -            450   4.1e-49  166.6   0.0   1   1   9.8e-53   6.7e-49  165.9   0.0     1   174   199   418   199   419 0.99 N-acetylmuramoyl-L-alanine amidase
DUF2574              PF10836.3     93 seq749_BIOID50625    -             93   1.7e-51  171.7   0.2   1   1   1.4e-55   1.9e-51  171.6   0.1     1    93     1    93     1    93 1.00 Protein of unknown function (DUF2574)
FliS                 PF02561.9    122 seq750_BIOID50625    -            136   2.5e-45  153.1   1.2   1   1   2.1e-49   2.9e-45  152.9   0.8     2   121     4   128     2   129 0.97 Flagellar protein FliS
BMC                  PF00936.14    75 seq751_BIOID50625    -            111   9.1e-26   89.2   5.0   1   1   8.3e-30   1.1e-25   88.9   3.5     1    75    16    92    16    92 0.98 BMC domain
CDH                  PF02611.10   222 seq752_BIOID50625    -            251     9e-96  319.2   0.0   1   1  7.5e-100     1e-95  319.0   0.0     2   221    31   250    30   251 0.99 CDP-diacylglycerol pyrophosphatase
TatD_DNase           PF01026.16   255 seq753_BIOID50625    -            265   9.1e-77  257.6   0.0   1   1   7.5e-81     1e-76  257.4   0.0     1   255     4   255     4   255 0.96 TatD related DNase
Metalloenzyme        PF01676.13   262 seq755_BIOID50625    -            514  1.6e-101  338.8   0.5   1   1  4.2e-105  1.9e-101  338.6   0.3     1   261     6   507     6   508 0.99 Metalloenzyme superfamily
iPGM_N               PF06415.8    223 seq755_BIOID50625    -            514   6.9e-89  296.9   0.6   1   1   2.2e-92     1e-88  296.3   0.4     2   223    85   308    84   308 0.99 BPG-independent PGAM N-terminus (iPGM_N)
Phosphodiest         PF01663.17   364 seq755_BIOID50625    -            514   2.3e-05   23.7   0.0   1   1   7.6e-09   3.5e-05   23.2   0.0   104   246   303   449   259   491 0.73 Type I phosphodiesterase / nucleotide pyrophosphatase
dUTPase              PF00692.14   129 seq756_BIOID50625    -            152   1.2e-41  141.0   0.0   1   1   9.9e-46   1.4e-41  140.9   0.0     2   129    17   150    16   150 0.98 dUTPase
MFS_1                PF07690.11   354 seq757_BIOID50625    -            394   5.2e-37  127.2  48.1   1   1   7.7e-39     1e-34  119.7  20.8     2   353    20   357    19   358 0.90 Major Facilitator Superfamily
DUF489               PF04356.7    193 seq758_BIOID50625    -            215   2.5e-76  255.4   0.8   1   1   2.1e-80   2.9e-76  255.2   0.5     1   192     9   202     9   203 0.98 Protein of unknown function (DUF489)
Pro_CA               PF00484.14   148 seq760_BIOID50625    -            220   5.2e-48  162.6   0.0   1   1   4.7e-52   6.4e-48  162.3   0.0     2   147    38   187    37   188 0.91 Carbonic anhydrase
tRNA-synt_2          PF00152.15   335 seq762_BIOID50625    -            335   5.4e-70  235.6   0.0   1   1     5e-74   6.9e-70  235.3   0.0    21   333    25   333    14   335 0.88 tRNA synthetases class II (D, K and N)
FUSC                 PF04632.7    650 seq764_BIOID50625    -            352     2e-16   59.4   2.1   1   1   3.5e-20   2.4e-16   59.2   1.5     3   282    21   307    19   347 0.80 Fusaric acid resistance protein family
FUSC_2               PF13515.1    128 seq764_BIOID50625    -            352   2.8e-13   49.7  12.8   1   1   6.3e-17   4.3e-13   49.1   8.8     2   128    33   158    28   158 0.83 Fusaric acid resistance protein-like
Aminotran_3          PF00202.16   339 seq766_BIOID50625    -            496    5e-103  344.3   0.0   1   1  5.5e-107  7.6e-103  343.8   0.0     8   338   111   433   106   434 0.95 Aminotransferase class-III
Lactate_perm         PF02652.9    522 seq767_BIOID50625    -            551  6.4e-234  777.1  41.5   1   1  5.3e-238  7.3e-234  776.9  28.8     1   522    16   542    16   542 0.99 L-lactate permease
OEP                  PF02321.13   188 seq768_BIOID50625    -            460     5e-52  176.1  38.3   1   2   5.6e-27   7.6e-23   80.9  12.2     3   188    65   247    63   247 0.97 Outer membrane efflux protein
OEP                  PF02321.13   188 seq768_BIOID50625    -            460     5e-52  176.1  38.3   2   2   3.1e-33   4.2e-29  101.3   8.8     7   188   275   455   270   455 0.94 Outer membrane efflux protein
DUF2884              PF11101.3    229 seq769_BIOID50625    -            239   2.1e-59  200.5   2.3   1   1   1.7e-63   2.3e-59  200.4   1.6     1   215    24   234    24   239 0.98 Protein of unknown function (DUF2884)
XdhC_C               PF13478.1    136 seq770_BIOID50625    -            318   1.7e-19   70.3   0.0   1   1   2.4e-21   1.6e-17   63.9   0.0    36   136   197   301   180   301 0.80 XdhC Rossmann domain
XdhC_CoxI            PF02625.11    71 seq770_BIOID50625    -            318   3.1e-19   68.2   3.1   1   1   8.9e-23   6.1e-19   67.3   2.2     2    70    33   101    32   102 0.94 XdhC and CoxI family
Phage_CII            PF05269.6     91 seq771_BIOID50625    -             99   1.5e-35  120.9   0.1   1   1   1.2e-39   1.7e-35  120.7   0.1     1    91     1    93     1    93 0.97 Bacteriophage CII protein
CsiD                 PF08943.5    297 seq772_BIOID50625    -            325    8e-149  494.3   0.0   1   1  1.3e-152  9.1e-149  494.1   0.0     1   297    20   315    20   315 1.00 CsiD
TauD                 PF02668.11   258 seq772_BIOID50625    -            325   4.1e-11   42.9   0.1   1   1   8.3e-15   5.7e-11   42.4   0.1    34   256    90   309    64   311 0.80 Taurine catabolism dioxygenase TauD, TfdA family
Exo_endo_phos        PF03372.18   251 seq774_BIOID50625    -            272   5.3e-26   91.9   0.0   1   1   4.5e-30   6.1e-26   91.7   0.0     1   251     8   263     8   263 0.80 Endonuclease/Exonuclease/phosphatase family
Fer4_14              PF13394.1    117 seq775_BIOID50625    -            223   7.8e-18   64.5   0.1   1   1   3.1e-21   1.4e-17   63.7   0.1     1   112    24   139    24   147 0.83 4Fe-4S single cluster domain
Radical_SAM          PF04055.16   166 seq775_BIOID50625    -            223   1.7e-10   41.2   0.1   1   1   5.5e-14   2.5e-10   40.6   0.1     2   139    26   181    25   196 0.83 Radical SAM superfamily
Fer4_12              PF13353.1    139 seq775_BIOID50625    -            223   4.7e-07   29.8   0.1   1   1   1.5e-10   6.7e-07   29.3   0.1     2    98    13   126    12   141 0.76 4Fe-4S single cluster domain
Sugar-bind           PF04198.8    255 seq778_BIOID50625    -            322   2.4e-77  259.1   0.0   1   1   1.3e-80     3e-77  258.8   0.0     2   255    65   322    64   322 0.97 Putative sugar-binding domain
HTH_38               PF13936.1     44 seq778_BIOID50625    -            322   4.4e-09   35.6   0.5   1   1   5.7e-12   1.3e-08   34.1   0.3    12    44    19    52    15    52 0.90 Helix-turn-helix domain
HTH_28               PF13518.1     52 seq778_BIOID50625    -            322   2.2e-06   27.3   0.2   1   1   2.4e-09   5.5e-06   26.1   0.1     4    41    19    57    18    61 0.84 Helix-turn-helix domain
Sigma70_r4           PF04545.11    50 seq778_BIOID50625    -            322   1.5e-06   27.2   1.1   1   1   1.1e-09   2.6e-06   26.5   0.4    14    46    22    54    19    55 0.94 Sigma-70, region 4
HTH_23               PF13384.1     50 seq778_BIOID50625    -            322   2.5e-06   26.8   0.2   1   1   2.8e-09   6.3e-06   25.5   0.2     9    40    19    51    11    58 0.87 Homeodomain-like domain
Sigma70_r4_2         PF08281.7     54 seq778_BIOID50625    -            322   1.5e-05   24.2   0.1   1   1   1.7e-08   3.9e-05   22.9   0.1    21    51    23    53    22    55 0.96 Sigma-70, region 4
MbtH                 PF03621.8     54 seq780_BIOID50625    -             72   4.1e-22   77.1   0.7   1   1   3.6e-26     5e-22   76.9   0.5     1    53     1    54     1    55 0.96 MbtH-like protein
Ferric_reduct        PF01794.14   125 seq781_BIOID50625    -            211   1.3e-13   50.9   9.6   1   1   9.8e-18   1.3e-13   50.9   6.7     5   124    51   161    46   162 0.89 Ferric reductase like transmembrane component
DUF2629              PF10945.3     44 seq782_BIOID50625    -             62     2e-27   94.1   2.0   1   1   1.8e-31   2.5e-27   93.8   1.4     2    44    18    60    17    60 0.98 Protein of unknown function (DUF2629)
DUF3521              PF12035.3     35 seq783_BIOID50625    -             38   1.9e-15   56.3   1.7   1   1   1.5e-19   2.1e-15   56.1   1.2     1    35     1    33     1    33 0.98 Protein of unknown function (DUF3521)
Nitroreductase       PF00881.19   165 seq784_BIOID50625    -            240   1.8e-22   79.7   0.2   1   1   2.8e-26   3.8e-22   78.7   0.1     3   165    10   159     8   159 0.78 Nitroreductase family
Glyco_hydro_4C       PF11975.3    232 seq785_BIOID50625    -            451   2.3e-84  282.7   0.0   1   1   4.5e-88     3e-84  282.3   0.0     2   232   193   421   192   421 0.99 Family 4 glycosyl hydrolase C-terminal domain
Glyco_hydro_4        PF02056.11   183 seq785_BIOID50625    -            451   5.9e-80  266.7   0.1   1   1   1.2e-83     8e-80  266.3   0.1     1   182     6   188     6   189 0.99 Family 4 glycosyl hydrolase
DUF1107              PF06526.7     64 seq786_BIOID50625    -             81   1.1e-30  105.0   0.8   1   1   9.6e-35   1.3e-30  104.8   0.5     1    64    14    77    14    77 0.99 Protein of unknown function (DUF1107)
AFOR_C               PF01314.13   382 seq787_BIOID50625    -            708   1.9e-80  270.3   0.0   1   1   3.4e-84   2.3e-80  270.0   0.0     3   382   235   693   233   693 0.90 Aldehyde ferredoxin oxidoreductase, domains 2 & 3
AFOR_N               PF02730.10   202 seq787_BIOID50625    -            708   1.7e-69  233.0   0.3   1   1   3.8e-73   2.6e-69  232.4   0.2     1   202    13   214    13   214 0.97 Aldehyde ferredoxin oxidoreductase, N-terminal domain
DAHP_synth_1         PF00793.15   272 seq788_BIOID50625    -            350  2.2e-105  351.1   0.0   1   1  1.9e-109  2.6e-105  350.8   0.0     8   271    40   338    25   339 0.96 DAHP synthetase I family
Orn_Arg_deC_N        PF02784.11   251 seq789_BIOID50625    -            658   1.2e-71  240.7   0.1   1   1   2.3e-75   1.6e-71  240.3   0.1     2   251    99   368    98   368 0.98 Pyridoxal-dependent decarboxylase, pyridoxal binding domain
Orn_DAP_Arg_deC      PF00278.17   116 seq789_BIOID50625    -            658   2.1e-30  104.7   0.0   1   1   5.6e-34   3.8e-30  103.8   0.0     1   115   371   586   371   587 0.87 Pyridoxal-dependent decarboxylase, C-terminal sheet domain
Phage_cap_P2         PF05125.7    333 seq791_BIOID50625    -            350  1.4e-102  342.9   0.4   1   1  1.1e-106  1.5e-102  342.8   0.3     2   329    11   343    10   347 0.95 Phage major capsid protein, P2 family
DUF2623              PF11115.3     95 seq792_BIOID50625    -             95   2.6e-54  181.0   2.0   1   1   2.1e-58   2.9e-54  180.8   1.4     1    95     1    95     1    95 0.99 Protein of unknown function (DUF2623)
MerE                 PF05052.7     75 seq793_BIOID50625    -             78   2.5e-43  145.8   2.4   1   1   2.2e-47   2.9e-43  145.5   1.6     1    74     1    74     1    75 0.99 MerE protein
Cpn10                PF00166.16    93 seq794_BIOID50625    -             97   5.2e-29   99.9   1.8   1   1   4.2e-33   5.7e-29   99.7   1.3     1    93     2    95     2    95 0.97 Chaperonin 10 Kd subunit
adh_short            PF00106.20   167 seq795_BIOID50625    -            253   1.4e-27   96.5   0.1   1   1   4.2e-31   1.9e-27   96.1   0.1     1   166    11   176    11   177 0.93 short chain dehydrogenase
adh_short_C2         PF13561.1    243 seq795_BIOID50625    -            253   1.1e-20   74.3   0.0   1   1   3.3e-24   1.5e-20   73.9   0.0     5   241    19   249    17   250 0.90 Enoyl-(Acyl carrier protein) reductase
KR                   PF08659.5    181 seq795_BIOID50625    -            253   1.8e-05   24.3   0.1   1   1   6.2e-09   2.8e-05   23.7   0.0     3   125    13   129    12   193 0.83 KR domain
K_trans              PF02705.11   534 seq797_BIOID50625    -            622  8.9e-207  687.5  25.4   1   1  7.5e-211    1e-206  687.3  17.6     2   534    14   544    13   544 0.99 K+ potassium transporter
Pro_CA               PF00484.14   148 seq798_BIOID50625    -            219   3.1e-48  163.4   0.1   1   1   2.7e-52   3.6e-48  163.1   0.0     1   147    34   188    34   189 0.85 Carbonic anhydrase
DUF2773              PF10971.3     81 seq799_BIOID50625    -             93   9.6e-42  140.7   2.0   1   1   8.1e-46   1.1e-41  140.5   1.4     1    81    13    93    13    93 0.99 Protein of unknown function (DUF2773)
Paired_CXXCH_1       PF09699.5     41 seq800_BIOID50625    -            190   3.6e-08   32.6  25.3   1   1     2e-08   6.7e-05   22.2   3.7     4    40   135   173   131   174 0.78 Doubled CXXCH motif (Paired_CXXCH_1)
ABC_tran             PF00005.22   118 seq801_BIOID50625    -            275   5.9e-19   68.4   0.0   1   1   1.3e-22   8.9e-19   67.8   0.0     1   117    47   170    47   171 0.86 ABC transporter
AAA_21               PF13304.1    303 seq801_BIOID50625    -            275   8.8e-16   58.5   0.0   1   1   1.5e-11     1e-07   32.1   0.0   212   298   137   201   106   203 0.82 AAA domain
Ribosomal_S16        PF00886.14    62 seq802_BIOID50625    -             82     6e-26   89.8   0.1   1   1   5.2e-30   7.1e-26   89.5   0.0     1    62     8    68     8    68 0.96 Ribosomal protein S16
UPF0066              PF01980.11   120 seq803_BIOID50625    -            235   1.1e-40  138.1   0.0   1   1     3e-44   4.1e-40  136.3   0.0     1   118    18   142    18   144 0.95 Uncharacterised protein family UPF0066
Toprim_2             PF13155.1     95 seq804_BIOID50625    -            626   2.5e-11   43.6   0.0   1   1   2.6e-14   1.2e-10   41.4   0.0     1    95   209   296   209   296 0.87 Toprim-like
Toprim_4             PF13662.1     81 seq804_BIOID50625    -            626   1.2e-08   34.7   0.0   1   1   8.2e-12   3.7e-08   33.1   0.0     2    76   207   281   206   286 0.78 Toprim domain
AAA_25               PF13481.1    194 seq804_BIOID50625    -            626   1.5e-08   34.1   0.0   1   1   6.1e-12   2.8e-08   33.2   0.0    32   193   357   507   344   508 0.83 AAA domain
LysR_substrate       PF03466.15   209 seq806_BIOID50625    -            298   6.9e-18   64.3   0.5   1   1   1.6e-21   1.1e-17   63.7   0.3     5   191    96   279    92   293 0.78 LysR substrate binding domain
HTH_1                PF00126.22    60 seq806_BIOID50625    -            298   1.8e-16   59.4   0.1   1   1   6.9e-20   4.7e-16   58.1   0.0     1    60     9    68     9    68 0.97 Bacterial regulatory helix-turn-helix protein, lysR family
IMS                  PF00817.15   148 seq807_BIOID50625    -            330   5.9e-38  129.9   0.0   1   1   2.9e-41   1.3e-37  128.7   0.0     2   146     6   149     5   151 0.95 impB/mucB/samB family
IMS_C                PF11799.3    137 seq807_BIOID50625    -            330   7.3e-08   32.7   0.0   1   1   2.7e-11   1.2e-07   32.0   0.0     4    85   216   302   213   319 0.85 impB/mucB/samB family C-terminal
IMS_HHH              PF11798.3     32 seq807_BIOID50625    -            330     5e-07   29.2   0.3   1   1   2.9e-10   1.3e-06   27.9   0.2     3    32   172   201   170   201 0.93 IMS family HHH motif
Frataxin_Cyay        PF01491.11   109 seq808_BIOID50625    -            106   3.6e-38  129.5   0.2   1   1   2.9e-42     4e-38  129.4   0.1     1   108     1   105     1   106 0.97 Frataxin-like domain
Lactamase_B          PF00753.22   194 seq809_BIOID50625    -            479   3.3e-28   98.5   0.2   1   1   9.8e-32   4.5e-28   98.1   0.1     2   158    31   179    30   246 0.90 Metallo-beta-lactamase superfamily
Rubredoxin           PF00301.15    47 seq809_BIOID50625    -            479   1.2e-19   69.8   2.7   1   1   4.7e-23   2.2e-19   68.9   1.9     1    47   425   471   425   471 0.98 Rubredoxin
Flavodoxin_1         PF00258.20   143 seq809_BIOID50625    -            479     1e-11   44.9   0.0   1   1   3.8e-15   1.7e-11   44.1   0.0     1   142   256   388   256   389 0.78 Flavodoxin
Peptidase_S49_N      PF08496.5    155 seq810_BIOID50625    -            349   1.1e-63  213.5   3.4   1   1   2.5e-67   1.1e-63  213.5   2.3     1   155     1   158     1   158 0.98 Peptidase family S49 N-terminal
Peptidase_S49        PF01343.13   154 seq810_BIOID50625    -            349   1.1e-50  171.3   2.2   1   1   2.6e-54   1.2e-50  171.1   0.0     2   153   161   310   160   311 0.98 Peptidase family S49
SDH_sah              PF01972.11   286 seq810_BIOID50625    -            349   1.5e-05   23.7   1.6   1   1   5.4e-09   2.4e-05   23.1   0.0    89   163   133   208   120   225 0.81 Serine dehydrogenase proteinase
Phos_pyr_kin         PF08543.7    246 seq813_BIOID50625    -            283     2e-26   92.5   0.0   1   1   8.4e-30   5.7e-26   91.1   0.0    60   234    88   266    66   275 0.90 Phosphomethylpyrimidine kinase
PfkB                 PF00294.19   301 seq813_BIOID50625    -            283   3.8e-16   58.9   0.0   1   1   7.1e-20   4.9e-16   58.6   0.0   137   281    96   256    38   263 0.84 pfkB family carbohydrate kinase
YhjQ                 PF06564.7    244 seq814_BIOID50625    -            250  1.3e-126  420.8   4.5   1   1  4.5e-130  1.5e-126  420.5   3.1     1   241     1   241     1   244 0.99 YhjQ protein
AAA_31               PF13614.1    157 seq814_BIOID50625    -            250   2.9e-08   33.7   0.0   1   1     4e-11   1.4e-07   31.5   0.0     2   149     3   148     2   152 0.74 AAA domain
CbiA                 PF01656.18   195 seq814_BIOID50625    -            250   2.9e-07   29.9   0.0   1   1   1.1e-10   3.7e-07   29.6   0.0     5   161     8   176     4   207 0.66 CobQ/CobB/MinD/ParA nucleotide binding domain
ArsA_ATPase          PF02374.10   305 seq814_BIOID50625    -            250   6.7e-06   25.2   0.0   1   1   3.3e-09   1.1e-05   24.5   0.0     9    54    10    55     2    61 0.93 Anion-transporting ATPase
NapB                 PF03892.9    134 seq815_BIOID50625    -            156   1.8e-45  153.7   0.0   1   1   1.5e-49   2.1e-45  153.5   0.0    31   133    48   150    21   151 0.90 Nitrate reductase cytochrome c-type subunit (NapB)
AMP-binding          PF00501.23   418 seq816_BIOID50625    -           1293  2.7e-117  391.5   0.0   1   1  1.3e-120  3.5e-117  391.1   0.0     1   417   482   886   482   887 0.96 AMP-binding enzyme
Condensation         PF00668.15   301 seq816_BIOID50625    -           1293   1.5e-60  204.5   0.0   1   1   7.9e-64   2.2e-60  203.9   0.0     2   300     2   300     1   301 0.92 Condensation domain
Thioesterase         PF00975.15   229 seq816_BIOID50625    -           1293   5.3e-45  154.2   2.1   1   1     9e-46   2.4e-42  145.5   0.0     2   215  1067  1276  1066  1291 0.95 Thioesterase domain
PP-binding           PF00550.20    67 seq816_BIOID50625    -           1293   8.4e-11   41.8   0.1   1   1     1e-13   2.7e-10   40.2   0.1     3    65   980  1040   978  1042 0.90 Phosphopantetheine attachment site
Abhydrolase_6        PF12697.2    228 seq816_BIOID50625    -           1293   3.7e-06   26.8   4.8   1   1   3.4e-09   9.4e-06   25.5   0.1     2   127  1069  1198  1068  1268 0.66 Alpha/beta hydrolase family
HTH_8                PF02954.14    42 seq818_BIOID50625    -             98     1e-14   53.6   0.3   1   1   1.1e-18   1.5e-14   53.0   0.2     2    42    55    95    54    95 0.98 Bacterial regulatory protein, Fis family
FliT                 PF05400.8     84 seq820_BIOID50625    -            121   3.3e-17   62.5   3.7   1   1   3.6e-21   4.9e-17   61.9   2.5     1    84    21   106    21   106 0.98 Flagellar protein FliT
GPW_gp25             PF04965.9     99 seq821_BIOID50625    -            141     3e-21   74.7   0.1   1   1   2.8e-25   3.8e-21   74.3   0.1     3    95    29   123    27   127 0.92 Gene 25-like lysozyme
IcmF-related         PF06761.7    312 seq823_BIOID50625    -           1155   1.5e-83  280.6  11.1   1   1   7.8e-87   3.5e-83  279.3   7.7     2   311   488   800   487   801 0.98 Intracellular multiplication and human macrophage-killing
ImcF-related_N       PF14331.1    266 seq823_BIOID50625    -           1155   9.4e-61  204.9   1.5   1   1   2.1e-64   9.4e-61  204.9   1.0    12   262   190   438   184   444 0.93 ImcF-related N-terminal domain
DUF1215              PF06744.7    125 seq823_BIOID50625    -           1155   3.1e-32  110.7   2.1   1   1   1.3e-35   6.1e-32  109.7   0.1     2   125   896  1014   895  1014 0.95 Protein of unknown function (DUF1215)
Peptidase_S13        PF02113.10   444 seq824_BIOID50625    -            477    9e-179  594.5   0.1   1   1  1.5e-182    1e-178  594.3   0.1     2   443    20   468    19   469 0.99 D-Ala-D-Ala carboxypeptidase 3 (S13) family
Beta-lactamase2      PF13354.1    197 seq824_BIOID50625    -            477   2.7e-09   36.6   0.3   1   1   7.8e-12   5.3e-08   32.4   0.1    27   195   261   441   252   442 0.75 Beta-lactamase enzyme family
DUF1449              PF07290.6    202 seq826_BIOID50625    -            209    2e-112  373.2   0.3   1   1  1.7e-116  2.3e-112  373.0   0.2     1   202     4   205     4   205 1.00 Protein of unknown function (DUF1449)
Peripla_BP_1         PF00532.16   279 seq827_BIOID50625    -            342  2.8e-101  338.2   0.0   1   1  1.2e-104  4.1e-101  337.7   0.0     2   278    65   341    64   342 0.99 Periplasmic binding proteins and sugar binding domain of LacI family
LacI                 PF00356.16    46 seq827_BIOID50625    -            342   1.1e-18   66.4   0.1   1   1   6.5e-22   2.2e-18   65.4   0.1     1    46     8    53     8    53 0.99 Bacterial regulatory proteins, lacI family
Peripla_BP_3         PF13377.1    160 seq827_BIOID50625    -            342   1.3e-17   64.1   0.2   1   1     1e-20   3.6e-17   62.7   0.1     2   155   175   339   174   342 0.85 Periplasmic binding protein-like domain
Peripla_BP_4         PF13407.1    258 seq827_BIOID50625    -            342   2.9e-14   52.9   0.0   1   1   1.1e-17   3.7e-14   52.5   0.0     1   208    67   268    67   322 0.86 Periplasmic binding protein domain
Peptidase_M23        PF01551.17    96 seq828_BIOID50625    -            258   2.1e-30  104.5   1.8   1   1   4.7e-34   3.2e-30  103.9   0.4     3    96   152   245   150   245 0.95 Peptidase family M23
LysM                 PF01476.15    44 seq828_BIOID50625    -            258   7.1e-15   54.5   0.1   1   1   6.6e-18   4.5e-14   51.9   0.0     1    43    50    92    50    93 0.98 LysM domain
Ldh_2                PF02615.9    335 seq829_BIOID50625    -            361  2.4e-136  453.7   0.0   1   1    2e-140  2.7e-136  453.6   0.0     1   334     5   340     5   341 0.99 Malate/L-lactate dehydrogenase
EAL                  PF00563.15   236 seq830_BIOID50625    -            235   5.9e-50  169.8   0.0   1   1     5e-54   6.8e-50  169.6   0.0     3   209    13   218    11   219 0.93 EAL domain
EutC                 PF05985.6    238 seq831_BIOID50625    -            295   1.1e-81  273.2   0.0   1   1     1e-85   1.4e-81  272.9   0.0     2   237    61   293    60   294 0.98 Ethanolamine ammonia-lyase light chain (EutC)
PCRF                 PF03462.13   116 seq833_BIOID50625    -            360   2.6e-43  146.2   0.4   1   1   8.7e-47     6e-43  145.1   0.3     3   116    65   178    63   178 0.98 PCRF domain
RF-1                 PF00472.15   114 seq833_BIOID50625    -            360   3.2e-39  133.1   0.0   1   1   4.7e-43   3.2e-39  133.1   0.0     9   114   216   321   208   321 0.97 RF-1 domain
SBP_bac_8            PF13416.1    281 seq834_BIOID50625    -            438   1.7e-45  155.8  14.0   1   1     3e-49   2.1e-45  155.5   9.7     2   278    44   368    43   371 0.79 Bacterial extracellular solute-binding protein
SBP_bac_1            PF01547.20   314 seq834_BIOID50625    -            438   1.9e-39  136.1  12.8   1   1   3.8e-43   2.6e-39  135.7   8.9    10   313    41   337    34   338 0.87 Bacterial extracellular solute-binding protein
ECH                  PF00378.15   245 seq835_BIOID50625    -            771   2.4e-78  262.5   0.0   1   1   1.3e-81     6e-78  261.2   0.0     3   244    54   308    52   309 0.99 Enoyl-CoA hydratase/isomerase family
3HCDH_N              PF02737.13   180 seq835_BIOID50625    -            771   9.8e-61  204.4   0.2   1   1   5.8e-64   2.6e-60  203.0   0.1     2   180   358   536   357   536 0.99 3-hydroxyacyl-CoA dehydrogenase, NAD binding domain
3HCDH                PF00725.17    97 seq835_BIOID50625    -            771   1.6e-35  121.2   2.3   1   2   8.1e-30   3.7e-26   91.2   0.1     1    97   538   634   538   634 0.97 3-hydroxyacyl-CoA dehydrogenase, C-terminal domain
3HCDH                PF00725.17    97 seq835_BIOID50625    -            771   1.6e-35  121.2   2.3   2   2   1.2e-09   5.4e-06   26.6   0.0     4    62   670   732   669   753 0.86 3-hydroxyacyl-CoA dehydrogenase, C-terminal domain
NTP_transferase      PF00483.18   248 seq836_BIOID50625    -            302   2.4e-25   89.1   0.0   1   1   4.5e-29   3.1e-25   88.8   0.0     1   241    10   275    10   280 0.87 Nucleotidyl transferase
NTP_transf_3         PF12804.2    179 seq836_BIOID50625    -            302   9.5e-08   32.3   0.0   1   1   2.7e-11   1.8e-07   31.3   0.0     1   116    11   164    11   184 0.75 MobA-like NTP transferase domain
Fimbrial             PF00419.15   145 seq838_BIOID50625    -            180   4.6e-13   49.4   0.7   1   1   4.2e-17   5.8e-13   49.1   0.5     2   143    31   178    30   180 0.79 Fimbrial protein
Aconitase_C          PF00694.14   131 seq841_BIOID50625    -            201   8.6e-44  148.7   0.0   1   1   8.7e-48   1.2e-43  148.2   0.0     2   129     3   125     2   127 0.97 Aconitase C-terminal domain
YobH                 PF13996.1     70 seq842_BIOID50625    -             62   2.2e-29  101.0   2.5   1   1   1.7e-33   2.3e-29  100.9   1.7     1    61     2    62     2    62 0.99 YobH-like protein
LigB                 PF02900.13   272 seq844_BIOID50625    -            314   2.6e-86  288.8   0.0   1   1   2.1e-90   2.9e-86  288.7   0.0     2   272     5   306     4   306 0.97 Catalytic LigB subunit of aromatic ring-opening dioxygenase
Cpn60_TCP1           PF00118.19   488 seq845_BIOID50625    -            548  1.2e-126  423.1  10.9   1   1  9.8e-131  1.3e-126  422.9   7.5     1   486    23   523    23   525 0.94 TCP-1/cpn60 chaperonin family
DUF2077              PF09850.4    206 seq847_BIOID50625    -            257   4.9e-62  208.8   0.6   1   1   4.3e-66   5.9e-62  208.6   0.4     1   205    36   240    36   241 0.96 Uncharacterized protein conserved in bacteria (DUF2077)
Resolvase            PF00239.16   141 seq848_BIOID50625    -            196   5.2e-40  136.4   0.5   1   1   1.6e-43   7.3e-40  135.9   0.0     1   140     4   144     4   145 0.92 Resolvase, N terminal domain
HTH_7                PF02796.10    45 seq848_BIOID50625    -            196     2e-11   43.4   0.0   1   1   1.1e-14     5e-11   42.1   0.0     1    44   147   190   147   191 0.96 Helix-turn-helix domain of resolvase
HTH_28               PF13518.1     52 seq848_BIOID50625    -            196   2.4e-05   24.0   0.0   1   1   1.4e-08   6.4e-05   22.7   0.0     2    37   157   192   156   195 0.87 Helix-turn-helix domain
ABC_tran             PF00005.22   118 seq849_BIOID50625    -            940   1.3e-25   89.9   0.0   1   1   2.1e-20   4.8e-17   62.3   0.0     1   118   647   861   647   861 0.95 ABC transporter
DUF444               PF04285.7    421 seq851_BIOID50625    -            427  3.1e-200  665.1   2.7   1   1  2.5e-204  3.4e-200  664.9   1.9     1   420     1   422     1   423 1.00 Protein of unknown function (DUF444)
ROK                  PF00480.15   179 seq854_BIOID50625    -            406   1.4e-35  122.6   0.0   1   1   1.5e-39     2e-35  122.0   0.0     4   178    92   273    89   274 0.85 ROK family
PTS_IIB              PF02302.12    90 seq855_BIOID50625    -             92   1.5e-12   47.6   0.2   1   1   1.2e-16   1.6e-12   47.5   0.2     1    58     3    60     3    88 0.86 PTS system, Lactose/Cellobiose specific IIB subunit
Lyase_1              PF00206.15   312 seq856_BIOID50625    -            456     6e-85  285.0   0.0   1   1   1.1e-88   7.8e-85  284.6   0.0     1   305    14   312    14   320 0.97 Lyase
ASL_C                PF08328.6    115 seq856_BIOID50625    -            456   6.1e-55  183.8   0.0   1   1     2e-58   1.4e-54  182.7   0.0     1   115   331   445   331   445 1.00 Adenylosuccinate lyase C-terminal
Gp49                 PF05973.9     91 seq858_BIOID50625    -            114   1.6e-21   76.0   0.0   1   1   1.3e-25   1.8e-21   75.8   0.0     1    90    13   108    13   109 0.97 Phage derived protein Gp49-like (DUF891)
ABC_tran             PF00005.22   118 seq860_BIOID50625    -            400   3.9e-26   91.6   0.0   1   1   2.4e-29   8.4e-26   90.5   0.0     1   117    68   192    68   193 0.97 ABC transporter
CBS                  PF00571.23    57 seq860_BIOID50625    -            400   2.6e-06   26.8   0.0   1   1   3.5e-07    0.0012   18.3   0.0    32    55   369   392   346   394 0.86 CBS domain
DUF3302              PF11742.3     78 seq861_BIOID50625    -            120   1.7e-44  149.4   7.5   1   1   1.5e-48   2.1e-44  149.1   5.2     1    77     3    79     3    80 0.98 Protein of unknown function (DUF3302)
DUF1974              PF09317.6    284 seq865_BIOID50625    -            814  3.2e-117  390.8   0.0   1   1  1.2e-120  4.1e-117  390.5   0.0     1   284   514   792   514   792 1.00 Domain of unknown function (DUF1974)
Acyl-CoA_dh_N        PF02771.11   113 seq865_BIOID50625    -            814   1.5e-15   57.6   0.0   1   1   1.2e-18     4e-15   56.2   0.0    28   112   147   232   121   233 0.83 Acyl-CoA dehydrogenase, N-terminal domain
Acyl-CoA_dh_1        PF00441.19   150 seq865_BIOID50625    -            814   1.1e-13   51.4   0.9   1   1   6.9e-17   2.4e-13   50.3   0.6     1   142   360   504   360   508 0.93 Acyl-CoA dehydrogenase, C-terminal domain
Acyl-CoA_dh_M        PF02770.14    52 seq865_BIOID50625    -            814   9.5e-07   28.1   0.0   1   1   5.1e-10   1.7e-06   27.2   0.0     1    51   237   295   237   297 0.96 Acyl-CoA dehydrogenase, middle domain
Aldedh               PF00171.17   462 seq866_BIOID50625    -            467   7.4e-31  106.8  14.1   1   1   2.6e-34   3.5e-30  104.6   9.8    29   428    34   423    18   434 0.84 Aldehyde dehydrogenase family
EamA                 PF00892.15   126 seq867_BIOID50625    -            306   3.7e-36  123.8  34.3   1   2   1.9e-25   2.6e-21   75.8   7.2     1   125    18   140    18   141 0.93 EamA-like transporter family
EamA                 PF00892.15   126 seq867_BIOID50625    -            306   3.7e-36  123.8  34.3   2   2   1.2e-18   1.6e-14   53.8  11.1     1   125   160   284   160   285 0.87 EamA-like transporter family
Oxidored_q6          PF01058.17   131 seq868_BIOID50625    -            372   1.6e-32  111.7   1.4   1   1   1.7e-36   2.3e-32  111.2   0.5     1   130    59   204    59   205 0.96 NADH ubiquinone oxidoreductase, 20 Kd subunit
FAA_hydrolase        PF01557.13   217 seq869_BIOID50625    -            219   3.5e-56  189.9   0.0   1   1   2.9e-60     4e-56  189.7   0.0     1   208    18   210    18   219 0.93 Fumarylacetoacetate (FAA) hydrolase family
Sigma70_r4_2         PF08281.7     54 seq870_BIOID50625    -            191   1.3e-19   69.2   0.2   1   1   1.1e-22   3.7e-19   67.8   0.2     2    53   129   180   122   181 0.95 Sigma-70, region 4
Sigma70_r2           PF04542.9     71 seq870_BIOID50625    -            191   6.3e-18   64.0   0.2   1   1   3.6e-21   1.2e-17   63.1   0.2     1    71    25    92    25    92 0.96 Sigma-70 region 2
Sigma70_r4           PF04545.11    50 seq870_BIOID50625    -            191     2e-10   39.6   0.0   1   1   1.4e-13   4.9e-10   38.4   0.0     2    47   135   180   134   182 0.95 Sigma-70, region 4
Sigma70_ECF          PF07638.6    185 seq870_BIOID50625    -            191   8.8e-09   35.1   0.1   1   1   8.3e-12   2.9e-08   33.5   0.1     7   181    10   183     3   186 0.71 ECF sigma factor
N6_N4_Mtase          PF01555.13   231 seq871_BIOID50625    -            296     2e-52  177.8   0.0   1   1   5.4e-56   2.5e-52  177.5   0.0     1   227    36   252    36   256 0.92 DNA methylase
RelA_SpoT            PF04607.12   116 seq873_BIOID50625    -            744   1.1e-37  128.5   0.2   1   1   1.3e-40   3.5e-37  126.8   0.0     1   114   251   360   251   362 0.98 Region found in RelA / SpoT proteins
HD_4                 PF13328.1    153 seq873_BIOID50625    -            744   1.6e-34  118.7   0.8   1   1   1.4e-37   3.9e-34  117.4   0.5    15   152    50   191    35   192 0.91 HD domain
TGS                  PF02824.16    60 seq873_BIOID50625    -            744     4e-23   80.9   0.1   1   1   5.8e-26   1.6e-22   79.0   0.0     1    60   406   465   406   465 0.99 TGS domain
ACT_4                PF13291.1     80 seq873_BIOID50625    -            744   1.5e-18   66.7   1.3   1   1   1.4e-21   3.7e-18   65.5   0.9     4    80   664   740   662   740 0.97 ACT domain
ACT                  PF01842.20    66 seq873_BIOID50625    -            744   7.4e-09   34.7   0.3   1   1   2.7e-12   7.4e-09   34.7   0.2     2    65   668   733   667   734 0.97 ACT domain
HTH_AraC             PF00165.18    42 seq874_BIOID50625    -            249   1.7e-16   59.3   1.6   1   2   6.6e-09   4.5e-05   23.0   0.1     1    42   145   185   145   185 0.95 Bacterial regulatory helix-turn-helix proteins, AraC family
HTH_AraC             PF00165.18    42 seq874_BIOID50625    -            249   1.7e-16   59.3   1.6   2   2   7.5e-13   5.2e-09   35.5   0.1     6    40   198   233   195   235 0.91 Bacterial regulatory helix-turn-helix proteins, AraC family
HTH_18               PF12833.2     81 seq874_BIOID50625    -            249   3.1e-15   55.9   0.0   1   1   6.9e-19   4.7e-15   55.3   0.0     2    80   159   235   158   236 0.91 Helix-turn-helix domain
oligo_HPY            PF08352.7     64 seq875_BIOID50625    -            327   3.6e-19   68.7   0.4   1   1   1.4e-22   6.2e-19   67.9   0.3     1    64   233   297   233   297 0.99 Oligopeptide/dipeptide transporter, C-terminal region
ABC_tran             PF00005.22   118 seq875_BIOID50625    -            327   5.9e-19   68.4   0.0   1   1   2.3e-22   1.1e-18   67.6   0.0    15   118    65   182    52   182 0.88 ABC transporter
AAA_21               PF13304.1    303 seq875_BIOID50625    -            327   6.9e-10   39.2   0.0   1   1   2.7e-12   1.2e-08   35.1   0.0   231   302   148   217   112   218 0.93 AAA domain
Phage_Cox            PF10743.4     87 seq876_BIOID50625    -             91   6.5e-39  131.7   0.0   1   1   5.2e-43   7.1e-39  131.6   0.0     1    87     1    87     1    87 0.97 Regulatory phage protein cox
TraX                 PF05857.6    219 seq877_BIOID50625    -            248   6.4e-53  179.5   9.6   1   1   5.3e-57   7.3e-53  179.3   6.7     2   218    32   247    31   248 0.96 TraX protein
AA_permease          PF00324.16   479 seq879_BIOID50625    -            457  7.3e-127  423.4  47.5   1   1  1.2e-130  8.1e-127  423.3  32.9     1   476    19   454    19   457 0.98 Amino acid permease
AA_permease_2        PF13520.1    426 seq879_BIOID50625    -            457   1.4e-44  152.2  50.7   1   1   2.6e-48   1.8e-44  151.8  35.2     8   412    22   426    18   444 0.86 Amino acid permease
SRP54                PF00448.17   196 seq880_BIOID50625    -            498   2.2e-80  268.6   2.2   1   1   1.1e-83   5.2e-80  267.4   1.5     1   195   294   494   294   495 0.99 SRP54-type protein, GTPase domain
SRP54_N              PF02881.14    75 seq880_BIOID50625    -            498     1e-16   60.6   2.6   1   1   2.2e-20     1e-16   60.6   1.8     1    75   200   276   200   276 0.95 SRP54-type protein, helical bundle domain
Zeta_toxin           PF06414.7    201 seq880_BIOID50625    -            498   2.1e-07   30.1   0.1   1   1   1.1e-10   5.1e-07   28.8   0.1    10   131   288   413   280   417 0.80 Zeta toxin
Peptidase_U32        PF01136.14   233 seq881_BIOID50625    -            340   1.3e-61  207.4   0.0   1   1   1.2e-65   1.6e-61  207.0   0.0     3   232    85   339    83   340 0.94 Peptidase family U32
Thioredoxin          PF00085.15   104 seq882_BIOID50625    -            139   3.6e-31  106.8   1.1   1   1   2.2e-33   4.9e-30  103.1   0.0     2   102    37   136    36   138 0.96 Thioredoxin
Thioredoxin_2        PF13098.1    112 seq882_BIOID50625    -            139   1.4e-12   47.7   0.0   1   1     4e-15     9e-12   45.0   0.0     7   112    54   135    49   135 0.88 Thioredoxin-like domain
Thioredoxin_7        PF13899.1     82 seq882_BIOID50625    -            139   1.4e-07   31.2   0.5   1   1   6.8e-10   1.5e-06   27.9   0.0     8    81    43   114    36   115 0.82 Thioredoxin-like
Redoxin              PF08534.5    146 seq882_BIOID50625    -            139   3.1e-06   26.7   0.0   1   1   5.7e-08   0.00013   21.4   0.0    28    72    52    94    34   100 0.89 Redoxin
HyaE                 PF07449.6    107 seq882_BIOID50625    -            139   9.1e-05   22.2   0.0   1   1   6.1e-08   0.00014   21.6   0.0    52   100    76   124    67   129 0.87 Hydrogenase-1 expression protein HyaE
Peptidase_S9         PF00326.16   213 seq883_BIOID50625    -            276   4.1e-11   42.3   2.0   1   1     1e-13   3.5e-10   39.3   1.4    52   209   117   273   100   274 0.70 Prolyl oligopeptidase family
Abhydrolase_3        PF07859.8    211 seq883_BIOID50625    -            276   8.2e-08   31.9   0.0   1   1   5.7e-10   1.9e-06   27.4   0.0    30   209    89   249    61   251 0.69 alpha/beta hydrolase fold
Abhydrolase_5        PF12695.2    142 seq883_BIOID50625    -            276   8.9e-08   31.8   0.0   1   1   3.6e-11   1.2e-07   31.4   0.0     2   141    60   247    59   248 0.73 Alpha/beta hydrolase family
DUF879               PF05947.7    602 seq884_BIOID50625    -            616  2.8e-190  633.5   0.2   1   1  2.3e-194  3.2e-190  633.3   0.1     2   602     8   616     7   616 0.95 Bacterial protein of unknown function (DUF879)
Alpha-amylase        PF00128.19   316 seq885_BIOID50625    -            495   5.6e-26   91.5   0.4   1   1   2.1e-29   1.4e-25   90.2   0.3     8   304    26   367    21   376 0.69 Alpha amylase, catalytic domain
Glyco_hydro_70       PF02324.11   809 seq885_BIOID50625    -            495   1.6e-13   49.3   0.2   1   1   2.9e-10     2e-06   25.8   0.0   589   698    24   132    22   143 0.86 Glycosyl hydrolase family 70
T2SF                 PF00482.18   124 seq887_BIOID50625    -            400   4.7e-54  181.4   1.5   1   2   1.8e-31   2.4e-27   95.1   0.2     2   124    64   186    63   186 0.98 Type II secretion system (T2SS), protein F
T2SF                 PF00482.18   124 seq887_BIOID50625    -            400   4.7e-54  181.4   1.5   2   2   1.7e-28   2.3e-24   85.5   0.0     3   124   268   388   266   388 0.98 Type II secretion system (T2SS), protein F
Transaldolase        PF00923.14   287 seq888_BIOID50625    -            222   8.5e-45  152.9   0.2   1   1   1.8e-48   2.4e-44  151.4   0.1     1   243     5   207     5   219 0.95 Transaldolase
Cytochrom_NNT        PF03264.9    174 seq890_BIOID50625    -            200   1.6e-74  248.9   3.4   1   1   5.4e-78   1.8e-74  248.7   2.4     4   174    22   193    19   193 0.98 NapC/NirT cytochrome c family, N-terminal region
FBPase_glpX          PF03320.8    309 seq891_BIOID50625    -            321  3.9e-125  416.4   0.9   1   1  3.2e-129  4.4e-125  416.3   0.6     3   309     3   321     1   321 0.99 Bacterial fructose-1,6-bisphosphatase, glpX-encoded
DUF4115              PF13464.1     77 seq893_BIOID50625    -            337   6.2e-22   76.9   0.0   1   1   5.7e-25   1.5e-21   75.6   0.0     1    76   255   329   255   330 0.98 Domain of unknown function (DUF4115)
HTH_25               PF13413.1     62 seq893_BIOID50625    -            337     5e-16   57.9   0.5   1   1   2.8e-19   7.5e-16   57.3   0.3     1    62    18    79    18    79 0.94 Helix-turn-helix domain
HTH_19               PF12844.2     64 seq893_BIOID50625    -            337   1.5e-10   40.8   0.0   1   1   8.3e-14   2.3e-10   40.2   0.0     1    63    16    84    16    85 0.90 Helix-turn-helix domain
HTH_31               PF13560.1     64 seq893_BIOID50625    -            337   2.7e-10   40.1   0.8   1   1   2.5e-13   6.8e-10   38.8   0.5     2    61    15    79    14    81 0.91 Helix-turn-helix domain
HTH_3                PF01381.17    55 seq893_BIOID50625    -            337   7.8e-08   31.9   0.0   1   1   5.3e-11   1.5e-07   31.0   0.0     1    35    19    53    19    57 0.92 Helix-turn-helix
Toluene_X            PF03349.11   427 seq894_BIOID50625    -            448  1.9e-147  490.9  17.5   1   1  1.6e-151  2.2e-147  490.7  12.1     2   427    19   448    18   448 0.98 Outer membrane protein transport protein (OMPP1/FadL/TodX)
DUF1271              PF06902.6     64 seq895_BIOID50625    -             76   5.8e-29   99.5   0.0   1   1   4.8e-33   6.6e-29   99.4   0.0     1    64    13    76    13    76 0.98 Protein of unknown function (DUF1271)
Molybdopterin        PF00384.17   432 seq896_BIOID50625    -            777  3.5e-111  371.8   0.0   1   1  6.2e-115  4.2e-111  371.6   0.0     1   432    56   517    56   517 0.98 Molybdopterin oxidoreductase
Molydop_binding      PF01568.16   109 seq896_BIOID50625    -            777   2.2e-23   82.0   0.0   1   1   8.6e-27   5.9e-23   80.6   0.0     2    95   637   740   636   754 0.92 Molydopterin dinucleotide binding domain
Rotamase             PF00639.16    95 seq898_BIOID50625    -            428   2.5e-50  169.0   0.0   1   2   8.1e-24   2.2e-20   73.0   0.0     1    95   178   272   178   272 0.97 PPIC-type PPIASE domain
Rotamase             PF00639.16    95 seq898_BIOID50625    -            428   2.5e-50  169.0   0.0   2   2   5.3e-30   1.4e-26   92.8   0.0     1    94   289   381   289   382 0.98 PPIC-type PPIASE domain
Rotamase_3           PF13616.1    117 seq898_BIOID50625    -            428   2.3e-49  166.3   0.0   1   2   1.7e-23   4.7e-20   71.8   0.0     8   115   166   272   159   274 0.92 PPIC-type PPIASE domain
Rotamase_3           PF13616.1    117 seq898_BIOID50625    -            428   2.3e-49  166.3   0.0   2   2   9.5e-30   2.6e-26   92.0   0.0    14   116   283   383   275   384 0.93 PPIC-type PPIASE domain
SurA_N               PF09312.6    118 seq898_BIOID50625    -            428   9.3e-46  154.3   9.3   1   1   3.4e-49   9.3e-46  154.3   6.5     1   118    25   142    25   142 0.99 SurA N-terminal domain
Rotamase_2           PF13145.1    121 seq898_BIOID50625    -            428   1.3e-20   74.0   0.7   1   2   5.7e-13   1.6e-09   38.3   0.0    33   110   194   275   180   286 0.77 PPIC-type PPIASE domain
Rotamase_2           PF13145.1    121 seq898_BIOID50625    -            428   1.3e-20   74.0   0.7   2   2   2.3e-11   6.2e-08   33.1   0.1    33   110   302   385   293   395 0.69 PPIC-type PPIASE domain
SurA_N_3             PF13624.1    154 seq898_BIOID50625    -            428     7e-10   38.9   4.0   1   1   4.6e-13   1.3e-09   38.1   2.7    26   152    12   140     5   142 0.78 SurA N-terminal domain
EIIC-GAT             PF03611.9    415 seq899_BIOID50625    -            437   6.4e-79  265.5  34.6   1   1   4.7e-83   6.4e-79  265.5  24.0     2   404     3   386     2   404 0.97 PTS system sugar-specific permease component
PqiA                 PF04403.8    160 seq901_BIOID50625    -            427   1.3e-82  275.0  28.0   1   2   3.6e-41     5e-37  126.8   5.9     1   160    65   221    65   221 0.96 Paraquat-inducible protein A
PqiA                 PF04403.8    160 seq901_BIOID50625    -            427   1.3e-82  275.0  28.0   2   2   1.1e-49   1.5e-45  154.5   8.0     1   158   262   420   262   422 0.97 Paraquat-inducible protein A
Asparaginase         PF00710.15   313 seq902_BIOID50625    -            348   2.7e-89  299.0   3.9   1   1   2.3e-93   3.1e-89  298.8   2.7     1   313    25   342    25   342 0.96 Asparaginase
RimK                 PF08443.6    190 seq903_BIOID50625    -            300   1.9e-82  275.2   0.0   1   1   8.6e-86   2.4e-82  274.9   0.0     1   190    97   286    97   286 1.00 RimK-like ATP-grasp domain
GSH-S_ATP            PF02955.11   174 seq903_BIOID50625    -            300   9.1e-19   67.1   0.2   1   1   4.9e-22   1.3e-18   66.5   0.2    13   163   115   265   103   276 0.84 Prokaryotic glutathione synthetase, ATP-grasp domain
ATP-grasp_4          PF13535.1    184 seq903_BIOID50625    -            300   6.4e-15   55.2   0.0   1   1   3.3e-18     9e-15   54.7   0.0     1   177    96   263    96   268 0.82 ATP-grasp domain
ATP-grasp_3          PF02655.9    161 seq903_BIOID50625    -            300     2e-09   37.3   0.0   1   1   1.1e-12   3.1e-09   36.7   0.0     1   156    97   263    97   266 0.79 ATP-grasp domain
Dala_Dala_lig_C      PF07478.8    203 seq903_BIOID50625    -            300   1.3e-05   24.5   0.2   1   1   1.7e-08   4.6e-05   22.7   0.1    33   177   135   267   107   273 0.76 D-ala D-ala ligase C-terminus
DUF1049              PF06305.6     68 seq904_BIOID50625    -            102   1.3e-25   88.5   0.7   1   1   9.6e-30   1.3e-25   88.5   0.5     1    66    22    87    22    89 0.97 Protein of unknown function (DUF1049)
ABC_tran             PF00005.22   118 seq905_BIOID50625    -            547   1.7e-13   50.8   0.0   1   1   4.9e-17   3.4e-13   49.9   0.0     1   117   363   477   363   478 0.83 ABC transporter
DUF1266              PF06889.6    172 seq906_BIOID50625    -            235   1.3e-42  145.3  10.0   1   1   1.1e-46   1.5e-42  145.1   6.9     3   172    40   217    38   217 0.98 Protein of unknown function (DUF1266)
FliJ                 PF02050.11   123 seq907_BIOID50625    -            147   5.3e-32  110.3  19.5   1   1   4.8e-36   6.6e-32  110.0  13.5     1   122    19   141    19   142 0.98 Flagellar FliJ protein
Sulf_transp          PF04143.9     43 seq908_BIOID50625    -            352   9.8e-18   63.8  36.8   1   2   2.2e-15     3e-11   43.0   8.5     1    41    74   114    74   116 0.96 Sulphur transport
Sulf_transp          PF04143.9     43 seq908_BIOID50625    -            352   9.8e-18   63.8  36.8   2   2   1.1e-12   1.5e-08   34.3  11.4     2    43   283   325   282   325 0.97 Sulphur transport
HTH_37               PF13744.1     80 seq909_BIOID50625    -             99     2e-13   49.8   1.5   1   1     9e-17   2.5e-13   49.5   1.0     2    80     8    88     7    88 0.93 Helix-turn-helix domain
HTH_3                PF01381.17    55 seq909_BIOID50625    -             99   1.7e-12   46.8   0.1   1   1   1.1e-15   3.1e-12   46.0   0.1     1    52    32    83    32    85 0.95 Helix-turn-helix
HTH_31               PF13560.1     64 seq909_BIOID50625    -             99   1.4e-09   37.8   0.0   1   1   7.7e-13   2.1e-09   37.3   0.0     6    56    32    81    30    88 0.95 Helix-turn-helix domain
HTH_19               PF12844.2     64 seq909_BIOID50625    -             99     9e-08   31.9   0.0   1   1   5.2e-11   1.4e-07   31.2   0.0     4    52    32    80    30    84 0.95 Helix-turn-helix domain
DUF2254              PF10011.4    371 seq912_BIOID50625    -            137     1e-32  112.9  10.8   1   1   9.1e-37   1.2e-32  112.6   7.5     3   106    14   113    12   118 0.98 Predicted membrane protein (DUF2254)
HlyD                 PF00529.15   306 seq913_BIOID50625    -            378   5.1e-60  203.2  14.4   1   1   1.7e-63   5.8e-60  203.0  10.0     3   306    64   349    62   349 0.99 HlyD family secretion protein
HlyD_3               PF13437.1    105 seq913_BIOID50625    -            378     2e-14   53.6   0.6   1   1   6.9e-12   2.3e-08   34.1   0.0     1    80   221   301   221   333 0.89 HlyD family secretion protein
Biotin_lipoyl_2      PF13533.1     50 seq913_BIOID50625    -            378   2.1e-10   40.0   8.6   1   1   7.9e-13   2.7e-09   36.4   0.3     3    49    64   110    60   111 0.96 Biotin-lipoyl like
HlyD_2               PF12700.2    328 seq913_BIOID50625    -            378   2.7e-10   39.8   0.3   1   1   1.2e-13   4.2e-10   39.1   0.2    24   240    66   301    64   313 0.85 HlyD family secretion protein
Abhydrolase_5        PF12695.2    142 seq914_BIOID50625    -            249   1.1e-18   67.3   0.0   1   1     6e-22   1.4e-18   66.9   0.0     3   130    31   215    29   231 0.79 Alpha/beta hydrolase family
Abhydrolase_6        PF12697.2    228 seq914_BIOID50625    -            249     6e-16   58.9   2.8   1   1     1e-18   2.4e-15   56.9   2.0     2   205    31   215    30   242 0.65 Alpha/beta hydrolase family
Peptidase_S9         PF00326.16   213 seq914_BIOID50625    -            249   2.7e-11   43.0   0.0   1   1   1.5e-14   3.4e-11   42.6   0.0    43   190    86   234    43   249 0.72 Prolyl oligopeptidase family
DLH                  PF01738.13   218 seq914_BIOID50625    -            249   6.4e-06   25.4   0.0   1   1   2.2e-08   5.1e-05   22.5   0.0    14   188    27   231    12   234 0.79 Dienelactone hydrolase family
BAAT_C               PF08840.6    213 seq914_BIOID50625    -            249   1.5e-05   24.7   0.0   1   1   5.5e-08   0.00013   21.7   0.0    20   163   105   233    98   238 0.74 BAAT / Acyl-CoA thioester hydrolase C terminal
YodA                 PF09223.6    182 seq915_BIOID50625    -            216   2.7e-86  287.7   4.5   1   1   2.2e-90   3.1e-86  287.5   3.1     2   182    36   216    35   216 0.99 YodA lipocalin-like domain
PrgH                 PF09480.5    375 seq916_BIOID50625    -            393  1.7e-138  461.4   4.2   1   1  1.4e-142  1.9e-138  461.3   2.9     1   375    16   391    16   391 1.00 Type III secretion system protein PrgH-EprH (PrgH)
DAO                  PF01266.19   358 seq917_BIOID50625    -            426   8.6e-72  241.8   0.2   1   1   4.3e-75   9.8e-72  241.6   0.1     1   358    29   381    29   381 0.96 FAD dependent oxidoreductase
Thi4                 PF01946.12   230 seq917_BIOID50625    -            426   1.7e-07   30.4   0.2   1   1   1.4e-10   3.1e-07   29.6   0.1     9    64    19    75    12   102 0.91 Thi4 family
NAD_binding_8        PF13450.1     68 seq917_BIOID50625    -            426   2.2e-06   27.4   0.7   1   1   3.9e-09   8.8e-06   25.5   0.5     1    42    32    71    32    88 0.82 NAD(P)-binding Rossmann-like domain
FAD_binding_3        PF01494.14   356 seq917_BIOID50625    -            426     7e-06   25.2   0.6   1   1   3.1e-09     7e-06   25.2   0.4     2    33    28    59    27    68 0.94 FAD binding domain
FAD_binding_2        PF00890.19   421 seq917_BIOID50625    -            426   2.1e-05   23.4   0.6   1   1   1.5e-08   3.4e-05   22.7   0.5     1    43    29    71    29    82 0.85 FAD binding domain
PTS_EIIC             PF02378.13   321 seq918_BIOID50625    -            477   1.4e-80  270.4  33.4   1   1   2.1e-84   1.4e-80  270.4  23.2     1   321    13   320    13   320 0.94 Phosphotransferase system, EIIC
PTS_EIIB             PF00367.15    35 seq918_BIOID50625    -            477   7.7e-14   50.5   0.1   1   1     2e-17   1.3e-13   49.7   0.0     3    35   404   436   402   436 0.95 phosphotransferase system, EIIB
SNARE_assoc          PF09335.6    123 seq921_BIOID50625    -            236   1.1e-27   96.5   6.3   1   1   7.9e-32   1.1e-27   96.5   4.4     1   121    63   180    63   182 0.98 SNARE associated Golgi protein
Glycos_transf_2      PF00535.21   169 seq922_BIOID50625    -            322   5.1e-31  107.5   0.0   1   1   1.5e-34   6.9e-31  107.0   0.0     1   165    11   171    11   175 0.87 Glycosyl transferase family 2
Glyco_tranf_2_3      PF13641.1    230 seq922_BIOID50625    -            322   3.1e-12   46.7   0.0   1   1   1.2e-15   5.6e-12   45.8   0.0     2   130     9   134     8   191 0.81 Glycosyltransferase like family 2
Glyco_tranf_2_2      PF10111.4    281 seq922_BIOID50625    -            322   5.9e-06   25.4   0.0   1   1   1.9e-09   8.5e-06   24.9   0.0     1   104    11   108    11   120 0.82 Glycosyltransferase like family 2
DHO_dh               PF01180.16   293 seq923_BIOID50625    -            336   7.7e-93  310.5   0.2   1   1   6.9e-97   9.4e-93  310.2   0.1     4   288    47   335    45   336 0.97 Dihydroorotate dehydrogenase
CobS                 PF02654.10   235 seq924_BIOID50625    -            247   1.4e-82  276.7  13.9   1   1   1.1e-86   1.5e-82  276.5   9.7     1   235     5   246     5   246 0.99 Cobalamin-5-phosphate synthase
DAO                  PF01266.19   358 seq925_BIOID50625    -            422   2.4e-63  214.0   0.0   1   1   2.1e-67   2.9e-63  213.8   0.0     1   356     3   390     3   392 0.86 FAD dependent oxidoreductase
GlpM                 PF06942.7    107 seq926_BIOID50625    -            111   3.6e-48  162.1  11.6   1   1     3e-52     4e-48  161.9   8.0     1   107     5   111     5   111 0.99 GlpM protein
ABC_tran             PF00005.22   118 seq927_BIOID50625    -            637   7.2e-37  126.2   1.2   1   2   1.6e-18   2.2e-15   56.9   0.0     1   118    41   178    41   178 0.87 ABC transporter
ABC_tran             PF00005.22   118 seq927_BIOID50625    -            637   7.2e-37  126.2   1.2   2   2   2.6e-21   3.6e-18   65.9   0.0     1   118   352   459   352   459 0.92 ABC transporter
ABC_tran_2           PF12848.2     85 seq927_BIOID50625    -            637   6.6e-29   99.4   4.3   1   1   4.8e-32   6.6e-29   99.4   3.0     1    83   217   298   217   302 0.93 ABC transporter
Band_7               PF01145.20   179 seq928_BIOID50625    -            553   7.5e-19   68.2   3.0   1   1   5.5e-23   7.5e-19   68.2   2.1     5   151    38   189    34   222 0.84 SPFH domain / Band 7 family
adh_short            PF00106.20   167 seq929_BIOID50625    -            244   5.1e-40  136.9   1.7   1   1   3.2e-43   8.7e-40  136.2   1.2     1   166     6   169     6   170 0.92 short chain dehydrogenase
adh_short_C2         PF13561.1    243 seq929_BIOID50625    -            244     3e-33  115.5   1.8   1   1   1.3e-36   3.7e-33  115.2   1.3     5   242    14   241    12   242 0.94 Enoyl-(Acyl carrier protein) reductase
KR                   PF08659.5    181 seq929_BIOID50625    -            244   4.7e-21   75.1   0.9   1   1   2.8e-24   7.5e-21   74.4   0.6     3   174     8   180     7   196 0.84 KR domain
NAD_binding_10       PF13460.1    183 seq929_BIOID50625    -            244   2.7e-06   27.3   0.4   1   1   2.5e-09   6.8e-06   26.0   0.3     2   125     9   156     8   190 0.72 NADH(P)-binding
Epimerase            PF01370.16   236 seq929_BIOID50625    -            244   2.1e-05   23.9   0.2   1   1   1.1e-08   2.9e-05   23.4   0.1     1   119     8   142     8   192 0.77 NAD dependent epimerase/dehydratase family
Acetyltransf_1       PF00583.19    83 seq933_BIOID50625    -             90   1.3e-06   28.1   0.0   1   1   1.1e-10   1.6e-06   27.9   0.0     3    62    15    69     6    79 0.80 Acetyltransferase (GNAT) family
ABC-3                PF00950.12   258 seq934_BIOID50625    -            285   4.2e-82  275.2  24.6   1   1   6.9e-86   4.7e-82  275.0  17.0     1   257     9   264     9   265 0.99 ABC 3 transport family
FecCD                PF01032.13   311 seq934_BIOID50625    -            285   2.6e-11   42.8  22.0   1   1   3.8e-15   2.6e-11   42.8  15.3   102   287    64   244    45   265 0.82 FecCD transport family
AMP-binding          PF00501.23   418 seq935_BIOID50625    -            719     1e-73  248.0   0.0   1   1   2.3e-77   1.6e-73  247.3   0.0     1   409   233   635   233   642 0.91 AMP-binding enzyme
Acyltransferase      PF01553.16   132 seq935_BIOID50625    -            719   2.6e-19   68.8   0.0   1   1   7.7e-23   5.3e-19   67.8   0.0     1   131    15   137    15   138 0.96 Acyltransferase
tRNA-synt_2b         PF00587.20   173 seq936_BIOID50625    -            572   7.4e-43  145.9   0.0   1   1   2.4e-46   1.1e-42  145.4   0.0     3   169    51   215    49   219 0.97 tRNA synthetase class II core domain (G, H, P, S and T)
YbaK                 PF04073.10   123 seq936_BIOID50625    -            572   5.8e-27   93.8   0.1   1   1   2.4e-30   1.1e-26   92.9   0.1     1   119   257   376   257   379 0.96 YbaK / prolyl-tRNA synthetases associated domain
HGTP_anticodon       PF03129.15    94 seq936_BIOID50625    -            572   7.3e-22   77.0   0.1   1   1   3.7e-25   1.7e-21   75.8   0.1     1    93   475   568   475   569 0.97 Anticodon binding domain
TonB_dep_Rec         PF00593.19   276 seq937_BIOID50625    -            753   2.2e-38  132.6  11.4   1   1   3.3e-42   2.2e-38  132.6   7.9     2   275   502   748   501   749 0.97 TonB dependent receptor
Plug                 PF07715.10   108 seq937_BIOID50625    -            753   8.6e-23   80.6   2.1   1   1   2.8e-26   1.9e-22   79.5   1.4     3   108    94   204    92   204 0.96 TonB-dependent Receptor Plug Domain
Pep_deformylase      PF01327.16   157 seq938_BIOID50625    -            169   6.4e-53  178.2   0.1   1   1   5.6e-57   7.6e-53  177.9   0.1     2   156     4   152     3   153 0.94 Polypeptide deformylase
tRNA_m1G_MT          PF01746.16   186 seq940_BIOID50625    -            255   4.9e-60  202.2   0.0   1   1   4.3e-64   5.8e-60  201.9   0.0     2   186    23   221    22   221 0.98 tRNA (Guanine-1)-methyltransferase
Pili_assembly_N      PF00345.15   122 seq941_BIOID50625    -            224   4.4e-39  132.9   0.9   1   1   2.4e-42   1.6e-38  131.0   0.1     1   121    19   141    19   142 0.94 Gram-negative pili assembly chaperone, N-terminal domain
Pili_assembly_C      PF02753.12    68 seq941_BIOID50625    -            224     9e-11   41.3   2.2   1   1   3.3e-14   2.3e-10   40.0   1.5     1    65   161   221   161   224 0.94 Gram-negative pili assembly chaperone, C-terminal domain
adh_short            PF00106.20   167 seq942_BIOID50625    -            268   8.6e-30  103.7   0.8   1   1   5.1e-33   1.7e-29  102.7   0.6     1   166    10   179    10   180 0.86 short chain dehydrogenase
adh_short_C2         PF13561.1    243 seq942_BIOID50625    -            268     2e-25   89.8   0.0   1   1   8.3e-29   2.8e-25   89.4   0.0     6   241    19   264    16   266 0.85 Enoyl-(Acyl carrier protein) reductase
KR                   PF08659.5    181 seq942_BIOID50625    -            268   2.7e-11   43.3   2.7   1   1   3.8e-11   1.3e-07   31.3   0.0    58   165    57   177    50   196 0.82 KR domain
Epimerase            PF01370.16   236 seq942_BIOID50625    -            268   5.5e-06   25.8   0.0   1   1   2.4e-09   8.3e-06   25.2   0.0     1   160    12   181    12   194 0.75 NAD dependent epimerase/dehydratase family
YdjC                 PF04794.7    261 seq943_BIOID50625    -            249   1.3e-69  234.4   0.0   1   1   1.1e-73   1.5e-69  234.2   0.0     2   260     4   238     3   239 0.92 YdjC-like protein
CRISPR_Cse2          PF09485.5    146 seq945_BIOID50625    -            178   1.4e-30  106.1   3.8   1   1   1.4e-34   1.9e-30  105.7   2.6     1   146    24   168    24   168 0.98 CRISPR-associated protein Cse2 (CRISPR_cse2)
MR_MLE_C             PF13378.1    111 seq947_BIOID50625    -            454   4.7e-27   94.0   0.1   1   1   2.6e-30   1.8e-26   92.1   0.1     1   111   297   409   297   409 0.84 Enolase C-terminal domain-like
MR_MLE               PF01188.16    67 seq947_BIOID50625    -            454   2.8e-10   40.4   0.0   1   1   1.3e-13   9.2e-10   38.8   0.0     4    66   230   296   227   297 0.89 Mandelate racemase / muconate lactonizing enzyme, C-terminal domain
AA_permease_2        PF13520.1    426 seq949_BIOID50625    -            514   2.3e-32  111.9  61.1   1   1   4.6e-36   3.2e-32  111.5  42.3     2   419    23   482    22   497 0.77 Amino acid permease
AA_permease          PF00324.16   479 seq949_BIOID50625    -            514   1.7e-14   52.9  53.1   1   1   1.6e-17   1.1e-13   50.2  36.8    12   446    33   479    22   498 0.71 Amino acid permease
MFS_1                PF07690.11   354 seq950_BIOID50625    -            391     3e-44  151.1  36.3   1   1   6.5e-48     3e-44  151.1  25.1     3   351    10   343     8   347 0.86 Major Facilitator Superfamily
Sugar_tr             PF00083.19   451 seq950_BIOID50625    -            391   5.3e-12   44.9   9.1   1   1   1.2e-15   5.3e-12   44.9   6.3    43   191    35   177    25   184 0.86 Sugar (and other) transporter
TRI12                PF06609.8    599 seq950_BIOID50625    -            391   6.7e-07   27.7   3.3   1   1   1.5e-10   6.7e-07   27.7   2.3    66   216    25   176     4   225 0.77 Fungal trichothecene efflux pump (TRI12)
BPD_transp_2         PF02653.11   267 seq951_BIOID50625    -            342   8.3e-46  155.9  43.3   1   1   8.5e-50   1.2e-45  155.5  30.0     5   267    40   301    36   301 0.97 Branched-chain amino acid transport system / permease component
rve                  PF00665.21   120 seq953_BIOID50625    -            434   1.5e-24   86.3   0.0   1   1   4.1e-28   2.8e-24   85.4   0.0     2   120   185   325   184   325 0.95 Integrase core domain
HTH_28               PF13518.1     52 seq953_BIOID50625    -            434   1.1e-06   28.3   0.2   1   1     6e-10   4.1e-06   26.5   0.0     1    46    38    90    38    98 0.76 Helix-turn-helix domain
Sugar_tr             PF00083.19   451 seq954_BIOID50625    -            507  6.5e-130  433.5  32.8   1   1  2.2e-133  7.7e-130  433.3  22.7     2   449    61   494    60   496 0.96 Sugar (and other) transporter
MFS_1                PF07690.11   354 seq954_BIOID50625    -            507   5.4e-38  130.5  40.4   1   1   4.6e-41   1.6e-37  129.0  23.0     2   328    65   410    64   422 0.80 Major Facilitator Superfamily
MFS_2                PF13347.1    427 seq954_BIOID50625    -            507   5.2e-10   38.1  34.2   1   1   3.7e-11   1.3e-07   30.3   5.0   191   343    25   176    20   181 0.85 MFS/sugar transport protein
TRI12                PF06609.8    599 seq954_BIOID50625    -            507   1.3e-09   36.7   6.5   1   1   3.7e-13   1.3e-09   36.7   4.5    38   229    51   246    35   257 0.75 Fungal trichothecene efflux pump (TRI12)
HTH_3                PF01381.17    55 seq955_BIOID50625    -            152   1.6e-15   56.5   0.0   1   1   1.3e-18   4.5e-15   55.1   0.0     1    55    27    81    27    81 0.99 Helix-turn-helix
HTH_31               PF13560.1     64 seq955_BIOID50625    -            152   9.3e-13   48.0   1.4   1   1   9.1e-16   3.1e-12   46.3   0.1     2    58    23    78    22    89 0.95 Helix-turn-helix domain
HTH_19               PF12844.2     64 seq955_BIOID50625    -            152   1.8e-12   47.0   0.0   1   1   4.1e-15   1.4e-11   44.1   0.0     1    63    24    86    24    87 0.98 Helix-turn-helix domain
Rieske_2             PF13806.1    104 seq957_BIOID50625    -            108   2.7e-40  136.1   0.0   1   1   2.2e-44     3e-40  136.0   0.0     1   103     3   106     3   107 0.98 Rieske-like [2Fe-2S] domain
DUF496               PF04363.7     95 seq958_BIOID50625    -            109   1.8e-46  155.7   6.3   1   1   1.6e-50   2.1e-46  155.5   4.4     1    93     8   100     8   102 0.98 Protein of unknown function (DUF496)
DUF4153              PF13687.1    217 seq959_BIOID50625    -            574   2.1e-38  131.9  27.4   1   1   1.5e-42   2.1e-38  131.9  19.0     1   216   150   389   150   390 0.90 Domain of unknown function (DUF4153)
DUF1019              PF06254.6     89 seq960_BIOID50625    -            183     4e-26   90.8   0.1   1   1   4.4e-30     6e-26   90.3   0.0     4    89    58   149    45   149 0.95 Protein of unknown function (DUF1019)
TPR_7                PF13176.1     36 seq962_BIOID50625    -            389   2.8e-13   48.4  11.9   1   1   1.8e-05     0.025   14.2   0.0     1    27    71    97    71   106 0.82 Tetratricopeptide repeat
TPR_2                PF07719.12    34 seq962_BIOID50625    -            389   3.4e-12   45.1   8.8   1   1   1.4e-05     0.019   14.7   0.0     5    32   218   245   214   247 0.88 Tetratricopeptide repeat
Apc3                 PF12895.2     84 seq962_BIOID50625    -            389   8.2e-10   38.5   1.9   1   1   1.1e-09   1.5e-06   28.1   0.1     4    83   156   239   153   240 0.89 Anaphase-promoting complex, cyclosome, subunit 3
TPR_1                PF00515.23    34 seq962_BIOID50625    -            389   3.6e-09   35.7   3.1   1   1   2.6e-05     0.035   13.5   0.0     7    32   220   245   214   247 0.89 Tetratricopeptide repeat
TPR_8                PF13181.1     34 seq962_BIOID50625    -            389   1.7e-07   30.3   2.0   1   1   1.7e-05     0.024   14.3   0.0     5    29   218   242   214   246 0.89 Tetratricopeptide repeat
PTPS                 PF01242.14   123 seq963_BIOID50625    -            121   1.6e-35  121.3   0.0   1   1   1.3e-39   1.7e-35  121.2   0.0     2   123     6   121     5   121 0.97 6-pyruvoyl tetrahydropterin synthase
DNA_mis_repair       PF01119.14   119 seq964_BIOID50625    -            615   4.9e-37  125.9   0.0   1   1   2.5e-40   8.6e-37  125.1   0.0     2   118   213   330   212   331 0.95 DNA mismatch repair protein, C-terminal domain
MutL_C               PF08676.6    144 seq964_BIOID50625    -            615   2.1e-22   79.1   1.2   1   1   8.9e-26   3.1e-22   78.6   0.1     2   134   435   563   434   572 0.92 MutL C terminal dimerisation domain
HATPase_c_3          PF13589.1    137 seq964_BIOID50625    -            615   6.7e-13   48.3   0.0   1   1   3.4e-16   1.2e-12   47.5   0.0     4   102    24   122    21   142 0.80 Histidine kinase-, DNA gyrase B-, and HSP90-like ATPase
HATPase_c            PF02518.21   111 seq964_BIOID50625    -            615   6.4e-11   41.8   0.0   1   1   4.4e-14   1.5e-10   40.6   0.0     2    70    19    85    18   147 0.81 Histidine kinase-, DNA gyrase B-, and HSP90-like ATPase
EamA                 PF00892.15   126 seq965_BIOID50625    -            307   1.9e-35  121.5  41.1   1   2   4.7e-20   6.5e-16   58.4   9.7     1   126    16   145    16   145 0.85 EamA-like transporter family
EamA                 PF00892.15   126 seq965_BIOID50625    -            307   1.9e-35  121.5  41.1   2   2     2e-23   2.7e-19   69.3  13.3     1   126   167   291   167   291 0.96 EamA-like transporter family
Phage_term_smal      PF05944.7    132 seq966_BIOID50625    -            266     7e-42  142.0   0.0   1   1   9.9e-46   1.4e-41  141.1   0.0     2   132    36   170    35   170 0.95 Phage small terminase subunit
RseA_N               PF03872.8     87 seq969_BIOID50625    -            216   1.8e-32  111.3   0.6   1   1   2.6e-36   1.8e-32  111.3   0.4     1    87     1    89     1    89 0.98 Anti sigma-E protein RseA, N-terminal domain
RseA_C               PF03873.8     53 seq969_BIOID50625    -            216   3.9e-27   93.7   3.7   1   1   5.7e-31   3.9e-27   93.7   2.6     1    53   131   186   131   186 0.98 Anti sigma-E protein RseA, C-terminal domain
DUF2502              PF10697.4     82 seq970_BIOID50625    -             98   6.7e-24   83.6  15.2   1   1   5.8e-28   7.9e-24   83.4  10.6     1    82    25    97    25    97 0.95 Protein of unknown function (DUF2502)
BMC                  PF00936.14    75 seq971_BIOID50625    -            219   2.8e-24   84.4   1.1   1   2   4.9e-17   6.7e-13   47.9   0.4     1    64    35   109    35   129 0.94 BMC domain
BMC                  PF00936.14    75 seq971_BIOID50625    -            219   2.8e-24   84.4   1.1   2   2   6.1e-13   8.3e-09   34.8   0.0    13    64   157   210   147   218 0.84 BMC domain
ABC_tran             PF00005.22   118 seq972_BIOID50625    -            531   1.4e-36  125.3   0.0   1   2   1.1e-18   1.9e-15   57.1   0.0     1   118    41   184    41   184 0.98 ABC transporter
ABC_tran             PF00005.22   118 seq972_BIOID50625    -            531   1.4e-36  125.3   0.0   2   2   2.2e-21   3.7e-18   65.8   0.0     1   118   359   467   359   467 0.95 ABC transporter
ABC_tran_2           PF12848.2     85 seq972_BIOID50625    -            531   2.3e-23   81.7   2.6   1   1   1.8e-23   3.1e-20   71.7   1.4     2    85   224   309   223   309 0.91 ABC transporter
SAM_MT               PF04445.8    235 seq973_BIOID50625    -            250  9.8e-115  381.5   0.0   1   1  8.1e-119  1.1e-114  381.3   0.0     3   234    16   247    14   248 0.99 Putative SAM-dependent methyltransferase
DUF1144              PF06610.8    143 seq974_BIOID50625    -            186   1.8e-70  235.1   8.2   1   1   1.7e-74   2.3e-70  234.8   5.7     4   143    40   179    38   179 0.98 Protein of unknown function (DUF1144)
Flg_hook             PF02120.11    85 seq975_BIOID50625    -            375   4.7e-19   67.7   6.8   1   1   6.5e-23   8.8e-19   66.8   4.7     4    84   248   328   245   336 0.91 Flagellar hook-length control protein FliK
FliB                 PF03692.10    85 seq977_BIOID50625    -            158   1.4e-08   34.9  10.3   1   1   1.9e-12   2.6e-08   34.1   7.1     2    85    34   102    33   102 0.97 Flagellin N-methylase
rve                  PF00665.21   120 seq978_BIOID50625    -            390   4.4e-18   65.4   0.0   1   1   6.5e-22   8.9e-18   64.4   0.0     3   120   113   240   112   240 0.94 Integrase core domain
CusF_Ec              PF11604.3     70 seq979_BIOID50625    -            110   1.1e-21   76.2   0.4   1   1   1.1e-25   1.5e-21   75.8   0.3     1    67    42   107    42   110 0.93 Copper binding periplasmic protein CusF
ABC_tran             PF00005.22   118 seq980_BIOID50625    -            207   9.1e-22   77.5   0.0   1   1   2.3e-25   1.6e-21   76.7   0.0     1   117    43   156    43   157 0.91 ABC transporter
PQQ                  PF01011.16    38 seq981_BIOID50625    -            796   2.1e-55  181.4   7.8   1   5   1.7e-11   7.8e-08   31.3   0.0     2    34   226   258   225   262 0.88 PQQ enzyme repeat
PQQ                  PF01011.16    38 seq981_BIOID50625    -            796   2.1e-55  181.4   7.8   2   5   7.3e-09   3.3e-05   23.0   0.0     8    34   361   387   353   391 0.85 PQQ enzyme repeat
PQQ                  PF01011.16    38 seq981_BIOID50625    -            796   2.1e-55  181.4   7.8   3   5   1.2e-11   5.6e-08   31.8   0.0     8    37   439   468   436   469 0.91 PQQ enzyme repeat
PQQ                  PF01011.16    38 seq981_BIOID50625    -            796   2.1e-55  181.4   7.8   4   5   2.7e-11   1.2e-07   30.7   0.0     3    36   662   696   660   698 0.91 PQQ enzyme repeat
PQQ                  PF01011.16    38 seq981_BIOID50625    -            796   2.1e-55  181.4   7.8   5   5   5.8e-10   2.6e-06   26.5   0.0     2    38   722   759   721   759 0.93 PQQ enzyme repeat
PQQ_2                PF13360.1    238 seq981_BIOID50625    -            796   2.3e-28   99.1   0.0   1   2     5e-16   2.3e-12   46.7   0.0    24   148   213   379   182   391 0.78 PQQ-like domain
PQQ_2                PF13360.1    238 seq981_BIOID50625    -            796   2.3e-28   99.1   0.0   2   2   9.1e-11   4.2e-07   29.5   0.0     4    86   671   774   669   780 0.77 PQQ-like domain
Glyco_tranf_2_3      PF13641.1    230 seq982_BIOID50625    -            753   1.3e-32  113.3   0.0   1   1   9.9e-36   1.9e-32  112.8   0.0     1   230   154   381   154   381 0.87 Glycosyltransferase like family 2
Glycos_transf_2      PF00535.21   169 seq982_BIOID50625    -            753   3.2e-30  104.9   0.0   1   1   2.5e-33   4.9e-30  104.3   0.0     1   169   157   328   157   328 0.98 Glycosyl transferase family 2
Glyco_trans_2_3      PF13632.1    192 seq982_BIOID50625    -            753   3.5e-19   69.1   1.1   1   1   1.8e-22   3.5e-19   69.1   0.7     2   187   237   436   236   452 0.70 Glycosyl transferase family group 2
Cellulose_synt       PF03552.9    722 seq982_BIOID50625    -            753   5.9e-17   61.1   6.8   1   1   3.2e-16   6.3e-13   47.8   1.9   415   651   327   543   324   567 0.75 Cellulose synthase
PilZ                 PF07238.9    102 seq982_BIOID50625    -            753   3.9e-15   55.5   0.1   1   1   3.7e-18   7.3e-15   54.7   0.0     1   101   575   671   575   672 0.95 PilZ domain
Glyco_transf_21      PF13506.1    174 seq982_BIOID50625    -            753   9.4e-14   51.0   0.0   1   1   8.5e-17   1.7e-13   50.2   0.0    12   174   215   380   206   380 0.87 Glycosyl transferase family 21
Glyco_tranf_2_2      PF10111.4    281 seq982_BIOID50625    -            753     2e-06   27.0   0.0   1   1   1.5e-09   2.9e-06   26.4   0.0    32   185   184   329   158   355 0.84 Glycosyltransferase like family 2
SgrR_N               PF12793.2    115 seq983_BIOID50625    -            552   1.4e-38  131.3   4.6   1   1     2e-42   1.4e-38  131.3   3.2     1   115     5   118     5   118 0.98 Sugar transport-related sRNA regulator N-term
SBP_bac_5            PF00496.17   374 seq983_BIOID50625    -            552   7.4e-30  103.8   0.0   1   1   1.2e-32   8.2e-29  100.4   0.0     1   343   163   446   163   502 0.85 Bacterial extracellular solute-binding proteins, family 5 Middle
DUF2689              PF10894.3     61 seq984_BIOID50625    -            106   1.6e-44  149.4   3.0   1   1   3.2e-48   2.2e-44  148.9   2.1     1    61     1    61     1    61 1.00 Protein of unknown function (DUF2689)
FtsK_SpoIIIE         PF01580.13   205 seq984_BIOID50625    -            106   7.6e-05   22.1   0.0   1   1   1.4e-08   9.5e-05   21.8   0.0     9    66    41   100    34   103 0.80 FtsK/SpoIIIE family
CTP_transf_3         PF02348.14   217 seq985_BIOID50625    -            246   7.6e-64  215.1   0.0   1   1   1.4e-67   9.6e-64  214.8   0.0     1   217     5   213     5   215 0.98 Cytidylyltransferase
NTP_transf_3         PF12804.2    179 seq985_BIOID50625    -            246     2e-12   47.5   0.4   1   1   1.8e-15   1.2e-11   44.9   0.3    14   124    14   129    10   229 0.77 MobA-like NTP transferase domain
ZipA_C               PF04354.8    131 seq987_BIOID50625    -            349   2.1e-50  169.4   0.1   1   1     2e-54   2.8e-50  169.0   0.1     2   129   213   339   212   341 0.98 ZipA, C-terminal FtsZ-binding domain
Abhydrolase_6        PF12697.2    228 seq988_BIOID50625    -            293   9.7e-36  123.6   0.0   1   1   2.5e-39   1.1e-35  123.4   0.0     1   227    43   284    43   285 0.72 Alpha/beta hydrolase family
Abhydrolase_1        PF00561.15   230 seq988_BIOID50625    -            293   2.7e-24   85.9   0.0   1   1   8.2e-28   3.7e-24   85.4   0.0     1   228    71   286    71   288 0.90 alpha/beta hydrolase fold
Abhydrolase_5        PF12695.2    142 seq988_BIOID50625    -            293   9.2e-18   64.2   0.0   1   1   1.7e-20   7.6e-17   61.2   0.0     1   141    42   272    42   273 0.69 Alpha/beta hydrolase family
NrfD                 PF03916.9    313 seq989_BIOID50625    -            318  8.9e-110  366.8  31.5   1   1  7.3e-114    1e-109  366.6  21.8     2   313     5   318     4   318 0.99 Polysulphide reductase, NrfD
Peptidase_M23        PF01551.17    96 seq991_BIOID50625    -            427   2.2e-25   88.4   0.2   1   1   3.6e-29     5e-25   87.2   0.1     3    96   328   421   327   421 0.98 Peptidase family M23
MarC                 PF01914.12   203 seq992_BIOID50625    -            215   1.5e-74  249.3  11.2   1   1   1.3e-78   1.7e-74  249.2   7.7     2   203     9   210     8   210 0.99 MarC family integral membrane protein
Glyco_hydro_15       PF00723.16   448 seq993_BIOID50625    -            550   2.5e-08   32.8   0.0   1   1   6.6e-12     9e-08   30.9   0.0    18   252   110   432    94   491 0.73 Glycosyl hydrolases family 15
Methyltransf_31      PF13847.1    152 seq994_BIOID50625    -            277     2e-21   76.0   0.0   1   1   2.6e-24   2.9e-21   75.5   0.0     2   120   108   242   107   269 0.85 Methyltransferase domain
MTS                  PF05175.9    170 seq994_BIOID50625    -            277     2e-21   76.0   0.0   1   1   3.6e-24   4.1e-21   74.9   0.0    26   138   105   236    94   250 0.87 Methyltransferase small domain
Methyltransf_18      PF12847.2    112 seq994_BIOID50625    -            277   1.9e-16   60.4   0.1   1   1     4e-19   4.5e-16   59.2   0.1     4   110   112   237   109   239 0.73 Methyltransferase domain
Methyltransf_26      PF13659.1    117 seq994_BIOID50625    -            277   4.1e-16   58.9   0.1   1   1   9.1e-19     1e-15   57.6   0.0     3   114   112   237   110   240 0.89 Methyltransferase domain
Methyltransf_4       PF02390.12   197 seq994_BIOID50625    -            277   9.4e-08   31.2   0.0   1   1   1.4e-10   1.6e-07   30.4   0.0    22    77   112   167    90   183 0.88 Putative methyltransferase
PrmA                 PF06325.8    295 seq994_BIOID50625    -            277   2.6e-06   26.6   0.0   1   1   3.7e-09   4.2e-06   25.9   0.0   153   232   101   183    94   184 0.77 Ribosomal protein L11 methyltransferase (PrmA)
UPF0020              PF01170.13   180 seq994_BIOID50625    -            277   9.6e-06   25.1   0.0   1   1   1.4e-08   1.6e-05   24.4   0.0    38   116   117   186   102   195 0.81 Putative RNA methylase family UPF0020
Methyltransf_11      PF08241.7     95 seq994_BIOID50625    -            277   1.8e-05   25.0   0.0   1   1   2.7e-08   3.1e-05   24.2   0.0     1    46   114   163   114   236 0.89 Methyltransferase domain
Cons_hypoth95        PF03602.10   183 seq994_BIOID50625    -            277   1.2e-05   24.7   0.0   1   1   2.3e-08   2.7e-05   23.5   0.0    42   128   109   190    92   198 0.85 Conserved hypothetical protein 95
PCMT                 PF01135.14   210 seq994_BIOID50625    -            277   2.8e-05   23.6   0.0   1   1   3.7e-08   4.2e-05   23.0   0.0    53   132    87   167    71   175 0.82 Protein-L-isoaspartate(D-aspartate) O-methyltransferase (PCMT)
Methyltransf_16      PF10294.4    174 seq994_BIOID50625    -            277   4.6e-05   22.8   0.0   1   1   6.4e-08   7.3e-05   22.1   0.0    45   111   108   172    96   184 0.83 Putative methyltransferase
TehB                 PF03848.9    192 seq994_BIOID50625    -            277   9.5e-05   21.5   0.0   1   1   1.5e-07   0.00017   20.6   0.0    30   100   109   182    95   187 0.88 Tellurite resistance protein TehB
Abhydrolase_5        PF12695.2    142 seq995_BIOID50625    -            286   2.3e-20   72.6   0.0   1   1   2.2e-22     3e-19   69.0   0.0     1   141    27   262    27   263 0.82 Alpha/beta hydrolase family
Abhydrolase_1        PF00561.15   230 seq995_BIOID50625    -            286   1.3e-18   67.3   0.0   1   1   1.1e-21   1.5e-18   67.1   0.0     1   228    54   274    54   276 0.91 alpha/beta hydrolase fold
Abhydrolase_6        PF12697.2    228 seq995_BIOID50625    -            286   3.3e-18   66.2   0.0   1   1   3.4e-21   4.6e-18   65.8   0.0     1   214    28   259    28   273 0.76 Alpha/beta hydrolase family
Peptidase_S15        PF02129.13   272 seq995_BIOID50625    -            286   4.9e-15   55.5   0.0   1   1   6.7e-18   9.2e-15   54.6   0.0    52   256    48   250     5   259 0.79 X-Pro dipeptidyl-peptidase (S15 family)
Peptidase_S9         PF00326.16   213 seq995_BIOID50625    -            286   7.8e-12   44.7   0.1   1   1   8.6e-12   1.2e-08   34.3   0.1    10   101    49   135    45   164 0.84 Prolyl oligopeptidase family
DLH                  PF01738.13   218 seq995_BIOID50625    -            286     1e-08   34.6   0.1   1   1     8e-08   0.00011   21.4   0.0     8   127    19   128    13   149 0.81 Dienelactone hydrolase family
Hydrolase_4          PF12146.3     79 seq995_BIOID50625    -            286     3e-08   33.2   0.0   1   1   3.8e-11   5.3e-08   32.4   0.0    11    64    19    74    11    88 0.81 Putative lysophospholipase
adh_short_C2         PF13561.1    243 seq996_BIOID50625    -            255   2.2e-41  142.1   0.1   1   1     8e-45   2.7e-41  141.8   0.1     6   241    21   249    18   251 0.94 Enoyl-(Acyl carrier protein) reductase
adh_short            PF00106.20   167 seq996_BIOID50625    -            255   7.4e-34  116.9   0.7   1   1   3.9e-37   1.3e-33  116.1   0.5     1   165    12   176    12   178 0.94 short chain dehydrogenase
KR                   PF08659.5    181 seq996_BIOID50625    -            255   1.6e-08   34.3   0.3   1   1   6.8e-12   2.3e-08   33.7   0.2     4   161    15   171    13   178 0.89 KR domain
3HCDH_N              PF02737.13   180 seq996_BIOID50625    -            255   9.5e-05   22.0   0.3   1   1   5.3e-08   0.00018   21.0   0.2     4    46    16    58    13    95 0.77 3-hydroxyacyl-CoA dehydrogenase, NAD binding domain
BON                  PF04972.12    64 seq998_BIOID50625    -            216   2.3e-39  132.8  15.7   1   2   8.6e-23   1.2e-18   66.5   3.7     1    63    75   137    75   138 0.98 BON domain
BON                  PF04972.12    64 seq998_BIOID50625    -            216   2.3e-39  132.8  15.7   2   2   1.5e-24   2.1e-20   72.1   1.8     1    62   154   215   154   216 0.97 BON domain
Oxidored_FMN         PF00724.15   341 seq999_BIOID50625    -            739  1.2e-104  349.8   0.0   1   1  1.7e-107  2.8e-104  348.6   0.0     1   341     5   331     5   331 0.97 NADH:flavin oxidoreductase / NADH oxidase family
Pyr_redox_3          PF13738.1    203 seq999_BIOID50625    -            739   2.1e-12   47.4   0.2   1   1   1.5e-09   2.6e-06   27.5   0.3     1    41   378   417   378   428 0.93 Pyridine nucleotide-disulphide oxidoreductase
Pyr_redox_2          PF07992.9    200 seq999_BIOID50625    -            739   4.3e-11   42.9   0.0   1   1   3.8e-13   6.5e-10   39.0   0.0     2   159   377   582   376   639 0.69 Pyridine nucleotide-disulphide oxidoreductase
NAD_binding_8        PF13450.1     68 seq999_BIOID50625    -            739   1.2e-09   37.9   0.5   1   1   5.5e-12   9.4e-09   35.0   0.0     1    35   379   413   379   431 0.92 NAD(P)-binding Rossmann-like domain
HI0933_like          PF03486.9    409 seq999_BIOID50625    -            739     1e-06   27.4   0.3   1   1   5.9e-10     1e-06   27.4   0.2     2    42   376   416   375   418 0.93 HI0933-like protein
FAD_binding_2        PF00890.19   421 seq999_BIOID50625    -            739   4.2e-05   22.4   1.0   1   1   5.7e-08   9.8e-05   21.2   0.7     3    41   378   416   376   419 0.91 FAD binding domain
DUF2622              PF11080.3     96 seq1000_BIOID50625   -             98   2.5e-05   23.9   0.0   1   1   2.3e-09   3.2e-05   23.5   0.0     7    93     8    94     3    96 0.89 Protein of unknown function (DUF2622)
AlkA_N               PF06029.6    116 seq1001_BIOID50625   -            282   1.3e-27   95.9   0.0   1   1   3.3e-31   2.2e-27   95.2   0.0     3   116     3   112     1   112 0.98 AlkA N-terminal domain
HhH-GPD              PF00730.20   121 seq1001_BIOID50625   -            282   3.2e-17   62.7   0.0   1   1   7.1e-21   4.8e-17   62.2   0.0     1   120   118   261   118   263 0.93 HhH-GPD superfamily base excision DNA repair protein
CCP_MauG             PF03150.9    159 seq1002_BIOID50625   -            465     4e-52  176.5   0.0   1   1   1.2e-52   5.6e-49  166.3   0.0     2   159   184   335   183   335 0.97 Di-haem cytochrome c peroxidase
Haem_bd              PF14376.1    137 seq1002_BIOID50625   -            465   4.4e-42  142.9   0.0   1   1   9.8e-46   4.4e-42  142.9   0.0     2   137    17   155    16   155 0.99 Haem-binding domain
Cytochrom_C          PF00034.16    91 seq1002_BIOID50625   -            465   5.1e-15   55.9   0.1   1   1   4.1e-11   1.9e-07   31.7   0.0     2    90   340   453   339   454 0.86 Cytochrome c
EAL                  PF00563.15   236 seq1003_BIOID50625   -            255   7.9e-29  100.6   0.0   1   1   7.3e-33   9.9e-29  100.3   0.0    13   236    30   242    17   242 0.81 EAL domain
KdgM                 PF06178.8    218 seq1004_BIOID50625   -            246   5.3e-87  290.7  13.1   1   1   8.8e-91     6e-87  290.5   9.1     2   218    26   246    25   246 0.99 Oligogalacturonate-specific porin protein (KdgM)
DUF1597              PF07642.6    344 seq1004_BIOID50625   -            246   4.3e-06   25.8   8.6   1   1   6.3e-10   4.3e-06   25.8   6.0   141   250   121   240   111   246 0.85 Outer membrane protein family (DUF1597)
Formyl_trans_N       PF00551.14   181 seq1005_BIOID50625   -            315     9e-56  188.1   0.0   1   1   1.9e-59   1.3e-55  187.6   0.0     2   180     6   183     5   184 0.98 Formyl transferase
Formyl_trans_C       PF02911.13   100 seq1005_BIOID50625   -            315   1.1e-33  115.1   0.1   1   1   2.5e-37   1.7e-33  114.5   0.0     1    99   207   304   207   305 0.98 Formyl transferase, C-terminal domain
DHDPS                PF00701.17   289 seq1007_BIOID50625   -            292  1.8e-122  407.3   0.1   1   1  1.5e-126    2e-122  407.2   0.0     1   289     1   290     1   290 0.99 Dihydrodipicolinate synthetase family
ROK                  PF00480.15   179 seq1009_BIOID50625   -            331   1.1e-58  197.8   0.2   1   1     3e-62   1.4e-58  197.5   0.1     1   179    33   222    33   222 0.96 ROK family
Glucokinase          PF02685.11   316 seq1009_BIOID50625   -            331   5.4e-10   38.4   0.0   1   1   2.2e-13     1e-09   37.5   0.0     4   235    35   266    32   276 0.81 Glucokinase
FCD                  PF07729.7    125 seq1010_BIOID50625   -            258   5.9e-23   81.4   3.0   1   1   8.7e-27   5.9e-23   81.4   2.1     1   124   100   223   100   224 0.90 FCD domain
GntR                 PF00392.16    64 seq1010_BIOID50625   -            258   2.1e-22   78.1   0.4   1   1   6.1e-26   4.2e-22   77.2   0.3     1    64     8    71     8    71 0.98 Bacterial regulatory proteins, gntR family
Fumerase             PF05681.9    271 seq1011_BIOID50625   -            548   2.2e-89  299.0   0.0   1   1   4.1e-93   2.8e-89  298.6   0.0     2   271    48   328    47   328 0.98 Fumarate hydratase (Fumerase)
Fumerase_C           PF05683.7    206 seq1011_BIOID50625   -            548   1.8e-84  281.8   0.0   1   1   5.4e-88   3.7e-84  280.8   0.0     1   204   332   539   332   541 0.98 Fumarase C-terminus
DnaJ                 PF00226.26    64 seq1012_BIOID50625   -            475   8.7e-06   25.2   0.1   1   1     3e-09   4.1e-05   23.1   0.0     1    52     3    47     3    51 0.93 DnaJ domain
Form_Nir_trans       PF01226.12   250 seq1013_BIOID50625   -            268   5.6e-62  208.7  28.4   1   1   4.9e-66   6.6e-62  208.5  19.7    16   249    20   248     4   249 0.92 Formate/nitrite transporter
Fer2                 PF00111.22    78 seq1014_BIOID50625   -            111   1.4e-15   56.6   3.5   1   1   1.4e-19   1.9e-15   56.2   2.4     5    78    14    92    11    92 0.89 2Fe-2S iron-sulfur cluster binding domain
NIF3                 PF01784.13   242 seq1015_BIOID50625   -            247     1e-56  192.1   0.0   1   1   9.1e-61   1.2e-56  191.8   0.0     2   240     6   235     5   238 0.95 NIF3 (NGG1p interacting factor 3)
DUF2556              PF10831.3     53 seq1016_BIOID50625   -             59   9.6e-40  133.9   6.0   1   1   7.8e-44   1.1e-39  133.7   4.2     1    53     1    53     1    53 0.99 Protein of unknown function (DUF2556)
Cas_CT1975           PF09344.5    354 seq1017_BIOID50625   -            351  8.6e-127  423.2   1.4   1   1  7.6e-131    1e-126  422.9   1.0     1   335     5   342     5   348 0.97 CT1975-like protein
Usp                  PF00582.21   140 seq1018_BIOID50625   -            142   1.7e-14   54.1   0.0   1   1   1.4e-18   1.9e-14   53.9   0.0     2   140     3   138     2   138 0.96 Universal stress protein family
DAO                  PF01266.19   358 seq1019_BIOID50625   -            423   4.9e-22   78.2   7.9   1   2     8e-13   9.9e-10   37.7   0.5     1    48     6    52     6    87 0.78 FAD dependent oxidoreductase
DAO                  PF01266.19   358 seq1019_BIOID50625   -            423   4.9e-22   78.2   7.9   2   2   1.1e-14   1.4e-11   43.8   0.9   140   357    95   324    69   325 0.67 FAD dependent oxidoreductase
FAD_oxidored         PF12831.2    428 seq1019_BIOID50625   -            423   1.3e-10   40.9   0.0   1   1   1.7e-13   2.1e-10   40.1   0.0     1   143     6   151     6   163 0.74 FAD dependent oxidoreductase
HI0933_like          PF03486.9    409 seq1019_BIOID50625   -            423   7.9e-10   37.6   0.0   1   1   3.7e-10   4.6e-07   28.5   0.0     1    43     5    47     5    74 0.94 HI0933-like protein
FAD_binding_2        PF00890.19   421 seq1019_BIOID50625   -            423   1.9e-09   36.7   2.3   1   1   1.5e-10   1.8e-07   30.2   0.3     1    32     6    37     6    51 0.88 FAD binding domain
Pyr_redox_2          PF07992.9    200 seq1019_BIOID50625   -            423   1.2e-08   34.9   0.0   1   1   1.5e-11   1.8e-08   34.3   0.0     1   123     6   160     6   181 0.87 Pyridine nucleotide-disulphide oxidoreductase
NAD_binding_8        PF13450.1     68 seq1019_BIOID50625   -            423   2.3e-07   30.6   0.2   1   1   6.3e-10   7.8e-07   28.9   0.1     1    32     9    40     9    64 0.88 NAD(P)-binding Rossmann-like domain
FAD_binding_3        PF01494.14   356 seq1019_BIOID50625   -            423     4e-07   29.3   2.5   1   1   1.1e-09   1.3e-06   27.5   0.3     1   199     4   185     4   244 0.79 FAD binding domain
GIDA                 PF01134.17   392 seq1019_BIOID50625   -            423   6.7e-07   28.3   0.8   1   1   2.6e-09   3.2e-06   26.1   0.6     1   150     6   156     6   194 0.65 Glucose inhibited division protein A
Lycopene_cycl        PF05834.7    374 seq1019_BIOID50625   -            423   5.2e-06   25.5   0.1   1   1   1.2e-08   1.4e-05   24.0   0.1     1   149     6   165     6   180 0.76 Lycopene cyclase protein
Thi4                 PF01946.12   230 seq1019_BIOID50625   -            423   3.1e-05   23.0   0.0   1   1   4.7e-08   5.8e-05   22.1   0.0    18    65     5    52     2    60 0.93 Thi4 family
DUF1391              PF07151.7     49 seq1020_BIOID50625   -            103   4.8e-34  115.4   0.9   1   1   3.5e-38   4.8e-34  115.4   0.6     1    48    54   101    54   102 0.97 Protein of unknown function (DUF1391)
Lysis_S              PF04971.7     68 seq1021_BIOID50625   -             71   3.7e-47  157.7   0.7   1   1     3e-51   4.1e-47  157.6   0.5     1    68     4    71     4    71 1.00 Lysis protein S
oligo_HPY            PF08352.7     64 seq1022_BIOID50625   -            334     5e-20   71.4   0.7   1   1   2.2e-23   9.8e-20   70.5   0.5     1    64   241   306   241   306 0.97 Oligopeptide/dipeptide transporter, C-terminal region
ABC_tran             PF00005.22   118 seq1022_BIOID50625   -            334   1.6e-19   70.2   0.0   1   1     6e-23   2.7e-19   69.5   0.0     1   117    62   189    62   190 0.82 ABC transporter
T2SE                 PF00437.15   272 seq1023_BIOID50625   -            326   2.1e-41  141.5   0.0   1   1   4.9e-45   3.4e-41  140.8   0.0    74   265    73   260     9   266 0.83 Type II/IV secretion system protein
Pyr_redox_2          PF07992.9    200 seq1025_BIOID50625   -            377   8.8e-25   87.6   0.0   1   1   1.6e-27     3e-24   85.8   0.0     2   198     5   277     4   279 0.89 Pyridine nucleotide-disulphide oxidoreductase
Pyr_redox            PF00070.22    80 seq1025_BIOID50625   -            377   3.5e-18   65.6   0.0   1   1   3.3e-20   6.4e-17   61.6   0.0     1    75   143   216   143   223 0.95 Pyridine nucleotide-disulphide oxidoreductase
K_oxygenase          PF13434.1    341 seq1025_BIOID50625   -            377   2.7e-09   36.3   0.0   1   1   2.6e-09   5.2e-06   25.5   0.0   139   216    91   167    79   181 0.85 L-lysine 6-monooxygenase (NADPH-requiring)
YjgP_YjgQ            PF03739.9    354 seq1026_BIOID50625   -            359   5.7e-68  229.1   6.5   1   1   4.9e-72   6.7e-68  228.8   4.5     4   351     1   338     1   341 0.97 Predicted permease YjgP/YjgQ family
HlyD_2               PF12700.2    328 seq1027_BIOID50625   -            407   9.9e-15   54.3   0.0   1   1   8.6e-18   5.9e-14   51.8   0.0   136   327   187   378    98   379 0.77 HlyD family secretion protein
HlyD_3               PF13437.1    105 seq1027_BIOID50625   -            407   2.3e-13   50.2   0.2   1   1   2.8e-14   1.9e-10   40.8   0.0     1   105   209   310   209   310 0.96 HlyD family secretion protein
ABC_tran             PF00005.22   118 seq1029_BIOID50625   -            228   1.5e-21   76.8   0.0   1   1   3.3e-25   2.2e-21   76.2   0.0     1   117    50   174    50   175 0.92 ABC transporter
Peptidase_U32        PF01136.14   233 seq1031_BIOID50625   -            292   8.4e-35  119.6   0.0   1   1   8.2e-39   1.1e-34  119.2   0.0     5   195    82   263    76   287 0.89 Peptidase family U32
MtlR                 PF05068.7    170 seq1032_BIOID50625   -            169   2.4e-71  238.5   0.3   1   1   1.9e-75   2.6e-71  238.4   0.2     1   169     1   168     1   169 0.99 Mannitol repressor
DBI_PRT              PF02277.12   327 seq1033_BIOID50625   -            359  1.2e-119  399.1  10.5   1   1  9.6e-124  1.3e-119  399.0   7.3     2   327     8   347     7   347 0.99 Phosphoribosyltransferase
Usher                PF00577.15   552 seq1034_BIOID50625   -            826  2.4e-182  607.4  28.8   1   1    7e-186  3.2e-182  607.0  20.0     1   552   177   743   177   743 0.98 Type VII secretion system (T7SS), usher protein
PapC_N               PF13954.1    146 seq1034_BIOID50625   -            826   5.7e-34  116.6   0.1   1   1   2.5e-37   1.1e-33  115.7   0.1     2   145    26   162    25   163 0.92 PapC N-terminal domain
PapC_C               PF13953.1     68 seq1034_BIOID50625   -            826   2.5e-09   36.5   0.0   1   1   2.3e-12     1e-08   34.5   0.0     4    61   756   813   753   820 0.93 PapC C-terminal domain
Fer4_11              PF13247.1     99 seq1035_BIOID50625   -            328   6.6e-29   99.6  14.6   1   1   4.2e-32   7.2e-29   99.4   7.0     3    99   105   207   103   207 0.91 4Fe-4S dicluster domain
Fer4_7               PF12838.2     52 seq1035_BIOID50625   -            328   2.9e-15   56.2  19.8   1   2   1.2e-10     2e-07   31.1   2.6     2    52    47   128    46   128 0.63 4Fe-4S dicluster domain
Fer4_7               PF12838.2     52 seq1035_BIOID50625   -            328   2.9e-15   56.2  19.8   2   2   3.2e-10   5.4e-07   29.7   5.9     2    52   145   201   144   201 0.86 4Fe-4S dicluster domain
Fer4_9               PF13187.1     55 seq1035_BIOID50625   -            328     5e-14   52.2  26.4   1   1   1.3e-11   2.3e-08   34.0   6.3     2    54   145   201   144   202 0.94 4Fe-4S dicluster domain
Fer4                 PF00037.22    24 seq1035_BIOID50625   -            328   1.3e-09   37.1  37.7   1   1   3.6e-09   6.1e-06   25.5   2.4     2    23   139   160   138   161 0.91 4Fe-4S binding domain
Fer4_3               PF12798.2     15 seq1035_BIOID50625   -            328   9.9e-07   28.7  43.7   1   3    0.0004      0.68   10.5   4.5     1    15   112   128   112   128 0.95 4Fe-4S binding domain
Fer4_3               PF12798.2     15 seq1035_BIOID50625   -            328   9.9e-07   28.7  43.7   2   3     9e-05      0.15   12.5   3.6     1    14   145   158   145   159 0.95 4Fe-4S binding domain
Fer4_3               PF12798.2     15 seq1035_BIOID50625   -            328   9.9e-07   28.7  43.7   3   3     3e-06    0.0052   17.1   1.7     1    15   174   201   174   201 0.96 4Fe-4S binding domain
BPD_transp_1         PF00528.17   185 seq1036_BIOID50625   -            354   2.5e-26   92.2  16.2   1   1   1.8e-30   2.5e-26   92.2  11.2     1   176   163   324   163   332 0.91 Binding-protein-dependent transport system inner membrane component
Nucleolin_N          PF12462.3    166 seq1037_BIOID50625   -            684   9.6e-62  207.3   1.6   1   1   4.9e-65   9.6e-62  207.3   1.1     1   166     1   165     1   165 1.00 DNA helicase IV / RNA helicase N terminal
UvrD-helicase        PF00580.16   315 seq1037_BIOID50625   -            684   4.1e-44  151.0   0.0   1   1   3.6e-47     7e-44  150.2   0.0     1   314   197   490   197   491 0.84 UvrD/REP helicase N-terminal domain
UvrD_C               PF13361.1    319 seq1037_BIOID50625   -            684   7.6e-15   55.0   0.0   1   1   2.6e-16   5.1e-13   49.0   0.0   208   318   546   663   541   664 0.79 UvrD-like helicase C-terminal domain
AAA_19               PF13245.1     76 seq1037_BIOID50625   -            684   4.4e-14   51.8   0.8   1   1   6.5e-17   1.3e-13   50.3   0.6     6    75   204   278   200   279 0.84 Part of AAA domain
UvrD_C_2             PF13538.1    104 seq1037_BIOID50625   -            684   9.7e-10   38.4   0.1   1   1   2.4e-12   4.7e-09   36.2   0.0    50   102   583   658   530   660 0.79 Family description
MFS_1                PF07690.11   354 seq1038_BIOID50625   -            472   1.5e-56  191.5  44.9   1   2   5.4e-52   7.4e-48  162.9  16.1     2   269    56   327    55   340 0.89 Major Facilitator Superfamily
MFS_1                PF07690.11   354 seq1038_BIOID50625   -            472   1.5e-56  191.5  44.9   2   2   1.3e-12   1.8e-08   33.4  10.6    59   178   340   456   328   470 0.85 Major Facilitator Superfamily
GcpE                 PF04551.9    359 seq1040_BIOID50625   -            372  2.2e-128  427.9   0.2   1   1  1.9e-132  2.6e-128  427.7   0.1     2   357    13   354    12   356 0.98 GcpE protein
MFS_1                PF07690.11   354 seq1041_BIOID50625   -            457   1.7e-50  171.6  47.3   1   1   3.8e-54   1.7e-50  171.6  32.8     2   353    22   412    21   413 0.90 Major Facilitator Superfamily
Sugar_tr             PF00083.19   451 seq1041_BIOID50625   -            457   1.1e-08   34.0  16.1   1   1   2.4e-12   1.1e-08   34.0  11.2    44   192    49   192    18   195 0.88 Sugar (and other) transporter
MFS_3                PF05977.8    524 seq1041_BIOID50625   -            457   3.4e-05   22.0  11.7   1   1   7.4e-09   3.4e-05   22.0   8.1    12   213    18   215    10   229 0.90 Transmembrane secretion effector
tRNA-synt_1d         PF00750.14   354 seq1042_BIOID50625   -            577  4.5e-149  495.9   0.3   1   1  1.2e-152  5.6e-149  495.6   0.2     1   354    95   446    95   446 0.99 tRNA synthetases class I (R)
DALR_1               PF05746.10   119 seq1042_BIOID50625   -            577   3.9e-36  123.5   0.3   1   1   4.8e-39   2.2e-35  121.0   0.2     1   119   460   577   460   577 0.98 DALR anticodon binding domain
Arg_tRNA_synt_N      PF03485.11    85 seq1042_BIOID50625   -            577   2.8e-22   78.9   0.2   1   1   2.4e-25   1.1e-21   77.0   0.1     3    85     7    87     1    87 0.91 Arginyl tRNA synthetase N terminal domain
BPD_transp_1         PF00528.17   185 seq1044_BIOID50625   -            295   3.5e-20   72.1  20.3   1   1   2.6e-24   3.5e-20   72.1  14.1     3   184    88   293    86   294 0.90 Binding-protein-dependent transport system inner membrane component
His_Phos_2           PF00328.17   347 seq1045_BIOID50625   -            413   1.7e-39  135.9   0.0   1   1   1.5e-43   2.1e-39  135.7   0.0     1   344    30   359    30   364 0.85 Histidine phosphatase superfamily (branch 2)
YbjN                 PF10722.4    127 seq1046_BIOID50625   -            158   6.8e-14   51.8   0.2   1   1   5.8e-18   7.9e-14   51.6   0.2     2   123     9   132     8   136 0.97 Putative bacterial sensory transduction regulator
DUF551               PF04448.7     69 seq1047_BIOID50625   -            187   1.3e-19   70.5   0.3   1   1   1.8e-23   2.5e-19   69.6   0.2     1    69   119   184   119   184 0.99 Protein of unknown function (DUF551)
Ribosomal_L19        PF01245.15   113 seq1048_BIOID50625   -            115   8.8e-51  170.3   2.5   1   1   7.2e-55   9.8e-51  170.1   1.8     2   112     3   113     2   114 0.99 Ribosomal protein L19
ABC-3                PF00950.12   258 seq1049_BIOID50625   -            285   4.7e-77  258.6  35.2   1   1   7.8e-81   5.3e-77  258.4  24.4     1   257    10   265    10   266 0.99 ABC 3 transport family
FecCD                PF01032.13   311 seq1049_BIOID50625   -            285   1.9e-06   26.8  30.4   1   1   3.3e-10   2.3e-06   26.5  20.7    82   306    40   264    29   269 0.81 FecCD transport family
AAA_26               PF13500.1    199 seq1050_BIOID50625   -            235   2.6e-30  105.3   0.0   1   1   4.4e-34     3e-30  105.1   0.0     2   196     8   211     7   214 0.92 AAA domain
CbiA                 PF01656.18   195 seq1050_BIOID50625   -            235   2.4e-17   62.8   0.0   1   1   4.5e-21     3e-17   62.5   0.0     2   181    10   200     9   216 0.79 CobQ/CobB/MinD/ParA nucleotide binding domain
EIIA-man             PF03610.11   116 seq1051_BIOID50625   -            135   7.2e-28   96.8   0.1   1   1   6.2e-32   8.5e-28   96.6   0.1     2   115     4   114     3   115 0.97 PTS system fructose IIA component
Na_Ca_ex             PF01699.19   139 seq1052_BIOID50625   -            325   9.4e-54  180.6  25.3   1   2   1.1e-32   1.5e-28   99.0   6.4     1   138    13   142    13   143 0.98 Sodium/calcium exchanger protein
Na_Ca_ex             PF01699.19   139 seq1052_BIOID50625   -            325   9.4e-54  180.6  25.3   2   2   3.2e-29   4.3e-25   87.8   5.7     4   138   187   315   182   316 0.95 Sodium/calcium exchanger protein
MucB_RseB            PF03888.9    285 seq1053_BIOID50625   -            318  2.9e-123  410.3   0.0   1   1  2.5e-127  3.4e-123  410.1   0.0     1   284    31   314    31   315 0.99 MucB/RseB family
ATP-grasp_5          PF13549.1    222 seq1056_BIOID50625   -            886   4.3e-75  251.6   0.2   1   1   4.8e-78   1.1e-74  250.2   0.0     1   221   472   693   472   694 0.96 ATP-grasp domain
Succ_CoA_lig         PF13607.1    138 seq1056_BIOID50625   -            886   1.3e-46  157.5   0.1   1   1   1.1e-49   2.4e-46  156.6   0.1     1   138   147   280   147   280 0.97 Succinyl-CoA ligase like flavodoxin domain
CoA_binding_2        PF13380.1    115 seq1056_BIOID50625   -            886   1.2e-22   80.1   0.0   1   1   7.3e-25   1.7e-21   76.4   0.0     1   113    13   130    13   132 0.95 CoA binding domain
Acetyltransf_1       PF00583.19    83 seq1056_BIOID50625   -            886   9.5e-11   41.4   0.0   1   1   1.6e-13   3.7e-10   39.5   0.0    10    82   781   863   775   864 0.81 Acetyltransferase (GNAT) family
Acetyltransf_3       PF13302.1    142 seq1056_BIOID50625   -            886   1.6e-09   38.0   0.0   1   1   1.7e-12   3.9e-09   36.8   0.0     1   142   725   864   725   864 0.80 Acetyltransferase (GNAT) domain
Acetyltransf_4       PF13420.1    155 seq1056_BIOID50625   -            886     1e-06   28.6   0.0   1   1   4.8e-08   0.00011   22.0   0.0     4   135   731   864   728   871 0.80 Acetyltransferase (GNAT) domain
Guanylate_kin        PF00625.16   183 seq1057_BIOID50625   -            207   1.6e-70  236.1   0.0   1   1   1.3e-74   1.8e-70  235.9   0.0     2   183     4   186     3   186 0.98 Guanylate kinase
GGDEF                PF00990.16   161 seq1058_BIOID50625   -            491   1.5e-44  151.3   0.0   1   1   1.5e-48   2.1e-44  150.8   0.0     1   161   328   485   328   485 0.98 GGDEF domain
TraV                 PF09676.5    119 seq1059_BIOID50625   -            171   1.3e-39  135.4   0.4   1   1   1.1e-43   1.5e-39  135.2   0.3     1   119    23   165    23   165 0.99 Type IV conjugative transfer system lipoprotein (TraV)
Epimerase            PF01370.16   236 seq1060_BIOID50625   -            660   1.8e-41  141.9   0.0   1   1     8e-45   2.7e-41  141.4   0.0     1   236   318   566   318   566 0.91 NAD dependent epimerase/dehydratase family
Formyl_trans_N       PF00551.14   181 seq1060_BIOID50625   -            660   1.3e-24   86.6   0.0   1   1   5.7e-28   1.9e-24   86.0   0.0    63   178    59   174    17   177 0.89 Formyl transferase
Formyl_trans_C       PF02911.13   100 seq1060_BIOID50625   -            660   1.8e-20   72.7   0.0   1   1   9.6e-24   3.3e-20   71.9   0.0     3    98   202   295   200   297 0.96 Formyl transferase, C-terminal domain
3Beta_HSD            PF01073.14   280 seq1060_BIOID50625   -            660   5.8e-06   25.0   0.0   1   1   2.4e-09   8.2e-06   24.5   0.0     1   157   319   474   319   504 0.79 3-beta hydroxysteroid dehydrogenase/isomerase family
PP-binding           PF00550.20    67 seq1061_BIOID50625   -             78   2.7e-16   59.4   0.4   1   1   4.4e-20     3e-16   59.3   0.3     1    67     6    73     6    73 0.96 Phosphopantetheine attachment site
DUF1493              PF07377.7    111 seq1061_BIOID50625   -             78   0.00024   21.0   0.4   1   1   4.1e-08   0.00028   20.8   0.3     1    59     1    55     1    62 0.91 Protein of unknown function (DUF1493)
BMC                  PF00936.14    75 seq1064_BIOID50625   -            166   2.9e-21   74.8   1.9   1   1   3.4e-25   4.6e-21   74.1   0.5     1    75     3    79     3    79 0.95 BMC domain
Topoisom_bac         PF01131.15   403 seq1065_BIOID50625   -            865  7.7e-131  436.5   0.5   1   1    4e-134  1.4e-130  435.6   0.4     2   403   157   565   156   565 0.93 DNA topoisomerase
Topo_Zn_Ribbon       PF08272.6     42 seq1065_BIOID50625   -            865     1e-39  133.4   0.7   1   2   1.5e-19   5.1e-16   57.6   0.0     2    42   758   797   757   797 0.96 Topoisomerase I zinc-ribbon-like
Topo_Zn_Ribbon       PF08272.6     42 seq1065_BIOID50625   -            865     1e-39  133.4   0.7   2   2   7.2e-24   2.5e-20   71.4   1.8     1    42   824   865   824   865 0.98 Topoisomerase I zinc-ribbon-like
Toprim               PF01751.17    88 seq1065_BIOID50625   -            865   3.3e-26   90.8   0.0   1   1     2e-29     7e-26   89.8   0.0     2    88     5   142     4   142 0.98 Toprim domain
zf-C4_Topoisom       PF01396.14    39 seq1065_BIOID50625   -            865   3.8e-19   67.7  16.9   1   2   3.6e-09   1.2e-05   24.5   0.3     3    27   598   622   596   639 0.84 Topoisomerase DNA binding C4 zinc finger
zf-C4_Topoisom       PF01396.14    39 seq1065_BIOID50625   -            865   3.8e-19   67.7  16.9   2   2   6.8e-15   2.3e-11   42.8   1.9     2    38   709   744   708   745 0.94 Topoisomerase DNA binding C4 zinc finger
Fe-S_assembly        PF04384.8     64 seq1066_BIOID50625   -             66   8.4e-32  109.2   1.7   1   1   6.7e-36   9.1e-32  109.1   1.1     1    64     3    66     3    66 0.98 Iron-sulphur cluster assembly
Pili_assembly_N      PF00345.15   122 seq1067_BIOID50625   -            244   5.1e-38  129.4   0.3   1   1   1.1e-41   7.4e-38  128.9   0.2     1   122    27   147    27   147 0.92 Gram-negative pili assembly chaperone, N-terminal domain
Pili_assembly_C      PF02753.12    68 seq1067_BIOID50625   -            244   6.4e-12   45.0   0.1   1   1   2.1e-15   1.5e-11   43.8   0.1     2    63   168   226   167   230 0.83 Gram-negative pili assembly chaperone, C-terminal domain
SirA                 PF01206.12    70 seq1068_BIOID50625   -             75   4.4e-18   64.5   0.0   1   1   3.5e-22   4.8e-18   64.4   0.0     1    70     4    74     4    74 0.97 SirA-like protein
CcmB                 PF03379.8    215 seq1069_BIOID50625   -            220   2.4e-87  291.5  20.9   1   1     2e-91   2.7e-87  291.3  14.5     1   215     3   217     3   217 0.99 CcmB protein
DUF1202              PF06717.6    308 seq1070_BIOID50625   -            335    9e-174  576.8  16.8   1   1  7.6e-178    1e-173  576.6  11.7     1   307    13   322    13   323 0.99 Protein of unknown function (DUF1202)
Peripla_BP_3         PF13377.1    160 seq1071_BIOID50625   -            327   2.1e-32  112.2   0.0   1   1     8e-36   3.6e-32  111.4   0.0     2   160   167   326   166   326 0.94 Periplasmic binding protein-like domain
LacI                 PF00356.16    46 seq1071_BIOID50625   -            327   7.6e-18   63.7   0.1   1   1     3e-21   1.4e-17   62.9   0.1     1    45     3    49     3    50 0.95 Bacterial regulatory proteins, lacI family
Peripla_BP_1         PF00532.16   279 seq1071_BIOID50625   -            327   2.6e-06   26.7   0.0   1   1   2.8e-09   1.3e-05   24.4   0.0   113   261   169   306    62   322 0.79 Periplasmic binding proteins and sugar binding domain of LacI family
PTS_IIB              PF02302.12    90 seq1072_BIOID50625   -            106   5.2e-21   74.7   1.5   1   1   4.5e-25   6.1e-21   74.5   1.0     2    88     6    95     5    97 0.94 PTS system, Lactose/Cellobiose specific IIB subunit
DUF1044              PF06296.7    120 seq1074_BIOID50625   -            119   6.3e-39  132.4   0.8   1   1   5.1e-43     7e-39  132.2   0.6     1   120     1   113     1   113 0.99 Protein of unknown function (DUF1044)
TetR_C_3             PF08362.6    143 seq1075_BIOID50625   -            212     3e-59  198.7   0.0   1   1   5.7e-63   3.9e-59  198.3   0.0     1   143    70   212    70   212 0.99 YcdC-like protein, C-terminal region
TetR_N               PF00440.18    47 seq1075_BIOID50625   -            212   1.3e-16   59.8   0.2   1   1   2.9e-20     2e-16   59.2   0.1     1    47    23    69    23    69 0.98 Bacterial regulatory proteins, tetR family
SpoA                 PF01052.15    77 seq1077_BIOID50625   -            283   4.9e-09   35.5   0.1   1   1   6.6e-13   9.1e-09   34.6   0.1     3    66   208   269   206   272 0.94 Surface presentation of antigens (SPOA)
Hexapep              PF00132.19    36 seq1078_BIOID50625   -            274   2.1e-14   52.1   9.5   1   2   2.5e-09   3.5e-05   23.0   1.3     1    36   131   166   131   166 0.96 Bacterial transferase hexapeptide (six repeats)
Hexapep              PF00132.19    36 seq1078_BIOID50625   -            274   2.1e-14   52.1   9.5   2   2   6.2e-12   8.5e-08   31.2   0.9     2    35   176   209   175   210 0.96 Bacterial transferase hexapeptide (six repeats)
HTH_3                PF01381.17    55 seq1079_BIOID50625   -             94   8.1e-15   54.3   0.0   1   1   4.5e-18   1.2e-14   53.7   0.0     2    53    24    75    23    76 0.95 Helix-turn-helix
HTH_19               PF12844.2     64 seq1079_BIOID50625   -             94   8.8e-12   44.7   0.1   1   1   4.1e-15   1.1e-11   44.4   0.0     3    54    22    73    20    80 0.89 Helix-turn-helix domain
HTH_37               PF13744.1     80 seq1079_BIOID50625   -             94   1.4e-07   31.1   0.2   1   1   6.5e-11   1.8e-07   30.7   0.1    18    72    18    71    16    76 0.91 Helix-turn-helix domain
HTH_26               PF13443.1     63 seq1079_BIOID50625   -             94   1.2e-06   28.5   0.2   1   1   1.5e-09   4.2e-06   26.7   0.0     7    53    28    73    22    76 0.90 Cro/C1-type HTH DNA-binding domain
HTH_31               PF13560.1     64 seq1079_BIOID50625   -             94   2.1e-06   27.7   0.0   1   1   8.7e-10   2.4e-06   27.5   0.0     2    57    19    73    18    89 0.89 Helix-turn-helix domain
MCE                  PF02470.15    81 seq1081_BIOID50625   -            879   1.2e-64  214.1  10.4   1   3   3.5e-21   4.8e-17   61.6   0.1     2    81    48   139    47   139 0.97 mce related protein
MCE                  PF02470.15    81 seq1081_BIOID50625   -            879   1.2e-64  214.1  10.4   2   3   1.6e-11   2.2e-07   30.6   0.0     2    76   282   357   281   371 0.88 mce related protein
MCE                  PF02470.15    81 seq1081_BIOID50625   -            879   1.2e-64  214.1  10.4   3   3   1.2e-14   1.6e-10   40.7   0.0     4    81   638   726   636   726 0.96 mce related protein
Response_reg         PF00072.19   112 seq1082_BIOID50625   -            223   8.8e-25   86.7   0.2   1   1     2e-28   1.4e-24   86.1   0.1     1   111     3   112     3   113 0.98 Response regulator receiver domain
Trans_reg_C          PF00486.23    77 seq1082_BIOID50625   -            223   2.7e-19   68.7   0.1   1   1   8.4e-23   5.7e-19   67.6   0.1     2    77   146   220   144   220 0.93 Transcriptional regulatory protein, C terminal
Queuosine_synth      PF02547.10   341 seq1083_BIOID50625   -            356  2.8e-144  479.9   0.0   1   1  2.3e-148  3.2e-144  479.7   0.0     2   341     3   344     2   344 0.96 Queuosine biosynthesis protein
Phage_Cox            PF10743.4     87 seq1084_BIOID50625   -            173   3.6e-10   39.6   0.2   1   1   3.9e-14   5.4e-10   39.0   0.2    12    85    58   128    54   130 0.93 Regulatory phage protein cox
PdxA                 PF04166.7    299 seq1085_BIOID50625   -            329  2.7e-123  410.8   0.0   1   1  2.4e-127  3.3e-123  410.5   0.0     6   299    29   322    25   322 0.99 Pyridoxal phosphate biosynthetic protein PdxA
Phage_GPL            PF05926.6    140 seq1086_BIOID50625   -            164   6.1e-52  175.0   0.1   1   1   5.2e-56   7.1e-52  174.8   0.1     2   140    26   164    25   164 0.99 Phage head completion protein (GPL)
PseudoU_synth_2      PF00849.17   164 seq1088_BIOID50625   -            231   5.4e-18   65.2   0.0   1   1   1.5e-21   9.9e-18   64.3   0.0     2   164    62   192    61   192 0.90 RNA pseudouridylate synthase
S4                   PF01479.20    48 seq1088_BIOID50625   -            231   6.5e-09   34.9   0.1   1   1   1.8e-12   1.2e-08   34.0   0.1     1    47     1    46     1    47 0.91 S4 domain
Capsule_synth        PF05159.9    269 seq1089_BIOID50625   -            675  6.9e-181  599.4   0.0   1   2   8.4e-96   1.1e-91  306.8   0.0     1   269    37   299    37   299 0.99 Capsule polysaccharide biosynthesis protein
Capsule_synth        PF05159.9    269 seq1089_BIOID50625   -            675  6.9e-181  599.4   0.0   2   2   6.3e-91   8.7e-87  290.8   0.0     2   269   366   623   365   623 0.97 Capsule polysaccharide biosynthesis protein
DUF1379              PF07126.7    154 seq1090_BIOID50625   -            192   2.3e-56  189.3   0.0   1   1   2.3e-60   3.1e-56  188.8   0.0     1   149    33   182    33   187 0.98 Protein of unknown function (DUF1379)
DUF1260              PF06877.6    104 seq1091_BIOID50625   -            138   1.8e-34  118.3   1.1   1   1   1.7e-38   2.3e-34  118.0   0.8     2   104    10   113     9   113 0.98 Protein of unknown function (DUF1260)
BPD_transp_2         PF02653.11   267 seq1092_BIOID50625   -            330   3.4e-47  160.5  43.1   1   1   3.1e-51   4.2e-47  160.2  29.9     3   267    36   305    34   305 0.94 Branched-chain amino acid transport system / permease component
GST_N_3              PF13417.1     75 seq1094_BIOID50625   -            202   5.7e-16   58.4   0.0   1   1   2.7e-19   9.2e-16   57.7   0.0     1    68     3    71     3    78 0.95 Glutathione S-transferase, N-terminal domain
GST_N_2              PF13409.1     70 seq1094_BIOID50625   -            202   2.2e-10   40.2   0.0   1   1   1.1e-13   3.8e-10   39.5   0.0     2    68     9    71     8    72 0.92 Glutathione S-transferase, N-terminal domain
GST_C                PF00043.20    95 seq1094_BIOID50625   -            202   1.3e-09   37.8   0.0   1   1   5.1e-13   1.7e-09   37.3   0.0     2    95    97   192    96   192 0.96 Glutathione S-transferase, C-terminal domain
GST_N                PF02798.15    76 seq1094_BIOID50625   -            202   1.4e-06   28.3   0.0   1   1     1e-09   3.5e-06   26.9   0.0    11    75    11    71     2    71 0.87 Glutathione S-transferase, N-terminal domain
MxiH                 PF09392.5     90 seq1096_BIOID50625   -             79     2e-10   40.9   0.2   1   1   1.6e-14   2.2e-10   40.8   0.1     3    89    10    77     8    78 0.90 Type III secretion needle MxiH like
BtpA                 PF03437.10   254 seq1097_BIOID50625   -            268  1.2e-105  352.2   0.1   1   1  9.6e-110  1.3e-105  352.1   0.0     1   254    10   265    10   265 0.99 BtpA family
Peptidase_M17        PF00883.16   311 seq1099_BIOID50625   -            505  1.2e-116  388.8   0.0   1   1  2.2e-120  1.5e-116  388.5   0.0     4   310   188   500   185   501 0.98 Cytosol aminopeptidase family, catalytic domain
DUF3663              PF12404.3     77 seq1099_BIOID50625   -            505   1.5e-33  114.2   0.1   1   1   4.9e-37   3.3e-33  113.1   0.1     1    77    83   159    83   159 0.99 Peptidase
Glyco_hydro_32N      PF00251.15   308 seq1100_BIOID50625   -            477   1.5e-99  333.1   1.1   1   1  2.8e-103   1.9e-99  332.8   0.8     1   308    29   330    29   330 0.95 Glycosyl hydrolases family 32 N-terminal domain
Glyco_hydro_32C      PF08244.7     86 seq1100_BIOID50625   -            477     5e-09   36.2   0.0   1   1   1.3e-12   8.9e-09   35.5   0.0    23    86   384   440   368   440 0.83 Glycosyl hydrolases family 32 C terminal
RhaT                 PF06379.7    344 seq1101_BIOID50625   -            344  2.4e-217  720.4  33.0   1   1    2e-221  2.7e-217  720.2  22.9     1   343     1   343     1   344 1.00 L-rhamnose-proton symport protein (RhaT)
RbsD_FucU            PF05025.8    142 seq1102_BIOID50625   -            143   7.8e-51  172.0   0.4   1   1   6.4e-55   8.7e-51  171.8   0.3     1   142     5   143     5   143 0.99 RbsD / FucU transport protein family
ABC_tran             PF00005.22   118 seq1103_BIOID50625   -            222   1.2e-28   99.7   0.0   1   1     4e-32   2.8e-28   98.5   0.0     1   117    42   165    42   166 0.97 ABC transporter
AAA_21               PF13304.1    303 seq1103_BIOID50625   -            222   3.8e-11   43.3   0.0   1   1   1.6e-10   1.1e-06   28.7   0.0   181   302   101   200    58   201 0.76 AAA domain
DUF4156              PF13698.1     93 seq1106_BIOID50625   -            128   4.7e-32  109.6   0.1   1   1   4.3e-36   5.9e-32  109.2   0.0     2    93    34   126    33   126 0.98 Domain of unknown function (DUF4156)
LysR_substrate       PF03466.15   209 seq1109_BIOID50625   -            319   1.3e-15   56.9   0.3   1   1   2.8e-19   1.9e-15   56.4   0.2    21   205   112   312    92   316 0.89 LysR substrate binding domain
HTH_1                PF00126.22    60 seq1109_BIOID50625   -            319   1.7e-14   53.1   0.0   1   1   4.8e-18   3.2e-14   52.2   0.0     1    57    10    66    10    67 0.96 Bacterial regulatory helix-turn-helix protein, lysR family
DUF1328              PF07043.8     39 seq1110_BIOID50625   -             59   1.6e-12   47.0  24.5   1   1   1.4e-16   1.9e-12   46.8  17.0     1    39    12    50    12    50 0.99 Protein of unknown function (DUF1328)
Aldedh               PF00171.17   462 seq1111_BIOID50625   -            482  2.5e-175  583.1   0.1   1   1    2e-179  2.8e-175  583.0   0.1     1   461    19   477    19   478 0.99 Aldehyde dehydrogenase family
Aminotran_3          PF00202.16   339 seq1112_BIOID50625   -            421  3.4e-108  361.3   0.6   1   1  6.2e-112  4.2e-108  361.0   0.4     3   338    27   359    25   360 0.97 Aminotransferase class-III
PTSIIB_sorb          PF03830.10   151 seq1113_BIOID50625   -            164   1.8e-55  186.8   0.4   1   1   1.5e-59     2e-55  186.6   0.3     1   150     2   151     2   152 0.99 PTS system sorbose subfamily IIB component
Kelch_3              PF13415.1     49 seq1115_BIOID50625   -            369   3.3e-19   68.3   0.6   1   1   6.2e-09   1.4e-05   24.9   0.0     2    45    86   133    85   137 0.80 Galactose oxidase, central domain
Kelch_6              PF13964.1     50 seq1115_BIOID50625   -            369   4.9e-15   54.8  19.2   1   1   1.4e-09   3.3e-06   26.9   0.0     4    48    78   127    75   129 0.89 Kelch motif
Kelch_4              PF13418.1     49 seq1115_BIOID50625   -            369   2.4e-13   49.5  16.0   1   1   2.4e-10   5.5e-07   29.1   0.0     5    48    79   126    75   128 0.89 Galactose oxidase, central domain
Kelch_2              PF07646.10    49 seq1115_BIOID50625   -            369   1.2e-11   43.9  12.3   1   1   3.8e-08   8.7e-05   22.3   0.0     1    45    75   121    75   122 0.89 Kelch motif
Kelch_1              PF01344.20    47 seq1115_BIOID50625   -            369   3.5e-10   39.1  20.5   1   1     1e-10   2.3e-07   30.0   0.0     1    43    75   121    75   123 0.94 Kelch motif
FAA_hydrolase        PF01557.13   217 seq1117_BIOID50625   -            269   2.6e-24   85.7   0.0   1   1   2.5e-28   3.4e-24   85.3   0.0     2   216    56   259    55   260 0.89 Fumarylacetoacetate (FAA) hydrolase family
SirB                 PF04247.7    123 seq1118_BIOID50625   -            130   1.6e-38  131.0   9.3   1   1   1.3e-42   1.8e-38  130.8   6.4     2   123     4   129     3   129 0.97 Invasion gene expression up-regulator, SirB
LysR_substrate       PF03466.15   209 seq1120_BIOID50625   -            295   1.5e-37  128.6   2.1   1   1   3.4e-41   2.3e-37  128.0   1.5     3   205    89   293    87   295 0.94 LysR substrate binding domain
HTH_1                PF00126.22    60 seq1120_BIOID50625   -            295   6.4e-24   83.3   2.9   1   1   1.3e-27   8.8e-24   82.9   1.1     1    60     4    63     4    63 0.98 Bacterial regulatory helix-turn-helix protein, lysR family
MacB_PCD             PF12704.2    232 seq1121_BIOID50625   -            399     3e-18   66.1   0.1   1   1   4.4e-22     3e-18   66.1   0.0     9   227    24   237    11   239 0.79 MacB-like periplasmic core domain
FtsX                 PF02687.16   121 seq1121_BIOID50625   -            399   2.4e-17   62.7  17.6   1   1   3.9e-21   2.7e-17   62.5  10.1     2   121   269   392   268   392 0.95 FtsX-like permease family
Phage_lysis          PF03245.8    125 seq1122_BIOID50625   -            153     4e-49  165.6  13.4   1   1   3.4e-53   4.6e-49  165.4   9.3     1   125    29   153    29   153 0.99 Bacteriophage lysis protein
Aldo_ket_red         PF00248.16   283 seq1125_BIOID50625   -            275   7.7e-57  192.1   0.0   1   1   6.7e-61   9.2e-57  191.8   0.0     2   282    18   261    17   262 0.96 Aldo/keto reductase family
FMN_dh               PF01070.13   357 seq1127_BIOID50625   -            396  3.2e-125  417.5   0.0   1   1  1.3e-128  4.4e-125  417.1   0.0     1   355    13   375    13   377 0.96 FMN-dependent dehydrogenase
NMO                  PF03060.10   330 seq1127_BIOID50625   -            396   2.7e-05   23.3   2.7   1   1   1.1e-08   3.9e-05   22.8   1.9   138   225   248   335   244   373 0.87 Nitronate monooxygenase
Couple_hipA          PF13657.1     99 seq1128_BIOID50625   -            440   4.8e-25   87.6   0.0   1   1   1.8e-28   8.4e-25   86.8   0.0     4    98     7   103     4   104 0.97 HipA N-terminal domain
HipA_N               PF07805.7     82 seq1128_BIOID50625   -            440   4.5e-21   74.7   0.0   1   1   2.4e-24   1.1e-20   73.5   0.0     1    82   150   238   150   238 0.98 HipA-like N-terminal domain
HipA_C               PF07804.7     79 seq1128_BIOID50625   -            440   3.1e-17   62.3   0.0   1   1   2.1e-20   9.4e-17   60.7   0.0     1    79   249   332   249   332 0.95 HipA-like C-terminal domain
AsmA                 PF05170.9    604 seq1130_BIOID50625   -            686  3.8e-171  570.6   0.0   1   1  6.5e-175  4.5e-171  570.4   0.0     1   603     1   582     1   583 0.99 AsmA family
AsmA_2               PF13502.1    220 seq1130_BIOID50625   -            686   6.9e-28   97.3   3.4   1   1   6.6e-30   4.5e-26   91.4   1.0     2   220   433   635   432   635 0.89 AsmA-like C-terminal region
SNARE_assoc          PF09335.6    123 seq1131_BIOID50625   -            235   1.8e-24   86.1   8.7   1   1   1.3e-28   1.8e-24   86.1   6.1     1   122    80   197    78   198 0.96 SNARE associated Golgi protein
HTH_3                PF01381.17    55 seq1132_BIOID50625   -            107   1.2e-07   31.3   0.0   1   1   1.6e-11   2.2e-07   30.5   0.0     1    45    52    96    52    98 0.94 Helix-turn-helix
FtsX                 PF02687.16   121 seq1133_BIOID50625   -            804   1.7e-21   76.0  17.2   1   2   7.4e-15   5.1e-11   42.2   6.3     3   121   247   364   245   364 0.83 FtsX-like permease family
FtsX                 PF02687.16   121 seq1133_BIOID50625   -            804   1.7e-21   76.0  17.2   2   2   1.6e-16   1.1e-12   47.6   0.7     2   116   683   792   682   797 0.84 FtsX-like permease family
PFL                  PF02901.10   648 seq1134_BIOID50625   -            765  6.6e-205  682.2   0.0   1   1  1.2e-208  8.1e-205  681.9   0.0     1   648     1   626     1   626 0.98 Pyruvate formate lyase
Gly_radical          PF01228.16   106 seq1134_BIOID50625   -            765   2.5e-25   88.7   0.0   1   1   9.7e-29   6.6e-25   87.4   0.0     3   106   645   747   643   747 0.97 Glycine radical
LysR_substrate       PF03466.15   209 seq1135_BIOID50625   -            291   1.3e-45  154.9   0.1   1   1   3.1e-49   2.1e-45  154.2   0.1     2   204    85   282    84   285 0.98 LysR substrate binding domain
HTH_1                PF00126.22    60 seq1135_BIOID50625   -            291   2.4e-18   65.5   0.9   1   1   6.8e-22   4.7e-18   64.5   0.6     1    60     3    62     3    62 0.97 Bacterial regulatory helix-turn-helix protein, lysR family
MtfA                 PF06167.7    253 seq1136_BIOID50625   -            278   3.2e-75  252.6   0.1   1   1   2.9e-79   3.9e-75  252.3   0.1    11   253    18   256     9   256 0.95 Phosphoenolpyruvate:glucose-phosphotransferase regulator
DUF2591              PF10765.4    109 seq1137_BIOID50625   -            113   1.4e-30  105.5   0.0   1   1   1.2e-34   1.6e-30  105.3   0.0     1   109     1   108     1   108 0.96 Protein of unknown function (DUF2591)
TP_methylase         PF00590.15   210 seq1138_BIOID50625   -            457   9.3e-50  169.1   0.1   1   1   3.2e-53   1.5e-49  168.4   0.1     2   209   218   426   217   427 0.92 Tetrapyrrole (Corrin/Porphyrin) Methylases
NAD_binding_7        PF13241.1    103 seq1138_BIOID50625   -            457   1.5e-27   95.7   0.1   1   1   3.2e-29   1.5e-25   89.3   0.0     1   103     6   115     6   115 0.89 Putative NAD(P)-binding
CysG_dimeriser       PF10414.4     60 seq1138_BIOID50625   -            457     6e-20   70.3   0.9   1   1   3.7e-23   1.7e-19   68.9   0.6     2    60   150   209   149   209 0.97 Sirohaem synthase dimerisation region
Lipoprotein_18       PF06804.6    303 seq1139_BIOID50625   -            344  1.5e-137  457.3   1.4   1   1  1.2e-141  1.7e-137  457.0   1.0     1   303    40   343    40   343 0.99 NlpB/DapX lipoprotein
ProQ                 PF04352.8    115 seq1140_BIOID50625   -            186   1.9e-30  104.7   1.6   1   1   7.5e-33   5.1e-29  100.1   0.0     5   113    72   180    68   181 0.96 ProQ/FINO family
FinO_N               PF12602.3     72 seq1140_BIOID50625   -            186   8.8e-24   83.4  12.2   1   1   2.4e-27   1.7e-23   82.6   8.4     1    72     1    62     1    62 0.98 Fertility inhibition protein N terminal
Metal_resist         PF13801.1    125 seq1141_BIOID50625   -            139   5.4e-19   68.3   0.8   1   1   5.4e-23   7.4e-19   67.8   0.5     7   122    11   120     5   123 0.84 Heavy-metal resistance
Multi_Drug_Res       PF00893.14    93 seq1142_BIOID50625   -            121   5.5e-26   90.7  12.2   1   1   5.6e-30   7.6e-26   90.2   8.5     2    92     4    94     3    95 0.98 Small Multidrug Resistance protein
OMPdecase            PF00215.19   226 seq1145_BIOID50625   -            265   9.1e-55  185.3   0.0   1   1   7.8e-59   1.1e-54  185.1   0.0     1   226    35   257    35   257 0.96 Orotidine 5'-phosphate decarboxylase / HUMPS family
HTH_18               PF12833.2     81 seq1148_BIOID50625   -            350   1.2e-24   86.0   0.4   1   1   1.7e-27   1.2e-23   82.8   0.0     1    79   262   342   262   344 0.96 Helix-turn-helix domain
HTH_AraC             PF00165.18    42 seq1148_BIOID50625   -            350   4.2e-15   54.8   0.0   1   2     1e-10   6.9e-07   28.7   0.0     2    42   250   290   249   290 0.95 Bacterial regulatory helix-turn-helix proteins, AraC family
HTH_AraC             PF00165.18    42 seq1148_BIOID50625   -            350   4.2e-15   54.8   0.0   2   2   1.3e-08   8.6e-05   22.1   0.0     1    42   301   343   301   343 0.95 Bacterial regulatory helix-turn-helix proteins, AraC family
RibD_C               PF01872.12   200 seq1149_BIOID50625   -            178   2.6e-19   69.5   0.0   1   1   4.9e-23   6.8e-19   68.1   0.0     5   199     6   170     3   171 0.84 RibD C-terminal domain
IstB_IS21            PF01695.12   178 seq1150_BIOID50625   -            265   1.7e-75  252.2   0.7   1   1   1.3e-78   3.5e-75  251.1   0.0     1   177    51   227    51   228 0.99 IstB-like ATP binding protein
Bac_DnaA             PF00308.13   219 seq1150_BIOID50625   -            265   3.3e-10   39.8   0.0   1   1     2e-13   5.4e-10   39.1   0.0    36   139    99   199    71   212 0.87 Bacterial dnaA  protein
AAA                  PF00004.24   132 seq1150_BIOID50625   -            265   6.2e-07   29.5   0.0   1   1   6.3e-10   1.7e-06   28.1   0.0     1    74   100   174   100   202 0.73 ATPase family associated with various cellular activities (AAA)
DUF3521              PF12035.3     35 seq1152_BIOID50625   -             44     6e-12   45.0   3.5   1   1   5.7e-16   7.9e-12   44.7   2.4     1    34    14    44    14    44 0.99 Protein of unknown function (DUF3521)
Nol1_Nop2_Fmu        PF01189.12   283 seq1153_BIOID50625   -            429  4.6e-103  344.3   0.0   1   1    3e-106  5.9e-103  344.0   0.0     1   282   164   426   164   427 0.99 NOL1/NOP2/sun family
NusB                 PF01029.13   134 seq1153_BIOID50625   -            429   3.5e-26   91.6   0.0   1   1   2.8e-29   5.6e-26   90.9   0.0     1   134     5   127     5   127 0.97 NusB family
Methyltransf_26      PF13659.1    117 seq1153_BIOID50625   -            429   1.1e-10   41.4   0.0   1   1   1.1e-13   2.1e-10   40.5   0.0     2   116   248   375   247   376 0.90 Methyltransferase domain
Methyltransf_18      PF12847.2    112 seq1153_BIOID50625   -            429   2.8e-10   40.6   0.0   1   1   2.6e-13   5.1e-10   39.8   0.0     2   112   247   375   246   375 0.84 Methyltransferase domain
Methyltransf_31      PF13847.1    152 seq1153_BIOID50625   -            429   1.7e-09   37.3   0.0   1   1   1.5e-12     3e-09   36.5   0.0     2   113   245   380   244   416 0.82 Methyltransferase domain
MTS                  PF05175.9    170 seq1153_BIOID50625   -            429   1.1e-06   28.0   0.0   1   1     1e-09     2e-06   27.1   0.0    25   151   240   385   229   397 0.86 Methyltransferase small domain
FtsJ                 PF01728.14   181 seq1153_BIOID50625   -            429   0.00011   22.1   0.0   1   1   1.1e-07   0.00021   21.2   0.0    19    68   242   286   232   400 0.64 FtsJ-like methyltransferase
FliL                 PF03748.9     99 seq1154_BIOID50625   -            154   4.4e-23   81.0   0.0   1   1     4e-27   5.5e-23   80.7   0.0     1    98    54   153    54   154 0.94 Flagellar basal body-associated protein FliL
LysE                 PF01810.13   191 seq1155_BIOID50625   -            206   7.4e-46  155.7  14.2   1   1   6.3e-50   8.6e-46  155.5   9.9     1   189    14   202    14   204 0.98 LysE type translocator
GerE                 PF00196.14    58 seq1156_BIOID50625   -            216   5.4e-24   83.1   0.1   1   1     2e-27   8.9e-24   82.4   0.1     2    56   156   210   155   212 0.97 Bacterial regulatory proteins, luxR family
Response_reg         PF00072.19   112 seq1156_BIOID50625   -            216   1.5e-23   82.7   0.0   1   1   4.9e-27   2.2e-23   82.2   0.0     1   111    24   132    24   133 0.97 Response regulator receiver domain
UTRA                 PF07702.8    141 seq1157_BIOID50625   -            238   1.5e-31  108.8   0.0   1   1   7.3e-35   2.5e-31  108.0   0.0     1   140    86   224    86   225 0.98 UTRA domain
GntR                 PF00392.16    64 seq1157_BIOID50625   -            238   3.8e-21   74.1   0.0   1   1   1.1e-24   3.8e-21   74.1   0.0     2    63     3    64     2    65 0.98 Bacterial regulatory proteins, gntR family
HTH_11               PF08279.7     55 seq1157_BIOID50625   -            238   2.4e-06   26.9   0.2   1   1   3.1e-09     1e-05   24.9   0.0    19    45    29    55    28    62 0.88 HTH domain
HTH_DeoR             PF08220.7     57 seq1157_BIOID50625   -            238   3.1e-06   26.5   0.3   1   1   5.6e-09   1.9e-05   23.9   0.0    18    50    29    61    29    68 0.92 DeoR-like helix-turn-helix domain
zf-dskA_traR         PF01258.12    36 seq1158_BIOID50625   -             73   1.4e-13   50.2   2.5   1   1   1.4e-17   1.9e-13   49.7   1.7     5    36    35    67    29    67 0.90 Prokaryotic dksA/traR C4-type zinc finger
Flagellin_N          PF00669.15   139 seq1159_BIOID50625   -            304   2.7e-29  101.6  18.6   1   1   3.9e-33   2.7e-29  101.6  12.9     1   135     4   138     4   144 0.98 Bacterial flagellin N-terminal helical region
Flagellin_C          PF00700.16    86 seq1159_BIOID50625   -            304   1.1e-20   73.4  11.2   1   1   1.6e-24   1.1e-20   73.4   7.8     1    86   218   303   218   303 0.98 Bacterial flagellin C-terminal helical region
Phage_tail_X         PF05489.7     60 seq1160_BIOID50625   -             68   1.3e-21   75.7   0.0   1   1   9.9e-26   1.4e-21   75.6   0.0     1    57     3    58     3    61 0.95 Phage Tail Protein X
RNA_pol_Rpb6         PF01192.17    57 seq1161_BIOID50625   -             91     1e-17   63.4   0.1   1   1   9.7e-22   1.3e-17   63.1   0.1     1    56     7    62     7    63 0.95 RNA polymerase Rpb6
ABC_tran             PF00005.22   118 seq1162_BIOID50625   -            501   1.6e-33  115.4   0.0   1   2   1.8e-20   8.3e-17   61.5   0.0     1   117    44   169    44   170 0.91 ABC transporter
ABC_tran             PF00005.22   118 seq1162_BIOID50625   -            501   1.6e-33  115.4   0.0   2   2   1.9e-17   8.5e-14   51.8   0.0     3   117   294   423   292   424 0.77 ABC transporter
Curlin_rpt           PF07012.7     34 seq1163_BIOID50625   -            151   3.9e-21   74.3  24.7   1   3   9.8e-16   1.3e-11   43.8   0.8     1    34    53    86    53    86 0.99 Curlin associated repeat
Curlin_rpt           PF07012.7     34 seq1163_BIOID50625   -            151   3.9e-21   74.3  24.7   2   3   3.7e-09   5.1e-05   22.7   1.7    10    32    84   106    84   107 0.98 Curlin associated repeat
Curlin_rpt           PF07012.7     34 seq1163_BIOID50625   -            151   3.9e-21   74.3  24.7   3   3   7.1e-12   9.7e-08   31.4   4.3     1    34    97   130    97   130 0.98 Curlin associated repeat
PTS_2-RNA            PF01885.11   186 seq1165_BIOID50625   -            199   2.2e-52  177.0   0.0   1   1     2e-56   2.7e-52  176.6   0.0     2   180    21   190    20   195 0.96 RNA 2'-phosphotransferase, Tpt1 / KptA family
YbjQ_1               PF01906.12   105 seq1166_BIOID50625   -            107   1.2e-40  138.0   0.5   1   1   9.3e-45   1.3e-40  137.9   0.4     1   104     1   104     1   105 0.99 Putative heavy-metal-binding
SBP_bac_8            PF13416.1    281 seq1167_BIOID50625   -            370   1.8e-37  129.5   2.2   1   1   8.4e-41   2.3e-37  129.1   1.5     3   280    46   336    44   337 0.86 Bacterial extracellular solute-binding protein
SBP_bac_6            PF13343.1    242 seq1167_BIOID50625   -            370   1.1e-27   96.8   0.8   1   1   5.6e-31   1.5e-27   96.3   0.6     5   216    80   318    59   348 0.85 Bacterial extracellular solute-binding protein
SBP_bac_1            PF01547.20   314 seq1167_BIOID50625   -            370   6.2e-17   62.1   6.9   1   1   3.2e-20   8.8e-17   61.6   4.8    17   311    44   303    34   306 0.75 Bacterial extracellular solute-binding protein
SBP_bac_11           PF13531.1    231 seq1167_BIOID50625   -            370   1.5e-07   31.1   0.0   1   1   2.6e-10   7.1e-07   28.9   0.0    15   228    44   311    32   313 0.77 Bacterial extracellular solute-binding protein
Cytochrom_C_asm      PF01578.15   214 seq1168_BIOID50625   -            245   1.1e-32  113.2  24.9   1   1     8e-37   1.1e-32  113.2  17.3     5   214     9   184     5   184 0.94 Cytochrome C assembly protein
Cas_Cas5d            PF09704.5    218 seq1169_BIOID50625   -            248   1.1e-45  155.8   0.1   1   1   8.7e-50   1.2e-45  155.7   0.1     1   217     4   232     4   233 0.89 CRISPR-associated protein (Cas_Cas5)
Bac_luciferase       PF00296.15   307 seq1170_BIOID50625   -            335   1.6e-31  109.4   0.4   1   1   2.1e-34   2.9e-30  105.3   0.2    18   300    23   299     8   306 0.77 Luciferase-like monooxygenase
BPD_transp_1         PF00528.17   185 seq1171_BIOID50625   -            281   1.6e-22   79.8  18.0   1   1   1.1e-26   1.6e-22   79.8  12.5     3   183    93   276    91   278 0.94 Binding-protein-dependent transport system inner membrane component
Transglut_core2      PF13369.1    153 seq1173_BIOID50625   -            269     9e-38  129.0   0.0   1   1   1.8e-41   1.2e-37  128.5   0.0     2   152    33   184    32   185 0.97 Transglutaminase-like superfamily
TPR_9                PF13371.1     73 seq1173_BIOID50625   -            269   2.8e-28   97.4   0.3   1   1   8.9e-32   6.1e-28   96.3   0.2     1    73   187   259   187   259 0.99 Tetratricopeptide repeat
NrfD                 PF03916.9    313 seq1174_BIOID50625   -            392   7.8e-19   68.1  21.9   1   1   1.1e-22   1.5e-18   67.1  15.2     5   302    45   330    41   337 0.80 Polysulphide reductase, NrfD
Polysacc_deac_2      PF04748.8    213 seq1175_BIOID50625   -            319   9.7e-81  269.7   0.4   1   1   8.6e-85   1.2e-80  269.4   0.3     1   212    28   238    28   239 0.99 Divergent polysaccharide deacetylase
Thiolase_N           PF00108.18   264 seq1176_BIOID50625   -            387   8.8e-93  309.9   1.5   1   1   2.7e-96   1.2e-92  309.4   1.0     1   264     1   254     1   254 0.97 Thiolase, N-terminal domain
Thiolase_C           PF02803.13   123 seq1176_BIOID50625   -            387   9.8e-51  170.2   0.2   1   1   5.8e-54   2.6e-50  168.8   0.1     1   123   261   386   261   386 0.98 Thiolase, C-terminal domain
ketoacyl-synt        PF00109.21   255 seq1176_BIOID50625   -            387   3.5e-05   23.3   1.0   1   1   7.6e-09   3.5e-05   23.3   0.7   169   217    83   131    76   145 0.85 Beta-ketoacyl synthase, N-terminal domain
YscJ_FliF            PF01514.12   207 seq1179_BIOID50625   -            244   7.8e-53  178.5   0.1   1   1   7.1e-57   9.6e-53  178.2   0.1    13   200     4   192     1   199 0.96 Secretory protein of YscJ/FliF family
Mqo                  PF06039.10   489 seq1180_BIOID50625   -            548  5.9e-251  832.6   0.1   1   1  1.5e-254  6.8e-251  832.4   0.0     2   489    29   518    28   518 0.99 Malate:quinone oxidoreductase (Mqo)
DAO                  PF01266.19   358 seq1180_BIOID50625   -            548   1.8e-11   43.4   0.1   1   1   5.5e-15   2.5e-11   42.9   0.0     1   317    33   423    33   463 0.75 FAD dependent oxidoreductase
YjgP_YjgQ            PF03739.9    354 seq1182_BIOID50625   -            360   8.9e-69  231.7   5.4   1   1   7.6e-73     1e-68  231.5   3.7     1   354     9   358     9   358 0.98 Predicted permease YjgP/YjgQ family
PhoQ_Sensor          PF08918.5    180 seq1183_BIOID50625   -            486   2.2e-90  300.8   0.4   1   1   4.8e-94   2.2e-90  300.8   0.3     1   180    10   190    10   190 0.99 PhoQ Sensor
HATPase_c            PF02518.21   111 seq1183_BIOID50625   -            486   7.9e-17   60.8   0.1   1   1   3.1e-20   1.4e-16   60.0   0.0     3   106   376   474   374   478 0.92 Histidine kinase-, DNA gyrase B-, and HSP90-like ATPase
HAMP                 PF00672.20    70 seq1183_BIOID50625   -            486   7.4e-07   29.1   0.3   1   1   1.6e-10   7.4e-07   29.1   0.2     2    68   196   261   195   263 0.85 HAMP domain
DUF830               PF05708.7    158 seq1185_BIOID50625   -            274   2.3e-17   63.3   0.0   1   1   5.5e-21   3.8e-17   62.6   0.0     2   123    65   220    64   237 0.95 Orthopoxvirus protein of unknown function (DUF830)
NLPC_P60             PF00877.14   105 seq1185_BIOID50625   -            274   1.3e-08   34.4   0.0   1   1   3.8e-09   2.6e-05   23.8   0.0    15    96    29   121    21   130 0.81 NlpC/P60 family
SBP_bac_5            PF00496.17   374 seq1187_BIOID50625   -            558   4.3e-87  292.2   9.8   1   1   4.8e-91   6.5e-87  291.6   6.8     3   373    98   478    96   479 0.92 Bacterial extracellular solute-binding proteins, family 5 Middle
Multi_Drug_Res       PF00893.14    93 seq1188_BIOID50625   -            109   6.2e-29  100.2   6.5   1   1   5.4e-33   7.4e-29   99.9   4.5     3    93     6    99     4    99 0.96 Small Multidrug Resistance protein
OpuAC                PF04069.7    257 seq1189_BIOID50625   -            346   6.8e-57  192.6   3.5   1   1   6.1e-61   8.3e-57  192.3   2.4     2   256    46   328    45   329 0.94 Substrate binding domain of ABC-type glycine betaine transport system
Sulf_transp          PF04143.9     43 seq1190_BIOID50625   -            401     3e-19   68.6  35.9   1   2     6e-14   8.2e-10   38.4   5.6     3    41   114   153   112   155 0.94 Sulphur transport
Sulf_transp          PF04143.9     43 seq1190_BIOID50625   -            401     3e-19   68.6  35.9   2   2   1.2e-15   1.6e-11   43.8   5.0     3    42   290   329   288   336 0.93 Sulphur transport
MFS_1                PF07690.11   354 seq1192_BIOID50625   -            396   6.8e-46  156.5  55.1   1   1   1.5e-49   6.8e-46  156.5  38.2     2   353    16   358    15   359 0.86 Major Facilitator Superfamily
Sugar_tr             PF00083.19   451 seq1192_BIOID50625   -            396   5.3e-12   44.9  15.6   1   1   1.2e-15   5.3e-12   44.9  10.8    48   191    47   184    35   189 0.95 Sugar (and other) transporter
TRI12                PF06609.8    599 seq1192_BIOID50625   -            396   1.1e-06   26.9   7.0   1   1   2.5e-10   1.1e-06   26.9   4.8    64   215    30   183     2   202 0.71 Fungal trichothecene efflux pump (TRI12)
FtsX                 PF02687.16   121 seq1193_BIOID50625   -            357   3.2e-12   46.1  12.8   1   1     4e-16   5.5e-12   45.3   6.7     2   116   232   346   230   353 0.81 FtsX-like permease family
Fe-ADH               PF00465.14   366 seq1194_BIOID50625   -            395  1.7e-111  372.2   7.9   1   1  2.9e-115    2e-111  372.0   5.5     1   366    27   387    27   387 0.94 Iron-containing alcohol dehydrogenase
Fe-ADH_2             PF13685.1    250 seq1194_BIOID50625   -            395   3.4e-16   59.2   3.2   1   1   3.7e-13   2.5e-09   36.6   0.0     3    97    33   128    31   134 0.95 Iron-containing alcohol dehydrogenase
RseC_MucC            PF04246.7    135 seq1195_BIOID50625   -            159     6e-41  139.0   1.3   1   1   5.4e-45   7.3e-41  138.7   0.9     1   134     8   141     8   142 0.99 Positive regulator of sigma(E), RseC/MucC
SelA                 PF03841.8    367 seq1196_BIOID50625   -            463  6.4e-176  584.3   0.0   1   1  1.1e-179  7.6e-176  584.1   0.0     1   366    83   451    83   452 0.99 L-seryl-tRNA selenium transferase
Se-cys_synth_N       PF12390.3     40 seq1196_BIOID50625   -            463   2.8e-10   40.0   0.5   1   1   4.1e-14   2.8e-10   40.0   0.4     1    40     9    48     9    48 0.99 Selenocysteine synthase N terminal
EII-Sor              PF03609.9    237 seq1197_BIOID50625   -            265     1e-84  283.4  29.2   1   1   8.6e-89   1.2e-84  283.2  20.2     1   237     1   238     1   238 0.99 PTS system sorbose-specific iic component
SIS                  PF01380.17   131 seq1198_BIOID50625   -            335   4.7e-34  116.6   0.1   1   1   1.6e-37   1.1e-33  115.5   0.0     2   131    53   184    52   184 0.97 SIS domain
CBS                  PF00571.23    57 seq1198_BIOID50625   -            335   2.6e-14   52.5   3.5   1   2   2.5e-09   1.7e-05   24.2   0.3     1    54   213   268   213   270 0.96 CBS domain
CBS                  PF00571.23    57 seq1198_BIOID50625   -            335   2.6e-14   52.5   3.5   2   2     4e-10   2.7e-06   26.8   0.4     1    54   280   332   280   334 0.96 CBS domain
HlyD                 PF00529.15   306 seq1199_BIOID50625   -            385   3.9e-81  272.5  13.6   1   1   1.3e-84   4.6e-81  272.3   9.4     1   306    63   360    63   360 0.99 HlyD family secretion protein
HlyD_2               PF12700.2    328 seq1199_BIOID50625   -            385   3.2e-19   69.1   2.0   1   1   1.1e-22   3.7e-19   68.9   1.4     2   328    44   360    43   360 0.82 HlyD family secretion protein
HlyD_3               PF13437.1    105 seq1199_BIOID50625   -            385   1.2e-15   57.5   4.5   1   1   7.4e-15   2.5e-11   43.7   0.2     1   105   174   289   174   289 0.94 HlyD family secretion protein
Biotin_lipoyl_2      PF13533.1     50 seq1199_BIOID50625   -            385   3.5e-13   48.8   0.1   1   1   9.7e-12   3.3e-08   32.9   0.0     4    49    66   111    59   121 0.87 Biotin-lipoyl like
YkuD                 PF03734.9    146 seq1200_BIOID50625   -            311   5.6e-20   71.9   0.1   1   1   6.3e-24   8.5e-20   71.3   0.0     2   146    97   231    96   231 0.81 L,D-transpeptidase catalytic domain
SpoA                 PF01052.15    77 seq1201_BIOID50625   -            127   1.9e-17   62.4   1.0   1   1   1.9e-21   2.5e-17   62.0   0.7     4    75    48   119    46   121 0.96 Surface presentation of antigens (SPOA)
Bac_surface_Ag       PF01103.18   323 seq1203_BIOID50625   -            577   4.1e-59  200.5   6.6   1   1     1e-62   6.9e-59  199.7   4.6     1   322   290   576   290   577 0.92 Surface antigen
Surf_Ag_VNR          PF07244.10    78 seq1203_BIOID50625   -            577     1e-15   57.7   0.3   1   1   8.7e-13     6e-09   36.0   0.0     1    67   189   249   189   263 0.82 Surface antigen variable number repeat
HD_4                 PF13328.1    153 seq1204_BIOID50625   -            702   6.5e-54  181.6   1.2   1   1   2.4e-57   6.5e-54  181.6   0.8     2   152    27   175    26   176 0.97 HD domain
RelA_SpoT            PF04607.12   116 seq1204_BIOID50625   -            702   1.1e-36  125.2   0.5   1   1   1.1e-39   3.1e-36  123.7   0.0     1   115   235   345   235   346 0.98 Region found in RelA / SpoT proteins
TGS                  PF02824.16    60 seq1204_BIOID50625   -            702   6.9e-22   76.9   0.0   1   1   6.1e-25   1.7e-21   75.7   0.0     1    60   388   447   388   447 0.99 TGS domain
ACT_4                PF13291.1     80 seq1204_BIOID50625   -            702   2.2e-18   66.2   2.5   1   1   2.1e-21   5.7e-18   64.9   1.0     2    80   622   699   621   699 0.97 ACT domain
HD                   PF01966.17   122 seq1204_BIOID50625   -            702   1.3e-13   50.8   1.9   1   1   1.7e-16   4.7e-13   49.0   0.3     1   122    45   144    45   144 0.81 HD domain
Abhydrolase_1        PF00561.15   230 seq1205_BIOID50625   -            340   7.4e-26   91.0   0.0   1   1     6e-29   2.1e-25   89.5   0.0     4   218   105   312   102   315 0.96 alpha/beta hydrolase fold
Abhydrolase_6        PF12697.2    228 seq1205_BIOID50625   -            340   5.1e-16   59.1   0.5   1   1   2.1e-19   7.2e-16   58.6   0.3     1   219    75   312    75   320 0.70 Alpha/beta hydrolase family
Abhydrolase_5        PF12695.2    142 seq1205_BIOID50625   -            340   9.2e-11   41.5   0.2   1   1   8.1e-14   2.8e-10   40.0   0.2     2   141    75   308    74   309 0.65 Alpha/beta hydrolase family
DicB                 PF05358.6     62 seq1206_BIOID50625   -             97   2.7e-40  135.5   0.2   1   1     2e-44   2.7e-40  135.5   0.1     1    62    36    97    36    97 1.00 DicB protein
Fer4_11              PF13247.1     99 seq1207_BIOID50625   -            222   2.3e-26   91.4  15.4   1   1   1.6e-29   3.2e-26   90.9   7.3     2    98    84   180    83   181 0.95 4Fe-4S dicluster domain
Fer4_7               PF12838.2     52 seq1207_BIOID50625   -            222   1.3e-14   54.2  28.8   1   2   7.9e-10   1.5e-06   28.3   8.3     1    52    45   108    45   108 0.70 4Fe-4S dicluster domain
Fer4_7               PF12838.2     52 seq1207_BIOID50625   -            222   1.3e-14   54.2  28.8   2   2   1.7e-10   3.4e-07   30.4   6.4     1    52   123   175   123   175 0.88 4Fe-4S dicluster domain
Fer4_9               PF13187.1     55 seq1207_BIOID50625   -            222   5.1e-12   45.7  28.3   1   1   1.9e-10   3.7e-07   30.1   6.4     2    54   124   175   123   176 0.96 4Fe-4S dicluster domain
Fer4                 PF00037.22    24 seq1207_BIOID50625   -            222     3e-10   39.1  35.7   1   1   6.9e-08   0.00014   21.2   1.4     3    22   119   138   117   140 0.86 4Fe-4S binding domain
Fer4_10              PF13237.1     52 seq1207_BIOID50625   -            222   9.8e-10   37.9  28.4   1   1   3.3e-09   6.4e-06   25.7   6.3     2    52   117   172   116   172 0.88 4Fe-4S dicluster domain
ACR_tran             PF00873.14  1021 seq1208_BIOID50625   -           1047    2e-238  793.5   1.0   1   1  1.8e-242  2.5e-238  793.1   0.7     2  1019     6  1037     2  1039 0.98 AcrB/AcrD/AcrF family
Amidase_2            PF01510.20   132 seq1209_BIOID50625   -            276   8.8e-27   93.6   0.0   1   1   1.1e-30   1.5e-26   92.8   0.0     6   131    41   179    35   180 0.92 N-acetylmuramoyl-L-alanine amidase
MazG                 PF03819.12    74 seq1210_BIOID50625   -            263   1.4e-37  127.3   3.5   1   2   1.3e-31   9.1e-28   95.9   0.0     1    74    27   100    27   100 0.99 MazG nucleotide pyrophosphohydrolase domain
MazG                 PF03819.12    74 seq1210_BIOID50625   -            263   1.4e-37  127.3   3.5   2   2     3e-11   2.1e-07   30.6   0.6    10    70   169   227   161   230 0.83 MazG nucleotide pyrophosphohydrolase domain
tRNA-synt_His        PF13393.1    310 seq1212_BIOID50625   -            424   2.4e-48  164.6   0.0   1   1     9e-52   3.1e-48  164.3   0.0     1   310    10   312    10   312 0.89 Histidyl-tRNA synthetase
tRNA-synt_2b         PF00587.20   173 seq1212_BIOID50625   -            424   8.1e-29  100.2   0.0   1   1     4e-32   1.4e-28   99.5   0.0     1   168    21   183    21   188 0.94 tRNA synthetase class II core domain (G, H, P, S and T)
HGTP_anticodon       PF03129.15    94 seq1212_BIOID50625   -            424   2.7e-11   43.1   0.0   1   1     2e-14   6.9e-11   41.8   0.0     8    92   335   420   329   422 0.83 Anticodon binding domain
IPPT                 PF01715.12   253 seq1213_BIOID50625   -            316  9.5e-108  358.8   0.0   1   1  1.6e-111  1.1e-107  358.6   0.0     2   252    45   297    44   298 0.99 IPP transferase
IPT                  PF01745.11   233 seq1213_BIOID50625   -            316   6.5e-07   28.6   0.0   1   1   1.7e-08   0.00012   21.2   0.0     5   100    14   109    10   120 0.80 Isopentenyl transferase
FliM                 PF02154.10   192 seq1214_BIOID50625   -            334   1.2e-80  269.5   0.2   1   1   3.2e-84   2.2e-80  268.7   0.0     1   192    38   231    38   231 0.99 Flagellar motor switch protein FliM
SpoA                 PF01052.15    77 seq1214_BIOID50625   -            334   1.4e-15   56.4   0.0   1   1   4.4e-19     3e-15   55.4   0.0     3    75   252   322   250   323 0.96 Surface presentation of antigens (SPOA)
CMD                  PF02627.15    85 seq1217_BIOID50625   -            182   3.3e-09   36.3   0.1   1   1   3.2e-12   4.4e-08   32.7   0.0    14    85    52   122    43   122 0.91 Carboxymuconolactone decarboxylase family
Arginase             PF00491.16   275 seq1218_BIOID50625   -            306   1.8e-83  279.9   0.5   1   1   1.5e-87   2.1e-83  279.7   0.3     1   274    33   297    33   298 0.92 Arginase family
RrnaAD               PF00398.15   262 seq1219_BIOID50625   -            273   3.1e-77  259.0   0.0   1   1   2.6e-81   3.6e-77  258.8   0.0     3   261    10   265     8   266 0.98 Ribosomal RNA adenine dimethylase
PTS_EIIA_2           PF00359.17   142 seq1220_BIOID50625   -            143   2.3e-23   82.3   0.0   1   1   1.8e-27   2.5e-23   82.2   0.0     3   139     3   141     1   143 0.95 Phosphoenolpyruvate-dependent sugar phosphotransferase system, EIIA 2
AcetDehyd-dimer      PF09290.6    137 seq1221_BIOID50625   -            316     1e-65  219.6   0.3   1   1   2.3e-69   1.6e-65  219.0   0.2     1   137   131   284   131   284 1.00 Prokaryotic acetaldehyde dehydrogenase, dimerisation
Semialdhyde_dh       PF01118.19   121 seq1221_BIOID50625   -            316   1.4e-16   60.8   0.0   1   1   5.1e-20   3.5e-16   59.4   0.0     1   117     5   119     5   123 0.92 Semialdehyde dehydrogenase, NAD binding domain
EAL                  PF00563.15   236 seq1222_BIOID50625   -            403   1.2e-41  142.6   0.1   1   1   3.6e-45   2.5e-41  141.6   0.1    14   235   173   388   165   389 0.87 EAL domain
BLUF                 PF04940.7     93 seq1222_BIOID50625   -            403   2.4e-27   94.3   0.0   1   1   5.8e-31     4e-27   93.6   0.0     1    92     2    93     2    94 0.98 Sensors of blue-light using FAD
ADH_zinc_N           PF00107.21   130 seq1223_BIOID50625   -            327     1e-29  102.6   0.0   1   1   3.8e-33   1.7e-29  101.8   0.0     1   108   152   258   152   285 0.89 Zinc-binding dehydrogenase
ADH_zinc_N_2         PF13602.1    127 seq1223_BIOID50625   -            327   1.3e-15   58.3   0.0   1   1   4.8e-19   2.2e-15   57.5   0.0     2   123   185   321   184   325 0.81 Zinc-binding dehydrogenase
ADH_N                PF08240.7    109 seq1223_BIOID50625   -            327   1.1e-13   50.7   0.1   1   1   1.5e-16   6.8e-13   48.2   0.0     2    62    29    88    28   104 0.94 Alcohol dehydrogenase GroES-like domain
Curlin_rpt           PF07012.7     34 seq1224_BIOID50625   -            151   2.3e-28   97.4  29.0   1   3   8.8e-16   1.2e-11   43.9   0.5     1    34    40    74    40    74 0.99 Curlin associated repeat
Curlin_rpt           PF07012.7     34 seq1224_BIOID50625   -            151   2.3e-28   97.4  29.0   2   3     8e-17   1.1e-12   47.3   0.3     2    34    86   119    85   119 0.98 Curlin associated repeat
Curlin_rpt           PF07012.7     34 seq1224_BIOID50625   -            151   2.3e-28   97.4  29.0   3   3   1.2e-09   1.7e-05   24.3   3.5     8    34   115   141   114   141 0.95 Curlin associated repeat
PHP                  PF02811.14   175 seq1225_BIOID50625   -            293   1.2e-32  113.0   0.1   1   1   1.1e-36   1.5e-32  112.6   0.0     1   169    10   233    10   239 0.92 PHP domain
LysR_substrate       PF03466.15   209 seq1226_BIOID50625   -            327   2.6e-44  150.7   0.0   1   1   5.2e-48   3.5e-44  150.2   0.0     5   209   120   323   117   323 0.97 LysR substrate binding domain
HTH_1                PF00126.22    60 seq1226_BIOID50625   -            327   1.5e-24   85.3   1.5   1   1   2.9e-28     2e-24   84.9   0.2     1    60    34    93    34    93 0.98 Bacterial regulatory helix-turn-helix protein, lysR family
Terminase_2          PF03592.11   144 seq1227_BIOID50625   -            224   1.1e-37  129.3   0.2   1   1   1.7e-41   2.3e-37  128.3   0.1     1   134    45   204    45   215 0.90 Terminase small subunit
Peptidase_M15_4      PF13539.1     67 seq1228_BIOID50625   -            130   1.4e-14   54.1   0.2   1   1   1.5e-18     2e-14   53.6   0.1     4    67    58   123    55   123 0.73 D-alanyl-D-alanine carboxypeptidase
DUF2566              PF10753.4     55 seq1230_BIOID50625   -             78   3.7e-21   74.6   6.7   1   1   3.1e-25   4.3e-21   74.4   4.6     2    55    21    73    20    73 0.98 Protein of unknown function (DUF2566)
Peripla_BP_4         PF13407.1    258 seq1231_BIOID50625   -            340   5.2e-54  183.2   4.3   1   1   4.7e-58   6.5e-54  182.8   3.0     1   256    30   285    30   287 0.96 Periplasmic binding protein domain
G3P_antiterm         PF04309.7    175 seq1233_BIOID50625   -            191   2.3e-70  235.0   0.3   1   1   1.9e-74   2.6e-70  234.9   0.2     1   175    11   185    11   185 0.99 Glycerol-3-phosphate responsive antiterminator
MFS_1                PF07690.11   354 seq1234_BIOID50625   -            397   6.5e-14   51.3  41.7   1   1   4.8e-18   6.5e-14   51.3  28.9     2   345    20   350    19   359 0.72 Major Facilitator Superfamily
Glyco_hydro_2_C      PF02836.12   298 seq1235_BIOID50625   -           1030  2.5e-115  384.3   2.4   1   1  1.3e-118  4.3e-115  383.5   1.6     1   298   320   604   320   604 0.98 Glycosyl hydrolases family 2, TIM barrel domain
Bgal_small_N         PF02929.12   276 seq1235_BIOID50625   -           1030   9.1e-87  290.4   0.1   1   1   4.3e-90   1.5e-86  289.7   0.1     1   275   727   997   727   998 0.99 Beta galactosidase small chain
Glyco_hydro_2_N      PF02837.13   167 seq1235_BIOID50625   -           1030   5.2e-51  172.3   0.2   1   1   3.4e-54   1.1e-50  171.2   0.1     4   165    41   205    38   207 0.94 Glycosyl hydrolases family 2, sugar binding domain
Glyco_hydro_2        PF00703.16   110 seq1235_BIOID50625   -           1030   1.9e-20   73.2   0.0   1   1   2.9e-23   9.9e-20   70.9   0.0     1   110   209   318   209   318 0.96 Glycosyl hydrolases family 2
DUF1482              PF07358.6     57 seq1236_BIOID50625   -             66   2.2e-28   97.5   0.2   1   1   1.8e-32   2.5e-28   97.3   0.1     1    57     7    65     7    65 0.99 Protein of unknown function (DUF1482)
DUF3461              PF11944.3    125 seq1237_BIOID50625   -            128   6.5e-59  197.1   2.9   1   1   5.3e-63   7.2e-59  196.9   2.0     1   125     1   125     1   125 1.00 Protein of unknown function (DUF3461)
DUF535               PF04393.8    288 seq1238_BIOID50625   -            330  1.9e-104  348.5   0.5   1   1  1.6e-108  2.2e-104  348.3   0.3     5   288    44   328    40   328 0.98 Protein of unknown function (DUF535)
TGT                  PF01702.13   238 seq1239_BIOID50625   -            375  2.9e-105  350.7   0.0   1   1  2.5e-109  3.5e-105  350.4   0.0     1   237   125   362   125   363 0.99 Queuine tRNA-ribosyltransferase
DUF1627              PF07789.7    155 seq1240_BIOID50625   -            256   1.2e-90  300.9   0.5   1   1     4e-94   1.8e-90  300.2   0.3     1   155    91   245    91   245 1.00 Protein of unknown function (DUF1627)
MASE1                PF05231.9    299 seq1241_BIOID50625   -            501   6.9e-54  182.7  47.6   1   1   1.9e-57   8.4e-54  182.4  33.0     2   299    12   278    11   278 0.98 MASE1
HisKA_3              PF07730.8     68 seq1241_BIOID50625   -            501   1.9e-14   53.6   2.9   1   1   4.2e-18   1.9e-14   53.6   2.0     2    68   306   371   305   371 0.95 Histidine kinase
HATPase_c            PF02518.21   111 seq1241_BIOID50625   -            501     1e-12   47.6   0.0   1   1   3.7e-16   1.7e-12   46.9   0.0     5   110   414   498   410   499 0.95 Histidine kinase-, DNA gyrase B-, and HSP90-like ATPase
DUF898               PF05987.8    339 seq1243_BIOID50625   -            407   1.4e-78  264.0  29.5   1   1   1.2e-81   1.6e-77  260.5  20.5     3   328    21   387    19   395 0.97 Bacterial protein of unknown function (DUF898)
GTP_EFTU             PF00009.22   188 seq1244_BIOID50625   -            607     1e-56  191.2   0.0   1   1   7.2e-60     2e-56  190.3   0.0     2   187     4   195     3   196 0.96 Elongation factor Tu GTP binding domain
EFG_C                PF00679.19    89 seq1244_BIOID50625   -            607   1.9e-21   75.6   0.0   1   1   1.6e-24   4.3e-21   74.4   0.0     3    83   397   477   395   483 0.96 Elongation factor G C-terminus
GTP_EFTU_D2          PF03144.20    74 seq1244_BIOID50625   -            607   7.4e-10   38.6   3.2   1   1   8.1e-13   2.2e-09   37.1   2.2     1    74   219   289   219   289 0.94 Elongation factor Tu domain 2
MMR_HSR1             PF01926.18   114 seq1244_BIOID50625   -            607   1.3e-05   25.0   0.2   1   1   1.5e-08   4.1e-05   23.4   0.0     2   113     8   128     7   129 0.55 50S ribosome-binding GTPase
Peptidase_S24        PF00717.18    70 seq1246_BIOID50625   -            139   1.7e-13   49.8   0.0   1   1   1.8e-17   2.5e-13   49.3   0.0     2    68    56   120    55   122 0.91 Peptidase S24-like
GntR                 PF00392.16    64 seq1247_BIOID50625   -            263   7.1e-23   79.7   0.2   1   1   1.9e-26   1.3e-22   78.8   0.1     1    64    14    77    14    77 0.99 Bacterial regulatory proteins, gntR family
FCD                  PF07729.7    125 seq1247_BIOID50625   -            263   1.2e-18   67.4   5.9   1   1   2.8e-22   1.9e-18   66.8   4.1     1   125   101   225   101   225 0.90 FCD domain
Fimbrial             PF00419.15   145 seq1248_BIOID50625   -            178   3.4e-13   49.9   0.0   1   1   2.9e-17     4e-13   49.6   0.0     1   144    24   177    24   178 0.88 Fimbrial protein
DUF4113              PF13438.1     75 seq1251_BIOID50625   -             82     6e-29   99.6   0.0   1   1   4.8e-33   6.6e-29   99.5   0.0     1    75     7    80     7    80 0.98 Domain of unknown function (DUF4113)
DUF3828              PF12883.2    120 seq1254_BIOID50625   -            308   6.5e-12   45.3   3.3   1   1   2.1e-11   1.4e-07   31.2   0.1     2   118    26   142    25   144 0.90 Protein of unknown function (DUF3828)
Lumazine_bd          PF12870.2    111 seq1254_BIOID50625   -            308   2.8e-07   30.4   3.1   1   1   1.8e-08   0.00012   21.9   0.1    66   110   240   283   196   284 0.92 Lumazine-binding domain
GGDEF                PF00990.16   161 seq1256_BIOID50625   -            556   6.1e-39  133.0   0.3   1   1   7.8e-43   1.1e-38  132.2   0.2     3   160   406   554   404   555 0.95 GGDEF domain
CRISPR_assoc         PF08798.6    214 seq1257_BIOID50625   -            216   3.9e-61  206.4   1.2   1   1   3.2e-65   4.3e-61  206.2   0.8     1   214     1   212     1   212 0.99 CRISPR associated protein
CcmD                 PF04995.9     46 seq1258_BIOID50625   -             69   5.2e-16   57.9   4.7   1   1   6.2e-20   8.5e-16   57.3   3.2     1    45    15    59    15    69 0.98 Heme exporter protein D (CcmD)
DUF2531              PF10748.4    133 seq1259_BIOID50625   -            134   2.1e-63  211.3   1.7   1   1   1.7e-67   2.3e-63  211.2   1.2     2   133     3   134     2   134 0.99 Protein of unknown function (DUF2531)
Abhydrolase_3        PF07859.8    211 seq1261_BIOID50625   -            311   1.4e-11   44.3   0.0   1   1   4.4e-14     2e-10   40.4   0.0     6   209    84   284    79   286 0.67 alpha/beta hydrolase fold
Peptidase_S9         PF00326.16   213 seq1261_BIOID50625   -            311   7.2e-10   38.3   0.0   1   1   2.4e-09   1.1e-05   24.6   0.0   130   190   224   285   196   292 0.84 Prolyl oligopeptidase family
Abhydrolase_5        PF12695.2    142 seq1261_BIOID50625   -            311   2.1e-07   30.6   0.0   1   1   6.7e-11   3.1e-07   30.1   0.0    14   141    95   282    78   283 0.69 Alpha/beta hydrolase family
HATPase_c            PF02518.21   111 seq1262_BIOID50625   -            552     2e-19   69.2   0.0   1   1   9.7e-23   3.3e-19   68.5   0.0     2   110   429   539   428   540 0.95 Histidine kinase-, DNA gyrase B-, and HSP90-like ATPase
PAS_8                PF13188.1     64 seq1262_BIOID50625   -            552   2.7e-06   26.8   0.0   1   1   3.9e-09   1.3e-05   24.7   0.0     2    49   223   276   222   292 0.73 PAS domain
PAS                  PF00989.19   113 seq1262_BIOID50625   -            552   1.1e-05   25.0   0.0   1   1   9.7e-09   3.3e-05   23.5   0.0     4    64   225   285   222   294 0.88 PAS fold
OrgA_MxiK            PF09482.5    183 seq1264_BIOID50625   -            193     6e-67  224.7   0.5   1   1   4.9e-71   6.7e-67  224.5   0.4     1   181     5   184     5   186 0.99 Bacterial type III secretion apparatus protein (OrgA_MxiK)
Porphobil_deam       PF01379.15   215 seq1266_BIOID50625   -            320   4.9e-92  306.5   0.0   1   1   8.8e-96     6e-92  306.2   0.0     2   214    13   223    12   224 0.99 Porphobilinogen deaminase, dipyromethane cofactor binding domain
Porphobil_deamC      PF03900.10    74 seq1266_BIOID50625   -            320   1.1e-25   89.3   0.1   1   1   3.2e-29   2.2e-25   88.4   0.1     1    74   232   303   232   303 0.97 Porphobilinogen deaminase, C-terminal domain
FAD_binding_3        PF01494.14   356 seq1267_BIOID50625   -            391   3.2e-29  101.9   0.0   1   1   1.7e-32   4.6e-29  101.4   0.0     2   346     6   339     5   343 0.81 FAD binding domain
Lycopene_cycl        PF05834.7    374 seq1267_BIOID50625   -            391     2e-11   43.3   4.7   1   1     5e-11   1.4e-07   30.7   2.1     2   143     8   170     7   189 0.86 Lycopene cyclase protein
DAO                  PF01266.19   358 seq1267_BIOID50625   -            391   5.5e-09   35.2   1.1   1   1   1.6e-09   4.4e-06   25.7   0.2     2    34     8    40     7    91 0.90 FAD dependent oxidoreductase
SE                   PF08491.5    276 seq1267_BIOID50625   -            391   6.7e-05   21.7   0.0   1   1   5.5e-08   0.00015   20.5   0.0   124   206   275   357   238   388 0.83 Squalene epoxidase
SNase                PF00565.12   108 seq1268_BIOID50625   -            178   2.3e-28   98.4   0.1   1   1   2.2e-32     3e-28   98.1   0.0     1   108    69   165    69   165 0.98 Staphylococcal nuclease homologue
GTP_EFTU             PF00009.22   188 seq1269_BIOID50625   -            599   7.5e-52  175.3   0.0   1   1   6.2e-55   1.7e-51  174.2   0.0     1   187     2   181     2   182 0.94 Elongation factor Tu GTP binding domain
LepA_C               PF06421.7    108 seq1269_BIOID50625   -            599   6.9e-52  173.7   3.3   1   1   4.3e-55   1.2e-51  173.0   2.3     1   107   487   593   487   594 0.99 GTP-binding protein LepA C-terminus
EFG_C                PF00679.19    89 seq1269_BIOID50625   -            599   3.3e-19   68.4   0.0   1   1   2.5e-22   6.9e-19   67.3   0.0     2    86   399   483   398   486 0.95 Elongation factor G C-terminus
GTP_EFTU_D2          PF03144.20    74 seq1269_BIOID50625   -            599   8.8e-10   38.4   0.3   1   1   7.1e-13   1.9e-09   37.3   0.2     1    74   205   275   205   275 0.86 Elongation factor Tu domain 2
Ras                  PF00071.17   162 seq1269_BIOID50625   -            599   8.7e-05   21.8   0.0   1   1   5.7e-08   0.00016   21.0   0.0    30   160    52   180    42   182 0.79 Ras family
ABC_tran             PF00005.22   118 seq1271_BIOID50625   -            360   2.1e-22   79.6   0.0   1   1   1.4e-25   4.6e-22   78.4   0.0     1   117    48   166    48   167 0.91 ABC transporter
TOBE_2               PF08402.5     75 seq1271_BIOID50625   -            360   2.7e-09   36.7   0.2   1   1   3.2e-12   1.1e-08   34.8   0.0     1    75   282   352   282   352 0.91 TOBE domain
Ribul_P_3_epim       PF00834.14   201 seq1272_BIOID50625   -            210   5.9e-74  247.4   0.0   1   1   4.9e-78   6.7e-74  247.2   0.0     2   200     3   197     2   198 0.99 Ribulose-phosphate 3 epimerase family
ABC_tran             PF00005.22   118 seq1273_BIOID50625   -            233   3.7e-27   94.9   0.0   1   1   8.9e-31   6.1e-27   94.2   0.0     1   117    49   173    49   174 0.94 ABC transporter
AAA_21               PF13304.1    303 seq1273_BIOID50625   -            233   1.4e-11   44.8   0.1   1   1   4.4e-13     3e-09   37.1   0.1     1   299    37   206    37   210 0.76 AAA domain
DAHP_synth_1         PF00793.15   272 seq1276_BIOID50625   -            284   5.8e-82  274.3   0.0   1   1     5e-86   6.8e-82  274.0   0.0     9   271    10   275     2   276 0.97 DAHP synthetase I family
Phage_integrase      PF00589.17   173 seq1278_BIOID50625   -            420   1.5e-26   92.9   0.0   1   1   3.9e-30   2.6e-26   92.1   0.0    13   171   214   384   202   386 0.87 Phage integrase family
DUF4102              PF13356.1     89 seq1278_BIOID50625   -            420   1.3e-24   85.7   0.1   1   1   3.7e-28   2.5e-24   84.8   0.0     1    88     3    89     3    90 0.98 Domain of unknown function (DUF4102)
Cytochrom_B_N        PF00033.14   188 seq1279_BIOID50625   -            261   1.1e-28   99.8  12.9   1   1   1.5e-32   1.1e-28   99.8   8.9     2   188    67   257    66   257 0.94 Cytochrome b(N-terminal)/b6/petB
Ni_hydr_CYTB         PF01292.15   182 seq1279_BIOID50625   -            261   2.5e-28   98.5  10.6   1   1   3.7e-32   2.5e-28   98.5   7.4     2   182    69   257    68   257 0.91 Prokaryotic cytochrome b561
DDE_Tnp_ISL3         PF01610.12   248 seq1280_BIOID50625   -            210   2.3e-37  128.7   0.2   1   1     2e-41   2.7e-37  128.5   0.2     3   211     1   202     1   209 0.94 Transposase
CcmE                 PF03100.10   131 seq1281_BIOID50625   -            159   8.4e-51  170.8   0.0   1   1   7.7e-55     1e-50  170.5   0.0     3   131     4   138     2   138 0.97 CcmE
SpoU_methylase       PF00588.14   142 seq1282_BIOID50625   -            157   4.4e-34  117.2   0.0   1   1   3.6e-38   4.9e-34  117.1   0.0     1   142     1   142     1   142 0.95 SpoU rRNA Methylase family
Tafi-CsgC            PF10610.4    106 seq1283_BIOID50625   -            110   9.4e-67  221.3   4.2   1   1   7.9e-71   1.1e-66  221.2   2.9     1   106     5   110     5   110 0.99 Thin aggregative fimbriae synthesis protein
BcsB                 PF03170.8    605 seq1284_BIOID50625   -            779  1.9e-225  749.3   1.7   1   1  1.7e-229  2.3e-225  749.1   1.2     4   605    68   681    65   681 0.99 Bacterial cellulose synthase subunit
SBP_bac_8            PF13416.1    281 seq1285_BIOID50625   -            389   3.3e-31  108.9   0.1   1   1   7.6e-35   5.2e-31  108.3   0.1    10   265    61   343    53   354 0.83 Bacterial extracellular solute-binding protein
SBP_bac_1            PF01547.20   314 seq1285_BIOID50625   -            389   4.7e-06   26.4   2.0   1   1   7.5e-10   5.1e-06   26.3   0.7    19   313    58   327    46   328 0.77 Bacterial extracellular solute-binding protein
EIID-AGA             PF03613.9    264 seq1286_BIOID50625   -            274  1.3e-107  358.5   2.9   1   1    1e-111  1.4e-107  358.4   2.0     2   264     5   273     4   273 0.99 PTS system mannose/fructose/sorbose family IID component
Asparaginase_2       PF01112.13   319 seq1287_BIOID50625   -            321  1.1e-124  415.2   2.6   1   1  9.7e-129  1.3e-124  414.9   1.8     2   315     3   315     2   317 0.99 Asparaginase
SAICAR_synt          PF01259.13   249 seq1289_BIOID50625   -            240   3.3e-75  252.2   0.0   1   1   2.8e-79   3.8e-75  252.0   0.0     2   247     7   237     6   239 0.98 SAICAR synthetase
DUF1266              PF06889.6    172 seq1290_BIOID50625   -            235   3.5e-42  143.9   7.1   1   1     3e-46   4.1e-42  143.7   4.9     3   172    40   217    38   217 0.97 Protein of unknown function (DUF1266)
CN_hydrolase         PF00795.17   184 seq1292_BIOID50625   -            256   8.4e-13   47.9   0.0   1   1   9.4e-17   1.3e-12   47.3   0.0     5   179     9   161     5   166 0.83 Carbon-nitrogen hydrolase
LysR_substrate       PF03466.15   209 seq1294_BIOID50625   -            294   3.1e-35  121.0   0.4   1   1   6.9e-39   4.7e-35  120.4   0.1     2   204    91   292    90   293 0.95 LysR substrate binding domain
HTH_1                PF00126.22    60 seq1294_BIOID50625   -            294   3.6e-23   80.9   1.6   1   1   8.9e-27   6.1e-23   80.2   1.1     2    60     8    66     7    66 0.97 Bacterial regulatory helix-turn-helix protein, lysR family
FliD_C               PF07195.7    239 seq1295_BIOID50625   -            438   8.9e-43  146.1  10.6   1   1   1.3e-46   8.9e-43  146.1   7.3     1   232   209   423   209   431 0.94 Flagellar hook-associated protein 2 C-terminus
FliD_N               PF02465.13    99 seq1295_BIOID50625   -            438   1.3e-14   54.2   6.8   1   1   1.8e-18   1.3e-14   54.2   4.7     8    99     6    98     1    98 0.85 Flagellar hook-associated protein 2 C-terminus
IMS                  PF00817.15   148 seq1296_BIOID50625   -            422   6.3e-39  133.0   0.0   1   1   5.6e-42   1.9e-38  131.5   0.0     1   147     5   150     5   151 0.96 impB/mucB/samB family
DUF4113              PF13438.1     75 seq1296_BIOID50625   -            422   8.6e-29   99.1   0.2   1   1   1.2e-31     4e-28   97.0   0.0     1    75   347   421   347   421 0.98 Domain of unknown function (DUF4113)
IMS_C                PF11799.3    137 seq1296_BIOID50625   -            422   1.1e-09   38.7   0.0   1   1     6e-13     2e-09   37.8   0.0     3   122   214   333   212   344 0.89 impB/mucB/samB family C-terminal
IMS_HHH              PF11798.3     32 seq1296_BIOID50625   -            422   2.4e-07   30.3   0.1   1   1     2e-10   6.8e-07   28.8   0.0     4    32   172   200   169   200 0.92 IMS family HHH motif
TetR_N               PF00440.18    47 seq1297_BIOID50625   -            234   1.3e-13   50.2   2.0   1   1   1.5e-17   2.1e-13   49.5   0.1     1    46    34    80    34    81 0.95 Bacterial regulatory proteins, tetR family
Aminotran_3          PF00202.16   339 seq1298_BIOID50625   -            426  8.3e-121  402.8   0.3   1   1  7.2e-125  9.8e-121  402.6   0.2     2   338    27   360    26   361 0.98 Aminotransferase class-III
TPR_3                PF07720.7     36 seq1300_BIOID50625   -            165   1.4e-17   62.9  11.9   1   2   1.1e-13   1.5e-09   37.2   2.5     1    36    39    72    39    72 0.96 Tetratricopeptide repeat
TPR_3                PF07720.7     36 seq1300_BIOID50625   -            165   1.4e-17   62.9  11.9   2   2   1.3e-11   1.8e-07   30.6   0.8     2    25    74    97    73   106 0.91 Tetratricopeptide repeat
Ldh_2                PF02615.9    335 seq1301_BIOID50625   -            349  3.4e-139  463.1   0.0   1   1  2.8e-143  3.9e-139  462.9   0.0     1   334     1   333     1   334 0.99 Malate/L-lactate dehydrogenase
MFS_1                PF07690.11   354 seq1303_BIOID50625   -            463   1.1e-16   60.4  60.1   1   1   8.1e-21   1.1e-16   60.4  41.6     2   354    45   422    44   422 0.77 Major Facilitator Superfamily
Mrr_cat              PF04471.7    115 seq1304_BIOID50625   -            304   3.1e-38  130.0   0.0   1   1   8.6e-42   5.9e-38  129.1   0.0     2   115   164   281   163   281 0.98 Restriction endonuclease
Mrr_N                PF14338.1     92 seq1304_BIOID50625   -            304   1.9e-20   72.6   0.0   1   1   6.9e-24   4.7e-20   71.3   0.0     1    92     5    94     5    94 0.95 Mrr N-terminal domain
DUF3702              PF12486.3    148 seq1305_BIOID50625   -            453   3.5e-45  153.1  18.3   1   1   5.2e-49   3.5e-45  153.1  12.7     1   148   289   435   289   435 0.99 ImpA domain protein
ImpA-rel_N           PF06812.7     62 seq1305_BIOID50625   -            453   5.3e-21   74.0   0.1   1   1     3e-24   2.1e-20   72.1   0.1     1    60    42   101    42   103 0.98 ImpA-related N-terminal
Secretin             PF00263.16   165 seq1306_BIOID50625   -            402   2.2e-45  153.8   0.2   1   1   1.1e-48   4.8e-45  152.7   0.2     1   164   240   399   240   400 0.93 Bacterial type II and III secretion system protein
Secretin_N           PF03958.12    82 seq1306_BIOID50625   -            402     4e-11   42.8   0.5   1   1   5.3e-14   2.4e-10   40.3   0.1     2    81   110   169   109   170 0.95 Bacterial type II/III secretion system short domain
STN                  PF07660.9     52 seq1306_BIOID50625   -            402   3.2e-08   32.8   0.1   1   1   1.5e-09   6.8e-06   25.4   0.0     2    47    37    79    36    81 0.89 Secretin and TonB N terminus short domain
SseB                 PF07179.7    263 seq1308_BIOID50625   -            258  4.5e-139  461.7   0.1   1   1  3.6e-143    5e-139  461.5   0.0     1   263     1   258     1   258 0.99 SseB protein
TrkA_N               PF02254.13   116 seq1313_BIOID50625   -            458   4.2e-58  194.2   3.5   1   2   5.4e-33   5.3e-30  103.6   0.0     1   108     3   111     3   125 0.92 TrkA-N domain
TrkA_N               PF02254.13   116 seq1313_BIOID50625   -            458   4.2e-58  194.2   3.5   2   2   5.9e-29   5.7e-26   90.6   0.7     1   116   235   350   235   350 0.95 TrkA-N domain
TrkA_C               PF02080.16    71 seq1313_BIOID50625   -            458   1.9e-21   75.3   0.7   1   2   4.7e-13   4.5e-10   38.8   0.0     3    70   157   225   155   226 0.91 TrkA-C domain
TrkA_C               PF02080.16    71 seq1313_BIOID50625   -            458   1.9e-21   75.3   0.7   2   2     2e-11   1.9e-08   33.6   0.2     8    70   390   451   388   452 0.89 TrkA-C domain
F420_oxidored        PF03807.12    96 seq1313_BIOID50625   -            458   1.9e-12   47.2   2.2   1   2   1.5e-07   0.00015   22.0   0.0     1    52     2    49     2    88 0.87 NADP oxidoreductase coenzyme F420-dependent
F420_oxidored        PF03807.12    96 seq1313_BIOID50625   -            458   1.9e-12   47.2   2.2   2   2   1.5e-07   0.00015   22.0   0.3     2    48   235   279   234   355 0.80 NADP oxidoreductase coenzyme F420-dependent
NAD_binding_7        PF13241.1    103 seq1313_BIOID50625   -            458   1.2e-11   44.6   3.0   1   1   7.5e-08   7.3e-05   22.8   0.0     8    82   233   319   228   323 0.75 Putative NAD(P)-binding
Shikimate_DH         PF01488.15   135 seq1313_BIOID50625   -            458   1.4e-11   44.4   0.6   1   1   5.3e-09   5.2e-06   26.4   0.2    12   102   232   332   222   367 0.77 Shikimate / quinate 5-dehydrogenase
NiFeSe_Hases         PF00374.14   507 seq1315_BIOID50625   -            567  2.6e-222  738.9   0.0   1   1  2.2e-226  2.9e-222  738.8   0.0     1   507    39   552    39   552 0.98 Nickel-dependent hydrogenase
Hydrolase_3          PF08282.7    254 seq1316_BIOID50625   -            188   1.2e-12   47.9   0.0   1   1   4.2e-15   5.7e-11   42.3   0.0   179   243    94   158    88   167 0.94 haloacid dehalogenase-like hydrolase
DUF1043              PF06295.7    128 seq1317_BIOID50625   -            134   2.2e-57  192.1   0.0   1   1   1.8e-61   2.4e-57  191.9   0.0     1   127     7   132     7   133 0.99 Protein of unknown function (DUF1043)
Fimbrial             PF00419.15   145 seq1318_BIOID50625   -            175   1.5e-18   67.2   1.4   1   1   1.3e-22   1.8e-18   67.0   1.0     2   144    29   174    28   175 0.87 Fimbrial protein
EIIC-GAT             PF03611.9    415 seq1321_BIOID50625   -            484  1.5e-130  435.6  44.5   1   1  1.1e-134  1.5e-130  435.6  30.8     1   395    31   426    31   445 0.97 PTS system sugar-specific permease component
DUF525               PF04379.9     90 seq1322_BIOID50625   -            125   1.1e-35  121.3   0.1   1   1     1e-39   1.4e-35  121.0   0.1     2    89    17   104    16   105 0.98 Protein of unknown function (DUF525)
UPF0270              PF06794.7     70 seq1323_BIOID50625   -             72   9.2e-36  121.3   0.1   1   1   7.4e-40     1e-35  121.2   0.0     1    70     1    70     1    70 0.99 Uncharacterised protein family (UPF0270)
TraC_F_IV            PF11130.3    235 seq1325_BIOID50625   -            876   1.3e-58  198.1   0.0   1   1     6e-62     2e-58  197.4   0.0     2   235    38   278    37   278 0.98 F pilus assembly Type-IV secretion system for plasmid transfer
AAA_10               PF12846.2    328 seq1325_BIOID50625   -            876   8.9e-44  149.9   0.1   1   1   4.3e-47   1.5e-43  149.2   0.0     1   323   480   774   480   777 0.84 AAA-like domain
HTH_6                PF01418.12    77 seq1326_BIOID50625   -            285     2e-26   91.4   0.9   1   1   9.5e-30   4.4e-26   90.3   0.6     1    76     1    76     1    77 0.98 Helix-turn-helix domain, rpiR family
SIS                  PF01380.17   131 seq1326_BIOID50625   -            285   2.2e-22   78.9   0.1   1   1   7.5e-26   3.4e-22   78.3   0.1     2   130   132   260   131   261 0.97 SIS domain
SIS_2                PF13580.1    138 seq1326_BIOID50625   -            285   4.1e-11   42.6   0.8   1   1     1e-11   4.6e-08   32.7   0.2    92   138   173   217   163   217 0.85 SIS domain
Voltage_CLC          PF00654.15   355 seq1327_BIOID50625   -            418   1.1e-18   67.2  38.1   1   1   8.1e-23   1.1e-18   67.2  26.4    34   317    93   365    65   397 0.79 Voltage gated chloride channel
Sua5_yciO_yrdC       PF01300.13   179 seq1328_BIOID50625   -            206   1.2e-47  161.3   0.0   1   1   1.1e-51   1.4e-47  161.0   0.0     2   179    23   198    22   198 0.95 Telomere recombination
CTP_synth_N          PF06418.9    276 seq1329_BIOID50625   -            545  1.9e-130  433.8   0.0   1   1  8.6e-134    3e-130  433.1   0.0     1   276     3   276     3   276 0.98 CTP synthase N-terminus
GATase               PF00117.23   192 seq1329_BIOID50625   -            545   5.3e-52  175.9   0.0   1   1   2.7e-55   9.2e-52  175.1   0.0     2   192   301   535   300   535 0.90 Glutamine amidotransferase class-I
Peptidase_C26        PF07722.8    217 seq1329_BIOID50625   -            545   1.1e-10   41.2   0.7   1   1   1.8e-13   6.1e-10   38.7   0.1    99   217   365   517   359   517 0.80 Peptidase C26
CbiA                 PF01656.18   195 seq1329_BIOID50625   -            545   1.4e-05   24.4   0.0   1   1   9.4e-09   3.2e-05   23.3   0.0     8   109    14   148     7   178 0.73 CobQ/CobB/MinD/ParA nucleotide binding domain
Bac_export_3         PF01313.14    76 seq1330_BIOID50625   -             90   5.3e-26   90.0   7.4   1   1   5.1e-30     7e-26   89.6   5.1     3    74     7    78     5    80 0.95 Bacterial export proteins, family 3
ACR_tran             PF00873.14  1021 seq1332_BIOID50625   -           1034         0 1452.7  23.6   1   1         0         0 1452.5  16.4     1  1021     1  1029     1  1029 1.00 AcrB/AcrD/AcrF family
SecD_SecF            PF02355.11   189 seq1332_BIOID50625   -           1034   1.1e-07   31.1  31.7   1   1   3.1e-08   0.00014   21.0   5.2    31   180   870  1018   856  1029 0.84 Protein export membrane protein
MMPL                 PF03176.10   333 seq1332_BIOID50625   -           1034   8.3e-06   24.6   9.7   1   1   1.8e-09   8.3e-06   24.6   6.7   135   306   330   500   288   525 0.78 MMPL family
EII-GUT              PF03608.8    168 seq1333_BIOID50625   -            187     7e-77  256.8   0.7   1   1   5.9e-81     8e-77  256.6   0.5     2   168     5   171     4   171 0.99 PTS system enzyme II sorbitol-specific factor
SpoA                 PF01052.15    77 seq1335_BIOID50625   -            137   2.9e-24   84.3   0.8   1   1   2.7e-28   3.7e-24   84.0   0.6     3    76    55   128    54   129 0.97 Surface presentation of antigens (SPOA)
SirA                 PF01206.12    70 seq1336_BIOID50625   -             77   2.7e-20   71.6   0.0   1   1   2.2e-24   2.9e-20   71.5   0.0     2    70     9    77     8    77 0.98 SirA-like protein
UPF0020              PF01170.13   180 seq1337_BIOID50625   -            702   2.4e-62  209.5   0.0   1   1     6e-60   9.2e-57  191.4   0.0     1   179   162   375   162   376 0.96 Putative RNA methylase family UPF0020
Methyltransf_26      PF13659.1    117 seq1337_BIOID50625   -            702   1.1e-26   93.0   0.0   1   2   2.9e-19   4.4e-16   58.8   0.0     4    94   193   326   190   353 0.92 Methyltransferase domain
Methyltransf_26      PF13659.1    117 seq1337_BIOID50625   -            702   1.1e-26   93.0   0.0   2   2   6.9e-11   1.1e-07   31.8   0.0    11   114   549   655   521   658 0.80 Methyltransferase domain
Methyltrans_SAM      PF10672.4    286 seq1337_BIOID50625   -            702   7.3e-21   74.1   0.1   1   1   8.1e-24   1.2e-20   73.4   0.1    24   240   437   658   427   669 0.82 S-adenosylmethionine-dependent methyltransferase
THUMP                PF02926.12    93 seq1337_BIOID50625   -            702   2.2e-14   53.1   0.0   1   1   2.7e-17   4.1e-14   52.3   0.0     2    92    57   153    56   154 0.95 THUMP domain
Cons_hypoth95        PF03602.10   183 seq1337_BIOID50625   -            702   3.7e-14   52.4   0.0   1   1   2.8e-12   4.3e-09   35.9   0.0    39   140   536   635   530   676 0.85 Conserved hypothetical protein 95
DUF4223              PF13978.1     56 seq1338_BIOID50625   -             55   1.2e-36  124.0   0.7   1   1   9.5e-41   1.3e-36  123.9   0.5     1    55     1    55     1    55 0.99 Protein of unknown function (DUF4223)
[truncated: 1,270,269 more chars]
