# Supplementary material for: A domain sequence approach to pangenomics: applications to Escherichia coli
Source: F1000Res. 2013 May 29;1:19. Originally published 2012 Oct 1. [Version 2] doi: 10.12688/f1000research.1-19.v2 (PMC3901455; doi:10.12688/f1000research.1-19.v2)
Supplement: The 347 text files show the results from scanning each of the fasta-files against the Pfam-A database [file f1000research-1-1101-s0002.tgz › Escherichia_coli_MS_200_1_BIOID50645.txt]

#                                                                            --- full sequence --- -------------- this domain -------------   hmm coord   ali coord   env coord
# target name        accession   tlen query name           accession   qlen   E-value  score  bias   #  of  c-Evalue  i-Evalue  score  bias  from    to  from    to  from    to  acc description of target
#------------------- ---------- ----- -------------------- ---------- ----- --------- ------ ----- --- --- --------- --------- ------ ----- ----- ----- ----- ----- ----- ----- ---- ---------------------
Methyltransf_27      PF13708.1    194 seq1_BIOID50645      -            181   6.9e-63  211.5   0.1   1   1   5.6e-67   7.7e-63  211.4   0.1    20   194     1   177     1   177 0.97 Methyltransferase domain
rve_2                PF13333.1     52 seq4_BIOID50645      -            110   6.4e-20   70.8   0.1   1   1   2.3e-23   1.1e-19   70.1   0.1     1    52    53   109    53   109 0.98 Integrase core domain
rve_3                PF13683.1     67 seq4_BIOID50645      -            110     6e-17   60.8   0.0   1   1   1.7e-20   7.8e-17   60.4   0.0     4    67    37   101    34   101 0.96 Integrase core domain
rve                  PF00665.21   120 seq4_BIOID50645      -            110   2.7e-12   46.7   0.0   1   1   8.1e-16   3.7e-12   46.2   0.0    61   119     4    62     1    63 0.88 Integrase core domain
MFS_1                PF07690.11   354 seq5_BIOID50645      -            496     2e-38  131.9  59.6   1   2   6.6e-29   4.5e-25   88.0  23.7     2   286    26   288    25   296 0.70 Major Facilitator Superfamily
MFS_1                PF07690.11   354 seq5_BIOID50645      -            496     2e-38  131.9  59.6   2   2   5.8e-16     4e-12   45.4  16.1     2   175   281   452   279   492 0.79 Major Facilitator Superfamily
Sugar_tr             PF00083.19   451 seq5_BIOID50645      -            496   9.4e-26   90.2  14.7   1   1   1.4e-29   9.4e-26   90.2  10.2     2   197    21   200    20   214 0.91 Sugar (and other) transporter
DUF986               PF06173.7    149 seq6_BIOID50645      -            162   5.2e-65  217.6   6.1   1   1   4.3e-69   5.9e-65  217.5   4.3     1   148    14   161    14   162 0.99 Protein of unknown function (DUF986)
AA_permease_2        PF13520.1    426 seq8_BIOID50645      -            357   3.4e-57  193.7  25.7   1   1   2.9e-61     4e-57  193.5  17.8    99   420     3   338     1   346 0.88 Amino acid permease
PP-binding           PF00550.20    67 seq9_BIOID50645      -            491   6.6e-15   55.0   0.1   1   1   1.7e-18   1.2e-14   54.1   0.1     1    67   382   446   382   446 0.97 Phosphopantetheine attachment site
Nitroreductase       PF00881.19   165 seq9_BIOID50645      -            491   1.9e-14   53.6   0.0   1   1   7.3e-18     5e-14   52.3   0.0     3   160   104   278   102   286 0.92 Nitroreductase family
Metallophos_2        PF12850.2    156 seq10_BIOID50645     -            221   4.9e-11   42.5   0.0   1   1   1.3e-14   8.7e-11   41.7   0.0    22   125    10   184     3   207 0.82 Calcineurin-like phosphoesterase superfamily domain
Metallophos          PF00149.23   201 seq10_BIOID50645     -            221   3.1e-08   33.1   0.0   1   1   3.2e-11   2.2e-07   30.4   0.0    24   201     6   180     2   180 0.93 Calcineurin-like phosphoesterase
RVT_1                PF00078.22   214 seq11_BIOID50645     -            456   1.4e-11   44.0   0.0   1   1     3e-15   4.2e-11   42.5   0.0   118   202   153   241    62   263 0.77 Reverse transcriptase (RNA-dependent DNA polymerase)
TatD_DNase           PF01026.16   255 seq12_BIOID50645     -            260   4.5e-69  232.3   0.0   1   1   3.7e-73   5.1e-69  232.2   0.0     1   255     2   257     2   257 0.98 TatD related DNase
BPD_transp_1         PF00528.17   185 seq13_BIOID50645     -            246   3.6e-27   94.9   8.0   1   1   2.6e-31   3.6e-27   94.9   5.6     4   184    46   238    43   239 0.96 Binding-protein-dependent transport system inner membrane component
SDH_alpha            PF03313.10   283 seq17_BIOID50645     -            455  1.2e-102  342.6  11.1   1   1  2.3e-106  1.6e-102  342.2   7.7     2   282   183   449   182   450 0.96 Serine dehydratase alpha chain
SDH_beta             PF03315.10   158 seq17_BIOID50645     -            455     1e-55  188.0   0.1   1   1   3.7e-59   2.6e-55  186.7   0.0     1   157     3   158     3   159 0.96 Serine dehydratase beta chain
Ribonuc_L-PSP        PF01042.16   121 seq18_BIOID50645     -            128   2.6e-46  156.2   0.9   1   1   2.1e-50   2.9e-46  156.0   0.6     1   120     7   126     7   127 0.98 Endoribonuclease L-PSP
Methyltransf_27      PF13708.1    194 seq19_BIOID50645     -            189   2.6e-60  203.1   0.1   1   1   2.4e-64   3.2e-60  202.8   0.0    34   194    27   187    23   187 0.99 Methyltransferase domain
Phos_pyr_kin         PF08543.7    246 seq21_BIOID50645     -            287   1.1e-15   57.4   0.0   1   1   2.1e-19   1.4e-15   57.0   0.0    53   234    68   257    51   268 0.83 Phosphomethylpyrimidine kinase
PfkB                 PF00294.19   301 seq21_BIOID50645     -            287   2.9e-11   42.9   0.0   1   1   2.6e-14   1.8e-10   40.3   0.0   175   284   132   250    96   263 0.83 pfkB family carbohydrate kinase
Pterin_bind          PF00809.17   210 seq22_BIOID50645     -            282   1.3e-76  256.5   0.0   1   1   1.4e-80   1.9e-76  255.9   0.0     1   210    20   225    20   225 0.99 Pterin binding enzyme
ABC_tran             PF00005.22   118 seq23_BIOID50645     -            265   1.1e-20   74.1   0.0   1   1   2.3e-24   1.6e-20   73.5   0.0     1   118    51   176    51   176 0.94 ABC transporter
GerE                 PF00196.14    58 seq26_BIOID50645     -            264   4.8e-09   35.2   0.1   1   1   8.1e-13   1.1e-08   34.1   0.0     4    49   135   180   133   185 0.95 Bacterial regulatory proteins, luxR family
Aldose_epim          PF01263.15   301 seq27_BIOID50645     -            294   7.9e-46  156.4   0.1   1   1     7e-50   9.5e-46  156.1   0.1     1   284    27   274    27   287 0.89 Aldose 1-epimerase
EamA                 PF00892.15   126 seq29_BIOID50645     -            301     9e-48  161.3  36.0   1   2   2.3e-25   1.5e-21   76.5  11.3     1   125    20   141    20   142 0.93 EamA-like transporter family
EamA                 PF00892.15   126 seq29_BIOID50645     -            301     9e-48  161.3  36.0   2   2   7.4e-30   5.1e-26   91.0   8.2     1   125   162   289   162   290 0.98 EamA-like transporter family
SNARE_assoc          PF09335.6    123 seq33_BIOID50645     -            219   3.3e-19   69.1   5.8   1   1   2.4e-23   3.3e-19   69.1   4.0     1   122    48   173    48   174 0.96 SNARE associated Golgi protein
Fapy_DNA_glyco       PF01149.19   116 seq34_BIOID50645     -            269     7e-31  106.8   0.0   1   1   2.4e-34   1.1e-30  106.2   0.0     1   115     2   114     2   115 0.96 Formamidopyrimidine-DNA glycosylase N-terminal domain
H2TH                 PF06831.9     93 seq34_BIOID50645     -            269     1e-29  101.9   0.0   1   1   3.7e-33   1.7e-29  101.2   0.0     1    89   129   217   129   220 0.97 Formamidopyrimidine-DNA glycosylase H2TH domain
zf-FPG_IleRS         PF06827.9     30 seq34_BIOID50645     -            269   7.3e-09   34.9   4.0   1   1     3e-12   1.4e-08   34.0   2.8     1    29   241   269   241   269 0.98 Zinc finger found in FPG and IleRS
OTCace_N             PF02729.16   142 seq35_BIOID50645     -            311   1.7e-43  147.5   0.1   1   1   4.3e-47   2.9e-43  146.8   0.0     1   141     8   148     8   149 0.95 Aspartate/ornithine carbamoyltransferase, carbamoyl-P binding domain
OTCace               PF00185.19   158 seq35_BIOID50645     -            311   2.5e-36  124.8   0.1   1   1   6.6e-40   4.5e-36  123.9   0.1     1   157   154   303   154   304 0.93 Aspartate/ornithine carbamoyltransferase, Asp/Orn binding domain
TrmE_N               PF10396.4    114 seq36_BIOID50645     -            454   2.3e-43  146.6   0.0   1   1   3.5e-46   6.8e-43  145.1   0.0     1   114     6   120     6   120 0.99 GTP-binding protein TrmE N-terminus
GTPase_Cys_C         PF12631.2     73 seq36_BIOID50645     -            454   1.4e-22   79.7   2.9   1   1   1.5e-25     3e-22   78.6   0.2     3    73   381   451   379   451 0.98 Catalytic cysteine-containing C-terminus of GTPase, MnmE
MMR_HSR1             PF01926.18   114 seq36_BIOID50645     -            454   3.9e-22   78.3   0.0   1   1   4.7e-25   9.1e-22   77.1   0.0     1   114   218   336   218   336 0.77 50S ribosome-binding GTPase
Miro                 PF08477.8    119 seq36_BIOID50645     -            454   3.6e-11   43.5   0.0   1   1   5.6e-14   1.1e-10   41.9   0.0     1   119   218   338   218   338 0.85 Miro-like protein
FeoB_N               PF02421.13   189 seq36_BIOID50645     -            454   7.4e-09   34.9   0.0   1   1   2.4e-10   4.7e-07   29.0   0.0     2    89   218   306   217   311 0.84 Ferrous iron transport protein B
DUF3296              PF11726.3    180 seq37_BIOID50645     -             69   1.9e-16   60.0   0.0   1   1   1.5e-20   2.1e-16   59.8   0.0   109   180     1    68     1    68 0.97 Protein of unknown function (DUF3296)
Cation_efflux        PF01545.16   285 seq38_BIOID50645     -            314   3.9e-65  219.6   5.3   1   1   3.3e-69   4.5e-65  219.4   3.7     2   283    28   303    27   305 0.97 Cation efflux family
Lactamase_B_2        PF12706.2    194 seq39_BIOID50645     -            150   1.5e-08   34.2   0.0   1   1   3.1e-12   2.1e-08   33.8   0.0   123   194     8    78     2    78 0.84 Beta-lactamase superfamily domain
Lactamase_B_3        PF13483.1    163 seq39_BIOID50645     -            150   3.1e-05   23.6   0.0   1   1     6e-09   4.1e-05   23.2   0.0    95   163     4    77     1    77 0.91 Beta-lactamase superfamily domain
Phage_integrase      PF00589.17   173 seq40_BIOID50645     -            229   1.4e-26   93.0   0.0   1   1   1.2e-30   1.7e-26   92.8   0.0     2   171    40   205    39   207 0.91 Phage integrase family
Barstar              PF01337.13    90 seq41_BIOID50645     -             90   3.1e-18   65.2   0.3   1   1   2.5e-22   3.5e-18   65.1   0.2     1    84     4    82     4    87 0.95 Barstar (barnase inhibitor)
DUF957               PF06117.6     65 seq42_BIOID50645     -             65   3.4e-35  119.2   0.8   1   1   2.7e-39   3.7e-35  119.1   0.5     1    65     1    65     1    65 0.98 Enterobacterial protein of unknown function (DUF957)
Tex_N                PF09371.5    193 seq43_BIOID50645     -            773   3.6e-80  267.7   0.3   1   1   1.5e-83   6.8e-80  266.8   0.2     1   192    10   201    10   202 0.99 Tex-like protein N-terminal domain
HHH_3                PF12836.2     65 seq43_BIOID50645     -            773   4.9e-27   93.5   0.0   1   1   2.5e-30   1.1e-26   92.3   0.0     1    65   491   555   491   555 0.99 Helix-hairpin-helix motif
S1                   PF00575.18    74 seq43_BIOID50645     -            773   4.2e-24   84.3   0.6   1   1   1.7e-27   7.8e-24   83.4   0.4     2    74   648   720   647   720 0.98 S1 RNA binding domain
FecCD                PF01032.13   311 seq45_BIOID50645     -            326   5.1e-84  281.6  37.4   1   1   9.5e-88   6.5e-84  281.2  25.9     1   311    22   323    22   323 0.97 FecCD transport family
ABC-3                PF00950.12   258 seq45_BIOID50645     -            326   0.00012   21.3   8.3   1   1     4e-08   0.00027   20.1   5.8    51   199   116   261   100   321 0.86 ABC 3 transport family
Homoserine_dh        PF00742.14   179 seq46_BIOID50645     -            820   8.3e-52  175.3   0.0   1   1   8.3e-55   2.3e-51  173.9   0.0     1   179   614   811   614   811 0.98 Homoserine dehydrogenase
AA_kinase            PF00696.23   241 seq46_BIOID50645     -            820   7.4e-45  153.2   0.5   1   1   4.4e-47   1.2e-43  149.3   0.1     3   241     2   284     1   284 0.81 Amino acid kinase family
NAD_binding_3        PF03447.11   117 seq46_BIOID50645     -            820   2.5e-32  111.5   0.0   1   1   2.9e-35   7.9e-32  109.9   0.0     1   116   472   605   472   606 0.97 Homoserine dehydrogenase, NAD binding domain
ACT_7                PF13840.1     65 seq46_BIOID50645     -            820   2.2e-20   71.7   1.5   1   2   1.3e-11   3.5e-08   32.7   0.0     5    63   314   374   312   376 0.91 Family description
ACT_7                PF13840.1     65 seq46_BIOID50645     -            820   2.2e-20   71.7   1.5   2   2   4.9e-13   1.3e-09   37.2   0.3     3    62   393   454   391   457 0.93 Family description
ACT                  PF01842.20    66 seq46_BIOID50645     -            820   4.2e-17   61.1   0.3   1   2   4.9e-10   1.4e-06   27.5   0.0     6    63   324   376   320   379 0.86 ACT domain
ACT                  PF01842.20    66 seq46_BIOID50645     -            820   4.2e-17   61.1   0.3   2   2     8e-11   2.2e-07   30.1   0.4     2    53   401   447   400   457 0.79 ACT domain
MS_channel           PF00924.13   206 seq47_BIOID50645     -            415   4.9e-74  247.9   0.3   1   1     7e-76   9.5e-72  240.5   0.2     1   205   142   396   142   397 0.99 Mechanosensitive ion channel
YihI                 PF04220.7    169 seq48_BIOID50645     -            169   9.7e-56  187.6  14.7   1   1     8e-60   1.1e-55  187.4  10.2     3   167     5   165     2   167 0.94 Der GTPase activator (YihI)
Malic_M              PF03949.10   255 seq52_BIOID50645     -            574   4.8e-93  311.2   0.0   1   1   9.9e-97   6.8e-93  310.7   0.0     1   254   280   539   280   540 0.99 Malic enzyme, NAD binding domain
malic                PF00390.14   182 seq52_BIOID50645     -            574     2e-80  268.5   0.0   1   1   5.8e-84   3.9e-80  267.5   0.0     1   182    90   270    90   270 0.99 Malic enzyme, N-terminal domain
HutD                 PF05962.6    184 seq53_BIOID50645     -            191     1e-44  152.3   0.0   1   1   8.5e-49   1.2e-44  152.1   0.0     2   184     5   179     4   179 0.91 HutD
DUF987               PF06174.6     66 seq54_BIOID50645     -             73   2.7e-42  142.0   0.2   1   1   2.2e-46     3e-42  141.8   0.1     1    66     1    66     1    66 0.99 Protein of unknown function (DUF987)
Abhydrolase_5        PF12695.2    142 seq55_BIOID50645     -            293   8.3e-27   93.5   0.0   1   1   3.8e-30     1e-26   93.2   0.0     1   141    89   265    89   266 0.88 Alpha/beta hydrolase family
Abhydrolase_6        PF12697.2    228 seq55_BIOID50645     -            293   6.2e-16   58.8   0.2   1   1   6.2e-17   1.7e-13   50.9   0.1     1   216    90   266    90   278 0.81 Alpha/beta hydrolase family
Peptidase_S9         PF00326.16   213 seq55_BIOID50645     -            293   1.4e-09   37.3   0.0   1   1   3.7e-12     1e-08   34.5   0.0     8   212   108   291   103   292 0.70 Prolyl oligopeptidase family
DUF1219              PF06755.7    117 seq56_BIOID50645     -            124     4e-60  200.3   0.0   1   1   3.4e-64   4.6e-60  200.1   0.0     1   113     1   113     1   123 0.97 Protein of unknown function (DUF1219)
DUF1219              PF06755.7    117 seq57_BIOID50645     -            125     3e-60  200.7   0.0   1   1   2.5e-64   3.5e-60  200.5   0.0     1   114     1   114     1   123 0.97 Protein of unknown function (DUF1219)
Form_Nir_trans       PF01226.12   250 seq58_BIOID50645     -            268   6.5e-62  208.5  28.6   1   1   5.6e-66   7.7e-62  208.3  19.8    16   249    20   248     4   249 0.92 Formate/nitrite transporter
Fimbrial             PF00419.15   145 seq60_BIOID50645     -            126   1.6e-16   60.6   5.1   1   1   1.3e-20   1.8e-16   60.5   3.6    23   145     2   126     1   126 0.83 Fimbrial protein
BPD_transp_1         PF00528.17   185 seq61_BIOID50645     -            219   2.9e-25   88.7  15.5   1   1   2.9e-29     4e-25   88.3  10.7     1   184    33   217    33   218 0.95 Binding-protein-dependent transport system inner membrane component
DUF945               PF06097.6    459 seq62_BIOID50645     -            490  6.9e-102  341.4  11.1   1   1    6e-106  8.2e-102  341.2   7.7     3   459    18   481    16   481 0.98 Bacterial protein of unknown function (DUF945)
Sulfate_transp       PF00916.15   280 seq63_BIOID50645     -            559   3.6e-71  239.2  10.3   1   1   7.9e-75   3.6e-71  239.2   7.1     1   279   119   409   119   410 0.96 Sulfate transporter family
Sulfate_tra_GLY      PF13792.1     84 seq63_BIOID50645     -            559   1.5e-24   85.3   5.5   1   1   3.3e-28   1.5e-24   85.3   3.8     6    82    20    95    12    97 0.96 Sulfate transporter N-terminal domain with GLY motif
STAS                 PF01740.16   117 seq63_BIOID50645     -            559   6.6e-12   44.7   0.0   1   1   2.5e-15   1.1e-11   44.0   0.0     4   116   453   554   451   555 0.95 STAS domain
GNVR                 PF13807.1     82 seq64_BIOID50645     -            222   2.2e-12   46.4   0.1   1   1   3.1e-16   4.3e-12   45.5   0.0     3    82   137   212   135   212 0.96 G-rich domain on putative tyrosine kinase
Pyr_redox_2          PF07992.9    200 seq66_BIOID50645     -            495   1.7e-44  152.0   1.7   1   1     2e-47   2.7e-44  151.3   1.2     1   198    29   338    29   340 0.94 Pyridine nucleotide-disulphide oxidoreductase
Pyr_redox_dim        PF02852.17   110 seq66_BIOID50645     -            495   9.5e-35  118.8   0.0   1   1   1.7e-37   2.3e-34  117.6   0.0     1   109   368   476   368   477 0.98 Pyridine nucleotide-disulphide oxidoreductase, dimerisation domain
Pyr_redox            PF00070.22    80 seq66_BIOID50645     -            495   2.7e-15   56.3   0.8   1   1     2e-18   2.7e-15   56.3   0.5     1    78   198   274   198   277 0.94 Pyridine nucleotide-disulphide oxidoreductase
GIDA                 PF01134.17   392 seq66_BIOID50645     -            495     2e-08   33.4   1.1   1   1   9.6e-11   1.3e-07   30.7   0.4     1    60    29    91    29   104 0.91 Glucose inhibited division protein A
FAD_oxidored         PF12831.2    428 seq66_BIOID50645     -            495     3e-08   33.0   0.9   1   1   4.7e-11   6.4e-08   31.9   0.6     1    38    29    66    29    84 0.94 FAD dependent oxidoreductase
FAD_binding_2        PF00890.19   421 seq66_BIOID50645     -            495   1.5e-06   27.1   0.7   1   1   3.5e-08   4.7e-05   22.2   0.2     2    35    30    63    29    68 0.90 FAD binding domain
Thi4                 PF01946.12   230 seq66_BIOID50645     -            495   1.5e-05   24.0   0.1   1   1   2.7e-08   3.7e-05   22.8   0.1    11    63    21    73    13   105 0.79 Thi4 family
Mannitol_dh_C        PF08125.8    245 seq68_BIOID50645     -            382   4.4e-72  242.0   0.0   1   1   1.4e-75   9.6e-72  240.9   0.0     1   244   148   373   148   374 0.98 Mannitol dehydrogenase C-terminal domain
Mannitol_dh          PF01232.18   151 seq68_BIOID50645     -            382   6.1e-28   97.5   0.1   1   1   1.8e-31   1.3e-27   96.5   0.1     1   151     1   123     1   123 0.97 Mannitol dehydrogenase Rossmann domain
AA_permease_2        PF13520.1    426 seq69_BIOID50645     -            511   1.5e-57  194.9  53.2   1   1   2.8e-61   1.9e-57  194.5  36.9     1   424    13   452    13   458 0.92 Amino acid permease
AA_permease          PF00324.16   479 seq69_BIOID50645     -            511   2.2e-20   72.3  46.4   1   1   4.9e-24   3.3e-20   71.7  32.1    20   462    32   459    15   473 0.76 Amino acid permease
DUF457               PF04307.9    157 seq70_BIOID50645     -            173   3.8e-29  100.9  11.9   1   1   3.3e-33   4.5e-29  100.6   8.3     2   142     5   158     4   172 0.86 Predicted membrane-bound metal-dependent hydrolase (DUF457)
HTH_Tnp_1            PF01527.15    76 seq71_BIOID50645     -            141   3.7e-18   65.1   0.5   1   1   1.3e-21     6e-18   64.4   0.1     3    49    10    61     8    94 0.77 Transposase
HTH_28               PF13518.1     52 seq71_BIOID50645     -            141   2.5e-05   24.0   0.1   1   1     1e-08   4.6e-05   23.1   0.0     1    41    18    59    18    64 0.94 Helix-turn-helix domain
PfkB                 PF00294.19   301 seq73_BIOID50645     -            306   2.1e-61  207.5   0.3   1   1   3.6e-65   2.4e-61  207.3   0.2     3   300     2   294     1   295 0.97 pfkB family carbohydrate kinase
Phos_pyr_kin         PF08543.7    246 seq73_BIOID50645     -            306   6.6e-09   35.2   0.0   1   1   3.2e-12   2.2e-08   33.5   0.0   117   229   175   280   158   291 0.89 Phosphomethylpyrimidine kinase
rve                  PF00665.21   120 seq75_BIOID50645     -            117   1.7e-11   44.1   0.0   1   1   3.9e-15   2.7e-11   43.5   0.0    68   120    13    65     1    65 0.91 Integrase core domain
rve_3                PF13683.1     67 seq75_BIOID50645     -            117   8.6e-10   37.8   0.0   1   1   1.7e-13   1.1e-09   37.5   0.0     2    67    37   103    36   103 0.95 Integrase core domain
Bac_transf           PF02397.11   187 seq78_BIOID50645     -            464   2.8e-75  251.4   0.2   1   1   1.2e-78   8.1e-75  249.9   0.0     1   185   274   462   274   464 0.95 Bacterial sugar transferase
CoA_binding_3        PF13727.1    175 seq78_BIOID50645     -            464   4.1e-42  143.8   0.0   1   1   6.1e-46   4.1e-42  143.8   0.0     2   175    65   238    64   238 0.92 CoA-binding domain
DUF3927              PF13064.1     46 seq80_BIOID50645     -             70   7.8e-20   69.9   0.0   1   1   7.5e-24     1e-19   69.6   0.0     1    45    19    63    19    64 0.95 Protein of unknown function (DUF3927)
Bax1-I               PF01027.15   205 seq82_BIOID50645     -            219   9.5e-40  136.2  32.5   1   1     8e-44   1.1e-39  136.0  22.5     2   205    19   213    18   213 0.86 Inhibitor of apoptosis-promoting Bax1
HAD_2                PF13419.1    176 seq83_BIOID50645     -            188     1e-25   90.9   0.1   1   1   2.5e-29   1.1e-25   90.7   0.1     1   174     8   183     8   185 0.88 Haloacid dehalogenase-like hydrolase
Hydrolase            PF00702.21   204 seq83_BIOID50645     -            188   4.9e-14   53.2   0.1   1   1   1.5e-17   6.7e-14   52.7   0.0     4   204     8   179     5   179 0.89 haloacid dehalogenase-like hydrolase
Hydrolase_like       PF13242.1     75 seq83_BIOID50645     -            188   2.1e-06   27.2   0.1   1   1   1.1e-09   4.9e-06   26.0   0.0     3    48   141   185   139   186 0.94 HAD-hyrolase-like
DUF340               PF03956.8    191 seq85_BIOID50645     -            299   3.6e-72  241.5  27.0   1   1   4.6e-73   6.3e-69  230.9  11.7     2   190   112   298   111   299 0.99 Membrane protein of unknown function (DUF340)
DUF4102              PF13356.1     89 seq86_BIOID50645     -            421   5.4e-29   99.8   0.2   1   1   1.4e-32   9.6e-29   99.0   0.1     1    88     3    89     3    90 0.98 Domain of unknown function (DUF4102)
Phage_integrase      PF00589.17   173 seq86_BIOID50645     -            421   1.4e-25   89.8   0.0   1   1   3.7e-29   2.5e-25   89.0   0.0     3   171   204   383   202   385 0.94 Phage integrase family
Hexapep              PF00132.19    36 seq89_BIOID50645     -            208   1.1e-18   65.7   5.9   1   3   9.9e-10   1.3e-05   24.3   0.0     2    36    37    71    36    71 0.96 Bacterial transferase hexapeptide (six repeats)
Hexapep              PF00132.19    36 seq89_BIOID50645     -            208   1.1e-18   65.7   5.9   2   3   1.8e-09   2.5e-05   23.4   0.5     3    29   106   131   104   132 0.95 Bacterial transferase hexapeptide (six repeats)
Hexapep              PF00132.19    36 seq89_BIOID50645     -            208   1.1e-18   65.7   5.9   3   3   1.9e-10   2.6e-06   26.5   0.4     1    34   121   154   121   156 0.95 Bacterial transferase hexapeptide (six repeats)
LysR_substrate       PF03466.15   209 seq90_BIOID50645     -            305   8.8e-55  184.9   0.6   1   1   1.8e-58   1.2e-54  184.4   0.4     4   208    89   293    86   294 0.99 LysR substrate binding domain
HTH_1                PF00126.22    60 seq90_BIOID50645     -            305   8.2e-22   76.5   0.5   1   1   2.4e-25   1.6e-21   75.6   0.1     1    59     3    61     3    62 0.98 Bacterial regulatory helix-turn-helix protein, lysR family
Colicin_V            PF02674.11   146 seq93_BIOID50645     -            162   9.8e-35  119.4  14.4   1   1   8.6e-39   1.2e-34  119.1  10.0     1   141     4   141     4   146 0.95 Colicin V production protein
Methyltransf_27      PF13708.1    194 seq94_BIOID50645     -            283   3.6e-65  219.0   0.0   1   1   3.6e-69   4.9e-65  218.5   0.0     2   194    86   279    85   279 0.96 Methyltransferase domain
TnpB_IS66            PF05717.8    108 seq95_BIOID50645     -            115     9e-44  147.2   0.0   1   1   7.3e-48     1e-43  147.0   0.0     2   107     7   110     6   111 0.96 IS66 Orf2 like protein
Transket_pyr         PF02779.19   178 seq97_BIOID50645     -            933   5.3e-67  224.6   0.0   1   1   1.3e-70     9e-67  223.8   0.0     3   178   591   785   589   785 0.99 Transketolase, pyrimidine binding domain
E1_dh                PF00676.15   300 seq97_BIOID50645     -            933   1.7e-46  158.1   0.0   1   1   5.4e-50   3.7e-46  157.1   0.0    15   282   219   511   207   516 0.84 Dehydrogenase E1 component
Sugar_tr             PF00083.19   451 seq98_BIOID50645     -            490  5.9e-130  433.7  32.8   1   1    2e-133  6.8e-130  433.5  22.7     2   449    44   477    43   479 0.96 Sugar (and other) transporter
MFS_1                PF07690.11   354 seq98_BIOID50645     -            490   4.7e-38  130.7  40.4   1   1   4.2e-41   1.4e-37  129.1  23.0     2   328    48   393    47   405 0.80 Major Facilitator Superfamily
TRI12                PF06609.8    599 seq98_BIOID50645     -            490   1.4e-09   36.6   6.1   1   1   4.1e-13   1.4e-09   36.6   4.2    42   229    38   229    20   240 0.74 Fungal trichothecene efflux pump (TRI12)
MFS_2                PF13347.1    427 seq98_BIOID50645     -            490   3.5e-09   35.4  35.3   1   1     2e-10     7e-07   27.8   5.5   219   344    35   160     6   166 0.82 MFS/sugar transport protein
Usher                PF00577.15   552 seq99_BIOID50645     -            861  1.1e-168  562.3  20.7   1   1  3.1e-172  1.4e-168  561.9  14.3     1   552   209   764   209   764 0.98 Type VII secretion system (T7SS), usher protein
PapC_N               PF13954.1    146 seq99_BIOID50645     -            861   1.5e-34  118.5   0.0   1   1   5.9e-38   2.7e-34  117.7   0.0     2   145    54   195    53   196 0.94 PapC N-terminal domain
PapC_C               PF13953.1     68 seq99_BIOID50645     -            861   6.6e-17   60.7   0.0   1   1   6.5e-20     3e-16   58.7   0.0     1    67   774   840   774   841 0.96 PapC C-terminal domain
GntR                 PF00392.16    64 seq100_BIOID50645    -            236   6.4e-20   70.2   0.0   1   1   1.4e-23   9.4e-20   69.7   0.0     2    64     8    70     7    70 0.97 Bacterial regulatory proteins, gntR family
UTRA                 PF07702.8    141 seq100_BIOID50645    -            236   1.6e-19   69.8   0.0   1   1   4.1e-23   2.8e-19   69.0   0.0     1   140    91   230    91   231 0.96 UTRA domain
EAL                  PF00563.15   236 seq101_BIOID50645    -            237   4.7e-14   52.3   0.1   1   1   4.3e-18   5.9e-14   51.9   0.1    15   233    13   223     5   225 0.79 EAL domain
DUF262               PF03235.9    221 seq104_BIOID50645    -            718   5.8e-34  117.8   0.3   1   1   8.5e-38   5.8e-34  117.8   0.2     2   220    30   243    29   244 0.82 Protein of unknown function DUF262
DUF1524              PF07510.6    142 seq104_BIOID50645    -            718   1.6e-31  108.9   3.1   1   1   4.1e-35   2.8e-31  108.1   2.2     1   141   435   568   435   569 0.95 Protein of unknown function (DUF1524)
Ribonuclease_3       PF00636.21   114 seq105_BIOID50645    -            226   5.6e-21   75.0   0.0   1   1   2.4e-24   1.6e-20   73.5   0.0     1   113    38   127    38   128 0.90 Ribonuclease III domain
dsrm                 PF00035.20    67 seq105_BIOID50645    -            226   8.7e-15   54.9   0.0   1   1   2.1e-18   1.5e-14   54.2   0.0     1    67   156   223   156   223 0.95 Double-stranded RNA binding motif
Aldo_ket_red         PF00248.16   283 seq106_BIOID50645    -            267   7.9e-57  192.1   0.7   1   1   7.3e-61     1e-56  191.7   0.5     2   281     6   250     5   251 0.95 Aldo/keto reductase family
DEDD_Tnp_IS110       PF01548.12   144 seq107_BIOID50645    -            134     5e-31  107.1   0.0   1   1   4.1e-35   5.6e-31  107.0   0.0     1   101     7   108     7   127 0.95 Transposase
6PGD                 PF00393.14   291 seq111_BIOID50645    -            468  4.2e-141  469.1   0.1   1   1  9.3e-145  6.4e-141  468.5   0.1     1   290   179   466   179   467 1.00 6-phosphogluconate dehydrogenase, C-terminal domain
NAD_binding_2        PF03446.10   162 seq111_BIOID50645    -            468   1.7e-52  177.4   0.2   1   1   5.2e-56   3.6e-52  176.4   0.0     1   161     3   174     3   175 0.97 NAD binding domain of 6-phosphogluconate dehydrogenase
HTH_Tnp_IS1          PF12759.2     50 seq112_BIOID50645    -             91   1.4e-30  104.3   0.1   1   1   3.1e-34   2.1e-30  103.7   0.0     1    50    39    88    39    88 0.99 InsA C-terminal domain
Zn_Tnp_IS1           PF03811.8     36 seq112_BIOID50645    -             91   5.8e-20   70.3   2.8   1   1   8.5e-24   5.8e-20   70.3   2.0     1    36     1    36     1    36 0.99 InsA N-terminal domain
GGDEF                PF00990.16   161 seq113_BIOID50645    -            472     9e-41  139.0   0.0   1   1     9e-45   1.2e-40  138.5   0.0     1   161   303   461   303   461 0.92 GGDEF domain
adh_short            PF00106.20   167 seq116_BIOID50645    -            269   5.5e-26   91.3   0.0   1   1   2.7e-29   7.5e-26   90.9   0.0     1   166    16   177    16   178 0.90 short chain dehydrogenase
KR                   PF08659.5    181 seq116_BIOID50645    -            269   4.2e-12   45.9   0.0   1   1   2.6e-15   7.2e-12   45.2   0.0     3   165    18   175    17   194 0.80 KR domain
adh_short_C2         PF13561.1    243 seq116_BIOID50645    -            269   5.4e-12   45.9   0.0   1   1   2.6e-15   7.2e-12   45.5   0.0     6   193    25   202    22   211 0.89 Enoyl-(Acyl carrier protein) reductase
NAD_binding_10       PF13460.1    183 seq116_BIOID50645    -            269   1.2e-09   38.3   0.0   1   1   6.3e-13   1.7e-09   37.8   0.0     1   146    18   192    18   214 0.81 NADH(P)-binding
FliE                 PF02049.13    97 seq118_BIOID50645    -            104   2.4e-27   94.6   4.3   1   1     2e-31   2.8e-27   94.4   3.0     6    97    12   104     5   104 0.95 Flagellar hook-basal body complex protein FliE
AICARFT_IMPCHas      PF01808.13   315 seq123_BIOID50645    -            529  3.2e-145  483.0   6.1   1   1  5.8e-149  3.9e-145  482.6   4.2     1   315   137   461   137   461 0.99 AICARFT/IMPCHase bienzyme
MGS                  PF02142.17    95 seq123_BIOID50645    -            529   5.7e-32  109.4   0.0   1   1   1.9e-35   1.3e-31  108.2   0.0     1    95    19   132    19   132 0.99 MGS-like domain
TraF_2               PF13729.1    273 seq128_BIOID50645    -            400   2.3e-92  308.5   5.5   1   1   2.1e-96   2.9e-92  308.2   3.8     1   273    49   318    49   318 0.99 F plasmid transfer operon, TraF, protein
GST_N_3              PF13417.1     75 seq130_BIOID50645    -            212     2e-20   72.6   0.1   1   1   1.4e-23   3.8e-20   71.7   0.0     1    75    13    87    13    87 0.98 Glutathione S-transferase, N-terminal domain
GST_N                PF02798.15    76 seq130_BIOID50645    -            212     2e-17   62.9   0.0   1   1   4.2e-20   1.1e-16   60.5   0.0     2    76    10    81     9    81 0.95 Glutathione S-transferase, N-terminal domain
GST_N_2              PF13409.1     70 seq130_BIOID50645    -            212   4.3e-14   52.1   0.1   1   1   3.6e-17   9.8e-14   51.0   0.0     4    69    21    81    19    82 0.93 Glutathione S-transferase, N-terminal domain
GST_C                PF00043.20    95 seq130_BIOID50645    -            212     6e-11   42.0   0.0   1   1   3.3e-14     9e-11   41.5   0.0     2    95   102   194   101   194 0.93 Glutathione S-transferase, C-terminal domain
GST_C_2              PF13410.1     69 seq130_BIOID50645    -            212   3.1e-09   36.4   0.0   1   1   2.4e-12   6.6e-09   35.4   0.0     3    53   124   174   109   189 0.85 Glutathione S-transferase, C-terminal domain
N6_N4_Mtase          PF01555.13   231 seq132_BIOID50645    -            227   6.3e-35  120.6   0.0   1   1     3e-36     2e-32  112.4   0.0     1   228    21   200    21   203 0.91 DNA methylase
PhdYeFM_antitox      PF02604.14    75 seq133_BIOID50645    -             92     8e-25   86.1   0.1   1   1   1.4e-28   9.5e-25   85.8   0.1     1    74    10    82    10    83 0.97 Antitoxin Phd_YefM, type II toxin-antitoxin system
RelB_N               PF12910.2     46 seq133_BIOID50645    -             92   3.4e-21   74.2   0.1   1   1     7e-25   4.8e-21   73.7   0.0     1    46    10    55    10    55 0.99 Antitoxin of toxin-antitoxin stability system N-terminal
TetR_N               PF00440.18    47 seq135_BIOID50645    -            192   1.3e-13   50.2   0.2   1   1   1.5e-17   2.1e-13   49.5   0.1     1    46    23    68    23    69 0.95 Bacterial regulatory proteins, tetR family
DUF2575              PF10837.3     71 seq136_BIOID50645    -             72   3.1e-46  155.2   3.1   1   1   2.5e-50   3.4e-46  155.0   2.2     1    71     2    72     2    72 1.00 Protein of unknown function (DUF2575)
Laminin_G_3          PF13385.1    157 seq137_BIOID50645    -            442   2.7e-06   27.5   0.4   1   1     2e-10   2.7e-06   27.5   0.3    32   156   316   438   279   439 0.79 Concanavalin A-like lectin/glucanases superfamily
Colicin_Pyocin       PF01320.13    85 seq138_BIOID50645    -             98   1.9e-29  101.2   0.5   1   1   1.6e-33   2.3e-29  100.9   0.4     3    85     6    96     3    96 0.89 Colicin immunity protein / pyocin immunity protein
YagB_YeeU_YfjZ       PF06154.6    105 seq139_BIOID50645    -            122   7.4e-54  180.3   0.0   1   1   6.4e-58   8.8e-54  180.0   0.0     2   104    16   118    15   119 0.98 YagB/YeeU/YfjZ family
RHH_1                PF01402.16    39 seq140_BIOID50645    -             94   2.1e-08   33.5   0.0   1   1   2.8e-12   3.9e-08   32.7   0.0     2    39    14    51    13    51 0.96 Ribbon-helix-helix protein, copG family
Tagatose_6_P_K       PF08013.6    424 seq141_BIOID50645    -            426  3.3e-209  694.4   0.0   1   1  2.7e-213  3.7e-209  694.3   0.0     1   423     1   424     1   425 0.99 Tagatose 6 phosphate kinase
Porin_1              PF00267.16   337 seq142_BIOID50645    -            367  2.2e-138  461.0  30.8   1   1  3.6e-142  2.4e-138  460.8  21.4     1   337    27   367    27   367 0.98 Gram-negative porin
Porin_4              PF13609.1    311 seq142_BIOID50645    -            367   4.2e-18   65.8  40.0   1   1   8.2e-22   5.6e-18   65.3  27.7     6   304    13   338     7   345 0.76 Gram-negative porin
DSRB                 PF10781.4     62 seq144_BIOID50645    -             62   3.6e-41  138.3   0.2   1   1   2.8e-45   3.9e-41  138.2   0.1     1    61     1    61     1    62 0.98 Dextransucrase DSRB
Potass_KdpF          PF09604.5     25 seq145_BIOID50645    -             67   1.4e-05   24.6   8.1   1   1     1e-09   1.4e-05   24.6   5.6     2    25    44    67    43    67 0.96 F subunit of K+-transporting ATPase (Potass_KdpF)
HAD_2                PF13419.1    176 seq146_BIOID50645    -            222   3.7e-23   82.5   0.1   1   1     7e-27   4.8e-23   82.2   0.1     1   174    13   190    13   191 0.87 Haloacid dehalogenase-like hydrolase
Usher                PF00577.15   552 seq148_BIOID50645    -            843  4.2e-178  593.4  22.4   1   1  1.1e-181    5e-178  593.1  15.5     2   552   204   757   203   757 0.97 Type VII secretion system (T7SS), usher protein
PapC_N               PF13954.1    146 seq148_BIOID50645    -            843   5.5e-43  145.9   0.0   1   1   2.6e-46   1.2e-42  144.8   0.0     1   145    35   188    35   189 0.97 PapC N-terminal domain
PapC_C               PF13953.1     68 seq148_BIOID50645    -            843   2.1e-19   68.8   0.1   1   1   2.2e-22   9.8e-19   66.6   0.0     3    63   769   827   767   832 0.95 PapC C-terminal domain
DDE_Tnp_1            PF01609.16   211 seq149_BIOID50645    -            399   9.2e-14   51.3   0.1   1   1     1e-17   1.4e-13   50.8   0.0    65   208   139   323    92   325 0.79 Transposase DDE domain
HATPase_c            PF02518.21   111 seq150_BIOID50645    -            606   9.6e-24   83.1   0.0   1   1   3.8e-27   2.6e-23   81.7   0.0     2   109   495   599   494   601 0.98 Histidine kinase-, DNA gyrase B-, and HSP90-like ATPase
HisKA                PF00512.20    68 seq150_BIOID50645    -            606   1.8e-06   27.7   0.9   1   1   2.6e-10   1.8e-06   27.7   0.6     2    65   385   449   384   451 0.90 His Kinase A (phospho-acceptor) domain
Porin_1              PF00267.16   337 seq152_BIOID50645    -             37   7.2e-10   38.5   0.2   1   1   5.6e-14   7.6e-10   38.4   0.1   302   337     1    37     1    37 0.95 Gram-negative porin
IstB_IS21            PF01695.12   178 seq155_BIOID50645    -            260   6.2e-71  237.3   0.1   1   1   3.9e-74   1.3e-70  236.2   0.0     1   178    57   236    57   236 0.98 IstB-like ATP binding protein
Bac_DnaA             PF00308.13   219 seq155_BIOID50645    -            260   1.5e-07   31.2   0.0   1   1   6.3e-11   2.2e-07   30.6   0.0    37   136   106   203    76   208 0.85 Bacterial dnaA  protein
AAA                  PF00004.24   132 seq155_BIOID50645    -            260   2.5e-05   24.3   0.0   1   1   1.3e-08   4.3e-05   23.5   0.0     1    74   106   181   106   215 0.77 ATPase family associated with various cellular activities (AAA)
PhoH                 PF02562.11   205 seq155_BIOID50645    -            260   1.4e-05   24.3   0.2   1   1   1.4e-08   4.9e-05   22.5   0.0    11    48    95   132    84   160 0.83 PhoH-like protein
TetR_N               PF00440.18    47 seq157_BIOID50645    -            236     2e-14   52.8   0.2   1   1     3e-18   4.1e-14   51.8   0.2     2    47    51    96    50    96 0.97 Bacterial regulatory proteins, tetR family
Dynamin_N            PF00350.18   168 seq158_BIOID50645    -            794   3.4e-19   69.1   0.0   1   1   2.8e-22   1.9e-18   66.6   0.0     1   167    71   299    71   300 0.70 Dynamin family
MMR_HSR1             PF01926.18   114 seq158_BIOID50645    -            794   3.1e-08   33.4   0.2   1   1     6e-11   4.1e-07   29.8   0.1     2   114    71   299    70   299 0.72 50S ribosome-binding GTPase
Beta_elim_lyase      PF01212.16   290 seq160_BIOID50645    -            476   1.8e-97  325.8   0.0   1   1  3.1e-101   2.1e-97  325.6   0.0     1   289    54   442    54   443 0.99 Beta-eliminating lyase
MFS_1                PF07690.11   354 seq164_BIOID50645    -            396   3.4e-39  134.4  46.6   1   1   7.4e-43   3.4e-39  134.4  32.3     2   352    16   351    15   353 0.83 Major Facilitator Superfamily
MFS_3                PF05977.8    524 seq164_BIOID50645    -            396   1.4e-07   29.9   6.0   1   1     3e-11   1.4e-07   29.9   4.1    32   206    32   201     5   207 0.83 Transmembrane secretion effector
TRI12                PF06609.8    599 seq164_BIOID50645    -            396   4.3e-06   25.1   4.2   1   1   9.4e-10   4.3e-06   25.1   2.9    87   212    54   179    14   190 0.81 Fungal trichothecene efflux pump (TRI12)
Fimbrial             PF00419.15   145 seq166_BIOID50645    -            182   1.9e-10   40.9   0.0   1   1   1.6e-14   2.2e-10   40.7   0.0     2   144    36   181    35   182 0.87 Fimbrial protein
DDE_Tnp_IS1          PF03400.8    131 seq167_BIOID50645    -            131   6.8e-75  249.2   1.7   1   1   5.5e-79   7.5e-75  249.1   1.2     1   131     1   131     1   131 0.99 IS1 transposase
AAA_12               PF13087.1    199 seq168_BIOID50645    -           1652   1.3e-42  145.3   0.0   1   1     2e-45     3e-42  144.1   0.0     3   198  1404  1612  1402  1613 0.90 AAA domain
AAA_11               PF13086.1    241 seq168_BIOID50645    -           1652   8.9e-37  126.8   0.0   1   1   1.1e-39   1.7e-36  125.9   0.0     2   238  1068  1378  1067  1381 0.84 AAA domain
AAA_30               PF13604.1    196 seq168_BIOID50645    -           1652   1.7e-14   53.7   0.1   1   1     5e-11   7.6e-08   32.0   0.0     2    66  1068  1133  1067  1156 0.85 AAA domain
AAA_19               PF13245.1     76 seq168_BIOID50645    -           1652   8.9e-12   44.4   0.0   1   1   1.4e-14   2.1e-11   43.2   0.0     7    63  1080  1137  1074  1152 0.82 Part of AAA domain
Pkinase              PF00069.20   260 seq168_BIOID50645    -           1652   3.9e-11   42.4   0.1   1   1   6.5e-08   9.8e-05   21.5   0.0    62   143   577   657   555   673 0.82 Protein kinase domain
NERD                 PF08378.6    109 seq168_BIOID50645    -           1652   1.6e-05   24.9   0.1   1   1   5.5e-08   8.3e-05   22.7   0.0    27   106    59   147    36   150 0.63 Nuclease-related domain
UvrD-helicase        PF00580.16   315 seq168_BIOID50645    -           1652   2.3e-05   23.7   0.0   1   1   4.1e-08   6.2e-05   22.3   0.0     1    68  1068  1141  1068  1187 0.79 UvrD/REP helicase N-terminal domain
Sugar_tr             PF00083.19   451 seq169_BIOID50645    -            432   1.2e-38  132.8  37.1   1   2   1.7e-31   7.9e-28   97.1   6.4     3   194    24   221    22   223 0.90 Sugar (and other) transporter
Sugar_tr             PF00083.19   451 seq169_BIOID50645    -            432   1.2e-38  132.8  37.1   2   2   1.4e-15   6.2e-12   44.7  12.7   225   431   223   419   214   430 0.69 Sugar (and other) transporter
MFS_1                PF07690.11   354 seq169_BIOID50645    -            432   1.5e-31  109.3  59.0   1   1   7.3e-31   3.3e-27   95.0  23.2    31   347    62   382    29   389 0.78 Major Facilitator Superfamily
MFS_2                PF13347.1    427 seq169_BIOID50645    -            432   7.5e-08   31.0  19.0   1   1   1.6e-11   7.5e-08   31.0  13.1    59   335    81   357    77   365 0.69 MFS/sugar transport protein
HTH_Tnp_IS66         PF13005.2     59 seq170_BIOID50645    -            205   1.3e-18   66.4   6.7   1   1   3.2e-22   2.2e-18   65.7   4.6     2    59   125   180   124   180 0.98 putative Helix-turn-helix domain of transposase IS66
LZ_Tnp_IS66          PF13007.2     78 seq170_BIOID50645    -            205   1.1e-11   45.1   6.8   1   1   3.5e-15   2.4e-11   44.0   4.7     2    77    46   121    45   122 0.83 Transposase C of IS166 homeodomain
Porin_1              PF00267.16   337 seq171_BIOID50645    -            362    1e-127  425.9  28.6   1   1  1.7e-131  1.2e-127  425.7  19.9     1   337    28   362    28   362 0.97 Gram-negative porin
Porin_4              PF13609.1    311 seq171_BIOID50645    -            362   1.5e-18   67.2  44.1   1   1     4e-22   2.7e-18   66.4  30.6     6   303    13   335     7   362 0.76 Gram-negative porin
AA_kinase            PF00696.23   241 seq175_BIOID50645    -            449   1.5e-47  162.0   0.1   1   1   4.9e-51   2.2e-47  161.5   0.1     2   240     4   277     3   278 0.80 Amino acid kinase family
ACT                  PF01842.20    66 seq175_BIOID50645    -            449   1.7e-07   30.4   0.0   1   1   2.6e-09   1.2e-05   24.5   0.0    11    42   322   355   316   379 0.74 ACT domain
FMN_red              PF03358.10   152 seq176_BIOID50645    -            198   8.1e-15   54.5   0.0   1   1   3.1e-18   1.1e-14   54.1   0.0    14   144    13   143     2   149 0.85 NADPH-dependent FMN reductase
Flavodoxin_1         PF00258.20   143 seq176_BIOID50645    -            198   2.8e-11   43.4   0.1   1   1   1.4e-14   4.8e-11   42.7   0.0     1   138     6   130     6   135 0.81 Flavodoxin
Flavodoxin_2         PF02525.12   199 seq176_BIOID50645    -            198     1e-05   25.0   0.0   1   1   3.9e-09   1.3e-05   24.6   0.0     2   138     3   117     2   147 0.74 Flavodoxin-like fold
FAD_syn              PF06574.7    158 seq177_BIOID50645    -            313   2.2e-57  193.0   0.0   1   1   4.4e-61     3e-57  192.5   0.0     2   158    12   168    11   168 0.98 FAD synthetase
Flavokinase          PF01687.12   125 seq177_BIOID50645    -            313   6.1e-40  135.8   0.0   1   1   1.4e-43   9.4e-40  135.2   0.0     1   124   184   307   184   308 0.97 Riboflavin kinase
Methyltrans_SAM      PF10672.4    286 seq179_BIOID50645    -            396   4.3e-31  107.7   0.0   1   1   3.1e-34   6.1e-31  107.2   0.0    12   266   110   371   103   381 0.85 S-adenosylmethionine-dependent methyltransferase
Cons_hypoth95        PF03602.10   183 seq179_BIOID50645    -            396   2.9e-12   46.2   0.0   1   1   2.3e-15   4.5e-12   45.6   0.0    39   123   216   302   211   329 0.89 Conserved hypothetical protein 95
Methyltransf_31      PF13847.1    152 seq179_BIOID50645    -            396   1.7e-10   40.5   0.1   1   1   1.6e-13   3.1e-10   39.7   0.0    21   118   236   349   220   377 0.74 Methyltransferase domain
Methyltransf_26      PF13659.1    117 seq179_BIOID50645    -            396     2e-09   37.3   0.0   1   1     2e-12   3.8e-09   36.4   0.0     2   116   222   340   221   341 0.84 Methyltransferase domain
MTS                  PF05175.9    170 seq179_BIOID50645    -            396   4.9e-07   29.1   0.0   1   1   3.8e-10   7.5e-07   28.5   0.0    55   154   243   353   217   363 0.77 Methyltransferase small domain
Methyltransf_18      PF12847.2    112 seq179_BIOID50645    -            396   1.1e-06   29.0   0.0   1   1   2.3e-09   4.5e-06   27.1   0.0    12   109   231   337   220   340 0.69 Methyltransferase domain
Met_10               PF02475.11   200 seq179_BIOID50645    -            396   1.1e-05   24.9   0.0   1   1   8.3e-09   1.6e-05   24.4   0.0    69   182   186   306   118   323 0.82 Met-10+ like-protein
DeoRC                PF00455.17   162 seq180_BIOID50645    -            251   3.8e-38  130.5   0.0   1   1   1.1e-41   4.8e-38  130.2   0.0     2   161    75   231    74   232 0.97 DeoR C terminal sensor domain
HTH_DeoR             PF08220.7     57 seq180_BIOID50645    -            251   5.9e-21   73.6   0.6   1   1   4.2e-24   1.9e-20   72.0   0.1     1    57     6    62     6    62 0.98 DeoR-like helix-turn-helix domain
HTH_11               PF08279.7     55 seq180_BIOID50645    -            251   1.2e-05   24.7   0.4   1   1   6.5e-09     3e-05   23.4   0.0     5    49    10    52     6    55 0.81 HTH domain
KdpA                 PF03814.10   552 seq183_BIOID50645    -            557  6.3e-244  809.9  30.5   1   1  5.3e-248  7.3e-244  809.7  21.2     1   552     9   557     9   557 0.99 Potassium-transporting ATPase A subunit
Trp_Tyr_perm         PF03222.8    394 seq184_BIOID50645    -            423   3.1e-05   22.8  38.3   1   1   5.2e-09   7.1e-05   21.6  26.5     7   374    21   404    17   415 0.76 Tryptophan/tyrosine permease family
Plasmid_Txe          PF06769.8     80 seq185_BIOID50645    -             84   5.1e-43  144.6   0.7   1   1   8.3e-47   5.7e-43  144.5   0.5     1    80     5    84     5    84 0.99 Plasmid encoded toxin Txe
Plasmid_stabil       PF05016.9     90 seq185_BIOID50645    -             84   6.8e-05   23.0   0.0   1   1   1.1e-08   7.4e-05   22.9   0.0    16    78    12    77     4    83 0.82 Plasmid stabilisation system protein
Transposase_31       PF04754.7    205 seq186_BIOID50645    -            310   1.5e-80  269.3   0.3   1   1   1.1e-84   1.5e-80  269.3   0.2     1   203     7   207     7   209 0.98 Putative transposase, YhgA-like
DUF2810              PF10928.3     54 seq187_BIOID50645    -            120   3.1e-32  109.9   2.6   1   1   2.4e-36   3.3e-32  109.8   1.1     1    53    66   118    66   119 0.96 Protein of unknown function (DUF2810)
AAA_32               PF13654.1    509 seq188_BIOID50645    -            586   6.8e-18   64.4   0.0   1   1   1.4e-21   9.3e-18   64.0   0.0   322   469   140   286    67   322 0.85 AAA domain
Lon_C                PF05362.8    205 seq188_BIOID50645    -            586   3.8e-10   39.2   0.0   1   1   8.9e-14   6.1e-10   38.6   0.0   108   203   435   541   431   543 0.81 Lon protease (S16) C-terminal proteolytic domain
DUF2169              PF09937.4    297 seq189_BIOID50645    -            348   2.5e-86  289.3   0.0   1   1   2.1e-90   2.9e-86  289.1   0.0     7   297    25   320    19   320 0.94 Uncharacterized protein conserved in bacteria (DUF2169)
Plasmid_stabil       PF05016.9     90 seq190_BIOID50645    -             91   1.1e-16   60.9   0.1   1   1   8.4e-21   1.2e-16   60.7   0.1     1    89     3    90     3    91 0.91 Plasmid stabilisation system protein
Toluene_X            PF03349.11   427 seq191_BIOID50645    -            448  6.9e-147  489.1  18.5   1   1  5.7e-151  7.8e-147  488.9  12.8     2   427    19   448    18   448 0.98 Outer membrane protein transport protein (OMPP1/FadL/TodX)
Usp                  PF00582.21   140 seq192_BIOID50645    -            144   5.2e-21   75.1   0.0   1   1   4.3e-25   5.9e-21   75.0   0.0     2   140     3   138     2   138 0.98 Universal stress protein family
GATase_2             PF00310.16   361 seq198_BIOID50645    -            505   3.1e-31  108.2   0.7   1   2   1.5e-07   0.00041   19.0   0.0     1    57     2    47     2    54 0.89 Glutamine amidotransferases class-II
GATase_2             PF00310.16   361 seq198_BIOID50645    -            505   3.1e-31  108.2   0.7   2   2   1.8e-28   4.9e-25   87.8   0.0   183   360    54   210    48   211 0.91 Glutamine amidotransferases class-II
GATase_6             PF13522.1    133 seq198_BIOID50645    -            505   8.9e-18   64.4   0.0   1   1     8e-21   2.2e-17   63.1   0.0     9   132    63   209    52   210 0.80 Glutamine amidotransferase domain
GATase_7             PF13537.1    124 seq198_BIOID50645    -            505   7.6e-16   57.9   0.0   1   1   5.8e-19   1.6e-15   56.8   0.0     4   123    75   215    72   216 0.85 Glutamine amidotransferase domain
Pribosyltran         PF00156.22   125 seq198_BIOID50645    -            505   3.4e-13   49.2   0.1   1   1   2.3e-16   6.2e-13   48.4   0.1    10   123   276   395   269   397 0.91 Phosphoribosyl transferase domain
GATase_4             PF13230.1    272 seq198_BIOID50645    -            505   2.1e-07   29.7   0.0   1   1   1.3e-10   3.6e-07   29.0   0.0    62   167    57   165     1   213 0.71 Glutamine amidotransferases class-II
SNARE_assoc          PF09335.6    123 seq200_BIOID50645    -            142   7.9e-13   48.5   6.1   1   1   9.4e-17   1.3e-12   47.8   4.2     4   119    26   132    21   136 0.83 SNARE associated Golgi protein
OTCace               PF00185.19   158 seq201_BIOID50645    -            334   2.3e-52  176.9   0.1   1   1   7.6e-56   5.2e-52  175.7   0.1     2   157   156   330   155   331 0.97 Aspartate/ornithine carbamoyltransferase, Asp/Orn binding domain
OTCace_N             PF02729.16   142 seq201_BIOID50645    -            334   2.5e-47  159.9   0.0   1   1   5.3e-51   3.6e-47  159.4   0.0     1   142     7   148     7   148 0.99 Aspartate/ornithine carbamoyltransferase, carbamoyl-P binding domain
BPD_transp_1         PF00528.17   185 seq203_BIOID50645    -            224   1.2e-18   67.2  19.4   1   1   1.1e-22   1.5e-18   66.8  13.5     1   183    34   223    12   224 0.92 Binding-protein-dependent transport system inner membrane component
ABC_tran             PF00005.22   118 seq205_BIOID50645    -            240   1.9e-26   92.6   0.0   1   1   9.7e-30   2.6e-26   92.1   0.0     1   118    41   165    41   165 0.89 ABC transporter
AAA_21               PF13304.1    303 seq205_BIOID50645    -            240   3.9e-15   56.4   0.0   1   1   1.4e-10   3.9e-07   30.2   0.0   234   298   134   195   130   198 0.95 AAA domain
AAA_16               PF13191.1    166 seq205_BIOID50645    -            240   2.1e-06   28.1   0.2   1   1   1.6e-09   4.3e-06   27.0   0.1    19   103    24   141    14   237 0.69 AAA ATPase domain
Radical_SAM          PF04055.16   166 seq208_BIOID50645    -            457   3.6e-15   56.3   0.0   1   1     8e-19   5.4e-15   55.8   0.0     2   164    57   227    56   229 0.79 Radical SAM superfamily
HemN_C               PF06969.11    66 seq208_BIOID50645    -            457   3.2e-12   46.2   0.6   1   1   1.7e-15   1.2e-11   44.4   0.0     1    66   363   431   363   431 0.94 HemN C-terminal domain
UPF0075              PF03702.9    364 seq209_BIOID50645    -            369  1.4e-170  566.9   0.0   1   1  1.2e-174  1.6e-170  566.7   0.0     2   363     5   366     4   367 0.99 Uncharacterised protein family (UPF0075)
Acyl_CoA_thio        PF02551.10   132 seq210_BIOID50645    -            292   7.5e-69  229.3   0.0   1   2   2.4e-17   1.6e-13   50.2   0.0     5   126    27   109    23   121 0.89 Acyl-CoA thioesterase
Acyl_CoA_thio        PF02551.10   132 seq210_BIOID50645    -            292   7.5e-69  229.3   0.0   2   2   3.4e-55   2.3e-51  172.7   0.0     2   132   154   287   153   287 0.99 Acyl-CoA thioesterase
4HBT_3               PF13622.1    256 seq210_BIOID50645    -            292   4.2e-40  138.0   0.1   1   1   7.6e-44   5.2e-40  137.7   0.1    10   255    38   287    31   288 0.84 Thioesterase-like superfamily
Channel_Tsx          PF03502.8    238 seq211_BIOID50645    -            253   1.8e-39  135.8  26.1   1   1   1.6e-43   2.2e-39  135.5  18.1     2   238    38   253    37   253 0.97 Nucleoside-specific channel-forming protein, Tsx
BPD_transp_1         PF00528.17   185 seq212_BIOID50645    -            280   1.6e-17   63.5  18.0   1   1   1.1e-21   1.6e-17   63.5  12.5     2   178    89   267    88   271 0.81 Binding-protein-dependent transport system inner membrane component
HTH_1                PF00126.22    60 seq213_BIOID50645    -            314   5.7e-19   67.4   0.1   1   1   1.5e-22   1.1e-18   66.6   0.0     1    58    24    81    24    82 0.97 Bacterial regulatory helix-turn-helix protein, lysR family
LysR_substrate       PF03466.15   209 seq213_BIOID50645    -            314   1.2e-16   60.3   0.0   1   1   2.8e-20   1.9e-16   59.6   0.0    32   205   138   309   116   313 0.89 LysR substrate binding domain
Zip                  PF02535.17   319 seq214_BIOID50645    -            271   1.4e-32  112.8  20.6   1   1   3.7e-31     5e-27   94.5   3.5   150   317   100   260    95   262 0.96 ZIP Zinc transporter
Lysis_S              PF04971.7     68 seq216_BIOID50645    -             71   2.5e-47  158.3   0.6   1   1     2e-51   2.8e-47  158.1   0.4     1    68     4    71     4    71 1.00 Lysis protein S
Peripla_BP_2         PF01497.13   238 seq219_BIOID50645    -            296   1.4e-25   89.7   0.0   1   1   1.1e-29   1.6e-25   89.5   0.0     1   235    38   270    38   273 0.94 Periplasmic binding protein
DUF204               PF02659.10    67 seq225_BIOID50645    -            206   9.1e-39  131.3  23.3   1   2   1.2e-24   1.7e-20   72.7   1.6     1    67    31    99    31    99 0.98 Domain of unknown function DUF
DUF204               PF02659.10    67 seq225_BIOID50645    -            206   9.1e-39  131.3  23.3   2   2   5.6e-22   7.6e-18   64.2   9.2     1    67   133   196   133   196 0.99 Domain of unknown function DUF
MFS_1                PF07690.11   354 seq227_BIOID50645    -            393   1.2e-24   86.6  58.9   1   1   1.4e-26     2e-22   79.3  35.3     2   328    14   320    10   324 0.85 Major Facilitator Superfamily
Aminotran_1_2        PF00155.16   363 seq228_BIOID50645    -            430   2.4e-33  115.4   0.0   1   1   2.1e-37   2.9e-33  115.1   0.0    36   363    90   416    64   416 0.89 Aminotransferase class I and II
PGM_PMM_I            PF02878.11   138 seq229_BIOID50645    -            445   2.6e-45  153.1   0.0   1   1   1.8e-48   6.1e-45  151.9   0.0     1   134     4   136     4   138 0.98 Phosphoglucomutase/phosphomannomutase, alpha/beta/alpha domain I
PGM_PMM_III          PF02880.11   111 seq229_BIOID50645    -            445   1.8e-31  108.3   0.2   1   1   1.3e-34   4.3e-31  107.1   0.1     1   109   258   367   258   369 0.93 Phosphoglucomutase/phosphomannomutase, alpha/beta/alpha domain III
PGM_PMM_II           PF02879.11   104 seq229_BIOID50645    -            445   3.9e-21   75.2   0.1   1   1   2.5e-24   8.5e-21   74.1   0.0     2   104   157   254   156   254 0.91 Phosphoglucomutase/phosphomannomutase, alpha/beta/alpha domain II
PGM_PMM_IV           PF00408.15    73 seq229_BIOID50645    -            445   7.8e-16   57.7   0.2   1   1   9.5e-19   3.2e-15   55.7   0.2     1    73   373   443   373   443 0.96 Phosphoglucomutase/phosphomannomutase, C-terminal domain
PRK                  PF00485.13   194 seq231_BIOID50645    -            368   3.9e-13   49.2   0.0   1   1   5.3e-17   7.2e-13   48.4   0.0     1   148   142   296   142   306 0.87 Phosphoribulokinase / Uridine kinase family
MMR_HSR1             PF01926.18   114 seq234_BIOID50645    -            301   8.7e-22   77.1   0.1   1   1   8.9e-25   1.5e-21   76.3   0.1     2   114    11   125    10   125 0.81 50S ribosome-binding GTPase
KH_2                 PF07650.12    78 seq234_BIOID50645    -            301   2.1e-18   65.5   0.7   1   1   3.5e-21     6e-18   64.0   0.5     1    77   209   285   209   286 0.94 KH domain
FeoB_N               PF02421.13   189 seq234_BIOID50645    -            301   6.7e-14   51.4   0.1   1   1   5.9e-17     1e-13   50.8   0.0     3   164    11   177    10   203 0.82 Ferrous iron transport protein B
GTP_EFTU             PF00009.22   188 seq234_BIOID50645    -            301   2.9e-10   39.7   0.7   1   1   8.2e-12   1.4e-08   34.2   0.5     6   187    11   174     9   175 0.68 Elongation factor Tu GTP binding domain
Dynamin_N            PF00350.18   168 seq234_BIOID50645    -            301   4.4e-08   33.0   0.2   1   1   2.8e-08   4.8e-05   23.0   0.1     1    35    11    45    11    57 0.84 Dynamin family
AIG1                 PF04548.11   212 seq234_BIOID50645    -            301   5.1e-07   28.9   0.0   1   1   5.3e-10     9e-07   28.0   0.0     3   108    11   113    10   117 0.74 AIG1 family
PduV-EutP            PF10662.4    143 seq234_BIOID50645    -            301     1e-06   28.1   0.3   1   1   7.9e-09   1.3e-05   24.5   0.2     4   141    11   169     9   171 0.72 Ethanolamine utilisation - propanediol utilisation
Miro                 PF08477.8    119 seq234_BIOID50645    -            301   1.8e-05   25.0   0.0   1   1   2.9e-08   4.9e-05   23.6   0.0     2   119    11   127    11   127 0.64 Miro-like protein
PseudoU_synth_2      PF00849.17   164 seq236_BIOID50645    -            326   8.1e-32  110.2   0.1   1   1   1.8e-35   1.2e-31  109.6   0.1     1   164    92   242    92   242 0.96 RNA pseudouridylate synthase
S4                   PF01479.20    48 seq236_BIOID50645    -            326   2.4e-12   45.9   0.0   1   1   6.1e-16   4.2e-12   45.1   0.0     1    48    18    65    18    65 0.97 S4 domain
TP_methylase         PF00590.15   210 seq238_BIOID50645    -            457   1.6e-49  168.3   0.1   1   1   5.4e-53   2.5e-49  167.7   0.0     2   209   218   426   217   427 0.92 Tetrapyrrole (Corrin/Porphyrin) Methylases
NAD_binding_7        PF13241.1    103 seq238_BIOID50645    -            457   7.5e-28   96.6   0.1   1   1   1.6e-29   7.5e-26   90.2   0.0     1   103     6   115     6   115 0.89 Putative NAD(P)-binding
CysG_dimeriser       PF10414.4     60 seq238_BIOID50645    -            457   5.1e-20   70.5   0.9   1   1   3.7e-23   1.7e-19   68.9   0.6     2    60   150   209   149   209 0.97 Sirohaem synthase dimerisation region
SgrR_N               PF12793.2    115 seq239_BIOID50645    -            566   7.3e-38  129.0   1.8   1   1   1.8e-41   1.3e-37  128.2   1.3     2   115     6   119     5   119 0.98 Sugar transport-related sRNA regulator N-term
SBP_bac_5            PF00496.17   374 seq239_BIOID50645    -            566   6.3e-19   67.9   0.0   1   1   1.8e-22   1.2e-18   66.9   0.0     2   158   165   303   164   306 0.89 Bacterial extracellular solute-binding proteins, family 5 Middle
AP_endonuc_2         PF01261.19   211 seq241_BIOID50645    -            326   3.8e-14   52.3   0.1   1   1   4.2e-18   5.7e-14   51.8   0.1     1   201    41   219    41   229 0.91 Xylose isomerase-like TIM barrel
DUF1205              PF06722.7     97 seq242_BIOID50645    -            387   1.3e-29  102.1   0.1   1   1     5e-33   3.4e-29  100.7   0.0     1    97   181   276   181   276 0.96 Protein of unknown function (DUF1205)
UDPGT                PF00201.13   500 seq242_BIOID50645    -            387   5.8e-07   28.3   0.0   1   1   1.4e-10   9.3e-07   27.6   0.0   279   396   225   344   213   359 0.78 UDP-glucoronosyl and UDP-glucosyl transferase
Multi_Drug_Res       PF00893.14    93 seq243_BIOID50645    -            117   2.4e-34  117.5   5.1   1   1   6.7e-38     3e-34  117.2   3.5     2    93    10   101     9   101 0.99 Small Multidrug Resistance protein
EmrE                 PF13536.1    113 seq243_BIOID50645    -            117   5.6e-07   29.6  10.2   1   1   1.5e-10   6.7e-07   29.3   7.0    36   106    38   110    12   115 0.85 Multidrug resistance efflux transporter
EamA                 PF00892.15   126 seq243_BIOID50645    -            117   1.1e-05   25.3   9.0   1   1   2.9e-09   1.3e-05   25.1   6.2    60   125    43   109     7   110 0.88 EamA-like transporter family
Trns_repr_metal      PF02583.12    85 seq244_BIOID50645    -             98   3.6e-26   91.0   0.8   1   1     3e-30   4.1e-26   90.8   0.6     2    85    13    96    12    96 0.94 Metal-sensitive transcriptional repressor
Arginase             PF00491.16   275 seq247_BIOID50645    -            306   2.4e-83  279.5   0.5   1   1   2.1e-87   2.8e-83  279.3   0.3     1   274    33   297    33   298 0.92 Arginase family
AA_permease_2        PF13520.1    426 seq248_BIOID50645    -            454   6.6e-37  126.9  53.6   1   1   1.3e-40   8.7e-37  126.5  37.1     1   423    25   439    25   442 0.82 Amino acid permease
AA_permease          PF00324.16   479 seq248_BIOID50645    -            454   3.3e-20   71.7  45.8   1   1   6.2e-24   4.2e-20   71.4  31.7     7   421    31   421    26   447 0.82 Amino acid permease
DUF957               PF06117.6     65 seq249_BIOID50645    -             65   1.6e-34  117.0   1.2   1   1   1.3e-38   1.8e-34  117.0   0.8     1    64     1    64     1    65 0.98 Enterobacterial protein of unknown function (DUF957)
NAD_binding_10       PF13460.1    183 seq250_BIOID50645    -            274     3e-15   56.5   0.0   1   1   1.4e-18   4.9e-15   55.8   0.0     1   181     4   201     4   203 0.82 NADH(P)-binding
Epimerase            PF01370.16   236 seq250_BIOID50645    -            274   3.1e-11   43.0   0.0   1   1   7.7e-13   2.6e-09   36.7   0.0     8   236    10   213     4   213 0.74 NAD dependent epimerase/dehydratase family
UDPG_MGDP_dh_N       PF03721.9    185 seq250_BIOID50645    -            274   4.4e-07   29.3   0.0   1   1     5e-10   1.7e-06   27.4   0.0     1   133     2   125     2   136 0.76 UDP-glucose/GDP-mannose dehydrogenase family, NAD binding domain
NAD_binding_2        PF03446.10   162 seq250_BIOID50645    -            274   8.9e-06   25.5   0.0   1   1   3.8e-09   1.3e-05   25.0   0.0     1   101     1   120     1   131 0.69 NAD binding domain of 6-phosphogluconate dehydrogenase
MFS_2                PF13347.1    427 seq252_BIOID50645    -            479  2.2e-127  424.8  39.5   1   1  1.8e-131  2.5e-127  424.7  27.4     1   426    29   450    28   451 0.97 MFS/sugar transport protein
Peripla_BP_3         PF13377.1    160 seq254_BIOID50645    -            330   1.3e-42  145.4   0.0   1   1   4.3e-45   1.5e-41  141.9   0.0     2   159   170   329   169   330 0.92 Periplasmic binding protein-like domain
Peripla_BP_1         PF00532.16   279 seq254_BIOID50645    -            330   7.6e-35  120.3   0.0   1   1   2.9e-38   9.7e-35  119.9   0.0     1   272    59   321    59   327 0.91 Periplasmic binding proteins and sugar binding domain of LacI family
LacI                 PF00356.16    46 seq254_BIOID50645    -            330   2.7e-21   74.8   0.9   1   1   1.3e-24   4.4e-21   74.0   0.6     1    46     3    48     3    48 0.99 Bacterial regulatory proteins, lacI family
Peripla_BP_4         PF13407.1    258 seq254_BIOID50645    -            330   3.7e-19   68.9   0.0   1   1   1.7e-22   5.7e-19   68.3   0.0     1   251    62   305    62   310 0.90 Periplasmic binding protein domain
Trans_reg_C          PF00486.23    77 seq255_BIOID50645    -            272   7.1e-07   28.9   0.0   1   1   9.1e-11   1.2e-06   28.1   0.0     5    74    29    96    24    98 0.81 Transcriptional regulatory protein, C terminal
SspB                 PF04386.8    155 seq257_BIOID50645    -            165   2.9e-47  160.0   0.0   1   1   2.6e-51   3.5e-47  159.7   0.0     5   155     8   165     5   165 0.90 Stringent starvation protein B
UPF0061              PF02696.9    487 seq258_BIOID50645    -            478  2.6e-216  718.5   0.1   1   1  2.1e-220  2.9e-216  718.3   0.1     1   487     1   454     1   454 0.99 Uncharacterized ACR, YdiU/UPF0061 family
CTP_transf_2         PF01467.21   157 seq259_BIOID50645    -            213   1.1e-41  142.3   0.0   1   1   9.7e-46   1.3e-41  142.1   0.0     1   157     7   187     7   187 0.98 Cytidylyltransferase
GTP1_OBG             PF01018.17   156 seq261_BIOID50645    -            390   1.1e-71  239.4   5.5   1   1   3.5e-75   1.6e-71  238.9   3.8     1   156     3   158     3   158 0.99 GTP1/OBG
MMR_HSR1             PF01926.18   114 seq261_BIOID50645    -            390   1.3e-21   76.5   0.0   1   1   4.7e-25   2.1e-21   75.9   0.0     1   114   161   284   161   284 0.82 50S ribosome-binding GTPase
FeoB_N               PF02421.13   189 seq261_BIOID50645    -            390   7.7e-09   34.9   0.0   1   1   2.2e-10     1e-06   28.0   0.0     3    57   162   217   160   224 0.94 Ferrous iron transport protein B
PyrI                 PF01948.13    96 seq262_BIOID50645    -            153   7.1e-37  125.2   0.0   1   1   1.5e-40     1e-36  124.6   0.0     2    94     5    97     4    99 0.97 Aspartate carbamoyltransferase regulatory chain, allosteric domain
PyrI_C               PF02748.10    52 seq262_BIOID50645    -            153   7.8e-21   73.1   1.7   1   1   1.8e-24   1.2e-20   72.5   1.2     1    51   101   151   101   152 0.95 Aspartate carbamoyltransferase regulatory chain, metal binding domain
Phage_lysozyme       PF00959.14   110 seq264_BIOID50645    -            165   4.2e-32  110.5   0.3   1   1   3.8e-36   5.2e-32  110.3   0.2     1   109    48   154    48   155 0.98 Phage lysozyme
rve                  PF00665.21   120 seq266_BIOID50645    -            237   4.7e-25   87.8   0.0   1   1   2.2e-28   7.4e-25   87.2   0.0     2   119    71   186    70   187 0.97 Integrase core domain
rve_3                PF13683.1     67 seq266_BIOID50645    -            237   7.6e-17   60.4   0.4   1   1   4.8e-20   1.7e-16   59.4   0.3     2    64   159   222   158   224 0.97 Integrase core domain
rve_2                PF13333.1     52 seq266_BIOID50645    -            237   1.1e-11   44.4   1.0   1   1   6.9e-15   2.3e-11   43.4   0.7     1    51   177   232   177   232 0.93 Integrase core domain
HTH_21               PF13276.1     60 seq266_BIOID50645    -            237     3e-08   33.4   2.7   1   1   2.4e-11   8.2e-08   32.0   1.9    16    59     5    47     2    48 0.91 HTH-like domain
SlyX                 PF04102.7     69 seq272_BIOID50645    -             72   4.1e-26   91.0   2.4   1   1   3.4e-30   4.6e-26   90.8   1.7     1    69     5    72     5    72 0.99 SlyX
PadR                 PF03551.9     75 seq273_BIOID50645    -            207   6.7e-16   57.7   0.1   1   1   8.1e-20   1.1e-15   57.0   0.1     1    74    67   136    67   137 0.93 Transcriptional regulator PadR-like family
HTH_Tnp_1            PF01527.15    76 seq274_BIOID50645    -             94   7.1e-16   57.8   0.0   1   1   5.6e-20   7.7e-16   57.7   0.0     3    48    10    55     8    83 0.89 Transposase
DUF3987              PF13148.1    375 seq275_BIOID50645    -            517  1.1e-107  359.8   0.0   1   1  9.2e-112  1.3e-107  359.5   0.0     2   374    52   419    51   420 0.98 Protein of unknown function (DUF3987)
adh_short            PF00106.20   167 seq276_BIOID50645    -            240   4.5e-16   59.1   0.2   1   1   1.3e-19     6e-16   58.6   0.1     3   166     9   170     8   171 0.87 short chain dehydrogenase
adh_short_C2         PF13561.1    243 seq276_BIOID50645    -            240   2.2e-08   34.0   0.0   1   1   6.6e-12     3e-08   33.6   0.0     8   242    18   237    13   238 0.77 Enoyl-(Acyl carrier protein) reductase
KR                   PF08659.5    181 seq276_BIOID50645    -            240   4.8e-07   29.4   0.3   1   1   1.9e-10   8.8e-07   28.6   0.2     4   172    10   175     8   184 0.84 KR domain
S4                   PF01479.20    48 seq277_BIOID50645    -            133   7.7e-13   47.5   0.0   1   1   9.3e-17   1.3e-12   46.8   0.0     1    46     9    53     9    55 0.95 S4 domain
GSHPx                PF00255.14   108 seq278_BIOID50645    -            183   5.3e-46  154.3   0.0   1   1   4.9e-50   6.7e-46  154.0   0.0     3   107     7   111     5   112 0.97 Glutathione peroxidase
DDE_Tnp_ISL3         PF01610.12   248 seq279_BIOID50645    -             53   6.5e-06   25.7   0.0   1   1   4.8e-10   6.6e-06   25.7   0.0   203   248     5    48     1    48 0.91 Transposase
Histone_HNS          PF00816.16    93 seq281_BIOID50645    -            134   2.7e-20   72.5   7.3   1   1   2.7e-24   3.7e-20   72.1   4.5     5    93    28   129    24   129 0.87 H-NS histone family
ACCA                 PF03255.9    145 seq282_BIOID50645    -            319     6e-65  217.1   0.2   1   1   1.9e-68   8.7e-65  216.5   0.1     2   145     5   151     4   151 0.97 Acetyl co-enzyme A carboxylase carboxyltransferase alpha subunit
Carboxyl_trans       PF01039.17   493 seq282_BIOID50645    -            319   1.5e-18   66.3   0.1   1   1   4.1e-22   1.9e-18   66.0   0.0   272   473    85   288    58   300 0.84 Carboxyl transferase domain
MdcE                 PF06833.6    234 seq282_BIOID50645    -            319   6.6e-06   25.3   0.0   1   1     2e-09   9.1e-06   24.9   0.0     5   176    88   262    84   313 0.81 Malonate decarboxylase gamma subunit (MdcE)
Pili_assembly_N      PF00345.15   122 seq283_BIOID50645    -            231   9.2e-42  141.5   0.0   1   1   1.9e-45   1.3e-41  141.0   0.0     1   121    26   145    26   146 0.92 Gram-negative pili assembly chaperone, N-terminal domain
Pili_assembly_C      PF02753.12    68 seq283_BIOID50645    -            231   1.3e-18   66.4   0.7   1   1   9.8e-22   6.7e-18   64.1   0.5     1    66   165   225   165   227 0.96 Gram-negative pili assembly chaperone, C-terminal domain
GTP_cyclohydroI      PF01227.17    86 seq286_BIOID50645    -            282   1.5e-17   62.9   0.0   1   1     9e-20   1.2e-15   56.7   0.0     1    81   196   269   196   273 0.96 GTP cyclohydrolase I
SIS                  PF01380.17   131 seq288_BIOID50645    -            327   3.8e-36  123.4   0.1   1   1   1.1e-39   7.8e-36  122.4   0.1     2   131    53   184    52   184 0.98 SIS domain
CBS                  PF00571.23    57 seq288_BIOID50645    -            327   4.9e-19   67.6   0.7   1   2   9.8e-11   6.7e-07   28.7   0.1     1    56   213   268   213   269 0.97 CBS domain
CBS                  PF00571.23    57 seq288_BIOID50645    -            327   4.9e-19   67.6   0.7   2   2   5.4e-13   3.7e-09   35.9   0.0     2    48   279   325   278   327 0.94 CBS domain
PRD                  PF00874.15    90 seq289_BIOID50645    -            426   1.1e-24   86.2   0.0   1   2   3.5e-13   4.8e-09   36.1   0.0     2    89   131   217   130   218 0.97 PRD domain
PRD                  PF00874.15    90 seq289_BIOID50645    -            426   1.1e-24   86.2   0.0   2   2   5.9e-17     8e-13   48.2   0.0     2    89   240   328   239   329 0.97 PRD domain
Thioredoxin          PF00085.15   104 seq290_BIOID50645    -            284   6.8e-19   67.3   0.0   1   1   1.8e-22   1.3e-18   66.5   0.0     3   103     7   108     5   109 0.94 Thioredoxin
Ribosomal_S2         PF00318.15   211 seq291_BIOID50645    -            241   1.6e-85  285.5   0.0   1   1   1.3e-89   1.8e-85  285.3   0.0     1   211     9   225     9   225 0.99 Ribosomal protein S2
PFK                  PF00365.15   282 seq293_BIOID50645    -            320  1.2e-129  431.1   2.2   1   1  1.1e-133  1.5e-129  430.8   1.6     1   281     3   277     3   278 0.98 Phosphofructokinase
ABC_membrane         PF00664.18   275 seq294_BIOID50645    -            600   7.7e-20   71.3   2.7   1   1     3e-23     1e-19   70.9   1.9     4   272    27   296    25   299 0.85 ABC transporter transmembrane region
ABC_tran             PF00005.22   118 seq294_BIOID50645    -            600   1.5e-17   63.9   0.0   1   1   1.2e-20   4.1e-17   62.5   0.0     1   118   384   509   384   509 0.84 ABC transporter
AAA_16               PF13191.1    166 seq294_BIOID50645    -            600   4.5e-07   30.2   0.3   1   1   3.2e-10   1.1e-06   29.0   0.2    20   157   368   525   356   538 0.61 AAA ATPase domain
TetR_N               PF00440.18    47 seq295_BIOID50645    -            221   1.9e-16   59.3   0.0   1   1   6.8e-20   4.7e-16   58.0   0.0     1    47    49    95    49    95 0.98 Bacterial regulatory proteins, tetR family
AIRC                 PF00731.15   150 seq296_BIOID50645    -            169   2.5e-66  221.4   2.0   1   1   2.1e-70   2.8e-66  221.2   1.4     2   150     9   159     8   159 0.99 AIR carboxylase
PPDK_N               PF01326.14   329 seq297_BIOID50645    -            792   5.6e-99  331.1   1.6   1   1  2.3e-101     1e-97  327.0   1.6     3   313    20   348    18   361 0.96 Pyruvate phosphate dikinase, PEP/pyruvate binding domain
PEP-utilizers_C      PF02896.13   294 seq297_BIOID50645    -            792   3.5e-59  199.9   0.0   1   1   1.3e-62   5.7e-59  199.2   0.0    16   291   480   789   468   792 0.90 PEP-utilising enzyme, TIM barrel domain
PEP-utilizers        PF00391.18    81 seq297_BIOID50645    -            792   2.9e-27   93.9   0.4   1   1   1.6e-30   7.4e-27   92.6   0.3     4    81   382   457   379   460 0.90 PEP-utilising enzyme, mobile domain
Prismane             PF03063.15   516 seq298_BIOID50645    -            552  1.2e-155  518.6   0.0   1   1    1e-159  1.4e-155  518.4   0.0     1   516     3   550     3   550 0.98 Prismane/CO dehydrogenase family
Ribosomal_L21p       PF00829.16    96 seq299_BIOID50645    -            111   8.7e-38  128.2   2.3   1   1   7.2e-42   9.8e-38  128.0   1.6     1    96     9   104     9   104 0.99 Ribosomal prokaryotic L21 protein
FaeA                 PF04703.7     62 seq302_BIOID50645    -             73   1.6e-27   95.3   0.1   1   1   1.3e-31   1.8e-27   95.1   0.0     1    61     1    60     1    61 0.98 FaeA-like protein
YccJ                 PF13993.1     69 seq303_BIOID50645    -             75   3.5e-42  142.2   2.1   1   1   2.9e-46   3.9e-42  142.0   1.5     1    69     7    75     7    75 0.99 YccJ-like protein
Glu_cys_ligase       PF04262.9    377 seq304_BIOID50645    -            518  4.4e-181  601.2   0.0   1   1    4e-185  5.5e-181  600.9   0.0     2   377     7   381     6   381 0.99 Glutamate-cysteine ligase
EI24                 PF07264.6    219 seq305_BIOID50645    -            253   7.9e-53  179.0  21.4   1   1   6.6e-57     9e-53  178.8  14.8     1   219    11   232    11   232 0.97 Etoposide-induced protein 2.4 (EI24)
DUF1040              PF06288.8     86 seq309_BIOID50645    -             89   1.6e-46  156.3   0.5   1   1   1.3e-50   1.8e-46  156.2   0.3     1    86     1    86     1    86 1.00 Protein of unknown function (DUF1040)
DUF413               PF04219.7     94 seq310_BIOID50645    -            112   1.3e-37  127.3   0.1   1   1   1.2e-41   1.6e-37  127.0   0.0     1    90    10    99    10   102 0.97 Protein of unknown function, DUF
DUF1380              PF07128.7    139 seq311_BIOID50645    -            144   3.4e-76  253.6   1.1   1   1   2.8e-80   3.8e-76  253.4   0.8     1   139     1   138     1   138 1.00 Protein of unknown function (DUF1380)
ADH_N                PF08240.7    109 seq312_BIOID50645    -            369   1.1e-28   99.0   2.4   1   1   1.6e-32   1.1e-28   99.0   1.7     2   108    28   154    27   155 0.91 Alcohol dehydrogenase GroES-like domain
ADH_zinc_N           PF00107.21   130 seq312_BIOID50645    -            369   3.6e-20   71.7   0.1   1   1   9.2e-24   6.3e-20   70.9   0.0     1   128   197   330   197   332 0.90 Zinc-binding dehydrogenase
YafO_toxin           PF13957.1    109 seq315_BIOID50645    -            132   7.2e-34  115.7   0.0   1   1   6.1e-38   8.4e-34  115.5   0.0     1   109    25   132    25   132 0.98 Toxin YafO, type II toxin-antitoxin system
adh_short            PF00106.20   167 seq316_BIOID50645    -            263   5.8e-27   94.5   0.0   1   1   1.6e-30   7.1e-27   94.2   0.0     2   165     7   184     6   186 0.90 short chain dehydrogenase
adh_short_C2         PF13561.1    243 seq316_BIOID50645    -            263   2.1e-16   60.3   0.0   1   1   5.4e-20   2.5e-16   60.1   0.0     1   243    12   259    12   259 0.91 Enoyl-(Acyl carrier protein) reductase
KR                   PF08659.5    181 seq316_BIOID50645    -            263   2.1e-11   43.7   0.0   1   1   7.1e-15   3.2e-11   43.0   0.0     3   166     8   184     7   191 0.89 KR domain
PPC                  PF04151.10    70 seq317_BIOID50645    -            133   1.8e-07   31.9   0.4   1   1   2.5e-11   3.4e-07   31.0   0.3     1    68    48   111    48   113 0.85 Bacterial pre-peptidase C-terminal domain
GD_AH_C              PF04295.8    397 seq320_BIOID50645    -            243   7.4e-49  166.3   0.5   1   2   1.6e-26   2.2e-22   79.1   0.0     2    94    83   179    82   179 0.97 D-galactarate dehydratase / Altronate hydrolase, C terminus
GD_AH_C              PF04295.8    397 seq320_BIOID50645    -            243   7.4e-49  166.3   0.5   2   2   2.2e-30   3.1e-26   91.8   0.1   158   225   175   242   173   243 0.97 D-galactarate dehydratase / Altronate hydrolase, C terminus
PmrD                 PF11183.3     82 seq321_BIOID50645    -             88   6.4e-48  160.3   1.1   1   1   5.2e-52   7.2e-48  160.2   0.8     1    82     1    82     1    82 1.00 Polymyxin resistance protein PmrD
Peripla_BP_3         PF13377.1    160 seq323_BIOID50645    -            332   2.5e-23   82.7   0.0   1   1   1.7e-26   5.9e-23   81.5   0.0    10   156   182   328   172   332 0.82 Periplasmic binding protein-like domain
Peripla_BP_1         PF00532.16   279 seq323_BIOID50645    -            332   1.6e-20   73.3   0.0   1   1   6.2e-24   2.1e-20   72.9   0.0     3   267    65   317    63   324 0.86 Periplasmic binding proteins and sugar binding domain of LacI family
LacI                 PF00356.16    46 seq323_BIOID50645    -            332   2.2e-19   68.6   0.1   1   1   1.2e-22   4.1e-19   67.8   0.1     1    46     7    52     7    52 0.98 Bacterial regulatory proteins, lacI family
Peripla_BP_4         PF13407.1    258 seq323_BIOID50645    -            332   1.9e-15   56.7   0.0   1   1   8.5e-19   2.9e-15   56.2   0.0     2   256    67   312    66   314 0.87 Periplasmic binding protein domain
AAA_PrkA             PF08298.6    358 seq326_BIOID50645    -            644  1.3e-180  599.6   0.0   1   1  2.6e-184  1.8e-180  599.1   0.0     2   358    20   380    19   380 0.99 PrkA AAA domain
PrkA                 PF06798.7    254 seq326_BIOID50645    -            644   6.8e-86  287.5   2.2   1   1   2.2e-89   1.5e-85  286.4   1.5     1   254   382   636   382   636 0.98 PrkA serine protein kinase C-terminal domain
Vsr                  PF03852.10    75 seq328_BIOID50645    -            156   2.4e-34  116.6   0.1   1   1   2.9e-38     4e-34  115.9   0.1     2    73     3    74     2    76 0.98 DNA mismatch endonuclease Vsr
5_3_exonuc_N         PF02739.11   169 seq329_BIOID50645    -            281   2.1e-25   88.9   0.0   1   1   4.6e-29   3.2e-25   88.3   0.0    35   149    56   172    35   188 0.90 5'-3' exonuclease, N-terminal resolvase-like domain
5_3_exonuc           PF01367.15   101 seq329_BIOID50645    -            281   3.7e-24   84.7   0.0   1   1     8e-28   5.5e-24   84.2   0.0     1    91   190   279   190   281 0.97 5'-3' exonuclease, C-terminal SAM fold
Glycos_transf_1      PF00534.15   172 seq330_BIOID50645    -            406   7.1e-38  129.6   0.0   1   1   3.6e-41   1.2e-37  128.8   0.0    11   171   218   384   209   385 0.94 Glycosyl transferases group 1
Glyco_trans_1_4      PF13692.1    135 seq330_BIOID50645    -            406   6.7e-16   58.5   0.0   1   1   4.2e-19   1.4e-15   57.4   0.0     5   131   225   366   222   369 0.89 Glycosyl transferases group 1
ABC_tran             PF00005.22   118 seq331_BIOID50645    -            241   2.8e-27   95.3   0.0   1   1   5.7e-31   3.9e-27   94.8   0.0     1   118    41   165    41   165 0.95 ABC transporter
PTR2                 PF00854.16   373 seq335_BIOID50645    -            469   1.5e-79  267.3  25.0   1   1   2.7e-83   1.9e-79  267.0  17.3     2   372    82   427    81   428 0.97 POT family
MFS_1                PF07690.11   354 seq335_BIOID50645    -            469   5.2e-14   51.6  57.7   1   1   1.5e-16     1e-12   47.3  38.9    12   353    30   431    16   432 0.69 Major Facilitator Superfamily
UbiD                 PF01977.11   407 seq337_BIOID50645    -            497  2.5e-165  549.7   0.0   1   1  2.1e-169  2.8e-165  549.6   0.0     2   407    14   437    13   437 0.95 3-octaprenyl-4-hydroxybenzoate carboxy-lyase
CobU                 PF02283.11   167 seq338_BIOID50645    -            181   2.5e-62  209.0   0.2   1   1   2.1e-66   2.8e-62  208.8   0.1     1   167     3   180     3   180 0.97 Cobinamide kinase / cobinamide phosphate guanyltransferase
Multi_Drug_Res       PF00893.14    93 seq339_BIOID50645    -            121   5.5e-26   90.7  12.2   1   1   5.6e-30   7.6e-26   90.2   8.5     2    92     4    94     3    95 0.98 Small Multidrug Resistance protein
Amidase              PF01425.16   435 seq341_BIOID50645    -            487   1.4e-79  267.8   0.0   1   1   1.5e-83   2.1e-79  267.3   0.0     2   432    26   465    25   468 0.87 Amidase
PBP                  PF01161.15   145 seq343_BIOID50645    -            183     1e-35  122.6   0.1   1   1   9.4e-40   1.3e-35  122.2   0.1     3   143    34   180    32   181 0.92 Phosphatidylethanolamine-binding protein
PspA_IM30            PF04012.7    221 seq344_BIOID50645    -            222   7.2e-48  162.7  31.1   1   1   6.3e-52   8.6e-48  162.4  21.5     1   220     2   217     2   219 0.97 PspA/IM30 family
Transposase_31       PF04754.7    205 seq345_BIOID50645    -            304   1.9e-80  268.9   0.4   1   1   2.2e-84     3e-80  268.3   0.3     1   200    11   208    11   212 0.97 Putative transposase, YhgA-like
Histone_HNS          PF00816.16    93 seq346_BIOID50645    -            137   1.1e-19   70.5   6.3   1   1     1e-23   1.4e-19   70.2   3.8     2    91    25   127    24   130 0.91 H-NS histone family
OMP_b-brl            PF13505.1    176 seq347_BIOID50645    -            251   1.8e-24   86.4  11.2   1   1   8.6e-28   2.4e-24   86.1   7.8     2   176    14   251    13   251 0.78 Outer membrane protein beta-barrel domain
OmpA_membrane        PF01389.12   183 seq347_BIOID50645    -            251   1.8e-08   34.0   1.9   1   1   1.5e-11   4.1e-08   32.8   1.3     5   174    33   242    29   251 0.74 OmpA-like transmembrane domain
Opacity              PF02462.10   132 seq347_BIOID50645    -            251   6.6e-07   29.1   2.1   1   1   1.7e-09   4.6e-06   26.4   1.5    24   115   119   221    53   251 0.75 Opacity family porin protein
Surface_Ag_2         PF01617.12   250 seq347_BIOID50645    -            251   4.9e-06   25.8   0.1   1   1   4.1e-08   0.00011   21.3   0.0   134   196   126   208   123   226 0.75 Surface antigen
LysR_substrate       PF03466.15   209 seq348_BIOID50645    -            354   1.3e-33  115.7   0.0   1   1   2.7e-37   1.9e-33  115.2   0.0     6   208   148   352   143   353 0.97 LysR substrate binding domain
HTH_1                PF00126.22    60 seq348_BIOID50645    -            354   6.2e-19   67.3   2.6   1   1   1.9e-22   1.3e-18   66.3   1.8     1    60    60   119    60   119 0.94 Bacterial regulatory helix-turn-helix protein, lysR family
Voltage_CLC          PF00654.15   355 seq349_BIOID50645    -            473   1.9e-90  303.3  36.0   1   1   1.5e-92   2.1e-88  296.6  20.9     2   354    89   437    88   438 0.94 Voltage gated chloride channel
Phage_lysis          PF03245.8    125 seq351_BIOID50645    -            153   2.1e-48  163.3  13.3   1   1   1.7e-52   2.4e-48  163.1   9.2     1   125    29   153    29   153 0.99 Bacteriophage lysis protein
HAD_2                PF13419.1    176 seq352_BIOID50645    -            221   2.5e-21   76.6   0.1   1   1   2.2e-25     3e-21   76.3   0.0     1   176     7   185     7   185 0.87 Haloacid dehalogenase-like hydrolase
HSP33                PF01430.14   280 seq354_BIOID50645    -            294     1e-97  326.5   0.0   1   1  8.3e-102   1.1e-97  326.3   0.0     1   279     6   275     6   276 0.96 Hsp33 protein
NanE                 PF04131.9    192 seq355_BIOID50645    -            229   8.2e-93  308.5   0.5   1   1   7.1e-97   9.7e-93  308.3   0.4     1   192    35   226    35   226 0.99 Putative N-acetylmannosamine-6-phosphate epimerase
Sulfatase            PF00884.18   379 seq356_BIOID50645    -            507   1.1e-77  261.5   0.3   1   1   1.9e-81   1.3e-77  261.2   0.2     1   376    41   462    41   485 0.86 Sulfatase
Phosphodiest         PF01663.17   364 seq356_BIOID50645    -            507     6e-11   42.1   0.0   1   1   1.7e-14   1.2e-10   41.2   0.0     1   256    43   332    43   377 0.75 Type I phosphodiesterase / nucleotide pyrophosphatase
Polysacc_synt        PF01943.12   273 seq357_BIOID50645    -            492   7.3e-61  205.7  15.8   1   1   1.1e-64   7.3e-61  205.7  11.0     5   273    11   276     8   276 0.96 Polysaccharide biosynthesis protein
Polysacc_synt_3      PF13440.1    251 seq357_BIOID50645    -            492   3.6e-16   59.2  15.1   1   1   5.3e-20   3.6e-16   59.2  10.4     3   250    24   274    22   275 0.88 Polysaccharide biosynthesis protein
DUF412               PF04217.8    143 seq360_BIOID50645    -            151   9.2e-60  200.4   0.2   1   1   7.6e-64     1e-59  200.3   0.1     1   142    10   149    10   150 0.98 Protein of unknown function, DUF412
DcuC                 PF03606.10   463 seq361_BIOID50645    -            461  4.6e-138  460.2  49.6   1   1  7.7e-142  5.2e-138  460.0  34.4     2   462     6   451     5   452 0.99 C4-dicarboxylate anaerobic carrier
DctM                 PF06808.7    416 seq361_BIOID50645    -            461   1.6e-08   33.4  42.4   1   1   2.4e-12   1.6e-08   33.4  29.4    97   412   124   449   117   453 0.79 DctM-like transporters
Glyco_transf_9       PF01075.12   247 seq363_BIOID50645    -            371   1.4e-07   30.8   0.0   1   1   2.3e-11   3.2e-07   29.7   0.0   127   220   249   339   189   363 0.75 Glycosyltransferase family 9 (heptosyltransferase)
Ribosomal_L27        PF01016.14    81 seq364_BIOID50645    -             85   1.6e-39  133.3   2.9   1   1   1.3e-43   1.8e-39  133.2   2.0     1    80     2    82     2    83 0.98 Ribosomal L27 protein
Phage_CRI            PF05144.9    271 seq365_BIOID50645    -            364   1.4e-64  217.6   0.0   1   1   4.1e-68   2.8e-64  216.7   0.0     2   269    16   244    15   246 0.96 Phage replication protein CRI
Phage_X              PF05155.10    92 seq365_BIOID50645    -            364   1.2e-28   98.7   0.1   1   1   7.2e-32   4.9e-28   96.7   0.0     2    90   264   351   263   353 0.93 Phage X family
DUF3251              PF11622.3    165 seq366_BIOID50645    -            227   3.5e-06   26.4   0.3   1   1   4.2e-10   5.7e-06   25.7   0.2    64   152   112   203    34   214 0.83 Protein of unknown function (DUF3251)
tRNA-synt_1          PF00133.17   601 seq368_BIOID50645    -            938  2.9e-233  775.1   0.0   1   1  1.8e-236  3.5e-233  774.8   0.0     2   601    28   641    27   641 0.98 tRNA synthetases class I (I, L, M and V)
Anticodon_1          PF08264.8    153 seq368_BIOID50645    -            938   3.3e-29  101.5   0.0   1   1     3e-32   5.8e-29  100.7   0.0     1   152   685   841   685   842 0.89 Anticodon-binding domain of tRNA
tRNA-synt_1g         PF09334.6    391 seq368_BIOID50645    -            938   1.5e-20   73.1   0.3   1   2   1.9e-13   3.6e-10   38.9   0.0     8    69    58   119    55   245 0.68 tRNA synthetases class I (M)
tRNA-synt_1g         PF09334.6    391 seq368_BIOID50645    -            938   1.5e-20   73.1   0.3   2   2   2.4e-08   4.8e-05   22.0   0.0   310   356   584   631   566   650 0.81 tRNA synthetases class I (M)
zf-FPG_IleRS         PF06827.9     30 seq368_BIOID50645    -            938   1.1e-09   37.6   3.5   1   1   5.4e-13   1.1e-09   37.6   2.4     1    29   898   926   898   927 0.96 Zinc finger found in FPG and IleRS
tRNA-synt_1e         PF01406.14   301 seq368_BIOID50645    -            938   3.8e-08   32.7   0.0   1   1   2.2e-09   4.2e-06   25.9   0.0   227   299   575   648   548   650 0.83 tRNA synthetases class I (C) catalytic domain
tRNA-synt_1_2        PF13603.1    185 seq368_BIOID50645    -            938   2.5e-06   26.7   0.0   1   1   2.4e-09   4.6e-06   25.9   0.0    13   141   225   358   219   368 0.77 Leucyl-tRNA synthetase, Domain 2
tRNA-synt_1f         PF01921.13   360 seq368_BIOID50645    -            938   3.4e-06   25.8   0.0   1   1     6e-09   1.2e-05   24.1   0.0   241   340   562   659   545   675 0.81 tRNA synthetases class I (K)
MS_channel           PF00924.13   206 seq369_BIOID50645    -            741   6.7e-44  149.5   1.7   1   1   9.9e-48   1.4e-43  148.5   1.2     2   205   515   714   514   715 0.97 Mechanosensitive ion channel
ApbE                 PF02424.10   252 seq370_BIOID50645    -            351   1.4e-79  266.8   0.1   1   1   1.5e-83     2e-79  266.3   0.0     4   252    72   327    69   327 0.97 ApbE family
APH                  PF01636.18   239 seq372_BIOID50645    -            328   2.3e-41  141.9   2.0   1   1   5.1e-45   3.5e-41  141.4   1.4     2   232    31   259    30   269 0.84 Phosphotransferase enzyme family
EcKinase             PF02958.15   293 seq372_BIOID50645    -            328   7.3e-05   21.9   0.0   1   1   1.9e-08   0.00013   21.1   0.0   197   280   176   252   149   257 0.79 Ecdysteroid kinase
RHH_1                PF01402.16    39 seq373_BIOID50645    -            139   3.3e-05   23.4   0.0   1   1   6.1e-09   8.3e-05   22.1   0.0     2    30    48    76    47    78 0.95 Ribbon-helix-helix protein, copG family
Exonuc_VII_L         PF02601.10   319 seq374_BIOID50645    -            458   9.4e-91  304.2   1.9   1   1   2.7e-94   1.2e-90  303.8   1.3     1   319   126   442   126   442 0.96 Exonuclease VII, large subunit
tRNA_anti_2          PF13742.1     99 seq374_BIOID50645    -            458   2.7e-34  116.8   0.0   1   1   1.4e-37   6.2e-34  115.7   0.0     1    99     9   104     9   104 0.98 OB-fold nucleic acid binding domain
tRNA_anti            PF01336.20    76 seq374_BIOID50645    -            458   1.1e-08   34.6   0.0   1   1   4.6e-12   2.1e-08   33.7   0.0     1    75    30   104    30   105 0.96 OB-fold nucleic acid binding domain
EamA                 PF00892.15   126 seq376_BIOID50645    -            299   1.5e-25   89.5  39.4   1   2   8.8e-16     6e-12   45.6  11.0     1   124    14   130    14   131 0.80 EamA-like transporter family
EamA                 PF00892.15   126 seq376_BIOID50645    -            299   1.5e-25   89.5  39.4   2   2   3.9e-17   2.7e-13   49.9  10.8     1   124   153   285   153   287 0.94 EamA-like transporter family
TPT                  PF03151.11   153 seq376_BIOID50645    -            299     2e-07   30.6  25.2   1   1   3.7e-09   2.5e-05   23.8   8.7     1   149   144   283   144   284 0.91 Triose-phosphate Transporter family
His_Phos_1           PF00300.17   158 seq377_BIOID50645    -            204     6e-37  127.0   0.3   1   1   5.2e-41   7.2e-37  126.7   0.2     1   156     3   155     3   157 0.96 Histidine phosphatase superfamily (branch 1)
ADH_zinc_N           PF00107.21   130 seq378_BIOID50645    -            350     1e-25   89.6   0.0   1   1   1.3e-29   1.7e-25   88.9   0.0     1   101   168   269   168   297 0.89 Zinc-binding dehydrogenase
ABC_tran             PF00005.22   118 seq380_BIOID50645    -            249   2.2e-12   47.2   0.0   1   1   5.6e-16   3.8e-12   46.4   0.0     1   118    40   162    40   162 0.91 ABC transporter
Abhydrolase_5        PF12695.2    142 seq381_BIOID50645    -            306   1.2e-10   41.1   0.0   1   1   8.3e-14   1.9e-10   40.5   0.0    17   142    49   282    31   282 0.78 Alpha/beta hydrolase family
Abhydrolase_6        PF12697.2    228 seq381_BIOID50645    -            306   3.7e-10   39.9   0.1   1   1     2e-13   4.5e-10   39.6   0.1    18   225    51   291    32   294 0.57 Alpha/beta hydrolase family
Peptidase_S15        PF02129.13   272 seq381_BIOID50645    -            306   9.2e-10   38.2   0.0   1   1   8.1e-13   1.9e-09   37.2   0.0     5   131    13   134    11   189 0.86 X-Pro dipeptidyl-peptidase (S15 family)
DLH                  PF01738.13   218 seq381_BIOID50645    -            306   6.4e-05   22.2   0.1   1   1     1e-07   0.00024   20.3   0.1    13   124    28   131    18   145 0.73 Dienelactone hydrolase family
BAAT_C               PF08840.6    213 seq381_BIOID50645    -            306    0.0001   21.9   0.0   1   1     7e-08   0.00016   21.3   0.0     9    59    92   142    85   190 0.74 BAAT / Acyl-CoA thioester hydrolase C terminal
PTSIIB_sorb          PF03830.10   151 seq382_BIOID50645    -            169   3.4e-54  182.7   0.4   1   1   2.8e-58   3.9e-54  182.5   0.3     1   149    15   162    15   164 0.99 PTS system sorbose subfamily IIB component
HHA                  PF05321.6     57 seq385_BIOID50645    -             71   3.8e-25   87.6   0.0   1   1   3.2e-29   4.3e-25   87.4   0.0     1    57     8    68     8    68 0.97 Haemolysin expression modulating protein
AlaDh_PNT_C          PF01262.16   168 seq386_BIOID50645    -            528   7.2e-57  191.4   1.4   1   1   2.4e-60   1.1e-56  190.9   1.0     2   168   165   329   164   329 0.98 Alanine dehydrogenase/PNT, C-terminal domain
AlaDh_PNT_N          PF05222.10   136 seq386_BIOID50645    -            528   2.1e-52  176.5   0.0   1   1   9.7e-56   4.4e-52  175.5   0.0     1   136    22   155    22   155 0.99 Alanine dehydrogenase/PNT, N-terminal domain
DUF3814              PF12769.2     87 seq386_BIOID50645    -            528   1.8e-37  127.2   7.5   1   1   9.8e-41   4.5e-37  125.9   4.8     3    87   445   527   443   527 0.96 Domain of unknown function (DUF3814)
LppC                 PF04348.8    536 seq388_BIOID50645    -            688  1.8e-136  455.7  23.7   1   2   3.5e-53   4.7e-49  167.2  14.6     1   316    50   357    50   363 0.92 LppC putative lipoprotein
LppC                 PF04348.8    536 seq388_BIOID50645    -            688  1.8e-136  455.7  23.7   2   2   1.7e-90   2.3e-86  290.3   0.0   245   536   356   682   354   682 0.97 LppC putative lipoprotein
FaeA                 PF04703.7     62 seq389_BIOID50645    -             77   2.2e-30  104.5   0.1   1   1   3.7e-34   2.5e-30  104.2   0.0     1    61     5    64     5    65 0.99 FaeA-like protein
HTH_IclR             PF09339.5     52 seq389_BIOID50645    -             77   5.1e-05   22.6   0.0   1   1   1.1e-08   7.2e-05   22.1   0.0     7    52     8    52     8    52 0.96 IclR helix-turn-helix domain
DUF1471              PF07338.8     56 seq390_BIOID50645    -             91   1.2e-21   75.9   0.2   1   1   1.2e-25   1.7e-21   75.5   0.1     2    56    35    91    34    91 0.98 Protein of unknown function (DUF1471)
UTRA                 PF07702.8    141 seq391_BIOID50645    -            250   5.5e-24   84.2   0.1   1   1     1e-27     7e-24   83.9   0.1     2   140    97   237    96   238 0.95 UTRA domain
GntR                 PF00392.16    64 seq391_BIOID50645    -            250   7.2e-17   60.4   0.0   1   1   2.7e-20   1.8e-16   59.1   0.0     3    64    15    76    13    76 0.98 Bacterial regulatory proteins, gntR family
ATP-grasp            PF02222.17   172 seq392_BIOID50645    -            355   2.1e-55  186.5   0.0   1   1   3.9e-59   2.7e-55  186.2   0.0     2   171    88   253    86   254 0.97 ATP-grasp domain
ATP-grasp_4          PF13535.1    184 seq392_BIOID50645    -            355   3.1e-09   36.7   0.0   1   1     9e-13   6.2e-09   35.7   0.0     4   179    79   243    76   248 0.83 ATP-grasp domain
FecCD                PF01032.13   311 seq393_BIOID50645    -            660  9.1e-145  481.1  85.6   1   2     3e-73   4.1e-69  232.6  27.0     6   310    12   324     7   325 0.94 FecCD transport family
FecCD                PF01032.13   311 seq393_BIOID50645    -            660  9.1e-145  481.1  85.6   2   2   1.1e-79   1.5e-75  253.8  26.9     2   311   358   657   347   657 0.94 FecCD transport family
GreA_GreB_N          PF03449.10    74 seq394_BIOID50645    -            158   1.8e-32  111.0   1.1   1   1   3.6e-36   2.4e-32  110.6   0.8     4    74     3    74     1    74 0.97 Transcription elongation factor, N-terminal
GreA_GreB            PF01272.14    77 seq394_BIOID50645    -            158     8e-29   99.0   0.5   1   1   1.6e-32   1.1e-28   98.6   0.3     3    77    83   157    80   157 0.97 Transcription elongation factor, GreA/GreB, C-term
DUF4150              PF13665.1    110 seq396_BIOID50645    -            479   1.4e-23   82.7   0.8   1   1   3.6e-27   2.5e-23   81.9   0.5     3   109    14   116    12   117 0.95 Domain of unknown function (DUF4150)
Peptidase_C39        PF03412.10   131 seq396_BIOID50645    -            479   4.3e-07   29.6   0.0   1   1   2.2e-10   1.5e-06   27.9   0.0     3   122   352   474   350   477 0.84 Peptidase C39 family
DDE_Tnp_IS66_C       PF13817.1     39 seq397_BIOID50645    -            125   2.2e-20   72.2   0.1   1   1   4.9e-24   3.3e-20   71.6   0.1     1    39    81   119    81   119 0.98 IS66 C-terminal element
DDE_Tnp_IS66         PF03050.9    271 seq397_BIOID50645    -            125   9.9e-20   70.7   0.0   1   1   1.7e-23   1.2e-19   70.5   0.0   215   271    19    75     5    75 0.92 Transposase IS66 family
Plug                 PF07715.10   108 seq399_BIOID50645    -            147   6.3e-05   23.1   0.3   1   1   8.2e-09   0.00011   22.3   0.2     2    44    75   115    74   122 0.85 TonB-dependent Receptor Plug Domain
ADH_N                PF08240.7    109 seq401_BIOID50645    -            339   1.1e-27   95.8   1.0   1   1   6.6e-31   1.8e-27   95.1   0.7     1   109    28   138    28   138 0.96 Alcohol dehydrogenase GroES-like domain
ADH_zinc_N           PF00107.21   130 seq401_BIOID50645    -            339   1.1e-22   79.8   0.0   1   1   6.3e-26   1.7e-22   79.2   0.0     1   129   179   301   179   302 0.98 Zinc-binding dehydrogenase
ADH_zinc_N_2         PF13602.1    127 seq401_BIOID50645    -            339   3.7e-08   34.1   0.0   1   1   2.3e-11   6.3e-08   33.4   0.0     1   127   211   335   211   335 0.73 Zinc-binding dehydrogenase
2-Hacid_dh_C         PF02826.14   178 seq401_BIOID50645    -            339   3.1e-06   26.3   0.0   1   1   1.8e-09   4.9e-06   25.7   0.0    34    98   167   238   157   249 0.72 D-isomer specific 2-hydroxyacid dehydrogenase, NAD binding domain
AlaDh_PNT_C          PF01262.16   168 seq401_BIOID50645    -            339   1.1e-05   24.9   0.0   1   1   6.9e-09   1.9e-05   24.1   0.0    21   104   170   233   161   247 0.82 Alanine dehydrogenase/PNT, C-terminal domain
PTS_EIIC             PF02378.13   321 seq404_BIOID50645    -            462   6.9e-22   77.5  35.4   1   1   1.4e-25   9.4e-22   77.1  22.0     2   321    19   277    18   278 0.93 Phosphotransferase system, EIIC
PTS_IIB              PF02302.12    90 seq404_BIOID50645    -            462   1.9e-11   44.1   0.3   1   1   6.3e-15   4.3e-11   42.9   0.0     1    90   372   455   372   455 0.94 PTS system, Lactose/Cellobiose specific IIB subunit
Autotransporter      PF03797.14   265 seq406_BIOID50645    -            770   7.5e-48  163.0  19.6   1   1   5.5e-52   7.5e-48  163.0  13.6     2   263   506   754   505   756 0.96 Autotransporter beta-domain
DUF187               PF02638.10   401 seq407_BIOID50645    -            439  1.5e-173  576.6   0.1   1   1  1.3e-177  1.7e-173  576.4   0.1     1   401     3   431     3   431 0.99 Uncharacterised BCR, COG1649
DnaJ_C               PF01556.13    81 seq408_BIOID50645    -            306   5.4e-28   96.6   0.9   1   1   2.1e-22   1.5e-18   66.3   0.0     1    75   210   280   210   286 0.89 DnaJ C terminal domain
DnaJ                 PF00226.26    64 seq408_BIOID50645    -            306     6e-25   86.6   0.9   1   1   1.9e-28   1.3e-24   85.5   0.6     1    64     5    66     5    66 0.99 DnaJ domain
Acetyltransf_10      PF13673.1    117 seq409_BIOID50645    -            124   2.4e-17   63.0   0.0   1   1   6.2e-21   2.8e-17   62.7   0.0    17   117     4    98     1    98 0.92 Acetyltransferase (GNAT) domain
Acetyltransf_7       PF13508.1     79 seq409_BIOID50645    -            124     9e-09   35.2   0.0   1   1   3.5e-12   1.6e-08   34.4   0.0     3    78    30    99    28   100 0.90 Acetyltransferase (GNAT) domain
Acetyltransf_1       PF00583.19    83 seq409_BIOID50645    -            124   1.6e-06   27.9   0.0   1   1   9.9e-10   4.5e-06   26.4   0.0    26    83    50    99     8    99 0.78 Acetyltransferase (GNAT) family
Multi_Drug_Res       PF00893.14    93 seq411_BIOID50645    -            109   6.1e-28   97.0   7.2   1   1   5.4e-32   7.4e-28   96.7   5.0     3    93     6    99     4    99 0.96 Small Multidrug Resistance protein
YccV-like            PF08755.6    100 seq413_BIOID50645    -            122   5.9e-25   86.9   0.0   1   1   5.1e-29     7e-25   86.7   0.0     2    99    21   118    20   119 0.96 Hemimethylated DNA-binding protein YccV like
RecO_N               PF11967.3     80 seq415_BIOID50645    -            242   4.6e-24   83.9   0.0   1   1   1.1e-27   7.7e-24   83.2   0.0     5    78     4    76     1    78 0.95 Recombination protein O N terminal
RecO_C               PF02565.10   118 seq415_BIOID50645    -            242   3.3e-20   71.9   0.0   1   1   6.3e-24   4.3e-20   71.6   0.0     3   118    82   226    80   226 0.91 Recombination protein O C terminal
LysR_substrate       PF03466.15   209 seq416_BIOID50645    -            316   3.1e-22   78.6   0.1   1   1   5.5e-26   3.8e-22   78.3   0.0     2   204    96   296    95   301 0.92 LysR substrate binding domain
HTH_1                PF00126.22    60 seq416_BIOID50645    -            316   3.5e-13   48.9   0.0   1   1   1.4e-16   9.4e-13   47.5   0.0     3    59    14    70    12    71 0.95 Bacterial regulatory helix-turn-helix protein, lysR family
Orn_Arg_deC_N        PF02784.11   251 seq417_BIOID50645    -            420   1.9e-65  220.3   0.0   1   1   3.6e-69   2.4e-65  220.0   0.0     1   251    32   276    32   276 0.97 Pyridoxal-dependent decarboxylase, pyridoxal binding domain
Orn_DAP_Arg_deC      PF00278.17   116 seq417_BIOID50645    -            420   5.9e-22   77.4   0.0   1   1   1.4e-25   9.4e-22   76.8   0.0     1   115   279   396   279   397 0.95 Pyridoxal-dependent decarboxylase, C-terminal sheet domain
Aminotran_1_2        PF00155.16   363 seq420_BIOID50645    -            396   1.1e-95  320.5   0.0   1   1    9e-100   1.2e-95  320.4   0.0     3   363    28   392    26   392 0.98 Aminotransferase class I and II
Citrate_synt         PF00285.16   356 seq421_BIOID50645    -            427  8.7e-134  445.6   0.0   1   1  7.2e-138  9.9e-134  445.4   0.0     1   356    46   409    46   409 0.99 Citrate synthase
Acetyltransf_1       PF00583.19    83 seq422_BIOID50645    -            148   2.4e-20   72.2   0.0   1   1   2.4e-23   3.6e-20   71.6   0.0     4    82    48   120    45   121 0.92 Acetyltransferase (GNAT) family
Acetyltransf_10      PF13673.1    117 seq422_BIOID50645    -            148   2.3e-13   50.1   0.1   1   1     2e-16   3.1e-13   49.7   0.1    22   117    18   120     8   120 0.86 Acetyltransferase (GNAT) domain
FR47                 PF08445.5     86 seq422_BIOID50645    -            148   1.4e-12   47.0   0.1   1   1   1.2e-15   1.9e-12   46.6   0.0    17    81    59   124    42   130 0.82 FR47-like protein
Acetyltransf_7       PF13508.1     79 seq422_BIOID50645    -            148   3.5e-12   46.1   0.0   1   1   3.1e-15   4.8e-12   45.7   0.0     8    78    45   121    38   122 0.86 Acetyltransferase (GNAT) domain
Acetyltransf_4       PF13420.1    155 seq422_BIOID50645    -            148   1.1e-08   35.0   0.0   1   1   8.6e-12   1.3e-08   34.8   0.0    32   148    23   134     5   141 0.82 Acetyltransferase (GNAT) domain
Acetyltransf_8       PF13523.1    152 seq422_BIOID50645    -            148   1.7e-08   34.4   0.1   1   1   3.4e-10   5.1e-07   29.5   0.0    75   138    61   122     4   127 0.78 Acetyltransferase (GNAT) domain
Acetyltransf_3       PF13302.1    142 seq422_BIOID50645    -            148   2.8e-07   30.8   0.1   1   1   6.4e-10   9.7e-07   29.0   0.1    67   142    49   121     3   121 0.73 Acetyltransferase (GNAT) domain
Acetyltransf_9       PF13527.1    128 seq422_BIOID50645    -            148   4.6e-07   29.6   0.0   1   1   5.8e-10   8.7e-07   28.7   0.0    74   127    64   122    49   123 0.89 Acetyltransferase (GNAT) domain
Acetyltransf_6       PF13480.1    142 seq422_BIOID50645    -            148   4.4e-05   23.3   0.0   1   1   3.7e-08   5.7e-05   22.9   0.0    73   131    42   100    17   107 0.90 Acetyltransferase (GNAT) domain
Usher                PF00577.15   552 seq425_BIOID50645    -            876  2.7e-218  726.0  24.4   1   1  7.1e-222  3.2e-218  725.8  16.9     1   552   209   789   209   789 0.99 Type VII secretion system (T7SS), usher protein
PapC_N               PF13954.1    146 seq425_BIOID50645    -            876   4.5e-48  162.4   0.0   1   1   1.7e-51   7.6e-48  161.6   0.0     2   146    49   195    48   195 0.99 PapC N-terminal domain
PapC_C               PF13953.1     68 seq425_BIOID50645    -            876   1.3e-21   75.8   0.1   1   1   8.7e-25     4e-21   74.3   0.1     2    67   800   863   799   864 0.93 PapC C-terminal domain
Cu-oxidase_4         PF02578.10   233 seq426_BIOID50645    -            243   4.1e-78  261.5   0.0   1   1   3.4e-82   4.6e-78  261.3   0.0     2   233    20   242    19   242 0.97 Multi-copper polyphenol oxidoreductase laccase
UDPG_MGDP_dh_N       PF03721.9    185 seq427_BIOID50645    -            388   2.5e-40  137.7   0.0   1   1     9e-44   4.1e-40  137.0   0.0     1   182     1   170     1   175 0.93 UDP-glucose/GDP-mannose dehydrogenase family, NAD binding domain
UDPG_MGDP_dh         PF00984.14    96 seq427_BIOID50645    -            388   5.1e-27   93.8   0.0   1   1   2.8e-30   1.3e-26   92.5   0.0     2    94   191   281   190   283 0.92 UDP-glucose/GDP-mannose dehydrogenase family, central domain
UDPG_MGDP_dh_C       PF03720.10   106 seq427_BIOID50645    -            388   9.7e-11   41.6   0.5   1   1   3.6e-12   1.7e-08   34.4   0.0     2    82   301   375   300   384 0.89 UDP-glucose/GDP-mannose dehydrogenase family, UDP binding domain
DUF45                PF01863.12   205 seq428_BIOID50645    -            167   7.4e-12   45.3   0.3   1   1   1.2e-15   7.9e-12   45.2   0.2   142   198    93   149    17   156 0.87 Protein of unknown function DUF45
WLM                  PF08325.5    186 seq428_BIOID50645    -            167   1.3e-05   25.0   3.5   1   1   2.4e-09   1.7e-05   24.6   2.0    81   118   114   151   100   166 0.85 WLM domain
HTH_6                PF01418.12    77 seq429_BIOID50645    -            289   3.5e-33  113.0   0.2   1   1   3.7e-36   1.7e-32  110.8   0.0     1    76     1    76     1    77 0.99 Helix-turn-helix domain, rpiR family
SIS                  PF01380.17   131 seq429_BIOID50645    -            289   2.9e-27   94.7   0.1   1   1   1.1e-30     5e-27   93.9   0.1     2   130   125   252   124   253 0.98 SIS domain
SIS_2                PF13580.1    138 seq429_BIOID50645    -            289   1.1e-12   47.7   0.9   1   1   1.2e-11   5.3e-08   32.5   0.0    99   138   171   210   157   210 0.89 SIS domain
Ldh_1_N              PF00056.18   142 seq430_BIOID50645    -            312   2.9e-48  163.0   0.9   1   1   6.1e-52   4.1e-48  162.5   0.6     1   141     1   144     1   145 0.97 lactate/malate dehydrogenase, NAD binding domain
Ldh_1_C              PF02866.13   174 seq430_BIOID50645    -            312   7.6e-48  162.3   0.0   1   1   1.6e-51   1.1e-47  161.9   0.0     1   174   147   310   147   310 0.99 lactate/malate dehydrogenase, alpha/beta C-terminal domain
Pyocin_S             PF06958.7    139 seq431_BIOID50645    -            593   3.1e-41  140.8   2.4   1   1   1.1e-44     5e-41  140.2   1.7     1   139   309   450   309   450 0.97 S-type Pyocin
Colicin-DNase        PF12639.2    110 seq431_BIOID50645    -            593   8.4e-30  103.1   0.0   1   1   3.1e-33   1.4e-29  102.4   0.0     1   109   454   591   454   592 0.94 DNase/tRNase domain of colicin-like bacteriocin
DUF796               PF05638.7    134 seq431_BIOID50645    -            593   2.9e-24   85.4   0.0   1   1   9.9e-28   4.5e-24   84.8   0.0     1   133     6   139     6   140 0.91 Protein of unknown function (DUF796)
AA_permease          PF00324.16   479 seq432_BIOID50645    -            514  2.6e-121  405.1  47.0   1   1  4.4e-125    3e-121  404.9  32.6     2   478    50   491    49   492 0.97 Amino acid permease
AA_permease_2        PF13520.1    426 seq432_BIOID50645    -            514   2.9e-43  147.8  50.3   1   1   5.1e-47   3.5e-43  147.6  34.9     5   423    49   477    45   480 0.85 Amino acid permease
Mannitol_dh_C        PF08125.8    245 seq433_BIOID50645    -            483   7.1e-79  264.3   0.0   1   1   1.4e-82   9.6e-79  263.8   0.0     2   244   204   458   203   459 0.98 Mannitol dehydrogenase C-terminal domain
Mannitol_dh          PF01232.18   151 seq433_BIOID50645    -            483   8.3e-42  142.5   0.0   1   1   2.6e-45   1.8e-41  141.4   0.0     2   150    17   172    16   173 0.98 Mannitol dehydrogenase Rossmann domain
Radical_SAM          PF04055.16   166 seq436_BIOID50645    -            474   4.8e-30  104.7   0.0   1   1   1.7e-33   7.9e-30  104.0   0.0     1   166   151   325   151   325 0.97 Radical SAM superfamily
UPF0004              PF00919.15    98 seq436_BIOID50645    -            474   7.8e-29   99.2   0.0   1   1     3e-32   1.4e-28   98.4   0.0     1    98     4   104     4   104 0.95 Uncharacterized protein family UPF0004
TRAM                 PF01938.15    61 seq436_BIOID50645    -            474   4.6e-20   71.0   0.1   1   1   2.3e-23   1.1e-19   69.9   0.1     1    61   378   440   378   440 0.96 TRAM domain
GARS_A               PF01071.14   194 seq437_BIOID50645    -            429   1.9e-86  288.4   0.1   1   1   1.4e-89   2.7e-86  287.9   0.0     1   194   103   296   103   296 0.99 Phosphoribosylglycinamide synthetase, ATP-grasp (A) domain
GARS_N               PF02844.10   100 seq437_BIOID50645    -            429   5.8e-38  129.2   0.1   1   1   5.7e-41   1.1e-37  128.3   0.1     1   100     1   102     1   102 0.95 Phosphoribosylglycinamide synthetase, N domain
GARS_C               PF02843.11    93 seq437_BIOID50645    -            429   1.3e-29  102.0   0.0   1   1   2.6e-32     5e-29  100.2   0.0     1    92   330   423   330   424 0.94 Phosphoribosylglycinamide synthetase, C domain
ATP-grasp_4          PF13535.1    184 seq437_BIOID50645    -            429   5.4e-15   55.4   0.0   1   1   6.6e-18   1.3e-14   54.2   0.0     5   180   105   292   100   293 0.78 ATP-grasp domain
ATP-grasp_3          PF02655.9    161 seq437_BIOID50645    -            429   2.6e-07   30.5   0.0   1   1   2.2e-10   4.3e-07   29.8   0.0     3   158   104   291   103   294 0.78 ATP-grasp domain
CPSase_L_D2          PF02786.12   211 seq437_BIOID50645    -            429   1.8e-05   23.9   0.0   1   1   2.1e-08   4.1e-05   22.8   0.0     6   179   109   290   104   294 0.69 Carbamoyl-phosphate synthase L chain, ATP binding domain
ATP-grasp            PF02222.17   172 seq437_BIOID50645    -            429   0.00012   21.3   0.0   1   1   9.8e-08   0.00019   20.7   0.0     2    83   113   200   112   223 0.84 ATP-grasp domain
ADH_N                PF08240.7    109 seq440_BIOID50645    -            336   5.7e-31  106.3   7.9   1   1   1.3e-34   5.7e-31  106.3   5.5     2   109    25   131    24   131 0.97 Alcohol dehydrogenase GroES-like domain
ADH_zinc_N           PF00107.21   130 seq440_BIOID50645    -            336     6e-28   96.8   1.7   1   1   2.3e-31     1e-27   96.1   1.1     1   129   172   298   172   299 0.97 Zinc-binding dehydrogenase
ADH_zinc_N_2         PF13602.1    127 seq440_BIOID50645    -            336   4.6e-08   33.9   1.7   1   1   1.8e-11   8.4e-08   33.0   1.2     1   127   205   332   205   332 0.78 Zinc-binding dehydrogenase
MliC                 PF09864.4     72 seq442_BIOID50645    -            109   2.5e-19   68.6   0.0   1   1   2.2e-23     3e-19   68.3   0.0     1    72    35   102    35   102 0.94 Membrane-bound lysozyme-inhibitor of c-type lysozyme
CobS                 PF02654.10   235 seq443_BIOID50645    -            247   4.2e-82  275.1  13.8   1   1   3.5e-86   4.7e-82  274.9   9.5     1   235     5   246     5   246 0.99 Cobalamin-5-phosphate synthase
DUF2569              PF10754.4    149 seq444_BIOID50645    -            146   7.1e-48  162.4  10.1   1   1   5.8e-52   7.9e-48  162.3   7.0     2   149     4   145     3   145 0.99 Protein of unknown function (DUF2569)
Pro_dh               PF01619.13   345 seq445_BIOID50645    -           1320  2.5e-133  444.1   0.0   1   1  5.1e-137  3.5e-133  443.6   0.0     2   344   229   573   228   574 0.99 Proline dehydrogenase
Aldedh               PF00171.17   462 seq445_BIOID50645    -           1320  1.7e-112  375.9   0.5   1   1  4.4e-116    3e-112  375.1   0.3     7   450   659  1103   653  1111 0.94 Aldehyde dehydrogenase family
HlyD                 PF00529.15   306 seq446_BIOID50645    -            373   9.7e-61  205.6  12.2   1   1   3.6e-64   1.2e-60  205.2   8.5     3   306    58   349    57   349 0.96 HlyD family secretion protein
HlyD_2               PF12700.2    328 seq446_BIOID50645    -            373   2.1e-17   63.1   0.1   1   1     9e-21   3.1e-17   62.6   0.1     2   327    37   348    36   349 0.79 HlyD family secretion protein
HlyD_3               PF13437.1    105 seq446_BIOID50645    -            373   5.7e-12   45.7   2.0   1   1   4.4e-11   1.5e-07   31.5   0.1     1   105   167   278   167   278 0.93 HlyD family secretion protein
Biotin_lipoyl_2      PF13533.1     50 seq446_BIOID50645    -            373   5.4e-12   45.0   4.2   1   1   1.1e-13   3.9e-10   39.1   0.3     3    46    58   108    53   112 0.85 Biotin-lipoyl like
TPP_enzyme_N         PF02776.13   172 seq448_BIOID50645    -            588     7e-63  211.0   0.8   1   1   9.9e-63   4.5e-59  198.6   0.2     2   167    19   183    18   188 0.98 Thiamine pyrophosphate enzyme, N-terminal TPP binding domain
TPP_enzyme_C         PF02775.16   153 seq448_BIOID50645    -            588   1.6e-51  173.7   0.1   1   1   2.6e-53   1.2e-49  167.7   0.0     1   153   408   559   408   559 0.95 Thiamine pyrophosphate enzyme, C-terminal TPP binding domain
TPP_enzyme_M         PF00205.17   137 seq448_BIOID50645    -            588   1.3e-44  151.1   0.2   1   1   5.9e-48   2.7e-44  150.1   0.1     1   137   210   345   210   345 0.99 Thiamine pyrophosphate enzyme, central domain
MFS_1                PF07690.11   354 seq449_BIOID50645    -            421   5.4e-23   81.1  40.2   1   1   5.8e-27   7.9e-23   80.6  23.2    22   351    33   365    25   366 0.79 Major Facilitator Superfamily
Trp_Tyr_perm         PF03222.8    394 seq450_BIOID50645    -            415  1.6e-149  497.9  35.8   1   1  1.3e-153  1.8e-149  497.7  24.8     1   394     7   403     7   403 0.99 Tryptophan/tyrosine permease family
HTH_18               PF12833.2     81 seq451_BIOID50645    -            265   2.5e-16   59.4   0.1   1   1   7.5e-20   5.1e-16   58.4   0.1     1    80   184   261   184   262 0.97 Helix-turn-helix domain
EF_TS                PF00889.14   221 seq452_BIOID50645    -            283   2.3e-71  239.5   5.7   1   1   3.3e-75   2.3e-71  239.5   4.0     1   221    57   263    57   263 0.98 Elongation factor TS
UBA                  PF00627.26    37 seq452_BIOID50645    -            283   3.5e-11   42.4   0.1   1   1   3.4e-14   2.3e-10   39.8   0.1     1    35     4    39     4    40 0.96 UBA/TS-N domain
Relaxase             PF03432.9    242 seq455_BIOID50645    -            903   3.4e-60  203.3   0.0   1   1   6.1e-60   8.4e-56  188.9   0.0     2   242    62   315    61   315 0.98 Relaxase/Mobilisation nuclease domain
Transketolase_N      PF00456.16   333 seq457_BIOID50645    -            887   1.4e-22   79.8   0.1   1   2   3.1e-18   4.2e-14   51.9   0.0     7   217    84   297    78   306 0.76 Transketolase, thiamine diphosphate binding domain
Transketolase_N      PF00456.16   333 seq457_BIOID50645    -            887   1.4e-22   79.8   0.1   2   2   3.4e-10   4.6e-06   25.5   0.1   213   281   361   431   351   475 0.79 Transketolase, thiamine diphosphate binding domain
YfbU                 PF03887.9    166 seq459_BIOID50645    -            164   4.2e-85  283.2   3.1   1   1   3.4e-89   4.7e-85  283.1   2.1     1   166     1   164     1   164 1.00 YfbU domain
AP_endonuc_2         PF01261.19   211 seq463_BIOID50645    -            280   4.1e-26   91.4   0.0   1   1   4.5e-30   6.1e-26   90.9   0.0     2   211    29   233    28   233 0.91 Xylose isomerase-like TIM barrel
DUF3412              PF11892.3    123 seq464_BIOID50645    -            454   1.4e-57  192.7   0.0   1   1   4.7e-61   3.2e-57  191.5   0.0     2   122   333   453   332   454 0.98 Domain of unknown function (DUF3412)
Lysine_decarbox      PF03641.9    133 seq464_BIOID50645    -            454   9.5e-34  115.9   0.1   1   1     2e-37   1.4e-33  115.4   0.0     1   133   190   329   190   329 0.95 Possible lysine decarboxylase
FliD_C               PF07195.7    239 seq467_BIOID50645    -            468   1.4e-60  204.4  20.8   1   1     2e-64   1.4e-60  204.4  14.4     1   239   222   452   222   452 0.98 Flagellar hook-associated protein 2 C-terminus
FliD_N               PF02465.13    99 seq467_BIOID50645    -            468   1.2e-23   83.2  12.7   1   1   1.7e-27   1.2e-23   83.2   8.8     1    99    10   107    10   107 0.96 Flagellar hook-associated protein 2 C-terminus
rve                  PF00665.21   120 seq469_BIOID50645    -            513   1.2e-16   60.7   0.0   1   1   1.9e-20   2.6e-16   59.7   0.0     2   119   137   268   136   269 0.96 Integrase core domain
Na_H_antiporter      PF03553.9    303 seq470_BIOID50645    -            483   6.4e-62  209.2  42.1   1   2   3.4e-10   4.6e-06   25.7   9.1   195   277   107   186    40   186 0.90 Na+/H+ antiporter family
Na_H_antiporter      PF03553.9    303 seq470_BIOID50645    -            483   6.4e-62  209.2  42.1   2   2   1.7e-62   2.3e-58  197.5  14.5     1   303   162   461   162   461 0.98 Na+/H+ antiporter family
TonB_dep_Rec         PF00593.19   276 seq471_BIOID50645    -            578   3.5e-31  109.0  22.7   1   1   2.5e-35   3.5e-31  109.0  15.7     1   275   342   576   342   577 0.85 TonB dependent receptor
GD_AH_C              PF04295.8    397 seq472_BIOID50645    -            145   2.1e-48  164.8   0.1   1   1   1.7e-52   2.3e-48  164.7   0.1   256   396     2   144     1   145 0.98 D-galactarate dehydratase / Altronate hydrolase, C terminus
Trehalase            PF01204.13   512 seq474_BIOID50645    -            549  3.6e-161  537.1   0.1   1   1  3.2e-165  4.3e-161  536.8   0.0     1   511    70   546    70   547 0.96 Trehalase
EII-Sor              PF03609.9    237 seq475_BIOID50645    -            259   1.2e-79  266.8  26.2   1   1   9.9e-84   1.3e-79  266.6  18.2     1   236     1   236     1   237 1.00 PTS system sorbose-specific iic component
OKR_DC_1             PF01276.15   417 seq476_BIOID50645    -            713  1.2e-193  643.2   0.0   1   1  3.3e-197  1.5e-193  642.9   0.0     1   417   130   545   130   545 1.00 Orn/Lys/Arg decarboxylase, major domain
OKR_DC_1_C           PF03711.10   137 seq476_BIOID50645    -            713   4.8e-53  178.7   0.0   1   1   2.3e-56   1.1e-52  177.6   0.0     1   135   570   702   570   704 0.99 Orn/Lys/Arg decarboxylase, C-terminal domain
OKR_DC_1_N           PF03709.10   115 seq476_BIOID50645    -            713   9.4e-27   93.2   0.0   1   1   3.9e-30   1.8e-26   92.3   0.0     1   115    14   124    14   124 0.99 Orn/Lys/Arg decarboxylase, N-terminal domain
PspB                 PF06667.7     75 seq477_BIOID50645    -             74   7.7e-32  108.9   0.4   1   1   6.1e-36   8.4e-32  108.8   0.3     1    74     1    73     1    74 0.97 Phage shock protein B
PALP                 PF00291.20   307 seq478_BIOID50645    -            323   1.3e-63  214.9   0.3   1   1   1.1e-67   1.5e-63  214.7   0.2     3   306    10   300     8   301 0.87 Pyridoxal-phosphate dependent enzyme
TetR_C_6             PF13977.1    131 seq479_BIOID50645    -            201   5.8e-32  110.1   3.8   1   1   8.4e-36   5.8e-32  110.1   2.7     3   130    75   198    63   199 0.94 Bacterial transcriptional repressor
TetR_N               PF00440.18    47 seq479_BIOID50645    -            201   2.8e-14   52.3   0.7   1   1   9.4e-18   6.4e-14   51.2   0.0     1    46    20    65    20    66 0.98 Bacterial regulatory proteins, tetR family
DUF3811              PF11656.3     87 seq480_BIOID50645    -             90   4.5e-41  138.7   6.3   1   1   3.7e-45     5e-41  138.5   4.4     1    87     3    90     3    90 0.99 YjbD family (DUF3811)
ROK                  PF00480.15   179 seq481_BIOID50645    -            291   2.4e-54  183.7   0.1   1   1   2.9e-58   3.9e-54  183.0   0.0     1   179     5   183     5   183 0.98 ROK family
ParA                 PF10609.4     81 seq483_BIOID50645    -            369   3.8e-36  122.7   0.4   1   1   2.9e-39   7.9e-36  121.6   0.3     1    81   216   296   216   296 0.99 ParA/MinD ATPase like
CbiA                 PF01656.18   195 seq483_BIOID50645    -            369   4.4e-18   65.2   0.1   1   1   2.6e-21   7.1e-18   64.6   0.1     1   157   110   278   110   281 0.77 CobQ/CobB/MinD/ParA nucleotide binding domain
AAA_31               PF13614.1    157 seq483_BIOID50645    -            369     1e-10   41.6   0.0   1   1   5.1e-13   1.4e-09   37.9   0.0     1    53   108   160   108   237 0.79 AAA domain
MipZ                 PF09140.6    261 seq483_BIOID50645    -            369   1.9e-08   33.6   0.0   1   1   1.3e-11   3.5e-08   32.7   0.0     2   117   109   235   108   263 0.68 ATPase MipZ
Trans_reg_C          PF00486.23    77 seq484_BIOID50645    -            259     9e-21   73.4   0.2   1   1   6.8e-24   4.6e-20   71.1   0.0     2    77   178   253   177   253 0.98 Transcriptional regulatory protein, C terminal
Response_reg         PF00072.19   112 seq484_BIOID50645    -            259   1.1e-19   70.4   0.1   1   1   2.5e-23   1.7e-19   69.7   0.1     2   111    25   132    24   133 0.97 Response regulator receiver domain
DUF3440              PF11922.3    181 seq485_BIOID50645    -            428   1.2e-57  194.2   1.0   1   1   2.4e-58   1.1e-54  184.6   0.7     1   181   260   413   260   413 0.97 Domain of unknown function (DUF3440)
PAPS_reduct          PF01507.14   174 seq485_BIOID50645    -            428   9.6e-17   61.2   0.2   1   2   3.3e-10   1.5e-06   28.0   0.0     3    51    53   105    51   116 0.88 Phosphoadenosine phosphosulfate reductase family
PAPS_reduct          PF01507.14   174 seq485_BIOID50645    -            428   9.6e-17   61.2   0.2   2   2   4.2e-11   1.9e-07   30.9   0.0   101   164   183   258   177   260 0.85 Phosphoadenosine phosphosulfate reductase family
Pro_isomerase        PF00160.16   155 seq486_BIOID50645    -            164   3.2e-47  160.4   1.6   1   1   2.6e-51   3.6e-47  160.3   1.1     2   155     2   162     1   162 0.88 Cyclophilin type peptidyl-prolyl cis-trans isomerase/CLD
ABC_membrane         PF00664.18   275 seq487_BIOID50645    -           1219   2.7e-51  174.5  15.5   1   2   2.1e-24   2.2e-21   76.3   2.4    11   274    31   296    27   297 0.90 ABC transporter transmembrane region
ABC_membrane         PF00664.18   275 seq487_BIOID50645    -           1219   2.7e-51  174.5  15.5   2   2   8.6e-33     9e-30  103.8   2.9     7   275   651   919   645   919 0.86 ABC transporter transmembrane region
ABC_tran             PF00005.22   118 seq487_BIOID50645    -           1219   1.3e-47  160.8   0.1   1   2   1.5e-27   1.6e-24   86.4   0.0     1   118   382   511   382   511 0.98 ABC transporter
ABC_tran             PF00005.22   118 seq487_BIOID50645    -           1219   1.3e-47  160.8   0.1   2   2   1.3e-22   1.4e-19   70.4   0.0     1   118  1004  1129  1004  1129 0.95 ABC transporter
Sigma54_activat      PF00158.21   168 seq489_BIOID50645    -            452   1.1e-66  223.3   0.1   1   1   7.8e-70   1.8e-66  222.6   0.0     1   167   147   313   147   314 0.99 Sigma-54 interaction domain
Response_reg         PF00072.19   112 seq489_BIOID50645    -            452     4e-23   81.4   0.1   1   1   3.4e-26   7.8e-23   80.5   0.1     2   111    11   119     8   120 0.96 Response regulator receiver domain
HTH_8                PF02954.14    42 seq489_BIOID50645    -            452   3.4e-10   39.1   0.1   1   1   4.5e-13     1e-09   37.6   0.0     3    42   400   439   399   439 0.96 Bacterial regulatory protein, Fis family
AAA_5                PF07728.9    139 seq489_BIOID50645    -            452   5.6e-08   32.5   0.1   1   1   7.2e-11   1.7e-07   30.9   0.0     1   123   170   289   170   303 0.86 AAA domain (dynein-related subfamily)
AAA                  PF00004.24   132 seq489_BIOID50645    -            452   4.8e-05   23.4   0.1   1   1   9.7e-08   0.00022   21.2   0.0     1   111   171   289   171   309 0.74 ATPase family associated with various cellular activities (AAA)
IU_nuc_hydro         PF01156.14   314 seq490_BIOID50645    -            311  8.9e-102  340.4   0.1   1   1  7.2e-106  9.8e-102  340.2   0.1     3   311     4   308     2   311 0.95 Inosine-uridine preferring nucleoside hydrolase
HlyD                 PF00529.15   306 seq491_BIOID50645    -            332   2.3e-26   92.7  14.6   1   1   9.4e-30   3.2e-26   92.2  10.1     1   257    43   291    43   329 0.80 HlyD family secretion protein
HlyD_2               PF12700.2    328 seq491_BIOID50645    -            332   8.7e-15   54.5   0.4   1   1   3.3e-17   1.1e-13   50.9   0.3    10   265    33   323    27   328 0.77 HlyD family secretion protein
HlyD_3               PF13437.1    105 seq491_BIOID50645    -            332   1.2e-14   54.3   0.1   1   1   1.5e-15   5.1e-12   45.9   0.0     1   101   206   314   206   318 0.80 HlyD family secretion protein
Biotin_lipoyl_2      PF13533.1     50 seq491_BIOID50645    -            332   8.9e-12   44.3   0.0   1   1   2.6e-15   8.9e-12   44.3   0.0     1    49    43    91    43    92 0.96 Biotin-lipoyl like
GreA_GreB_N          PF03449.10    74 seq492_BIOID50645    -            170   1.2e-29  102.0   0.7   1   1   2.7e-33   1.9e-29  101.4   0.5     1    74    13    86    13    86 0.97 Transcription elongation factor, N-terminal
GreA_GreB            PF01272.14    77 seq492_BIOID50645    -            170   3.3e-18   65.0   0.0   1   1   8.3e-22   5.7e-18   64.2   0.0     2    64    93   154    92   157 0.96 Transcription elongation factor, GreA/GreB, C-term
Pyr_redox_2          PF07992.9    200 seq493_BIOID50645    -            847     2e-36  125.6   0.0   1   1   3.9e-39   8.8e-36  123.5   0.0     1   198     5   285     5   287 0.95 Pyridine nucleotide-disulphide oxidoreductase
NIR_SIR              PF01077.17   157 seq493_BIOID50645    -            847   2.8e-27   94.8   0.1   1   1   3.5e-30     8e-27   93.4   0.0     2   150   632   770   631   776 0.94 Nitrite and sulphite reductase 4Fe-4S domain
Fer2_BFD             PF04324.10    55 seq493_BIOID50645    -            847   2.8e-21   75.1   4.8   1   1     7e-19   1.6e-15   56.7   2.0     2    53   423   472   422   474 0.93 BFD-like [2Fe-2S] binding domain
Pyr_redox            PF00070.22    80 seq493_BIOID50645    -            847   1.5e-15   57.2   0.7   1   1   6.4e-19   1.5e-15   57.2   0.5     2    72   148   219   147   229 0.91 Pyridine nucleotide-disulphide oxidoreductase
NIR_SIR_ferr         PF03460.12    69 seq493_BIOID50645    -            847   4.4e-12   45.3   0.0   1   1     4e-15   9.1e-12   44.3   0.0     3    68   560   622   558   623 0.95 Nitrite/Sulfite reductase ferredoxin-like half domain
Pyr_redox_3          PF13738.1    203 seq493_BIOID50645    -            847     2e-08   34.3   0.4   1   1   1.5e-09   3.5e-06   27.1   0.0    78   196    55   174    42   179 0.83 Pyridine nucleotide-disulphide oxidoreductase
AIRS_C               PF02769.17   153 seq494_BIOID50645    -            350   2.9e-35  121.4   0.0   1   1   6.3e-39   4.3e-35  120.8   0.0     2   148   182   344   181   349 0.96 AIR synthase related protein, C-terminal domain
AIRS                 PF00586.19    96 seq494_BIOID50645    -            350   2.1e-18   66.2   0.1   1   1   5.8e-22     4e-18   65.3   0.1     4    96    51   147    25   147 0.91 AIR synthase related protein, N-terminal domain
DUF4102              PF13356.1     89 seq495_BIOID50645    -            112   1.1e-23   82.8   0.1   1   1   9.5e-28   1.3e-23   82.5   0.1     1    88     3    89     3    90 0.97 Domain of unknown function (DUF4102)
HAD_2                PF13419.1    176 seq496_BIOID50645    -            225   4.8e-28   98.4   0.0   1   1   1.2e-31   5.5e-28   98.2   0.0     1   176     6   195     6   195 0.91 Haloacid dehalogenase-like hydrolase
Hydrolase_like       PF13242.1     75 seq496_BIOID50645    -            225   1.1e-12   47.3   0.0   1   1     4e-16   1.8e-12   46.6   0.0     3    75   149   218   147   218 0.86 HAD-hyrolase-like
Hydrolase            PF00702.21   204 seq496_BIOID50645    -            225   2.2e-11   44.5   0.2   1   1   2.4e-14   1.1e-10   42.3   0.1   107   204    78   189     3   189 0.75 haloacid dehalogenase-like hydrolase
Hydrolase            PF00702.21   204 seq498_BIOID50645    -            682   1.2e-36  127.0   4.7   1   1   3.6e-40   1.2e-36  127.0   3.3     1   204   301   530   301   530 0.81 haloacid dehalogenase-like hydrolase
E1-E2_ATPase         PF00122.15   230 seq498_BIOID50645    -            682   1.4e-34  119.0   0.2   1   1   4.1e-38   1.4e-34  119.0   0.1     3   230    73   297    71   297 0.93 E1-E2 ATPase
HAD                  PF12710.2    191 seq498_BIOID50645    -            682   2.5e-14   53.7   0.0   1   1   1.5e-17   5.1e-14   52.7   0.0     2   190   305   526   304   527 0.67 haloacid dehalogenase-like hydrolase
Hydrolase_3          PF08282.7    254 seq498_BIOID50645    -            682   2.2e-05   24.0   1.2   1   1   4.3e-08   0.00015   21.3   0.3   193   241   501   549   497   556 0.89 haloacid dehalogenase-like hydrolase
Flavoprotein         PF02441.14   129 seq499_BIOID50645    -            189   1.8e-27   95.4   0.0   1   1   1.8e-31   2.5e-27   94.9   0.0     1   122     2   127     2   132 0.91 Flavoprotein
PseudoU_synth_2      PF00849.17   164 seq500_BIOID50645    -            231   5.4e-18   65.2   0.0   1   1   1.5e-21   9.9e-18   64.3   0.0     2   164    62   192    61   192 0.90 RNA pseudouridylate synthase
S4                   PF01479.20    48 seq500_BIOID50645    -            231   6.5e-09   34.9   0.1   1   1   1.8e-12   1.2e-08   34.0   0.1     1    47     1    46     1    47 0.91 S4 domain
UPF0027              PF01139.12   420 seq501_BIOID50645    -            379   1.4e-97  327.2   0.0   1   2     1e-28   1.4e-24   86.7   0.0     6    98    14   106    10   115 0.94 Uncharacterized protein family UPF0027
UPF0027              PF01139.12   420 seq501_BIOID50645    -            379   1.4e-97  327.2   0.0   2   2   6.6e-75     9e-71  238.9   0.0   144   419   118   372   104   373 0.90 Uncharacterized protein family UPF0027
POTRA_2              PF08479.6     76 seq502_BIOID50645    -            354   1.7e-24   85.1   0.0   1   1   2.6e-28   3.5e-24   84.1   0.0     1    76    71   147    71   147 0.99 POTRA domain, ShlB-type
OKR_DC_1             PF01276.15   417 seq503_BIOID50645    -            708  5.1e-187  621.3   0.1   1   1  1.4e-190  6.5e-187  621.0   0.1     1   417   127   542   127   542 0.99 Orn/Lys/Arg decarboxylase, major domain
OKR_DC_1_C           PF03711.10   137 seq503_BIOID50645    -            708   1.1e-52  177.6   0.1   1   1   4.7e-56   2.1e-52  176.6   0.1     1   136   567   700   567   701 0.99 Orn/Lys/Arg decarboxylase, C-terminal domain
OKR_DC_1_N           PF03709.10   115 seq503_BIOID50645    -            708   9.7e-20   70.6   0.2   1   1   5.1e-23   2.3e-19   69.4   0.1     3   115    13   121    11   121 0.97 Orn/Lys/Arg decarboxylase, N-terminal domain
Pyridox_oxidase      PF01243.15    89 seq504_BIOID50645    -            218   7.1e-24   83.5   0.0   1   1   2.2e-27     1e-23   83.0   0.0     2    86    40   122    39   125 0.95 Pyridoxamine 5'-phosphate oxidase
PNPOx_C              PF10590.4     42 seq504_BIOID50645    -            218   5.2e-20   70.5   2.6   1   1   2.9e-23   1.3e-19   69.2   1.8     1    42   178   218   178   218 0.99 Pyridoxine 5'-phosphate oxidase C-terminal dimerisation region
Pyridox_oxase_2      PF12766.2    100 seq504_BIOID50645    -            218   7.5e-05   22.8   0.0   1   1   2.7e-08   0.00012   22.1   0.0     5    96    36   118    32   122 0.87 Pyridoxamine 5'-phosphate oxidase
SecG                 PF03840.9     74 seq507_BIOID50645    -            126   1.3e-26   92.0   9.6   1   1   1.1e-30   1.5e-26   91.7   6.7     2    74    19    91    18    91 0.97 Preprotein translocase SecG subunit
FabA                 PF07977.8    138 seq509_BIOID50645    -            208   9.2e-51  170.8   0.0   1   1   8.4e-55   1.1e-50  170.5   0.0     1   137    65   194    65   195 0.98 FabA-like domain
DUF3702              PF12486.3    148 seq510_BIOID50645    -            111   1.4e-37  128.5   4.4   1   1   1.1e-41   1.5e-37  128.4   3.1    41   147     2   107     1   108 0.95 ImpA domain protein
Pept_tRNA_hydro      PF01195.14   184 seq511_BIOID50645    -            194   5.3e-64  214.9   0.0   1   1   4.3e-68   5.9e-64  214.8   0.0     1   184     5   189     5   189 0.99 Peptidyl-tRNA hydrolase
PspC                 PF04024.7     61 seq513_BIOID50645    -            119   3.6e-19   67.8   0.5   1   1   3.4e-23   4.6e-19   67.5   0.3     1    60     7    68     7    69 0.92 PspC domain
Fer4_7               PF12838.2     52 seq515_BIOID50645    -            231   3.9e-14   52.6  24.6   1   1   7.1e-11   9.8e-08   32.1   6.1     1    52    60   115    60   115 0.83 4Fe-4S dicluster domain
Fer4                 PF00037.22    24 seq515_BIOID50645    -            231   9.2e-11   40.7  35.1   1   1   1.9e-09   2.6e-06   26.6   1.2     6    23    59    76    57    77 0.89 4Fe-4S binding domain
Fer4_4               PF12800.2     17 seq515_BIOID50645    -            231   9.6e-08   31.6  34.5   1   3     4e-06    0.0055   16.8   3.4     3    17    60    74    58    74 0.90 4Fe-4S binding domain
Fer4_4               PF12800.2     17 seq515_BIOID50645    -            231   9.6e-08   31.6  34.5   2   3   4.2e-05     0.057   13.6   0.4     1    15   136   155   136   168 0.80 4Fe-4S binding domain
Fer4_4               PF12800.2     17 seq515_BIOID50645    -            231   9.6e-08   31.6  34.5   3   3   3.2e-05     0.044   14.0   3.0     1    14   183   196   183   198 0.94 4Fe-4S binding domain
Glyco_hydro_31       PF01055.21   451 seq516_BIOID50645    -            772  6.7e-124  413.8   3.8   1   1  1.5e-127    1e-123  413.2   2.6     1   450   239   668   239   669 0.95 Glycosyl hydrolases family 31
Gal_mutarotas_2      PF13802.1     68 seq516_BIOID50645    -            772   1.5e-18   66.3   1.1   1   1   8.4e-22   5.7e-18   64.4   0.1     1    67   159   218   159   219 0.94 Galactose mutarotase-like
DUF853               PF05872.7    504 seq518_BIOID50645    -            500  1.2e-251  835.3   0.3   1   1  7.9e-255  1.4e-251  835.1   0.2     3   504     5   500     3   500 0.98 Bacterial protein of unknown function (DUF853)
AAA_10               PF12846.2    328 seq518_BIOID50645    -            500   1.5e-20   73.5   0.0   1   2   2.2e-10   3.7e-07   29.5   0.0     1    47    23    69    23   114 0.95 AAA-like domain
AAA_10               PF12846.2    328 seq518_BIOID50645    -            500   1.5e-20   73.5   0.0   2   2   3.9e-14   6.6e-11   41.9   0.0   234   307   251   319   225   341 0.80 AAA-like domain
TrwB_AAD_bind        PF10412.4    386 seq518_BIOID50645    -            500     4e-08   32.1   1.0   1   1   2.7e-08   4.7e-05   22.0   0.0    14    56    22    64    14    90 0.92 Type IV secretion-system coupling protein DNA-binding domain
FtsK_SpoIIIE         PF01580.13   205 seq518_BIOID50645    -            500   8.4e-07   28.5   0.0   1   1     3e-09   5.1e-06   26.0   0.0    35    83    18    63     7    75 0.85 FtsK/SpoIIIE family
DUF87                PF01935.12   229 seq518_BIOID50645    -            500   2.7e-06   27.2   0.0   1   1   2.9e-09     5e-06   26.3   0.0    20   122    20   133    12   229 0.72 Domain of unknown function DUF87
SBP_bac_11           PF13531.1    231 seq519_BIOID50645    -            329   1.1e-44  152.6   0.2   1   1     4e-48   1.4e-44  152.3   0.1     4   231    28   280    25   280 0.87 Bacterial extracellular solute-binding protein
SBP_bac_1            PF01547.20   314 seq519_BIOID50645    -            329   2.6e-18   66.7   3.0   1   1   9.8e-22   3.4e-18   66.3   2.1     4   314    32   272    29   272 0.85 Bacterial extracellular solute-binding protein
SBP_bac_8            PF13416.1    281 seq519_BIOID50645    -            329   6.5e-14   52.2   1.4   1   1   3.2e-17   1.1e-13   51.4   0.9    85   262   108   281    34   300 0.75 Bacterial extracellular solute-binding protein
SBP_bac_6            PF13343.1    242 seq519_BIOID50645    -            329   5.2e-13   48.7   1.2   1   1     3e-16     1e-12   47.7   0.8    53   235   112   303    88   306 0.83 Bacterial extracellular solute-binding protein
ADP_ribosyl_GH       PF03747.9    289 seq520_BIOID50645    -            358   3.9e-43  148.1   7.9   1   1   3.3e-47   4.5e-43  147.9   5.5     1   288    15   326    15   327 0.93 ADP-ribosylglycohydrolase
Methyltransf_4       PF02390.12   197 seq521_BIOID50645    -            239   2.9e-65  218.9   0.0   1   1   2.6e-69   3.5e-65  218.6   0.0     5   197    49   238    42   238 0.97 Putative methyltransferase
DUF218               PF02698.12   155 seq522_BIOID50645    -            230   1.8e-23   82.6   0.0   1   1   1.8e-27   2.5e-23   82.1   0.0    17   130    68   177    58   200 0.89 DUF218 domain
Esterase             PF00756.15   251 seq523_BIOID50645    -            277   1.9e-76  256.6   0.1   1   1     5e-80   2.3e-76  256.4   0.0     1   250    21   268    21   269 0.99 Putative esterase
Esterase_phd         PF10503.4    220 seq523_BIOID50645    -            277   5.2e-07   29.0   0.1   1   1   7.8e-10   3.6e-06   26.2   0.1     4   129    31   169    28   175 0.78 Esterase PHB depolymerase
Chlorophyllase2      PF12740.2    260 seq523_BIOID50645    -            277   4.2e-05   22.4   0.0   1   1   1.4e-08   6.3e-05   21.8   0.0    12   119    38   165    27   214 0.74 Chlorophyllase enzyme
Rnf-Nqr              PF02508.9    190 seq525_BIOID50645    -            193   2.6e-71  239.0  21.0   1   1   2.1e-75   2.9e-71  238.8  14.6     1   189     1   191     1   192 0.99 Rnf-Nqr subunit, membrane protein
DHDPS                PF00701.17   289 seq526_BIOID50645    -            297  2.1e-107  357.9   0.0   1   1  1.8e-111  2.4e-107  357.7   0.0     2   289     5   293     4   293 0.99 Dihydrodipicolinate synthetase family
SIS_2                PF13580.1    138 seq527_BIOID50645    -            246   3.2e-31  107.7   0.3   1   1   9.4e-35   6.4e-31  106.7   0.2    15   138    78   200    56   200 0.92 SIS domain
SIS                  PF01380.17   131 seq527_BIOID50645    -            246   6.5e-08   32.1   0.0   1   1   2.3e-11   1.6e-07   30.9   0.0    51   104   163   216   152   229 0.91 SIS domain
Oligomerisation      PF02410.10   100 seq528_BIOID50645    -            105   3.4e-33  113.5   0.2   1   1   2.8e-37   3.8e-33  113.3   0.1     4   100     9   104     6   104 0.97 Oligomerisation domain
GHMP_kinases_N       PF00288.21    67 seq529_BIOID50645    -            310   1.7e-17   63.1   0.3   1   1   5.7e-21   3.9e-17   61.9   0.2     2    67    84   150    83   150 0.95 GHMP kinases N terminal domain
GHMP_kinases_C       PF08544.8     85 seq529_BIOID50645    -            310   6.5e-12   45.3   0.0   1   1   9.5e-16   6.5e-12   45.3   0.0     2    83   211   287   210   289 0.93 GHMP kinases C terminal
PdxJ                 PF03740.8    239 seq531_BIOID50645    -            248  5.7e-106  352.8   4.3   1   1  4.8e-110  6.6e-106  352.6   3.0     2   237    10   243     9   245 0.99 Pyridoxal phosphate biosynthesis protein PdxJ
DUF4223              PF13978.1     56 seq532_BIOID50645    -             55   1.2e-36  124.0   0.7   1   1   9.5e-41   1.3e-36  123.9   0.5     1    55     1    55     1    55 0.99 Protein of unknown function (DUF4223)
DUF2767              PF10965.3     69 seq535_BIOID50645    -             69   8.2e-42  140.7   2.3   1   1   6.5e-46     9e-42  140.6   1.6     1    69     1    69     1    69 0.99 Protein of unknown function (DUF2767)
HAD_2                PF13419.1    176 seq536_BIOID50645    -            216   5.3e-23   82.0   0.0   1   1   1.8e-26   6.2e-23   81.8   0.0     2   176     7   181     6   181 0.83 Haloacid dehalogenase-like hydrolase
Hydrolase            PF00702.21   204 seq536_BIOID50645    -            216   1.3e-18   68.1   0.0   1   1   8.8e-21     3e-17   63.7   0.0     2   204     4   175     3   175 0.82 haloacid dehalogenase-like hydrolase
Hydrolase_like       PF13242.1     75 seq536_BIOID50645    -            216   2.2e-07   30.3   0.0   1   1   2.5e-10   8.6e-07   28.4   0.0     2    49   136   182   135   202 0.93 HAD-hyrolase-like
HAD                  PF12710.2    191 seq536_BIOID50645    -            216   5.7e-07   29.7   0.0   1   1     2e-10     7e-07   29.4   0.0     1   138     6   134     6   190 0.62 haloacid dehalogenase-like hydrolase
Pmp3                 PF01679.12    51 seq537_BIOID50645    -             52   6.9e-21   73.6   7.8   1   1   5.2e-25   7.1e-21   73.5   5.4     3    49     3    49     1    51 0.95 Proteolipid membrane potential modulator
SNase                PF00565.12   108 seq538_BIOID50645    -            155   3.5e-20   72.1   0.0   1   1   3.2e-24   4.4e-20   71.8   0.0     1   108    44   140    44   140 0.95 Staphylococcal nuclease homologue
DSBA                 PF01323.15   193 seq540_BIOID50645    -            208     1e-31  109.8   3.4   1   1   1.3e-34   9.2e-31  106.7   2.4     1   192    40   197    40   198 0.95 DSBA-like thioredoxin domain
Thioredoxin_4        PF13462.1    163 seq540_BIOID50645    -            208   4.6e-10   39.6   0.0   1   1     1e-13   6.9e-10   39.0   0.0    16   149    40   180    35   191 0.70 Thioredoxin
ExsB                 PF06508.8    137 seq548_BIOID50645    -            231     5e-57  191.4   0.0   1   1   1.4e-60   6.4e-57  191.0   0.0     1   137     3   140     3   140 0.99 ExsB
Asn_synthase         PF00733.16   255 seq548_BIOID50645    -            231   2.2e-05   23.9   0.0   1   1   8.3e-09   3.8e-05   23.1   0.0    21    80     5    64     2    77 0.90 Asparagine synthase
Arginosuc_synth      PF00764.14   388 seq548_BIOID50645    -            231   2.3e-05   23.5   0.1   1   1   8.8e-09     4e-05   22.7   0.0     1    59     5    63     5    75 0.91 Arginosuccinate synthase
MinC_C               PF03775.11   105 seq551_BIOID50645    -            231   4.4e-40  135.4   0.0   1   1   9.7e-44   6.6e-40  134.8   0.0     1   105   125   230   125   230 0.98 Septum formation inhibitor MinC, C-terminal domain
MinC_N               PF05209.8     99 seq551_BIOID50645    -            231   2.9e-34  116.6   0.1   1   1   6.2e-38   4.2e-34  116.1   0.0     1    99     1   104     1   104 0.98 Septum formation inhibitor MinC, N-terminal domain
TraG_N               PF07916.6    466 seq552_BIOID50645    -            175   7.6e-13   47.5   0.0   1   1   6.2e-17   8.4e-13   47.4   0.0   189   313    38   159    22   175 0.83 TraG-like protein, N-terminal region
AP_endonuc_2         PF01261.19   211 seq553_BIOID50645    -            265   2.3e-23   82.4   0.1   1   1   1.9e-27   2.6e-23   82.3   0.1     1   210    22   221    22   246 0.89 Xylose isomerase-like TIM barrel
Ada_Zn_binding       PF02805.11    66 seq555_BIOID50645    -            354   6.9e-34  115.1   2.5   1   1   5.4e-37   1.5e-33  114.0   1.7     1    66    10    75    10    75 0.99 Metal binding domain of Ada
DNA_binding_1        PF01035.15    85 seq555_BIOID50645    -            354   4.1e-32  109.6   2.2   1   1   2.6e-35     7e-32  108.9   0.4     1    81   269   349   269   353 0.97 6-O-methylguanine DNA methyltransferase, DNA binding domain
Methyltransf_1N      PF02870.10    77 seq555_BIOID50645    -            354   1.5e-20   73.4   0.0   1   1   9.2e-24   2.5e-20   72.7   0.0     2    77   189   266   188   266 0.98 6-O-methylguanine DNA methyltransferase, ribonuclease-like domain
HTH_AraC             PF00165.18    42 seq555_BIOID50645    -            354   1.3e-16   59.6   0.0   1   1   1.2e-13   3.2e-10   39.3   0.0     7    42    98   133    95   133 0.94 Bacterial regulatory helix-turn-helix proteins, AraC family
HTH_18               PF12833.2     81 seq555_BIOID50645    -            354   5.4e-16   58.3   0.2   1   1     2e-19   5.4e-16   58.3   0.1     1    80   105   182   105   183 0.97 Helix-turn-helix domain
DBI_PRT              PF02277.12   327 seq557_BIOID50645    -            359  1.5e-117  392.2  11.6   1   1  1.2e-121  1.7e-117  392.0   8.0     2   327     8   347     7   347 0.99 Phosphoribosyltransferase
Trans_reg_C          PF00486.23    77 seq558_BIOID50645    -            219   1.8e-22   78.9   0.4   1   1     5e-26   3.4e-22   78.0   0.1     1    77   145   216   145   216 0.98 Transcriptional regulatory protein, C terminal
Response_reg         PF00072.19   112 seq558_BIOID50645    -            219   7.1e-21   74.1   0.0   1   1   1.4e-24   9.8e-21   73.7   0.0     1   111     3   112     3   113 0.98 Response regulator receiver domain
Oxidored_FMN         PF00724.15   341 seq559_BIOID50645    -            380   7.8e-80  268.3   0.0   1   1   6.6e-84     9e-80  268.0   0.0     1   340     7   343     7   344 0.90 NADH:flavin oxidoreductase / NADH oxidase family
AAA_2                PF07724.9    171 seq560_BIOID50645    -            857   3.2e-58  196.3   0.0   1   1   7.6e-59   8.7e-56  188.3   0.0     1   171   596   760   596   760 0.98 AAA domain (Cdc48 subfamily)
ClpB_D2-small        PF10431.4     81 seq560_BIOID50645    -            857   1.1e-28   98.8   2.2   1   1   1.5e-31   1.7e-28   98.2   0.2     1    80   766   845   766   846 0.98 C-terminal, D2-small domain, of ClpB protein
AAA                  PF00004.24   132 seq560_BIOID50645    -            857   5.5e-28   97.6   0.0   1   2   6.2e-17   7.1e-14   52.0   0.0     2   128   203   337   202   341 0.82 ATPase family associated with various cellular activities (AAA)
AAA                  PF00004.24   132 seq560_BIOID50645    -            857   5.5e-28   97.6   0.0   2   2     7e-14   7.9e-11   42.1   0.0     2   117   602   727   601   738 0.86 ATPase family associated with various cellular activities (AAA)
Clp_N                PF02861.15    53 seq560_BIOID50645    -            857     2e-27   94.7   6.1   1   2   3.7e-16   4.2e-13   48.9   0.1     1    53    17    69    17    69 0.98 Clp amino terminal domain
Clp_N                PF02861.15    53 seq560_BIOID50645    -            857     2e-27   94.7   6.1   2   2   5.1e-16   5.8e-13   48.4   0.1     1    53    94   145    94   145 0.96 Clp amino terminal domain
AAA_5                PF07728.9    139 seq560_BIOID50645    -            857   2.5e-19   69.2   0.8   1   1   4.2e-16   4.8e-13   48.9   0.0     2   124   601   721   600   762 0.87 AAA domain (dynein-related subfamily)
AAA_16               PF13191.1    166 seq560_BIOID50645    -            857   4.9e-11   43.1   7.3   1   1   1.1e-09   1.2e-06   28.8   0.2     2   141   180   281   179   306 0.81 AAA ATPase domain
Sigma54_activat      PF00158.21   168 seq560_BIOID50645    -            857   7.2e-10   38.4   0.1   1   1   7.8e-10   8.9e-07   28.4   0.0    23   156   599   731   570   742 0.78 Sigma-54 interaction domain
FtsJ                 PF01728.14   181 seq561_BIOID50645    -            209     7e-57  192.2   0.0   1   1   6.1e-61   8.3e-57  191.9   0.0     1   181    31   207    31   207 0.98 FtsJ-like methyltransferase
DUF1471              PF07338.8     56 seq562_BIOID50645    -             95   1.7e-19   69.1   0.0   1   1   1.8e-23   2.4e-19   68.5   0.0     1    55    38    94    38    95 0.98 Protein of unknown function (DUF1471)
SmpA_OmlA            PF04355.8     71 seq563_BIOID50645    -            112   8.1e-13   47.6   0.0   1   1   7.7e-17     1e-12   47.3   0.0     6    70    33    96    29    97 0.95 SmpA / OmlA family
Phageshock_PspD      PF09584.5     66 seq564_BIOID50645    -             73   2.2e-31  107.2   4.5   1   1   1.8e-35   2.4e-31  107.0   3.1     1    64    10    71    10    73 0.98 Phage shock protein PspD (Phageshock_PspD)
DUF2057              PF09829.4    189 seq565_BIOID50645    -            220     8e-48  162.4   0.0   1   1   6.7e-52   9.1e-48  162.3   0.0     2   189    22   213    21   213 0.98 Uncharacterized protein conserved in bacteria (DUF2057)
DUF1323              PF07037.6    122 seq566_BIOID50645    -            119   9.2e-49  164.5   0.0   1   1   8.9e-53   1.2e-48  164.1   0.0     1   122     6   118     6   118 0.94 Putative transcription regulator (DUF1323)
Aldedh               PF00171.17   462 seq567_BIOID50645    -            490  4.3e-177  588.9   0.1   1   1  3.6e-181  4.9e-177  588.7   0.0     3   462    17   479    15   479 0.98 Aldehyde dehydrogenase family
Peptidase_M20        PF01546.23   171 seq568_BIOID50645    -            388   1.1e-25   90.0   0.1   1   1   2.1e-29   1.4e-25   89.7   0.1     2   170    72   384    71   385 0.93 Peptidase family M20/M25/M40
M20_dimer            PF07687.9    109 seq568_BIOID50645    -            388   6.3e-13   48.3   0.1   1   1   1.8e-16   1.2e-12   47.4   0.1     8   106   184   280   180   283 0.94 Peptidase dimerisation domain
LysM                 PF01476.15    44 seq569_BIOID50645    -            149   5.1e-13   48.5   0.0   1   1   1.4e-16   9.9e-13   47.6   0.0     1    44    99   147    99   147 0.98 LysM domain
BON                  PF04972.12    64 seq569_BIOID50645    -            149   6.2e-10   38.5   3.1   1   1   1.4e-13   9.3e-10   38.0   2.1     2    62    29    89    28    91 0.92 BON domain
DUF904               PF06005.7     72 seq570_BIOID50645    -             81   3.3e-28   97.6  17.2   1   1   2.9e-32     4e-28   97.4  11.9     1    72     3    81     3    81 0.99 Protein of unknown function (DUF904)
BMC                  PF00936.14    75 seq572_BIOID50645    -             92   1.1e-25   88.9   3.6   1   1   9.3e-30   1.3e-25   88.7   2.5     1    75     3    79     3    79 0.98 BMC domain
SPOUT_MTase          PF02590.12   155 seq573_BIOID50645    -            155   4.9e-52  175.6   0.0   1   1     4e-56   5.5e-52  175.4   0.0     1   155     1   153     1   153 0.99 Predicted SPOUT methyltransferase
YjcZ                 PF13990.1    270 seq574_BIOID50645    -            301  6.4e-118  392.6   5.5   1   1  5.3e-122  7.3e-118  392.4   3.8     1   270    26   296    26   296 1.00 YjcZ-like protein
MFS_1                PF07690.11   354 seq575_BIOID50645    -            452   3.9e-47  160.5  36.0   1   1     5e-49   3.4e-45  154.2  20.1     1   353    34   399    34   400 0.84 Major Facilitator Superfamily
MFS_2                PF13347.1    427 seq575_BIOID50645    -            452   2.3e-09   36.0  25.9   1   1   3.7e-12   2.5e-08   32.6  11.6    23   334    50   367    29   376 0.75 MFS/sugar transport protein
Fer2                 PF00111.22    78 seq576_BIOID50645    -            322   2.1e-14   52.9   2.2   1   1   9.6e-18   4.4e-14   51.8   1.6     8    77   248   315   242   316 0.87 2Fe-2S iron-sulfur cluster binding domain
FAD_binding_6        PF00970.19    99 seq576_BIOID50645    -            322   6.5e-11   42.1   0.0   1   1   2.5e-14   1.1e-10   41.3   0.0     2    98    12   105    11   106 0.88 Oxidoreductase FAD-binding domain
NAD_binding_1        PF00175.16   109 seq576_BIOID50645    -            322   5.8e-09   36.3   0.0   1   1   2.5e-12   1.1e-08   35.4   0.0     1   107   116   210   116   212 0.86 Oxidoreductase NAD-binding domain
Cytochrom_B_N        PF00033.14   188 seq577_BIOID50645    -            199   2.2e-27   95.5  17.5   1   1   3.6e-31   2.5e-27   95.3  12.2     2   188     8   198     7   198 0.93 Cytochrome b(N-terminal)/b6/petB
Ni_hydr_CYTB         PF01292.15   182 seq577_BIOID50645    -            199   3.7e-24   84.9  16.9   1   1   6.2e-28   4.3e-24   84.7  11.7     2   182    10   198     9   198 0.87 Prokaryotic cytochrome b561
PK                   PF00224.16   348 seq578_BIOID50645    -            480  5.8e-144  478.8   4.6   1   1  1.2e-147  8.1e-144  478.4   3.2     2   345     6   347     5   350 0.98 Pyruvate kinase, barrel domain
PK_C                 PF02887.11   117 seq578_BIOID50645    -            480   4.5e-31  106.7   1.5   1   1   6.5e-35   4.5e-31  106.7   1.1     2   116   363   477   362   478 0.98 Pyruvate kinase, alpha/beta domain
DNA_pol_A            PF00476.15   383 seq579_BIOID50645    -            928  2.8e-160  533.0   0.0   1   1  1.1e-163  3.7e-160  532.6   0.0     2   383   548   927   547   927 0.99 DNA polymerase family A
5_3_exonuc_N         PF02739.11   169 seq579_BIOID50645    -            928     2e-59  199.6   0.0   1   1   1.1e-62   3.9e-59  198.7   0.0     2   169     8   169     7   169 0.99 5'-3' exonuclease, N-terminal resolvase-like domain
DNA_pol_A_exo1       PF01612.15   174 seq579_BIOID50645    -            928   3.2e-45  153.5   0.1   1   1   1.8e-48   6.3e-45  152.6   0.1     1   174   330   517   330   517 0.97 3'-5' exonuclease
5_3_exonuc           PF01367.15   101 seq579_BIOID50645    -            928   3.7e-31  107.2   0.0   1   1   2.7e-34   9.2e-31  105.9   0.0     1    99   171   275   171   277 0.97 5'-3' exonuclease, C-terminal SAM fold
T2SE                 PF00437.15   272 seq580_BIOID50645    -            382     1e-32  113.0   0.0   1   1   1.1e-36   1.5e-32  112.5   0.0   111   261   144   292    23   309 0.79 Type II/IV secretion system protein
Amidinotransf        PF02274.12   281 seq581_BIOID50645    -            407   1.1e-90  303.3   0.0   1   1   9.5e-95   1.3e-90  303.1   0.0     1   281    19   404    19   404 0.99 Amidinotransferase
Acetyltransf_7       PF13508.1     79 seq582_BIOID50645    -            153   9.3e-15   54.4   0.0   1   1   3.7e-18   1.3e-14   54.0   0.0     3    78    48   130    46   131 0.89 Acetyltransferase (GNAT) domain
Acetyltransf_1       PF00583.19    83 seq582_BIOID50645    -            153   1.2e-09   37.9   0.0   1   1   4.9e-13   1.7e-09   37.4   0.0     2    82    54   129    53   130 0.96 Acetyltransferase (GNAT) family
Acetyltransf_9       PF13527.1    128 seq582_BIOID50645    -            153   1.4e-06   28.1   0.0   1   1   5.5e-10   1.9e-06   27.6   0.0    10   125    17   129    10   132 0.84 Acetyltransferase (GNAT) domain
Acetyltransf_10      PF13673.1    117 seq582_BIOID50645    -            153   1.1e-05   25.3   0.0   1   1   6.1e-09   2.1e-05   24.5   0.0    42   117    46   129    33   129 0.86 Acetyltransferase (GNAT) domain
LuxS                 PF02664.10   157 seq584_BIOID50645    -            171   2.8e-77  257.5   0.0   1   1   2.3e-81   3.1e-77  257.3   0.0     2   156     3   161     2   162 0.98 S-Ribosylhomocysteinase (LuxS)
ACT_6                PF13740.1     76 seq585_BIOID50645    -            212   6.5e-30  102.5   0.5   1   1   1.4e-31   6.5e-28   96.1   0.0     1    76    29   104    29   104 0.98 ACT domain
ACT                  PF01842.20    66 seq585_BIOID50645    -            212   1.3e-12   46.8   0.2   1   1   1.3e-09   5.8e-06   25.5   0.0     2    65   119   188   118   189 0.97 ACT domain
Acetyltransf_10      PF13673.1    117 seq586_BIOID50645    -            146   2.2e-13   50.2   0.0   1   1   7.9e-17   2.7e-13   49.9   0.0     8   117    13   120     8   120 0.78 Acetyltransferase (GNAT) domain
Acetyltransf_7       PF13508.1     79 seq586_BIOID50645    -            146   2.6e-12   46.6   0.1   1   1     1e-15   3.4e-12   46.2   0.1     3    78    48   121    46   122 0.92 Acetyltransferase (GNAT) domain
Acetyltransf_1       PF00583.19    83 seq586_BIOID50645    -            146     7e-12   45.1   0.1   1   1   3.3e-15   1.1e-11   44.4   0.1     1    83    53   121    53   121 0.97 Acetyltransferase (GNAT) family
FR47                 PF08445.5     86 seq586_BIOID50645    -            146   2.7e-05   23.7   0.0   1   1   1.2e-08   4.3e-05   23.0   0.0    20    80    67   123    50   128 0.84 FR47-like protein
EIID-AGA             PF03613.9    264 seq587_BIOID50645    -            292   2.1e-96  321.7   9.2   1   1  1.8e-100   2.4e-96  321.5   6.4     2   263    35   291    34   292 0.99 PTS system mannose/fructose/sorbose family IID component
ECH                  PF00378.15   245 seq589_BIOID50645    -            260   3.6e-48  163.6   0.1   1   1   3.3e-52   4.4e-48  163.4   0.1     9   245    17   252    11   252 0.94 Enoyl-CoA hydratase/isomerase family
DUF808               PF05661.7    295 seq590_BIOID50645    -            305  2.9e-133  443.0  17.1   1   1  2.5e-137  3.5e-133  442.8  11.9     1   293     3   292     3   294 0.95 Protein of unknown function (DUF808)
NAPRTase             PF04095.11   245 seq591_BIOID50645    -            400     3e-79  265.6   0.0   1   1   3.2e-83   4.3e-79  265.1   0.0     1   244   169   394   169   395 0.99 Nicotinate phosphoribosyltransferase (NAPRTase) family
ABC_tran             PF00005.22   118 seq593_BIOID50645    -            600   4.8e-23   81.6   0.0   1   1   1.6e-26   1.1e-22   80.5   0.0     1   118   385   510   385   510 0.93 ABC transporter
ABC_membrane         PF00664.18   275 seq593_BIOID50645    -            600   5.2e-06   25.9   0.7   1   1   7.6e-10   5.2e-06   25.9   0.5    29   185    54   212    28   227 0.65 ABC transporter transmembrane region
NAD_binding_1        PF00175.16   109 seq595_BIOID50645    -            233   1.2e-20   74.0   0.0   1   1   2.8e-24   1.9e-20   73.3   0.0     1   108   108   211   108   212 0.97 Oxidoreductase NAD-binding domain
FAD_binding_6        PF00970.19    99 seq595_BIOID50645    -            233   7.9e-09   35.4   0.0   1   1   1.8e-12   1.2e-08   34.8   0.0     1    76     5    74     5    97 0.77 Oxidoreductase FAD-binding domain
MatE                 PF01554.13   162 seq596_BIOID50645    -            479     1e-38  132.3  59.7   1   2   2.4e-25   3.3e-21   75.4  14.8     1   162    38   201    38   201 0.98 MatE
MatE                 PF01554.13   162 seq596_BIOID50645    -            479     1e-38  132.3  59.7   2   2   1.4e-22   1.9e-18   66.4  14.1     3   162   264   423   262   423 0.99 MatE
HATPase_c            PF02518.21   111 seq597_BIOID50645    -            433   1.9e-22   78.9   0.0   1   1   8.1e-26   3.7e-22   78.0   0.0     6   110   320   423   316   424 0.96 Histidine kinase-, DNA gyrase B-, and HSP90-like ATPase
HisKA                PF00512.20    68 seq597_BIOID50645    -            433   6.2e-08   32.4   1.3   1   1   3.7e-11   1.7e-07   30.9   0.9     1    67   211   270   211   271 0.90 His Kinase A (phospho-acceptor) domain
HAMP                 PF00672.20    70 seq597_BIOID50645    -            433   2.2e-07   30.8   0.0   1   1   4.9e-11   2.2e-07   30.8   0.0     3    69   140   206   139   207 0.90 HAMP domain
Transketolase_N      PF00456.16   333 seq598_BIOID50645    -            663  6.5e-171  567.4   0.2   1   1  2.7e-174  9.1e-171  566.9   0.1     2   333     4   334     3   334 1.00 Transketolase, thiamine diphosphate binding domain
Transket_pyr         PF02779.19   178 seq598_BIOID50645    -            663   1.1e-44  151.9   0.0   1   1   7.6e-48   2.6e-44  150.7   0.0     2   176   354   524   353   526 0.96 Transketolase, pyrimidine binding domain
Transketolase_C      PF02780.15   124 seq598_BIOID50645    -            663   1.9e-17   63.2   0.1   1   1   1.2e-20   4.2e-17   62.1   0.1     1   124   540   655   540   655 0.94 Transketolase, C-terminal domain
DXP_synthase_N       PF13292.1    270 seq598_BIOID50645    -            663   5.2e-09   35.3   0.0   1   1   8.6e-09   2.9e-05   23.0   0.0    18   179     4   193     1   199 0.80 1-deoxy-D-xylulose-5-phosphate synthase
2-oxoacid_dh         PF00198.18   231 seq601_BIOID50645    -            405   7.8e-82  273.8   0.0   1   1   2.2e-85     1e-81  273.5   0.0     3   231   175   403   173   403 0.98 2-oxoacid dehydrogenases acyltransferase (catalytic domain)
Biotin_lipoyl        PF00364.17    74 seq601_BIOID50645    -            405   6.9e-18   63.9   0.3   1   1   3.6e-21   1.6e-17   62.7   0.2     2    73     5    76     4    77 0.96 Biotin-requiring enzyme
E3_binding           PF02817.12    39 seq601_BIOID50645    -            405   4.1e-15   55.0   2.3   1   1     1e-18   4.6e-15   54.8   0.1     5    39   114   148   111   148 0.96 e3 binding domain
AA_kinase            PF00696.23   241 seq602_BIOID50645    -            241   1.7e-27   96.3   0.2   1   1   1.9e-31   2.7e-27   95.7   0.2     1   241    10   219    10   219 0.77 Amino acid kinase family
AA_permease          PF00324.16   479 seq603_BIOID50645    -            454   1.8e-38  131.9  38.2   1   1   3.3e-42   2.3e-38  131.6  26.5     2   427    25   418    24   440 0.83 Amino acid permease
AA_permease_2        PF13520.1    426 seq603_BIOID50645    -            454   1.4e-35  122.5  36.2   1   1   3.9e-39   2.7e-35  121.6  25.0    34   399    55   413    25   437 0.81 Amino acid permease
Pili_assembly_N      PF00345.15   122 seq604_BIOID50645    -            244   4.4e-38  129.6   0.4   1   1   9.4e-42   6.4e-38  129.1   0.2     1   122    27   147    27   147 0.92 Gram-negative pili assembly chaperone, N-terminal domain
Pili_assembly_C      PF02753.12    68 seq604_BIOID50645    -            244   6.4e-12   45.0   0.1   1   1   2.1e-15   1.5e-11   43.8   0.1     2    63   168   226   167   230 0.83 Gram-negative pili assembly chaperone, C-terminal domain
FeoB_N               PF02421.13   189 seq605_BIOID50645    -            777   2.6e-71  238.6   0.1   1   1   2.2e-74     5e-71  237.7   0.0     2   187     9   196     8   198 0.94 Ferrous iron transport protein B
Gate                 PF07670.9    109 seq605_BIOID50645    -            777   8.6e-48  160.6  20.8   1   2   5.2e-18   1.2e-14   54.0   2.5     3   106   356   447   354   454 0.94 Nucleoside recognition
Gate                 PF07670.9    109 seq605_BIOID50645    -            777   8.6e-48  160.6  20.8   2   2   2.7e-38   6.2e-35  119.2   0.3     1   107   516   693   516   695 0.99 Nucleoside recognition
FeoB_C               PF07664.7     54 seq605_BIOID50645    -            777   3.3e-21   74.3   2.1   1   1   1.4e-24   3.3e-21   74.3   1.5     1    54   458   511   458   511 0.99 Ferrous iron transport protein B C terminus
MMR_HSR1             PF01926.18   114 seq605_BIOID50645    -            777     2e-17   63.1   0.0   1   1   1.7e-20   3.8e-17   62.2   0.0     2   113    10   124     9   125 0.68 50S ribosome-binding GTPase
SRPRB                PF09439.5    181 seq605_BIOID50645    -            777     3e-06   26.4   0.0   1   1   2.2e-09   5.1e-06   25.7   0.0     5    71     9    76     5   130 0.67 Signal recognition particle receptor beta subunit
Methyltransf_11      PF08241.7     95 seq606_BIOID50645    -            256     6e-24   84.2   0.0   1   1   9.3e-27   1.1e-23   83.4   0.0     1    95    49   145    49   145 0.97 Methyltransferase domain
Methyltransf_31      PF13847.1    152 seq606_BIOID50645    -            256     4e-20   71.8   0.0   1   1   4.6e-23   5.2e-20   71.4   0.0     5   113    46   158    43   236 0.85 Methyltransferase domain
Methyltransf_23      PF13489.1    162 seq606_BIOID50645    -            256   1.3e-18   67.0   0.0   1   1   1.6e-21   1.8e-18   66.6   0.0     7   159    31   191    26   194 0.80 Methyltransferase domain
Ubie_methyltran      PF01209.13   233 seq606_BIOID50645    -            256     6e-16   58.1   0.0   1   1   7.1e-19   8.1e-16   57.7   0.0    32   158    27   152     2   162 0.83 ubiE/COQ5 methyltransferase family
Methyltransf_18      PF12847.2    112 seq606_BIOID50645    -            256   2.9e-15   56.6   0.1   1   1     5e-18   5.7e-15   55.7   0.0     1   109    44   145    44   148 0.90 Methyltransferase domain
Methyltransf_12      PF08242.7     99 seq606_BIOID50645    -            256     4e-13   49.5   0.0   1   1   5.7e-16   6.5e-13   48.8   0.0     1    99    49   143    49   143 0.93 Methyltransferase domain
Methyltransf_25      PF13649.1    101 seq606_BIOID50645    -            256   7.8e-13   48.5   0.2   1   1   1.4e-15   1.5e-12   47.5   0.0     1   101    48   141    48   141 0.92 Methyltransferase domain
Methyltransf_26      PF13659.1    117 seq606_BIOID50645    -            256   2.3e-10   40.4   0.5   1   1   4.5e-13   5.2e-10   39.2   0.2     3   113    47   145    45   147 0.91 Methyltransferase domain
MTS                  PF05175.9    170 seq606_BIOID50645    -            256   3.7e-09   36.0   0.1   1   1   6.6e-12   7.5e-09   35.0   0.0    25   143    38   149    32   175 0.81 Methyltransferase small domain
Methyltransf_8       PF05148.10   219 seq606_BIOID50645    -            256     2e-07   30.7   0.0   1   1   1.4e-09   1.6e-06   27.8   0.0    50   164    16   153     6   181 0.69 Hypothetical methyltransferase
Methyltransf_29      PF03141.11   506 seq606_BIOID50645    -            256   4.4e-07   28.5   0.0   1   1   4.8e-10   5.5e-07   28.1   0.0   117   217    44   145     8   172 0.76 Putative S-adenosyl-L-methionine-dependent methyltransferase
TehB                 PF03848.9    192 seq606_BIOID50645    -            256     1e-05   24.6   0.0   1   1   1.6e-08   1.9e-05   23.8   0.0    31   100    45   116    13   151 0.86 Tellurite resistance protein TehB
MFS_1                PF07690.11   354 seq607_BIOID50645    -            396     4e-46  157.2  55.1   1   1   8.8e-50     4e-46  157.2  38.2     2   353    16   358    15   359 0.87 Major Facilitator Superfamily
Sugar_tr             PF00083.19   451 seq607_BIOID50645    -            396   5.4e-12   44.9  15.6   1   1   1.2e-15   5.4e-12   44.9  10.8    48   191    47   184    35   189 0.95 Sugar (and other) transporter
TRI12                PF06609.8    599 seq607_BIOID50645    -            396   1.1e-06   26.9   7.0   1   1   2.5e-10   1.1e-06   26.9   4.8    64   215    30   183     2   202 0.71 Fungal trichothecene efflux pump (TRI12)
DUF2684              PF10885.3     89 seq608_BIOID50645    -             83   8.6e-49  163.1   0.4   1   1   6.7e-53   9.2e-49  163.1   0.3     1    79     1    79     1    83 0.97 Protein of unknown function (DUF2684)
Glyco_transf_9       PF01075.12   247 seq609_BIOID50645    -            352   3.5e-62  209.7   0.0   1   1   6.2e-66   4.3e-62  209.4   0.0     3   246    78   326    76   327 0.98 Glycosyltransferase family 9 (heptosyltransferase)
Rhodanese            PF00581.15   113 seq610_BIOID50645    -            104   1.2e-14   54.5   0.0   1   1   1.1e-18   1.5e-14   54.1   0.0    16   109    23    96    20    99 0.88 Rhodanese-like domain
FeS                  PF04060.8     35 seq611_BIOID50645    -            192     1e-14   53.6   5.2   1   1   1.9e-17   2.8e-14   52.2   3.6     1    35    43    77    43    77 0.97 Putative Fe-S cluster
Fer4                 PF00037.22    24 seq611_BIOID50645    -            192   8.5e-13   47.2  25.0   1   2     1e-10   1.5e-07   30.5   4.8     2    23   111   132   110   133 0.95 4Fe-4S binding domain
Fer4                 PF00037.22    24 seq611_BIOID50645    -            192   8.5e-13   47.2  25.0   2   2   2.5e-09   3.8e-06   26.1   2.4     2    24   141   163   140   163 0.91 4Fe-4S binding domain
Fer4_9               PF13187.1     55 seq611_BIOID50645    -            192   2.1e-10   40.5  31.8   1   1   1.1e-10   1.6e-07   31.3  10.3     1    55   116   162   116   162 0.95 4Fe-4S dicluster domain
Fer4_6               PF12837.2     24 seq611_BIOID50645    -            192   2.9e-08   33.0  28.2   1   1   4.9e-10   7.5e-07   28.6   4.5     1    24   109   132   109   132 0.96 4Fe-4S binding domain
Fer4_10              PF13237.1     52 seq611_BIOID50645    -            192   3.3e-08   33.0  25.8   1   1   1.2e-10   1.8e-07   30.7   9.6     3    52   111   158   109   158 0.86 4Fe-4S dicluster domain
Fer4_2               PF12797.2     22 seq611_BIOID50645    -            192   1.6e-07   30.6  20.1   1   1   8.7e-09   1.3e-05   24.6   2.9     3    22   110   129   108   129 0.93 4Fe-4S binding domain
BMFP                 PF04380.8     79 seq612_BIOID50645    -            111   9.2e-28   96.0   5.5   1   1   8.1e-32   1.1e-27   95.8   3.8     1    79    13    91    13    91 0.98 Membrane fusogenic activity
DUF386               PF04074.7    153 seq613_BIOID50645    -            154     6e-54  181.6   0.0   1   1   4.9e-58   6.7e-54  181.4   0.0     1   152     1   150     1   151 0.99 Domain of unknown function (DUF386)
YchF-GTPase_C        PF06071.8     84 seq614_BIOID50645    -            363   4.7e-41  138.3   0.6   1   1   1.8e-44     8e-41  137.6   0.4     1    84   279   362   279   362 0.99 Protein of unknown function (DUF933)
MMR_HSR1             PF01926.18   114 seq614_BIOID50645    -            363   8.5e-19   67.5   0.0   1   1     5e-22   2.3e-18   66.1   0.0     1    89     4   109     4   208 0.81 50S ribosome-binding GTPase
FeoB_N               PF02421.13   189 seq614_BIOID50645    -            363   7.5e-09   34.9   0.0   1   1   8.5e-12   3.9e-08   32.6   0.0     2    43     4    45     3    53 0.91 Ferrous iron transport protein B
Fer4_5               PF12801.2     48 seq615_BIOID50645    -            287   8.9e-16   57.3   8.8   1   2   1.1e-15   3.1e-12   45.9   0.2     1    47    81   127    81   128 0.89 4Fe-4S binding domain
Fer4_5               PF12801.2     48 seq615_BIOID50645    -            287   8.9e-16   57.3   8.8   2   2   3.2e-08   8.7e-05   22.1   2.1     6    38   178   211   172   218 0.80 4Fe-4S binding domain
Fer4_6               PF12837.2     24 seq615_BIOID50645    -            287   3.8e-09   35.8  23.3   1   1   4.5e-11   1.2e-07   31.1   2.1     1    21   218   238   218   243 0.92 4Fe-4S binding domain
Fer4_10              PF13237.1     52 seq615_BIOID50645    -            287     2e-07   30.5  10.5   1   1   7.3e-11     2e-07   30.5   7.3     5    51   222   270   218   271 0.95 4Fe-4S dicluster domain
Aldo_ket_red         PF00248.16   283 seq616_BIOID50645    -            275   1.4e-56  191.2   0.0   1   1   1.3e-60   1.7e-56  190.9   0.0     2   282    18   261    17   262 0.96 Aldo/keto reductase family
ACR_tran             PF00873.14  1021 seq617_BIOID50645    -           1035         0 1265.1  15.0   1   1         0         0 1264.9  10.4     1  1021     2  1024     2  1024 0.99 AcrB/AcrD/AcrF family
BMC                  PF00936.14    75 seq620_BIOID50645    -             94   1.7e-26   91.5   5.5   1   1   1.5e-30     2e-26   91.3   3.8     1    75     3    79     3    79 0.98 BMC domain
Plasmid_killer       PF05015.8     93 seq622_BIOID50645    -             92   7.9e-28   96.3   0.0   1   1   6.4e-32   8.7e-28   96.1   0.0     1    93     1    92     1    92 0.99 Plasmid maintenance system killer protein
Form_Nir_trans       PF01226.12   250 seq623_BIOID50645    -            310   2.9e-53  180.2  18.2   1   1   2.4e-57   3.3e-53  180.0  12.6     3   249    39   279    37   280 0.97 Formate/nitrite transporter
tRNA-synt_1b         PF00579.20   292 seq625_BIOID50645    -            428     1e-94  316.7   0.0   1   1   1.9e-98   1.3e-94  316.4   0.0     3   292    35   333    33   333 0.98 tRNA synthetases class I (W and Y)
S4                   PF01479.20    48 seq625_BIOID50645    -            428   4.6e-06   25.8   0.0   1   1   1.5e-09     1e-05   24.7   0.0     3    47   363   407   363   408 0.93 S4 domain
ADH_zinc_N           PF00107.21   130 seq626_BIOID50645    -            425   9.5e-19   67.1   0.0   1   1   3.7e-22   2.5e-18   65.7   0.0     1   128   186   329   186   331 0.96 Zinc-binding dehydrogenase
ADH_N                PF08240.7    109 seq626_BIOID50645    -            425   8.3e-08   31.8   0.1   1   1     3e-11     2e-07   30.6   0.1     2    66    27    98    26   126 0.82 Alcohol dehydrogenase GroES-like domain
DUF469               PF04320.9    101 seq627_BIOID50645    -            118   7.2e-42  142.1   0.6   1   1   6.1e-46   8.3e-42  141.9   0.4     1   101    17   117    17   117 1.00 Protein with unknown function (DUF469)
SBP_bac_3            PF00497.15   225 seq629_BIOID50645    -            260   3.4e-65  219.3   1.0   1   1   5.7e-69   3.9e-65  219.1   0.7     1   224    28   254    28   255 0.97 Bacterial extracellular solute-binding proteins, family 3
NMT1                 PF09084.6    216 seq629_BIOID50645    -            260   3.1e-06   26.8   0.1   1   1   2.1e-08   0.00015   21.3   0.0    76   145   115   181   104   206 0.89 NMT1/THI5 like
DUF1323              PF07037.6    122 seq631_BIOID50645    -            130   1.2e-53  180.2   0.0   1   1   3.1e-57   1.4e-53  180.1   0.0     1   122     8   129     8   129 0.99 Putative transcription regulator (DUF1323)
HTH_17               PF12728.2     51 seq631_BIOID50645    -            130   2.3e-08   34.0   0.0   1   1   1.2e-11   5.5e-08   32.8   0.0     2    38     8    49     8    52 0.82 Helix-turn-helix domain
Pyrophosphatase      PF00719.14   156 seq632_BIOID50645    -            176   2.9e-61  205.3   0.1   1   1   2.4e-65   3.3e-61  205.1   0.0     2   155    18   174    17   175 0.98 Inorganic pyrophosphatase
Hexapep              PF00132.19    36 seq634_BIOID50645    -            155   2.2e-07   29.9   7.2   1   1   9.1e-08    0.0012   18.0   0.5     8    36    61    89    55    89 0.89 Bacterial transferase hexapeptide (six repeats)
Phage_Coat_Gp8       PF05371.7     52 seq635_BIOID50645    -             80   1.3e-22   78.9   0.3   1   1   1.4e-26   1.9e-22   78.4   0.2     5    52    32    79    27    79 0.94 Phage major coat protein, Gp8
Wzz                  PF02706.10   152 seq637_BIOID50645    -            326   4.7e-19   68.5   5.1   1   1   3.5e-23   4.7e-19   68.5   3.6     1   151    17   155    17   195 0.77 Chain length determinant protein
LysR_substrate       PF03466.15   209 seq639_BIOID50645    -            297   5.7e-47  159.3   1.3   1   1   1.2e-50   7.9e-47  158.9   0.9     2   208    89   296    88   297 0.96 LysR substrate binding domain
HTH_1                PF00126.22    60 seq639_BIOID50645    -            297     2e-23   81.7   1.9   1   1   5.8e-27   3.9e-23   80.8   1.3     1    60     5    64     5    64 0.98 Bacterial regulatory helix-turn-helix protein, lysR family
GFO_IDH_MocA         PF01408.17   120 seq641_BIOID50645    -            334   6.9e-29  100.6   0.1   1   1   8.2e-33   1.1e-28  100.0   0.1     1   117     8   124     8   127 0.97 Oxidoreductase family, NAD-binding Rossmann fold
FxsA                 PF04186.8    120 seq643_BIOID50645    -            158   1.1e-36  124.9   8.3   1   1   9.6e-41   1.3e-36  124.7   5.7     1   113     6   118     6   127 0.93 FxsA cytoplasmic membrane protein
TraG_N               PF07916.6    466 seq644_BIOID50645    -            118   1.8e-27   95.8  13.2   1   1   1.4e-31   1.9e-27   95.7   9.1   334   454     1   115     1   118 0.97 TraG-like protein, N-terminal region
ABC_tran             PF00005.22   118 seq645_BIOID50645    -            578   3.9e-38  130.3   0.0   1   2   7.8e-22   2.7e-18   66.3   0.0     1   116    47   165    47   167 0.92 ABC transporter
ABC_tran             PF00005.22   118 seq645_BIOID50645    -            578   3.9e-38  130.3   0.0   2   2   1.8e-20   6.1e-17   61.9   0.0     1   118   369   489   369   489 0.90 ABC transporter
AAA_21               PF13304.1    303 seq645_BIOID50645    -            578   2.2e-24   86.8   0.1   1   2   3.4e-11   1.2e-07   31.9   0.0     1   286    35   185    35   193 0.82 AAA domain
AAA_21               PF13304.1    303 seq645_BIOID50645    -            578   2.2e-24   86.8   0.1   2   2   7.4e-11   2.5e-07   30.8   0.0   236   297   460   518   456   518 0.96 AAA domain
PNTB                 PF02233.11   464 seq647_BIOID50645    -            462  6.4e-230  763.5  19.6   1   1  5.3e-234  7.2e-230  763.4  13.6     2   464     5   462     4   462 0.98 NAD(P) transhydrogenase beta subunit
ACPS                 PF01648.15   113 seq648_BIOID50645    -            126   6.4e-22   77.4   0.1   1   1   5.3e-26   7.2e-22   77.3   0.0     1   113     5   122     5   122 0.96 4'-phosphopantetheinyl transferase superfamily
CitMHS               PF03600.11   349 seq649_BIOID50645    -            610   3.3e-81  272.4   7.3   1   1   4.3e-78   1.5e-74  250.6   0.0     3   349    11   558     9   558 0.98 Citrate transporter
TrkA_C               PF02080.16    71 seq649_BIOID50645    -            610   4.6e-26   90.1   0.7   1   2   1.5e-15   5.1e-12   45.1   0.1     2    64   231   297   230   305 0.90 TrkA-C domain
TrkA_C               PF02080.16    71 seq649_BIOID50645    -            610   4.6e-26   90.1   0.7   2   2   5.3e-15   1.8e-11   43.3   0.0     1    66   326   392   326   395 0.87 TrkA-C domain
Na_sulph_symp        PF00939.14   471 seq649_BIOID50645    -            610     2e-25   89.5  42.6   1   3   1.8e-08   6.1e-05   21.9   3.2    34   118     9    90     4    92 0.92 Sodium:sulfate symporter transmembrane region
Na_sulph_symp        PF00939.14   471 seq649_BIOID50645    -            610     2e-25   89.5  42.6   2   3   2.9e-10     1e-06   27.8   8.1   341   433    74   163    72   200 0.78 Sodium:sulfate symporter transmembrane region
Na_sulph_symp        PF00939.14   471 seq649_BIOID50645    -            610     2e-25   89.5  42.6   3   3   5.8e-18     2e-14   53.2   8.3   276   461   426   604   406   609 0.88 Sodium:sulfate symporter transmembrane region
DctM                 PF06808.7    416 seq649_BIOID50645    -            610   6.1e-08   31.5  52.7   1   1   4.5e-10   1.6e-06   26.8  16.4   216   411   415   604   401   609 0.78 DctM-like transporters
FdhD-NarQ            PF02634.10   236 seq650_BIOID50645    -            277   7.6e-73  244.7   0.0   1   1   6.6e-77     9e-73  244.4   0.0     1   235    38   275    38   276 0.92 FdhD/NarQ family
MarC                 PF01914.12   203 seq652_BIOID50645    -            215   1.5e-74  249.3  11.2   1   1   1.3e-78   1.7e-74  249.2   7.7     2   203     9   210     8   210 0.99 MarC family integral membrane protein
Phage_integrase      PF00589.17   173 seq653_BIOID50645    -            200   1.5e-48  164.6   0.0   1   1   1.2e-52   1.7e-48  164.4   0.0     1   171    11   181    11   183 0.98 Phage integrase family
Transpeptidase       PF00905.17   304 seq656_BIOID50645    -            633   2.1e-90  302.7   0.1   1   1   4.1e-94   2.8e-90  302.3   0.0     2   304   272   609   271   609 0.97 Penicillin binding protein transpeptidase domain
PBP_dimer            PF03717.10   190 seq656_BIOID50645    -            633   1.8e-42  145.3   1.0   1   1   3.8e-46   2.6e-42  144.8   0.7     2   189    64   239    63   240 0.95 Penicillin-binding Protein dimerisation domain
SEC-C                PF02810.10    21 seq657_BIOID50645    -            152   1.2e-18   66.0  20.2   1   2   3.8e-11   5.3e-07   28.9   0.5     1    20     1    20     1    21 0.94 SEC-C motif
SEC-C                PF02810.10    21 seq657_BIOID50645    -            152   1.2e-18   66.0  20.2   2   2   3.9e-15   5.4e-11   41.6   8.9     1    19   134   152   134   152 0.96 SEC-C motif
Formyl_trans_N       PF00551.14   181 seq658_BIOID50645    -            212   7.5e-66  221.0   0.0   1   1   6.3e-70   8.6e-66  220.8   0.0     1   181     1   181     1   181 0.99 Formyl transferase
DUF1496              PF07383.7     56 seq659_BIOID50645    -             90   1.1e-25   88.4   0.7   1   1   9.7e-30   1.3e-25   88.2   0.5     1    55    33    89    33    90 0.96 Protein of unknown function (DUF1496)
GTP_EFTU             PF00009.22   188 seq660_BIOID50645    -            528   9.5e-45  152.2   0.0   1   1   3.3e-48   1.5e-44  151.5   0.0     3   187    12   276    10   277 0.92 Elongation factor Tu GTP binding domain
GTP_EFTU_D2          PF03144.20    74 seq660_BIOID50645    -            528   2.7e-11   43.3   0.1   1   1   2.6e-14   1.2e-10   41.2   0.0     2    74   313   379   312   379 0.97 Elongation factor Tu domain 2
Phage_integrase      PF00589.17   173 seq661_BIOID50645    -            404   3.4e-23   82.0   0.0   1   1   1.1e-26   7.3e-23   80.9   0.0     1   171   204   380   204   382 0.87 Phage integrase family
DUF4102              PF13356.1     89 seq661_BIOID50645    -            404   4.2e-18   64.9   0.4   1   1   2.1e-21   1.4e-17   63.2   0.2     1    89     3    92     3    92 0.87 Domain of unknown function (DUF4102)
Poly_export          PF02563.11    83 seq664_BIOID50645    -            559   1.1e-17   63.3   0.4   1   1   6.8e-21   4.6e-17   61.4   0.0     6    81    86   162    81   164 0.90 Polysaccharide biosynthesis/export protein
MFS_1                PF07690.11   354 seq665_BIOID50645    -            391   2.3e-43  148.2  37.9   1   1     5e-47   2.3e-43  148.2  26.3     3   350    10   342     8   346 0.85 Major Facilitator Superfamily
Sugar_tr             PF00083.19   451 seq665_BIOID50645    -            391     4e-12   45.3   8.9   1   1   8.8e-16     4e-12   45.3   6.2    43   190    35   176    25   182 0.85 Sugar (and other) transporter
TRI12                PF06609.8    599 seq665_BIOID50645    -            391   1.2e-06   26.9   3.5   1   1   2.7e-10   1.2e-06   26.9   2.5    66   215    25   175     4   223 0.79 Fungal trichothecene efflux pump (TRI12)
HATPase_c            PF02518.21   111 seq667_BIOID50645    -            449   5.4e-18   64.6   0.0   1   1   1.7e-21   1.1e-17   63.5   0.0     4   106   351   447   348   449 0.93 Histidine kinase-, DNA gyrase B-, and HSP90-like ATPase
HisKA                PF00512.20    68 seq667_BIOID50645    -            449   1.6e-13   50.3   2.1   1   1   5.3e-17   3.6e-13   49.1   1.5     3    67   238   301   236   302 0.96 His Kinase A (phospho-acceptor) domain
PTS_IIB              PF02302.12    90 seq668_BIOID50645    -            106   5.7e-16   58.6   0.0   1   1   5.3e-20   7.2e-16   58.2   0.0     2    89     6    94     5    95 0.90 PTS system, Lactose/Cellobiose specific IIB subunit
Glyco_hydro_1        PF00232.13   455 seq669_BIOID50645    -            479  3.1e-129  431.0   2.2   1   1  2.6e-133  3.5e-129  430.8   1.5     5   454     4   476     1   477 0.92 Glycosyl hydrolase family 1
HTH_3                PF01381.17    55 seq672_BIOID50645    -             94     2e-09   37.0   0.1   1   1   1.4e-12   1.9e-08   33.8   0.0     2    53    14    65    13    67 0.92 Helix-turn-helix
AsnA                 PF03590.10   244 seq673_BIOID50645    -            330  1.1e-129  430.9   0.0   1   1    2e-133  1.4e-129  430.6   0.0     2   244     4   246     3   246 0.99 Aspartate-ammonia ligase
GGDEF                PF00990.16   161 seq674_BIOID50645    -             70   2.4e-08   33.5   0.0   1   1   1.9e-12   2.7e-08   33.4   0.0   115   161    18    62     7    62 0.90 GGDEF domain
BMC                  PF00936.14    75 seq675_BIOID50645    -             92   1.4e-26   91.8   5.6   1   1   1.2e-30   1.7e-26   91.5   3.9     1    75     3    79     3    79 0.98 BMC domain
DUF444               PF04285.7    421 seq676_BIOID50645    -            427  3.1e-200  665.1   2.7   1   1  2.5e-204  3.4e-200  664.9   1.9     1   420     1   422     1   423 1.00 Protein of unknown function (DUF444)
PALP                 PF00291.20   307 seq678_BIOID50645    -            428   1.9e-33  115.8   0.0   1   1     2e-37   2.7e-33  115.3   0.0    30   289    96   366    94   374 0.81 Pyridoxal-phosphate dependent enzyme
PhoH                 PF02562.11   205 seq679_BIOID50645    -            359     8e-97  322.2   0.0   1   1  1.5e-100     1e-96  321.9   0.0     2   205   131   334   130   334 0.99 PhoH-like protein
AAA_30               PF13604.1    196 seq679_BIOID50645    -            359   7.3e-08   32.1   0.0   1   1   5.1e-11   3.5e-07   29.8   0.0     4   133   136   287   134   289 0.84 AAA domain
RF-1                 PF00472.15   114 seq681_BIOID50645    -            204   1.1e-23   83.1   2.1   1   1   1.4e-27   1.9e-23   82.3   1.4     9   104   103   197    97   200 0.86 RF-1 domain
Peptidase_M41        PF01434.13   213 seq682_BIOID50645    -            644   7.9e-84  280.2   0.7   1   1   4.6e-87   1.3e-83  279.6   0.5     2   212   382   591   381   592 0.98 Peptidase family M41
AAA                  PF00004.24   132 seq682_BIOID50645    -            644   1.6e-46  157.6   0.0   1   1   1.7e-49   4.7e-46  156.1   0.0     1   131   188   320   188   321 0.97 ATPase family associated with various cellular activities (AAA)
FtsH_ext             PF06480.10   110 seq682_BIOID50645    -            644   1.4e-16   60.5   0.2   1   1     5e-20   1.4e-16   60.5   0.1     1   110     5    93     5    93 0.95 FtsH Extracellular
AAA_5                PF07728.9    139 seq682_BIOID50645    -            644   7.8e-07   28.7   0.0   1   1   1.5e-09     4e-06   26.4   0.0     1   137   187   309   187   310 0.82 AAA domain (dynein-related subfamily)
Oxidored_molyb       PF00174.14   169 seq683_BIOID50645    -            256   2.9e-39  134.0   0.0   1   1   2.6e-43   3.6e-39  133.7   0.0     5   169   101   247    97   247 0.97 Oxidoreductase molybdopterin binding domain
ParBc                PF02195.13    90 seq684_BIOID50645    -            214   3.1e-08   33.4   0.0   1   1   4.2e-12   5.7e-08   32.6   0.0     2    85    56   146    55   151 0.75 ParB-like nuclease domain
HD                   PF01966.17   122 seq685_BIOID50645    -            231   5.5e-15   55.3   0.7   1   1   8.3e-19   1.1e-14   54.3   0.5     4   121    29   131    27   132 0.90 HD domain
GFO_IDH_MocA         PF01408.17   120 seq686_BIOID50645    -            351   1.2e-32  112.8   0.1   1   1     6e-36   2.7e-32  111.6   0.0     1   118    10   128    10   130 0.97 Oxidoreductase family, NAD-binding Rossmann fold
GFO_IDH_MocA_C       PF02894.12   115 seq686_BIOID50645    -            351   1.9e-12   46.8   0.0   1   1   8.1e-16   3.7e-12   45.9   0.0     1   112   142   250   142   253 0.94 Oxidoreductase family, C-terminal alpha/beta domain
NAD_binding_3        PF03447.11   117 seq686_BIOID50645    -            351     6e-06   26.5   0.1   1   1   1.1e-08   5.1e-05   23.5   0.0    16   114    31   126    16   129 0.80 Homoserine dehydrogenase, NAD binding domain
ABC_tran             PF00005.22   118 seq687_BIOID50645    -            251   3.4e-21   75.6   0.0   1   1   8.5e-25   5.8e-21   74.9   0.0     1   118    44   149    44   149 0.90 ABC transporter
AAA_21               PF13304.1    303 seq687_BIOID50645    -            251   2.8e-10   40.5   0.0   1   1   4.8e-11   3.3e-07   30.4   0.0     4   302    35   184    32   186 0.87 AAA domain
SIS                  PF01380.17   131 seq688_BIOID50645    -            332   6.5e-10   38.6   0.0   1   1   4.1e-12   5.7e-08   32.3   0.0     6   125    48   165    45   171 0.92 SIS domain
ADH_N                PF08240.7    109 seq689_BIOID50645    -            343   3.4e-26   91.0   3.4   1   1   5.7e-30   3.9e-26   90.8   1.5     3   108    29   139    27   140 0.94 Alcohol dehydrogenase GroES-like domain
ADH_zinc_N           PF00107.21   130 seq689_BIOID50645    -            343   1.4e-25   89.1   0.0   1   1   3.6e-29   2.5e-25   88.4   0.0     1   129   180   304   180   305 0.97 Zinc-binding dehydrogenase
CDH                  PF02611.10   222 seq690_BIOID50645    -            251   1.8e-96  321.5   0.0   1   1  1.5e-100     2e-96  321.3   0.0     2   221    31   250    30   251 0.99 CDP-diacylglycerol pyrophosphatase
MGS                  PF02142.17    95 seq691_BIOID50645    -            155   4.5e-18   64.8   0.0   1   1   4.4e-22     6e-18   64.4   0.0     2    95    29   121    28   121 0.96 MGS-like domain
Aminotran_3          PF00202.16   339 seq692_BIOID50645    -            496    5e-103  344.3   0.0   1   1  5.5e-107  7.6e-103  343.8   0.0     8   338   111   433   106   434 0.95 Aminotransferase class-III
FliS                 PF02561.9    122 seq694_BIOID50645    -            136   2.5e-45  153.1   1.2   1   1   2.1e-49   2.9e-45  152.9   0.8     2   121     4   128     2   129 0.97 Flagellar protein FliS
Bestrophin           PF01062.16   296 seq695_BIOID50645    -            304   7.3e-89  297.4   5.0   1   1     6e-93   8.3e-89  297.3   3.4     1   296     1   284     1   284 0.99 Bestrophin, RFP-TM, chloride channel
GATase_4             PF13230.1    272 seq696_BIOID50645    -            255  1.2e-107  358.5   0.0   1   1  2.9e-111  1.3e-107  358.4   0.0     1   254     1   254     1   255 0.99 Glutamine amidotransferases class-II
GATase_2             PF00310.16   361 seq696_BIOID50645    -            255   1.7e-17   63.0   0.1   1   1   1.1e-15     5e-12   45.0   0.1   189   359    65   215    60   217 0.87 Glutamine amidotransferases class-II
AhpC-TSA             PF00578.16   124 seq697_BIOID50645    -            156   5.2e-40  135.8   0.0   1   1   1.9e-43   6.6e-40  135.5   0.0     2   123     7   134     6   135 0.99 AhpC/TSA family
Redoxin              PF08534.5    146 seq697_BIOID50645    -            156   2.1e-27   95.3   0.0   1   1   7.3e-31   2.5e-27   95.1   0.0     1   131     5   136     5   148 0.90 Redoxin
SCO1-SenC            PF02630.9    174 seq697_BIOID50645    -            156   3.3e-10   39.7   0.0   1   1   1.4e-13   4.7e-10   39.2   0.0    32   171    10   136     4   140 0.89 SCO1/SenC
DUF899               PF05988.7    211 seq697_BIOID50645    -            156   0.00024   20.4   0.0   1   1   7.9e-08   0.00027   20.3   0.0    48   173    12   137     3   152 0.81 Bacterial protein of unknown function (DUF899)
DUF2574              PF10836.3     93 seq698_BIOID50645    -             93   5.1e-53  176.6   0.1   1   1   4.1e-57   5.6e-53  176.5   0.1     1    93     1    93     1    93 1.00 Protein of unknown function (DUF2574)
Alpha-amylase        PF00128.19   316 seq699_BIOID50645    -            559   9.8e-19   67.7   0.0   1   1     4e-21   5.5e-17   62.0   0.0    21   271    84   338    75   344 0.77 Alpha amylase, catalytic domain
Channel_Tsx          PF03502.8    238 seq700_BIOID50645    -            254   2.2e-53  181.4  29.0   1   1   1.8e-57   2.5e-53  181.2  20.1     2   238    34   254    33   254 0.97 Nucleoside-specific channel-forming protein, Tsx
EAL                  PF00563.15   236 seq701_BIOID50645    -            807   2.8e-67  226.5   0.0   1   1   3.1e-70   5.3e-67  225.6   0.0     3   236   555   789   553   789 0.96 EAL domain
PAS_9                PF13426.1    104 seq701_BIOID50645    -            807   1.3e-31  108.9   0.0   1   2   2.2e-20   3.8e-17   62.4   0.0     3   102    32   133    30   135 0.91 PAS domain
PAS_9                PF13426.1    104 seq701_BIOID50645    -            807   1.3e-31  108.9   0.0   2   2   1.6e-14   2.7e-11   43.6   0.0     3   104   156   258   154   258 0.87 PAS domain
GGDEF                PF00990.16   161 seq701_BIOID50645    -            807   1.5e-21   76.5   0.0   1   1     2e-24   3.4e-21   75.3   0.0     3   160   386   533   384   534 0.94 GGDEF domain
PAS                  PF00989.19   113 seq701_BIOID50645    -            807   1.1e-20   73.4   0.1   1   2   1.5e-12   2.5e-09   36.7   0.0    13   112    32   132    24   133 0.81 PAS fold
PAS                  PF00989.19   113 seq701_BIOID50645    -            807   1.1e-20   73.4   0.1   2   2   2.2e-11   3.7e-08   33.0   0.0     7   113   150   256   146   256 0.83 PAS fold
PAS_4                PF08448.5    110 seq701_BIOID50645    -            807   9.2e-14   51.3   0.0   1   1   2.7e-12   4.7e-09   36.1   0.0     1   110   150   261   150   261 0.94 PAS fold
PAS_8                PF13188.1     64 seq701_BIOID50645    -            807   4.8e-12   45.1   0.1   1   2   4.6e-07   0.00079   19.0   0.0    11    52    31    75    15    87 0.67 PAS domain
PAS_8                PF13188.1     64 seq701_BIOID50645    -            807   4.8e-12   45.1   0.1   2   2   2.8e-08   4.8e-05   22.9   0.0     7    44   150   191   141   214 0.67 PAS domain
tRNA-synt_2          PF00152.15   335 seq702_BIOID50645    -            325     5e-70  235.7   0.0   1   1   4.7e-74   6.4e-70  235.4   0.0    21   333    15   323     6   325 0.88 tRNA synthetases class II (D, K and N)
AAA_11               PF13086.1    241 seq703_BIOID50645    -            893   2.5e-26   92.6   0.0   1   1   8.3e-29   1.6e-25   90.0   0.0     2   237   178   520   177   522 0.80 AAA domain
AAA_12               PF13087.1    199 seq703_BIOID50645    -            893   1.2e-21   76.8   0.2   1   1   2.1e-16   4.1e-13   49.0   0.0   112   196   626   707   609   710 0.84 AAA domain
DUF2726              PF10881.3    126 seq703_BIOID50645    -            893   7.1e-13   48.1   0.0   1   1   1.8e-15   3.6e-12   45.8   0.0    50   112   816   878   781   888 0.86 Protein of unknown function (DUF2726)
AAA_19               PF13245.1     76 seq703_BIOID50645    -            893   4.6e-12   45.4   0.0   1   1   7.7e-15   1.5e-11   43.7   0.0     2    62   185   240   184   259 0.90 Part of AAA domain
Viral_helicase1      PF01443.13   226 seq703_BIOID50645    -            893   1.6e-10   40.8   0.1   1   1   2.8e-08   5.5e-05   22.7   0.0    34   226   460   707   432   707 0.70 Viral (Superfamily 1) RNA helicase
DUF2075              PF09848.4    352 seq703_BIOID50645    -            893   4.6e-07   29.0   0.1   1   1   7.1e-10   1.4e-06   27.4   0.0     2    59   193   251   192   286 0.80 Uncharacterized conserved protein (DUF2075)
YqgB                 PF11036.3     43 seq704_BIOID50645    -             48   3.2e-33  112.8   0.7   1   1   2.6e-37   3.6e-33  112.6   0.5     1    43     6    48     6    48 0.99 Virulence promoting factor
Sugar-bind           PF04198.8    255 seq707_BIOID50645    -            322   2.3e-76  255.9   0.0   1   1   1.2e-79   2.8e-76  255.6   0.0     2   255    65   322    64   322 0.97 Putative sugar-binding domain
HTH_38               PF13936.1     44 seq707_BIOID50645    -            322   2.8e-09   36.2   0.6   1   1   5.7e-12   1.3e-08   34.1   0.3    12    44    19    52    15    52 0.90 Helix-turn-helix domain
HTH_28               PF13518.1     52 seq707_BIOID50645    -            322   2.2e-06   27.3   0.2   1   1   2.4e-09   5.5e-06   26.1   0.1     4    41    19    57    18    61 0.84 Helix-turn-helix domain
Sigma70_r4           PF04545.11    50 seq707_BIOID50645    -            322   1.5e-06   27.2   1.1   1   1   1.1e-09   2.6e-06   26.5   0.4    14    46    22    54    19    55 0.94 Sigma-70, region 4
HTH_23               PF13384.1     50 seq707_BIOID50645    -            322   2.6e-06   26.8   0.2   1   1   2.8e-09   6.3e-06   25.5   0.2     9    40    19    51    11    58 0.87 Homeodomain-like domain
Sigma70_r4_2         PF08281.7     54 seq707_BIOID50645    -            322   1.5e-05   24.2   0.1   1   1   1.7e-08   3.9e-05   22.9   0.1    21    51    23    53    22    55 0.96 Sigma-70, region 4
Peripla_BP_3         PF13377.1    160 seq708_BIOID50645    -            315   7.5e-22   77.9   0.4   1   1   1.5e-24   5.1e-21   75.2   0.0     1   154   167   314   167   315 0.88 Periplasmic binding protein-like domain
LacI                 PF00356.16    46 seq708_BIOID50645    -            315   3.5e-21   74.4   0.1   1   1   2.1e-24   7.3e-21   73.4   0.1     1    46     6    51     6    51 0.99 Bacterial regulatory proteins, lacI family
Peripla_BP_1         PF00532.16   279 seq708_BIOID50645    -            315   1.2e-10   40.9   0.0   1   1   6.7e-14   2.3e-10   40.0   0.0    23   274    84   313    61   315 0.78 Periplasmic binding proteins and sugar binding domain of LacI family
HTH_3                PF01381.17    55 seq708_BIOID50645    -            315   8.6e-05   22.1   0.1   1   1   7.2e-08   0.00025   20.7   0.0     8    40     3    35     1    45 0.87 Helix-turn-helix
IstB_IS21            PF01695.12   178 seq709_BIOID50645    -            249     1e-59  200.8   0.0   1   1   2.8e-63   1.3e-59  200.5   0.0     2   176    54   228    53   230 0.98 IstB-like ATP binding protein
IstB_IS21_ATP        PF08483.6     30 seq709_BIOID50645    -            249   2.5e-13   49.3   0.1   1   1   1.3e-16   5.9e-13   48.1   0.1     1    30    22    52    22    52 0.97 IstB-like ATP binding N-terminal
Bac_DnaA             PF00308.13   219 seq709_BIOID50645    -            249   4.6e-05   23.0   0.0   1   1   1.6e-08   7.1e-05   22.4   0.0    37   136   102   199    84   205 0.88 Bacterial dnaA  protein
Colicin_Pyocin       PF01320.13    85 seq710_BIOID50645    -             94   4.4e-33  112.8   0.1   1   1   3.6e-37     5e-33  112.7   0.1     3    85     2    92     1    92 0.93 Colicin immunity protein / pyocin immunity protein
DUF2884              PF11101.3    229 seq711_BIOID50645    -            239     2e-59  200.6   2.3   1   1   1.7e-63   2.3e-59  200.4   1.6     1   215    24   234    24   239 0.98 Protein of unknown function (DUF2884)
UPF0102              PF02021.12    93 seq712_BIOID50645    -            131   2.1e-35  120.4   0.1   1   1   1.8e-39   2.5e-35  120.1   0.0     1    92    22   115    22   116 0.98 Uncharacterised protein family UPF0102
CoA_trans            PF01144.18   217 seq713_BIOID50645    -            513   8.9e-27   93.5   0.5   1   1   2.1e-30   2.8e-26   91.9   0.0     4   216     6   241     3   242 0.93 Coenzyme A transferase
ALS_ss_C             PF10369.4     75 seq714_BIOID50645    -            173   1.2e-28   98.4   0.6   1   1   3.9e-30   1.8e-26   91.5   0.1     1    75    93   168    93   168 0.99 Small subunit of acetolactate synthase
ACT_5                PF13710.1     63 seq714_BIOID50645    -            173   6.7e-17   60.9   0.1   1   1   1.5e-20   6.7e-17   60.9   0.0     1    63    21    83    21    83 0.98 ACT domain
ACT                  PF01842.20    66 seq714_BIOID50645    -            173   2.3e-14   52.3   0.0   1   1     9e-18   4.1e-14   51.5   0.0     2    65    14    78    13    79 0.97 ACT domain
TPP_enzyme_N         PF02776.13   172 seq715_BIOID50645    -            548   7.1e-59  198.0   3.8   1   1   2.6e-62   1.2e-58  197.3   0.1     1   169     1   167     1   170 0.98 Thiamine pyrophosphate enzyme, N-terminal TPP binding domain
TPP_enzyme_C         PF02775.16   153 seq715_BIOID50645    -            548   9.2e-52  174.5   0.4   1   1   1.4e-53   6.4e-50  168.5   0.0     1   153   374   522   374   522 0.98 Thiamine pyrophosphate enzyme, C-terminal TPP binding domain
TPP_enzyme_M         PF00205.17   137 seq715_BIOID50645    -            548   2.8e-41  140.3   0.2   1   1   1.5e-44   6.8e-41  139.1   0.1     1   137   186   321   186   321 0.98 Thiamine pyrophosphate enzyme, central domain
Patatin              PF01734.17   204 seq716_BIOID50645    -            356   2.2e-20   73.3   4.8   1   1     1e-23   1.4e-19   70.7   3.3     1   199     9   237     9   242 0.76 Patatin-like phospholipase
AmoA                 PF05145.7    318 seq717_BIOID50645    -            363  3.6e-114  380.9  34.3   1   1  3.8e-118  5.3e-114  380.4  23.8     1   317    44   358    44   359 0.99 Putative ammonia monooxygenase
Aldedh               PF00171.17   462 seq718_BIOID50645    -            528   1.6e-28   99.1   3.3   1   1   1.2e-32   1.6e-28   99.1   2.3    27   294    10   276     5   292 0.89 Aldehyde dehydrogenase family
TetR_N               PF00440.18    47 seq719_BIOID50645    -            328   2.7e-16   58.8   0.4   1   1   3.5e-20   4.7e-16   58.0   0.3     3    47   146   190   144   190 0.96 Bacterial regulatory proteins, tetR family
2OG-FeII_Oxy_2       PF13532.1    191 seq721_BIOID50645    -            216   5.7e-55  186.0   0.0   1   1   4.7e-59   6.4e-55  185.8   0.0     2   191    19   210    18   210 0.97 2OG-Fe(II) oxygenase superfamily
PTS_EIIC             PF02378.13   321 seq722_BIOID50645    -            452     5e-52  176.6  37.0   1   1   3.6e-56     5e-52  176.6  25.6     2   319    30   363    29   364 0.88 Phosphotransferase system, EIIC
Orn_Arg_deC_N        PF02784.11   251 seq723_BIOID50645    -            658   1.2e-71  240.7   0.1   1   1   2.3e-75   1.6e-71  240.3   0.1     2   251    99   368    98   368 0.98 Pyridoxal-dependent decarboxylase, pyridoxal binding domain
Orn_DAP_Arg_deC      PF00278.17   116 seq723_BIOID50645    -            658   2.1e-30  104.7   0.0   1   1   5.6e-34   3.8e-30  103.8   0.0     1   115   371   586   371   587 0.87 Pyridoxal-dependent decarboxylase, C-terminal sheet domain
Peptidase_M24        PF00557.19   205 seq724_BIOID50645    -            443   1.5e-43  148.7   0.1   1   1   1.4e-47   1.9e-43  148.3   0.1     1   205   168   430   168   430 0.82 Metallopeptidase family M24
tRNA-synt_1_2        PF13603.1    185 seq725_BIOID50645    -            907   1.1e-79  265.9   0.0   1   1   7.5e-83     2e-79  265.0   0.0     1   184   268   450   268   451 0.98 Leucyl-tRNA synthetase, Domain 2
tRNA-synt_1          PF00133.17   601 seq725_BIOID50645    -            907   1.1e-70  238.2   9.2   1   5   1.6e-29   4.2e-26   90.9   0.2     4   178    63   218    60   221 0.88 tRNA synthetases class I (I, L, M and V)
tRNA-synt_1          PF00133.17   601 seq725_BIOID50645    -            907   1.1e-70  238.2   9.2   2   5   6.4e-09   1.7e-05   22.9   0.2   361   412   221   272   217   276 0.95 tRNA synthetases class I (I, L, M and V)
tRNA-synt_1          PF00133.17   601 seq725_BIOID50645    -            907   1.1e-70  238.2   9.2   3   5   2.6e-22     7e-19   67.1   0.0   188   349   277   455   272   464 0.79 tRNA synthetases class I (I, L, M and V)
tRNA-synt_1          PF00133.17   601 seq725_BIOID50645    -            907   1.1e-70  238.2   9.2   4   5     1e-10   2.7e-07   28.8   0.0   414   557   464   619   457   621 0.64 tRNA synthetases class I (I, L, M and V)
tRNA-synt_1          PF00133.17   601 seq725_BIOID50645    -            907   1.1e-70  238.2   9.2   5   5     4e-10   1.1e-06   26.8   0.0   560   593   665   698   655   706 0.87 tRNA synthetases class I (I, L, M and V)
tRNA-synt_1g         PF09334.6    391 seq725_BIOID50645    -            907   8.9e-34  116.6   0.0   1   2   6.2e-27   1.7e-23   82.8   0.0     5   218    86   271    82   287 0.83 tRNA synthetases class I (M)
tRNA-synt_1g         PF09334.6    391 seq725_BIOID50645    -            907   8.9e-34  116.6   0.0   2   2   5.8e-09   1.6e-05   23.6   0.0   314   364   653   703   642   717 0.81 tRNA synthetases class I (M)
Anticodon_1          PF08264.8    153 seq725_BIOID50645    -            907     5e-17   61.9   0.0   1   1   3.3e-20   8.9e-17   61.1   0.0     3   148   747   868   745   874 0.79 Anticodon-binding domain of tRNA
Chorismate_bind      PF00425.13   257 seq726_BIOID50645    -            431   2.1e-62  210.6   0.0   1   1   1.9e-66   2.6e-62  210.3   0.0     2   257   169   420   168   420 0.97 chorismate binding enzyme
EIIA-man             PF03610.11   116 seq727_BIOID50645    -            144   3.5e-33  114.0   0.0   1   1   2.9e-37     4e-33  113.8   0.0     1   114     3   115     3   117 0.97 PTS system fructose IIA component
PEP-utilizers_C      PF02896.13   294 seq728_BIOID50645    -            575  1.6e-124  414.4   0.2   1   1  4.8e-128  2.2e-124  414.0   0.1     1   293   250   541   250   542 0.99 PEP-utilising enzyme, TIM barrel domain
PEP-utilisers_N      PF05524.8    123 seq728_BIOID50645    -            575   1.9e-31  108.3   5.0   1   1   4.2e-35   1.9e-31  108.3   3.5     2   123     3   127     2   127 0.96 PEP-utilising enzyme, N-terminal
PEP-utilizers        PF00391.18    81 seq728_BIOID50645    -            575     7e-25   86.2   0.2   1   1   4.5e-28   2.1e-24   84.7   0.1     9    80   152   224   147   225 0.93 PEP-utilising enzyme, mobile domain
Formyl_trans_N       PF00551.14   181 seq730_BIOID50645    -            280   5.8e-55  185.5   0.0   1   1   1.1e-58   7.3e-55  185.2   0.0     2   181    86   262    85   262 0.99 Formyl transferase
ACT                  PF01842.20    66 seq730_BIOID50645    -            280   1.1e-07   31.0   0.0   1   1   3.3e-11   2.2e-07   30.0   0.0     2    63     8    69     7    72 0.91 ACT domain
AFOR_C               PF01314.13   382 seq731_BIOID50645    -            708   2.4e-81  273.2   0.0   1   1   4.3e-85     3e-81  272.9   0.0     3   382   235   693   233   693 0.90 Aldehyde ferredoxin oxidoreductase, domains 2 & 3
AFOR_N               PF02730.10   202 seq731_BIOID50645    -            708   5.9e-70  234.6   0.3   1   1   1.3e-73   8.9e-70  234.0   0.2     1   202    13   214    13   214 0.97 Aldehyde ferredoxin oxidoreductase, N-terminal domain
Peripla_BP_3         PF13377.1    160 seq732_BIOID50645    -            343   4.3e-27   94.9   0.0   1   1   3.6e-30   1.7e-26   93.0   0.0     2   160   180   343   179   343 0.87 Periplasmic binding protein-like domain
LacI                 PF00356.16    46 seq732_BIOID50645    -            343   1.2e-18   66.3   0.0   1   1   5.8e-22   2.6e-18   65.2   0.0     1    46    14    59    14    59 0.99 Bacterial regulatory proteins, lacI family
Peripla_BP_1         PF00532.16   279 seq732_BIOID50645    -            343   9.6e-17   60.9   0.1   1   1   3.4e-20   1.6e-16   60.2   0.0     2   277    71   336    70   338 0.78 Periplasmic binding proteins and sugar binding domain of LacI family
YkuD                 PF03734.9    146 seq733_BIOID50645    -            311     7e-20   71.6   0.1   1   1   8.3e-24   1.1e-19   70.9   0.0     2   146    97   231    96   231 0.81 L,D-transpeptidase catalytic domain
DoxX                 PF07681.7     85 seq736_BIOID50645    -            155   5.1e-17   61.9  14.3   1   1   1.2e-20   8.5e-17   61.2   9.9     1    85    31   113    31   113 0.98 DoxX
SURF4                PF02077.10   267 seq736_BIOID50645    -            155   6.1e-08   32.2   5.6   1   1   3.7e-11   2.5e-07   30.2   3.8   154   262    30   154    20   155 0.74 SURF4 family
RRF                  PF01765.14   165 seq737_BIOID50645    -            185   3.9e-68  227.9   1.7   1   1   3.7e-72     5e-68  227.6   1.2     1   165    19   183    19   183 0.99 Ribosome recycling factor
DUF1449              PF07290.6    202 seq739_BIOID50645    -            209  5.8e-110  365.2   0.2   1   1  4.8e-114  6.6e-110  365.0   0.1     1   202     4   205     4   205 1.00 Protein of unknown function (DUF1449)
NapB                 PF03892.9    134 seq741_BIOID50645    -            156   1.8e-45  153.7   0.0   1   1   1.5e-49   2.1e-45  153.5   0.0    31   133    48   150    21   151 0.90 Nitrate reductase cytochrome c-type subunit (NapB)
DUF2158              PF09926.4     53 seq742_BIOID50645    -             60     2e-18   65.3   0.4   1   1   1.8e-22   2.4e-18   65.1   0.3     1    53     3    49     3    49 0.97 Uncharacterized small protein (DUF2158)
FliT                 PF05400.8     84 seq744_BIOID50645    -            121   5.5e-16   58.6   3.8   1   1     6e-20   8.2e-16   58.0   2.6     1    84    21   106    21   106 0.98 Flagellar protein FliT
TPP_enzyme_N         PF02776.13   172 seq745_BIOID50645    -            572   1.9e-43  147.7   0.8   1   1   1.3e-45     6e-42  142.9   0.1     2   170     4   170     3   172 0.98 Thiamine pyrophosphate enzyme, N-terminal TPP binding domain
TPP_enzyme_C         PF02775.16   153 seq745_BIOID50645    -            572     3e-41  140.4   0.9   1   1   1.8e-44   8.4e-41  138.9   0.2     1   153   379   525   379   525 0.96 Thiamine pyrophosphate enzyme, C-terminal TPP binding domain
TPP_enzyme_M         PF00205.17   137 seq745_BIOID50645    -            572   8.5e-28   96.6   0.0   1   1   4.3e-31   1.9e-27   95.5   0.0     2   137   192   319   191   319 0.96 Thiamine pyrophosphate enzyme, central domain
DNA_methylase        PF00145.12   335 seq746_BIOID50645    -            348   1.4e-61  208.3   0.0   1   1   1.2e-65   1.6e-61  208.1   0.0     3   327     3   333     1   341 0.84 C-5 cytosine-specific DNA methylase
Sugar_tr             PF00083.19   451 seq748_BIOID50645    -            438   2.8e-33  115.0  35.6   1   1   1.5e-34     1e-30  106.6  24.7     3   406    22   401    20   434 0.79 Sugar (and other) transporter
MFS_1                PF07690.11   354 seq748_BIOID50645    -            438   2.4e-30  105.3  70.8   1   1   3.8e-30   2.6e-26   92.1  32.5     3   341    26   382    24   384 0.74 Major Facilitator Superfamily
CDP-OH_P_transf      PF01066.16   101 seq754_BIOID50645    -            206   4.8e-09   36.3  15.7   1   1   1.7e-12   2.4e-08   34.1  10.8     3    79    26   115    24   194 0.83 CDP-alcohol phosphatidyltransferase
Glycos_transf_1      PF00534.15   172 seq755_BIOID50645    -            374   1.4e-35  122.1   0.0   1   1   4.2e-39   1.9e-35  121.6   0.0     2   171   183   350   182   351 0.98 Glycosyl transferases group 1
Glyco_trans_1_4      PF13692.1    135 seq755_BIOID50645    -            374   6.5e-13   48.8   0.0   1   1   2.7e-16   1.2e-12   47.9   0.0     7   118   201   318   196   337 0.79 Glycosyl transferases group 1
Glyco_trans_4_4      PF13579.1    160 seq755_BIOID50645    -            374   6.2e-07   29.5   1.9   1   1   2.5e-10   1.2e-06   28.6   0.2     1   160    14   168    14   168 0.80 Glycosyl transferase 4-like domain
SIS_2                PF13580.1    138 seq756_BIOID50645    -            196   1.2e-31  109.1   1.0   1   1   2.2e-35   1.5e-31  108.8   0.7     3   138    10   144     8   144 0.95 SIS domain
SIS                  PF01380.17   131 seq756_BIOID50645    -            196   6.2e-07   28.9   0.3   1   1   7.1e-10   4.8e-06   26.0   0.0    49   105   105   164    77   182 0.82 SIS domain
DUF3828              PF12883.2    120 seq757_BIOID50645    -            308     3e-11   43.1   2.3   1   1   7.2e-11     5e-07   29.5   0.1     2   118    26   142    25   144 0.88 Protein of unknown function (DUF3828)
Lumazine_bd          PF12870.2    111 seq757_BIOID50645    -            308     3e-07   30.3   2.5   1   1   1.7e-08   0.00012   21.9   0.0    67   110   241   283   234   284 0.93 Lumazine-binding domain
YobH                 PF13996.1     70 seq758_BIOID50645    -             79   1.7e-36  123.8   1.2   1   1   1.4e-40   1.9e-36  123.6   0.8     1    70     2    71     2    71 0.99 YobH-like protein
DDE_Tnp_1            PF01609.16   211 seq759_BIOID50645    -             97   4.9e-08   32.6   0.2   1   1     4e-12   5.5e-08   32.5   0.1   138   211     5    82     2    82 0.97 Transposase DDE domain
AA_kinase            PF00696.23   241 seq761_BIOID50645    -            314   6.5e-28   97.7   0.0   1   1   5.9e-32   8.1e-28   97.4   0.0     2   232     6   276     5   282 0.89 Amino acid kinase family
Fimbrial             PF00419.15   145 seq763_BIOID50645    -            180   6.7e-13   48.9   0.8   1   1   6.2e-17   8.5e-13   48.6   0.6     2   143    31   178    30   180 0.79 Fimbrial protein
PP_kinase_C          PF13090.1    353 seq764_BIOID50645    -            688  2.4e-147  490.0   0.2   1   1  9.1e-151  3.1e-147  489.6   0.1     3   352   333   681   331   682 0.99 Polyphosphate kinase C-terminal domain
PP_kinase            PF02503.12   207 seq764_BIOID50645    -            688   1.1e-49  168.6   0.9   1   1   5.3e-53   1.8e-49  167.9   0.6     2   204   118   321   117   324 0.95 Polyphosphate kinase middle domain
PP_kinase_N          PF13089.1    109 seq764_BIOID50645    -            688   9.3e-32  109.2   3.0   1   1   3.2e-35   1.1e-31  109.0   1.0     1   109     6   111     6   111 0.96 Polyphosphate kinase N-terminal domain
PLDc_2               PF13091.1    126 seq764_BIOID50645    -            688     4e-13   49.1   0.2   1   1   5.1e-12   1.7e-08   34.0   0.3    12   123   369   489   354   491 0.85 PLD-like domain
SBP_bac_3            PF00497.15   225 seq765_BIOID50645    -            260   5.1e-66  222.0   0.2   1   1   8.6e-70   5.9e-66  221.8   0.1     1   224    28   254    28   255 0.96 Bacterial extracellular solute-binding proteins, family 3
GDPD                 PF03009.12   255 seq766_BIOID50645    -            371   2.1e-75  253.4   0.1   1   1   1.8e-79   2.5e-75  253.1   0.1     1   255    49   363    49   363 0.99 Glycerophosphoryl diester phosphodiesterase family
NTP_transferase      PF00483.18   248 seq767_BIOID50645    -            301   1.1e-21   77.1   0.0   1   1     2e-25   1.4e-21   76.8   0.0     1   242     9   277     9   282 0.87 Nucleotidyl transferase
NTP_transf_3         PF12804.2    179 seq767_BIOID50645    -            301   4.8e-07   30.0   0.0   1   1     1e-10   7.1e-07   29.4   0.0     2   111    11   151    10   266 0.73 MobA-like NTP transferase domain
DUF3829              PF12889.2    277 seq768_BIOID50645    -            220   1.4e-51  175.2   9.1   1   1   1.2e-55   1.6e-51  175.0   6.3    66   254    14   207     5   218 0.93 Protein of unknown function (DUF3829)
ROK                  PF00480.15   179 seq769_BIOID50645    -            406   7.9e-36  123.4   0.0   1   1   8.3e-40   1.1e-35  122.9   0.0     4   178    92   273    89   274 0.86 ROK family
MinE                 PF03776.9     70 seq770_BIOID50645    -             88   3.3e-28   96.8   0.8   1   1   2.8e-32   3.8e-28   96.6   0.6     1    70    14    83    14    83 0.94 Septum formation topological specificity factor MinE
CorA                 PF01544.13   292 seq771_BIOID50645    -            316   4.9e-56  189.7   0.4   1   1   4.4e-60     6e-56  189.5   0.2     4   292    26   312    24   312 0.95 CorA-like Mg2+ transporter protein
Amidohydro_1         PF01979.15   333 seq772_BIOID50645    -            384   9.7e-16   58.2   1.1   1   1     4e-18   1.8e-14   54.0   0.8     2   333    54   367    53   367 0.64 Amidohydrolase family
Amidohydro_4         PF13147.1    304 seq772_BIOID50645    -            384   3.6e-14   53.3  10.5   1   1   6.6e-17     3e-13   50.3   7.2     6   304    53   364    50   364 0.84 Amidohydrolase
Amidohydro_5         PF13594.1     68 seq772_BIOID50645    -            384     4e-05   23.2   0.3   1   1   2.9e-08   0.00013   21.5   0.2     3    59    31    77    29   114 0.71 Amidohydrolase
GMC_oxred_N          PF00732.14   298 seq773_BIOID50645    -            571  1.1e-106  356.2   0.0   1   1  4.4e-110    2e-106  355.3   0.0     1   297    18   315    18   316 0.99 GMC oxidoreductase
GMC_oxred_C          PF05199.8    145 seq773_BIOID50645    -            571   1.9e-43  148.0   0.0   1   1   7.5e-47   3.4e-43  147.2   0.0     3   145   408   542   406   542 0.97 GMC oxidoreductase
tRNA-synt_2          PF00152.15   335 seq777_BIOID50645    -            481   2.5e-71  240.0   0.0   1   1   4.6e-75   3.2e-71  239.7   0.0     4   334   135   476   132   477 0.88 tRNA synthetases class II (D, K and N)
tRNA_anti            PF01336.20    76 seq777_BIOID50645    -            481     1e-12   47.6   0.1   1   1   3.9e-16   2.7e-12   46.2   0.1     1    75    35   114    35   115 0.95 OB-fold nucleic acid binding domain
GGDEF                PF00990.16   161 seq780_BIOID50645    -            564   4.6e-47  159.4   0.1   1   1   5.8e-51   7.9e-47  158.7   0.1     1   161   398   557   398   557 0.97 GGDEF domain
ATP-grasp_2          PF08442.5    202 seq781_BIOID50645    -            388   1.4e-82  275.8   0.0   1   1   5.7e-86   1.9e-82  275.4   0.0     1   202     2   203     2   203 1.00 ATP-grasp domain
Ligase_CoA           PF00549.14   153 seq781_BIOID50645    -            388     1e-24   86.7   3.4   1   1   5.1e-28   1.8e-24   86.0   2.4     1   153   262   382   262   382 0.98 CoA-ligase
ATP-grasp_5          PF13549.1    222 seq781_BIOID50645    -            388   1.5e-13   50.3   0.1   1   1   1.2e-16     4e-13   48.9   0.1    10   219     3   215     1   217 0.83 ATP-grasp domain
ATP-grasp_4          PF13535.1    184 seq781_BIOID50645    -            388   7.1e-08   32.2   0.1   1   1   5.1e-11   1.7e-07   31.0   0.0     7   110     7   126     4   200 0.77 ATP-grasp domain
Glyoxalase           PF00903.20   128 seq782_BIOID50645    -            138   5.2e-23   81.3   0.0   1   1   1.3e-26   5.9e-23   81.1   0.0     2   128    16   135    15   135 0.97 Glyoxalase/Bleomycin resistance protein/Dioxygenase superfamily
Glyoxalase_2         PF12681.2    108 seq782_BIOID50645    -            138   6.1e-18   65.3   0.0   1   1   1.6e-21   7.1e-18   65.0   0.0     1   108    21   136    21   136 0.79 Glyoxalase-like domain
Glyoxalase_4         PF13669.1    110 seq782_BIOID50645    -            138   2.1e-13   50.1   0.0   1   1   5.8e-17   2.7e-13   49.8   0.0     1    96    17   111    17   124 0.85 Glyoxalase/Bleomycin resistance protein/Dioxygenase superfamily
KdpC                 PF02669.10   188 seq783_BIOID50645    -            194  3.3e-101  336.5   0.2   1   1  2.7e-105  3.7e-101  336.4   0.1     1   188     5   192     5   192 0.99 K+-transporting ATPase, c chain
Ter                  PF05472.6    290 seq786_BIOID50645    -            313  4.4e-114  380.3   5.6   1   1  3.6e-118  4.9e-114  380.2   3.9     2   290    13   311    12   311 0.99 DNA replication terminus site-binding protein (Ter protein)
Phage_integrase      PF00589.17   173 seq788_BIOID50645    -            198   1.4e-46  158.1   0.6   1   1   1.2e-50   1.6e-46  158.0   0.4     1   172     5   177     5   178 0.98 Phage integrase family
Response_reg         PF00072.19   112 seq789_BIOID50645    -            204   3.2e-26   91.4   0.4   1   1   6.8e-30   4.6e-26   90.8   0.3     2   111     4   113     3   114 0.98 Response regulator receiver domain
GerE                 PF00196.14    58 seq789_BIOID50645    -            204   3.1e-22   77.5   0.1   1   1   1.1e-25   7.8e-22   76.2   0.0     2    58   142   198   141   198 0.97 Bacterial regulatory proteins, luxR family
Peptidase_A8         PF01252.13   150 seq791_BIOID50645    -            164   1.9e-44  150.8   7.1   1   1   1.6e-48   2.2e-44  150.5   5.0     2   147    15   160    13   164 0.92 Signal peptidase (SPase) II
Toprim_4             PF13662.1     81 seq792_BIOID50645    -           1353   3.8e-05   23.5   0.0   1   1   7.1e-09   9.7e-05   22.1   0.0     6    68   265   331   260   341 0.86 Toprim domain
Alpha-amylase        PF00128.19   316 seq793_BIOID50645    -            495   5.3e-26   91.6   0.4   1   1   2.2e-29   1.5e-25   90.1   0.3     8   304    26   367    21   376 0.69 Alpha amylase, catalytic domain
Glyco_hydro_70       PF02324.11   809 seq793_BIOID50645    -            495   1.4e-13   49.4   0.2   1   1   2.5e-10   1.7e-06   26.0   0.0   589   698    24   132    22   150 0.85 Glycosyl hydrolase family 70
AMP-binding          PF00501.23   418 seq794_BIOID50645    -           1455   8.8e-98  327.2   0.2   1   1  3.3e-101   1.5e-97  326.4   0.2     1   418   475   868   475   868 0.96 AMP-binding enzyme
Condensation         PF00668.15   301 seq794_BIOID50645    -           1455   5.3e-60  202.6   0.0   1   2   1.8e-42   8.1e-39  133.1   0.0     6   298     6   294     4   297 0.90 Condensation domain
Condensation         PF00668.15   301 seq794_BIOID50645    -           1455   5.3e-60  202.6   0.0   2   2   2.8e-22   1.3e-18   66.8   0.0    15   299  1042  1313  1038  1315 0.80 Condensation domain
PP-binding           PF00550.20    67 seq794_BIOID50645    -           1455   1.5e-09   37.8   0.0   1   1   1.4e-12   6.2e-09   35.8   0.0     7    67   960  1017   955  1017 0.90 Phosphopantetheine attachment site
Cytochrom_NNT        PF03264.9    174 seq795_BIOID50645    -            200   1.6e-74  248.9   3.4   1   1   5.4e-78   1.8e-74  248.7   2.4     4   174    22   193    19   193 0.98 NapC/NirT cytochrome c family, N-terminal region
LysR_substrate       PF03466.15   209 seq796_BIOID50645    -            312   1.3e-23   83.1   0.0   1   1   2.8e-27   1.9e-23   82.5   0.0     8   208    96   295    93   296 0.96 LysR substrate binding domain
HTH_1                PF00126.22    60 seq796_BIOID50645    -            312     1e-17   63.4   0.1   1   1   4.3e-21   2.9e-17   62.0   0.1     3    60     8    65     6    65 0.95 Bacterial regulatory helix-turn-helix protein, lysR family
FBPase_glpX          PF03320.8    309 seq797_BIOID50645    -             62   3.1e-20   71.9   0.0   1   1   2.5e-24   3.5e-20   71.7   0.0     3    59     3    59     1    61 0.96 Bacterial fructose-1,6-bisphosphatase, glpX-encoded
LacI                 PF00356.16    46 seq800_BIOID50645    -            334   2.5e-18   65.3   0.9   1   1   7.2e-22   2.5e-18   65.3   0.6     2    46     3    50     2    50 0.96 Bacterial regulatory proteins, lacI family
Peripla_BP_3         PF13377.1    160 seq800_BIOID50645    -            334   6.6e-17   61.8   0.4   1   1     4e-18   1.4e-14   54.3   0.1    10   155   180   326   171   329 0.82 Periplasmic binding protein-like domain
Peripla_BP_1         PF00532.16   279 seq800_BIOID50645    -            334     3e-14   52.8   0.0   1   1   1.1e-17   3.9e-14   52.4   0.0     2   267    62   312    61   327 0.84 Periplasmic binding proteins and sugar binding domain of LacI family
Peripla_BP_4         PF13407.1    258 seq800_BIOID50645    -            334     4e-10   39.3   0.0   1   1   1.5e-13   5.1e-10   39.0   0.0     1   208    64   264    64   309 0.84 Periplasmic binding protein domain
Adenylate_cycl       PF01295.13   605 seq801_BIOID50645    -            848  2.6e-275  914.3   0.0   1   1  4.4e-279    3e-275  914.1   0.0     1   601   228   826   228   830 0.98 Adenylate cyclase, class-I
Adenyl_cycl_N        PF12633.2    204 seq801_BIOID50645    -            848   3.3e-87  291.1   0.0   1   1   2.2e-86   1.5e-82  275.9   0.0     1   203     1   200     1   201 0.96 Adenylate cyclase NT domain
PfkB                 PF00294.19   301 seq802_BIOID50645    -            320     3e-46  157.8   0.0   1   1   2.8e-50   3.8e-46  157.4   0.0     3   300    21   308    19   309 0.91 pfkB family carbohydrate kinase
TerC                 PF03741.11   184 seq804_BIOID50645    -            321   4.2e-57  192.4  13.4   1   1   3.1e-61   4.2e-57  192.4   9.3     1   182    80   282    80   284 0.97 Integral membrane protein TerC family
ABC_tran             PF00005.22   118 seq805_BIOID50645    -            547   2.8e-13   50.1   0.0   1   1   8.4e-17   5.7e-13   49.1   0.0     1   117   363   477   363   478 0.83 ABC transporter
Fimbrial             PF00419.15   145 seq807_BIOID50645    -            175   5.7e-18   65.4   2.5   1   1   5.2e-22   7.1e-18   65.1   1.7     1   145    32   175    32   175 0.87 Fimbrial protein
UPF0054              PF02130.12   145 seq808_BIOID50645    -            155   2.7e-43  146.5   0.0   1   1   2.3e-47   3.2e-43  146.3   0.0    13   144    22   144     9   145 0.88 Uncharacterized protein family UPF0054
LysR_substrate       PF03466.15   209 seq809_BIOID50645    -            319   9.4e-16   57.4   0.2   1   1     2e-19   1.3e-15   56.9   0.2    21   206   112   313    92   316 0.89 LysR substrate binding domain
HTH_1                PF00126.22    60 seq809_BIOID50645    -            319   3.3e-13   49.0   0.0   1   1   9.2e-17   6.3e-13   48.1   0.0     1    57    10    66    10    67 0.96 Bacterial regulatory helix-turn-helix protein, lysR family
DXP_reductoisom      PF02670.11   129 seq811_BIOID50645    -            398     6e-49  165.7   0.8   1   1   1.3e-52     6e-49  165.7   0.5     1   129     4   132     4   132 0.99 1-deoxy-D-xylulose 5-phosphate reductoisomerase
DXPR_C               PF13288.1    121 seq811_BIOID50645    -            398     3e-45  153.0   0.2   1   1   1.5e-48   6.7e-45  151.8   0.2     1   120   271   388   271   389 0.98 DXP reductoisomerase C-terminal domain
DXP_redisom_C        PF08436.7     84 seq811_BIOID50645    -            398   7.4e-34  115.3   0.0   1   1   4.4e-37     2e-33  113.9   0.0     1    84   146   239   146   239 0.96 1-deoxy-D-xylulose 5-phosphate reductoisomerase C-terminal
PEPCK_ATP            PF01293.15   467 seq813_BIOID50645    -            540  1.6e-216  719.2   0.0   1   1  1.3e-220  1.8e-216  719.0   0.0     3   467    21   493    19   493 0.98 Phosphoenolpyruvate carboxykinase
Glyco_hydro_65m      PF03632.10   370 seq814_BIOID50645    -            755  9.7e-128  425.8   0.1   1   1  2.8e-131  1.3e-127  425.4   0.1     2   370   299   677   298   677 0.97 Glycosyl hydrolase family 65 central catalytic domain
Glyco_hydro_65N      PF03636.10   255 seq814_BIOID50645    -            755   1.5e-59  201.2   0.0   1   1   4.7e-63   2.2e-59  200.7   0.0     1   255     6   241     6   241 0.96 Glycosyl hydrolase family 65, N-terminal domain
Glyco_hydro_65C      PF03633.10    54 seq814_BIOID50645    -            755   2.5e-12   46.5   0.0   1   1   1.7e-15   7.6e-12   45.0   0.0     1    50   681   727   681   731 0.95 Glycosyl hydrolase family 65, C-terminal domain
Band_7               PF01145.20   179 seq815_BIOID50645    -            553   1.4e-18   67.3   2.1   1   1     1e-22   1.4e-18   67.3   1.5    14   148    45   188    34   220 0.84 SPFH domain / Band 7 family
NfeD                 PF01957.13   144 seq816_BIOID50645    -            152   1.8e-24   86.4   6.4   1   1   1.6e-28   2.2e-24   86.1   4.4     1   141    12   148    12   150 0.91 NfeD-like C-terminal, partner-binding
YejG                 PF13989.1    107 seq817_BIOID50645    -            114   1.9e-49  166.0   0.0   1   1   1.6e-53   2.1e-49  165.9   0.0     1   106     4   109     4   110 0.99 YejG-like protein
PqiA                 PF04403.8    160 seq818_BIOID50645    -            427   1.3e-82  275.0  28.0   1   2   3.6e-41     5e-37  126.8   5.9     1   160    65   221    65   221 0.96 Paraquat-inducible protein A
PqiA                 PF04403.8    160 seq818_BIOID50645    -            427   1.3e-82  275.0  28.0   2   2   1.1e-49   1.5e-45  154.5   8.0     1   158   262   420   262   422 0.97 Paraquat-inducible protein A
Asparaginase         PF00710.15   313 seq819_BIOID50645    -            348   4.5e-89  298.2   4.0   1   1   3.8e-93   5.2e-89  298.0   2.8     1   313    25   342    25   342 0.96 Asparaginase
adh_short            PF00106.20   167 seq820_BIOID50645    -            254   2.9e-34  118.2   0.3   1   1   1.5e-37   6.6e-34  117.1   0.1     2   166    11   176    10   177 0.94 short chain dehydrogenase
adh_short_C2         PF13561.1    243 seq820_BIOID50645    -            254   1.1e-27   97.2   0.0   1   1   2.8e-31   1.3e-27   97.0   0.0     5   242    18   250    15   251 0.97 Enoyl-(Acyl carrier protein) reductase
KR                   PF08659.5    181 seq820_BIOID50645    -            254   3.7e-12   46.1   0.1   1   1   1.3e-15     6e-12   45.4   0.1     3   154    12   163    11   177 0.89 KR domain
SBP_bac_5            PF00496.17   374 seq822_BIOID50645    -            558   4.4e-87  292.2   9.8   1   1   4.8e-91   6.5e-87  291.6   6.8     3   373    98   478    96   479 0.92 Bacterial extracellular solute-binding proteins, family 5 Middle
Na_H_antiport_1      PF06965.7    378 seq824_BIOID50645    -            388  7.3e-166  551.4  29.5   1   1  6.1e-170  8.3e-166  551.2  20.4     2   378     5   380     4   380 0.99 Na+/H+ antiporter 1
HTH_18               PF12833.2     81 seq825_BIOID50645    -            236   1.5e-15   56.9   0.0   1   1   4.9e-19   3.3e-15   55.8   0.0     1    80   145   222   145   223 0.96 Helix-turn-helix domain
HTH_AraC             PF00165.18    42 seq825_BIOID50645    -            236   1.4e-13   50.0   1.6   1   1   5.2e-11   3.6e-07   29.6   0.1     3    42   182   222   181   222 0.95 Bacterial regulatory helix-turn-helix proteins, AraC family
Pep_deformylase      PF01327.16   157 seq827_BIOID50645    -            169   6.4e-53  178.2   0.1   1   1   5.6e-57   7.6e-53  177.9   0.1     2   156     4   152     3   153 0.94 Polypeptide deformylase
AMP-binding          PF00501.23   418 seq828_BIOID50645    -            719   9.2e-74  248.1   0.0   1   1     2e-77   1.4e-73  247.5   0.0     1   409   233   635   233   642 0.91 AMP-binding enzyme
Acyltransferase      PF01553.16   132 seq828_BIOID50645    -            719   2.5e-19   68.8   0.0   1   1   7.6e-23   5.2e-19   67.8   0.0     1   131    15   137    15   138 0.97 Acyltransferase
adh_short            PF00106.20   167 seq829_BIOID50645    -            268   8.3e-30  103.7   0.5   1   1   4.2e-33   1.4e-29  102.9   0.3     1   166    10   179    10   180 0.86 short chain dehydrogenase
adh_short_C2         PF13561.1    243 seq829_BIOID50645    -            268   9.9e-26   90.8   0.0   1   1     4e-29   1.4e-25   90.4   0.0     6   241    19   264    16   266 0.85 Enoyl-(Acyl carrier protein) reductase
KR                   PF08659.5    181 seq829_BIOID50645    -            268   5.4e-11   42.3   2.5   1   1   5.7e-13   1.9e-09   37.2   1.7     3   165    12   177    11   196 0.78 KR domain
Epimerase            PF01370.16   236 seq829_BIOID50645    -            268   5.1e-06   25.9   0.0   1   1   2.3e-09   7.7e-06   25.3   0.0     1   160    12   181    12   194 0.75 NAD dependent epimerase/dehydratase family
ABC_tran             PF00005.22   118 seq830_BIOID50645    -            637   1.1e-36  125.6   1.2   1   2   2.4e-18   3.3e-15   56.3   0.0     1   118    41   178    41   178 0.87 ABC transporter
ABC_tran             PF00005.22   118 seq830_BIOID50645    -            637   1.1e-36  125.6   1.2   2   2   2.6e-21   3.6e-18   65.9   0.0     1   118   352   459   352   459 0.92 ABC transporter
ABC_tran_2           PF12848.2     85 seq830_BIOID50645    -            637   1.1e-28   98.7   3.9   1   1   8.1e-32   1.1e-28   98.7   2.7     1    83   217   298   217   302 0.93 ABC transporter
MFS_1                PF07690.11   354 seq831_BIOID50645    -            438   1.1e-20   73.5  37.9   1   1   1.7e-24   1.1e-20   73.5  26.3     2   342    32   389    30   398 0.77 Major Facilitator Superfamily
Sugar_tr             PF00083.19   451 seq831_BIOID50645    -            438   6.6e-06   24.8   7.9   1   1   9.7e-10   6.6e-06   24.8   5.4    43   182    52   222     5   246 0.78 Sugar (and other) transporter
BON                  PF04972.12    64 seq832_BIOID50645    -            191   2.5e-32  110.3   8.7   1   2   2.7e-19   3.6e-15   55.3   0.8     3    62    53   113    51   115 0.96 BON domain
BON                  PF04972.12    64 seq832_BIOID50645    -            191   2.5e-32  110.3   8.7   2   2   1.8e-20   2.4e-16   59.1   0.8     1    57   129   184   129   188 0.97 BON domain
2-oxoacid_dh         PF00198.18   231 seq833_BIOID50645    -            630   3.5e-78  261.9   0.0   1   1   3.2e-81   4.8e-78  261.4   0.0     3   230   399   629   397   630 0.98 2-oxoacid dehydrogenases acyltransferase (catalytic domain)
Biotin_lipoyl        PF00364.17    74 seq833_BIOID50645    -            630   9.7e-67  220.4  34.8   1   3   1.3e-24     2e-21   75.3   4.6     2    73     4    73     3    74 0.97 Biotin-requiring enzyme
Biotin_lipoyl        PF00364.17    74 seq833_BIOID50645    -            630   9.7e-67  220.4  34.8   2   3   2.7e-26     4e-23   80.7   3.6     2    73   107   176   106   177 0.96 Biotin-requiring enzyme
Biotin_lipoyl        PF00364.17    74 seq833_BIOID50645    -            630   9.7e-67  220.4  34.8   3   3   4.5e-25   6.9e-22   76.7   4.9     1    73   207   277   207   278 0.97 Biotin-requiring enzyme
E3_binding           PF02817.12    39 seq833_BIOID50645    -            630   3.6e-16   58.4   0.1   1   1   2.3e-19   3.6e-16   58.4   0.1     3    39   327   363   325   363 0.97 e3 binding domain
PTS_EIIC             PF02378.13   321 seq835_BIOID50645    -            473   6.7e-30  103.9  24.5   1   1   9.8e-34   6.7e-30  103.9  17.0     2   320   113   405   112   407 0.88 Phosphotransferase system, EIIC
PTS_EIIB             PF00367.15    35 seq835_BIOID50645    -            473   2.9e-11   42.2   0.2   1   1   8.1e-15   5.5e-11   41.3   0.1     3    31    12    40    11    43 0.91 phosphotransferase system, EIIB
MFS_1                PF07690.11   354 seq836_BIOID50645    -            426   4.9e-14   51.7  87.2   1   1   1.7e-14   2.3e-10   39.6  32.7     4   341    25   367    18   371 0.76 Major Facilitator Superfamily
MtlR                 PF05068.7    170 seq837_BIOID50645    -            169   3.2e-71  238.1   0.3   1   1   2.6e-75   3.6e-71  237.9   0.2     1   169     1   168     1   169 0.99 Mannitol repressor
Pili_assembly_N      PF00345.15   122 seq838_BIOID50645    -            224   1.9e-39  134.1   0.8   1   1   9.5e-43   6.5e-39  132.3   0.1     1   121    19   141    19   142 0.94 Gram-negative pili assembly chaperone, N-terminal domain
Pili_assembly_C      PF02753.12    68 seq838_BIOID50645    -            224   2.5e-11   43.1   3.1   1   1   4.3e-15     3e-11   42.8   1.2     1    65   161   221   161   224 0.94 Gram-negative pili assembly chaperone, C-terminal domain
AA_permease_2        PF13520.1    426 seq841_BIOID50645    -            514   1.5e-32  112.5  61.4   1   1     3e-36     2e-32  112.1  42.6     2   419    23   482    22   497 0.77 Amino acid permease
AA_permease          PF00324.16   479 seq841_BIOID50645    -            514   3.8e-15   55.0  52.8   1   1   3.4e-18   2.3e-14   52.4  36.6    12   446    33   479    22   500 0.70 Amino acid permease
Ribosomal_L31        PF01197.13    69 seq843_BIOID50645    -             88   2.4e-27   94.5   0.2   1   1   2.3e-31   3.1e-27   94.2   0.1     1    68     2    80     2    81 0.99 Ribosomal protein L31
ATP_bind_3           PF01171.15   182 seq844_BIOID50645    -            437   8.6e-60  201.2   0.0   1   1   2.5e-63   1.1e-59  200.8   0.0     1   180    14   191    14   193 0.97 PP-loop family
TilS_C               PF11734.3     74 seq844_BIOID50645    -            437   1.9e-25   87.7   0.9   1   1   9.2e-29   4.2e-25   86.6   0.0     1    69   356   422   356   427 0.88 TilS substrate C-terminal domain
TilS                 PF09179.6     69 seq844_BIOID50645    -            437   2.7e-23   81.6   5.2   1   1   2.2e-26     1e-22   79.7   3.6     1    69   241   309   241   309 0.99 TilS substrate binding domain
EAL                  PF00563.15   236 seq846_BIOID50645    -            429   5.2e-41  140.5   0.1   1   1   1.3e-44   8.9e-41  139.7   0.1    12   235   197   414   186   415 0.87 EAL domain
BLUF                 PF04940.7     93 seq846_BIOID50645    -            429   5.7e-27   93.1   0.0   1   1   1.5e-30     1e-26   92.3   0.0     1    92    28   119    28   120 0.98 Sensors of blue-light using FAD
TonB_dep_Rec         PF00593.19   276 seq847_BIOID50645    -            700   1.2e-38  133.5  12.2   1   1   1.7e-42   1.2e-38  133.5   8.5     2   275   449   695   448   696 0.98 TonB dependent receptor
Plug                 PF07715.10   108 seq847_BIOID50645    -            700   5.6e-23   81.2   2.1   1   1   1.9e-26   1.3e-22   80.0   1.5     3   108    41   151    39   151 0.96 TonB-dependent Receptor Plug Domain
GGDEF                PF00990.16   161 seq848_BIOID50645    -            491   1.4e-44  151.3   0.0   1   1   1.5e-48     2e-44  150.8   0.0     1   161   328   485   328   485 0.98 GGDEF domain
DUF1471              PF07338.8     56 seq850_BIOID50645    -            134   4.5e-20   70.9   0.2   1   1   5.2e-24   7.1e-20   70.2   0.1     1    56    81   134    81   134 0.99 Protein of unknown function (DUF1471)
LysR_substrate       PF03466.15   209 seq851_BIOID50645    -            323   6.6e-41  139.6   0.1   1   1   1.3e-44     9e-41  139.1   0.1     3   206   113   316   111   319 0.97 LysR substrate binding domain
HTH_1                PF00126.22    60 seq851_BIOID50645    -            323   7.3e-19   67.1   0.6   1   1     2e-22   1.3e-18   66.3   0.4     2    59    29    86    28    87 0.97 Bacterial regulatory helix-turn-helix protein, lysR family
KdpD                 PF02702.12   211 seq852_BIOID50645    -            894   5.2e-99  329.5   0.0   1   1  3.4e-102   7.8e-99  328.9   0.0     2   211    21   230    20   230 0.99 Osmosensitive K+ channel His kinase sensor domain
HATPase_c            PF02518.21   111 seq852_BIOID50645    -            894   1.1e-24   86.1   0.0   1   1   1.1e-27   2.5e-24   84.9   0.0     6   110   778   881   774   882 0.97 Histidine kinase-, DNA gyrase B-, and HSP90-like ATPase
DUF4118              PF13493.1    105 seq852_BIOID50645    -            894   6.4e-15   55.1  14.3   1   1   4.8e-18   1.1e-14   54.3   9.9     5   103   407   499   402   501 0.84 Domain of unknown function (DUF4118)
HisKA                PF00512.20    68 seq852_BIOID50645    -            894   2.6e-11   43.2   1.8   1   1   1.1e-14   2.6e-11   43.2   1.2     2    68   664   730   663   730 0.88 His Kinase A (phospho-acceptor) domain
GAF_3                PF13492.1    129 seq852_BIOID50645    -            894   7.6e-10   38.8   0.0   1   1   9.7e-13   2.2e-09   37.3   0.0    10   129   536   644   527   644 0.82 GAF domain
DUF2502              PF10697.4     82 seq853_BIOID50645    -             98   2.4e-24   85.1  16.7   1   1   2.2e-28     3e-24   84.8  11.6     1    82    25    97    25    97 0.91 Protein of unknown function (DUF2502)
ABC2_membrane_3      PF12698.2    344 seq857_BIOID50645    -            377   2.1e-44  151.8  22.7   1   1   6.8e-48   2.3e-44  151.7  15.7     2   344    27   370    26   370 0.88 ABC-2 family transporter protein
ABC2_membrane_2      PF12679.2    277 seq857_BIOID50645    -            377   2.3e-39  134.8  15.0   1   1   8.9e-43   3.1e-39  134.4  10.4     2   269    13   369    12   375 0.86 ABC-2 family transporter protein
ABC2_membrane        PF01061.19   209 seq857_BIOID50645    -            377   1.7e-23   82.8  36.1   1   1   8.5e-26   2.9e-22   78.7  16.1    47   208   179   341   147   342 0.91 ABC-2 type transporter
ABC2_membrane_4      PF12730.2    232 seq857_BIOID50645    -            377   3.1e-16   59.1  17.7   1   1   1.3e-19   4.6e-16   58.5  12.2     3   230    18   364    17   369 0.75 ABC-2 family transporter protein
DUF796               PF05638.7    134 seq859_BIOID50645    -            172   7.7e-36  122.9   0.0   1   1   6.5e-40   8.8e-36  122.7   0.0     1   133     6   155     6   156 0.94 Protein of unknown function (DUF796)
PTS_EIIC             PF02378.13   321 seq860_BIOID50645    -            598     8e-83  277.8  29.3   1   1   1.2e-86     8e-83  277.8  20.3     1   321    87   429    87   429 0.94 Phosphotransferase system, EIIC
PTS_EIIB             PF00367.15    35 seq860_BIOID50645    -            598   1.4e-16   59.2   0.1   1   1   4.6e-20   3.1e-16   58.1   0.1     3    35   522   554   520   554 0.97 phosphotransferase system, EIIB
SBP_bac_3            PF00497.15   225 seq862_BIOID50645    -           1197     6e-41  140.0   0.0   1   2   2.3e-16   6.2e-13   48.3   0.0    16   223    74   276    59   278 0.89 Bacterial extracellular solute-binding proteins, family 3
SBP_bac_3            PF00497.15   225 seq862_BIOID50645    -           1197     6e-41  140.0   0.0   2   2   8.2e-29   2.2e-25   89.0   0.0     2   224   305   520   304   521 0.93 Bacterial extracellular solute-binding proteins, family 3
Response_reg         PF00072.19   112 seq862_BIOID50645    -           1197   6.4e-30  103.3   0.1   1   1   4.1e-32   1.1e-28   99.3   0.0     1   111   961  1070   961  1071 0.98 Response regulator receiver domain
HATPase_c            PF02518.21   111 seq862_BIOID50645    -           1197   2.8e-24   84.8   0.1   1   1   1.9e-27   5.2e-24   83.9   0.1     2   110   825   936   824   937 0.93 Histidine kinase-, DNA gyrase B-, and HSP90-like ATPase
HisKA                PF00512.20    68 seq862_BIOID50645    -           1197   1.1e-16   60.4   0.0   1   1   1.3e-19   3.4e-16   58.8   0.0     1    68   711   777   711   777 0.98 His Kinase A (phospho-acceptor) domain
Hpt                  PF01627.18    90 seq862_BIOID50645    -           1197   6.6e-08   32.3   0.4   1   1   7.1e-11   1.9e-07   30.8   0.3     2    89  1105  1187  1104  1188 0.94 Hpt domain
HATPase_c_3          PF13589.1    137 seq863_BIOID50645    -            986   3.4e-19   68.7   0.0   1   1     1e-19   6.8e-16   58.0   0.0     5    99    24   128    21   166 0.83 Histidine kinase-, DNA gyrase B-, and HSP90-like ATPase
HATPase_c            PF02518.21   111 seq863_BIOID50645    -            986   3.8e-12   45.7   0.0   1   1   1.3e-11     9e-08   31.7   0.0     7   107   884   979   879   983 0.84 Histidine kinase-, DNA gyrase B-, and HSP90-like ATPase
PRD                  PF00874.15    90 seq864_BIOID50645    -            517   2.7e-35  120.2   1.1   1   2   8.4e-17   2.3e-13   49.9   0.9     2    89   209   294   208   295 0.93 PRD domain
PRD                  PF00874.15    90 seq864_BIOID50645    -            517   2.7e-35  120.2   1.1   2   2     2e-22   5.5e-19   67.9   0.0     2    90   323   413   322   413 0.96 PRD domain
HTH_11               PF08279.7     55 seq864_BIOID50645    -            517   3.2e-18   65.0   1.2   1   1   6.4e-15   1.7e-11   43.4   0.2     1    54     7    64     7    65 0.97 HTH domain
Mga                  PF05043.8     87 seq864_BIOID50645    -            517   2.9e-13   49.7   0.0   1   1   2.3e-10   6.2e-07   29.4   0.0    18    86    97   169    87   170 0.90 Mga helix-turn-helix domain
ABC_tran             PF00005.22   118 seq865_BIOID50645    -            205   8.6e-22   77.6   0.0   1   1   2.3e-25   1.5e-21   76.7   0.0     1   117    41   154    41   155 0.91 ABC transporter
CTP_transf_3         PF02348.14   217 seq866_BIOID50645    -            246   2.9e-64  216.5   0.0   1   1   5.3e-68   3.7e-64  216.2   0.0     1   217     5   213     5   215 0.98 Cytidylyltransferase
NTP_transf_3         PF12804.2    179 seq866_BIOID50645    -            246     1e-11   45.2   0.3   1   1   2.5e-15   1.7e-11   44.5   0.2    14   128    14   172    10   231 0.73 MobA-like NTP transferase domain
Fimbrial             PF00419.15   145 seq867_BIOID50645    -            163   1.9e-12   47.4   9.3   1   1   1.8e-16   2.4e-12   47.1   6.4     1   144    27   162    27   163 0.78 Fimbrial protein
Ribosomal_L36        PF00444.13    38 seq868_BIOID50645    -             47     2e-20   72.3   1.6   1   1   1.9e-24   2.7e-20   71.9   1.1     1    38     2    42     2    42 0.99 Ribosomal protein L36
OTCace               PF00185.19   158 seq870_BIOID50645    -            334   4.6e-50  169.4   0.1   1   1   1.2e-53     8e-50  168.6   0.1     3   157   158   330   156   331 0.96 Aspartate/ornithine carbamoyltransferase, Asp/Orn binding domain
OTCace_N             PF02729.16   142 seq870_BIOID50645    -            334   4.3e-44  149.4   0.0   1   1   9.9e-48   6.8e-44  148.8   0.0     1   142     8   149     8   149 0.99 Aspartate/ornithine carbamoyltransferase, carbamoyl-P binding domain
Phage_AlpA           PF05930.7     51 seq873_BIOID50645    -             88   2.6e-26   90.9   0.0   1   1   4.8e-30   3.3e-26   90.6   0.0     1    51    25    75    25    75 0.99 Prophage CP4-57 regulatory protein (AlpA)
HTH_17               PF12728.2     51 seq873_BIOID50645    -             88   6.3e-10   39.0   0.0   1   1   1.1e-13   7.8e-10   38.7   0.0     2    50    28    78    27    79 0.87 Helix-turn-helix domain
UPF0029              PF01205.14   110 seq874_BIOID50645    -            204   6.5e-37  125.4   0.0   1   1   1.2e-40   8.5e-37  125.0   0.0     1   109    17   125    17   126 0.98 Uncharacterized protein family UPF0029
DUF1949              PF09186.6     56 seq874_BIOID50645    -            204   6.3e-16   57.6   0.0   1   1   1.8e-19   1.2e-15   56.6   0.0     1    55   141   195   141   196 0.98 Domain of unknown function (DUF1949)
AAA_10               PF12846.2    328 seq878_BIOID50645    -           1014   1.2e-42  146.2   0.1   1   1   2.9e-46   3.9e-42  144.5   0.0     8   327   502   898   496   899 0.93 AAA-like domain
SAF_2                PF13144.1    196 seq879_BIOID50645    -            219   2.3e-40  138.1   0.3   1   1   3.8e-44   2.6e-40  137.9   0.2     3   194    26   215    24   217 0.93 SAF-like
SAF                  PF08666.7     63 seq879_BIOID50645    -            219   9.5e-08   32.2   0.0   1   1   4.4e-11     3e-07   30.6   0.0     2    61    96   155    95   157 0.93 SAF domain
Rhodanese            PF00581.15   113 seq881_BIOID50645    -            281     2e-36  124.6   0.0   1   2   3.8e-22   5.2e-18   65.3   0.0     2   112     9   128     8   129 0.86 Rhodanese-like domain
Rhodanese            PF00581.15   113 seq881_BIOID50645    -            281     2e-36  124.6   0.0   2   2   9.9e-20   1.3e-15   57.5   0.0    11   112   166   271   157   272 0.85 Rhodanese-like domain
TPP_enzyme_N         PF02776.13   172 seq882_BIOID50645    -            556   6.5e-25   87.4   0.4   1   1   1.9e-25   1.3e-21   76.7   0.1     2   135     9   141     8   172 0.87 Thiamine pyrophosphate enzyme, N-terminal TPP binding domain
TPP_enzyme_C         PF02775.16   153 seq882_BIOID50645    -            556   3.1e-09   36.4   0.0   1   1     1e-12   6.9e-09   35.3   0.0    27   153   415   535   396   535 0.90 Thiamine pyrophosphate enzyme, C-terminal TPP binding domain
PTS_IIA              PF02255.11    96 seq883_BIOID50645    -            116     5e-35  119.1   6.4   1   1   4.3e-39   5.9e-35  118.9   4.4     1    96    18   113    18   113 0.99 PTS system, Lactose/Cellobiose specific IIA subunit
Maf                  PF02545.9    195 seq884_BIOID50645    -            207   1.6e-64  216.5   0.0   1   1   1.4e-68   1.9e-64  216.2   0.0     2   189    16   201    15   205 0.98 Maf-like protein
NAD_binding_2        PF03446.10   162 seq886_BIOID50645    -            292   6.9e-48  162.4   1.8   1   1     2e-51   9.3e-48  162.0   1.3     1   160     1   162     1   164 0.98 NAD binding domain of 6-phosphogluconate dehydrogenase
F420_oxidored        PF03807.12    96 seq886_BIOID50645    -            292   3.5e-07   30.4   0.2   1   1   1.7e-10   7.8e-07   29.3   0.1     1    92     3    93     3    96 0.77 NADP oxidoreductase coenzyme F420-dependent
Formyl_trans_N       PF00551.14   181 seq887_BIOID50645    -            315   4.7e-55  185.8   0.0   1   1   9.9e-59   6.8e-55  185.3   0.0     2   180     6   183     5   184 0.98 Formyl transferase
Formyl_trans_C       PF02911.13   100 seq887_BIOID50645    -            315   5.7e-33  112.8   0.1   1   1   1.3e-36   8.7e-33  112.2   0.1     1    99   207   304   207   305 0.98 Formyl transferase, C-terminal domain
DUF2859              PF11072.3    142 seq888_BIOID50645    -            170   2.2e-41  140.4   0.0   1   1   1.9e-45   2.6e-41  140.3   0.0     2   141    30   168    29   169 0.97 Protein of unknown function (DUF2859)
FTSW_RODA_SPOVE      PF01098.14   359 seq890_BIOID50645    -            370  1.5e-124  415.2  28.8   1   1  1.4e-128  1.9e-124  415.0  20.0     3   358    20   364    17   365 0.96 Cell cycle protein
Cpn10                PF00166.16    93 seq891_BIOID50645    -             97   5.2e-29   99.9   1.8   1   1   4.2e-33   5.7e-29   99.7   1.3     1    93     2    95     2    95 0.97 Chaperonin 10 Kd subunit
FAD_binding_2        PF00890.19   421 seq893_BIOID50645    -            690   7.9e-27   94.0   6.3   1   1   5.2e-30   3.6e-26   91.8   4.3     1   421    43   475    43   475 0.77 FAD binding domain
Pyr_redox_2          PF07992.9    200 seq893_BIOID50645    -            690   1.4e-08   34.7   0.0   1   1     2e-10   1.3e-06   28.2   0.0     2   197    44   463    43   466 0.73 Pyridine nucleotide-disulphide oxidoreductase
Sugarporin_N         PF11471.3     60 seq894_BIOID50645    -            464   1.4e-15   56.5   9.6   1   1   1.6e-19   2.2e-15   55.8   6.7     1    60     1    58     1    58 0.96 Maltoporin periplasmic N-terminal extension
SBP_bac_1            PF01547.20   314 seq895_BIOID50645    -            430   9.4e-38  130.5   3.7   1   1   1.9e-41   1.3e-37  130.1   2.5     7   310    43   325    36   329 0.86 Bacterial extracellular solute-binding protein
SBP_bac_8            PF13416.1    281 seq895_BIOID50645    -            430   1.1e-29  103.9   9.4   1   1   2.1e-33   1.5e-29  103.5   6.5     1   276    48   355    48   360 0.78 Bacterial extracellular solute-binding protein
BON                  PF04972.12    64 seq896_BIOID50645    -            216   2.3e-39  132.8  15.7   1   2   8.6e-23   1.2e-18   66.5   3.7     1    63    75   137    75   138 0.98 BON domain
BON                  PF04972.12    64 seq896_BIOID50645    -            216   2.3e-39  132.8  15.7   2   2   1.5e-24   2.1e-20   72.1   1.8     1    62   154   215   154   216 0.97 BON domain
NLPC_P60             PF00877.14   105 seq898_BIOID50645    -            252   1.5e-30  104.9   0.0   1   1     4e-34   2.7e-30  104.1   0.0     1   105   134   244   134   244 0.98 NlpC/P60 family
Phage_ASH            PF10554.4    108 seq899_BIOID50645    -            211   2.1e-37  127.6   1.2   1   1     2e-41   2.8e-37  127.2   0.9     1   108    37   158    37   158 0.99 Ash protein family
EutN_CcmL            PF03319.8     83 seq900_BIOID50645    -             85     1e-17   64.1   0.6   1   1     1e-21   1.4e-17   63.7   0.4     1    61     1    62     1    79 0.86 Ethanolamine utilisation protein EutN/carboxysome
MFS_1                PF07690.11   354 seq903_BIOID50645    -            494   8.1e-51  172.7  53.6   1   1     6e-54   2.7e-50  170.9  33.0     2   353    59   449    58   450 0.90 Major Facilitator Superfamily
Sugar_tr             PF00083.19   451 seq903_BIOID50645    -            494   1.4e-08   33.6  16.2   1   1     3e-12   1.4e-08   33.6  11.3    44   192    86   229    54   232 0.88 Sugar (and other) transporter
MFS_3                PF05977.8    524 seq903_BIOID50645    -            494   4.6e-05   21.6  11.9   1   1     1e-08   4.6e-05   21.6   8.2    12   213    55   252    47   265 0.90 Transmembrane secretion effector
ACT_5                PF13710.1     63 seq905_BIOID50645    -             87   2.1e-26   91.4   0.1   1   1   1.9e-30   2.6e-26   91.0   0.1     2    63    13    73    12    73 0.98 ACT domain
FeoC                 PF09012.5     69 seq906_BIOID50645    -             78   2.5e-15   55.7   0.4   1   1   4.3e-19     3e-15   55.5   0.2     1    66     3    70     3    75 0.92 FeoC like transcriptional regulator
TrmB                 PF01978.14    68 seq906_BIOID50645    -             78   3.3e-06   26.5   0.0   1   1   6.4e-10   4.3e-06   26.1   0.0    17    59    10    53     7    56 0.92 Sugar-specific transcriptional regulator TrmB
TetR_N               PF00440.18    47 seq907_BIOID50645    -            234   1.3e-13   50.1   2.0   1   1   1.5e-17   2.1e-13   49.5   0.1     1    46    34    80    34    81 0.95 Bacterial regulatory proteins, tetR family
Peptidase_M48        PF01435.13   226 seq908_BIOID50645    -            487   1.8e-26   92.9   1.8   1   1   4.3e-30     2e-26   92.8   0.1     8   225    47   254    40   255 0.85 Peptidase family M48
DUF4137              PF13593.1    313 seq909_BIOID50645    -            332  4.9e-106  354.2  22.4   1   1    4e-110  5.5e-106  354.0  15.6     1   313     8   316     8   316 0.98 SBF-like CPA transporter family (DUF4137)
SLT_2                PF13406.1    262 seq911_BIOID50645    -            361   3.3e-86  288.3   0.1   1   1   2.8e-90   3.9e-86  288.0   0.0     3   261    57   352    55   353 0.90 Transglycosylase SLT domain
Pyr_redox_2          PF07992.9    200 seq912_BIOID50645    -            450   3.2e-35  121.7   7.2   1   1   1.9e-36   2.5e-33  115.5   5.0     2   198    15   305    14   307 0.95 Pyridine nucleotide-disulphide oxidoreductase
Pyr_redox_dim        PF02852.17   110 seq912_BIOID50645    -            450   3.9e-29  100.7   0.0   1   1   5.8e-32   7.9e-29   99.7   0.0     1   107   337   443   337   446 0.98 Pyridine nucleotide-disulphide oxidoreductase, dimerisation domain
Pyr_redox            PF00070.22    80 seq912_BIOID50645    -            450     2e-24   85.6   0.9   1   1   1.5e-24     2e-21   76.0   0.0     1    78   169   244   169   247 0.95 Pyridine nucleotide-disulphide oxidoreductase
3HCDH_N              PF02737.13   180 seq912_BIOID50645    -            450     4e-09   36.2   0.5   1   1   1.1e-07   0.00016   21.3   0.0     2    75   170   242   169   258 0.79 3-hydroxyacyl-CoA dehydrogenase, NAD binding domain
Dimer_Tnp_Tn5        PF02281.11   109 seq913_BIOID50645    -            114   1.7e-15   56.9   0.3   1   1   1.6e-19   2.1e-15   56.6   0.2    10   102    20   110    12   113 0.81 Transposase Tn5 dimerisation domain
Polysacc_synt        PF01943.12   273 seq914_BIOID50645    -            418   1.2e-20   73.8  23.8   1   1   1.8e-24   1.2e-20   73.8  16.5     8   269    24   281    16   285 0.88 Polysaccharide biosynthesis protein
Polysacc_synt_3      PF13440.1    251 seq914_BIOID50645    -            418   5.6e-10   38.9  12.4   1   1   8.2e-14   5.6e-10   38.9   8.6     5   250    36   283    33   284 0.78 Polysaccharide biosynthesis protein
LYTB                 PF02401.13   281 seq915_BIOID50645    -            316  1.4e-119  398.0   0.2   1   1  1.2e-123  1.6e-119  397.8   0.1     1   280     3   284     3   285 0.99 LytB protein
Usher                PF00577.15   552 seq917_BIOID50645    -            826  7.4e-181  602.5  29.0   1   1  2.1e-184  9.7e-181  602.1  20.1     1   552   177   743   177   743 0.98 Type VII secretion system (T7SS), usher protein
PapC_N               PF13954.1    146 seq917_BIOID50645    -            826   5.7e-35  119.9   0.1   1   1   2.5e-38   1.1e-34  118.9   0.1     2   145    26   162    25   163 0.92 PapC N-terminal domain
PapC_C               PF13953.1     68 seq917_BIOID50645    -            826   1.3e-09   37.3   0.0   1   1   1.1e-12   4.9e-09   35.5   0.0     4    61   756   813   753   820 0.93 PapC C-terminal domain
Fimbrial             PF00419.15   145 seq918_BIOID50645    -            182   1.2e-20   74.1   8.2   1   1   1.2e-24   1.6e-20   73.7   5.7     1   145    33   182    33   182 0.87 Fimbrial protein
Phytase-like         PF13449.1    326 seq919_BIOID50645    -            374     2e-92  309.8   0.2   1   1   1.7e-96   2.3e-92  309.6   0.1     1   323    26   365    26   368 0.96 Esterase-like activity of phytase
tRNA-synt_1d         PF00750.14   354 seq920_BIOID50645    -            577    1e-148  494.7   0.3   1   1  2.8e-152  1.3e-148  494.4   0.2     1   354    95   446    95   446 0.99 tRNA synthetases class I (R)
DALR_1               PF05746.10   119 seq920_BIOID50645    -            577   3.7e-36  123.5   0.4   1   1   4.5e-39     2e-35  121.1   0.3     1   119   460   577   460   577 0.98 DALR anticodon binding domain
Arg_tRNA_synt_N      PF03485.11    85 seq920_BIOID50645    -            577   2.7e-22   78.9   0.1   1   1   2.4e-25   1.1e-21   77.0   0.1     3    85     7    87     1    87 0.91 Arginyl tRNA synthetase N terminal domain
CoA_binding          PF02629.14    96 seq921_BIOID50645    -            289   1.7e-30  105.2   0.7   1   1   4.9e-34   1.7e-30  105.2   0.5     1    96     6    99     6    99 0.99 CoA binding domain
Ligase_CoA           PF00549.14   153 seq921_BIOID50645    -            289   2.4e-20   72.5   0.6   1   1   1.2e-23     4e-20   71.8   0.4     1   152   151   271   151   272 0.96 CoA-ligase
Succ_CoA_lig         PF13607.1    138 seq921_BIOID50645    -            289   8.7e-12   44.7   0.0   1   1   4.4e-15   1.5e-11   43.9   0.0     1   138   145   284   145   287 0.83 Succinyl-CoA ligase like flavodoxin domain
Kdo                  PF06293.9    206 seq922_BIOID50645    -            216   8.6e-70  233.8   0.5   1   1   7.2e-74   9.8e-70  233.6   0.3     1   206    11   213    11   213 0.99 Lipopolysaccharide kinase (Kdo/WaaP) family
MutS_V               PF00488.16   235 seq924_BIOID50645    -            853  7.4e-105  349.4   0.0   1   1  4.6e-108  1.3e-104  348.6   0.0     1   234   567   798   567   799 0.99 MutS domain V
MutS_III             PF05192.13   204 seq924_BIOID50645    -            853   3.5e-49  167.2   3.1   1   1   2.4e-52   6.4e-49  166.3   2.1     1   204   271   560   271   560 0.96 MutS domain III
MutS_I               PF01624.15   113 seq924_BIOID50645    -            853   2.8e-44  149.6   0.0   1   1   2.8e-47   7.6e-44  148.2   0.0     1   112    11   122    11   123 0.99 MutS domain I
MutS_II              PF05188.12   137 seq924_BIOID50645    -            853   1.8e-33  115.3   0.0   1   1   1.6e-36   4.5e-33  114.1   0.0     1   137   131   256   131   256 0.98 MutS domain II
MutS_IV              PF05190.13    92 seq924_BIOID50645    -            853   3.3e-28   97.5   0.1   1   1   3.6e-31   9.9e-28   96.0   0.1     1    90   428   517   428   519 0.97 MutS family domain IV
HTH_3                PF01381.17    55 seq925_BIOID50645    -             94   5.6e-15   54.8   0.0   1   1   3.2e-18   8.8e-15   54.1   0.0     2    53    24    75    23    76 0.95 Helix-turn-helix
HTH_19               PF12844.2     64 seq925_BIOID50645    -             94   9.2e-12   44.7   0.0   1   1   4.4e-15   1.2e-11   44.3   0.0     3    54    22    73    20    90 0.88 Helix-turn-helix domain
HTH_37               PF13744.1     80 seq925_BIOID50645    -             94   8.2e-08   31.8   0.2   1   1   4.2e-11   1.1e-07   31.3   0.1    18    72    18    71    16    76 0.92 Helix-turn-helix domain
HTH_26               PF13443.1     63 seq925_BIOID50645    -             94   6.9e-07   29.2   0.2   1   1   1.3e-09   3.5e-06   26.9   0.0     7    53    28    73    22    76 0.90 Cro/C1-type HTH DNA-binding domain
HTH_31               PF13560.1     64 seq925_BIOID50645    -             94   1.6e-06   28.1   0.0   1   1   7.3e-10     2e-06   27.7   0.0     2    57    19    73    18    90 0.89 Helix-turn-helix domain
EIIA-man             PF03610.11   116 seq926_BIOID50645    -            135   3.5e-28   97.8   0.0   1   1   3.1e-32   4.2e-28   97.6   0.0     2   115     4   114     3   115 0.97 PTS system fructose IIA component
TonB_dep_Rec         PF00593.19   276 seq927_BIOID50645    -            760     1e-34  120.6  12.7   1   1   1.5e-38     1e-34  120.6   8.8     1   275   514   758   514   759 0.88 TonB dependent receptor
Plug                 PF07715.10   108 seq927_BIOID50645    -            760   2.8e-20   72.5   3.3   1   1   1.3e-23     9e-20   70.8   2.3     2   107    68   168    67   169 0.95 TonB-dependent Receptor Plug Domain
Citrate_ly_lig       PF08218.6    182 seq928_BIOID50645    -            381   8.8e-82  272.8   0.0   1   1   2.6e-85   1.8e-81  271.8   0.0     1   182   176   362   176   362 0.99 Citrate lyase ligase C-terminal domain
FimH_man-bind        PF09160.5    147 seq929_BIOID50645    -            322     2e-62  209.2   0.0   1   1   4.8e-66   3.3e-62  208.5   0.0     1   147    35   189    35   189 1.00 FimH, mannose binding
Fimbrial             PF00419.15   145 seq929_BIOID50645    -            322   1.9e-12   47.5   3.8   1   1   5.9e-16     4e-12   46.4   2.7     3   145   190   322   188   322 0.88 Fimbrial protein
HTH_18               PF12833.2     81 seq930_BIOID50645    -            280   6.3e-20   70.9   0.3   1   1     4e-23   1.4e-19   69.8   0.2     8    81   202   274   197   274 0.97 Helix-turn-helix domain
HTH_AraC             PF00165.18    42 seq930_BIOID50645    -            280   3.6e-18   64.6   0.9   1   2   8.4e-08   0.00029   20.4   0.0    19    42   200   223   181   223 0.82 Bacterial regulatory helix-turn-helix proteins, AraC family
HTH_AraC             PF00165.18    42 seq930_BIOID50645    -            280   3.6e-18   64.6   0.9   2   2   8.1e-15   2.8e-11   42.7   0.1     2    42   235   273   234   273 0.95 Bacterial regulatory helix-turn-helix proteins, AraC family
Cupin_2              PF07883.6     71 seq930_BIOID50645    -            280   2.5e-08   33.1   0.2   1   1   1.2e-11   4.2e-08   32.4   0.1     4    56    29    81    26    90 0.91 Cupin domain
AraC_binding         PF02311.14   136 seq930_BIOID50645    -            280   6.2e-05   22.5   0.3   1   1   3.1e-08    0.0001   21.8   0.2    17    60    38    81    26   103 0.90 AraC-like ligand binding domain
AAA_26               PF13500.1    199 seq931_BIOID50645    -            235   2.6e-30  105.3   0.0   1   1   4.4e-34     3e-30  105.1   0.0     2   196     8   211     7   214 0.92 AAA domain
CbiA                 PF01656.18   195 seq931_BIOID50645    -            235   2.4e-17   62.8   0.0   1   1   4.5e-21     3e-17   62.5   0.0     2   181    10   200     9   216 0.79 CobQ/CobB/MinD/ParA nucleotide binding domain
HlyC                 PF02794.11   134 seq933_BIOID50645    -            214   6.7e-53  177.7   0.1   1   1   1.1e-56   1.6e-52  176.5   0.1     1   132    52   181    52   192 0.97 RTX toxin acyltransferase family
Cpn60_TCP1           PF00118.19   488 seq935_BIOID50645    -            548  6.3e-127  424.0  10.9   1   1  5.2e-131  7.1e-127  423.8   7.5     1   486    23   523    23   525 0.94 TCP-1/cpn60 chaperonin family
PTS_EIIA_1           PF00358.15   133 seq937_BIOID50645    -            169   5.4e-54  181.2   2.2   1   1   4.7e-58   6.5e-54  180.9   1.5     3   132    20   149    18   150 0.98 phosphoenolpyruvate-dependent sugar phosphotransferase system, EIIA 1
Fe-ADH               PF00465.14   366 seq940_BIOID50645    -            388  6.7e-107  357.1   1.7   1   1  1.2e-110  8.2e-107  356.8   1.2     3   364    13   370    12   372 0.94 Iron-containing alcohol dehydrogenase
Fe-ADH_2             PF13685.1    250 seq940_BIOID50645    -            388   1.2e-21   77.0   0.2   1   1   6.1e-25   4.2e-21   75.2   0.1    11   247    21   267    16   270 0.88 Iron-containing alcohol dehydrogenase
Peripla_BP_3         PF13377.1    160 seq941_BIOID50645    -            327   2.9e-31  108.5   0.0   1   1   1.1e-34   5.1e-31  107.7   0.0     2   160   167   326   166   326 0.93 Periplasmic binding protein-like domain
LacI                 PF00356.16    46 seq941_BIOID50645    -            327   7.7e-18   63.7   0.1   1   1     3e-21   1.4e-17   62.9   0.1     1    45     3    49     3    50 0.95 Bacterial regulatory proteins, lacI family
Peripla_BP_1         PF00532.16   279 seq941_BIOID50645    -            327   5.1e-06   25.7   0.0   1   1   7.9e-09   3.6e-05   23.0   0.0   151   261   205   306   125   322 0.85 Periplasmic binding proteins and sugar binding domain of LacI family
HD                   PF01966.17   122 seq943_BIOID50645    -            505   1.5e-09   37.7   0.0   1   1   7.4e-13     5e-09   36.0   0.0     1    54    66   136    66   178 0.88 HD domain
CcmB                 PF03379.8    215 seq946_BIOID50645    -            220   6.4e-87  290.1  20.7   1   1   5.3e-91   7.3e-87  289.9  14.3     1   215     3   217     3   217 0.99 CcmB protein
DUF3296              PF11726.3    180 seq947_BIOID50645    -            243   1.9e-44  151.2   0.2   1   1   1.2e-47   1.6e-43  148.2   0.1     2   180    13   234    12   234 0.94 Protein of unknown function (DUF3296)
Aminotran_4          PF01063.14   231 seq948_BIOID50645    -            309   9.9e-47  159.2   0.0   1   1   8.5e-51   1.2e-46  158.9   0.0     3   231    54   289    52   289 0.96 Aminotransferase class IV
tRNA-synt_2          PF00152.15   335 seq951_BIOID50645    -            498   3.5e-95  318.5   2.2   1   1   9.3e-99   4.2e-95  318.2   1.5     1   334   155   495   155   496 0.89 tRNA synthetases class II (D, K and N)
tRNA_anti            PF01336.20    76 seq951_BIOID50645    -            498   2.1e-16   59.4   0.0   1   1   9.7e-20   4.4e-16   58.3   0.0     1    76    62   139    62   139 0.97 OB-fold nucleic acid binding domain
BPD_transp_1         PF00528.17   185 seq952_BIOID50645    -            238   1.9e-15   56.7  13.1   1   1   1.4e-19   1.9e-15   56.7   9.1     1   179    37   224    37   230 0.81 Binding-protein-dependent transport system inner membrane component
Beta_elim_lyase      PF01212.16   290 seq953_BIOID50645    -            333   1.9e-92  309.4   0.1   1   1   5.2e-96   2.4e-92  309.0   0.1     1   285     3   280     3   285 0.97 Beta-eliminating lyase
Aminotran_1_2        PF00155.16   363 seq953_BIOID50645    -            333   5.2e-10   38.7   0.0   1   1   1.9e-13   8.5e-10   37.9   0.0    38   327    28   303     4   325 0.77 Aminotransferase class I and II
Cys_Met_Meta_PP      PF01053.15   386 seq953_BIOID50645    -            333   1.6e-05   23.3   0.0   1   1   6.7e-09   3.1e-05   22.3   0.0    54   273    33   265    29   273 0.77 Cys/Met metabolism PLP-dependent enzyme
HAD                  PF12710.2    191 seq955_BIOID50645    -            211   5.3e-09   36.4   0.0   1   1   5.5e-13   7.5e-09   35.9   0.0     1   186     9   188     9   193 0.60 haloacid dehalogenase-like hydrolase
SIS                  PF01380.17   131 seq957_BIOID50645    -            384   5.5e-52  174.7   0.0   1   2   5.3e-34   7.3e-30  103.1   0.0     2   130    49   188    48   189 0.98 SIS domain
SIS                  PF01380.17   131 seq957_BIOID50645    -            384   5.5e-52  174.7   0.0   2   2     1e-23   1.4e-19   69.8   0.0     3   131   222   357   220   357 0.94 SIS domain
DUF1202              PF06717.6    308 seq958_BIOID50645    -            335  6.2e-175  580.6  16.4   1   1  5.2e-179  7.2e-175  580.4  11.3     1   307    13   322    13   323 0.99 Protein of unknown function (DUF1202)
Glyco_hydro_4C       PF11975.3    232 seq959_BIOID50645    -            451   6.2e-86  287.8   0.0   1   1   1.2e-89   8.4e-86  287.4   0.0     2   232   193   421   192   421 0.99 Family 4 glycosyl hydrolase C-terminal domain
Glyco_hydro_4        PF02056.11   183 seq959_BIOID50645    -            451     6e-80  266.7   0.1   1   1   1.2e-83     8e-80  266.3   0.1     1   182     6   188     6   189 0.99 Family 4 glycosyl hydrolase
TrkH                 PF02386.11   339 seq960_BIOID50645    -            483   1.5e-78  263.6  24.6   1   1   3.1e-82   4.3e-78  262.1  11.0     2   339   153   481   152   481 0.99 Cation transport protein
Gly-zipper_YMGG      PF13441.1     45 seq961_BIOID50645    -            114   2.4e-12   46.0  38.9   1   1   2.3e-10   1.1e-06   27.9   8.4     1    37    25    61    25    64 0.87 YMGG-like Gly-zipper
Gly-zipper_Omp       PF13488.1     46 seq961_BIOID50645    -            114   1.2e-11   43.8  39.9   1   2   4.6e-09   2.1e-05   23.9   9.5     2    33    30    61    28    71 0.89 Glycine zipper
Gly-zipper_Omp       PF13488.1     46 seq961_BIOID50645    -            114   1.2e-11   43.8  39.9   2   2   9.3e-10   4.2e-06   26.1  12.6     2    41    74   113    73   114 0.95 Glycine zipper
Capsule_synth        PF05159.9    269 seq962_BIOID50645    -            675  3.6e-182  603.6   0.0   1   2   1.6e-96   2.2e-92  309.2   0.0     1   269    37   299    37   299 0.99 Capsule polysaccharide biosynthesis protein
Capsule_synth        PF05159.9    269 seq962_BIOID50645    -            675  3.6e-182  603.6   0.0   2   2   1.8e-91   2.4e-87  292.7   0.0     2   269   366   623   365   623 0.97 Capsule polysaccharide biosynthesis protein
SDF                  PF00375.13   390 seq963_BIOID50645    -            414   5.8e-63  212.8  35.0   1   1   5.1e-67   6.9e-63  212.5  24.3     1   385    18   397    18   401 0.90 Sodium:dicarboxylate symporter family
Couple_hipA          PF13657.1     99 seq964_BIOID50645    -            440   4.8e-25   87.6   0.0   1   1   1.8e-28   8.4e-25   86.8   0.0     4    98     7   103     4   104 0.97 HipA N-terminal domain
HipA_N               PF07805.7     82 seq964_BIOID50645    -            440     1e-20   73.6   0.0   1   1   5.4e-24   2.5e-20   72.3   0.0     1    82   150   238   150   238 0.98 HipA-like N-terminal domain
HipA_C               PF07804.7     79 seq964_BIOID50645    -            440   1.9e-17   63.0   0.0   1   1   1.2e-20   5.5e-17   61.5   0.0     1    79   249   332   249   332 0.95 HipA-like C-terminal domain
Transposase_31       PF04754.7    205 seq965_BIOID50645    -            297   9.4e-84  279.7   0.0   1   1   9.1e-88   1.2e-83  279.3   0.0     1   204     8   209     8   210 0.99 Putative transposase, YhgA-like
MCE                  PF02470.15    81 seq967_BIOID50645    -            879   5.3e-64  212.0  10.4   1   3   3.5e-21   4.8e-17   61.6   0.1     2    81    48   139    47   139 0.97 mce related protein
MCE                  PF02470.15    81 seq967_BIOID50645    -            879   5.3e-64  212.0  10.4   2   3   6.8e-11   9.3e-07   28.6   0.0     2    76   282   357   281   371 0.87 mce related protein
MCE                  PF02470.15    81 seq967_BIOID50645    -            879   5.3e-64  212.0  10.4   3   3   1.2e-14   1.6e-10   40.7   0.0     4    81   638   726   636   726 0.96 mce related protein
OmpA                 PF00691.15    97 seq968_BIOID50645    -            219   1.2e-23   83.2   0.1   1   1     4e-27   1.8e-23   82.6   0.1     1    97   115   210   115   210 0.97 OmpA family
Gly-zipper_Omp       PF13488.1     46 seq968_BIOID50645    -            219   1.2e-12   47.1  16.5   1   1   2.7e-16   1.2e-12   47.1  11.4     1    46    37    85    37    85 0.95 Glycine zipper
Gly-zipper_YMGG      PF13441.1     45 seq968_BIOID50645    -            219   6.8e-09   34.9  18.1   1   1   1.5e-12   6.8e-09   34.9  12.5     5    45    33    80    29    80 0.81 YMGG-like Gly-zipper
Pribosyltran         PF00156.22   125 seq970_BIOID50645    -            152   2.2e-11   43.4   0.0   1   1   2.3e-15   3.2e-11   42.9   0.0     2   112     4   105     3   112 0.87 Phosphoribosyl transferase domain
HTH_1                PF00126.22    60 seq971_BIOID50645    -            301   5.1e-16   58.0   0.0   1   1   1.5e-19     1e-15   57.0   0.0     2    60     9    67     8    67 0.97 Bacterial regulatory helix-turn-helix protein, lysR family
LysR_substrate       PF03466.15   209 seq971_BIOID50645    -            301   5.5e-13   48.3   0.0   1   1   1.1e-16   7.3e-13   47.9   0.0     9   200    98   287    92   290 0.95 LysR substrate binding domain
FlgM                 PF04316.8     57 seq972_BIOID50645    -             97   1.3e-10   40.9   0.5   1   1   1.6e-14   2.2e-10   40.2   0.1     2    56    40    89    33    90 0.84 Anti-sigma-28 factor, FlgM
Virul_fac_BrkB       PF03631.10   260 seq973_BIOID50645    -            337   3.4e-49  167.4  16.0   1   1     3e-53   4.1e-49  167.1  11.1     4   258    65   325    62   327 0.91 Virulence factor BrkB
Prenyltransf         PF01255.14   223 seq974_BIOID50645    -            252   6.7e-82  273.8   0.0   1   1   5.6e-86   7.7e-82  273.6   0.0     1   222    23   243    23   244 0.99 Putative undecaprenyl diphosphate synthase
PTSIIB_sorb          PF03830.10   151 seq975_BIOID50645    -            164     5e-55  185.4   0.3   1   1   4.2e-59   5.8e-55  185.2   0.2     1   150     2   151     2   152 0.99 PTS system sorbose subfamily IIB component
DUF805               PF05656.9    117 seq976_BIOID50645    -            146   2.3e-20   72.4  11.6   1   1   3.6e-24   4.9e-20   71.4   8.0     2   116     7   134     6   135 0.82 Protein of unknown function (DUF805)
DUF519               PF04378.8    245 seq977_BIOID50645    -            280  1.3e-115  384.4   0.0   1   1  1.1e-119  1.5e-115  384.2   0.0     1   245    33   278    33   278 1.00 Protein of unknown function (DUF519)
Gp_dh_C              PF02800.15   157 seq979_BIOID50645    -            333   1.1e-60  203.5   0.1   1   1   3.1e-64   2.1e-60  202.5   0.1     1   157   155   313   155   313 0.97 Glyceraldehyde 3-phosphate dehydrogenase, C-terminal domain
Gp_dh_N              PF00044.19   151 seq979_BIOID50645    -            333   2.4e-52  176.7   0.0   1   1   6.3e-56   4.3e-52  175.9   0.0     2   151     3   150     2   150 0.98 Glyceraldehyde 3-phosphate dehydrogenase, NAD binding domain
Esterase             PF00756.15   251 seq981_BIOID50645    -            409   6.2e-36  123.9   0.0   1   1   1.3e-39   8.7e-36  123.5   0.0     5   247   184   403   180   407 0.94 Putative esterase
DUF3327              PF11806.3    122 seq981_BIOID50645    -            409   5.3e-27   94.4   0.0   1   1     2e-30   1.4e-26   93.1   0.0     2   121    51   166    43   167 0.97 Domain of unknown function (DUF3327)
CN_hydrolase         PF00795.17   184 seq982_BIOID50645    -            512   5.2e-27   94.2   0.0   1   1   6.3e-31   8.6e-27   93.5   0.0     2   184   224   412   223   412 0.89 Carbon-nitrogen hydrolase
MraZ                 PF02381.13    72 seq985_BIOID50645    -            152   2.5e-47  158.3   0.0   1   2   1.5e-28     2e-24   84.9   0.0     1    71     1    75     1    76 0.98 MraZ protein
MraZ                 PF02381.13    72 seq985_BIOID50645    -            152   2.5e-47  158.3   0.0   2   2     2e-24   2.7e-20   71.7   0.0     1    59    77   135    77   146 0.92 MraZ protein
Glyco_transf_8       PF01501.15   250 seq986_BIOID50645    -            338   8.2e-58  195.5   3.5   1   1   1.6e-61   1.1e-57  195.1   2.5     1   250    31   277    31   277 0.97 Glycosyl transferase family 8
Glyco_transf_8C      PF08437.5     57 seq986_BIOID50645    -            338   1.5e-24   85.6   6.2   1   1   4.9e-28   3.3e-24   84.5   4.3     1    57   279   335   279   335 0.99 Glycosyl transferase family 8 C-terminal
DUF1328              PF07043.8     39 seq987_BIOID50645    -             59   1.6e-12   47.0  24.5   1   1   1.4e-16   1.9e-12   46.8  17.0     1    39    12    50    12    50 0.99 Protein of unknown function (DUF1328)
Peptidase_S49        PF01343.13   154 seq988_BIOID50645    -            618  3.6e-102  338.4   0.1   1   2   3.5e-49   2.4e-45  153.9   0.0     2   152   141   294   140   296 0.98 Peptidase family S49
Peptidase_S49        PF01343.13   154 seq988_BIOID50645    -            618  3.6e-102  338.4   0.1   2   2   7.2e-58   4.9e-54  182.1   0.0     2   154   392   543   391   543 0.98 Peptidase family S49
Chorismate_bind      PF00425.13   257 seq989_BIOID50645    -            434   1.4e-68  230.8   0.0   1   1   1.3e-72   1.8e-68  230.5   0.0     3   257   173   424   171   424 0.97 chorismate binding enzyme
Fucose_iso_N1        PF07881.7    171 seq990_BIOID50645    -            591   1.7e-87  291.1   0.0   1   1   6.2e-91   2.8e-87  290.4   0.0     3   171     6   174     4   174 0.99 L-fucose isomerase, first N-terminal domain
Fucose_iso_N2        PF07882.7    181 seq990_BIOID50645    -            591   1.5e-80  269.0   1.0   1   1   5.3e-84   2.4e-80  268.3   0.7     1   181   175   355   175   355 0.99 L-fucose isomerase, second N-terminal domain
Fucose_iso_C         PF02952.12   142 seq990_BIOID50645    -            591   9.7e-55  183.8   0.0   1   1   3.3e-58   1.5e-54  183.2   0.0     2   142   385   554   384   554 0.94 L-fucose isomerase, C-terminal domain
PMSR                 PF01625.16   156 seq991_BIOID50645    -            221   1.1e-61  207.1   0.0   1   1     1e-65   1.4e-61  206.7   0.0     2   153    54   209    53   211 0.98 Peptide methionine sulfoxide reductase
Fimbrial             PF00419.15   145 seq992_BIOID50645    -            179   3.3e-15   56.4   0.0   1   1   2.9e-19   3.9e-15   56.2   0.0     2   145    33   179    32   179 0.88 Fimbrial protein
DUF262               PF03235.9    221 seq993_BIOID50645    -            550   5.6e-39  134.2   6.6   1   1   8.1e-43   5.6e-39  134.2   4.6     2   221     9   219     8   219 0.81 Protein of unknown function DUF262
DUF1524              PF07510.6    142 seq993_BIOID50645    -            550   2.8e-26   91.9   1.6   1   1   1.3e-29   9.1e-26   90.3   1.1     7   140   407   541   402   543 0.88 Protein of unknown function (DUF1524)
Methyltransf_11      PF08241.7     95 seq994_BIOID50645    -            240   6.7e-13   48.8   0.0   1   1   7.7e-17   1.1e-12   48.1   0.0    45    95    67   125    49   125 0.83 Methyltransferase domain
Peptidase_S11        PF00768.15   241 seq995_BIOID50645    -            390   1.8e-97  325.2   0.0   1   1  4.9e-101   2.2e-97  324.9   0.0     4   240    30   264    27   265 0.99 D-alanyl-D-alanine carboxypeptidase
PBP5_C               PF07943.8     91 seq995_BIOID50645    -            390   9.8e-23   79.8   0.0   1   1   3.3e-26   1.5e-22   79.2   0.0     1    90   284   374   284   375 0.99 Penicillin-binding protein 5, C-terminal domain
Beta-lactamase2      PF13354.1    197 seq995_BIOID50645    -            390   4.7e-11   42.3   0.0   1   1   1.4e-14   6.3e-11   41.9   0.0     2   175    47   241    46   266 0.74 Beta-lactamase enzyme family
DUF1422              PF07226.6    118 seq996_BIOID50645    -            119   1.1e-54  183.0   1.2   1   1   9.1e-59   1.2e-54  182.9   0.9     3   116     2   115     1   117 0.97 Protein of unknown function (DUF1422)
Peptidase_S24        PF00717.18    70 seq999_BIOID50645    -            231   2.9e-16   58.7   0.0   1   1   9.8e-20   4.5e-16   58.1   0.0     1    69   139   212   139   213 0.97 Peptidase S24-like
HTH_3                PF01381.17    55 seq999_BIOID50645    -            231   1.1e-10   41.0   0.0   1   1     4e-14   1.8e-10   40.3   0.0     3    50    23    70    22    71 0.94 Helix-turn-helix
HTH_19               PF12844.2     64 seq999_BIOID50645    -            231   3.5e-07   30.0   0.0   1   1   1.8e-10   8.1e-07   28.8   0.0     8    56    25    76    20    78 0.89 Helix-turn-helix domain
ABC2_membrane_3      PF12698.2    344 seq1000_BIOID50645   -            368   2.4e-53  181.2  14.5   1   1   8.4e-57   2.9e-53  181.0  10.1     7   338    25   355    21   361 0.91 ABC-2 family transporter protein
ABC2_membrane        PF01061.19   209 seq1000_BIOID50645   -            368   5.6e-36  123.5  16.2   1   1     3e-39     1e-35  122.6   7.6    52   207   164   331   120   333 0.87 ABC-2 type transporter
ABC2_membrane_2      PF12679.2    277 seq1000_BIOID50645   -            368   2.2e-30  105.3   9.0   1   1   8.4e-34   2.9e-30  104.9   6.3     1   275     6   366     6   368 0.87 ABC-2 family transporter protein
ABC2_membrane_4      PF12730.2    232 seq1000_BIOID50645   -            368   9.8e-20   70.5   7.7   1   1   3.8e-23   1.3e-19   70.2   5.3     2   224    11   352    10   358 0.79 ABC-2 family transporter protein
DeoC                 PF01791.4    236 seq1001_BIOID50645   -            295   8.6e-35  120.0   0.0   1   1   7.3e-39     1e-34  119.8   0.0     2   235    21   261    20   262 0.94 DeoC/LacD family aldolase
Metal_resist         PF13801.1    125 seq1003_BIOID50645   -            139   1.1e-19   70.5   1.9   1   1     1e-23   1.4e-19   70.1   1.3     7   122    11   120     5   123 0.84 Heavy-metal resistance
DcuC                 PF03606.10   463 seq1005_BIOID50645   -            467  4.5e-127  424.0  39.4   1   1  3.8e-131  5.2e-127  423.8  27.3     1   461     6   464     6   466 0.98 C4-dicarboxylate anaerobic carrier
AFG1_ATPase          PF03969.11   362 seq1006_BIOID50645   -            375  6.2e-165  548.2   0.1   1   1  5.1e-169    7e-165  548.0   0.1     2   362     5   371     4   371 0.99 AFG1-like ATPase
priB_priC            PF07445.7    173 seq1008_BIOID50645   -            175   2.7e-57  192.8  17.0   1   1   2.2e-61   3.1e-57  192.7  11.8     1   173     7   175     7   175 0.99 Primosomal replication protein priB and priC
MarC                 PF01914.12   203 seq1009_BIOID50645   -            221   2.6e-69  232.2  11.2   1   1   2.2e-73     3e-69  232.1   7.8     1   203     5   217     5   217 0.98 MarC family integral membrane protein
Alpha-amylase        PF00128.19   316 seq1010_BIOID50645   -            551  2.2e-109  365.6   0.0   1   1  4.3e-113    3e-109  365.1   0.0     1   313    30   371    30   378 0.98 Alpha amylase, catalytic domain
DUF3459              PF11941.3     89 seq1010_BIOID50645   -            551   7.7e-10   38.6   0.1   1   1   2.5e-12   1.7e-08   34.3   0.1     2    89   459   548   458   549 0.82 Domain of unknown function (DUF3459)
OEP                  PF02321.13   188 seq1011_BIOID50645   -            457   3.8e-55  186.2  32.3   1   2   1.2e-29   1.6e-25   89.6  12.7     1   188    57   240    57   240 0.96 Outer membrane efflux protein
OEP                  PF02321.13   188 seq1011_BIOID50645   -            457   3.8e-55  186.2  32.3   2   2   1.2e-33   1.6e-29  102.7   4.2     9   173   272   435   268   437 0.94 Outer membrane efflux protein
DUF307               PF03733.8     53 seq1012_BIOID50645   -            148   1.5e-33  114.8  23.8   1   2   1.7e-17   2.3e-13   50.2   2.4     1    53     3    55     3    55 0.97 Domain of unknown function (DUF307)
DUF307               PF03733.8     53 seq1012_BIOID50645   -            148   1.5e-33  114.8  23.8   2   2   5.9e-24     8e-20   70.9   8.6     1    53    76   128    76   128 0.98 Domain of unknown function (DUF307)
Nol1_Nop2_Fmu        PF01189.12   283 seq1013_BIOID50645   -            429  4.8e-104  347.5   0.0   1   1  3.1e-107  6.1e-104  347.2   0.0     1   282   164   426   164   427 0.99 NOL1/NOP2/sun family
NusB                 PF01029.13   134 seq1013_BIOID50645   -            429   1.1e-26   93.2   0.0   1   1   9.4e-30   1.8e-26   92.5   0.0     1   134     5   127     5   127 0.97 NusB family
Methyltransf_26      PF13659.1    117 seq1013_BIOID50645   -            429   6.8e-11   42.1   0.0   1   1   7.2e-14   1.4e-10   41.1   0.0     2   116   248   375   247   376 0.90 Methyltransferase domain
Methyltransf_18      PF12847.2    112 seq1013_BIOID50645   -            429   1.4e-10   41.6   0.0   1   1   1.3e-13   2.5e-10   40.7   0.0     2   112   247   375   246   375 0.84 Methyltransferase domain
Methyltransf_31      PF13847.1    152 seq1013_BIOID50645   -            429   1.9e-09   37.1   0.0   1   1   1.7e-12   3.3e-09   36.3   0.0     2   113   245   381   244   416 0.82 Methyltransferase domain
MTS                  PF05175.9    170 seq1013_BIOID50645   -            429     1e-06   28.1   0.0   1   1     1e-09     2e-06   27.1   0.0    24   151   239   385   229   397 0.86 Methyltransferase small domain
FtsJ                 PF01728.14   181 seq1013_BIOID50645   -            429    0.0001   22.2   0.0   1   1   1.1e-07   0.00022   21.1   0.0    19   140   242   375   233   402 0.66 FtsJ-like methyltransferase
Ppx-GppA             PF02541.11   285 seq1014_BIOID50645   -            513  8.3e-106  353.2   0.1   1   1  1.5e-109  2.1e-105  351.8   0.0     1   284    26   308    26   309 0.99 Ppx/GppA phosphatase family
RTX                  PF02382.10   653 seq1015_BIOID50645   -           1024         0 1120.6  27.5   1   1         0         0 1120.6  19.1     2   653     6   656     5   656 1.00 RTX N-terminal domain
RTX_C                PF08339.5    145 seq1015_BIOID50645   -           1024   4.1e-40  136.7   3.1   1   1     9e-44   4.1e-40  136.7   2.2     1   145   873  1024   873  1024 0.97 RTX C-terminal domain
HemolysinCabind      PF00353.14    18 seq1015_BIOID50645   -           1024     2e-14   52.3  78.4   1   6    0.0018       8.1    7.0   0.3     1    18   732   749   732   749 0.90 Hemolysin-type calcium-binding repeat (2 copies)
HemolysinCabind      PF00353.14    18 seq1015_BIOID50645   -           1024     2e-14   52.3  78.4   2   6   1.4e-07   0.00065   19.7   3.0     2    18   751   767   750   767 0.95 Hemolysin-type calcium-binding repeat (2 copies)
HemolysinCabind      PF00353.14    18 seq1015_BIOID50645   -           1024     2e-14   52.3  78.4   3   6   7.7e-07    0.0035   17.4   4.7     1    18   768   785   768   785 0.94 Hemolysin-type calcium-binding repeat (2 copies)
HemolysinCabind      PF00353.14    18 seq1015_BIOID50645   -           1024     2e-14   52.3  78.4   4   6   6.8e-05      0.31   11.4   6.0     1    18   786   803   786   803 0.93 Hemolysin-type calcium-binding repeat (2 copies)
HemolysinCabind      PF00353.14    18 seq1015_BIOID50645   -           1024     2e-14   52.3  78.4   5   6   2.7e-07    0.0012   18.8   0.4     1    18   816   833   816   833 0.94 Hemolysin-type calcium-binding repeat (2 copies)
HemolysinCabind      PF00353.14    18 seq1015_BIOID50645   -           1024     2e-14   52.3  78.4   6   6   2.5e-06     0.011   15.8   4.3     1    18   834   851   834   851 0.94 Hemolysin-type calcium-binding repeat (2 copies)
Y1_Tnp               PF01797.11   121 seq1018_BIOID50645   -            165   3.7e-05   23.4   1.7   1   1   1.2e-08   0.00017   21.3   1.2    10    99    19   101    11   119 0.73 Transposase IS200 like
Aminotran_3          PF00202.16   339 seq1019_BIOID50645   -            429  2.6e-112  374.9   0.0   1   1  2.2e-116    3e-112  374.7   0.0     3   338    30   371    28   372 0.97 Aminotransferase class-III
GerE                 PF00196.14    58 seq1022_BIOID50645   -            180     8e-13   47.3   0.2   1   1   1.3e-16   1.8e-12   46.2   0.2     2    46   127   171   126   174 0.96 Bacterial regulatory proteins, luxR family
HTH_AraC             PF00165.18    42 seq1024_BIOID50645   -            298   9.6e-22   76.0   0.1   1   2   2.3e-14   1.1e-10   40.9   0.0     1    41   203   243   203   244 0.96 Bacterial regulatory helix-turn-helix proteins, AraC family
HTH_AraC             PF00165.18    42 seq1024_BIOID50645   -            298   9.6e-22   76.0   0.1   2   2   7.3e-12   3.3e-08   32.9   0.0     1    41   255   293   255   294 0.93 Bacterial regulatory helix-turn-helix proteins, AraC family
HTH_18               PF12833.2     81 seq1024_BIOID50645   -            298     8e-17   61.0   0.1   1   1   2.7e-20   1.2e-16   60.4   0.0     2    80   217   294   216   295 0.94 Helix-turn-helix domain
AraC_binding         PF02311.14   136 seq1024_BIOID50645   -            298   7.7e-07   28.7   0.1   1   1   4.6e-10   2.1e-06   27.3   0.0    27    91    75   139    64   170 0.85 AraC-like ligand binding domain
MerR_1               PF13411.1     69 seq1025_BIOID50645   -            243   5.9e-19   67.4   0.0   1   1   2.3e-22   1.1e-18   66.6   0.0     1    67     4    71     4    73 0.98 MerR HTH family regulatory protein
MerR                 PF00376.18    38 seq1025_BIOID50645   -            243   1.6e-13   49.8   0.0   1   1   6.3e-17   2.9e-13   49.0   0.0     1    38     5    42     5    42 0.98 MerR family regulatory protein
Cytochrom_C_asm      PF01578.15   214 seq1026_BIOID50645   -            245   1.1e-32  113.2  24.9   1   1     8e-37   1.1e-32  113.2  17.3     5   214     9   184     5   184 0.94 Cytochrome C assembly protein
Patatin              PF01734.17   204 seq1027_BIOID50645   -            357   2.6e-22   79.6   0.2   1   1   1.5e-25   2.1e-21   76.6   0.2     1   203    27   195    27   196 0.91 Patatin-like phospholipase
SPOR                 PF05036.8     76 seq1028_BIOID50645   -            362   4.8e-17   61.7   2.1   1   1   1.7e-20   1.1e-16   60.5   1.5     1    75   287   359   287   360 0.92 Sporulation related domain
DPBB_1               PF03330.13    78 seq1028_BIOID50645   -            362   2.3e-15   56.2   0.0   1   1     7e-19   4.8e-15   55.2   0.0     2    76    79   166    78   167 0.86 Rare lipoprotein A (RlpA)-like double-psi beta-barrel
Mqo                  PF06039.10   489 seq1029_BIOID50645   -            548  1.2e-250  831.5   0.1   1   1  3.2e-254  1.5e-250  831.3   0.0     2   489    29   518    28   518 0.99 Malate:quinone oxidoreductase (Mqo)
DAO                  PF01266.19   358 seq1029_BIOID50645   -            548   1.9e-11   43.3   0.0   1   1   5.7e-15   2.6e-11   42.9   0.0     1   317    33   423    33   463 0.75 FAD dependent oxidoreductase
dCMP_cyt_deam_1      PF00383.17   102 seq1031_BIOID50645   -            178   2.3e-27   94.5   0.0   1   1   2.4e-31   3.2e-27   94.0   0.0     3   101    18   116    16   117 0.96 Cytidine and deoxycytidylate deaminase zinc-binding region
YgbA_NO              PF11756.3    114 seq1032_BIOID50645   -            114   3.6e-45  152.5   3.0   1   1     3e-49   4.1e-45  152.3   2.1     3   112     4   110     2   112 0.96 Nitrous oxide-stimulated promoter
PT-VENN              PF04829.8     56 seq1033_BIOID50645   -            409   1.3e-13   50.0   4.2   1   1   9.8e-18   1.3e-13   50.0   2.9     2    43   362   403   361   404 0.96 Pre-toxin domain with VENN motif
BPD_transp_1         PF00528.17   185 seq1034_BIOID50645   -            306   1.1e-38  132.4  18.3   1   1   8.3e-43   1.1e-38  132.4  12.7     1   185   112   306   112   306 0.99 Binding-protein-dependent transport system inner membrane component
DUF1100              PF06500.6    411 seq1035_BIOID50645   -            414  1.8e-221  734.7   0.0   1   1    3e-225    2e-221  734.6   0.0     1   411     1   414     1   414 0.99 Alpha/beta hydrolase of unknown function (DUF1100)
Abhydrolase_5        PF12695.2    142 seq1035_BIOID50645   -            414   1.9e-07   30.8   0.0   1   1     5e-11   3.4e-07   29.9   0.0     1   121   196   375   196   392 0.75 Alpha/beta hydrolase family
FMN_red              PF03358.10   152 seq1036_BIOID50645   -            188   6.4e-39  132.7   0.0   1   1   1.2e-42   8.2e-39  132.4   0.0     2   147     6   149     5   153 0.93 NADPH-dependent FMN reductase
Flavodoxin_2         PF02525.12   199 seq1036_BIOID50645   -            188   1.1e-08   34.6   0.0   1   1   2.3e-12   1.6e-08   34.2   0.0    15   136    18   118     6   144 0.68 Flavodoxin-like fold
ABC_tran             PF00005.22   118 seq1037_BIOID50645   -            257   1.7e-25   89.5   0.0   1   1   4.1e-29   2.8e-25   88.8   0.0     1   118    45   181    45   181 0.87 ABC transporter
AAA_21               PF13304.1    303 seq1037_BIOID50645   -            257     3e-15   56.8   0.0   1   1   1.1e-12   7.5e-09   35.8   0.0   191   298   117   211    72   214 0.79 AAA domain
IU_nuc_hydro         PF01156.14   314 seq1039_BIOID50645   -            304     1e-91  307.3   0.0   1   1   8.3e-96   1.1e-91  307.2   0.0     3   311     4   301     2   304 0.95 Inosine-uridine preferring nucleoside hydrolase
TraG-D_C             PF12696.2    128 seq1040_BIOID50645   -            767   7.1e-06   25.7   0.2   1   1     1e-09   7.1e-06   25.7   0.1     1    90   437   525   437   558 0.83 TraM recognition site of TraD and TraG
EII-Sor              PF03609.9    237 seq1041_BIOID50645   -            265   2.7e-84  282.0  29.5   1   1   2.2e-88   3.1e-84  281.8  20.5     1   237     1   238     1   238 0.99 PTS system sorbose-specific iic component
Methyltransf_5       PF01795.14   310 seq1043_BIOID50645   -            313  1.5e-124  415.2   0.0   1   1  1.2e-128  1.7e-124  415.0   0.0     2   309     5   310     4   311 0.97 MraW methylase family
Glyco_hydro_4        PF02056.11   183 seq1044_BIOID50645   -            450   1.4e-76  255.7   0.0   1   1   3.1e-80   2.1e-76  255.2   0.0     1   182     6   187     6   188 0.99 Family 4 glycosyl hydrolase
Glyco_hydro_4C       PF11975.3    232 seq1044_BIOID50645   -            450   1.3e-70  237.6   0.0   1   1   2.6e-74   1.8e-70  237.2   0.0     1   232   192   415   192   415 0.99 Family 4 glycosyl hydrolase C-terminal domain
GGDEF                PF00990.16   161 seq1045_BIOID50645   -            500     5e-39  133.3   0.3   1   1   6.4e-43   8.7e-39  132.5   0.2     3   160   350   498   348   499 0.95 GGDEF domain
Sulf_transp          PF04143.9     43 seq1046_BIOID50645   -            401     3e-19   68.6  35.9   1   2     6e-14   8.2e-10   38.4   5.6     3    41   114   153   112   155 0.94 Sulphur transport
Sulf_transp          PF04143.9     43 seq1046_BIOID50645   -            401     3e-19   68.6  35.9   2   2   1.2e-15   1.6e-11   43.8   5.0     3    42   290   329   288   336 0.93 Sulphur transport
Peptidase_M17        PF00883.16   311 seq1047_BIOID50645   -            503  5.1e-133  442.6   0.1   1   1  1.3e-136  8.6e-133  441.8   0.0     2   310   185   490   184   491 0.99 Cytosol aminopeptidase family, catalytic domain
Peptidase_M17_N      PF02789.12   125 seq1047_BIOID50645   -            503   5.3e-31  106.8   0.0   1   1   2.2e-34   1.5e-30  105.4   0.0     1   125    19   147    19   147 0.96 Cytosol aminopeptidase family, N-terminal domain
DUF2058              PF09831.4    177 seq1048_BIOID50645   -            179   5.5e-64  215.1   9.3   1   1   4.6e-68   6.3e-64  214.9   6.4     1   177     5   179     5   179 0.99 Uncharacterized protein conserved in bacteria (DUF2058)
LptE                 PF04390.7    155 seq1049_BIOID50645   -            193   8.2e-34  116.4   0.0   1   1   7.9e-38   1.1e-33  116.0   0.0     2   153    10   159     9   161 0.94 Lipopolysaccharide-assembly
Flavodoxin_2         PF02525.12   199 seq1050_BIOID50645   -            193   6.5e-38  130.1   0.0   1   1   7.2e-42   9.8e-38  129.5   0.0     2   199     3   188     2   190 0.87 Flavodoxin-like fold
DUF406               PF04175.7     94 seq1051_BIOID50645   -             99     2e-28   98.5   3.2   1   1   1.6e-32   2.2e-28   98.4   2.2     4    94     3    96     1    96 0.96 Protein of unknown function (DUF406)
2-Hacid_dh_C         PF02826.14   178 seq1053_BIOID50645   -            324   1.2e-61  206.8   0.0   1   1   4.2e-65   1.9e-61  206.1   0.0     1   178   108   287   108   287 0.97 D-isomer specific 2-hydroxyacid dehydrogenase, NAD binding domain
2-Hacid_dh           PF00389.25   133 seq1053_BIOID50645   -            324   1.6e-31  108.4   0.1   1   1     4e-35   1.8e-31  108.2   0.1     1   133     5   319     5   319 0.97 D-isomer specific 2-hydroxyacid dehydrogenase, catalytic domain
PTS_EIIA_2           PF00359.17   142 seq1055_BIOID50645   -            156   7.8e-35  119.5   0.1   1   1   6.5e-39   8.9e-35  119.3   0.1     2   141     6   149     5   150 0.98 Phosphoenolpyruvate-dependent sugar phosphotransferase system, EIIA 2
Sigma54_activat      PF00158.21   168 seq1056_BIOID50645   -            592   3.7e-69  231.3   0.0   1   1   3.6e-72     7e-69  230.4   0.0     1   168   272   440   272   440 0.98 Sigma-54 interaction domain
HTH_8                PF02954.14    42 seq1056_BIOID50645   -            592   1.8e-13   49.6   1.1   1   1   1.9e-16   3.7e-13   48.6   0.8     2    42   548   587   547   587 0.98 Bacterial regulatory protein, Fis family
PAS_8                PF13188.1     64 seq1056_BIOID50645   -            592     6e-07   28.9   0.0   1   1     1e-09   1.9e-06   27.3   0.0     3    42   162   205   160   223 0.78 PAS domain
AAA_5                PF07728.9    139 seq1056_BIOID50645   -            592   1.8e-06   27.5   0.0   1   1   2.4e-09   4.7e-06   26.2   0.0     2   123   296   415   295   425 0.83 AAA domain (dynein-related subfamily)
PAS                  PF00989.19   113 seq1056_BIOID50645   -            592   9.5e-06   25.2   0.0   1   1   1.3e-08   2.5e-05   23.8   0.0     3    46   162   205   160   208 0.95 PAS fold
AAA                  PF00004.24   132 seq1056_BIOID50645   -            592   4.2e-05   23.6   0.2   1   1     8e-08   0.00016   21.7   0.0     1   111   296   415   296   433 0.83 ATPase family associated with various cellular activities (AAA)
Abhydrolase_1        PF00561.15   230 seq1057_BIOID50645   -            340   6.3e-26   91.2   0.0   1   1     6e-29     2e-25   89.5   0.0     4   218   105   312   102   315 0.96 alpha/beta hydrolase fold
Abhydrolase_6        PF12697.2    228 seq1057_BIOID50645   -            340   5.4e-16   59.0   0.6   1   1   2.2e-19   7.6e-16   58.5   0.4     1   219    75   312    75   320 0.70 Alpha/beta hydrolase family
Abhydrolase_5        PF12695.2    142 seq1057_BIOID50645   -            340   7.9e-11   41.7   0.2   1   1   7.2e-14   2.5e-10   40.1   0.2     2   141    75   308    74   309 0.65 Alpha/beta hydrolase family
Pili_assembly_N      PF00345.15   122 seq1058_BIOID50645   -            241   1.1e-40  138.0   0.1   1   1   2.7e-44   1.9e-40  137.3   0.0     1   121    37   156    37   157 0.91 Gram-negative pili assembly chaperone, N-terminal domain
Pili_assembly_C      PF02753.12    68 seq1058_BIOID50645   -            241   2.9e-16   58.9   0.2   1   1   2.5e-19   1.7e-15   56.4   0.1     1    65   176   234   176   237 0.95 Gram-negative pili assembly chaperone, C-terminal domain
ILVD_EDD             PF00920.16   521 seq1059_BIOID50645   -            616  4.8e-195  648.7   1.9   1   1    4e-199  5.5e-195  648.6   1.3     1   521    34   607    34   607 0.95 Dehydratase family
Ribosomal_L34        PF00468.12    44 seq1061_BIOID50645   -             46   5.1e-25   86.7  10.1   1   1   4.1e-29   5.5e-25   86.6   7.0     1    44     1    44     1    44 0.99 Ribosomal protein L34
CinA                 PF02464.12   155 seq1062_BIOID50645   -            166   1.1e-61  206.7   2.5   1   1     9e-66   1.2e-61  206.5   1.7     3   153     9   160     7   162 0.98 Competence-damaged protein
UPF0231              PF06062.6    121 seq1063_BIOID50645   -            136   2.9e-41  140.0   1.9   1   1   2.4e-45   3.3e-41  139.8   1.3     1   121    17   134    17   134 0.99 Uncharacterised protein family (UPF0231)
FUSC-like            PF12805.2    284 seq1064_BIOID50645   -            720  2.6e-112  374.3   5.9   1   1  5.6e-116  2.6e-112  374.3   4.1     1   284    69   348    69   348 0.98 FUSC-like inner membrane protein yccS
FUSC_2               PF13515.1    128 seq1064_BIOID50645   -            720   5.6e-27   94.0  13.0   1   1   1.2e-30   5.6e-27   94.0   9.0     3   127   406   528   404   529 0.93 Fusaric acid resistance protein-like
O-ag_pol_Wzy         PF14296.1    448 seq1066_BIOID50645   -            453   8.8e-70  235.3  63.0   1   1   7.6e-74     1e-69  235.1  43.7     2   448    24   447    19   447 0.90 O-antigen polysaccharide polymerase Wzy
Fer4_11              PF13247.1     99 seq1067_BIOID50645   -            222   3.3e-26   90.9  15.3   1   1   3.7e-29   5.7e-26   90.1   7.3     2    98    84   180    83   181 0.95 4Fe-4S dicluster domain
Fer4_7               PF12838.2     52 seq1067_BIOID50645   -            222     1e-14   54.5  27.5   1   2   7.9e-10   1.2e-06   28.6   7.4     1    52    45   108    45   108 0.66 4Fe-4S dicluster domain
Fer4_7               PF12838.2     52 seq1067_BIOID50645   -            222     1e-14   54.5  27.5   2   2     2e-10   3.1e-07   30.5   6.3     1    52   123   175   123   175 0.87 4Fe-4S dicluster domain
Fer4_9               PF13187.1     55 seq1067_BIOID50645   -            222   1.8e-12   47.1  26.4   1   1   3.2e-10   4.8e-07   29.8   6.7     2    54   124   175   123   176 0.96 4Fe-4S dicluster domain
Fer4                 PF00037.22    24 seq1067_BIOID50645   -            222   2.8e-10   39.2  35.7   1   1   8.9e-08   0.00014   21.2   1.4     3    22   119   138   117   140 0.86 4Fe-4S binding domain
Fer4_10              PF13237.1     52 seq1067_BIOID50645   -            222   2.7e-09   36.5  29.4   1   1   4.9e-09   7.5e-06   25.5   6.5     2    52   117   172   116   172 0.88 4Fe-4S dicluster domain
Fer4_4               PF12800.2     17 seq1067_BIOID50645   -            222   2.5e-05   24.1  36.5   1   3   0.00016      0.24   11.7   2.0     2    15    44    57    43    65 0.92 4Fe-4S binding domain
Fer4_4               PF12800.2     17 seq1067_BIOID50645   -            222   2.5e-05   24.1  36.5   2   3   0.00049      0.75   10.1   2.9     2    17    90   107    89   107 0.88 4Fe-4S binding domain
Fer4_4               PF12800.2     17 seq1067_BIOID50645   -            222   2.5e-05   24.1  36.5   3   3   1.3e-05      0.02   15.0   2.4     3    17   123   137   120   137 0.90 4Fe-4S binding domain
KdgM                 PF06178.8    218 seq1068_BIOID50645   -            244   4.9e-29  101.2  13.4   1   1   4.4e-33     6e-29  100.9   9.3    10   218    32   244    24   244 0.84 Oligogalacturonate-specific porin protein (KdgM)
CTP_transf_1         PF01148.15   259 seq1069_BIOID50645   -            285   9.6e-64  215.4  20.7   1   1   8.1e-68   1.1e-63  215.2  14.3     2   257     4   279     3   281 0.89 Cytidylyltransferase family
Dak1                 PF02733.12   326 seq1070_BIOID50645   -            366  4.9e-139  462.3   0.0   1   1  4.1e-143  5.6e-139  462.1   0.0     1   325    26   365    26   366 0.99 Dak1 domain
DUF3644              PF12358.3     77 seq1071_BIOID50645   -            292   2.4e-10   40.4   0.1   1   1   6.1e-14   4.2e-10   39.6   0.1     1    76    22    84    22    85 0.95 Protein of unknown function (DUF3644)
Mrr_cat              PF04471.7    115 seq1071_BIOID50645   -            292   6.7e-10   38.6   0.0   1   1   9.8e-13   6.7e-09   35.4   0.0     6   113   144   248   142   250 0.90 Restriction endonuclease
ACP                  PF06857.6     87 seq1072_BIOID50645   -             98   1.2e-33  114.7   0.1   1   1   9.9e-38   1.4e-33  114.5   0.1     1    86     2    87     2    88 0.98 Malonate decarboxylase delta subunit (MdcD)
DUF2496              PF10689.4     44 seq1074_BIOID50645   -             53   2.8e-24   84.3   2.1   1   1   2.3e-28   3.2e-24   84.1   1.5     1    44     2    45     2    45 0.98 Protein of unknown function (DUF2496)
NAD_binding_10       PF13460.1    183 seq1076_BIOID50645   -            476   2.8e-19   69.6   0.0   1   1   1.9e-22   4.3e-19   69.1   0.0     1   160     5   165     5   192 0.89 NADH(P)-binding
Epimerase            PF01370.16   236 seq1076_BIOID50645   -            476     3e-13   49.6   0.1   1   1   9.6e-16   2.2e-12   46.8   0.0     1   121     5   116     5   132 0.89 NAD dependent epimerase/dehydratase family
NmrA                 PF05368.8    233 seq1076_BIOID50645   -            476   1.1e-10   41.0   0.0   1   1   5.8e-14   1.3e-10   40.7   0.0     1   155     5   158     5   289 0.80 NmrA-like family
3Beta_HSD            PF01073.14   280 seq1076_BIOID50645   -            476   9.6e-07   27.6   0.0   1   1   6.2e-10   1.4e-06   27.1   0.0     1   118     6   113     6   124 0.78 3-beta hydroxysteroid dehydrogenase/isomerase family
DUF2867              PF11066.3    149 seq1076_BIOID50645   -            476     2e-06   27.4   0.0   1   1   2.5e-09   5.6e-06   26.0   0.0    42   148   358   463   332   463 0.88 Protein of unknown function (DUF2867)
adh_short            PF00106.20   167 seq1076_BIOID50645   -            476   9.5e-06   25.5   0.1   1   1   9.8e-09   2.2e-05   24.3   0.1     3    89     5    78     3   114 0.87 short chain dehydrogenase
DUF3440              PF11922.3    181 seq1077_BIOID50645   -            425   1.7e-56  190.5   1.0   1   2   5.5e-46   2.5e-42  144.3   0.0     2   108   258   369   257   374 0.95 Domain of unknown function (DUF3440)
DUF3440              PF11922.3    181 seq1077_BIOID50645   -            425   1.7e-56  190.5   1.0   2   2     9e-16   4.1e-12   45.9   0.1   138   181   370   410   367   410 0.90 Domain of unknown function (DUF3440)
PAPS_reduct          PF01507.14   174 seq1077_BIOID50645   -            425   1.5e-17   63.8   0.2   1   2   4.4e-11     2e-07   30.8   0.0     3    52    50   104    48   113 0.89 Phosphoadenosine phosphosulfate reductase family
PAPS_reduct          PF01507.14   174 seq1077_BIOID50645   -            425   1.5e-17   63.8   0.2   2   2     5e-11   2.3e-07   30.7   0.0   101   164   180   255   173   256 0.84 Phosphoadenosine phosphosulfate reductase family
YaeQ                 PF07152.7    175 seq1078_BIOID50645   -            181   4.8e-72  240.8   0.8   1   1     4e-76   5.4e-72  240.6   0.5     1   174     1   175     1   176 0.99 YaeQ protein
Glyco_hydro_2_C      PF02836.12   298 seq1080_BIOID50645   -           1030  2.5e-115  384.3   2.4   1   1  1.3e-118  4.3e-115  383.5   1.6     1   298   320   604   320   604 0.98 Glycosyl hydrolases family 2, TIM barrel domain
Bgal_small_N         PF02929.12   276 seq1080_BIOID50645   -           1030   5.4e-87  291.2   0.1   1   1   2.8e-90   9.4e-87  290.4   0.1     1   275   727   997   727   998 0.99 Beta galactosidase small chain
Glyco_hydro_2_N      PF02837.13   167 seq1080_BIOID50645   -           1030   4.9e-51  172.4   0.2   1   1   3.2e-54   1.1e-50  171.3   0.2     4   165    41   205    38   207 0.94 Glycosyl hydrolases family 2, sugar binding domain
Glyco_hydro_2        PF00703.16   110 seq1080_BIOID50645   -           1030   3.7e-20   72.3   0.0   1   1   5.7e-23   1.9e-19   69.9   0.0     1   110   209   318   209   318 0.96 Glycosyl hydrolases family 2
Aminotran_1_2        PF00155.16   363 seq1081_BIOID50645   -            390   1.3e-59  201.8   0.0   1   1   1.1e-63   1.5e-59  201.7   0.0     3   360    30   379    28   382 0.93 Aminotransferase class I and II
Inositol_P           PF00459.20   271 seq1082_BIOID50645   -            267   2.1e-76  256.7   0.0   1   1   1.7e-80   2.3e-76  256.5   0.0     3   268     2   260     1   263 0.97 Inositol monophosphatase family
Bac_luciferase       PF00296.15   307 seq1083_BIOID50645   -            393     6e-69  232.3   0.4   1   1   5.4e-73   7.4e-69  232.0   0.3     1   302    31   350    31   355 0.93 Luciferase-like monooxygenase
PFL                  PF02901.10   648 seq1084_BIOID50645   -           1128  5.1e-270  897.3   0.0   1   2   7.1e-45   4.9e-41  140.8   0.4   160   390   105   329   104   336 0.91 Pyruvate formate lyase
PFL                  PF02901.10   648 seq1084_BIOID50645   -           1128  5.1e-270  897.3   0.0   2   2  8.8e-224    6e-220  731.9   0.0     2   648   341   989   338   989 0.99 Pyruvate formate lyase
Gly_radical          PF01228.16   106 seq1084_BIOID50645   -           1128   8.3e-24   83.8   0.0   1   1   2.9e-27     2e-23   82.6   0.0     2   106  1006  1109  1005  1109 0.97 Glycine radical
HAD_2                PF13419.1    176 seq1085_BIOID50645   -            219   8.9e-23   81.3   0.0   1   1   2.3e-26   1.1e-22   81.0   0.0     1   176     6   190     6   190 0.86 Haloacid dehalogenase-like hydrolase
Hydrolase            PF00702.21   204 seq1085_BIOID50645   -            219   1.4e-10   41.9   0.0   1   1   5.2e-14   2.4e-10   41.1   0.0     3   203     5   183     3   184 0.83 haloacid dehalogenase-like hydrolase
Hydrolase_like       PF13242.1     75 seq1085_BIOID50645   -            219   8.5e-07   28.4   0.0   1   1   3.4e-10   1.6e-06   27.6   0.0     3    56   146   198   144   208 0.93 HAD-hyrolase-like
EAL                  PF00563.15   236 seq1086_BIOID50645   -            246   1.9e-30  105.9   0.0   1   1   1.7e-34   2.4e-30  105.6   0.0    13   234    20   231    11   233 0.87 EAL domain
Ribonuclease_P       PF00825.13   111 seq1088_BIOID50645   -            108   2.9e-29  101.0   0.3   1   1   2.3e-33   3.2e-29  100.9   0.2     9   109     3   100     1   102 0.97 Ribonuclease P
MFS_1                PF07690.11   354 seq1090_BIOID50645   -            397   3.1e-13   49.0  42.0   1   1   2.3e-17   3.1e-13   49.0  29.1     2   344    20   349    19   358 0.71 Major Facilitator Superfamily
Pyr_redox_2          PF07992.9    200 seq1091_BIOID50645   -            450   2.3e-43  148.2   1.1   1   1   1.3e-46   3.4e-43  147.7   0.8     2   196     7   305     6   308 0.95 Pyridine nucleotide-disulphide oxidoreductase
Pyr_redox_dim        PF02852.17   110 seq1091_BIOID50645   -            450   6.9e-37  125.7   0.5   1   1   4.4e-39   1.2e-35  121.7   0.2     1   110   339   450   339   450 0.99 Pyridine nucleotide-disulphide oxidoreductase, dimerisation domain
Pyr_redox            PF00070.22    80 seq1091_BIOID50645   -            450   1.3e-17   63.8   0.0   1   1   1.8e-20   4.8e-17   62.0   0.0     1    80   169   249   169   250 0.96 Pyridine nucleotide-disulphide oxidoreductase
Pyr_redox_3          PF13738.1    203 seq1091_BIOID50645   -            450   6.6e-09   35.9   0.1   1   1   1.1e-10   3.1e-07   30.5   0.0     3   200    10   200     8   203 0.77 Pyridine nucleotide-disulphide oxidoreductase
Abhydrolase_6        PF12697.2    228 seq1092_BIOID50645   -            252   3.8e-23   82.4   2.7   1   1   9.9e-27   4.5e-23   82.2   1.9     1   226    17   243    17   245 0.75 Alpha/beta hydrolase family
Abhydrolase_5        PF12695.2    142 seq1092_BIOID50645   -            252   9.6e-15   54.4   0.2   1   1   1.4e-17   6.6e-14   51.7   0.2     1   141    16   232    16   233 0.69 Alpha/beta hydrolase family
Abhydrolase_1        PF00561.15   230 seq1092_BIOID50645   -            252   1.1e-06   28.2   0.0   1   1   3.3e-10   1.5e-06   27.8   0.0     6   224    45   242    42   248 0.89 alpha/beta hydrolase fold
DUF1471              PF07338.8     56 seq1093_BIOID50645   -             82   5.8e-10   38.5   0.3   1   1   5.7e-14   7.8e-10   38.1   0.2     7    56    34    82    32    82 0.97 Protein of unknown function (DUF1471)
ArsC                 PF03960.10   110 seq1095_BIOID50645   -            119   5.4e-34  116.4   0.1   1   1   8.9e-38   6.1e-34  116.2   0.0     1   110     8   117     8   117 0.99 ArsC family
Usp                  PF00582.21   140 seq1096_BIOID50645   -            142   5.6e-17   62.1   0.0   1   1   4.8e-21   6.5e-17   61.9   0.0     2   139     3   137     2   138 0.93 Universal stress protein family
F_bP_aldolase        PF01116.15   287 seq1097_BIOID50645   -            286  9.8e-103  343.0   0.0   1   1    8e-107  1.1e-102  342.9   0.0     4   286     5   283     2   284 0.99 Fructose-bisphosphate aldolase class-II
Ivy                  PF08816.6    118 seq1100_BIOID50645   -            149   5.8e-35  119.7   0.1   1   1   5.1e-39     7e-35  119.4   0.1     1   118    29   144    29   144 0.98 Inhibitor of vertebrate lysozyme (Ivy)
HpcH_HpaI            PF03328.9    221 seq1102_BIOID50645   -            307   1.6e-81  272.2   0.2   1   1   4.3e-85   5.9e-81  270.4   0.0     1   221    20   239    20   239 0.99 HpcH/HpaI aldolase/citrate lyase family
Radical_SAM          PF04055.16   166 seq1104_BIOID50645   -            320   1.9e-15   57.2   0.0   1   1   2.3e-19   3.1e-15   56.6   0.0     9   165    54   213    43   214 0.90 Radical SAM superfamily
BDM                  PF10684.4     92 seq1105_BIOID50645   -             71   3.2e-49  165.0   0.3   1   1   2.5e-53   3.5e-49  164.9   0.2    22    92     1    71     1    71 0.99 Putative biofilm-dependent modulation protein
Transgly             PF00912.17   178 seq1107_BIOID50645   -            858   1.4e-67  226.3   0.0   1   1   4.3e-71   2.9e-67  225.2   0.0     1   177    62   237    62   238 0.98 Transglycosylase
Transpeptidase       PF00905.17   304 seq1107_BIOID50645   -            858   4.3e-28   98.1   3.4   1   1   1.5e-29     1e-25   90.3   0.0     2   204   436   617   435   681 0.79 Penicillin binding protein transpeptidase domain
Phage_integrase      PF00589.17   173 seq1108_BIOID50645   -            187   2.9e-44  150.6   0.0   1   1   2.3e-48   3.2e-44  150.5   0.0     1   172     4   176     4   177 0.98 Phage integrase family
DUF21                PF01595.15   183 seq1110_BIOID50645   -            447   2.4e-44  150.7   3.6   1   1   8.2e-48   3.7e-44  150.0   2.5     3   183     5   197     3   197 0.98 Domain of unknown function DUF21
CorC_HlyC            PF03471.12    81 seq1110_BIOID50645   -            447   2.8e-23   81.4   0.1   1   1   1.3e-26     6e-23   80.3   0.0     2    80   347   425   346   426 0.94 Transporter associated domain
CBS                  PF00571.23    57 seq1110_BIOID50645   -            447   5.5e-11   41.8   0.7   1   2   4.9e-07    0.0022   17.4   0.0     9    56   222   270   215   271 0.80 CBS domain
CBS                  PF00571.23    57 seq1110_BIOID50645   -            447   5.5e-11   41.8   0.7   2   2   2.7e-08   0.00012   21.5   0.0     9    55   286   332   280   334 0.91 CBS domain
Glyco_transf_8       PF01501.15   250 seq1111_BIOID50645   -            331   5.4e-50  169.9   5.8   1   1   7.9e-54   5.4e-50  169.9   4.0     2   250    25   273    24   273 0.97 Glycosyl transferase family 8
Glyco_transf_8C      PF08437.5     57 seq1111_BIOID50645   -            331   6.9e-24   83.5   6.1   1   1   2.9e-27     2e-23   82.0   4.2     1    57   275   331   275   331 1.00 Glycosyl transferase family 8 C-terminal
CcmD                 PF04995.9     46 seq1112_BIOID50645   -             69   5.2e-16   57.9   4.7   1   1   6.2e-20   8.5e-16   57.3   3.2     1    45    15    59    15    69 0.98 Heme exporter protein D (CcmD)
Glyco_hydro_32N      PF00251.15   308 seq1113_BIOID50645   -            480   1.4e-99  333.2   0.8   1   1  2.6e-103   1.8e-99  332.9   0.5     1   308    32   333    32   333 0.95 Glycosyl hydrolases family 32 N-terminal domain
Glyco_hydro_32C      PF08244.7     86 seq1113_BIOID50645   -            480     2e-08   34.3   0.0   1   1   5.2e-12   3.6e-08   33.5   0.0    23    86   387   443   371   443 0.85 Glycosyl hydrolases family 32 C terminal
PTS_IIB              PF02302.12    90 seq1114_BIOID50645   -            104   6.9e-17   61.5   1.6   1   1     6e-21   8.2e-17   61.3   1.1     2    88     5    94     4    96 0.91 PTS system, Lactose/Cellobiose specific IIB subunit
DUF830               PF05708.7    158 seq1115_BIOID50645   -            200     5e-44  149.9   0.0   1   1   4.2e-48   5.8e-44  149.7   0.0     2   158     9   185     8   185 0.98 Orthopoxvirus protein of unknown function (DUF830)
DUF417               PF04224.7    175 seq1116_BIOID50645   -            200   6.1e-78  260.0   0.1   1   1   5.1e-82     7e-78  259.8   0.0     2   175     6   185     5   185 0.98 Protein of unknown function, DUF417
Pox_D5               PF03288.11    86 seq1117_BIOID50645   -            777   6.5e-21   74.2   0.0   1   1   4.2e-24   1.1e-20   73.4   0.0     1    86   670   769   670   769 0.96 Poxvirus D5 protein-like
Prim_Zn_Ribbon       PF08273.7     40 seq1117_BIOID50645   -            777   1.3e-18   66.6   9.8   1   1   9.8e-22   2.7e-18   65.6   6.8     1    40    30    66    30    66 0.97 Zinc-binding domain of primase-helicase
Toprim_3             PF13362.1     96 seq1117_BIOID50645   -            777   1.7e-11   44.0   1.0   1   1   2.9e-14   7.9e-11   41.9   0.0     2    94   210   299   209   301 0.87 Toprim domain
D5_N                 PF08706.6    150 seq1117_BIOID50645   -            777   8.3e-11   42.0   0.0   1   1   6.8e-14   1.9e-10   40.9   0.0     2   148   337   468   336   470 0.77 D5 N terminal like
Toprim_4             PF13662.1     81 seq1117_BIOID50645   -            777   7.9e-09   35.2   0.1   1   1   1.1e-11     3e-08   33.4   0.0     1    69   208   277   208   285 0.89 Toprim domain
ABM                  PF03992.11    78 seq1119_BIOID50645   -            104     2e-22   78.8   0.1   1   1   1.8e-26   2.4e-22   78.6   0.0     1    78     1    87     1    87 0.93 Antibiotic biosynthesis monooxygenase
AA_kinase            PF00696.23   241 seq1120_BIOID50645   -            258   6.2e-39  133.8   2.7   1   1   5.1e-43   6.9e-39  133.7   1.9     3   240     5   235     3   236 0.91 Amino acid kinase family
RecA                 PF00154.16   323 seq1121_BIOID50645   -            358    1e-173  576.7   2.4   1   1  3.5e-177  1.2e-173  576.5   1.7     1   320    14   332    14   335 0.99 recA bacterial DNA recombination protein
KaiC                 PF06745.8    226 seq1121_BIOID50645   -            358     3e-10   39.4   0.2   1   1   3.4e-12   1.2e-08   34.2   0.2     2   173    47   223    46   280 0.68 KaiC
Rad51                PF08423.6    261 seq1121_BIOID50645   -            358   1.3e-09   37.2   0.2   1   1   7.1e-13   2.4e-09   36.3   0.1    19   227    40   233    24   274 0.76 Rad51
AAA_25               PF13481.1    194 seq1121_BIOID50645   -            358   3.3e-08   33.0   0.3   1   1   2.6e-11     9e-08   31.6   0.2    13   174    44   183    33   195 0.74 AAA domain
Flavodoxin_5         PF12724.2    143 seq1122_BIOID50645   -            181   1.9e-51  173.6   0.0   1   1   5.3e-55   3.6e-51  172.8   0.0     1   142     4   152     4   153 0.95 Flavodoxin domain
Flavodoxin_1         PF00258.20   143 seq1122_BIOID50645   -            181   9.4e-06   25.5   0.0   1   1   3.6e-09   2.4e-05   24.2   0.0     1    54     5    56     5    85 0.90 Flavodoxin
DJ-1_PfpI            PF01965.19   147 seq1123_BIOID50645   -            179   1.8e-42  144.1   0.0   1   1   3.1e-46   2.1e-42  143.9   0.0     1   147    38   178    38   178 0.97 DJ-1/PfpI family
DUF4066              PF13278.1    166 seq1123_BIOID50645   -            179   3.8e-13   48.9   0.0   1   1   6.8e-17   4.7e-13   48.6   0.0     1   151    15   160    15   162 0.89 Putative amidotransferase
DctA-YdbH            PF11739.3    207 seq1124_BIOID50645   -            879   8.8e-56  188.5   1.9   1   1     1e-59   1.4e-55  187.8   0.1     1   207   656   859   656   859 0.99 Dicarboxylate transport
EIID-AGA             PF03613.9    264 seq1125_BIOID50645   -            280  1.1e-107  358.7   2.4   1   1  9.4e-112  1.3e-107  358.5   1.7     2   264    11   279    10   279 0.99 PTS system mannose/fructose/sorbose family IID component
PDZ                  PF00595.19    81 seq1126_BIOID50645   -            474     3e-29  100.8   8.2   1   2   2.9e-19     1e-15   57.5   0.1     7    80   285   367   279   368 0.90 PDZ domain (Also known as DHR or GLGF)
PDZ                  PF00595.19    81 seq1126_BIOID50645   -            474     3e-29  100.8   8.2   2   2   3.1e-15   1.1e-11   44.6   2.2    10    81   393   463   385   463 0.89 PDZ domain (Also known as DHR or GLGF)
PDZ_2                PF13180.1     82 seq1126_BIOID50645   -            474   2.3e-26   91.3   2.7   1   2   1.2e-18     4e-15   55.3   0.0    12    82   300   380   285   380 0.88 PDZ domain
PDZ_2                PF13180.1     82 seq1126_BIOID50645   -            474   2.3e-26   91.3   2.7   2   2   2.5e-12   8.6e-09   35.0   0.4     4    59   399   454   396   471 0.87 PDZ domain
Trypsin_2            PF13365.1    120 seq1126_BIOID50645   -            474     8e-21   74.1   0.6   1   1   5.5e-24   1.9e-20   72.9   0.4     1   120   114   250   114   250 0.79 Trypsin-like peptidase domain
Trypsin              PF00089.21   220 seq1126_BIOID50645   -            474   1.3e-20   73.7   0.3   1   1   6.5e-24   2.2e-20   73.0   0.2    21   218   114   275    87   277 0.83 Trypsin
CcmE                 PF03100.10   131 seq1127_BIOID50645   -            159   8.4e-51  170.8   0.0   1   1   7.7e-55     1e-50  170.5   0.0     3   131     4   138     2   138 0.97 CcmE
Fe-ADH               PF00465.14   366 seq1128_BIOID50645   -            385  9.4e-102  340.2   0.1   1   1  1.5e-105  1.1e-101  340.0   0.0     3   366     7   370     5   370 0.94 Iron-containing alcohol dehydrogenase
Fe-ADH_2             PF13685.1    250 seq1128_BIOID50645   -            385     2e-17   63.2   0.0   1   1   2.4e-15   1.6e-11   43.8   0.0     3    96    11   103     9   107 0.91 Iron-containing alcohol dehydrogenase
LacAB_rpiB           PF02502.13   140 seq1129_BIOID50645   -            149   3.7e-54  182.0   0.1   1   1   3.1e-58   4.2e-54  181.8   0.1     1   139     3   141     3   142 0.99 Ribose/Galactose Isomerase
DUF1398              PF07166.6    125 seq1130_BIOID50645   -            134     4e-60  201.0   3.2   1   1   3.3e-64   4.5e-60  200.9   2.2     1   125     3   127     3   127 0.99 Protein of unknown function (DUF1398)
Esterase             PF00756.15   251 seq1131_BIOID50645   -            318   1.5e-08   34.2   0.1   1   1   2.4e-12   3.3e-08   33.1   0.1     6   135    65   201    60   281 0.75 Putative esterase
Sugar_tr             PF00083.19   451 seq1132_BIOID50645   -            440   1.1e-35  123.0  34.2   1   2     1e-31     7e-28   97.2   5.6     2   203    23   232    22   236 0.89 Sugar (and other) transporter
Sugar_tr             PF00083.19   451 seq1132_BIOID50645   -            440   1.1e-35  123.0  34.2   2   2     2e-12   1.4e-08   33.6  11.9   242   443   240   439   226   440 0.70 Sugar (and other) transporter
MFS_1                PF07690.11   354 seq1132_BIOID50645   -            440   2.1e-29  102.3  60.5   1   2   4.8e-21   3.3e-17   62.1  18.9     2   239    28   275    27   287 0.71 Major Facilitator Superfamily
MFS_1                PF07690.11   354 seq1132_BIOID50645   -            440   2.1e-29  102.3  60.5   2   2   6.4e-16   4.4e-12   45.3  19.1    27   176   283   435   271   440 0.81 Major Facilitator Superfamily
RF-1                 PF00472.15   114 seq1133_BIOID50645   -            140   2.5e-28   98.0   0.4   1   1   2.2e-32   3.1e-28   97.7   0.3     4   114     4   132     1   132 0.91 RF-1 domain
RNase_T              PF00929.19   164 seq1134_BIOID50645   -            246   9.3e-40  136.4   0.4   1   1   1.7e-43   2.3e-39  135.2   0.1     1   164    12   178    12   178 0.93 Exonuclease
Ribosomal_S22        PF08136.6     45 seq1135_BIOID50645   -             45   3.2e-32  110.3   1.3   1   1   2.5e-36   3.4e-32  110.2   0.9     1    45     1    45     1    45 1.00 30S ribosomal protein subunit S22 family
BPD_transp_1         PF00528.17   185 seq1136_BIOID50645   -            302   8.7e-26   90.4   9.6   1   1   1.3e-29   8.7e-26   90.4   6.6     1   182   119   300   115   302 0.98 Binding-protein-dependent transport system inner membrane component
OppC_N               PF12911.2     56 seq1136_BIOID50645   -            302   1.9e-19   68.6   0.3   1   1   2.8e-23   1.9e-19   68.6   0.2     1    55    22    76    22    77 0.94 N-terminal TM domain of oligopeptide transport permease C
Ni_hydr_CYTB         PF01292.15   182 seq1138_BIOID50645   -            261   1.9e-28   98.9  10.2   1   1   2.7e-32   1.9e-28   98.9   7.1     2   182    69   257    68   257 0.91 Prokaryotic cytochrome b561
Cytochrom_B_N        PF00033.14   188 seq1138_BIOID50645   -            261   7.4e-28   97.0  12.3   1   1   1.1e-31   7.4e-28   97.0   8.5     2   188    67   257    66   257 0.92 Cytochrome b(N-terminal)/b6/petB
OKR_DC_1             PF01276.15   417 seq1139_BIOID50645   -            708  5.8e-202  670.6   0.0   1   1  1.5e-205    7e-202  670.3   0.0     1   417    98   540    98   540 1.00 Orn/Lys/Arg decarboxylase, major domain
OKR_DC_1_C           PF03711.10   137 seq1139_BIOID50645   -            708   8.5e-52  174.7   0.0   1   1   5.6e-55   2.5e-51  173.1   0.0     1   135   565   696   565   698 0.98 Orn/Lys/Arg decarboxylase, C-terminal domain
OKR_DC_1_N           PF03709.10   115 seq1139_BIOID50645   -            708   1.1e-14   54.3   0.0   1   1   4.7e-18   2.2e-14   53.4   0.0     1   113     1    90     1    92 0.89 Orn/Lys/Arg decarboxylase, N-terminal domain
SIS                  PF01380.17   131 seq1140_BIOID50645   -            298   3.3e-08   33.0   0.0   1   1   4.9e-12   3.3e-08   33.0   0.0    52   128   130   208   126   211 0.95 SIS domain
SIS_2                PF13580.1    138 seq1140_BIOID50645   -            298   7.6e-07   28.8   1.1   1   1   3.2e-10   2.2e-06   27.3   0.1    20   136    47   164    39   166 0.84 SIS domain
GyrI-like            PF06445.10   155 seq1141_BIOID50645   -            157   1.1e-32  113.1   0.3   1   1   8.8e-37   1.2e-32  112.9   0.2     1   155     1   153     1   153 0.99 GyrI-like small molecule binding domain
60KD_IMP             PF02096.15   196 seq1142_BIOID50645   -            548   3.4e-67  225.7  14.3   1   1   2.5e-71   3.4e-67  225.7   9.9     1   193   352   533   352   536 0.94 60Kd inner membrane protein
DUF1828              PF08861.5     90 seq1143_BIOID50645   -            250   2.5e-22   78.2   0.0   1   1   3.2e-26   4.4e-22   77.4   0.0     1    88    25   112    25   114 0.97 Domain of unknown function DUF1828
Transposase_31       PF04754.7    205 seq1144_BIOID50645   -            296   2.8e-84  281.4   0.1   1   1   2.8e-88   3.8e-84  281.0   0.1     1   204     8   209     8   210 0.99 Putative transposase, YhgA-like
TatD_DNase           PF01026.16   255 seq1145_BIOID50645   -            259   2.5e-67  226.6   0.0   1   1     2e-71   2.8e-67  226.5   0.0     1   255     6   257     6   257 0.98 TatD related DNase
PTS_EIIA_2           PF00359.17   142 seq1146_BIOID50645   -            637   6.7e-33  113.2   0.0   1   1   2.5e-36   1.1e-32  112.5   0.0     5   140   498   634   495   636 0.95 Phosphoenolpyruvate-dependent sugar phosphotransferase system, EIIA 2
PTS_EIIC             PF02378.13   321 seq1146_BIOID50645   -            637   2.4e-19   69.2  33.1   1   1   5.2e-23   2.4e-19   69.2  22.9     1   321    17   277    17   277 0.92 Phosphotransferase system, EIIC
PTS_IIB              PF02302.12    90 seq1146_BIOID50645   -            637   2.1e-09   37.5   0.4   1   1   1.1e-12   4.9e-09   36.3   0.0     1    79   379   453   379   458 0.87 PTS system, Lactose/Cellobiose specific IIB subunit
PTS_EIIC             PF02378.13   321 seq1147_BIOID50645   -            363   1.3e-13   50.4  28.1   1   1   3.9e-17   5.3e-13   48.3  18.6     3   312    19   272    17   282 0.84 Phosphotransferase system, EIIC
MFS_1                PF07690.11   354 seq1148_BIOID50645   -            425   3.4e-60  203.5  36.3   1   1     1e-57   7.1e-54  182.7  15.4     1   293    15   318    15   320 0.87 Major Facilitator Superfamily
Sugar_tr             PF00083.19   451 seq1148_BIOID50645   -            425   4.9e-08   31.8  35.9   1   1   6.3e-11   4.3e-07   28.7  24.9    44   435    43   410    10   417 0.78 Sugar (and other) transporter
DUF2608              PF11019.3    253 seq1149_BIOID50645   -            289   4.5e-59  199.3   0.2   1   1   4.1e-63   5.6e-59  199.0   0.1     7   243    32   271    26   278 0.92 Protein of unknown function (DUF2608)
FtsL                 PF04999.8     97 seq1150_BIOID50645   -            121   1.3e-33  114.4   0.1   1   1   1.1e-37   1.5e-33  114.2   0.1     3    96    26   119    24   120 0.97 Cell division protein FtsL
Acetyltransf_4       PF13420.1    155 seq1151_BIOID50645   -            172   1.4e-21   76.9   0.0   1   1   8.2e-25   1.6e-21   76.7   0.0     1   152     3   154     3   157 0.91 Acetyltransferase (GNAT) domain
Acetyltransf_1       PF00583.19    83 seq1151_BIOID50645   -            172   9.1e-18   63.9   0.0   1   1   8.2e-21   1.6e-17   63.1   0.0     2    82    57   136    56   137 0.95 Acetyltransferase (GNAT) family
Acetyltransf_3       PF13302.1    142 seq1151_BIOID50645   -            172   1.2e-11   44.9   0.0   1   1   7.3e-15   1.4e-11   44.7   0.0     4   142     3   137     1   137 0.82 Acetyltransferase (GNAT) domain
Acetyltransf_10      PF13673.1    117 seq1151_BIOID50645   -            172     4e-09   36.4   0.1   1   1   2.7e-12   5.2e-09   36.1   0.0     1   117    10   136    10   136 0.72 Acetyltransferase (GNAT) domain
Acetyltransf_7       PF13508.1     79 seq1151_BIOID50645   -            172   5.4e-09   35.9   0.0   1   1   4.2e-12   8.1e-09   35.4   0.0     5    78    53   137    49   138 0.75 Acetyltransferase (GNAT) domain
FR47                 PF08445.5     86 seq1151_BIOID50645   -            172   4.9e-09   35.6   0.0   1   1   4.5e-12   8.7e-09   34.9   0.0    26    80    84   139    79   144 0.91 FR47-like protein
Acetyltransf_9       PF13527.1    128 seq1151_BIOID50645   -            172   3.4e-06   26.8   0.1   1   1   5.2e-09     1e-05   25.2   0.0     2   109     3   115     2   122 0.89 Acetyltransferase (GNAT) domain
Usher                PF00577.15   552 seq1152_BIOID50645   -            878  1.2e-222  740.4  26.3   1   1  3.2e-226  1.4e-222  740.1  18.2     1   552   208   790   208   790 0.99 Type VII secretion system (T7SS), usher protein
PapC_N               PF13954.1    146 seq1152_BIOID50645   -            878   4.5e-48  162.4   0.0   1   1   2.5e-51   1.1e-47  161.1   0.0     2   146    48   194    47   194 0.98 PapC N-terminal domain
PapC_C               PF13953.1     68 seq1152_BIOID50645   -            878   1.3e-27   95.1   0.1   1   1   1.1e-30   4.8e-27   93.2   0.1     1    67   800   865   800   866 0.97 PapC C-terminal domain
RNase_E_G            PF10150.4    271 seq1155_BIOID50645   -           1061  9.1e-101  336.5   0.0   1   1    2e-104  9.1e-101  336.5   0.0     1   270   121   392   121   393 0.98 Ribonuclease E/G family
PNPase_C             PF12111.3     39 seq1155_BIOID50645   -           1061     5e-18   63.9   8.5   1   1   1.1e-21     5e-18   63.9   5.9     1    39  1021  1059  1021  1059 0.98 Polyribonucleotide phosphorylase C terminal
S1                   PF00575.18    74 seq1155_BIOID50645   -           1061   1.3e-16   60.3   0.0   1   1   6.3e-20   2.9e-16   59.2   0.0     2    73    36   118    35   119 0.97 S1 RNA binding domain
ABC_tran             PF00005.22   118 seq1156_BIOID50645   -            111   1.1e-06   28.9   0.0   1   1   2.2e-10   1.5e-06   28.4   0.0     1    63    44   104    44   110 0.84 ABC transporter
Rad17                PF03215.10   498 seq1156_BIOID50645   -            111   1.6e-05   23.7   0.0   1   1   2.4e-09   1.6e-05   23.7   0.0    24    75     8    60     2   111 0.67 Rad17 cell cycle checkpoint protein
Ribosomal_L13        PF00572.13   128 seq1157_BIOID50645   -            142   4.3e-55  185.0   0.3   1   1   3.6e-59   4.9e-55  184.9   0.2     1   127    15   141    15   142 0.99 Ribosomal protein L13
TrkA_N               PF02254.13   116 seq1158_BIOID50645   -            458   4.2e-58  194.2   3.5   1   2   5.4e-33   5.3e-30  103.6   0.0     1   108     3   111     3   125 0.92 TrkA-N domain
TrkA_N               PF02254.13   116 seq1158_BIOID50645   -            458   4.2e-58  194.2   3.5   2   2   5.9e-29   5.7e-26   90.6   0.7     1   116   235   350   235   350 0.95 TrkA-N domain
TrkA_C               PF02080.16    71 seq1158_BIOID50645   -            458   1.9e-21   75.3   0.7   1   2   4.7e-13   4.5e-10   38.8   0.0     3    70   157   225   155   226 0.91 TrkA-C domain
TrkA_C               PF02080.16    71 seq1158_BIOID50645   -            458   1.9e-21   75.3   0.7   2   2     2e-11   1.9e-08   33.6   0.2     8    70   390   451   388   452 0.89 TrkA-C domain
F420_oxidored        PF03807.12    96 seq1158_BIOID50645   -            458   1.9e-12   47.2   2.2   1   2   1.5e-07   0.00015   22.0   0.0     1    52     2    49     2    88 0.87 NADP oxidoreductase coenzyme F420-dependent
F420_oxidored        PF03807.12    96 seq1158_BIOID50645   -            458   1.9e-12   47.2   2.2   2   2   1.5e-07   0.00015   22.0   0.3     2    48   235   279   234   355 0.80 NADP oxidoreductase coenzyme F420-dependent
NAD_binding_7        PF13241.1    103 seq1158_BIOID50645   -            458   1.2e-11   44.6   3.0   1   1   7.5e-08   7.3e-05   22.8   0.0     8    82   233   319   228   323 0.75 Putative NAD(P)-binding
Shikimate_DH         PF01488.15   135 seq1158_BIOID50645   -            458   1.4e-11   44.4   0.6   1   1   5.3e-09   5.2e-06   26.4   0.2    12   102   232   332   222   367 0.77 Shikimate / quinate 5-dehydrogenase
DapB_C               PF05173.9    132 seq1159_BIOID50645   -            273   4.7e-47  158.9   0.3   1   1   9.8e-51   6.7e-47  158.4   0.2     1   132   132   268   132   268 0.98 Dihydrodipicolinate reductase, C-terminus
DapB_N               PF01113.15   124 seq1159_BIOID50645   -            273   7.8e-42  141.9   0.5   1   1   5.4e-45   3.7e-41  139.8   0.1     1   124     6   129     6   129 0.99 Dihydrodipicolinate reductase, N-terminus
PTS_IIB              PF02302.12    90 seq1160_BIOID50645   -            106   5.2e-21   74.7   1.5   1   1   4.5e-25   6.1e-21   74.5   1.0     2    88     6    95     5    97 0.94 PTS system, Lactose/Cellobiose specific IIB subunit
Peptidase_M50        PF02163.17   192 seq1161_BIOID50645   -            450   2.7e-70  235.1   0.3   1   1   6.8e-74   3.1e-70  234.9   0.2     2   192    11   446    10   446 0.99 Peptidase family M50
PDZ                  PF00595.19    81 seq1161_BIOID50645   -            450   8.1e-13   48.2   0.3   1   1     1e-13   4.6e-10   39.4   0.0     8    81   209   277   203   277 0.91 PDZ domain (Also known as DHR or GLGF)
PDZ_2                PF13180.1     82 seq1161_BIOID50645   -            450   7.3e-11   41.6   0.0   1   1   1.1e-11   5.1e-08   32.5   0.0    19    78   227   285   211   287 0.84 PDZ domain
K_trans              PF02705.11   534 seq1163_BIOID50645   -            622  8.9e-207  687.5  25.4   1   1  7.5e-211    1e-206  687.3  17.6     2   534    14   544    13   544 0.99 K+ potassium transporter
Peptidase_S11        PF00768.15   241 seq1166_BIOID50645   -            403  6.1e-100  333.3   0.1   1   1  1.8e-103    8e-100  332.9   0.0     4   240    38   272    35   273 0.98 D-alanyl-D-alanine carboxypeptidase
PBP5_C               PF07943.8     91 seq1166_BIOID50645   -            403   2.6e-25   88.1   0.0   1   1   9.9e-29   4.5e-25   87.3   0.0     1    91   292   383   292   383 0.99 Penicillin-binding protein 5, C-terminal domain
Beta-lactamase2      PF13354.1    197 seq1166_BIOID50645   -            403   2.6e-08   33.4   0.0   1   1   7.9e-12   3.6e-08   32.9   0.0     2   141    55   206    54   249 0.81 Beta-lactamase enzyme family
MFS_1                PF07690.11   354 seq1167_BIOID50645   -            387     7e-48  163.0  43.4   1   1   3.1e-51     1e-47  162.4  30.1     3   354    14   352    12   352 0.87 Major Facilitator Superfamily
Sugar_tr             PF00083.19   451 seq1167_BIOID50645   -            387   4.9e-12   45.0   9.3   1   1   1.4e-15   4.9e-12   45.0   6.4    39   194    35   185    13   191 0.86 Sugar (and other) transporter
MFS_3                PF05977.8    524 seq1167_BIOID50645   -            387   9.5e-05   20.5  20.5   1   1   3.9e-08   0.00013   20.0  14.2    63   315    60   303    35   383 0.77 Transmembrane secretion effector
Response_reg         PF00072.19   112 seq1169_BIOID50645   -            225   1.1e-29  102.5   0.0   1   1   2.5e-33   1.7e-29  101.9   0.0     1   111     4   112     4   113 0.98 Response regulator receiver domain
Trans_reg_C          PF00486.23    77 seq1169_BIOID50645   -            225     2e-22   78.7   0.0   1   1   6.4e-26   4.4e-22   77.6   0.0     2    77   148   223   146   223 0.97 Transcriptional regulatory protein, C terminal
ECH                  PF00378.15   245 seq1170_BIOID50645   -            285   5.2e-66  222.1   0.0   1   1   4.6e-70   6.3e-66  221.8   0.0     5   245    31   273    27   273 0.96 Enoyl-CoA hydratase/isomerase family
UPF0270              PF06794.7     70 seq1171_BIOID50645   -             72   9.2e-36  121.3   0.1   1   1   7.4e-40     1e-35  121.2   0.0     1    70     1    70     1    70 0.99 Uncharacterised protein family (UPF0270)
Voltage_CLC          PF00654.15   355 seq1172_BIOID50645   -            418   5.4e-19   68.3  38.1   1   1     4e-23   5.4e-19   68.3  26.4    34   317    93   365    64   397 0.79 Voltage gated chloride channel
Response_reg         PF00072.19   112 seq1173_BIOID50645   -            230   1.4e-26   92.5   0.1   1   1   5.1e-30   3.5e-26   91.2   0.0     1   112     5   114     5   114 0.98 Response regulator receiver domain
Trans_reg_C          PF00486.23    77 seq1173_BIOID50645   -            230   1.4e-16   60.0   0.2   1   1   4.4e-20     3e-16   58.9   0.1     1    77   153   225   153   225 0.97 Transcriptional regulatory protein, C terminal
Pribosyltran         PF00156.22   125 seq1174_BIOID50645   -            243   1.3e-09   37.7   0.0   1   1   1.5e-13   2.1e-09   37.0   0.0    46   124   158   239   152   240 0.80 Phosphoribosyl transferase domain
SpoU_methylase       PF00588.14   142 seq1175_BIOID50645   -            370   7.2e-29  100.3   0.0   1   1   1.6e-32   1.1e-28   99.7   0.0     3   141   224   361   222   362 0.95 SpoU rRNA Methylase family
SpoU_sub_bind        PF08032.7     76 seq1175_BIOID50645   -            370   3.1e-12   46.3   0.0   1   1     1e-15     7e-12   45.2   0.0     2    73   135   206   134   209 0.96 RNA 2'-O ribose methyltransferase substrate binding
Crl                  PF07417.7    127 seq1176_BIOID50645   -            133     8e-55  183.8   0.1   1   1   6.8e-59   9.3e-55  183.6   0.1     2   122     3   123     2   131 0.96 Transcriptional regulator Crl
SirA                 PF01206.12    70 seq1178_BIOID50645   -             77   2.7e-20   71.6   0.0   1   1   2.2e-24   2.9e-20   71.5   0.0     2    70     9    77     8    77 0.98 SirA-like protein
Exo_endo_phos        PF03372.18   251 seq1179_BIOID50645   -            253     4e-25   89.0   0.7   1   1   3.5e-29   4.8e-25   88.8   0.5     2   251    14   244    13   244 0.75 Endonuclease/Exonuclease/phosphatase family
NlpE                 PF04170.7     87 seq1181_BIOID50645   -            236   1.6e-35  121.2   0.0   1   1   1.9e-39   2.6e-35  120.5   0.0     1    86    45   130    45   131 0.99 NlpE N-terminal domain
Cytochrom_C_asm      PF01578.15   214 seq1182_BIOID50645   -            647   5.9e-55  186.0  19.2   1   1   4.3e-59   5.9e-55  186.0  13.3     1   208    89   296    89   299 0.98 Cytochrome C assembly protein
Dak2                 PF02734.12   175 seq1184_BIOID50645   -            210   8.3e-57  191.5   0.3   1   1   7.1e-61   9.7e-57  191.3   0.2     1   173    32   204    32   206 0.98 DAK2 domain
Transpeptidase       PF00905.17   304 seq1186_BIOID50645   -            588   3.3e-82  275.8   0.0   1   1   6.5e-86   4.5e-82  275.3   0.0     1   303   260   554   260   555 0.99 Penicillin binding protein transpeptidase domain
PBP_dimer            PF03717.10   190 seq1186_BIOID50645   -            588     2e-34  119.1   0.0   1   1   4.2e-38   2.8e-34  118.6   0.0     4   188    69   220    66   222 0.93 Penicillin-binding Protein dimerisation domain
ABC_tran             PF00005.22   118 seq1187_BIOID50645   -            251   5.5e-10   39.5   0.0   1   1   3.1e-13   1.4e-09   38.1   0.0    66   117     3    53     2    54 0.94 ABC transporter
TOBE                 PF03459.12    64 seq1187_BIOID50645   -            251   1.6e-09   37.6   0.0   1   1   4.1e-09   1.8e-05   24.5   0.0     4    64   186   241   183   241 0.92 TOBE domain
TOBE_2               PF08402.5     75 seq1187_BIOID50645   -            251   7.5e-09   35.3   0.0   1   1   3.4e-12   1.5e-08   34.3   0.0     2    75   173   242   172   242 0.88 TOBE domain
Transaldolase        PF00923.14   287 seq1188_BIOID50645   -            317  2.4e-104  348.3   0.3   1   1    2e-108  2.7e-104  348.2   0.2     1   287    14   313    14   313 0.95 Transaldolase
Capsule_synth        PF05159.9    269 seq1189_BIOID50645   -            415   3.7e-82  275.7   0.1   1   1   3.2e-86   4.4e-82  275.4   0.1     1   269    82   389    82   389 0.98 Capsule polysaccharide biosynthesis protein
FCD                  PF07729.7    125 seq1190_BIOID50645   -            249   9.2e-20   71.1   6.5   1   1   1.8e-23   1.2e-19   70.6   4.5     1   125    94   224    94   224 0.89 FCD domain
GntR                 PF00392.16    64 seq1190_BIOID50645   -            249   4.2e-20   70.8   0.0   1   1   1.1e-23   7.8e-20   69.9   0.0     3    63    11    71     9    72 0.95 Bacterial regulatory proteins, gntR family
YdjC                 PF04794.7    261 seq1191_BIOID50645   -            252   7.1e-70  235.3   0.0   1   1   5.9e-74     8e-70  235.1   0.0     2   260     4   241     3   242 0.92 YdjC-like protein
CitF                 PF04223.7    466 seq1192_BIOID50645   -            524    6e-274  908.6   2.0   1   1  5.1e-278    7e-274  908.4   1.4     1   466    57   522    57   522 1.00 Citrate lyase, alpha subunit (CitF)
PRK                  PF00485.13   194 seq1194_BIOID50645   -            289     3e-74  248.6   0.0   1   1   2.7e-78   3.6e-74  248.4   0.0     1   194     7   214     7   214 0.99 Phosphoribulokinase / Uridine kinase family
FGGY_N               PF00370.16   245 seq1195_BIOID50645   -            482   3.4e-86  288.4   0.0   1   1   6.6e-90   4.5e-86  288.0   0.0     1   245    15   259    15   259 0.99 FGGY family of carbohydrate kinases, N-terminal domain
FGGY_C               PF02782.11   197 seq1195_BIOID50645   -            482   2.6e-24   85.8   0.6   1   1   7.6e-27   5.2e-23   81.6   0.4     3   195   269   448   268   450 0.77 FGGY family of carbohydrate kinases, C-terminal domain
TonB_dep_Rec         PF00593.19   276 seq1196_BIOID50645   -            628     2e-30  106.5  21.7   1   1     3e-34     2e-30  106.5  15.1     1   276   404   627   404   627 0.89 TonB dependent receptor
Plug                 PF07715.10   108 seq1196_BIOID50645   -            628   6.4e-30  103.5   1.5   1   1   9.4e-34   6.4e-30  103.5   1.0     4   108    55   160    52   160 0.97 TonB-dependent Receptor Plug Domain
PFL                  PF02901.10   648 seq1197_BIOID50645   -            765    1e-203  678.3   0.0   1   1  1.8e-207  1.2e-203  678.0   0.0     1   648     1   626     1   626 0.98 Pyruvate formate lyase
Gly_radical          PF01228.16   106 seq1197_BIOID50645   -            765   2.9e-25   88.5   0.0   1   1   9.7e-29   6.6e-25   87.4   0.0     3   106   645   747   643   747 0.97 Glycine radical
Response_reg         PF00072.19   112 seq1198_BIOID50645   -            227   7.3e-27   93.4   0.0   1   1   2.1e-30   1.5e-26   92.5   0.0     1   112     3   113     3   113 0.99 Response regulator receiver domain
Trans_reg_C          PF00486.23    77 seq1198_BIOID50645   -            227   6.8e-26   89.8   0.0   1   1   1.7e-29   1.2e-25   89.0   0.0     1    77   146   221   146   221 0.97 Transcriptional regulatory protein, C terminal
PTSIIB_sorb          PF03830.10   151 seq1199_BIOID50645   -            158   5.1e-52  175.6   0.7   1   1   4.2e-56   5.7e-52  175.4   0.5     1   150     5   154     5   155 0.98 PTS system sorbose subfamily IIB component
Ldh_2                PF02615.9    335 seq1201_BIOID50645   -            349  2.3e-139  463.6   0.0   1   1  1.9e-143  2.7e-139  463.4   0.0     1   334     1   333     1   334 0.99 Malate/L-lactate dehydrogenase
Fimbrial             PF00419.15   145 seq1202_BIOID50645   -            344   1.5e-13   51.0   6.9   1   1   1.1e-17   1.5e-13   51.0   4.8     2   145   182   344   181   344 0.82 Fimbrial protein
DUF606               PF04657.8    138 seq1203_BIOID50645   -            149   1.1e-21   77.2  22.6   1   1   8.9e-26   1.2e-21   77.1  15.6     2   138     6   143     5   143 0.95 Protein of unknown function, DUF606
Ribosomal_S9         PF00380.14   121 seq1204_BIOID50645   -            130   1.4e-47  160.8   2.1   1   1   1.1e-51   1.5e-47  160.6   1.5     1   121    10   130    10   130 1.00 Ribosomal protein S9/S16
Isochorismatase      PF00857.15   174 seq1206_BIOID50645   -            231   2.4e-42  144.7   0.0   1   1   2.3e-46   3.2e-42  144.2   0.0     1   173    19   216    19   217 0.97 Isochorismatase family
LysR_substrate       PF03466.15   209 seq1208_BIOID50645   -            312   3.3e-28   98.0   0.3   1   1   9.4e-32   6.4e-28   97.1   0.2     4   204    97   284    95   288 0.92 LysR substrate binding domain
HTH_1                PF00126.22    60 seq1208_BIOID50645   -            312   4.7e-18   64.5   1.7   1   1   1.2e-21   7.9e-18   63.8   1.2     1    59    13    71    13    72 0.97 Bacterial regulatory helix-turn-helix protein, lysR family
2OG-FeII_Oxy_3       PF13640.1    100 seq1209_BIOID50645   -            225   2.1e-12   47.3   0.1   1   1   8.6e-16   3.9e-12   46.4   0.0     3    99    84   175    83   176 0.89 2OG-Fe(II) oxygenase superfamily
2OG-FeII_Oxy         PF03171.15    99 seq1209_BIOID50645   -            225   6.8e-06   26.1   0.0   1   1     3e-09   1.4e-05   25.2   0.0     6    98    83   176    79   177 0.87 2OG-Fe(II) oxygenase superfamily
2OG-FeII_Oxy_4       PF13661.1     70 seq1209_BIOID50645   -            225   2.3e-05   23.7   0.1   1   1   9.9e-09   4.5e-05   22.8   0.1    14    69    83   140    71   141 0.91 2OG-Fe(II) oxygenase superfamily
ParBc                PF02195.13    90 seq1211_BIOID50645   -            212   2.8e-09   36.8   0.0   1   1   3.3e-13   4.5e-09   36.1   0.0     2    89    54   148    53   149 0.87 ParB-like nuclease domain
Lyase_1              PF00206.15   312 seq1212_BIOID50645   -            457  3.5e-102  341.6   0.0   1   1  1.4e-105  1.9e-101  339.2   0.0     1   312     6   301     6   301 0.99 Lyase
FUSC                 PF04632.7    650 seq1213_BIOID50645   -            352   1.3e-16   60.1   2.0   1   1   2.3e-20   1.5e-16   59.8   1.4     3   281    21   313    19   348 0.81 Fusaric acid resistance protein family
FUSC_2               PF13515.1    128 seq1213_BIOID50645   -            352   2.8e-13   49.7  12.8   1   1   6.3e-17   4.3e-13   49.1   8.8     2   128    33   158    28   158 0.83 Fusaric acid resistance protein-like
YbaK                 PF04073.10   123 seq1215_BIOID50645   -            167   2.2e-25   88.7   0.0   1   1   2.1e-29   2.9e-25   88.3   0.0     1   122    30   154    30   155 0.94 YbaK / prolyl-tRNA synthetases associated domain
HATPase_c            PF02518.21   111 seq1216_BIOID50645   -            778     5e-31  106.5   0.1   1   1     1e-33   1.7e-30  104.8   0.1     2   109   395   504   394   506 0.96 Histidine kinase-, DNA gyrase B-, and HSP90-like ATPase
Response_reg         PF00072.19   112 seq1216_BIOID50645   -            778   1.2e-21   76.6   0.1   1   1   2.1e-24   3.5e-21   75.1   0.1     1   111   528   639   528   640 0.93 Response regulator receiver domain
PAS                  PF00989.19   113 seq1216_BIOID50645   -            778   2.9e-18   65.5   0.0   1   1   5.7e-21   9.8e-18   63.8   0.0     2   113   156   266   155   266 0.91 PAS fold
HisKA                PF00512.20    68 seq1216_BIOID50645   -            778   6.3e-17   61.2   1.5   1   1   2.2e-19   3.7e-16   58.7   0.1     2    67   283   346   282   347 0.97 His Kinase A (phospho-acceptor) domain
PAS_4                PF08448.5    110 seq1216_BIOID50645   -            778   2.4e-15   56.3   0.0   1   1   7.7e-18   1.3e-14   54.0   0.0     1   110   161   271   161   271 0.99 PAS fold
Hpt                  PF01627.18    90 seq1216_BIOID50645   -            778   6.1e-13   48.4   2.2   1   1   4.3e-15   7.3e-12   45.0   0.0     3    90   686   771   684   771 0.96 Hpt domain
PAS_9                PF13426.1    104 seq1216_BIOID50645   -            778   9.2e-11   41.9   0.0   1   1   6.1e-13     1e-09   38.5   0.0     1   104   165   268   165   268 0.98 PAS domain
HATPase_c_3          PF13589.1    137 seq1216_BIOID50645   -            778   2.9e-07   30.1   0.0   1   1   3.9e-10   6.7e-07   28.9   0.0     6   114   402   514   397   525 0.79 Histidine kinase-, DNA gyrase B-, and HSP90-like ATPase
DUF159               PF02586.9    208 seq1217_BIOID50645   -            222   1.5e-45  155.2   0.0   1   1   1.2e-49   1.6e-45  155.0   0.0     1   207     1   215     1   216 0.89 Uncharacterised ACR, COG2135
Asparaginase         PF00710.15   313 seq1218_BIOID50645   -            338  4.7e-112  373.7   0.0   1   1  3.9e-116  5.4e-112  373.5   0.0     2   313     6   323     5   323 0.96 Asparaginase
A_deaminase          PF00962.17   330 seq1219_BIOID50645   -            333  6.6e-101  337.4   0.0   1   1  5.4e-105  7.4e-101  337.3   0.0     2   329     6   328     5   329 0.99 Adenosine/AMP deaminase
Sugar_tr             PF00083.19   451 seq1220_BIOID50645   -            477   3.8e-30  104.7  35.1   1   1   1.1e-33   4.9e-30  104.3  24.3    50   432    72   452    33   463 0.82 Sugar (and other) transporter
MFS_1                PF07690.11   354 seq1220_BIOID50645   -            477   1.4e-24   86.4  39.0   1   1   3.1e-28   1.4e-24   86.4  27.0     4   307    41   377    37   388 0.80 Major Facilitator Superfamily
MFS_2                PF13347.1    427 seq1220_BIOID50645   -            477   4.9e-14   51.4  25.3   1   1   1.6e-12   7.2e-09   34.4   5.7   222   352    24   159    12   167 0.79 MFS/sugar transport protein
ADH_zinc_N           PF00107.21   130 seq1224_BIOID50645   -            413   9.8e-10   37.9   0.0   1   1   2.9e-13     2e-09   36.9   0.0     1   129   191   329   191   330 0.95 Zinc-binding dehydrogenase
ADH_N                PF08240.7    109 seq1224_BIOID50645   -            413   5.5e-06   26.0   0.0   1   1   1.6e-09   1.1e-05   25.0   0.0     4    66    33   102    30   131 0.75 Alcohol dehydrogenase GroES-like domain
Metallophos          PF00149.23   201 seq1225_BIOID50645   -            176   2.8e-13   49.6   1.3   1   1   2.5e-17   3.4e-13   49.3   0.9     2   132    16   150    15   165 0.75 Calcineurin-like phosphoesterase
Epimerase            PF01370.16   236 seq1226_BIOID50645   -            349   2.7e-27   95.6   0.0   1   1     3e-30   8.3e-27   94.0   0.0     1   235    15   246    15   247 0.91 NAD dependent epimerase/dehydratase family
NAD_binding_10       PF13460.1    183 seq1226_BIOID50645   -            349   1.9e-18   67.0   0.0   1   1   9.5e-22   2.6e-18   66.5   0.0     1   151    15   188    15   202 0.85 NADH(P)-binding
3Beta_HSD            PF01073.14   280 seq1226_BIOID50645   -            349   2.3e-18   65.8   0.0   1   1     1e-21   2.8e-18   65.4   0.0     1   271    16   268    16   276 0.89 3-beta hydroxysteroid dehydrogenase/isomerase family
RmlD_sub_bind        PF04321.12   287 seq1226_BIOID50645   -            349   1.1e-10   40.8   0.0   1   1   9.7e-14   2.7e-10   39.5   0.0     1   241    13   274    13   288 0.85 RmlD substrate binding domain
NAD_binding_4        PF07993.7    249 seq1226_BIOID50645   -            349   2.3e-10   39.6   0.0   1   1   3.2e-13   8.7e-10   37.8   0.0    63   200    58   185    17   227 0.79 Male sterility protein
NRDD                 PF13597.1    547 seq1227_BIOID50645   -            712   4.3e-81  272.5   0.0   1   1   1.4e-83   6.2e-80  268.7   0.0     3   546   115   705   111   706 0.84 Anaerobic ribonucleoside-triphosphate reductase
Gly_radical          PF01228.16   106 seq1227_BIOID50645   -            712   4.4e-27   94.4   0.0   1   1   4.2e-30   1.9e-26   92.3   0.0     2   104   582   685   581   687 0.98 Glycine radical
ATP-cone             PF03477.11    90 seq1227_BIOID50645   -            712   5.7e-21   74.6   1.7   1   1     4e-24   1.8e-20   73.0   0.5     2    89     4    89     3    90 0.93 ATP cone domain
oligo_HPY            PF08352.7     64 seq1229_BIOID50645   -            337   2.1e-21   75.9   0.1   1   1   8.3e-25   3.8e-21   75.0   0.1     1    64   248   312   248   312 0.99 Oligopeptide/dipeptide transporter, C-terminal region
ABC_tran             PF00005.22   118 seq1229_BIOID50645   -            337   1.1e-18   67.5   0.0   1   1   4.1e-22   1.9e-18   66.8   0.0    15   118    80   197    65   197 0.85 ABC transporter
AAA_21               PF13304.1    303 seq1229_BIOID50645   -            337   3.2e-11   43.6   0.2   1   1   7.2e-14   3.3e-10   40.3   0.0   227   300   159   230    84   233 0.82 AAA domain
PTS_EIIC             PF02378.13   321 seq1230_BIOID50645   -            474     3e-39  134.6  27.8   1   1   4.5e-43     3e-39  134.6  19.3     2   321   119   401   118   401 0.88 Phosphotransferase system, EIIC
PTS_EIIB             PF00367.15    35 seq1230_BIOID50645   -            474   1.8e-12   46.1   0.3   1   1     5e-16   3.4e-12   45.2   0.2     4    35    13    44    11    44 0.96 phosphotransferase system, EIIB
GIY-YIG              PF01541.19    80 seq1231_BIOID50645   -            100   9.2e-10   38.6   0.0   1   1   8.1e-14   1.1e-09   38.3   0.0     2    76     4    73     3    77 0.91 GIY-YIG catalytic domain
LysR_substrate       PF03466.15   209 seq1233_BIOID50645   -            308   6.6e-21   74.2   0.1   1   1   1.3e-24     9e-21   73.8   0.1    18   205   105   290    87   294 0.89 LysR substrate binding domain
HTH_1                PF00126.22    60 seq1233_BIOID50645   -            308     1e-20   73.0   0.6   1   1   3.4e-24   2.3e-20   71.9   0.4     2    60     5    63     4    63 0.97 Bacterial regulatory helix-turn-helix protein, lysR family
MFS_1                PF07690.11   354 seq1235_BIOID50645   -            397   3.9e-18   65.2  48.8   1   1   2.9e-22   3.9e-18   65.2  33.8     1   351    18   354    18   357 0.77 Major Facilitator Superfamily
DNA_pol3_chi         PF04364.8    137 seq1236_BIOID50645   -            147   5.2e-45  152.5   0.0   1   1   4.2e-49   5.8e-45  152.3   0.0     1   137     1   143     1   143 0.97 DNA polymerase III chi subunit, HolC
DUF1281              PF06924.6    134 seq1237_BIOID50645   -            308   1.1e-61  206.0   0.0   1   1   1.1e-65   1.5e-61  205.6   0.0     1   134     9   142     9   142 0.99 Protein of unknown function (DUF1281)
DUF596               PF04591.7     70 seq1238_BIOID50645   -            118   3.6e-25   87.5   0.5   1   1   3.7e-29   5.1e-25   87.0   0.3     1    70    55   118    55   118 0.95 Protein of unknown function, DUF596
RecX                 PF02631.11   122 seq1240_BIOID50645   -            166   3.6e-32  111.0   0.3   1   1   6.2e-36   8.4e-32  109.8   0.0     6   117    51   162    46   166 0.94 RecX family
DUF2222              PF09984.4    146 seq1243_BIOID50645   -            918   9.3e-58  193.6   0.2   1   1   7.9e-61   1.8e-57  192.7   0.1     1   146    31   178    31   178 0.98 Uncharacterized signal transduction histidine kinase domain (DUF2222)
HATPase_c            PF02518.21   111 seq1243_BIOID50645   -            918     8e-33  112.3   0.2   1   1   6.4e-36   1.5e-32  111.5   0.2     1   110   404   518   404   519 0.97 Histidine kinase-, DNA gyrase B-, and HSP90-like ATPase
Response_reg         PF00072.19   112 seq1243_BIOID50645   -            918   1.6e-28   98.8   0.6   1   1   7.1e-32   1.6e-28   98.8   0.4     1   110   670   780   670   782 0.97 Response regulator receiver domain
HisKA                PF00512.20    68 seq1243_BIOID50645   -            918   5.3e-22   77.4   2.7   1   1   3.9e-25     9e-22   76.7   0.1     2    68   293   357   292   357 0.98 His Kinase A (phospho-acceptor) domain
Hpt                  PF01627.18    90 seq1243_BIOID50645   -            918   6.1e-14   51.6   0.1   1   1   2.7e-17   6.1e-14   51.6   0.0     1    88   828   910   828   912 0.93 Hpt domain
HAMP                 PF00672.20    70 seq1243_BIOID50645   -            918   7.7e-13   48.3   0.5   1   1   3.4e-16   7.7e-13   48.3   0.3     2    68   181   247   180   249 0.96 HAMP domain
PLA1                 PF02253.10   260 seq1244_BIOID50645   -            289   9.8e-94  313.4   5.4   1   1   8.5e-98   1.2e-93  313.2   3.7     8   260    39   286    33   286 0.98 Phospholipase A1
EIIA-man             PF03610.11   116 seq1246_BIOID50645   -            472   1.3e-26   92.7   3.1   1   1     8e-30   2.7e-26   91.7   2.2     2   116     4   121     3   121 0.98 PTS system fructose IIA component
PEP-utilisers_N      PF05524.8    123 seq1246_BIOID50645   -            472   3.3e-23   81.6   0.6   1   1   9.7e-27   3.3e-23   81.6   0.4    12   122   257   368   256   369 0.95 PEP-utilising enzyme, N-terminal
PTS-HPr              PF00381.14    84 seq1246_BIOID50645   -            472   2.3e-20   72.1   0.4   1   1   2.7e-23   9.3e-20   70.1   0.0     4    83   158   237   155   238 0.96 PTS HPr component phosphorylation site
PEP-utilizers        PF00391.18    81 seq1246_BIOID50645   -            472   6.9e-17   60.6   0.0   1   1   4.6e-20   1.6e-16   59.5   0.0     3    79   388   464   386   466 0.92 PEP-utilising enzyme, mobile domain
DHDPS                PF00701.17   289 seq1247_BIOID50645   -            295   8.6e-64  214.7   0.0   1   1   7.1e-68   9.8e-64  214.6   0.0     2   287     5   291     4   293 0.94 Dihydrodipicolinate synthetase family
EII-Sor              PF03609.9    237 seq1248_BIOID50645   -            267   1.5e-71  240.2  24.0   1   1   1.3e-75   1.7e-71  240.1  16.6     1   236     1   238     1   239 0.99 PTS system sorbose-specific iic component
Fe-S_biosyn          PF01521.15    91 seq1251_BIOID50645   -            191   2.1e-23   81.7   0.0   1   1   1.6e-26   1.1e-22   79.4   0.0     1    91     2    94     2    94 0.98 Iron-sulphur cluster biosynthesis
NifU                 PF01106.12    68 seq1251_BIOID50645   -            191     2e-10   40.1   0.0   1   1   4.4e-14     3e-10   39.5   0.0     2    65   112   177   111   180 0.90 NifU-like domain
PLDc_2               PF13091.1    126 seq1252_BIOID50645   -            413   3.4e-35  120.4   0.0   1   2   3.9e-15   2.6e-11   43.2   0.0     3   112    26   154    24   165 0.78 PLD-like domain
PLDc_2               PF13091.1    126 seq1252_BIOID50645   -            413   3.4e-35  120.4   0.0   2   2     5e-25   3.4e-21   75.1   0.0     2   120   213   334   212   339 0.87 PLD-like domain
PLDc                 PF00614.17    28 seq1252_BIOID50645   -            413   2.3e-11   42.9   0.2   1   1   7.6e-12   5.2e-08   32.3   0.0     3    24   110   131   108   135 0.91 Phospholipase D Active site motif
MR_MLE               PF01188.16    67 seq1253_BIOID50645   -            320   3.1e-10   40.3   0.2   1   1   6.3e-14   8.6e-10   38.8   0.1     2    67   146   213   145   213 0.87 Mandelate racemase / muconate lactonizing enzyme, C-terminal domain
PALP                 PF00291.20   307 seq1254_BIOID50645   -            515   1.5e-69  234.4   2.2   1   1     3e-73     2e-69  234.0   1.6     5   307    30   317    26   317 0.91 Pyridoxal-phosphate dependent enzyme
Thr_dehydrat_C       PF00585.13    91 seq1254_BIOID50645   -            515   3.8e-64  212.2   0.0   1   2   3.6e-35   2.4e-31  107.0   0.0     1    91   330   420   330   420 0.98 C-terminal regulatory domain of Threonine dehydratase
Thr_dehydrat_C       PF00585.13    91 seq1254_BIOID50645   -            515   3.8e-64  212.2   0.0   2   2   6.7e-34   4.6e-30  102.9   0.0     2    91   426   513   425   513 0.96 C-terminal regulatory domain of Threonine dehydratase
PHP                  PF02811.14   175 seq1255_BIOID50645   -            293   1.2e-32  113.0   0.1   1   1   1.1e-36   1.5e-32  112.6   0.0     1   169    10   233    10   239 0.92 PHP domain
F_bP_aldolase        PF01116.15   287 seq1257_BIOID50645   -            283   3.4e-77  259.2   0.1   1   1   2.8e-81   3.8e-77  259.0   0.1     2   287     2   283     1   283 0.95 Fructose-bisphosphate aldolase class-II
Nol1_Nop2_Fmu        PF01189.12   283 seq1258_BIOID50645   -            481  3.1e-109  364.6   0.0   1   2   3.4e-31   9.3e-28   97.2   0.0    12   178    42   211    31   213 0.88 NOL1/NOP2/sun family
Nol1_Nop2_Fmu        PF01189.12   283 seq1258_BIOID50645   -            481  3.1e-109  364.6   0.0   2   2     7e-85   1.9e-81  273.4   0.0     8   282   200   480   200   481 0.99 NOL1/NOP2/sun family
Nol1_Nop2_Fmu_2      PF13636.1    102 seq1258_BIOID50645   -            481   8.9e-23   80.1   0.0   1   1   5.5e-26   1.5e-22   79.4   0.0     3   102   368   470   366   470 0.91 pre-rRNA processing and ribosome biogenesis
Methyltransf_26      PF13659.1    117 seq1258_BIOID50645   -            481   3.1e-07   30.3   0.1   1   1   3.1e-10   8.4e-07   28.9   0.1     2   116   121   249   120   250 0.87 Methyltransferase domain
Methyltransf_18      PF12847.2    112 seq1258_BIOID50645   -            481   5.4e-07   30.0   0.0   1   1   3.8e-10     1e-06   29.1   0.0     3   112   121   249   119   249 0.87 Methyltransferase domain
PNP_UDP_1            PF01048.15   234 seq1259_BIOID50645   -            254   7.4e-42  142.7   1.3   1   1   6.1e-46   8.3e-42  142.6   0.9     2   232    21   252    20   254 0.86 Phosphorylase superfamily
HATPase_c            PF02518.21   111 seq1260_BIOID50645   -            480   2.3e-24   85.1   0.0   1   1     9e-28   4.1e-24   84.3   0.0     1   109   371   479   371   480 0.97 Histidine kinase-, DNA gyrase B-, and HSP90-like ATPase
HisKA                PF00512.20    68 seq1260_BIOID50645   -            480   2.5e-12   46.5   0.9   1   1   1.7e-15   7.8e-12   44.8   0.6     2    67   262   326   261   327 0.96 His Kinase A (phospho-acceptor) domain
HAMP                 PF00672.20    70 seq1260_BIOID50645   -            480     5e-10   39.3   0.1   1   1   1.1e-13     5e-10   39.3   0.1     5    69   191   256   187   257 0.84 HAMP domain
AMP-binding          PF00501.23   418 seq1262_BIOID50645   -            652    4e-112  374.5   0.0   1   1  1.1e-115  4.8e-112  374.2   0.0     1   418   109   547   109   547 0.97 AMP-binding enzyme
DUF3448              PF11930.3     82 seq1262_BIOID50645   -            652   3.5e-30  103.3   0.2   1   1   1.9e-33   8.7e-30  102.1   0.1     3    81    20   101    17   102 0.96 Domain of unknown function (DUF3448)
DUF4009              PF13193.1     41 seq1262_BIOID50645   -            652   8.6e-16   56.9   0.0   1   1   3.5e-19   1.6e-15   56.1   0.0     2    41   591   634   590   634 0.95 Domain of unknown function (DUF4009)
Porin_OmpG           PF09381.5    301 seq1265_BIOID50645   -            301    2e-219  726.4  13.9   1   1  4.9e-223  2.2e-219  726.2   9.6     1   301     1   301     1   301 1.00 Outer membrane protein G (OmpG)
DUF481               PF04338.7    210 seq1265_BIOID50645   -            301   2.7e-06   27.1   2.2   1   1   5.9e-10   2.7e-06   27.1   1.6    93   197    95   206    91   212 0.84 Protein of unknown function, DUF481
OmpA                 PF00691.15    97 seq1268_BIOID50645   -            262   4.3e-15   55.7   0.1   1   1   1.2e-18   1.7e-14   53.8   0.0     1    92   121   214   121   218 0.84 OmpA family
PMI_typeI            PF01238.16   373 seq1269_BIOID50645   -            391  3.1e-124  414.6   0.0   1   1  2.9e-126    2e-122  408.6   0.0     1   372     1   356     1   357 0.98 Phosphomannose isomerase type I
PT-VENN              PF04829.8     56 seq1270_BIOID50645   -            157   2.9e-10   39.4   0.3   1   1   2.1e-14   2.9e-10   39.4   0.2     2    31   124   153   123   155 0.95 Pre-toxin domain with VENN motif
Ribonuc_L-PSP        PF01042.16   121 seq1271_BIOID50645   -            128   7.3e-33  112.7   0.0   1   1   6.5e-37   8.9e-33  112.5   0.0     4   120    13   125    10   126 0.97 Endoribonuclease L-PSP
PerC                 PF06069.6     90 seq1272_BIOID50645   -            102   1.6e-37  127.3   0.0   1   1   1.3e-41   1.8e-37  127.1   0.0     2    89    11   100    10   101 0.97 PerC transcriptional activator
YcaO                 PF02624.11   332 seq1273_BIOID50645   -            589   1.2e-78  264.8   0.0   1   1   1.6e-82   2.2e-78  263.9   0.0     1   331    61   394    61   395 0.97 YcaO-like family
GATase_5             PF13507.1    259 seq1275_BIOID50645   -           1295  2.6e-103  344.2   0.0   1   1  9.4e-107  4.3e-103  343.6   0.0     1   257  1039  1292  1039  1293 0.97 CobB/CobQ-like glutamine amidotransferase domain
AIRS_C               PF02769.17   153 seq1275_BIOID50645   -           1295   7.6e-48  162.2   2.7   1   2   4.9e-26   2.3e-22   79.5   0.0     2   151   432   589   431   591 0.93 AIR synthase related protein, C-terminal domain
AIRS_C               PF02769.17   153 seq1275_BIOID50645   -           1295   7.6e-48  162.2   2.7   2   2   9.3e-27   4.3e-23   81.9   1.0     2   150   822   966   821   969 0.92 AIR synthase related protein, C-terminal domain
AIRS                 PF00586.19    96 seq1275_BIOID50645   -           1295   8.2e-28   96.3   3.5   1   1   7.2e-31   3.3e-27   94.4   0.0     1    96   257   389   257   389 0.98 AIR synthase related protein, N-terminal domain
EamA                 PF00892.15   126 seq1276_BIOID50645   -            293   7.6e-15   54.9  37.8   1   2     9e-13   1.2e-08   34.8   8.9     1   125    15   137    15   138 0.91 EamA-like transporter family
EamA                 PF00892.15   126 seq1276_BIOID50645   -            293   7.6e-15   54.9  37.8   2   2   4.4e-10     6e-06   26.2  11.8     1   123   167   285   167   288 0.82 EamA-like transporter family
tRNA-synt_1          PF00133.17   601 seq1278_BIOID50645   -            667  1.1e-227  756.6   0.7   1   1  1.6e-230  7.4e-227  754.0   0.5     2   601    14   631    13   631 0.97 tRNA synthetases class I (I, L, M and V)
tRNA-synt_1g         PF09334.6    391 seq1278_BIOID50645   -            667   1.6e-19   69.6   1.1   1   1   1.4e-11   6.3e-08   31.5   0.1     5   125    39   178    35   197 0.60 tRNA synthetases class I (M)
tRNA-synt_1_2        PF13603.1    185 seq1278_BIOID50645   -            667   1.2e-09   37.6   0.0   1   1   1.6e-10   7.4e-07   28.5   0.0    86   166   247   327   243   348 0.76 Leucyl-tRNA synthetase, Domain 2
HTH_3                PF01381.17    55 seq1279_BIOID50645   -             96   8.2e-06   25.4   0.0   1   1   8.4e-10   1.2e-05   24.9   0.0     1    43    38    80    38    82 0.95 Helix-turn-helix
Sigma54_activat      PF00158.21   168 seq1280_BIOID50645   -            528   3.2e-65  218.5   0.1   1   1   1.3e-68   4.4e-65  218.1   0.0     1   167   218   393   218   394 0.96 Sigma-54 interaction domain
PrpR_N               PF06506.6    175 seq1280_BIOID50645   -            528     5e-58  195.2   0.1   1   1   2.2e-61   7.6e-58  194.6   0.1     2   171    29   197    28   202 0.98 Propionate catabolism activator
HTH_8                PF02954.14    42 seq1280_BIOID50645   -            528   9.7e-11   40.9   0.1   1   1   2.4e-13   8.2e-10   37.9   0.0    11    40   498   527   498   528 0.98 Bacterial regulatory protein, Fis family
Mg_chelatase         PF01078.16   207 seq1280_BIOID50645   -            528   2.9e-05   23.2   0.3   1   1   2.3e-08     8e-05   21.7   0.2     9   156   226   367   215   380 0.79 Magnesium chelatase, subunit ChlI
Glyco_transf_8       PF01501.15   250 seq1282_BIOID50645   -            342   3.9e-54  183.4   3.3   1   1     8e-58   5.5e-54  183.0   2.3     1   250    25   276    25   276 0.96 Glycosyl transferase family 8
Glyco_transf_8C      PF08437.5     57 seq1282_BIOID50645   -            342   6.2e-23   80.4   5.4   1   1   2.2e-26   1.5e-22   79.2   3.8     1    57   278   334   278   334 0.99 Glycosyl transferase family 8 C-terminal
ketoacyl-synt        PF00109.21   255 seq1283_BIOID50645   -            819   1.9e-56  191.2   0.0   1   1   5.1e-60   3.5e-56  190.4   0.0     3   255    12   250    11   250 0.88 Beta-ketoacyl synthase, N-terminal domain
Ketoacyl-synt_C      PF02801.17   119 seq1283_BIOID50645   -            819   1.5e-35  121.4   0.2   1   1   5.6e-39   3.9e-35  120.1   0.2     1   118   258   375   258   376 0.98 Beta-ketoacyl synthase, C-terminal domain
CPSase_sm_chain      PF00988.17   131 seq1284_BIOID50645   -            382   1.6e-56  189.2   0.1   1   1   5.8e-60   2.6e-56  188.5   0.0     2   131     4   133     3   133 0.99 Carbamoyl-phosphate synthase small chain, CPSase domain
GATase               PF00117.23   192 seq1284_BIOID50645   -            382   1.4e-49  168.0   0.0   1   1   6.1e-53   2.8e-49  167.0   0.0     3   191   197   372   194   373 0.95 Glutamine amidotransferase class-I
Peptidase_C26        PF07722.8    217 seq1284_BIOID50645   -            382   1.1e-08   34.6   0.1   1   1   7.6e-11   3.5e-07   29.7   0.1    93   217   249   355   238   355 0.80 Peptidase C26
DUF441               PF04284.8    140 seq1286_BIOID50645   -            148   7.7e-47  158.5  20.1   1   1   6.5e-51   8.9e-47  158.3  13.9     1   140     7   145     7   145 0.99 Protein of unknown function (DUF441)
IcmL                 PF11393.3    108 seq1287_BIOID50645   -            231     1e-33  115.3   0.1   1   1     1e-37   1.4e-33  114.9   0.0     1   108    78   185    78   185 0.99 Macrophage killing protein with similarity to conjugation protein
Diacid_rec           PF05651.8    135 seq1289_BIOID50645   -            385   1.9e-52  176.1   0.9   1   1   4.7e-56   3.2e-52  175.4   0.6     1   135     6   140     6   140 0.99 Putative sugar diacid recognition
HTH_30               PF13556.1     59 seq1289_BIOID50645   -            385     3e-23   81.0   2.8   1   1     6e-26   4.1e-22   77.3   1.7     1    59   323   381   323   381 0.98 PucR C-terminal helix-turn-helix domain
ArsC                 PF03960.10   110 seq1290_BIOID50645   -            141   8.7e-31  106.1   0.0   1   1   7.5e-35     1e-30  105.9   0.0     1   108     7   113     7   115 0.98 ArsC family
Glycos_transf_1      PF00534.15   172 seq1292_BIOID50645   -            343   2.8e-17   62.5   0.0   1   1   1.9e-17   8.8e-14   51.1   0.0    73   160   223   310   216   322 0.89 Glycosyl transferases group 1
Glyco_trans_1_4      PF13692.1    135 seq1292_BIOID50645   -            343   1.3e-12   47.9   0.0   1   1   4.8e-16   2.2e-12   47.1   0.0     8   132   183   304   178   307 0.79 Glycosyl transferases group 1
Glyco_transf_4       PF13439.1    177 seq1292_BIOID50645   -            343     2e-09   37.3   0.3   1   1   3.1e-12   1.4e-08   34.5   0.2     9   176    11   169     3   170 0.78 Glycosyltransferase Family 4
UPF0257              PF06788.8    236 seq1293_BIOID50645   -            248  3.4e-140  464.9   1.0   1   1  2.9e-144  3.9e-140  464.7   0.7     1   236    13   248    13   248 1.00 Uncharacterised protein family (UPF0257)
Mannitol_dh_C        PF08125.8    245 seq1295_BIOID50645   -            490   3.3e-71  239.2   0.0   1   1   6.5e-75   4.4e-71  238.7   0.0     1   231   216   445   216   461 0.92 Mannitol dehydrogenase C-terminal domain
Mannitol_dh          PF01232.18   151 seq1295_BIOID50645   -            490   2.4e-39  134.5   1.5   1   1   2.7e-42   1.8e-38  131.6   0.0     2   151    26   188    25   188 0.97 Mannitol dehydrogenase Rossmann domain
Bac_surface_Ag       PF01103.18   323 seq1296_BIOID50645   -            810  1.7e-100  336.4  16.0   1   1  1.1e-103  3.7e-100  335.4  11.1     1   323   448   810   448   810 0.96 Surface antigen
Surf_Ag_VNR          PF07244.10    78 seq1296_BIOID50645   -            810   3.1e-65  216.4  10.4   1   5   6.3e-10   2.2e-06   27.8   0.0     1    78    24    91    24    91 0.87 Surface antigen variable number repeat
Surf_Ag_VNR          PF07244.10    78 seq1296_BIOID50645   -            810   3.1e-65  216.4  10.4   2   5   5.9e-15     2e-11   44.0   0.0     1    78    92   172    92   172 0.93 Surface antigen variable number repeat
Surf_Ag_VNR          PF07244.10    78 seq1296_BIOID50645   -            810   3.1e-65  216.4  10.4   3   5   3.5e-17   1.2e-13   51.1   0.1     2    78   176   263   175   263 0.86 Surface antigen variable number repeat
Surf_Ag_VNR          PF07244.10    78 seq1296_BIOID50645   -            810   3.1e-65  216.4  10.4   4   5   5.8e-14     2e-10   40.8   0.0     1    78   266   344   266   344 0.92 Surface antigen variable number repeat
Surf_Ag_VNR          PF07244.10    78 seq1296_BIOID50645   -            810   3.1e-65  216.4  10.4   5   5     1e-18   3.5e-15   56.0   0.1     1    78   347   421   347   421 0.91 Surface antigen variable number repeat
OKR_DC_1             PF01276.15   417 seq1298_BIOID50645   -            735  9.3e-199  660.0   0.0   1   1  2.5e-202  1.1e-198  659.8   0.0     1   417   112   554   112   554 0.99 Orn/Lys/Arg decarboxylase, major domain
OKR_DC_1_C           PF03711.10   137 seq1298_BIOID50645   -            735   1.9e-53  180.0   0.2   1   1   1.2e-56   5.6e-53  178.5   0.1     1   135   579   710   579   712 0.98 Orn/Lys/Arg decarboxylase, C-terminal domain
OKR_DC_1_N           PF03709.10   115 seq1298_BIOID50645   -            735   7.6e-25   87.1   0.0   1   1     3e-28   1.4e-24   86.2   0.0     1   115     7   106     7   106 0.99 Orn/Lys/Arg decarboxylase, N-terminal domain
HTH_18               PF12833.2     81 seq1300_BIOID50645   -            296   2.7e-20   72.1   1.1   1   1   1.1e-23     5e-20   71.2   0.7     1    81    38   117    38   117 0.96 Helix-turn-helix domain
HTH_AraC             PF00165.18    42 seq1300_BIOID50645   -            296   2.8e-16   58.6   0.2   1   1   9.5e-14   4.3e-10   38.9   0.1     9    42    82   116    78   116 0.94 Bacterial regulatory helix-turn-helix proteins, AraC family
GyrI-like            PF06445.10   155 seq1300_BIOID50645   -            296   1.4e-11   44.5   0.1   1   1   4.7e-15   2.1e-11   43.9   0.1     2   155   138   294   137   294 0.89 GyrI-like small molecule binding domain
tRNA-synt_2c         PF01411.14   552 seq1301_BIOID50645   -            876  1.6e-242  805.6   0.0   1   1  4.9e-246  2.3e-242  805.1   0.0     1   552     7   556     7   556 0.99 tRNA synthetases class II (A)
tRNA_SAD             PF07973.9     44 seq1301_BIOID50645   -            876   9.7e-19   66.8   0.3   1   1   1.1e-21   5.2e-18   64.5   0.1     1    44   653   696   653   696 0.99 Threonyl and Alanyl tRNA synthetase second additional domain
DHHA1                PF02272.14    68 seq1301_BIOID50645   -            876   5.2e-16   57.9   3.8   1   1   3.5e-19   1.6e-15   56.4   2.6     2    67   800   868   799   869 0.92 DHHA1 domain
HTH_18               PF12833.2     81 seq1302_BIOID50645   -            303   1.6e-17   63.2   0.1   1   1     1e-20   3.5e-17   62.1   0.0     1    81   202   281   202   281 0.97 Helix-turn-helix domain
AraC_binding         PF02311.14   136 seq1302_BIOID50645   -            303   2.4e-12   46.6   0.0   1   1   1.1e-15   3.9e-12   45.9   0.0     8   135    27   157    23   158 0.90 AraC-like ligand binding domain
Cupin_2              PF07883.6     71 seq1302_BIOID50645   -            303   2.3e-11   42.8   0.1   1   1   1.2e-14     4e-11   42.1   0.0     6    65    30    89    26    94 0.94 Cupin domain
HTH_AraC             PF00165.18    42 seq1302_BIOID50645   -            303   2.6e-09   36.5   0.2   1   1   2.9e-08    0.0001   21.9   0.0    13    42   250   280   242   280 0.91 Bacterial regulatory helix-turn-helix proteins, AraC family
PTR2                 PF00854.16   373 seq1304_BIOID50645   -            493   1.4e-72  244.3  16.3   1   1   2.7e-76   1.8e-72  244.0  11.3     2   371    77   424    76   426 0.97 POT family
MFS_1                PF07690.11   354 seq1304_BIOID50645   -            493   1.9e-16   59.6  45.3   1   1   2.2e-19   1.5e-15   56.7  29.9     9   347    22   423    14   431 0.73 Major Facilitator Superfamily
YtfJ_HI0045          PF09695.5    160 seq1305_BIOID50645   -            185   5.8e-75  249.8   0.2   1   1   4.8e-79   6.6e-75  249.7   0.2     2   159    24   181    23   182 0.99 Bacterial protein of unknown function (YtfJ_HI0045)
DUF2502              PF10697.4     82 seq1306_BIOID50645   -            108   1.8e-22   79.1  25.5   1   1   1.7e-26   2.3e-22   78.7  17.7     1    82    23   106    23   106 0.97 Protein of unknown function (DUF2502)
Peptidase_M20        PF01546.23   171 seq1307_BIOID50645   -            411   3.8e-26   91.5   0.0   1   1   7.1e-30   4.9e-26   91.2   0.0     3   169    79   404    77   406 0.93 Peptidase family M20/M25/M40
Fer4_7               PF12838.2     52 seq1308_BIOID50645   -            164   6.7e-15   55.1  26.9   1   2     8e-11   1.1e-07   32.0   7.4     1    50    36    81    36    83 0.94 4Fe-4S dicluster domain
Fer4_7               PF12838.2     52 seq1308_BIOID50645   -            164   6.7e-15   55.1  26.9   2   2     6e-10   8.2e-07   29.1   5.7     3    52   108   155   101   155 0.91 4Fe-4S dicluster domain
Fer4_9               PF13187.1     55 seq1308_BIOID50645   -            164   1.6e-14   53.7  24.7   1   2     2e-09   2.7e-06   27.4   7.6     2    52    37    81    36    83 0.92 4Fe-4S dicluster domain
Fer4_9               PF13187.1     55 seq1308_BIOID50645   -            164   1.6e-14   53.7  24.7   2   2   5.8e-11     8e-08   32.3   4.0     4    55   109   156   108   156 0.86 4Fe-4S dicluster domain
Fer4                 PF00037.22    24 seq1308_BIOID50645   -            164   3.4e-14   51.6  25.1   1   1     3e-10   4.1e-07   29.2   1.0     3    24   136   157   134   157 0.90 4Fe-4S binding domain
Fer4_10              PF13237.1     52 seq1308_BIOID50645   -            164   9.7e-10   37.9  27.5   1   1   4.3e-09   5.9e-06   25.8   6.3     8    52    36    80    32    80 0.81 4Fe-4S dicluster domain
Fer4_4               PF12800.2     17 seq1308_BIOID50645   -            164   7.4e-09   35.1  30.9   1   3   2.1e-05     0.028   14.6   0.9     4    15    37    48    31    54 0.91 4Fe-4S binding domain
Fer4_4               PF12800.2     17 seq1308_BIOID50645   -            164   7.4e-09   35.1  30.9   2   3   0.00018      0.25   11.6   1.0     4    15   102   118   100   127 0.75 4Fe-4S binding domain
Fer4_4               PF12800.2     17 seq1308_BIOID50645   -            164   7.4e-09   35.1  30.9   3   3   1.4e-06    0.0019   18.2   2.7     1    16   138   153   138   155 0.91 4Fe-4S binding domain
Fer4_6               PF12837.2     24 seq1308_BIOID50645   -            164   7.6e-09   34.9  30.8   1   1   1.3e-08   1.8e-05   24.2   1.2     5    24   137   156   134   156 0.90 4Fe-4S binding domain
Isochorismatase      PF00857.15   174 seq1310_BIOID50645   -            219   1.4e-37  129.1   0.0   1   1   1.2e-41   1.7e-37  128.9   0.0     2   174    11   213    10   213 0.96 Isochorismatase family
Abhydrolase_6        PF12697.2    228 seq1311_BIOID50645   -            266   4.8e-35  121.3   4.2   1   1   1.2e-38   5.6e-35  121.1   2.9     1   227    16   249    16   250 0.78 Alpha/beta hydrolase family
Abhydrolase_1        PF00561.15   230 seq1311_BIOID50645   -            266   7.7e-17   61.5   0.2   1   1   7.2e-19   3.3e-15   56.1   0.1     1   228    40   251    40   253 0.90 alpha/beta hydrolase fold
Abhydrolase_5        PF12695.2    142 seq1311_BIOID50645   -            266   1.5e-16   60.3   0.9   1   1   1.5e-19   6.7e-16   58.2   0.6     1   141    15   237    15   238 0.77 Alpha/beta hydrolase family
EIID-AGA             PF03613.9    264 seq1314_BIOID50645   -            263   9.9e-93  309.7   4.6   1   1   8.1e-97   1.1e-92  309.5   3.2     2   264     4   263     3   263 0.97 PTS system mannose/fructose/sorbose family IID component
His_Phos_1           PF00300.17   158 seq1315_BIOID50645   -            200   5.5e-10   39.4   0.0   1   1   5.4e-11   7.3e-07   29.2   0.0     2    72    56   124    55   136 0.77 Histidine phosphatase superfamily (branch 1)
BPL_LplA_LipB        PF03099.14   125 seq1318_BIOID50645   -            213     1e-18   67.4   0.0   1   1   1.1e-22   1.4e-18   66.9   0.0    15   125    57   159    47   159 0.85 Biotin/lipoate A/B protein ligase family
ABC_tran             PF00005.22   118 seq1319_BIOID50645   -            334   2.6e-21   76.0   0.0   1   1   8.9e-25     4e-21   75.4   0.0     1   117    64   192    64   193 0.90 ABC transporter
oligo_HPY            PF08352.7     64 seq1319_BIOID50645   -            334   1.3e-19   70.1   0.2   1   1   5.3e-23   2.4e-19   69.3   0.2     1    64   244   311   244   311 0.99 Oligopeptide/dipeptide transporter, C-terminal region
DUF496               PF04363.7     95 seq1320_BIOID50645   -            109   1.8e-46  155.7   6.3   1   1   1.6e-50   2.1e-46  155.5   4.4     1    93     8   100     8   102 0.98 Protein of unknown function (DUF496)
Rhodanese            PF00581.15   113 seq1321_BIOID50645   -            364   8.6e-06   25.9   0.0   1   1   2.3e-09   3.2e-05   24.1   0.0    12   111    16   129     6   131 0.75 Rhodanese-like domain
DUF1471              PF07338.8     56 seq1322_BIOID50645   -             86   1.6e-18   65.9   2.7   1   1     2e-22   2.7e-18   65.2   1.9     1    56    33    86    33    86 0.99 Protein of unknown function (DUF1471)
CSD                  PF00313.17    66 seq1324_BIOID50645   -             70   3.6e-33  113.0   0.2   1   1   5.8e-37   3.9e-33  112.9   0.1     1    65     5    69     5    70 0.98 'Cold-shock' DNA-binding domain
OB_RNB               PF08206.6     58 seq1324_BIOID50645   -             70   9.9e-06   24.8   0.4   1   1     2e-09   1.4e-05   24.4   0.3     7    29    15    37     7    39 0.86 Ribonuclease B OB domain
Cu-oxidase_3         PF07732.10   120 seq1326_BIOID50645   -            529   8.8e-33  112.4   0.2   1   1   5.1e-36   2.3e-32  111.1   0.1     5   119    68   179    64   180 0.93 Multicopper oxidase
Cu-oxidase_2         PF07731.9    138 seq1326_BIOID50645   -            529     3e-20   72.0  12.3   1   1   6.3e-23   2.9e-19   68.8   7.0    16   134   410   529   386   529 0.75 Multicopper oxidase
Cu-oxidase           PF00394.17   159 seq1326_BIOID50645   -            529   1.4e-09   37.9   0.1   1   1   2.2e-09     1e-05   25.3   0.0    65   130   239   305   184   322 0.81 Multicopper oxidase
RbsD_FucU            PF05025.8    142 seq1327_BIOID50645   -            140     2e-36  125.2   0.0   1   1   1.7e-40   2.3e-36  125.1   0.0     1   142     3   140     3   140 0.93 RbsD / FucU transport protein family
Aldedh               PF00171.17   462 seq1328_BIOID50645   -            470  2.3e-138  461.2   1.5   1   1    2e-142  2.7e-138  461.0   1.0    10   462    18   465    11   465 0.97 Aldehyde dehydrogenase family
ABC_membrane         PF00664.18   275 seq1329_BIOID50645   -            707   9.5e-54  182.5  16.9   1   1   3.6e-57   1.2e-53  182.1  11.7     4   275   153   424   150   424 0.98 ABC transporter transmembrane region
Peptidase_C39        PF03412.10   131 seq1329_BIOID50645   -            707   4.6e-27   94.2   0.0   1   1   2.5e-30   8.5e-27   93.4   0.0    12   130     8   129     3   130 0.97 Peptidase C39 family
ABC_tran             PF00005.22   118 seq1329_BIOID50645   -            707   1.5e-20   73.6   0.0   1   1   8.2e-24   2.8e-20   72.7   0.0     1   118   509   634   509   634 0.94 ABC transporter
E1-E2_ATPase         PF00122.15   230 seq1330_BIOID50645   -            834   2.1e-55  187.1   0.1   1   1   7.8e-59   2.1e-55  187.1   0.1     1   229   291   512   291   513 0.99 E1-E2 ATPase
Hydrolase            PF00702.21   204 seq1330_BIOID50645   -            834   7.4e-53  180.0   8.3   1   1     3e-56   8.2e-53  179.8   4.5     2   204   518   732   517   732 0.96 haloacid dehalogenase-like hydrolase
HMA                  PF00403.21    62 seq1330_BIOID50645   -            834   1.1e-29  102.2   0.1   1   2   9.1e-15   2.5e-11   43.4   0.0     3    62     8    62     6    62 0.96 Heavy-metal-associated domain
HMA                  PF00403.21    62 seq1330_BIOID50645   -            834   1.1e-29  102.2   0.1   2   2   8.4e-19   2.3e-15   56.3   0.0     3    61   104   159   102   160 0.96 Heavy-metal-associated domain
HAD                  PF12710.2    191 seq1330_BIOID50645   -            834   2.9e-21   76.4   0.0   1   1     6e-24   1.6e-20   73.9   0.0     1   190   520   728   520   729 0.64 haloacid dehalogenase-like hydrolase
Hydrolase_3          PF08282.7    254 seq1330_BIOID50645   -            834   4.1e-09   36.2   0.9   1   1   1.4e-09   3.9e-06   26.5   0.5   195   254   705   764   699   764 0.92 haloacid dehalogenase-like hydrolase
Gp_dh_C              PF02800.15   157 seq1331_BIOID50645   -            339   3.8e-53  179.0   0.2   1   1   7.8e-57   5.3e-53  178.5   0.1     1   157   160   316   160   316 0.99 Glyceraldehyde 3-phosphate dehydrogenase, C-terminal domain
Gp_dh_N              PF00044.19   151 seq1331_BIOID50645   -            339   8.1e-53  178.3   0.1   1   1   3.3e-56   2.3e-52  176.8   0.0     1   151     3   155     3   155 0.99 Glyceraldehyde 3-phosphate dehydrogenase, NAD binding domain
TerC                 PF03741.11   184 seq1332_BIOID50645   -            252   1.5e-47  161.2  18.4   1   1   1.4e-51     2e-47  160.9  12.8     1   183    15   205    15   206 0.94 Integral membrane protein TerC family
Sua5_yciO_yrdC       PF01300.13   179 seq1333_BIOID50645   -            206   1.2e-47  161.3   0.0   1   1   1.1e-51   1.4e-47  161.0   0.0     2   179    23   198    22   198 0.95 Telomere recombination
GntP_permease        PF02447.11   441 seq1335_BIOID50645   -            438  2.1e-188  626.2  45.8   1   1  5.2e-192  2.4e-188  626.0  31.7     1   441     1   437     1   437 0.99 GntP family permease
CitMHS               PF03600.11   349 seq1335_BIOID50645   -            438   5.3e-09   35.0  40.0   1   1   1.6e-12   7.2e-09   34.5  27.5     5   348     8   386     3   387 0.78 Citrate transporter
Na_H_antiporter      PF03553.9    303 seq1335_BIOID50645   -            438   3.8e-06   26.0  19.5   1   1   8.3e-10   3.8e-06   26.0  13.5    67   257   215   393   160   394 0.69 Na+/H+ antiporter family
RQC                  PF09382.5    106 seq1336_BIOID50645   -            611   4.4e-28   96.9   0.0   1   1   3.5e-31   1.2e-27   95.6   0.0     1   104   413   514   413   516 0.97 RQC domain
Helicase_C           PF00271.26    78 seq1336_BIOID50645   -            611   6.2e-24   83.5   0.0   1   1   2.6e-24   8.9e-21   73.4   0.1     3    78   258   333   256   333 0.98 Helicase conserved C-terminal domain
HRDC                 PF00570.18    68 seq1336_BIOID50645   -            611   8.4e-24   82.9   0.1   1   1   6.4e-27   2.2e-23   81.6   0.0     2    68   535   601   534   601 0.97 HRDC domain
DEAD                 PF00270.24   173 seq1336_BIOID50645   -            611   3.3e-21   75.3   0.0   1   1   1.1e-23   3.7e-20   71.9   0.0     2   168    30   189    29   194 0.85 DEAD/DEAH box helicase
ketoacyl-synt        PF00109.21   255 seq1337_BIOID50645   -            869   3.9e-61  206.6   0.0   1   1   1.2e-64   5.5e-61  206.1   0.0     2   255    13   262    12   262 0.88 Beta-ketoacyl synthase, N-terminal domain
Ketoacyl-synt_C      PF02801.17   119 seq1337_BIOID50645   -            869   6.9e-40  135.4   1.8   1   1   3.9e-43   1.8e-39  134.1   1.0     1   118   270   386   270   387 0.98 Beta-ketoacyl synthase, C-terminal domain
PP-binding           PF00550.20    67 seq1337_BIOID50645   -            869   8.3e-15   54.7   0.0   1   1   6.6e-18     3e-14   52.9   0.0     6    67   795   854   790   854 0.89 Phosphopantetheine attachment site
AA_kinase            PF00696.23   241 seq1338_BIOID50645   -            380   3.9e-43  147.6   2.1   1   1   7.3e-47     5e-43  147.2   1.5     2   240    19   247    18   248 0.93 Amino acid kinase family
PUA                  PF01472.15    74 seq1338_BIOID50645   -            380   9.3e-23   79.6   0.1   1   1   4.3e-26   2.9e-22   78.0   0.1     1    74   289   363   289   363 0.98 PUA domain
CitX                 PF03802.9    170 seq1339_BIOID50645   -            183   8.1e-60  201.0   0.0   1   1   6.7e-64   9.1e-60  200.8   0.0     2   169    12   180    11   181 0.98 Apo-citrate lyase phosphoribosyl-dephospho-CoA transferase
F_bP_aldolase        PF01116.15   287 seq1340_BIOID50645   -            286   1.2e-94  316.5   0.0   1   1   9.7e-99   1.3e-94  316.3   0.0     1   287     1   283     1   283 0.97 Fructose-bisphosphate aldolase class-II
HATPase_c            PF02518.21   111 seq1343_BIOID50645   -            900   5.5e-30  103.2   0.0   1   1   6.1e-33   1.7e-29  101.6   0.0     1   110   547   652   547   653 0.98 Histidine kinase-, DNA gyrase B-, and HSP90-like ATPase
HisKA                PF00512.20    68 seq1343_BIOID50645   -            900   8.9e-17   60.7   0.2   1   1   3.2e-20   8.9e-17   60.7   0.1     2    68   434   498   433   498 0.95 His Kinase A (phospho-acceptor) domain
Response_reg         PF00072.19   112 seq1343_BIOID50645   -            900   5.4e-16   58.4   0.1   1   1   7.8e-19   2.1e-15   56.5   0.0     1   107   674   780   674   785 0.95 Response regulator receiver domain
Hpt                  PF01627.18    90 seq1343_BIOID50645   -            900   6.5e-11   41.9   0.7   1   1   2.4e-14   6.5e-11   41.9   0.5     1    84   817   896   817   898 0.92 Hpt domain
HAMP                 PF00672.20    70 seq1343_BIOID50645   -            900   1.7e-08   34.4   0.5   1   1   6.1e-12   1.7e-08   34.4   0.4     2    67   325   391   324   397 0.83 HAMP domain
Pectinesterase       PF01095.14   298 seq1345_BIOID50645   -            427   7.3e-15   54.1   6.8   1   1   1.2e-15   1.6e-11   43.2   0.6    76   203   195   337   184   369 0.81 Pectinesterase
cNMP_binding         PF00027.24    91 seq1346_BIOID50645   -            210   8.9e-24   83.0   0.0   1   1     4e-27   1.4e-23   82.4   0.0     3    90    23   111    21   112 0.97 Cyclic nucleotide-binding domain
Crp                  PF00325.15    32 seq1346_BIOID50645   -            210   2.1e-15   55.7   0.4   1   1   1.1e-18   3.9e-15   54.8   0.3     1    32   166   197   166   197 0.98 Bacterial regulatory proteins, crp family
HTH_Crp_2            PF13545.1     76 seq1346_BIOID50645   -            210   2.2e-11   43.2   0.1   1   1   1.5e-14     5e-11   42.1   0.1     1    67   142   206   142   207 0.94 Crp-like helix-turn-helix domain
NapD                 PF03927.8     79 seq1347_BIOID50645   -             87   1.4e-26   91.9   1.9   1   1   1.2e-30   1.6e-26   91.8   1.3     2    79     4    82     3    82 0.97 NapD protein
Mur_ligase_M         PF08245.7    189 seq1349_BIOID50645   -            495   1.1e-45  155.8   0.1   1   1     4e-49   1.8e-45  155.1   0.1     1   188   114   318   114   319 0.90 Mur ligase middle domain
Mur_ligase_C         PF02875.16    91 seq1349_BIOID50645   -            495   1.9e-26   91.8   0.0   1   1   2.8e-29   1.3e-25   89.1   0.0     1    91   339   425   339   425 0.96 Mur ligase family, glutamate ligase domain
Mur_ligase           PF01225.20    83 seq1349_BIOID50645   -            495   5.8e-13   48.6   0.4   1   1   6.3e-16   2.9e-12   46.3   0.1     5    83    25   102    22   102 0.88 Mur ligase family, catalytic domain
Oxidored_q4          PF00507.14   102 seq1350_BIOID50645   -            147   7.6e-27   92.9   1.1   1   1   5.5e-31   7.6e-27   92.9   0.8     2   102    26   125    25   125 0.95 NADH-ubiquinone/plastoquinone oxidoreductase, chain 3
RbsD_FucU            PF05025.8    142 seq1351_BIOID50645   -            143   6.3e-51  172.3   0.4   1   1   5.2e-55   7.1e-51  172.1   0.3     1   142     5   143     5   143 0.99 RbsD / FucU transport protein family
Phage_integrase      PF00589.17   173 seq1352_BIOID50645   -            298   5.1e-50  169.3   0.0   1   1   1.3e-53   8.8e-50  168.6   0.0     3   172   114   281   112   282 0.97 Phage integrase family
Phage_integr_N       PF02899.12    84 seq1352_BIOID50645   -            298   1.1e-26   92.6   0.8   1   1   4.1e-30   2.8e-26   91.3   0.6     1    83     8    90     8    91 0.98 Phage integrase, N-terminal SAM-like domain
Pterin_bind          PF00809.17   210 seq1354_BIOID50645   -            271   3.8e-58  196.2   0.0   1   1   3.3e-62   4.6e-58  195.9   0.0     1   209    10   216    10   217 0.98 Pterin binding enzyme
SulA                 PF03846.9    119 seq1355_BIOID50645   -            169   2.2e-63  211.1   4.5   1   1   2.2e-67     3e-63  210.7   3.1     2   118     3   119     2   120 0.99 Cell division inhibitor SulA
Sugar_tr             PF00083.19   451 seq1356_BIOID50645   -            449   9.9e-39  133.0  26.8   1   1   4.4e-40     2e-36  125.4  18.6     4   443    22   430    20   438 0.79 Sugar (and other) transporter
MFS_1                PF07690.11   354 seq1356_BIOID50645   -            449   5.3e-31  107.5  44.8   1   1   1.1e-32   4.9e-29  101.0  25.1    30   349    54   385    24   389 0.76 Major Facilitator Superfamily
MFS_2                PF13347.1    427 seq1356_BIOID50645   -            449   8.9e-11   40.7  20.9   1   1   3.6e-13   1.6e-09   36.5   8.2   126   385   144   404   140   428 0.75 MFS/sugar transport protein
Ral                  PF11058.3     66 seq1357_BIOID50645   -             66   4.5e-49  163.5   3.6   1   1   3.6e-53   4.9e-49  163.4   2.5     1    66     1    66     1    66 0.99 Antirestriction protein Ral
ETF                  PF01012.16   164 seq1358_BIOID50645   -            277   7.1e-33  113.5   2.5   1   1   7.5e-37     1e-32  113.0   1.7     9   164    51   208    45   208 0.91 Electron transfer flavoprotein domain
Redoxin              PF08534.5    146 seq1359_BIOID50645   -            185   1.6e-25   89.2   0.0   1   1   5.9e-29     2e-25   88.9   0.0     3   137    42   165    40   173 0.93 Redoxin
AhpC-TSA             PF00578.16   124 seq1359_BIOID50645   -            185   8.1e-16   57.7   0.0   1   1   2.9e-19     1e-15   57.4   0.0     1   124    41   158    41   158 0.89 AhpC/TSA family
Thioredoxin_2        PF13098.1    112 seq1359_BIOID50645   -            185   2.9e-10   40.2   0.0   1   1   1.2e-13   4.1e-10   39.7   0.0     4   106    67   166    64   172 0.85 Thioredoxin-like domain
Thioredoxin_8        PF13905.1     96 seq1359_BIOID50645   -            185   6.7e-07   29.2   0.0   1   1   3.3e-10   1.1e-06   28.5   0.0     1    95    68   154    68   155 0.86 Thioredoxin-like
UPF0104              PF03706.8    295 seq1360_BIOID50645   -            318   1.1e-21   77.3  32.5   1   1   1.1e-25   1.5e-21   76.8  22.5     2   294    24   296    23   297 0.87 Uncharacterised protein family (UPF0104)
Asp_Glu_race         PF01177.17   217 seq1362_BIOID50645   -            285   1.7e-29  103.1   0.1   1   1   1.7e-33   2.3e-29  102.7   0.0     2   215    25   234    24   236 0.84 Asp/Glu/Hydantoin racemase
Peptidase_S51        PF03575.12   153 seq1363_BIOID50645   -            229   1.6e-44  151.1   0.0   1   1   1.4e-48     2e-44  150.9   0.0     1   151    49   200    49   202 0.98 Peptidase family S51
Peptidase_U32        PF01136.14   233 seq1364_BIOID50645   -            331   4.4e-62  208.9   0.0   1   1   4.1e-66   5.7e-62  208.5   0.0     3   232    76   330    74   331 0.94 Peptidase family U32
DeoRC                PF00455.17   162 seq1366_BIOID50645   -            246   2.4e-45  153.9   0.0   1   1   1.4e-48   3.9e-45  153.2   0.0     2   161    78   236    77   237 0.99 DeoR C terminal sensor domain
HTH_DeoR             PF08220.7     57 seq1366_BIOID50645   -            246   7.8e-23   79.6   3.3   1   1   6.4e-25   1.7e-21   75.3   1.8     1    56     8    63     8    64 0.98 DeoR-like helix-turn-helix domain
HTH_11               PF08279.7     55 seq1366_BIOID50645   -            246   4.9e-10   38.8   1.4   1   1   3.3e-13     9e-10   37.9   0.9     1    46     8    51     8    61 0.91 HTH domain
GntR                 PF00392.16    64 seq1366_BIOID50645   -            246   1.6e-06   27.3   0.2   1   1   1.6e-09   4.3e-06   25.9   0.1    21    63    19    60     9    61 0.90 Bacterial regulatory proteins, gntR family
HTH_Mga              PF08280.6     59 seq1366_BIOID50645   -            246   2.8e-05   23.7   0.9   1   1   2.4e-08   6.6e-05   22.4   0.6     5    44     7    46     4    54 0.94 M protein trans-acting positive regulator (MGA) HTH domain
Gly_radical          PF01228.16   106 seq1367_BIOID50645   -            127   8.1e-26   90.3   0.1   1   1   9.1e-30   1.2e-25   89.7   0.0    20   106    16   108     4   108 0.86 Glycine radical
NAD_binding_2        PF03446.10   162 seq1368_BIOID50645   -            302   9.6e-37  126.2   6.1   1   1     1e-40   1.4e-36  125.7   4.2     3   161     8   168     6   169 0.95 NAD binding domain of 6-phosphogluconate dehydrogenase
DUF386               PF04074.7    153 seq1370_BIOID50645   -            149   1.3e-39  135.0   1.4   1   1     1e-43   1.4e-39  134.9   1.0     1   153     1   142     1   142 0.98 Domain of unknown function (DUF386)
MFS_1                PF07690.11   354 seq1371_BIOID50645   -            462   1.4e-10   40.3  68.3   1   1     1e-14   1.4e-10   40.3  47.4     2   354    43   419    38   419 0.70 Major Facilitator Superfamily
Nitroreductase       PF00881.19   165 seq1372_BIOID50645   -            196   6.1e-17   61.7   0.0   1   1   5.3e-21   7.3e-17   61.5   0.0     5   165    18   174    14   174 0.93 Nitroreductase family
Glycos_transf_2      PF00535.21   169 seq1373_BIOID50645   -            327     3e-40  137.5   0.2   1   1   1.9e-43   8.4e-40  136.0   0.1     1   163     9   166     9   172 0.85 Glycosyl transferase family 2
Glyco_tranf_2_3      PF13641.1    230 seq1373_BIOID50645   -            327   6.6e-19   68.5   0.0   1   1   1.8e-22   8.3e-19   68.2   0.0     3   195     8   192     5   230 0.84 Glycosyltransferase like family 2
Glyco_tranf_2_2      PF10111.4    281 seq1373_BIOID50645   -            327   2.2e-17   62.9   4.3   1   1   7.7e-21   3.5e-17   62.2   3.0     1   259     9   246     9   265 0.81 Glycosyltransferase like family 2
Lipoprotein_19       PF13617.1     59 seq1374_BIOID50645   -             61   4.8e-27   93.2   0.6   1   1   3.8e-31   5.3e-27   93.1   0.4     1    59     2    60     2    60 0.97 YnbE-like lipoprotein
MR_MLE_N             PF02746.11   117 seq1375_BIOID50645   -            404   3.5e-34  117.1   0.0   1   1   1.7e-37   7.8e-34  116.0   0.0    24   117    13   110     6   110 0.96 Mandelate racemase / muconate lactonizing enzyme, N-terminal domain
MR_MLE_C             PF13378.1    111 seq1375_BIOID50645   -            404   5.6e-26   90.5   0.0   1   1   2.6e-29   1.2e-25   89.5   0.0     1   110   263   374   263   375 0.88 Enolase C-terminal domain-like
MR_MLE               PF01188.16    67 seq1375_BIOID50645   -            404   2.2e-11   43.9   0.0   1   1   2.1e-14   9.7e-11   41.9   0.0     2    67   196   263   195   263 0.92 Mandelate racemase / muconate lactonizing enzyme, C-terminal domain
Glyco_trans_1_4      PF13692.1    135 seq1377_BIOID50645   -            381   2.5e-07   30.7   0.0   1   1   3.2e-11   4.3e-07   30.0   0.0     3   108   220   325   218   341 0.83 Glycosyl transferases group 1
Elong-fact-P_C       PF09285.6     56 seq1378_BIOID50645   -            188   5.3e-27   92.8   1.0   1   1   2.4e-30   1.1e-26   91.8   0.2     1    56   131   186   131   186 0.99 Elongation factor P, C-terminal
EFP                  PF01132.15    55 seq1378_BIOID50645   -            188   3.2e-24   84.2   0.1   1   1   1.2e-27   5.5e-24   83.4   0.0     3    55    71   123    69   123 0.97 Elongation factor P (EF-P) OB domain
EFP_N                PF08207.7     58 seq1378_BIOID50645   -            188   5.8e-24   83.6   0.0   1   1   4.5e-27     2e-23   81.8   0.0     3    57     7    61     5    62 0.97 Elongation factor P (EF-P) KOW-like domain
DUF945               PF06097.6    459 seq1379_BIOID50645   -            502  1.4e-149  498.7  18.1   1   1  1.1e-153  1.5e-149  498.5  12.5     1   459     1   482     1   482 0.99 Bacterial protein of unknown function (DUF945)
SBP_bac_3            PF00497.15   225 seq1380_BIOID50645   -            302     1e-49  168.7   0.7   1   1   1.8e-53   1.2e-49  168.4   0.5     1   224    42   271    42   272 0.93 Bacterial extracellular solute-binding proteins, family 3
NMT1                 PF09084.6    216 seq1380_BIOID50645   -            302   4.6e-06   26.2   0.3   1   1   6.2e-09   4.2e-05   23.1   0.1    20   141    85   199    82   217 0.81 NMT1/THI5 like
CitG                 PF01874.11   277 seq1381_BIOID50645   -            292   1.4e-84  283.4   0.0   1   1   1.2e-88   1.7e-84  283.1   0.0     5   276    24   290    20   291 0.97 ATP:dephospho-CoA triphosphoribosyl transferase
ABC_tran             PF00005.22   118 seq1383_BIOID50645   -            501   1.4e-34  118.8   0.0   1   2   1.6e-21   7.4e-18   64.9   0.0     1   117    44   169    44   170 0.91 ABC transporter
ABC_tran             PF00005.22   118 seq1383_BIOID50645   -            501   1.4e-34  118.8   0.0   2   2   1.9e-17   8.5e-14   51.8   0.0     3   117   294   423   292   424 0.77 ABC transporter
TetR_C_2             PF08361.6    121 seq1384_BIOID50645   -            220   2.2e-46  156.5   0.9   1   1   7.2e-50   3.3e-46  156.0   0.3     1   120    84   202    84   203 0.99 MAATS-type transcriptional repressor, C-terminal region
TetR_N               PF00440.18    47 seq1384_BIOID50645   -            220   2.1e-18   65.5   0.0   1   1   1.3e-21   5.9e-18   64.1   0.0     1    47    16    62    16    62 0.98 Bacterial regulatory proteins, tetR family
TetR_C_4             PF08359.6    133 seq1384_BIOID50645   -            220     4e-06   26.6   0.1   1   1   3.1e-09   1.4e-05   24.8   0.0    72   126   139   193   121   201 0.91 YsiA-like protein, C-terminal region
Oxidored_q6          PF01058.17   131 seq1385_BIOID50645   -            220   2.2e-22   78.9   0.2   1   1   2.2e-26     3e-22   78.5   0.1     4   129    64   170    62   172 0.82 NADH ubiquinone oxidoreductase, 20 Kd subunit
SBP_bac_9            PF01297.12   256 seq1386_BIOID50645   -            304   1.2e-67  227.7   0.0   1   1     1e-71   1.4e-67  227.5   0.0     1   254    32   295    32   297 0.92 Periplasmic solute binding protein family
DUF2207              PF09972.4    511 seq1387_BIOID50645   -            630   4.8e-87  292.5   0.0   1   1   4.2e-91   5.8e-87  292.2   0.0     2   508    34   574    33   577 0.95 Predicted membrane protein (DUF2207)
HTH_32               PF13565.1     77 seq1388_BIOID50645   -             99   5.4e-11   43.0   1.4   1   1   4.9e-15   6.7e-11   42.7   0.9     4    77    23    94    21    94 0.77 Homeodomain-like domain
[truncated: 1,261,508 more chars]
