# Supplementary material for: A domain sequence approach to pangenomics: applications to Escherichia coli
Source: F1000Res. 2013 May 29;1:19. Originally published 2012 Oct 1. [Version 2] doi: 10.12688/f1000research.1-19.v2 (PMC3901455; doi:10.12688/f1000research.1-19.v2)
Supplement: The 347 text files show the results from scanning each of the fasta-files against the Pfam-A database [file f1000research-1-1101-s0002.tgz › Escherichia_coli_MS_21_1_BIOID50631.txt]

#                                                                            --- full sequence --- -------------- this domain -------------   hmm coord   ali coord   env coord
# target name        accession   tlen query name           accession   qlen   E-value  score  bias   #  of  c-Evalue  i-Evalue  score  bias  from    to  from    to  from    to  acc description of target
#------------------- ---------- ----- -------------------- ---------- ----- --------- ------ ----- --- --- --------- --------- ------ ----- ----- ----- ----- ----- ----- ----- ---- ---------------------
DUF935               PF06074.7    516 seq1_BIOID50631      -            147   1.9e-27   96.0   0.3   1   1   1.5e-31   2.1e-27   95.9   0.2   366   515     1   142     1   143 0.91 Protein of unknown function (DUF935)
Multi_Drug_Res       PF00893.14    93 seq2_BIOID50631      -             85     3e-17   62.7   6.6   1   1   3.2e-21   4.4e-17   62.2   4.5    35    92     1    58     1    59 0.96 Small Multidrug Resistance protein
DUF905               PF06006.7     71 seq3_BIOID50631      -             79   4.4e-39  131.5   0.1   1   1   3.6e-43     5e-39  131.4   0.1     2    71    11    79    10    79 0.98 Bacterial protein of unknown function (DUF905)
Sugar_tr             PF00083.19   451 seq7_BIOID50631      -            455   6.1e-51  173.2  23.9   1   1   1.1e-54   7.8e-51  172.9  16.5     7   445    35   440    30   445 0.89 Sugar (and other) transporter
MFS_1                PF07690.11   354 seq7_BIOID50631      -            455   4.9e-36  124.1  66.4   1   2   1.8e-33   1.2e-29  103.0  26.7     5   316    38   359    31   366 0.79 Major Facilitator Superfamily
MFS_1                PF07690.11   354 seq7_BIOID50631      -            455   4.9e-36  124.1  66.4   2   2   8.5e-13   5.8e-09   35.0  13.8    60   180   318   436   313   446 0.88 Major Facilitator Superfamily
MFS_2                PF13347.1    427 seq10_BIOID50631     -            171   3.2e-39  134.4  10.7   1   1   2.6e-43   3.6e-39  134.2   7.4   283   427     2   145     1   145 0.99 MFS/sugar transport protein
NinB                 PF05772.7    127 seq11_BIOID50631     -            146   8.2e-54  180.5   0.1   1   1   7.1e-58   9.7e-54  180.2   0.1     2   127     8   129     7   129 0.99 NinB protein
BPD_transp_1         PF00528.17   185 seq13_BIOID50631     -            246   1.5e-27   96.1   7.7   1   1   1.1e-31   1.5e-27   96.1   5.3     4   184    46   238    43   239 0.96 Binding-protein-dependent transport system inner membrane component
Esterase             PF00756.15   251 seq14_BIOID50631     -            277   1.5e-76  257.0   0.0   1   1   3.8e-80   1.7e-76  256.8   0.0     1   250    21   268    21   269 0.99 Putative esterase
Esterase_phd         PF10503.4    220 seq14_BIOID50631     -            277   1.5e-05   24.2   0.0   1   1   2.5e-08   0.00012   21.3   0.0     4   129    31   169    28   176 0.77 Esterase PHB depolymerase
Chlorophyllase2      PF12740.2    260 seq14_BIOID50631     -            277   3.3e-05   22.7   0.0   1   1   1.1e-08   4.9e-05   22.2   0.0     6   121    30   165    26   214 0.75 Chlorophyllase enzyme
DsrC                 PF04358.8    109 seq15_BIOID50631     -             81     3e-35  120.6   0.0   1   1   2.4e-39   3.2e-35  120.5   0.0    30   109     2    81     1    81 0.98 DsrC like protein
PsiB                 PF06290.6    143 seq18_BIOID50631     -            145   1.6e-72  241.4   0.0   1   1   1.4e-76   1.9e-72  241.2   0.0     1   143     2   144     2   144 0.99 Plasmid SOS inhibition protein (PsiB)
Collar               PF07484.7     57 seq19_BIOID50631     -            158   1.3e-15   56.7   0.2   1   1     2e-19   2.7e-15   55.7   0.1     1    57    10    57    10    57 0.98 Phage Tail Collar Domain
Rick_17kDa_Anti      PF05433.10    42 seq20_BIOID50631     -            225   2.5e-11   42.9  15.7   1   1   7.4e-15   2.5e-11   42.9  10.9     2    42   119   159   118   159 0.96 Glycine zipper 2TM domain
Gly-zipper_OmpA      PF13436.1    118 seq20_BIOID50631     -            225   3.2e-08   33.1   3.3   1   1   9.4e-12   3.2e-08   33.1   2.3     5   112    74   180    69   182 0.76 Glycine-zipper containing OmpA-like membrane domain
Gly-zipper_YMGG      PF13441.1     45 seq20_BIOID50631     -            225   5.3e-08   32.1  12.7   1   1   1.5e-11   5.3e-08   32.1   8.8     2    45   115   157   114   157 0.97 YMGG-like Gly-zipper
Gly-zipper_Omp       PF13488.1     46 seq20_BIOID50631     -            225   2.7e-05   23.5  13.8   1   1   7.9e-09   2.7e-05   23.5   9.6     2    42   119   158   118   164 0.82 Glycine zipper
Packaging_FI         PF14000.1    125 seq21_BIOID50631     -            122   7.9e-40  135.8   0.5   1   1   6.5e-44   8.9e-40  135.6   0.3     1   125     3   119     3   119 0.97 DNA packaging protein FI
PTS_EIIA_2           PF00359.17   142 seq22_BIOID50631     -            119     6e-24   84.2   0.0   1   1   4.7e-28   6.4e-24   84.1   0.0    28   141     4   118     1   119 0.92 Phosphoenolpyruvate-dependent sugar phosphotransferase system, EIIA 2
DUF1398              PF07166.6    125 seq23_BIOID50631     -            136   1.4e-62  209.0   8.0   1   1   1.2e-66   1.6e-62  208.8   5.5     1   125     3   127     3   127 0.99 Protein of unknown function (DUF1398)
adh_short            PF00106.20   167 seq25_BIOID50631     -            261   3.8e-30  104.8   0.0   1   1   1.1e-33   5.2e-30  104.4   0.0     1   165    19   183    19   185 0.94 short chain dehydrogenase
adh_short_C2         PF13561.1    243 seq25_BIOID50631     -            261   5.9e-23   81.8   0.0   1   1   1.6e-26   7.4e-23   81.4   0.0     6   242    28   258    25   259 0.90 Enoyl-(Acyl carrier protein) reductase
KR                   PF08659.5    181 seq25_BIOID50631     -            261   3.8e-11   42.8   0.0   1   1   1.4e-14   6.4e-11   42.1   0.0     2   162    20   179    19   192 0.87 KR domain
DUF2726              PF10881.3    126 seq26_BIOID50631     -            175   1.5e-13   50.3   0.0   1   1   1.9e-17   2.5e-13   49.6   0.0     3   108    54   155    52   167 0.90 Protein of unknown function (DUF2726)
YebG                 PF07130.7     75 seq29_BIOID50631     -             96   2.2e-34  116.8   1.4   1   1     2e-38   2.8e-34  116.5   1.0     1    74     1    74     1    75 0.99 YebG protein
DinI                 PF06183.8     65 seq30_BIOID50631     -             75   1.4e-10   40.9   0.0   1   1   1.2e-14   1.7e-10   40.6   0.0     3    62    16    75    14    75 0.86 DinI-like family
Usp                  PF00582.21   140 seq31_BIOID50631     -            168   5.3e-28   97.8   0.7   1   1   4.5e-32   6.2e-28   97.6   0.5     1   140    25   168    25   168 0.99 Universal stress protein family
PTA_PTB              PF01515.14   319 seq32_BIOID50631     -            714  3.6e-128  426.9   0.9   1   1  9.8e-132  4.5e-128  426.6   0.1     2   319   392   707   391   707 0.99 Phosphate acetyl/butaryl transferase
AAA_26               PF13500.1    199 seq32_BIOID50631     -            714   3.2e-44  150.8   0.3   1   1   1.6e-47   7.5e-44  149.6   0.2     2   198     4   230     3   231 0.88 AAA domain
DRTGG                PF07085.7    105 seq32_BIOID50631     -            714   3.1e-31  106.9   0.0   1   1   3.1e-34   1.4e-30  104.8   0.0     1   104   234   345   234   346 0.98 DRTGG domain
DUF446               PF04287.7    100 seq34_BIOID50631     -            109   5.5e-34  115.8   2.8   1   1   4.6e-38   6.3e-34  115.6   2.0     2   100     5   104     4   104 0.96 tRNA pseudouridine synthase C
ketoacyl-synt        PF00109.21   255 seq36_BIOID50631     -            413     6e-60  202.7   1.1   1   1   1.7e-63     6e-60  202.7   0.8     2   255     4   247     3   247 0.93 Beta-ketoacyl synthase, N-terminal domain
Ketoacyl-synt_C      PF02801.17   119 seq36_BIOID50631     -            413   2.5e-39  133.6   1.7   1   1   1.4e-42   4.7e-39  132.7   1.2     1   119   255   370   255   370 0.97 Beta-ketoacyl synthase, C-terminal domain
Thiolase_N           PF00108.18   264 seq36_BIOID50631     -            413   1.2e-06   27.6   0.1   1   1   8.7e-10     3e-06   26.3   0.0    80   120   156   196   145   216 0.93 Thiolase, N-terminal domain
FBPase_glpX          PF03320.8    309 seq38_BIOID50631     -            336  5.5e-135  448.8   7.6   1   1  4.6e-139  6.2e-135  448.6   5.3     2   309     3   322     2   322 0.99 Bacterial fructose-1,6-bisphosphatase, glpX-encoded
DUF1375              PF07119.7     76 seq39_BIOID50631     -             75   8.9e-21   73.3   0.2   1   1   9.2e-25   1.3e-20   72.9   0.1     6    75     8    69     3    70 0.91 Protein of unknown function (DUF1375)
HutD                 PF05962.6    184 seq40_BIOID50631     -            212   5.7e-46  156.4   0.0   1   1   4.8e-50   6.6e-46  156.2   0.0     2   184    26   200    25   200 0.91 HutD
Bro-N                PF02498.12    87 seq41_BIOID50631     -            159   1.1e-07   31.9   0.0   1   1   1.6e-11   2.2e-07   30.9   0.0     1    75    14   105    14   113 0.74 BRO family, N-terminal domain
GutM                 PF06923.6    109 seq42_BIOID50631     -            119   6.1e-37  125.5   0.0   1   1   5.1e-41   6.9e-37  125.3   0.0     2   109     3   110     2   110 0.98 Glucitol operon activator protein (GutM)
TrmE_N               PF10396.4    114 seq43_BIOID50631     -            454   2.3e-43  146.6   0.0   1   1   3.5e-46   6.8e-43  145.1   0.0     1   114     6   120     6   120 0.99 GTP-binding protein TrmE N-terminus
GTPase_Cys_C         PF12631.2     73 seq43_BIOID50631     -            454   1.5e-22   79.6   2.9   1   1   1.5e-25     3e-22   78.6   0.2     3    73   381   451   379   451 0.98 Catalytic cysteine-containing C-terminus of GTPase, MnmE
MMR_HSR1             PF01926.18   114 seq43_BIOID50631     -            454   3.9e-22   78.2   0.0   1   1   4.7e-25   9.1e-22   77.1   0.0     1   114   218   336   218   336 0.77 50S ribosome-binding GTPase
Miro                 PF08477.8    119 seq43_BIOID50631     -            454   3.6e-11   43.4   0.0   1   1   5.6e-14   1.1e-10   41.9   0.0     1   119   218   338   218   338 0.85 Miro-like protein
FeoB_N               PF02421.13   189 seq43_BIOID50631     -            454   7.5e-09   34.9   0.0   1   1   2.4e-10   4.7e-07   29.0   0.0     2    89   218   306   217   311 0.84 Ferrous iron transport protein B
GPW_gp25             PF04965.9     99 seq44_BIOID50631     -            119   3.7e-11   42.3   0.0   1   1   3.5e-15   4.8e-11   41.9   0.0     7    86    26   103    21   114 0.84 Gene 25-like lysozyme
ABC_tran             PF00005.22   118 seq45_BIOID50631     -            265   3.8e-21   75.5   0.0   1   1   8.4e-25   5.7e-21   74.9   0.0     1   118    51   176    51   176 0.95 ABC transporter
DUF493               PF04359.9     85 seq48_BIOID50631     -             87   2.5e-31  107.7   0.0   1   1     2e-35   2.7e-31  107.6   0.0     2    85     6    87     5    87 0.98 Protein of unknown function (DUF493)
MS_channel           PF00924.13   206 seq49_BIOID50631     -            415   4.1e-74  248.2   0.3   1   1     7e-76   9.5e-72  240.5   0.2     1   205   142   396   142   397 0.99 Mechanosensitive ion channel
YihI                 PF04220.7    169 seq50_BIOID50631     -            169   6.5e-56  188.1  16.4   1   1   5.3e-60   7.3e-56  188.0  11.3     3   167     5   165     2   167 0.94 Der GTPase activator (YihI)
Nterm_IS4            PF13006.2     98 seq51_BIOID50631     -            442   1.5e-31  108.2   0.1   1   1     6e-35   4.1e-31  106.7   0.1     3    97    17   109    15   110 0.97 Insertion element 4 transposase N-terminal
DDE_Tnp_1            PF01609.16   211 seq51_BIOID50631     -            442   6.8e-27   94.2   0.0   1   1   1.4e-30   9.2e-27   93.8   0.0     4   211   127   352   124   352 0.85 Transposase DDE domain
HK                   PF02110.10   246 seq52_BIOID50631     -            262  1.7e-103  344.9   0.8   1   1  5.7e-107    2e-103  344.7   0.5     1   246    15   259    15   259 0.99 Hydroxyethylthiazole kinase family
Phos_pyr_kin         PF08543.7    246 seq52_BIOID50631     -            262   4.2e-08   32.5   0.3   1   1   2.1e-11   7.3e-08   31.8   0.2    66   241    71   241    27   245 0.79 Phosphomethylpyrimidine kinase
Carb_kinase          PF01256.12   242 seq52_BIOID50631     -            262     7e-06   25.3   0.7   1   1   2.6e-09   8.8e-06   25.0   0.5    45   226    46   238     3   252 0.82 Carbohydrate kinase
Ribonuc_red_sm       PF00268.16   281 seq53_BIOID50631     -            376   7.3e-30  103.8   2.5   1   2   4.3e-17   5.8e-13   48.3   0.3    13   143    31   158    22   165 0.91 Ribonucleotide reductase, small chain
Ribonuc_red_sm       PF00268.16   281 seq53_BIOID50631     -            376   7.3e-30  103.8   2.5   2   2   2.8e-19   3.9e-15   55.5   0.1   155   274   200   329   182   336 0.89 Ribonucleotide reductase, small chain
DeoRC                PF00455.17   162 seq54_BIOID50631     -            259   1.9e-51  173.8   3.6   1   1   7.8e-55   2.7e-51  173.3   2.5     4   161    83   239    80   240 0.98 DeoR C terminal sensor domain
HTH_DeoR             PF08220.7     57 seq54_BIOID50631     -            259   1.3e-16   59.7   0.1   1   1   8.1e-20   2.8e-16   58.6   0.1     1    53     8    60     8    63 0.96 DeoR-like helix-turn-helix domain
GntR                 PF00392.16    64 seq54_BIOID50631     -            259   1.2e-05   24.5   0.2   1   1   9.7e-09   3.3e-05   23.1   0.1    10    63     9    60     9    61 0.95 Bacterial regulatory proteins, gntR family
HTH_11               PF08279.7     55 seq54_BIOID50631     -            259   2.7e-05   23.6   0.0   1   1   1.6e-08   5.5e-05   22.6   0.0     1    44     8    50     8    63 0.92 HTH domain
RHH_1                PF01402.16    39 seq56_BIOID50631     -            110   1.7e-06   27.5   0.4   1   1   1.2e-09   1.7e-05   24.3   0.0     4    31    21    48    18    56 0.91 Ribbon-helix-helix protein, copG family
Ribonuclease_T2      PF00445.13   189 seq58_BIOID50631     -            274   2.2e-32  112.1   0.0   1   1   2.2e-36     3e-32  111.6   0.0     1   181    40   244    40   252 0.83 Ribonuclease T2 family
rve                  PF00665.21   120 seq59_BIOID50631     -            499   7.9e-12   45.2   0.0   1   1     1e-15   1.4e-11   44.3   0.0     2   120   123   256   122   256 0.91 Integrase core domain
Autotransporter      PF03797.14   265 seq61_BIOID50631     -            234   1.8e-08   33.9   3.9   1   1     2e-12   2.8e-08   33.3   2.7   125   259    91   217    88   225 0.86 Autotransporter beta-domain
Phage_Nu1            PF07471.7    164 seq63_BIOID50631     -            138   3.1e-54  182.7   1.5   1   1   2.6e-58   3.6e-54  182.5   1.1    45   164     1   120     1   120 0.99 Phage DNA packaging protein Nu1
Fic                  PF02661.13    97 seq65_BIOID50631     -             98   2.7e-05   24.6   0.0   1   1   2.7e-09   3.7e-05   24.2   0.0    58    96    12    50     1    51 0.85 Fic/DOC family
Asp_Glu_race         PF01177.17   217 seq66_BIOID50631     -            230   2.5e-36  125.5   0.1   1   1   2.1e-40   2.9e-36  125.3   0.1     1   216     7   224     7   225 0.93 Asp/Glu/Hydantoin racemase
DNA_topoisoIV        PF00521.15   426 seq67_BIOID50631     -            752  2.3e-133  445.0   0.0   1   1    4e-137  2.8e-133  444.7   0.0     1   426    29   466    29   466 0.97 DNA gyrase/topoisomerase IV, subunit A
DNA_gyraseA_C        PF03989.8     48 seq67_BIOID50631     -            752   8.6e-11   40.8   0.0   1   2     3e-07     0.002   17.2   0.0     2    41   593   630   592   636 0.91 DNA gyrase C-terminal domain, beta-propeller
DNA_gyraseA_C        PF03989.8     48 seq67_BIOID50631     -            752   8.6e-11   40.8   0.0   2   2   5.1e-08   0.00035   19.7   0.0     1    36   641   675   641   685 0.95 DNA gyrase C-terminal domain, beta-propeller
GNVR                 PF13807.1     82 seq69_BIOID50631     -            166   7.9e-12   44.6   0.3   1   1   1.1e-15   1.5e-11   43.7   0.0     3    82    81   156    79   156 0.95 G-rich domain on putative tyrosine kinase
RVT_1                PF00078.22   214 seq70_BIOID50631     -            179   8.5e-09   34.9   0.0   1   1   7.9e-12   1.1e-07   31.3   0.0     1    95   110   177   110   179 0.90 Reverse transcriptase (RNA-dependent DNA polymerase)
Adenine_glyco        PF03352.8    179 seq71_BIOID50631     -            187     1e-84  282.3   0.0   1   1   8.5e-89   1.2e-84  282.2   0.0     1   177     6   182     6   184 0.99 Methyladenine glycosylase
Gp37                 PF09646.5    144 seq72_BIOID50631     -            151   1.1e-39  134.9   0.0   1   1   9.4e-44   1.3e-39  134.8   0.0     1   144    10   151    10   151 0.98 Gp37 protein
DUF2559              PF10832.3     54 seq74_BIOID50631     -             55   2.1e-37  126.5   3.8   1   1   1.6e-41   2.2e-37  126.4   2.7     1    54     2    55     2    55 0.99 Protein of unknown function (DUF2559)
Pyr_redox_2          PF07992.9    200 seq75_BIOID50631     -            495   1.7e-44  152.0   1.7   1   1     2e-47   2.7e-44  151.3   1.2     1   198    29   338    29   340 0.94 Pyridine nucleotide-disulphide oxidoreductase
Pyr_redox_dim        PF02852.17   110 seq75_BIOID50631     -            495   9.5e-35  118.8   0.0   1   1   1.7e-37   2.3e-34  117.6   0.0     1   109   368   476   368   477 0.98 Pyridine nucleotide-disulphide oxidoreductase, dimerisation domain
Pyr_redox            PF00070.22    80 seq75_BIOID50631     -            495   2.7e-15   56.3   0.8   1   1     2e-18   2.7e-15   56.3   0.5     1    78   198   274   198   277 0.94 Pyridine nucleotide-disulphide oxidoreductase
GIDA                 PF01134.17   392 seq75_BIOID50631     -            495     2e-08   33.4   1.1   1   1   9.6e-11   1.3e-07   30.7   0.4     1    60    29    91    29   104 0.91 Glucose inhibited division protein A
FAD_oxidored         PF12831.2    428 seq75_BIOID50631     -            495     3e-08   33.0   0.9   1   1   4.7e-11   6.4e-08   31.9   0.6     1    38    29    66    29    84 0.94 FAD dependent oxidoreductase
FAD_binding_2        PF00890.19   421 seq75_BIOID50631     -            495   1.5e-06   27.1   0.7   1   1   3.5e-08   4.7e-05   22.2   0.2     2    35    30    63    29    68 0.90 FAD binding domain
Thi4                 PF01946.12   230 seq75_BIOID50631     -            495   1.5e-05   24.0   0.1   1   1   2.7e-08   3.7e-05   22.8   0.1    11    63    21    73    13   105 0.79 Thi4 family
Rep_3                PF01051.16   218 seq76_BIOID50631     -            233   1.4e-56  191.3   3.0   1   1   1.2e-60   1.6e-56  191.1   2.1     4   218     5   223     2   223 0.94 Initiator Replication protein
PAS_6                PF08348.6    118 seq78_BIOID50631     -            244   2.2e-39  133.5   0.1   1   1     6e-43   4.1e-39  132.6   0.1     1   114    32   144    32   148 0.96 YheO-like PAS domain
HTH_22               PF13309.1     64 seq78_BIOID50631     -            244   1.4e-21   75.8   0.4   1   1   3.4e-25   2.3e-21   75.1   0.3     1    64   169   232   169   232 0.98 HTH domain
Zn_peptidase         PF04228.8    292 seq81_BIOID50631     -            287  6.2e-140  465.3   1.1   1   1  5.1e-144    7e-140  465.1   0.8     1   292     1   283     1   283 0.99 Putative neutral zinc metallopeptidase
AA_permease_2        PF13520.1    426 seq82_BIOID50631     -            511   1.4e-57  195.0  53.0   1   1   2.5e-61   1.7e-57  194.7  36.8     1   424    13   452    13   457 0.92 Amino acid permease
AA_permease          PF00324.16   479 seq82_BIOID50631     -            511   1.9e-20   72.5  45.8   1   1   4.3e-24   2.9e-20   71.9  31.7    20   462    32   459    15   472 0.76 Amino acid permease
ATP-grasp            PF02222.17   172 seq84_BIOID50631     -            392   2.8e-56  189.4   0.0   1   1   1.6e-59   4.4e-56  188.8   0.0     2   171   123   294   122   295 0.98 ATP-grasp domain
ATP-grasp_4          PF13535.1    184 seq84_BIOID50631     -            392   4.7e-19   68.7   0.0   1   1   3.5e-22   9.5e-19   67.7   0.0    10   179   120   284   110   289 0.86 ATP-grasp domain
Dala_Dala_lig_C      PF07478.8    203 seq84_BIOID50631     -            392     3e-08   33.1   0.0   1   1   1.2e-10   3.3e-07   29.7   0.0    21   175   137   284   120   295 0.76 D-ala D-ala ligase C-terminus
ATP-grasp_3          PF02655.9    161 seq84_BIOID50631     -            392   4.3e-07   29.8   0.0   1   1   4.9e-10   1.3e-06   28.2   0.0     9   159   118   285   113   287 0.81 ATP-grasp domain
CPSase_L_D2          PF02786.12   211 seq84_BIOID50631     -            392   7.4e-07   28.5   0.0   1   1   4.6e-10   1.3e-06   27.7   0.0    13    89   124   198   114   218 0.84 Carbamoyl-phosphate synthase L chain, ATP binding domain
AsnC_trans_reg       PF01037.16    74 seq85_BIOID50631     -            152     9e-22   76.4   0.0   1   1   3.8e-25   1.3e-21   75.9   0.0     1    74    68   142    68   142 0.97 AsnC family
HTH_AsnC-type        PF13404.1     42 seq85_BIOID50631     -            152   5.5e-18   64.1   0.7   1   1   2.4e-21   8.2e-18   63.5   0.5     1    42     2    43     2    43 0.99 AsnC-type helix-turn-helix domain
HTH_24               PF13412.1     48 seq85_BIOID50631     -            152   3.1e-17   61.5   0.4   1   1   1.3e-20   4.3e-17   61.1   0.3     1    47     2    48     2    49 0.98 Winged helix-turn-helix DNA-binding
HTH_11               PF08279.7     55 seq85_BIOID50631     -            152   7.9e-05   22.1   0.0   1   1   3.6e-08   0.00012   21.4   0.0     3    46     7    49     6    53 0.90 HTH domain
TnpB_IS66            PF05717.8    108 seq86_BIOID50631     -            115   3.4e-42  142.1   0.0   1   1   2.7e-46   3.7e-42  142.0   0.0     2   104     7   107     6   111 0.97 IS66 Orf2 like protein
Aminotran_1_2        PF00155.16   363 seq87_BIOID50631     -            417   7.5e-22   77.6   0.0   1   1   2.2e-25   3.1e-21   75.6   0.0   126   338   165   372    33   403 0.78 Aminotransferase class I and II
DUF1287              PF06940.6    164 seq88_BIOID50631     -            152   4.2e-53  178.9   0.1   1   1   3.6e-57     5e-53  178.7   0.0     1   114    39   152    39   152 0.99 Domain of unknown function (DUF1287)
Lyase_1              PF00206.15   312 seq90_BIOID50631     -            467  8.7e-126  419.2   0.1   1   1  1.8e-129  1.2e-125  418.6   0.1     1   312    12   342    12   342 0.98 Lyase
FumaraseC_C          PF10415.4     55 seq90_BIOID50631     -            467   3.7e-26   90.8   0.7   1   1   1.6e-29   1.1e-25   89.3   0.1     1    54   408   461   408   462 0.98 Fumarase C C-terminus
UDG                  PF03167.14   152 seq91_BIOID50631     -            168   6.4e-26   90.5   0.0   1   1   5.2e-30   7.1e-26   90.3   0.0     5   151     7   159     3   163 0.91 Uracil DNA glycosylase superfamily
HTH_5                PF01022.15    47 seq92_BIOID50631     -            117   2.7e-18   65.2   1.9   1   1   6.1e-22   4.2e-18   64.6   1.3     1    45    15    60    15    62 0.98 Bacterial regulatory protein, arsR family
HTH_20               PF12840.2     61 seq92_BIOID50631     -            117   4.8e-11   42.1   0.3   1   1   9.9e-15   6.8e-11   41.7   0.2     2    61     8    67     7    67 0.97 Helix-turn-helix domain
K_trans              PF02705.11   534 seq94_BIOID50631     -            622  2.9e-206  685.8  25.6   1   1  2.4e-210  3.3e-206  685.6  17.7     2   534    14   544    13   544 0.99 K+ potassium transporter
DUF1219              PF06755.7    117 seq96_BIOID50631     -            125   1.8e-59  198.2   0.0   1   1   1.5e-63     2e-59  198.0   0.0     1   114     1   114     1   123 0.97 Protein of unknown function (DUF1219)
Alpha-amylase        PF00128.19   316 seq98_BIOID50631     -            568   5.7e-19   68.5   0.0   1   1   2.4e-21   3.3e-17   62.7   0.0    21   271    93   347    84   352 0.77 Alpha amylase, catalytic domain
TraB                 PF01963.12   259 seq100_BIOID50631    -            264   1.2e-40  139.4   0.2   1   1   1.1e-44   1.5e-40  139.1   0.1     8   250    30   264    21   264 0.96 TraB family
DUF957               PF06117.6     65 seq101_BIOID50631    -             65   1.4e-34  117.2   0.6   1   1   1.1e-38   1.6e-34  117.1   0.4     1    65     1    65     1    65 0.98 Enterobacterial protein of unknown function (DUF957)
Sugar_tr             PF00083.19   451 seq102_BIOID50631    -            507  6.5e-130  433.5  32.8   1   1  2.2e-133  7.7e-130  433.3  22.7     2   449    61   494    60   496 0.96 Sugar (and other) transporter
MFS_1                PF07690.11   354 seq102_BIOID50631    -            507   5.4e-38  130.5  40.4   1   1   4.6e-41   1.6e-37  129.0  23.0     2   328    65   410    64   422 0.80 Major Facilitator Superfamily
MFS_2                PF13347.1    427 seq102_BIOID50631    -            507   5.2e-10   38.1  34.2   1   1   3.7e-11   1.3e-07   30.3   5.0   191   343    25   176    20   181 0.85 MFS/sugar transport protein
TRI12                PF06609.8    599 seq102_BIOID50631    -            507   1.3e-09   36.7   6.5   1   1   3.7e-13   1.3e-09   36.7   4.5    38   229    51   246    35   257 0.75 Fungal trichothecene efflux pump (TRI12)
PTS_EIIC             PF02378.13   321 seq105_BIOID50631    -            485   2.3e-41  141.6  32.4   1   1   3.3e-45   2.3e-41  141.6  22.4     3   321   113   396   111   396 0.92 Phosphotransferase system, EIIC
PTS_EIIB             PF00367.15    35 seq105_BIOID50631    -            485   1.5e-16   59.2   0.2   1   1   3.6e-20   2.4e-16   58.5   0.1     1    35     9    43     9    43 0.98 phosphotransferase system, EIIB
Bax1-I               PF01027.15   205 seq106_BIOID50631    -            219   9.5e-40  136.2  32.5   1   1     8e-44   1.1e-39  136.0  22.5     2   205    19   213    18   213 0.86 Inhibitor of apoptosis-promoting Bax1
HTH_35               PF13693.1     78 seq107_BIOID50631    -             92   6.6e-38  128.2   0.2   1   1   5.4e-42   7.4e-38  128.0   0.2     1    78     7    85     7    85 0.98 Winged helix-turn-helix DNA-binding
Methyltransf_27      PF13708.1    194 seq109_BIOID50631    -            282   1.1e-64  217.4   0.0   1   1   1.1e-68   1.5e-64  216.9   0.0     2   194    85   278    84   278 0.96 Methyltransferase domain
DUF497               PF04365.8     80 seq112_BIOID50631    -             98   8.4e-27   92.7   0.7   1   1   7.1e-31   9.7e-27   92.6   0.5     1    80    10    92    10    92 0.96 Protein of unknown function (DUF497)
Phage_AlpA           PF05930.7     51 seq113_BIOID50631    -             68   8.8e-20   70.0   0.1   1   1   1.5e-23     1e-19   69.8   0.1     1    51    10    59    10    59 0.98 Prophage CP4-57 regulatory protein (AlpA)
HTH_17               PF12728.2     51 seq113_BIOID50631    -             68   7.2e-08   32.4   0.1   1   1   1.2e-11   8.5e-08   32.2   0.1     9    50    20    62    15    63 0.90 Helix-turn-helix domain
AAA_25               PF13481.1    194 seq114_BIOID50631    -            460     2e-26   92.5   0.0   1   1   1.7e-29   3.2e-26   91.7   0.0    10   194    72   226    64   226 0.90 AAA domain
KaiC                 PF06745.8    226 seq114_BIOID50631    -            460   1.5e-18   66.6   0.1   1   1   6.2e-19   1.2e-15   57.1   0.1     2   202    78   261    77   278 0.85 KaiC
ChlI                 PF13541.1    121 seq114_BIOID50631    -            460   5.6e-12   45.1   0.0   1   1   6.5e-15   1.3e-11   43.9   0.0    35   121   348   433   321   433 0.92 Subunit ChlI of Mg-chelatase
Lon_C                PF05362.8    205 seq114_BIOID50631    -            460   4.1e-08   32.6   0.1   1   1   4.7e-11   9.2e-08   31.5   0.0    94   200   356   455   347   457 0.88 Lon protease (S16) C-terminal proteolytic domain
RecA                 PF00154.16   323 seq114_BIOID50631    -            460   2.4e-05   23.4   0.1   1   1   2.3e-08   4.5e-05   22.5   0.0    17   140    61   179    49   189 0.77 recA bacterial DNA recombination protein
PALP                 PF00291.20   307 seq115_BIOID50631    -            428   1.9e-33  115.8   0.0   1   1     2e-37   2.7e-33  115.3   0.0    30   289    96   366    94   374 0.81 Pyridoxal-phosphate dependent enzyme
Aldo_ket_red         PF00248.16   283 seq116_BIOID50631    -            267   9.8e-57  191.7   0.7   1   1   9.1e-61   1.3e-56  191.4   0.5     2   281     6   250     5   251 0.95 Aldo/keto reductase family
EAL                  PF00563.15   236 seq117_BIOID50631    -            237     5e-13   48.9   0.1   1   1   4.7e-17   6.4e-13   48.6   0.1    15   233    13   223     5   225 0.79 EAL domain
DUF340               PF03956.8    191 seq118_BIOID50631    -            299     1e-71  240.0  27.6   1   1   5.2e-73   7.1e-69  230.8  11.7     2   190   112   298   111   299 0.99 Membrane protein of unknown function (DUF340)
2-Hacid_dh_C         PF02826.14   178 seq119_BIOID50631    -            325   2.8e-44  150.2   0.0   1   1   1.7e-47   1.1e-43  148.2   0.0     2   178   118   290   117   290 0.95 D-isomer specific 2-hydroxyacid dehydrogenase, NAD binding domain
NAD_binding_2        PF03446.10   162 seq119_BIOID50631    -            325   2.3e-06   27.5   0.0   1   1   5.8e-10     4e-06   26.6   0.0     3    90   151   236   149   253 0.93 NAD binding domain of 6-phosphogluconate dehydrogenase
HlyE                 PF06109.8    299 seq121_BIOID50631    -            351  1.2e-192  638.3  12.9   1   1    1e-196  1.4e-192  638.1   9.0     1   299    52   350    52   350 1.00 Haemolysin E (HlyE)
PDT                  PF00800.13   182 seq123_BIOID50631    -            386   9.1e-61  204.4   0.2   1   1     2e-64   1.3e-60  203.9   0.1     1   180   106   286   106   288 0.96 Prephenate dehydratase
CM_2                 PF01817.16    81 seq123_BIOID50631    -            386     2e-22   78.9   2.0   1   1   6.3e-26   4.3e-22   77.8   1.4     1    80    11    90    11    91 0.99 Chorismate mutase type II
Exc                  PF07825.6     77 seq124_BIOID50631    -             82   6.4e-08   32.1   0.1   1   1   5.1e-12   6.9e-08   32.0   0.1     4    70     6    74     3    81 0.88 Excisionase-like protein
DUF2528              PF10800.3    102 seq125_BIOID50631    -            122   1.8e-48  162.9   0.6   1   1   1.5e-52   2.1e-48  162.7   0.4     1   101    14   121    14   122 0.98 Protein of unknown function (DUF2528)
Microcin             PF03526.8     55 seq126_BIOID50631    -            113   1.8e-35  120.2   4.5   1   1   2.1e-39   2.8e-35  119.5   3.1     1    55    31    85    31    85 0.99 Colicin E1 (microcin) immunity protein
Mor                  PF08765.6    108 seq127_BIOID50631    -            132   8.1e-44  147.7   0.1   1   1   6.9e-48   9.5e-44  147.4   0.1     1   108     9   116     9   116 0.99 Mor transcription activator family
CSD                  PF00313.17    66 seq128_BIOID50631    -             70   3.6e-33  113.0   0.2   1   1   5.8e-37   3.9e-33  112.9   0.1     1    65     5    69     5    70 0.98 'Cold-shock' DNA-binding domain
OB_RNB               PF08206.6     58 seq128_BIOID50631    -             70   9.9e-06   24.8   0.4   1   1     2e-09   1.4e-05   24.4   0.3     7    29    15    37     7    39 0.86 Ribonuclease B OB domain
TonB_dep_Rec         PF00593.19   276 seq129_BIOID50631    -            715   1.1e-26   94.3  16.7   1   1   1.6e-30   1.1e-26   94.3  11.6     5   272   466   710   464   714 0.90 TonB dependent receptor
Plug                 PF07715.10   108 seq129_BIOID50631    -            715   2.9e-24   85.3   1.3   1   1   1.3e-27   8.7e-24   83.8   0.9     4   108    54   159    51   159 0.93 TonB-dependent Receptor Plug Domain
Multi_Drug_Res       PF00893.14    93 seq131_BIOID50631    -            109   6.2e-29  100.2   6.5   1   1   5.4e-33   7.4e-29   99.9   4.5     3    93     6    99     4    99 0.96 Small Multidrug Resistance protein
Sigma54_activat      PF00158.21   168 seq132_BIOID50631    -            513   3.8e-56  189.0   0.0   1   1   1.3e-59   5.7e-56  188.4   0.0     2   167   207   365   206   366 0.98 Sigma-54 interaction domain
PAS_8                PF13188.1     64 seq132_BIOID50631    -            513   7.4e-06   25.5   0.0   1   1   5.4e-09   2.5e-05   23.8   0.0     3    52    82   135    81   148 0.79 PAS domain
AAA                  PF00004.24   132 seq132_BIOID50631    -            513   4.9e-05   23.4   0.0   1   1   2.6e-08   0.00012   22.1   0.0     1   111   230   341   230   358 0.85 ATPase family associated with various cellular activities (AAA)
Tail_P2_I            PF09684.5    139 seq134_BIOID50631    -            192   1.1e-31  109.1   0.0   1   1   9.6e-36   1.3e-31  108.8   0.0     1   139     7   162     7   162 0.92 Phage tail protein (Tail_P2_I)
Fimbrial             PF00419.15   145 seq136_BIOID50631    -            180   4.6e-13   49.4   0.7   1   1   4.2e-17   5.8e-13   49.1   0.5     2   143    31   178    30   180 0.79 Fimbrial protein
SDF                  PF00375.13   390 seq139_BIOID50631    -            414   1.6e-63  214.7  35.0   1   1   1.4e-67   1.9e-63  214.4  24.2     1   385    18   397    18   401 0.90 Sodium:dicarboxylate symporter family
Rep_3                PF01051.16   218 seq140_BIOID50631    -            290   2.8e-24   85.7   5.3   1   1   2.7e-28   3.7e-24   85.3   3.7     4   218    15   264    13   264 0.83 Initiator Replication protein
DUF208               PF02677.9    176 seq143_BIOID50631    -            221   9.8e-74  246.7   0.6   1   1   8.4e-78   1.1e-73  246.5   0.4     1   175    20   195    20   196 0.99 Uncharacterized BCR, COG1636
TisB_toxin           PF13939.1     28 seq144_BIOID50631    -             29   4.8e-16   57.9  11.3   1   1   3.7e-20   5.1e-16   57.8   7.8     1    28     1    28     1    28 0.99 Toxin TisB, type I toxin-antitoxin system
MFS_1                PF07690.11   354 seq145_BIOID50631    -            413   7.7e-32  110.3  44.5   1   1   1.1e-35   7.7e-32  110.3  30.8     6   348    26   358    19   367 0.77 Major Facilitator Superfamily
Sugar_tr             PF00083.19   451 seq145_BIOID50631    -            413   4.1e-08   32.1  13.8   1   1   6.1e-12   4.1e-08   32.1   9.6    49   216    54   213    22   218 0.91 Sugar (and other) transporter
LppC                 PF04348.8    536 seq146_BIOID50631    -            296   4.2e-77  259.8   0.2   1   1   3.4e-81   4.7e-77  259.6   0.2   282   536     1   290     1   290 0.97 LppC putative lipoprotein
Hpt                  PF01627.18    90 seq151_BIOID50631    -            890     1e-13   50.9   0.0   1   1   5.7e-16   3.9e-12   45.8   0.0     3    83   811   885   809   890 0.89 Hpt domain
HATPase_c            PF02518.21   111 seq151_BIOID50631    -            890   3.4e-11   42.7   0.0   1   1   1.2e-14   8.5e-11   41.4   0.0     1   109   565   675   565   677 0.94 Histidine kinase-, DNA gyrase B-, and HSP90-like ATPase
DUF4063              PF13272.1    107 seq156_BIOID50631    -             95   3.6e-27   94.1  13.7   1   1   8.6e-27   1.2e-22   79.6   1.2     1    64     7    68     7    73 0.95 Protein of unknown function (DUF4063)
AICARFT_IMPCHas      PF01808.13   315 seq157_BIOID50631    -            529  9.8e-147  487.9   5.0   1   1  1.8e-150  1.2e-146  487.6   3.5     1   315   137   461   137   461 0.99 AICARFT/IMPCHase bienzyme
MGS                  PF02142.17    95 seq157_BIOID50631    -            529   5.8e-32  109.3   0.0   1   1   1.9e-35   1.3e-31  108.2   0.0     1    95    19   132    19   132 0.99 MGS-like domain
Pyr_redox_2          PF07992.9    200 seq159_BIOID50631    -            443   1.9e-33  115.9   0.0   1   1   1.7e-36   4.6e-33  114.6   0.0     1   197    16   327    16   329 0.91 Pyridine nucleotide-disulphide oxidoreductase
Pyr_redox            PF00070.22    80 seq159_BIOID50631    -            443   2.3e-19   69.4   3.6   1   1     1e-15   2.8e-12   46.7   0.4     1    68   181   263   181   273 0.91 Pyridine nucleotide-disulphide oxidoreductase
DAO                  PF01266.19   358 seq159_BIOID50631    -            443   2.6e-11   42.9  10.1   1   1   1.2e-09   3.2e-06   26.1   0.0   146   236   234   317   222   345 0.81 FAD dependent oxidoreductase
adh_short            PF00106.20   167 seq162_BIOID50631    -            271     1e-30  106.7   0.2   1   1   4.6e-34   1.6e-30  106.1   0.1     1   166    15   183    15   184 0.90 short chain dehydrogenase
adh_short_C2         PF13561.1    243 seq162_BIOID50631    -            271   1.7e-25   90.1   0.0   1   1   6.6e-29   2.3e-25   89.7   0.0     6   241    24   267    21   269 0.88 Enoyl-(Acyl carrier protein) reductase
KR                   PF08659.5    181 seq162_BIOID50631    -            271   7.5e-13   48.4   2.1   1   1   1.5e-15   5.1e-12   45.7   1.4     2   161    16   177    15   194 0.84 KR domain
Epimerase            PF01370.16   236 seq162_BIOID50631    -            271   3.6e-05   23.2   0.1   1   1     5e-08   0.00017   20.9   0.1     1   157    17   182    17   199 0.67 NAD dependent epimerase/dehydratase family
ATP-cone             PF03477.11    90 seq163_BIOID50631    -            149     2e-17   63.2   0.1   1   1     2e-21   2.8e-17   62.8   0.1     2    89    50   136    49   137 0.98 ATP cone domain
Pyr_redox_2          PF07992.9    200 seq164_BIOID50631    -            466   5.3e-32  111.2   0.0   1   1   5.4e-35   1.1e-31  110.2   0.0     1   198     8   315     8   317 0.89 Pyridine nucleotide-disulphide oxidoreductase
Pyr_redox_dim        PF02852.17   110 seq164_BIOID50631    -            466   4.1e-30  103.9   0.8   1   1   5.4e-33   1.1e-29  102.5   0.5     1   109   346   457   346   458 0.97 Pyridine nucleotide-disulphide oxidoreductase, dimerisation domain
Pyr_redox            PF00070.22    80 seq164_BIOID50631    -            466   1.7e-18   66.6   1.7   1   1   4.2e-19   8.3e-16   58.0   0.0     1    76   178   251   178   258 0.94 Pyridine nucleotide-disulphide oxidoreductase
Pyr_redox_3          PF13738.1    203 seq164_BIOID50631    -            466   3.4e-08   33.6   0.0   1   1   1.7e-10   3.2e-07   30.4   0.0     1   176    10   185    10   212 0.71 Pyridine nucleotide-disulphide oxidoreductase
FAD_binding_2        PF00890.19   421 seq164_BIOID50631    -            466   6.7e-06   25.0   3.4   1   1   3.2e-08   6.2e-05   21.9   1.5     1    40     8    48     8    51 0.96 FAD binding domain
Thi4                 PF01946.12   230 seq164_BIOID50631    -            466   1.5e-05   24.1   0.4   1   1   3.4e-08   6.6e-05   21.9   0.2    17    61     6    50     2    64 0.89 Thi4 family
Metallophos          PF00149.23   201 seq165_BIOID50631    -            218   3.2e-14   52.7   1.2   1   1   5.7e-18   3.9e-14   52.4   0.8     2   170    18   155    17   205 0.86 Calcineurin-like phosphoesterase
Metallophos_2        PF12850.2    156 seq165_BIOID50631    -            218   1.2e-06   28.3   0.1   1   1   2.6e-10   1.8e-06   27.7   0.0     6   138    22   208    18   213 0.68 Calcineurin-like phosphoesterase superfamily domain
HTH_5                PF01022.15    47 seq166_BIOID50631    -            113     6e-11   41.7   0.1   1   1   1.4e-14   9.7e-11   41.0   0.1     2    47    28    73    27    73 0.96 Bacterial regulatory protein, arsR family
HTH_20               PF12840.2     61 seq166_BIOID50631    -            113   4.6e-07   29.4   0.6   1   1   9.7e-11   6.6e-07   28.9   0.4     2    60    20    77    18    78 0.92 Helix-turn-helix domain
NadA                 PF02445.11   296 seq168_BIOID50631    -            347  5.5e-106  353.5   0.0   1   1  4.6e-110  6.3e-106  353.3   0.0     2   296    31   341    30   341 0.98 Quinolinate synthetase A protein
PseudoU_synth_2      PF00849.17   164 seq170_BIOID50631    -            260   3.4e-30  104.9   0.0   1   1   3.1e-34   4.3e-30  104.5   0.0     2   164    11   170    10   170 0.96 RNA pseudouridylate synthase
Phage_attach         PF05354.6    117 seq172_BIOID50631    -            117   1.5e-58  195.3   0.1   1   1   2.5e-62   1.7e-58  195.1   0.1     1   117     1   117     1   117 1.00 Phage Head-Tail Attachment
Gifsy-2              PF13856.1     95 seq172_BIOID50631    -            117   5.6e-30  103.2   0.0   1   1   9.3e-34   6.4e-30  103.0   0.0     1    95     4   105     4   105 0.99 ATP-binding sugar transporter from pro-phage
YebF                 PF13995.1     89 seq175_BIOID50631    -            122   4.6e-36  122.5   0.2   1   1   4.2e-40   5.7e-36  122.2   0.1     2    89    33   120    32   120 0.98 YebF-like protein
Plasmid_stabil       PF05016.9     90 seq176_BIOID50631    -             91   1.1e-16   60.9   0.1   1   1   8.4e-21   1.2e-16   60.7   0.1     1    89     3    90     3    91 0.91 Plasmid stabilisation system protein
tRNA-synt_1c         PF00749.16   314 seq177_BIOID50631    -            471  5.4e-126  419.3   0.0   1   1  5.9e-130  8.1e-126  418.8   0.0     1   314     2   305     2   305 0.99 tRNA synthetases class I (E and Q), catalytic domain
Phage_Mu_F           PF04233.9    112 seq179_BIOID50631    -            273   2.1e-29  102.1   0.0   1   1   3.2e-33   4.3e-29  101.1   0.0     2   112    59   190    58   190 0.96 Phage Mu protein F like protein
PTS_EIIC             PF02378.13   321 seq180_BIOID50631    -            462   4.2e-22   78.3  34.6   1   1   1.2e-25   8.4e-22   77.3  22.1     2   321    19   277    18   278 0.93 Phosphotransferase system, EIIC
PTS_IIB              PF02302.12    90 seq180_BIOID50631    -            462   4.6e-12   46.0   0.2   1   1     2e-15   1.3e-11   44.6   0.0     1    90   372   455   372   455 0.93 PTS system, Lactose/Cellobiose specific IIB subunit
Baseplate_J          PF04865.9    243 seq181_BIOID50631    -            371   6.5e-64  215.4   0.1   1   1     7e-68   9.6e-64  214.9   0.0     2   242    70   330    69   331 0.95 Baseplate J-like protein
OEP                  PF02321.13   188 seq184_BIOID50631    -            478   3.6e-31  108.1  23.8   1   2   8.7e-23   1.2e-18   67.2   6.5     3   188    69   266    67   266 0.96 Outer membrane efflux protein
OEP                  PF02321.13   188 seq184_BIOID50631    -            478   3.6e-31  108.1  23.8   2   2   1.3e-16   1.8e-12   47.0   4.4     7   188   293   473   287   473 0.90 Outer membrane efflux protein
Dam                  PF05869.6    181 seq185_BIOID50631    -            185   3.2e-62  209.0   0.2   1   1   2.6e-66   3.6e-62  208.9   0.2     2   175    13   182    12   185 0.98 DNA N-6-adenine-methyltransferase (Dam)
GATase               PF00117.23   192 seq186_BIOID50631    -            187   3.4e-61  205.9   0.0   1   1   5.5e-65   3.8e-61  205.7   0.0     1   190     3   186     3   187 0.95 Glutamine amidotransferase class-I
Peptidase_C26        PF07722.8    217 seq186_BIOID50631    -            187   1.8e-09   37.2   0.0   1   1     4e-13   2.7e-09   36.6   0.0   106   217    72   170    52   170 0.88 Peptidase C26
Relaxase             PF03432.9    242 seq187_BIOID50631    -            906   2.7e-55  187.2   0.0   1   1   4.4e-55     6e-51  173.0   0.0     2   242    62   315    61   315 0.96 Relaxase/Mobilisation nuclease domain
Potass_KdpF          PF09604.5     25 seq189_BIOID50631    -             67   1.4e-05   24.6   8.1   1   1     1e-09   1.4e-05   24.6   5.6     2    25    44    67    43    67 0.96 F subunit of K+-transporting ATPase (Potass_KdpF)
BPL_LplA_LipB        PF03099.14   125 seq191_BIOID50631    -            213     1e-18   67.4   0.0   1   1   1.1e-22   1.4e-18   66.9   0.0    15   125    57   159    47   159 0.85 Biotin/lipoate A/B protein ligase family
Trp_Tyr_perm         PF03222.8    394 seq194_BIOID50631    -            403  6.8e-144  479.4  30.9   1   1  1.1e-147  7.6e-144  479.2  21.4     2   393     2   390     1   391 0.99 Tryptophan/tyrosine permease family
Aa_trans             PF01490.13   410 seq194_BIOID50631    -            403   1.5e-10   40.0  21.5   1   1   2.1e-14   1.5e-10   40.0  14.9     6   243     6   231     1   240 0.82 Transmembrane amino acid transporter protein
Phage_integ_N        PF09003.5     81 seq195_BIOID50631    -            376   1.9e-28   97.8   0.2   1   1   6.4e-32   4.4e-28   96.6   0.1     3    77     2    76     1    84 0.95 Bacteriophage lambda integrase, N-terminal domain
Phage_integrase      PF00589.17   173 seq195_BIOID50631    -            376   2.7e-15   56.3   0.0   1   1   6.9e-19   4.7e-15   55.5   0.0     2   170   193   367   192   370 0.87 Phage integrase family
Peptidase_M28        PF04389.12   176 seq197_BIOID50631    -            272   1.2e-23   83.7   0.1   1   1   3.7e-27   2.5e-23   82.6   0.1     2   175    56   257    55   258 0.72 Peptidase family M28
Peptidase_M20        PF01546.23   171 seq197_BIOID50631    -            272     2e-05   24.1   0.0   1   1   3.5e-09   2.4e-05   23.8   0.0     1    63    58   119    58   261 0.84 Peptidase family M20/M25/M40
PsiA                 PF06952.6    238 seq199_BIOID50631    -            239  3.3e-111  369.9   1.9   1   1  2.7e-115  3.7e-111  369.7   1.3     1   238     1   237     1   237 1.00 PsiA protein
Helicase_C_2         PF13307.1    167 seq202_BIOID50631    -            716     5e-26   91.5   0.0   1   1   2.3e-29     8e-26   90.8   0.0     8   165   533   688   526   690 0.94 Helicase C-terminal domain
DEAD                 PF00270.24   173 seq202_BIOID50631    -            716   2.9e-09   36.4   0.1   1   1   1.8e-09   6.3e-06   25.6   0.0    12    78    43   108    28   126 0.74 DEAD/DEAH box helicase
DEAD_2               PF06733.10   174 seq202_BIOID50631    -            716   1.2e-08   34.4   0.0   1   1   6.2e-12   2.1e-08   33.6   0.0   103   167   200   263   150   269 0.87 DEAD_2
PapB                 PF03333.8     91 seq203_BIOID50631    -            101   2.6e-36  123.1   0.0   1   1   2.1e-40   2.9e-36  123.0   0.0     6    91     6    89     1    89 0.95 Adhesin biosynthesis transcription regulatory protein
DUF4415              PF14384.1     62 seq205_BIOID50631    -            100     4e-18   65.1   0.1   1   1   4.3e-22   5.8e-18   64.6   0.1     1    62    37    93    37    93 0.96 Domain of unknown function (DUF4415)
Band_7               PF01145.20   179 seq206_BIOID50631    -            302   3.4e-30  105.1   4.6   1   1   2.5e-34   3.4e-30  105.1   3.2     1   179    34   210    34   210 0.96 SPFH domain / Band 7 family
DeoRC                PF00455.17   162 seq208_BIOID50631    -            257   1.3e-52  177.5   0.7   1   1   4.6e-56   2.1e-52  176.8   0.3     3   160    74   231    72   233 0.97 DeoR C terminal sensor domain
HTH_DeoR             PF08220.7     57 seq208_BIOID50631    -            257   9.2e-22   76.2   0.1   1   1   3.8e-25   1.7e-21   75.3   0.1     1    56     6    61     6    62 0.98 DeoR-like helix-turn-helix domain
HTH_11               PF08279.7     55 seq208_BIOID50631    -            257   6.2e-09   35.2   0.1   1   1   3.9e-12   1.8e-08   33.8   0.0     1    46     6    50     6    56 0.92 HTH domain
FaeA                 PF04703.7     62 seq211_BIOID50631    -             75   1.2e-34  118.1   0.0   1   1     3e-38   1.4e-34  117.9   0.0     1    61    11    71    11    72 0.98 FaeA-like protein
HTH_IclR             PF09339.5     52 seq211_BIOID50631    -             75   3.5e-05   23.1   0.0   1   1   1.1e-08   4.8e-05   22.7   0.0     7    51    14    58    10    59 0.94 IclR helix-turn-helix domain
HTH_5                PF01022.15    47 seq211_BIOID50631    -             75   9.8e-05   21.8   0.0   1   1   2.9e-08   0.00013   21.4   0.0     2    43    10    53     9    56 0.93 Bacterial regulatory protein, arsR family
HOK_GEF              PF01848.11    43 seq212_BIOID50631    -             50   5.1e-21   73.6   5.5   1   1   4.1e-25   5.6e-21   73.4   3.8     2    43     5    46     4    46 0.98 Hok/gef family
Peptidase_S24        PF00717.18    70 seq213_BIOID50631    -            235     5e-12   45.1   0.1   1   1   1.1e-15   7.4e-12   44.6   0.1     1    68   136   203   136   205 0.95 Peptidase S24-like
HTH_3                PF01381.17    55 seq213_BIOID50631    -            235   9.6e-07   28.4   0.0   1   1   3.3e-10   2.2e-06   27.2   0.0    15    55    33    73    15    73 0.90 Helix-turn-helix
DUF883               PF05957.8     94 seq214_BIOID50631    -            113   6.8e-27   93.5   1.2   1   1   5.9e-31   8.1e-27   93.3   0.9     1    94    19   111    19   111 0.97 Bacterial protein of unknown function (DUF883)
ADH_N                PF08240.7    109 seq218_BIOID50631    -            369   2.6e-28   97.8   2.2   1   1   3.9e-32   2.6e-28   97.8   1.5     2   108    28   154    27   155 0.91 Alcohol dehydrogenase GroES-like domain
ADH_zinc_N           PF00107.21   130 seq218_BIOID50631    -            369   5.5e-20   71.1   0.1   1   1   1.5e-23   9.9e-20   70.2   0.0     1   128   197   330   197   332 0.90 Zinc-binding dehydrogenase
DUF4049              PF13258.1    318 seq221_BIOID50631    -            540  1.9e-155  516.5   3.5   1   1    2e-159  2.8e-155  515.9   2.4     1   318   194   503   194   503 0.99 Domain of unknown function (DUF4049)
OprD                 PF03573.8    391 seq222_BIOID50631    -            421   5.5e-07   28.6   1.0   1   1   1.2e-10   1.6e-06   27.0   0.7    18   370    42   394    26   418 0.69 outer membrane porin, OprD family
ArsB                 PF02040.10   423 seq223_BIOID50631    -             97   3.9e-47  161.0   8.7   1   1   3.1e-51   4.3e-47  160.9   6.0     1    94     4    97     4    97 0.99 Arsenical pump membrane protein
RusA                 PF05866.6    116 seq224_BIOID50631    -            124   2.5e-19   69.6   0.0   1   1   2.1e-23   2.9e-19   69.4   0.0     1   116     7   116     7   116 0.89 Endodeoxyribonuclease RusA
Porin_1              PF00267.16   337 seq226_BIOID50631    -            357  8.5e-127  422.9  26.1   1   1    7e-131  9.6e-127  422.7  18.1     1   337    28   357    28   357 0.96 Gram-negative porin
EAL                  PF00563.15   236 seq227_BIOID50631    -            651   1.6e-55  188.0   1.2   1   1   2.4e-58   1.1e-54  185.3   0.0     3   236   404   637   402   637 0.91 EAL domain
GGDEF                PF00990.16   161 seq227_BIOID50631    -            651   1.7e-11   43.8   0.0   1   1     2e-14   9.1e-11   41.4   0.0     6   161   236   383   231   383 0.94 GGDEF domain
HAMP                 PF00672.20    70 seq227_BIOID50631    -            651   5.5e-11   42.3   0.3   1   1   1.2e-14   5.5e-11   42.3   0.2     3    69   151   221   149   222 0.84 HAMP domain
DUF2057              PF09829.4    189 seq232_BIOID50631    -            220     8e-48  162.4   0.0   1   1   6.7e-52   9.1e-48  162.3   0.0     2   189    22   213    21   213 0.98 Uncharacterized protein conserved in bacteria (DUF2057)
Sulfatase            PF00884.18   379 seq235_BIOID50631    -            551   2.5e-97  326.1   1.3   1   1  4.4e-101     3e-97  325.9   0.9     1   377    86   514    86   516 0.97 Sulfatase
SLT                  PF01464.15   121 seq239_BIOID50631    -            201   6.8e-12   44.8   0.1   1   1   7.8e-16   1.1e-11   44.2   0.1    22   114    55   149    44   155 0.90 Transglycosylase SLT domain
ABC_membrane         PF00664.18   275 seq240_BIOID50631    -            590     9e-35  120.3   5.6   1   1   1.7e-38   1.2e-34  119.9   3.9     5   274    22   290    18   291 0.94 ABC transporter transmembrane region
ABC_tran             PF00005.22   118 seq240_BIOID50631    -            590   1.2e-19   70.7   0.0   1   1   3.3e-23   2.2e-19   69.8   0.0     1   117   376   500   376   501 0.93 ABC transporter
KdpA                 PF03814.10   552 seq241_BIOID50631    -            557  5.8e-245  813.3  29.3   1   1  4.9e-249  6.7e-245  813.1  20.3     1   552     9   557     9   557 0.99 Potassium-transporting ATPase A subunit
DUF1287              PF06940.6    164 seq242_BIOID50631    -             42   2.4e-12   46.4   0.0   1   1   1.9e-16   2.6e-12   46.3   0.0   126   164     1    39     1    39 0.98 Domain of unknown function (DUF1287)
DUF2810              PF10928.3     54 seq243_BIOID50631    -            120   3.1e-32  109.9   2.6   1   1   2.4e-36   3.3e-32  109.8   1.1     1    53    66   118    66   119 0.96 Protein of unknown function (DUF2810)
Methyltrans_SAM      PF10672.4    286 seq244_BIOID50631    -            396   3.1e-31  108.1   0.0   1   1   2.3e-34   4.5e-31  107.6   0.0    12   266   110   371   103   381 0.85 S-adenosylmethionine-dependent methyltransferase
Cons_hypoth95        PF03602.10   183 seq244_BIOID50631    -            396   2.2e-12   46.6   0.0   1   1   1.8e-15   3.5e-12   45.9   0.0    39   123   216   302   211   329 0.89 Conserved hypothetical protein 95
Methyltransf_31      PF13847.1    152 seq244_BIOID50631    -            396   9.7e-11   41.3   0.1   1   1     9e-14   1.8e-10   40.5   0.0    21   118   236   349   220   377 0.74 Methyltransferase domain
Methyltransf_26      PF13659.1    117 seq244_BIOID50631    -            396   1.2e-09   38.1   0.0   1   1   1.1e-12   2.2e-09   37.2   0.0     2   116   222   340   221   341 0.84 Methyltransferase domain
Methyltransf_18      PF12847.2    112 seq244_BIOID50631    -            396   8.7e-07   29.3   0.0   1   1   1.8e-09   3.6e-06   27.4   0.0    12   109   231   337   220   340 0.69 Methyltransferase domain
MTS                  PF05175.9    170 seq244_BIOID50631    -            396   6.6e-07   28.7   0.0   1   1   5.2e-10     1e-06   28.1   0.0    55   154   243   353   217   363 0.77 Methyltransferase small domain
Met_10               PF02475.11   200 seq244_BIOID50631    -            396     9e-06   25.2   0.0   1   1   6.6e-09   1.3e-05   24.7   0.0    69   182   186   306   118   323 0.82 Met-10+ like-protein
UPF0047              PF01894.12   118 seq245_BIOID50631    -            138   4.5e-39  132.8   0.0   1   1   3.7e-43   5.1e-39  132.6   0.0     1   117    17   135    17   136 0.97 Uncharacterised protein family UPF0047
TrkA_N               PF02254.13   116 seq246_BIOID50631    -            423     8e-21   74.0   0.2   1   1   1.8e-24   1.2e-20   73.4   0.2     1   116   252   371   252   371 0.93 TrkA-N domain
Ion_trans_2          PF07885.11    79 seq246_BIOID50631    -            423   5.5e-15   54.7   7.5   1   1   8.1e-19   5.5e-15   54.7   5.2     2    74   155   227   154   232 0.89 Ion channel
SBP_bac_5            PF00496.17   374 seq247_BIOID50631    -            535  1.3e-107  359.8   7.1   1   1  1.1e-111  1.5e-107  359.5   4.9     1   372    73   453    73   455 0.94 Bacterial extracellular solute-binding proteins, family 5 Middle
FMN_red              PF03358.10   152 seq248_BIOID50631    -            198   8.4e-15   54.4   0.1   1   1   3.2e-18   1.1e-14   54.0   0.0    14   144    13   143     2   149 0.86 NADPH-dependent FMN reductase
Flavodoxin_1         PF00258.20   143 seq248_BIOID50631    -            198   2.8e-11   43.4   0.1   1   1   1.4e-14   4.8e-11   42.7   0.1     1   138     6   130     6   135 0.80 Flavodoxin
Flavodoxin_2         PF02525.12   199 seq248_BIOID50631    -            198   9.7e-06   25.1   0.0   1   1   3.6e-09   1.2e-05   24.7   0.0     2   138     3   117     2   147 0.74 Flavodoxin-like fold
Transposase_31       PF04754.7    205 seq250_BIOID50631    -            306   4.6e-81  270.9   0.5   1   1   3.4e-85   4.6e-81  270.9   0.3     1   203     7   207     7   209 0.98 Putative transposase, YhgA-like
DUF1219              PF06755.7    117 seq254_BIOID50631    -            125   3.7e-59  197.2   0.0   1   1   3.1e-63   4.2e-59  197.0   0.0     1   114     1   114     1   123 0.97 Protein of unknown function (DUF1219)
RVT_1                PF00078.22   214 seq255_BIOID50631    -            173   1.6e-18   66.7   0.0   1   1     4e-22   2.8e-18   65.9   0.0   119   213     7    96     2    97 0.93 Reverse transcriptase (RNA-dependent DNA polymerase)
GIIM                 PF08388.6     80 seq255_BIOID50631    -            173   3.3e-13   49.1   0.3   1   1   9.3e-17   6.3e-13   48.2   0.0     2    62   113   172   112   173 0.95 Group II intron, maturase-specific domain
Response_reg         PF00072.19   112 seq257_BIOID50631    -            232   5.1e-29  100.4   0.4   1   1   1.2e-32     8e-29   99.8   0.3     1   112     4   112     4   112 0.98 Response regulator receiver domain
Trans_reg_C          PF00486.23    77 seq257_BIOID50631    -            232   1.4e-21   76.0   0.0   1   1   5.1e-25   3.5e-21   74.7   0.0     1    77   152   228   152   228 0.95 Transcriptional regulatory protein, C terminal
AAA_32               PF13654.1    509 seq259_BIOID50631    -            586   5.1e-18   64.8   0.0   1   1     1e-21     7e-18   64.4   0.0   322   469   140   286    71   322 0.86 AAA domain
Lon_C                PF05362.8    205 seq259_BIOID50631    -            586   2.2e-10   40.1   0.0   1   1     5e-14   3.4e-10   39.4   0.0   108   203   435   541   431   543 0.81 Lon protease (S16) C-terminal proteolytic domain
adh_short_C2         PF13561.1    243 seq260_BIOID50631    -            294   7.5e-30  104.4   0.0   1   1   1.9e-33   8.8e-30  104.1   0.0     5   241    58   290    55   292 0.92 Enoyl-(Acyl carrier protein) reductase
adh_short            PF00106.20   167 seq260_BIOID50631    -            294   1.6e-26   93.0   0.2   1   1   4.4e-30     2e-26   92.7   0.2     3   166    52   217    50   218 0.95 short chain dehydrogenase
KR                   PF08659.5    181 seq260_BIOID50631    -            294   1.7e-08   34.1   0.0   1   1   5.2e-12   2.4e-08   33.7   0.0     4   167    53   221    51   234 0.77 KR domain
RHH_2                PF03693.9     81 seq261_BIOID50631    -             87   2.2e-20   72.4   0.2   1   1   1.8e-24   2.5e-20   72.3   0.1     5    67     3    65     1    80 0.88 Uncharacterised protein family (UPF0156)
FUSC                 PF04632.7    650 seq263_BIOID50631    -            352   1.5e-16   59.9   1.6   1   1   2.6e-20   1.8e-16   59.6   1.1     3   281    21   313    19   348 0.80 Fusaric acid resistance protein family
FUSC_2               PF13515.1    128 seq263_BIOID50631    -            352   2.8e-13   49.7  12.8   1   1   6.3e-17   4.3e-13   49.1   8.8     2   128    33   158    28   158 0.83 Fusaric acid resistance protein-like
HTH_24               PF13412.1     48 seq264_BIOID50631    -            104   5.7e-06   25.5   0.2   1   1     2e-09   1.4e-05   24.2   0.2     6    46    16    58     9    58 0.84 Winged helix-turn-helix DNA-binding
HTH_IclR             PF09339.5     52 seq264_BIOID50631    -            104   7.8e-06   25.2   0.4   1   1   2.2e-09   1.5e-05   24.3   0.3     3    48    13    59    11    62 0.92 IclR helix-turn-helix domain
Response_reg         PF00072.19   112 seq265_BIOID50631    -            239   2.6e-29  101.3   0.0   1   1   5.4e-33   3.7e-29  100.8   0.0     1   111     7   116     7   117 0.99 Response regulator receiver domain
Trans_reg_C          PF00486.23    77 seq265_BIOID50631    -            239   5.2e-23   80.6   0.0   1   1   2.1e-26   1.4e-22   79.2   0.0     2    77   157   232   156   232 0.98 Transcriptional regulatory protein, C terminal
ATP_bind_3           PF01171.15   182 seq267_BIOID50631    -            311   1.1e-14   54.2   0.0   1   1   1.3e-18   1.7e-14   53.5   0.0     2   161    42   205    41   209 0.84 PP-loop family
YmgB                 PF10798.3     61 seq268_BIOID50631    -             97   1.5e-06   27.8   1.2   1   1   1.5e-10     2e-06   27.3   0.9     3    61    40    97    38    97 0.91 Biofilm development protein YmgB/AriR
Phage_sheath_1       PF04984.9    464 seq271_BIOID50631    -            474   1.5e-75  254.3   0.1   1   1   1.2e-79   1.7e-75  254.1   0.1     1   464     1   463     1   463 0.90 Phage tail sheath protein
Usp                  PF00582.21   140 seq273_BIOID50631    -            144   5.2e-21   75.1   0.0   1   1   4.3e-25   5.9e-21   75.0   0.0     2   140     3   138     2   138 0.98 Universal stress protein family
Minor_tail_Z         PF06763.6    189 seq274_BIOID50631    -            191   3.2e-71  238.7  12.3   1   1   3.1e-75   4.3e-71  238.3   8.5     1   189     3   191     3   191 0.97 Prophage minor tail protein Z (GPZ)
BPD_transp_1         PF00528.17   185 seq275_BIOID50631    -            224   1.2e-18   67.2  19.4   1   1   1.1e-22   1.5e-18   66.8  13.5     1   183    34   223    12   224 0.92 Binding-protein-dependent transport system inner membrane component
UPF0075              PF03702.9    364 seq276_BIOID50631    -            369  1.1e-170  567.2   0.0   1   1  9.2e-175  1.3e-170  567.1   0.0     2   363     5   366     4   367 0.99 Uncharacterised protein family (UPF0075)
AIRC                 PF00731.15   150 seq277_BIOID50631    -            169   3.6e-66  220.9   1.9   1   1     3e-70   4.1e-66  220.7   1.3     2   150     9   159     8   159 0.99 AIR carboxylase
HTH_1                PF00126.22    60 seq278_BIOID50631    -            314   2.2e-18   65.6   0.0   1   1   5.9e-22     4e-18   64.7   0.0     1    58    24    81    24    82 0.97 Bacterial regulatory helix-turn-helix protein, lysR family
LysR_substrate       PF03466.15   209 seq278_BIOID50631    -            314   3.2e-17   62.1   0.0   1   1   7.6e-21   5.2e-17   61.5   0.0    23   205   129   309   109   313 0.87 LysR substrate binding domain
Radical_SAM          PF04055.16   166 seq279_BIOID50631    -            457   1.1e-14   54.8   0.0   1   1   2.4e-18   1.6e-14   54.2   0.0     2   164    57   227    56   229 0.80 Radical SAM superfamily
HemN_C               PF06969.11    66 seq279_BIOID50631    -            457   8.3e-13   48.0   0.5   1   1   4.8e-16   3.3e-12   46.1   0.0     1    66   363   431   363   431 0.94 HemN C-terminal domain
Cytochrom_B_N        PF00033.14   188 seq280_BIOID50631    -            211   1.7e-23   82.8  20.0   1   1   3.3e-27   2.3e-23   82.4  13.8     2   188     8   184     7   184 0.88 Cytochrome b(N-terminal)/b6/petB
Ni_hydr_CYTB         PF01292.15   182 seq280_BIOID50631    -            211   3.2e-22   78.6  18.2   1   1   5.9e-26     4e-22   78.3  12.6     1   182     9   184     9   184 0.88 Prokaryotic cytochrome b561
Channel_Tsx          PF03502.8    238 seq281_BIOID50631    -            253   1.4e-39  136.1  25.6   1   1   1.2e-43   1.7e-39  135.9  17.7     2   238    38   253    37   253 0.97 Nucleoside-specific channel-forming protein, Tsx
Caudo_TAP            PF02413.12   130 seq284_BIOID50631    -             89   1.6e-26   92.8   0.5   1   1   1.3e-30   1.8e-26   92.7   0.4    70   129    27    86     5    87 0.91 Caudovirales tail fibre assembly protein
RibD_C               PF01872.12   200 seq290_BIOID50631    -            367   3.4e-65  219.2   0.0   1   1   6.6e-69   4.5e-65  218.8   0.0     1   200   147   362   147   362 0.97 RibD C-terminal domain
dCMP_cyt_deam_1      PF00383.17   102 seq290_BIOID50631    -            367   3.6e-24   84.2   0.4   1   1   7.8e-28   5.4e-24   83.6   0.3     3   101     2    99     1   100 0.94 Cytidine and deoxycytidylate deaminase zinc-binding region
DUF177               PF02620.12   119 seq293_BIOID50631    -            173   4.8e-23   81.3   0.7   1   1   5.4e-27   7.4e-23   80.7   0.5     1   119    61   171    61   171 0.90 Uncharacterized ACR, COG1399
NUDIX                PF00293.23   135 seq295_BIOID50631    -            141   1.9e-21   76.0   0.1   1   1   1.6e-25   2.2e-21   75.7   0.0     2   130     3   136     2   140 0.88 NUDIX domain
YicC_N               PF03755.8    159 seq298_BIOID50631    -            287   6.4e-49  165.8   0.1   1   1   9.3e-53   6.4e-49  165.8   0.1     1   157     2   153     2   155 0.96 YicC-like family, N-terminal region
DUF1732              PF08340.6     87 seq298_BIOID50631    -            287     2e-34  117.1   7.3   1   1   2.9e-38     2e-34  117.1   5.0     1    87   202   287   202   287 0.97 Domain of unknown function (DUF1732)
DrsE                 PF02635.10   117 seq299_BIOID50631    -            128   1.2e-26   92.9   0.1   1   1     1e-30   1.4e-26   92.8   0.0     1   117     1   128     1   128 0.96 DsrE/DsrF-like family
Phos_pyr_kin         PF08543.7    246 seq301_BIOID50631    -            266   1.1e-94  316.1   0.0   1   1   1.9e-98   1.3e-94  315.9   0.0     1   246    13   260    13   260 0.98 Phosphomethylpyrimidine kinase
PfkB                 PF00294.19   301 seq301_BIOID50631    -            266     1e-07   31.2   0.0   1   1   1.8e-11   1.2e-07   31.0   0.0   136   282    80   237    39   251 0.84 pfkB family carbohydrate kinase
Peripla_BP_2         PF01497.13   238 seq302_BIOID50631    -            296   3.3e-26   91.7   0.0   1   1   2.8e-30   3.9e-26   91.5   0.0     1   235    38   270    38   273 0.94 Periplasmic binding protein
Pili_assembly_N      PF00345.15   122 seq304_BIOID50631    -            224   2.1e-40  137.1   0.9   1   1     1e-42   7.1e-39  132.2   0.1     1   121    19   141    19   142 0.94 Gram-negative pili assembly chaperone, N-terminal domain
Pili_assembly_C      PF02753.12    68 seq304_BIOID50631    -            224   1.3e-11   44.0   1.5   1   1   5.1e-15   3.5e-11   42.6   1.1     1    65   161   221   161   224 0.94 Gram-negative pili assembly chaperone, C-terminal domain
YCII                 PF03795.9     95 seq305_BIOID50631    -            130   3.1e-29  100.8   0.0   1   1   5.4e-33   3.7e-29  100.6   0.0     2    95    34   127    33   127 0.99 YCII-related domain
polyprenyl_synt      PF00348.12   260 seq307_BIOID50631    -            323   3.7e-90  301.1   0.0   1   1   3.2e-94   4.4e-90  300.9   0.0     2   257    32   282    31   285 0.97 Polyprenyl synthetase
PMSR                 PF01625.16   156 seq308_BIOID50631    -            221   1.6e-62  209.8   0.0   1   1   1.5e-66   2.1e-62  209.5   0.0     2   153    54   209    53   211 0.98 Peptide methionine sulfoxide reductase
FAD_binding_4        PF01565.18   139 seq310_BIOID50631    -            484   3.2e-37  126.9   1.5   1   1   8.3e-41   5.7e-37  126.1   1.0     1   138    51   190    51   191 0.97 FAD binding domain
FAD-oxidase_C        PF02913.14   249 seq310_BIOID50631    -            484   1.7e-20   73.3   0.1   1   1   1.5e-23     1e-19   70.7   0.1     2   247   228   477   227   479 0.78 FAD linked oxidases, C-terminal domain
ERF                  PF04404.7    160 seq312_BIOID50631    -            214   2.7e-36  124.3   2.0   1   1   2.6e-40   3.6e-36  124.0   1.4     2   153     7   151     6   156 0.84 ERF superfamily
DDE_Tnp_ISL3         PF01610.12   248 seq313_BIOID50631    -            285   9.1e-12   44.9   0.1   1   1   2.3e-15   3.1e-11   43.2   0.0    20   139     4   120     1   166 0.75 Transposase
PseudoU_synth_2      PF00849.17   164 seq315_BIOID50631    -            326   8.1e-32  110.2   0.1   1   1   1.8e-35   1.2e-31  109.6   0.1     1   164    92   242    92   242 0.96 RNA pseudouridylate synthase
S4                   PF01479.20    48 seq315_BIOID50631    -            326   2.4e-12   45.9   0.0   1   1   6.1e-16   4.2e-12   45.1   0.0     1    48    18    65    18    65 0.97 S4 domain
Antiterm             PF03589.8     95 seq316_BIOID50631    -            273   5.6e-57  189.7   3.3   1   2   6.5e-27   8.9e-23   80.0   0.0     2    95    15   111    14   111 0.97 Antitermination protein
Antiterm             PF03589.8     95 seq316_BIOID50631    -            273   5.6e-57  189.7   3.3   2   2   3.5e-36   4.8e-32  109.8   0.1     2    94   178   269   177   270 0.98 Antitermination protein
ArsB                 PF02040.10   423 seq317_BIOID50631    -            305  6.8e-159  529.2  19.0   1   1  5.6e-163  7.6e-159  529.0  13.1   123   423     1   301     1   301 1.00 Arsenical pump membrane protein
Ivy                  PF08816.6    118 seq319_BIOID50631    -            157   6.8e-35  119.4   0.1   1   1   6.1e-39   8.4e-35  119.2   0.1     1   118    37   152    37   152 0.98 Inhibitor of vertebrate lysozyme (Ivy)
Trehalase            PF01204.13   512 seq320_BIOID50631    -            783     7e-13   47.8   0.2   1   1   4.2e-16   1.9e-12   46.4   0.2   179   488   414   764   408   770 0.83 Trehalase
Plasmid_stabil       PF05016.9     90 seq321_BIOID50631    -            108   3.6e-17   62.4   0.0   1   1   3.1e-21   4.2e-17   62.2   0.0     2    89     4    89     3    90 0.94 Plasmid stabilisation system protein
Ribosomal_S2         PF00318.15   211 seq324_BIOID50631    -            306   3.3e-85  284.4   0.0   1   1   2.9e-89     4e-85  284.2   0.0     1   211    74   290    74   290 0.99 Ribosomal protein S2
UPF0061              PF02696.9    487 seq325_BIOID50631    -            478  1.7e-216  719.1   0.1   1   1  1.4e-220  1.9e-216  718.9   0.1     1   487     1   454     1   454 0.99 Uncharacterized ACR, YdiU/UPF0061 family
PRK                  PF00485.13   194 seq326_BIOID50631    -            336   3.1e-13   49.6   0.0   1   1   4.4e-17     6e-13   48.6   0.0     1   148   110   264   110   273 0.87 Phosphoribulokinase / Uridine kinase family
CTP_transf_2         PF01467.21   157 seq330_BIOID50631    -            213   2.8e-41  141.0   0.0   1   1   2.3e-45   3.2e-41  140.8   0.0     1   157     7   187     7   187 0.98 Cytidylyltransferase
GNAT_acetyltr_2      PF13718.1    198 seq331_BIOID50631    -            671   5.2e-53  179.1   0.4   1   1   4.9e-55   1.3e-51  174.5   0.3     1   197   368   533   368   534 0.98 GNAT acetyltransferase 2
Helicase_RecD        PF05127.9    177 seq331_BIOID50631    -            671   1.9e-42  144.7   1.3   1   1   6.8e-44   1.8e-40  138.3   0.9     2   177   197   337   196   337 0.96 Helicase
tRNA_bind_2          PF13725.1    101 seq331_BIOID50631    -            671   2.9e-08   33.5   0.1   1   1   2.4e-11   6.7e-08   32.4   0.1     2    99   549   635   548   637 0.96 Possible tRNA binding domain
DUF1726              PF08351.6     92 seq331_BIOID50631    -            671   1.5e-06   27.6   0.0   1   1   1.2e-09   3.2e-06   26.6   0.0     5    88    66   149    63   153 0.83 Domain of unknown function (DUF1726)
HTH_Tnp_1            PF01527.15    76 seq334_BIOID50631    -            153   1.6e-19   69.5   1.3   1   1   9.7e-10   3.3e-06   26.8   0.1     7    54     2    50     1    57 0.92 Transposase
HTH_28               PF13518.1     52 seq334_BIOID50631    -            153   5.7e-11   42.0   9.2   1   1   1.2e-08     4e-05   23.3   1.1     1    48     6    57     6    60 0.87 Helix-turn-helix domain
Gly-zipper_YMGG      PF13441.1     45 seq335_BIOID50631    -            114   2.4e-12   46.0  38.9   1   1   2.3e-10   1.1e-06   27.9   8.4     1    37    25    61    25    64 0.87 YMGG-like Gly-zipper
Gly-zipper_Omp       PF13488.1     46 seq335_BIOID50631    -            114   1.2e-11   43.8  39.9   1   2   4.6e-09   2.1e-05   23.9   9.5     2    33    30    61    28    71 0.89 Glycine zipper
Gly-zipper_Omp       PF13488.1     46 seq335_BIOID50631    -            114   1.2e-11   43.8  39.9   2   2   9.3e-10   4.2e-06   26.1  12.6     2    41    74   113    73   114 0.95 Glycine zipper
Pili_assembly_N      PF00345.15   122 seq337_BIOID50631    -            265   1.3e-36  124.9   0.0   1   1   2.6e-40   1.8e-36  124.5   0.0     2   121    50   178    49   179 0.92 Gram-negative pili assembly chaperone, N-terminal domain
Pili_assembly_C      PF02753.12    68 seq337_BIOID50631    -            265   9.9e-22   76.4   0.1   1   1   4.8e-25   3.3e-21   74.7   0.0     1    67   198   259   198   260 0.96 Gram-negative pili assembly chaperone, C-terminal domain
MFS_1                PF07690.11   354 seq338_BIOID50631    -            402   8.1e-35  120.0  45.7   1   2   3.9e-24   5.3e-20   71.3  11.7    11   226    23   231    13   237 0.81 Major Facilitator Superfamily
MFS_1                PF07690.11   354 seq338_BIOID50631    -            402   8.1e-35  120.0  45.7   2   2   7.5e-19     1e-14   53.9  18.3     4   176   221   388   218   400 0.81 Major Facilitator Superfamily
DUF957               PF06117.6     65 seq340_BIOID50631    -             65   8.3e-35  118.0   0.7   1   1   6.5e-39   8.9e-35  117.9   0.5     1    65     1    65     1    65 0.97 Enterobacterial protein of unknown function (DUF957)
DUF3102              PF11300.3    130 seq341_BIOID50631    -            250   7.7e-05   22.6   0.0   1   1   2.7e-08   0.00037   20.3   0.0    23   129    64   173    47   174 0.72 Protein of unknown function (DUF3102)
MFS_2                PF13347.1    427 seq343_BIOID50631    -            466  4.5e-104  348.1  38.4   1   1  1.2e-107  5.4e-104  347.8  26.6     1   426    24   448    24   449 0.97 MFS/sugar transport protein
MFS_1                PF07690.11   354 seq343_BIOID50631    -            466     4e-09   35.5  43.8   1   1   8.9e-13     4e-09   35.5  30.3    12   326    38   361    33   395 0.75 Major Facilitator Superfamily
DUF419               PF04237.8     92 seq344_BIOID50631    -            118   1.2e-22   79.9   0.1   1   1   1.1e-26   1.5e-22   79.6   0.0     1    91    10   102    10   103 0.98 Protein of unknown function (DUF419)
Aminotran_3          PF00202.16   339 seq349_BIOID50631    -            407  1.4e-125  418.5   0.0   1   1  2.4e-129  1.6e-125  418.3   0.0     3   338    29   347    27   348 0.99 Aminotransferase class-III
Aminotran_1_2        PF00155.16   363 seq349_BIOID50631    -            407   1.2e-06   27.6   0.0   1   1   2.5e-10   1.7e-06   27.1   0.0   104   332   155   368    75   396 0.78 Aminotransferase class I and II
DUF533               PF04391.7    189 seq351_BIOID50631    -            219   2.8e-54  183.2   1.2   1   1   2.7e-58   3.7e-54  182.8   0.8     7   188    31   210    19   211 0.95 Protein of unknown function (DUF533)
PTR2                 PF00854.16   373 seq352_BIOID50631    -            493   1.2e-73  247.9  15.8   1   1   2.3e-77   1.6e-73  247.5  10.9     2   371    77   424    76   426 0.97 POT family
MFS_1                PF07690.11   354 seq352_BIOID50631    -            493   8.4e-17   60.8  44.0   1   1   1.1e-19   7.6e-16   57.6  29.2     9   347    22   423    14   431 0.73 Major Facilitator Superfamily
A2M_N_2              PF07703.9    136 seq353_BIOID50631    -           1655   1.4e-25   89.6   0.0   1   1   1.5e-28     4e-25   88.0   0.0     2   136   762   909   761   909 0.95 Alpha-2-macroglobulin family N-terminal region
A2M_N                PF01835.14    99 seq353_BIOID50631    -           1655     3e-23   81.8   0.1   1   1   1.8e-21   4.8e-18   65.1   0.0     2    99   391   482   390   482 0.92 MG2 domain
MG1                  PF11974.3     96 seq353_BIOID50631    -           1655     1e-14   54.7   0.1   1   1   5.7e-17   1.5e-13   51.0   0.1     1    94   292   384   292   386 0.97 Alpha-2-macroglobulin MG1 domain
A2M                  PF00207.17    92 seq353_BIOID50631    -           1655   3.3e-06   26.4   0.0   1   1   3.1e-09   8.5e-06   25.1   0.0     8    91   979  1059   975  1060 0.94 Alpha-2-macroglobulin family
HIM                  PF05662.9     21 seq354_BIOID50631    -            563   4.7e-35  117.7  31.6   1   4   3.1e-10   1.1e-06   28.0   0.0     1    21   130   150   130   150 0.98 Haemagglutinin
HIM                  PF05662.9     21 seq354_BIOID50631    -            563   4.7e-35  117.7  31.6   2   4   8.8e-13     3e-09   36.1   1.9     1    21   266   286   266   286 0.98 Haemagglutinin
HIM                  PF05662.9     21 seq354_BIOID50631    -            563   4.7e-35  117.7  31.6   3   4   4.5e-14   1.6e-10   40.1   1.8     1    21   387   407   387   407 0.98 Haemagglutinin
HIM                  PF05662.9     21 seq354_BIOID50631    -            563   4.7e-35  117.7  31.6   4   4   1.5e-10   5.1e-07   29.0   1.5     1    21   440   460   440   460 0.96 Haemagglutinin
YadA                 PF03895.10    78 seq354_BIOID50631    -            563   1.9e-24   85.3  10.1   1   1   5.5e-28   1.9e-24   85.3   7.0     2    78   486   563   485   563 0.98 YadA-like C-terminal region
Hep_Hag              PF05658.9     28 seq354_BIOID50631    -            563   5.5e-20   70.5  73.6   1   4   2.8e-09   9.5e-06   25.5   3.4     1    27    46    72    46    73 0.94 Hep_Hag
Hep_Hag              PF05658.9     28 seq354_BIOID50631    -            563   5.5e-20   70.5  73.6   2   4   6.2e-09   2.1e-05   24.4   5.2     1    28   206   233   206   233 0.96 Hep_Hag
Hep_Hag              PF05658.9     28 seq354_BIOID50631    -            563   5.5e-20   70.5  73.6   3   4   5.6e-11   1.9e-07   30.8   4.2     1    28   344   371   344   371 0.96 Hep_Hag
Hep_Hag              PF05658.9     28 seq354_BIOID50631    -            563   5.5e-20   70.5  73.6   4   4   3.6e-08   0.00012   21.9   3.4     1    27   358   384   358   385 0.93 Hep_Hag
Ecotin               PF03974.8    128 seq356_BIOID50631    -            169     3e-52  175.5   0.1   1   1   2.7e-56   3.6e-52  175.3   0.0     2   128    35   160    34   160 0.97 Ecotin
ACCA                 PF03255.9    145 seq360_BIOID50631    -            319     6e-65  217.1   0.2   1   1   1.3e-68   8.7e-65  216.5   0.1     2   145     5   151     4   151 0.97 Acetyl co-enzyme A carboxylase carboxyltransferase alpha subunit
Carboxyl_trans       PF01039.17   493 seq360_BIOID50631    -            319   4.2e-19   68.1   0.0   1   1   7.6e-23   5.2e-19   67.8   0.0   272   473    85   288    58   300 0.84 Carboxyl transferase domain
Aldose_epim          PF01263.15   301 seq362_BIOID50631    -            290   4.3e-48  163.8   0.0   1   1   3.5e-52   4.8e-48  163.6   0.0     2   300     3   285     2   286 0.92 Aldose 1-epimerase
UPF0102              PF02021.12    93 seq363_BIOID50631    -            131   2.2e-36  123.5   0.1   1   1   1.9e-40   2.6e-36  123.2   0.0     1    92    22   115    22   116 0.98 Uncharacterised protein family UPF0102
GreA_GreB            PF01272.14    77 seq365_BIOID50631    -            136   1.9e-18   65.7   0.0   1   1     2e-22   2.7e-18   65.3   0.0     2    77    50   126    49   126 0.97 Transcription elongation factor, GreA/GreB, C-term
FlxA                 PF14282.1    106 seq366_BIOID50631    -            110   5.8e-16   58.2  14.4   1   1     5e-20   6.9e-16   58.0   9.9     5   100    10   102     3   107 0.81 FlxA-like protein
TPR_16               PF13432.1     65 seq369_BIOID50631    -           1093   1.2e-17   63.9  35.4   1   1   3.4e-10   7.7e-07   29.5   5.2     1    56   499   561   499   562 0.96 Tetratricopeptide repeat
TPR_11               PF13414.1     69 seq369_BIOID50631    -           1093   4.8e-14   51.6  26.1   1   1   4.3e-10   9.8e-07   28.2   1.5     8    69   749   810   745   810 0.95 TPR repeat
TPR_2                PF07719.12    34 seq369_BIOID50631    -           1093   8.5e-10   37.6  35.3   1   1     2e-05     0.046   13.5   0.1     3    34   571   602   569   602 0.95 Tetratricopeptide repeat
TPR_1                PF00515.23    34 seq369_BIOID50631    -           1093     2e-09   36.5  21.4   1   1   2.9e-06    0.0066   15.8   0.0     7    28   541   562   537   563 0.93 Tetratricopeptide repeat
SIS                  PF01380.17   131 seq370_BIOID50631    -            327   5.4e-37  126.2   0.1   1   1   1.6e-40   1.1e-36  125.1   0.1     2   131    53   184    52   184 0.98 SIS domain
CBS                  PF00571.23    57 seq370_BIOID50631    -            327   7.2e-20   70.3   0.5   1   2   1.7e-11   1.1e-07   31.2   0.0     1    56   213   268   213   269 0.97 CBS domain
CBS                  PF00571.23    57 seq370_BIOID50631    -            327   7.2e-20   70.3   0.5   2   2   5.4e-13   3.7e-09   35.9   0.0     2    48   279   325   278   327 0.94 CBS domain
NAD_binding_1        PF00175.16   109 seq371_BIOID50631    -            248   1.9e-17   63.6   0.0   1   1     4e-21   2.7e-17   63.1   0.0     1   109   111   223   111   223 0.90 Oxidoreductase NAD-binding domain
FAD_binding_6        PF00970.19    99 seq371_BIOID50631    -            248   2.9e-10   40.0   0.0   1   1     8e-14   5.5e-10   39.1   0.0     9    90    14    90     6    98 0.85 Oxidoreductase FAD-binding domain
rve                  PF00665.21   120 seq372_BIOID50631    -            499   7.9e-12   45.2   0.0   1   1     1e-15   1.4e-11   44.3   0.0     2   120   123   256   122   256 0.91 Integrase core domain
YbaK                 PF04073.10   123 seq373_BIOID50631    -            159   1.3e-24   86.2   0.2   1   1   1.1e-28   1.5e-24   86.1   0.1     8   122    31   146    22   147 0.93 YbaK / prolyl-tRNA synthetases associated domain
TetR_N               PF00440.18    47 seq375_BIOID50631    -            221   8.5e-17   60.4   0.0   1   1   3.1e-20   2.1e-16   59.1   0.0     1    47    49    95    49    95 0.98 Bacterial regulatory proteins, tetR family
Flavodoxin_1         PF00258.20   143 seq376_BIOID50631    -            149   5.5e-25   87.9   0.0   1   1   4.8e-29   6.5e-25   87.6   0.0     1   141     6   138     6   140 0.89 Flavodoxin
UPF0126              PF03458.8     81 seq379_BIOID50631    -            205   1.5e-44  149.3  24.6   1   2   3.2e-25   4.3e-21   74.1   4.6     2    78     4    80     3    83 0.96 UPF0126 domain
UPF0126              PF03458.8     81 seq379_BIOID50631    -            205   1.5e-44  149.3  24.6   2   2   1.8e-28   2.5e-24   84.5   4.1     1    79    89   166    89   168 0.97 UPF0126 domain
PTS_EIIC             PF02378.13   321 seq380_BIOID50631    -            492   3.7e-12   45.6  35.6   1   1   5.5e-16   3.7e-12   45.6  24.7     2   321    28   286    27   286 0.83 Phosphotransferase system, EIIC
PTS_IIB              PF02302.12    90 seq380_BIOID50631    -            492   6.5e-09   35.9   0.0   1   1     2e-12   1.4e-08   34.9   0.0     1    58   390   445   390   476 0.77 PTS system, Lactose/Cellobiose specific IIB subunit
PPDK_N               PF01326.14   329 seq382_BIOID50631    -            792   5.6e-99  331.1   1.6   1   1  2.3e-101     1e-97  327.0   1.6     3   313    20   348    18   361 0.96 Pyruvate phosphate dikinase, PEP/pyruvate binding domain
PEP-utilizers_C      PF02896.13   294 seq382_BIOID50631    -            792   2.6e-59  200.3   0.0   1   1   9.6e-63   4.4e-59  199.6   0.0    16   291   480   789   468   792 0.90 PEP-utilising enzyme, TIM barrel domain
PEP-utilizers        PF00391.18    81 seq382_BIOID50631    -            792   2.9e-27   93.9   0.4   1   1   1.6e-30   7.4e-27   92.6   0.3     4    81   382   457   379   460 0.90 PEP-utilising enzyme, mobile domain
Fer2                 PF00111.22    78 seq384_BIOID50631    -             84   9.2e-11   41.2   2.6   1   1   7.5e-15     1e-10   41.0   1.8     7    78    10    77     4    77 0.83 2Fe-2S iron-sulfur cluster binding domain
OKR_DC_1             PF01276.15   417 seq385_BIOID50631    -            711  5.8e-202  670.6   0.0   1   1  1.5e-205  7.1e-202  670.3   0.0     1   417   101   543   101   543 1.00 Orn/Lys/Arg decarboxylase, major domain
OKR_DC_1_C           PF03711.10   137 seq385_BIOID50631    -            711   6.7e-52  175.0   0.0   1   1   5.6e-55   2.6e-51  173.1   0.0     1   135   568   699   568   701 0.98 Orn/Lys/Arg decarboxylase, C-terminal domain
OKR_DC_1_N           PF03709.10   115 seq385_BIOID50631    -            711   1.4e-14   54.0   0.0   1   1   6.2e-18   2.8e-14   53.0   0.0     1   114     4    94     4    95 0.89 Orn/Lys/Arg decarboxylase, N-terminal domain
DrsE                 PF02635.10   117 seq388_BIOID50631    -            119   1.4e-20   73.4   0.0   1   1   1.1e-24   1.6e-20   73.2   0.0     1   117     2   119     2   119 0.96 DsrE/DsrF-like family
Phage_tail_S         PF05069.8    148 seq389_BIOID50631    -            152   6.4e-26   90.7   0.0   1   1   5.2e-30   7.1e-26   90.6   0.0     2   136    12   129    11   147 0.84 Phage virion morphogenesis family
PHP                  PF02811.14   175 seq390_BIOID50631    -            245   1.5e-17   63.8   1.3   1   1   1.9e-21   2.6e-17   63.0   0.9     1   169     4   164     4   174 0.91 PHP domain
CRCB                 PF02537.10   117 seq392_BIOID50631    -            127   2.8e-29  101.2  12.7   1   1   2.3e-33   3.2e-29  101.0   8.8     2   116     6   118     5   119 0.95 CrcB-like protein
Phage_AlpA           PF05930.7     51 seq393_BIOID50631    -             84   0.00016   21.2   0.0   1   1   1.7e-08   0.00023   20.6   0.0     3    31    12    40    10    45 0.94 Prophage CP4-57 regulatory protein (AlpA)
Prismane             PF03063.15   516 seq394_BIOID50631    -            550  6.3e-156  519.6   0.0   1   1  5.2e-160  7.1e-156  519.4   0.0     1   516     1   548     1   548 0.98 Prismane/CO dehydrogenase family
SIS                  PF01380.17   131 seq395_BIOID50631    -            321   3.9e-27   94.3   0.0   1   1   9.9e-31   6.8e-27   93.5   0.0     2   130    39   169    38   170 0.98 SIS domain
CBS                  PF00571.23    57 seq395_BIOID50631    -            321   7.1e-15   54.3   0.0   1   2   1.9e-08   0.00013   21.4   0.0     1    56   199   256   199   257 0.92 CBS domain
CBS                  PF00571.23    57 seq395_BIOID50631    -            321   7.1e-15   54.3   0.0   2   2   4.7e-10   3.2e-06   26.5   0.0     8    51   272   315   265   318 0.82 CBS domain
YccJ                 PF13993.1     69 seq398_BIOID50631    -             75   3.5e-42  142.2   2.1   1   1   2.9e-46   3.9e-42  142.0   1.5     1    69     7    75     7    75 0.99 YccJ-like protein
PPC                  PF04151.10    70 seq399_BIOID50631    -            133   1.8e-07   31.9   0.4   1   1   2.5e-11   3.4e-07   31.0   0.3     1    68    48   111    48   113 0.85 Bacterial pre-peptidase C-terminal domain
DUF1040              PF06288.8     86 seq400_BIOID50631    -             89   2.4e-46  155.7   0.5   1   1     2e-50   2.7e-46  155.6   0.3     1    86     1    86     1    86 1.00 Protein of unknown function (DUF1040)
ATP-grasp            PF02222.17   172 seq401_BIOID50631    -            355   1.3e-56  190.5   0.0   1   1   2.4e-60   1.7e-56  190.1   0.0     2   171    88   253    86   254 0.97 ATP-grasp domain
ATP-grasp_4          PF13535.1    184 seq401_BIOID50631    -            355   3.3e-10   39.9   0.0   1   1   9.6e-14   6.5e-10   38.9   0.0     4   179    79   243    76   248 0.85 ATP-grasp domain
ABC_membrane         PF00664.18   275 seq406_BIOID50631    -            570   2.6e-19   69.6   2.0   1   1   9.5e-23   3.2e-19   69.2   1.4    29   272    20   266     1   269 0.83 ABC transporter transmembrane region
ABC_tran             PF00005.22   118 seq406_BIOID50631    -            570   1.5e-17   63.9   0.0   1   1   1.1e-20   3.7e-17   62.6   0.0     1   118   354   479   354   479 0.84 ABC transporter
AAA_16               PF13191.1    166 seq406_BIOID50631    -            570   4.1e-07   30.4   0.3   1   1   2.9e-10   9.9e-07   29.1   0.2    20   157   338   495   326   508 0.61 AAA ATPase domain
DUF1414              PF07208.6     44 seq407_BIOID50631    -             75   6.1e-25   86.5   0.7   1   1     6e-29   8.2e-25   86.1   0.5     1    44    26    69    26    69 0.99 Protein of unknown function (DUF1414)
DUF333               PF03891.10    50 seq408_BIOID50631    -             84   9.5e-21   73.2   0.1   1   1   8.5e-25   1.2e-20   72.9   0.0     1    50    31    79    31    79 0.98 Domain of unknown function (DUF333)
Phage_tail_U         PF06141.6    133 seq409_BIOID50631    -            131   5.1e-64  214.1   1.0   1   1   4.1e-68   5.6e-64  213.9   0.7     1   133     1   131     1   131 0.99 Phage minor tail protein U
IncFII_repA          PF02387.10   281 seq411_BIOID50631    -            358   5.5e-11   42.0   0.1   1   1   7.4e-15     1e-10   41.1   0.1    57   265   123   339    73   350 0.72 IncFII RepA protein family
LysR_substrate       PF03466.15   209 seq412_BIOID50631    -            317   1.9e-17   62.9   0.0   1   1   3.7e-21   2.5e-17   62.5   0.0     5   207   116   316   114   317 0.93 LysR substrate binding domain
HTH_1                PF00126.22    60 seq412_BIOID50631    -            317   1.2e-14   53.6   0.0   1   1   3.1e-18   2.1e-14   52.8   0.0     1    59    31    89    31    90 0.96 Bacterial regulatory helix-turn-helix protein, lysR family
MGS                  PF02142.17    95 seq413_BIOID50631    -            155   4.5e-18   64.8   0.0   1   1   4.4e-22     6e-18   64.4   0.0     2    95    29   121    28   121 0.96 MGS-like domain
ETF                  PF01012.16   164 seq414_BIOID50631    -            258   2.4e-29  102.0   0.0   1   1   2.9e-33     4e-29  101.3   0.0    16   159    41   184    36   190 0.95 Electron transfer flavoprotein domain
Radical_SAM          PF04055.16   166 seq417_BIOID50631    -            474   4.8e-30  104.7   0.0   1   1   1.7e-33   7.9e-30  104.0   0.0     1   166   151   325   151   325 0.97 Radical SAM superfamily
UPF0004              PF00919.15    98 seq417_BIOID50631    -            474   7.8e-29   99.2   0.0   1   1     3e-32   1.4e-28   98.4   0.0     1    98     4   104     4   104 0.95 Uncharacterized protein family UPF0004
TRAM                 PF01938.15    61 seq417_BIOID50631    -            474   4.6e-20   71.0   0.1   1   1   2.3e-23   1.1e-19   69.9   0.1     1    61   378   440   378   440 0.96 TRAM domain
SpoU_methylase       PF00588.14   142 seq418_BIOID50631    -            228   3.4e-33  114.4   0.0   1   1   3.7e-37     5e-33  113.8   0.0     2   142     3   153     2   153 0.87 SpoU rRNA Methylase family
DUF1877              PF08974.5    167 seq419_BIOID50631    -            167   4.4e-44  149.9   0.0   1   1   3.6e-48     5e-44  149.7   0.0     1   167     1   165     1   165 0.99 Domain of unknown function (DUF1877)
HATPase_c            PF02518.21   111 seq420_BIOID50631    -            457     1e-25   89.4   0.0   1   1   2.3e-28   7.9e-25   86.6   0.0     2   110   346   453   345   454 0.97 Histidine kinase-, DNA gyrase B-, and HSP90-like ATPase
HisKA                PF00512.20    68 seq420_BIOID50631    -            457   9.8e-15   54.1   3.5   1   1   2.9e-18   9.8e-15   54.1   2.4     1    67   238   299   238   300 0.95 His Kinase A (phospho-acceptor) domain
HAMP                 PF00672.20    70 seq420_BIOID50631    -            457   8.2e-13   48.2   0.1   1   1   2.4e-16   8.2e-13   48.2   0.1     2    70   165   234   164   234 0.96 HAMP domain
HATPase_c_3          PF13589.1    137 seq420_BIOID50631    -            457   5.7e-07   29.1   0.0   1   1   3.4e-10   1.2e-06   28.1   0.0     3    82   350   424   348   430 0.88 Histidine kinase-, DNA gyrase B-, and HSP90-like ATPase
SelR                 PF01641.13   124 seq421_BIOID50631    -            137   5.5e-56  187.4   0.0   1   1   4.6e-60   6.3e-56  187.2   0.0     2   123     8   128     7   129 0.97 SelR domain
HAD_2                PF13419.1    176 seq422_BIOID50631    -            252   3.4e-30  105.4   0.0   1   1   1.7e-33   4.7e-30  105.0   0.0     1   175    10   209    10   210 0.78 Haloacid dehalogenase-like hydrolase
Hydrolase            PF00702.21   204 seq422_BIOID50631    -            252   3.3e-21   76.6   0.1   1   1   1.5e-24   4.1e-21   76.3   0.1     1   204     7   204     7   204 0.79 haloacid dehalogenase-like hydrolase
HAD                  PF12710.2    191 seq422_BIOID50631    -            252   1.2e-11   45.0   0.0   1   1   6.2e-15   1.7e-11   44.5   0.0     1   191    10   201    10   201 0.60 haloacid dehalogenase-like hydrolase
Hydrolase_like       PF13242.1     75 seq422_BIOID50631    -            252   6.8e-12   44.8   0.0   1   1   5.2e-15   1.4e-11   43.7   0.0     3    74   166   234   164   235 0.89 HAD-hyrolase-like
Ribosomal_L32p       PF01783.18    56 seq423_BIOID50631    -             57   4.1e-19   68.3   0.9   1   1   3.3e-23   4.4e-19   68.2   0.7     1    56     2    57     2    57 0.98 Ribosomal L32p protein family
FdhE                 PF04216.7    293 seq424_BIOID50631    -            309  2.9e-114  381.5   0.7   1   1  2.6e-118  3.5e-114  381.3   0.5     5   293    19   304     9   304 0.98 Protein involved in formate dehydrogenase formation
Aminotran_4          PF01063.14   231 seq427_BIOID50631    -            269   1.5e-42  145.5   0.0   1   1   1.3e-46   1.8e-42  145.2   0.0     2   225    38   259    37   266 0.87 Aminotransferase class IV
IncFII_repA          PF02387.10   281 seq429_BIOID50631    -            351   2.9e-13   49.5   0.1   1   1   3.2e-17   4.3e-13   48.9   0.1    59   269   118   336    68   344 0.78 IncFII RepA protein family
Arg_repressor        PF01316.16    70 seq430_BIOID50631    -            156   3.1e-26   90.5   0.1   1   1   7.1e-30   4.9e-26   89.9   0.0     2    69     6    74     5    75 0.97 Arginine repressor, DNA binding domain
Arg_repressor_C      PF02863.13    70 seq430_BIOID50631    -            156   2.1e-24   84.6   0.1   1   1   5.1e-28   3.5e-24   83.9   0.1     2    69    82   150    81   151 0.96 Arginine repressor, C-terminal domain
ABC_tran             PF00005.22   118 seq431_BIOID50631    -            241   2.8e-27   95.3   0.0   1   1   5.6e-31   3.9e-27   94.8   0.0     1   118    41   165    41   165 0.95 ABC transporter
CMD                  PF02627.15    85 seq432_BIOID50631    -            143   2.4e-20   72.0   0.3   1   1   2.6e-24   3.5e-20   71.5   0.2     1    84    13    94    13    95 0.92 Carboxymuconolactone decarboxylase family
HATPase_c            PF02518.21   111 seq434_BIOID50631    -            450   1.1e-23   82.9   0.0   1   1   6.9e-27   3.2e-23   81.4   0.0     4   110   335   438   332   439 0.96 Histidine kinase-, DNA gyrase B-, and HSP90-like ATPase
HAMP                 PF00672.20    70 seq434_BIOID50631    -            450   2.4e-11   43.5   6.2   1   1   1.9e-14   8.8e-11   41.7   0.0     4    67   163   226   160   229 0.93 HAMP domain
HisKA                PF00512.20    68 seq434_BIOID50631    -            450   6.9e-11   41.8   0.1   1   1   3.4e-14   1.6e-10   40.7   0.1     2    66   234   291   233   293 0.89 His Kinase A (phospho-acceptor) domain
NMN_transporter      PF04973.7    182 seq436_BIOID50631    -            239   3.5e-46  156.8  27.2   1   1   1.8e-48   2.4e-44  150.8  18.8     1   180    23   227    23   229 0.94 Nicotinamide mononucleotide transporter
DUF1158              PF06643.6     82 seq437_BIOID50631    -             82   2.3e-48  162.2   8.9   1   1   1.8e-52   2.5e-48  162.1   6.2     1    82     1    82     1    82 0.99 Protein of unknown function (DUF1158)
Transposase_31       PF04754.7    205 seq439_BIOID50631    -            304   1.9e-80  268.9   0.4   1   1   2.2e-84     3e-80  268.3   0.3     1   200    11   208    11   212 0.97 Putative transposase, YhgA-like
PTR2                 PF00854.16   373 seq443_BIOID50631    -            490   1.6e-79  267.2  24.1   1   1   3.2e-83   2.2e-79  266.8  16.7     2   372    82   427    81   428 0.97 POT family
MFS_1                PF07690.11   354 seq443_BIOID50631    -            490   9.3e-15   54.1  60.0   1   1   3.6e-16   2.4e-12   46.1  21.4    12   298    30   288    16   345 0.65 Major Facilitator Superfamily
DUF1019              PF06254.6     89 seq444_BIOID50631    -            141   3.4e-24   84.7   0.2   1   1   3.5e-28   4.8e-24   84.2   0.1     1    88    46   120    46   121 0.97 Protein of unknown function (DUF1019)
Thiolase_N           PF00108.18   264 seq445_BIOID50631    -            393  1.7e-109  364.7   2.2   1   1  4.8e-113  2.2e-109  364.4   1.5     1   263     1   261     1   262 0.99 Thiolase, N-terminal domain
Thiolase_C           PF02803.13   123 seq445_BIOID50631    -            393   5.4e-53  177.5   0.3   1   1   2.5e-56   1.1e-52  176.4   0.2     2   123   270   391   269   391 0.98 Thiolase, C-terminal domain
ketoacyl-synt        PF00109.21   255 seq445_BIOID50631    -            393   2.8e-06   26.8   0.4   1   1   6.2e-10   2.8e-06   26.8   0.3   170   209    81   120    79   136 0.87 Beta-ketoacyl synthase, N-terminal domain
Voltage_CLC          PF00654.15   355 seq446_BIOID50631    -            473   6.8e-90  301.5  37.1   1   1   5.3e-92   7.3e-88  294.8  21.6     2   354    89   437    88   438 0.94 Voltage gated chloride channel
rve                  PF00665.21   120 seq447_BIOID50631    -            344   3.5e-18   65.7   0.0   1   1   1.9e-21   6.4e-18   64.8   0.0     2   119   179   294   178   295 0.96 Integrase core domain
rve_2                PF13333.1     52 seq447_BIOID50631    -            344   3.1e-14   52.6   1.0   1   1   2.7e-17   9.3e-14   51.1   0.1     1    50   285   340   285   341 0.91 Integrase core domain
HTH_21               PF13276.1     60 seq447_BIOID50631    -            344   1.5e-13   50.4   4.2   1   1   4.3e-17   1.5e-13   50.4   2.9    10    60   107   156    98   158 0.87 HTH-like domain
rve_3                PF13683.1     67 seq447_BIOID50631    -            344   6.8e-10   38.2   0.0   1   1   6.6e-13   2.3e-09   36.5   0.0     6    67   271   334   266   334 0.92 Integrase core domain
Histone_HNS          PF00816.16    93 seq449_BIOID50631    -            137   1.1e-19   70.5   6.3   1   1     1e-23   1.4e-19   70.2   3.8     2    91    25   127    24   130 0.91 H-NS histone family
Tail_P2_I            PF09684.5    139 seq453_BIOID50631    -            238   2.4e-32  111.2   0.0   1   1   2.3e-36   3.2e-32  110.8   0.0     1   139     5   148     5   148 0.95 Phage tail protein (Tail_P2_I)
Sulfatase            PF00884.18   379 seq454_BIOID50631    -            507   1.4e-78  264.4   0.3   1   1   2.4e-82   1.7e-78  264.2   0.2     1   378    41   464    41   465 0.87 Sulfatase
Phosphodiest         PF01663.17   364 seq454_BIOID50631    -            507   3.1e-12   46.3   0.1   1   1   7.8e-16   5.3e-12   45.6   0.1     1   256    43   332    43   378 0.77 Type I phosphodiesterase / nucleotide pyrophosphatase
Phage_AlpA           PF05930.7     51 seq455_BIOID50631    -             68     4e-20   71.1   0.1   1   1   6.9e-24   4.7e-20   70.9   0.0     1    51    10    59    10    59 0.98 Prophage CP4-57 regulatory protein (AlpA)
HTH_17               PF12728.2     51 seq455_BIOID50631    -             68   2.2e-07   30.9   0.1   1   1   3.7e-11   2.5e-07   30.7   0.0     9    50    20    62    15    63 0.90 Helix-turn-helix domain
ECH                  PF00378.15   245 seq456_BIOID50631    -            771   8.7e-78  260.7   0.0   1   1   4.5e-81   2.1e-77  259.4   0.0     3   244    54   308    52   309 0.99 Enoyl-CoA hydratase/isomerase family
3HCDH_N              PF02737.13   180 seq456_BIOID50631    -            771   1.1e-60  204.2   0.2   1   1   6.4e-64   2.9e-60  202.8   0.1     2   180   358   536   357   536 0.99 3-hydroxyacyl-CoA dehydrogenase, NAD binding domain
3HCDH                PF00725.17    97 seq456_BIOID50631    -            771   1.7e-35  121.2   2.4   1   2   8.1e-30   3.7e-26   91.2   0.1     1    97   538   634   538   634 0.97 3-hydroxyacyl-CoA dehydrogenase, C-terminal domain
3HCDH                PF00725.17    97 seq456_BIOID50631    -            771   1.7e-35  121.2   2.4   2   2   1.2e-09   5.4e-06   26.6   0.0     4    62   670   732   669   753 0.86 3-hydroxyacyl-CoA dehydrogenase, C-terminal domain
EAL                  PF00563.15   236 seq457_BIOID50631    -            429   1.6e-41  142.2   0.1   1   1   4.9e-45   3.4e-41  141.1   0.1    14   235   199   414   191   415 0.88 EAL domain
BLUF                 PF04940.7     93 seq457_BIOID50631    -            429   2.1e-27   94.5   0.0   1   1   5.2e-31   3.5e-27   93.8   0.0     1    92    28   119    28   120 0.98 Sensors of blue-light using FAD
SIS_2                PF13580.1    138 seq458_BIOID50631    -            196   1.2e-31  109.1   1.0   1   1   2.2e-35   1.5e-31  108.8   0.7     3   138    10   144     8   144 0.95 SIS domain
SIS                  PF01380.17   131 seq458_BIOID50631    -            196   6.2e-07   28.9   0.3   1   1   7.1e-10   4.8e-06   26.0   0.0    49   105   105   164    77   182 0.82 SIS domain
DUF3413              PF11893.3    253 seq459_BIOID50631    -            586  3.6e-109  363.4  10.1   1   1  1.1e-112  5.1e-109  362.8   7.0     1   252     1   253     1   254 0.99 Domain of unknown function (DUF3413)
Sulfatase            PF00884.18   379 seq459_BIOID50631    -            586   3.3e-36  125.0   1.6   1   1   7.2e-40   3.3e-36  125.0   1.1     1   330   260   541   260   573 0.81 Sulfatase
Repair_PSII          PF04536.9    119 seq460_BIOID50631    -            305   2.2e-33  114.5   0.4   1   1   2.1e-37   2.9e-33  114.1   0.3     2   118    51   168    50   169 0.98 Repair protein
SSB                  PF00436.20   104 seq461_BIOID50631    -            134   2.8e-24   84.8   0.1   1   1   2.9e-28     4e-24   84.3   0.1     1   104     3   101     3   101 0.98 Single-strand binding protein family
LysR_substrate       PF03466.15   209 seq463_BIOID50631    -            299   4.7e-54  182.5   5.1   1   1   1.1e-57   7.6e-54  181.8   3.5     3   209    88   291    86   291 0.98 LysR substrate binding domain
HTH_1                PF00126.22    60 seq463_BIOID50631    -            299   1.8e-28   97.9   0.3   1   1   1.1e-31   7.7e-28   95.8   0.2     2    60     4    62     3    62 0.98 Bacterial regulatory helix-turn-helix protein, lysR family
DUF3251              PF11622.3    165 seq464_BIOID50631    -            227   1.8e-05   24.0   0.7   1   1   2.3e-09   3.1e-05   23.3   0.5    64   153   112   204    35   217 0.81 Protein of unknown function (DUF3251)
DUF445               PF04286.7    367 seq465_BIOID50631    -            426  4.6e-105  352.0   2.9   1   1  3.8e-109  5.2e-105  351.8   2.0     1   366    44   417    44   418 0.99 Protein of unknown function (DUF445)
Usher                PF00577.15   552 seq466_BIOID50631    -            826  2.5e-181  604.0  29.3   1   1  7.3e-185  3.3e-181  603.6  20.3     1   552   177   743   177   743 0.98 Type VII secretion system (T7SS), usher protein
PapC_N               PF13954.1    146 seq466_BIOID50631    -            826   5.8e-34  116.6   0.1   1   1   2.5e-37   1.1e-33  115.7   0.1     2   145    26   162    25   163 0.92 PapC N-terminal domain
PapC_C               PF13953.1     68 seq466_BIOID50631    -            826   1.3e-09   37.4   0.0   1   1   1.1e-12   4.9e-09   35.5   0.0     4    61   756   813   753   820 0.93 PapC C-terminal domain
IstB_IS21            PF01695.12   178 seq468_BIOID50631    -            251   4.7e-53  179.1   0.0   1   1   1.3e-56   5.9e-53  178.8   0.0     3   176    56   230    54   232 0.98 IstB-like ATP binding protein
Bac_DnaA             PF00308.13   219 seq468_BIOID50631    -            251   2.5e-07   30.4   0.0   1   1   7.8e-11   3.6e-07   29.9   0.0    37   138   104   202    80   209 0.89 Bacterial dnaA  protein
DUF815               PF05673.8    250 seq468_BIOID50631    -            251   1.7e-05   23.7   0.0   1   1   4.8e-09   2.2e-05   23.4   0.0    38   124    89   179    53   203 0.68 Protein of unknown function (DUF815)
DsrH                 PF04077.7     88 seq469_BIOID50631    -             95   1.4e-29  101.4   0.0   1   1   1.1e-33   1.5e-29  101.3   0.0     1    88     7    93     7    93 0.98 DsrH like protein
AAA_28               PF13521.1    163 seq470_BIOID50631    -            410   2.9e-29  102.0   0.0   1   1   1.2e-32   4.2e-29  101.4   0.0     2   163   234   394   233   394 0.92 AAA domain
HTH_3                PF01381.17    55 seq470_BIOID50631    -            410   1.3e-09   37.6   0.1   1   1   1.3e-12   4.4e-09   35.9   0.0     1    52     7    59     7    61 0.95 Helix-turn-helix
HTH_19               PF12844.2     64 seq470_BIOID50631    -            410   2.5e-08   33.7   0.0   1   1   1.9e-10   6.6e-07   29.1   0.0     3    55     6    59     5    67 0.94 Helix-turn-helix domain
DUF2335              PF10097.4     50 seq471_BIOID50631    -            177   3.4e-14   52.0   0.2   1   1   4.6e-18   6.3e-14   51.2   0.1     1    50    72   121    72   121 0.91 Predicted membrane protein (DUF2335)
Lum_binding          PF00677.12    85 seq473_BIOID50631    -            213   7.3e-62  205.1   0.9   1   2   3.9e-34   5.3e-30  103.0   0.1     1    85     3    87     3    87 0.99 Lumazine binding domain
Lum_binding          PF00677.12    85 seq473_BIOID50631    -            213   7.3e-62  205.1   0.9   2   2   1.5e-33     2e-29  101.1   0.1     1    85   100   185   100   185 0.99 Lumazine binding domain
APH                  PF01636.18   239 seq475_BIOID50631    -            328     2e-41  142.2   1.8   1   1   4.5e-45   3.1e-41  141.5   1.2     2   232    31   259    30   269 0.84 Phosphotransferase enzyme family
EcKinase             PF02958.15   293 seq475_BIOID50631    -            328   7.3e-05   21.9   0.0   1   1   1.9e-08   0.00013   21.1   0.0   197   280   176   252   149   257 0.79 Ecdysteroid kinase
DUF2776              PF10951.3    347 seq476_BIOID50631    -            383  1.4e-164  547.1  33.8   1   1  1.2e-168  1.6e-164  546.9  23.4     1   347    34   381    34   381 0.99 Protein of unknown function (DUF2776)
DUF1471              PF07338.8     56 seq478_BIOID50631    -             85   8.5e-20   70.0   0.1   1   1   8.2e-24   1.1e-19   69.6   0.0     2    56    33    85    32    85 0.98 Protein of unknown function (DUF1471)
TetR_N               PF00440.18    47 seq479_BIOID50631    -            197     3e-13   49.0   0.1   1   1     5e-17   6.8e-13   47.9   0.1     2    46    22    66    21    67 0.96 Bacterial regulatory proteins, tetR family
Glyco_hydro_1        PF00232.13   455 seq480_BIOID50631    -            476  1.1e-132  442.3   0.5   1   1    1e-136  1.4e-132  442.0   0.3     4   454     5   472     2   473 0.92 Glycosyl hydrolase family 1
OmpW                 PF03922.9    192 seq482_BIOID50631    -             38   8.3e-12   45.0   0.0   1   1   6.4e-16   8.8e-12   44.9   0.0   155   192     2    38     1    38 0.97 OmpW family
FA_synthesis         PF02504.10   323 seq486_BIOID50631    -            346  4.2e-124  413.5   0.0   1   1  3.4e-128  4.7e-124  413.3   0.0     8   323     1   321     1   321 0.99 Fatty acid synthesis protein
EamA                 PF00892.15   126 seq488_BIOID50631    -            299   1.5e-25   89.5  39.4   1   2   8.8e-16     6e-12   45.6  11.0     1   124    14   130    14   131 0.80 EamA-like transporter family
EamA                 PF00892.15   126 seq488_BIOID50631    -            299   1.5e-25   89.5  39.4   2   2   3.9e-17   2.7e-13   49.9  10.8     1   124   153   285   153   287 0.94 EamA-like transporter family
TPT                  PF03151.11   153 seq488_BIOID50631    -            299     2e-07   30.6  25.2   1   1   3.7e-09   2.5e-05   23.8   8.7     1   149   144   283   144   284 0.91 Triose-phosphate Transporter family
Porin_1              PF00267.16   337 seq489_BIOID50631    -            352    1e-110  370.0  24.9   1   1  8.4e-115  1.1e-110  369.9  17.3     1   337    27   352    27   352 0.95 Gram-negative porin
DUF2502              PF10697.4     82 seq492_BIOID50631    -             95   2.4e-24   85.1  16.4   1   1   2.2e-28     3e-24   84.7  11.3     1    82    22    94    22    94 0.91 Protein of unknown function (DUF2502)
Glyco_hydro_25       PF01183.15   181 seq494_BIOID50631    -            275   1.4e-51  174.7   0.3   1   1   1.3e-55   1.8e-51  174.3   0.2     1   181    73   248    73   248 0.96 Glycosyl hydrolases family 25
Big_2                PF02368.13    79 seq496_BIOID50631    -            248   1.1e-12   47.4   8.1   1   1   1.7e-16   1.1e-12   47.4   5.6     1    74   160   235   160   240 0.93 Bacterial Ig-like domain (group 2)
AAA_22               PF13401.1    131 seq497_BIOID50631    -            388   5.1e-17   62.0   0.0   1   1   2.1e-20   9.4e-17   61.2   0.0     2   130   142   284   139   285 0.83 AAA domain
AAA_16               PF13191.1    166 seq497_BIOID50631    -            388   7.7e-08   32.7   0.3   1   1   1.2e-10   5.5e-07   29.9   0.2    12   157   133   263   127   276 0.67 AAA ATPase domain
PocR                 PF10114.4    173 seq501_BIOID50631    -            420   6.7e-52  175.0   0.0   1   1   2.5e-55   1.1e-51  174.2   0.0     1   172    18   189    18   190 0.97 Sensory domain found in PocR
His_kinase           PF06580.8     82 seq501_BIOID50631    -            420   4.2e-26   90.5   1.2   1   1   2.7e-29   1.2e-25   89.0   0.8     1    80   216   297   216   299 0.97 Histidine kinase
HATPase_c            PF02518.21   111 seq501_BIOID50631    -            420   1.9e-08   33.8   0.0   1   1   7.4e-12   3.4e-08   33.0   0.0     8   110   313   417   307   418 0.87 Histidine kinase-, DNA gyrase B-, and HSP90-like ATPase
FecCD                PF01032.13   311 seq503_BIOID50631    -            660  6.8e-145  481.5  86.2   1   2   2.8e-73   3.9e-69  232.7  27.6     5   310    11   324     7   325 0.94 FecCD transport family
FecCD                PF01032.13   311 seq503_BIOID50631    -            660  6.8e-145  481.5  86.2   2   2   7.1e-80   9.7e-76  254.4  26.7     2   311   358   657   347   657 0.94 FecCD transport family
Sigma54_activat      PF00158.21   168 seq504_BIOID50631    -            328   1.2e-62  210.2   0.1   1   1   3.5e-66   1.6e-62  209.8   0.0     3   168     6   173     4   173 0.96 Sigma-54 interaction domain
HTH_8                PF02954.14    42 seq504_BIOID50631    -            328   1.6e-08   33.8   0.5   1   1   3.5e-12   1.6e-08   33.8   0.3     7    40   284   317   280   319 0.92 Bacterial regulatory protein, Fis family
Phytase-like         PF13449.1    326 seq505_BIOID50631    -            457   1.2e-33  116.7   0.0   1   1   1.5e-37     2e-33  115.9   0.0    60   311   146   396    50   409 0.85 Esterase-like activity of phytase
DUF1828              PF08861.5     90 seq506_BIOID50631    -            250   2.5e-22   78.2   0.0   1   1   3.2e-26   4.4e-22   77.4   0.0     1    88    25   112    25   114 0.97 Domain of unknown function DUF1828
Sulfatase            PF00884.18   379 seq508_BIOID50631    -            597     1e-24   87.1   0.6   1   1   2.6e-27   3.5e-23   82.1   0.1     2   253   258   481   257   513 0.84 Sulfatase
DUF187               PF02638.10   401 seq510_BIOID50631    -            439    4e-172  572.0   0.2   1   1  3.3e-176  4.5e-172  571.8   0.1     1   401     3   431     3   431 0.99 Uncharacterised BCR, COG1649
FxsA                 PF04186.8    120 seq514_BIOID50631    -            158   1.1e-36  124.9   8.3   1   1   9.6e-41   1.3e-36  124.7   5.7     1   113     6   118     6   127 0.93 FxsA cytoplasmic membrane protein
YjgP_YjgQ            PF03739.9    354 seq515_BIOID50631    -            366   2.6e-70  236.8   6.2   1   1   2.2e-74     3e-70  236.6   4.3     1   351     5   345     5   348 0.97 Predicted permease YjgP/YjgQ family
Phage_integrase      PF00589.17   173 seq516_BIOID50631    -            445     7e-21   74.5   0.0   1   1   1.6e-24   1.1e-20   73.8   0.0     1   170   241   413   241   416 0.91 Phage integrase family
DUF4102              PF13356.1     89 seq516_BIOID50631    -            445   2.9e-17   62.2   0.2   1   1   1.3e-20   8.7e-17   60.6   0.1     1    88    32   120    32   121 0.89 Domain of unknown function (DUF4102)
ADH_zinc_N           PF00107.21   130 seq517_BIOID50631    -            425   6.7e-19   67.6   0.2   1   1   2.3e-22   1.6e-18   66.4   0.1     1   128   186   329   186   331 0.95 Zinc-binding dehydrogenase
ADH_N                PF08240.7    109 seq517_BIOID50631    -            425   5.9e-08   32.3   0.0   1   1   2.1e-11   1.5e-07   31.0   0.0     2    66    27    98    26   127 0.80 Alcohol dehydrogenase GroES-like domain
Phage_tail_2         PF06199.6    134 seq519_BIOID50631    -            158   1.4e-22   80.0   0.1   1   1   1.4e-26   1.9e-22   79.6   0.1     2   133    10   151     9   152 0.90 Phage major tail protein 2
Aminotran_1_2        PF00155.16   363 seq520_BIOID50631    -            396     3e-96  322.4   0.0   1   1  2.5e-100   3.4e-96  322.2   0.0     3   363    28   392    26   392 0.98 Aminotransferase class I and II
YccV-like            PF08755.6    100 seq521_BIOID50631    -            122   5.9e-25   86.9   0.0   1   1   5.1e-29     7e-25   86.7   0.0     2    99    21   118    20   119 0.96 Hemimethylated DNA-binding protein YccV like
Orn_Arg_deC_N        PF02784.11   251 seq522_BIOID50631    -            420   1.7e-66  223.8   0.0   1   1   3.2e-70   2.2e-66  223.5   0.0     1   251    32   276    32   276 0.97 Pyridoxal-dependent decarboxylase, pyridoxal binding domain
Orn_DAP_Arg_deC      PF00278.17   116 seq522_BIOID50631    -            420   1.6e-21   76.1   0.0   1   1   3.7e-25   2.5e-21   75.4   0.0     1   115   279   396   279   397 0.95 Pyridoxal-dependent decarboxylase, C-terminal sheet domain
DUF1315              PF07023.7     94 seq523_BIOID50631    -             90   1.5e-38  130.4   0.6   1   1   1.2e-42   1.6e-38  130.3   0.4     2    80     4    82     3    90 0.94 Protein of unknown function (DUF1315)
DDE_Tnp_ISL3         PF01610.12   248 seq525_BIOID50631    -             53   6.5e-06   25.7   0.0   1   1   4.8e-10   6.6e-06   25.7   0.0   203   248     5    48     1    48 0.91 Transposase
Globin               PF00042.17   108 seq526_BIOID50631    -            396   3.3e-15   56.1   0.0   1   1   1.6e-18   7.4e-15   55.0   0.0     2   107     7   102     6   103 0.96 Globin
NAD_binding_1        PF00175.16   109 seq526_BIOID50631    -            396   1.3e-14   54.5   0.0   1   1   5.2e-18   2.4e-14   53.7   0.0     1   108   264   372   264   373 0.83 Oxidoreductase NAD-binding domain
FAD_binding_6        PF00970.19    99 seq526_BIOID50631    -            396   1.8e-13   50.3   0.0   1   1   8.1e-17   3.7e-13   49.3   0.0     2    97   155   252   154   254 0.90 Oxidoreductase FAD-binding domain
Usher                PF00577.15   552 seq527_BIOID50631    -            860  9.3e-202  671.4  14.9   1   1  2.4e-205  1.1e-201  671.2  10.3     2   552   210   768   209   768 0.97 Type VII secretion system (T7SS), usher protein
PapC_N               PF13954.1    146 seq527_BIOID50631    -            860     4e-45  152.8   0.0   1   1   1.4e-48   6.3e-45  152.2   0.0     1   144    37   191    37   193 0.98 PapC N-terminal domain
PapC_C               PF13953.1     68 seq527_BIOID50631    -            860   1.1e-20   72.9   0.0   1   1   5.3e-24   2.4e-20   71.8   0.0     3    67   780   847   778   848 0.88 PapC C-terminal domain
ArsC                 PF03960.10   110 seq528_BIOID50631    -            141   5.3e-30  103.6   0.0   1   1   4.7e-34   6.4e-30  103.3   0.0     1   109     7   114     7   115 0.99 ArsC family
His_Phos_1           PF00300.17   158 seq529_BIOID50631    -            131   4.5e-13   49.4   0.1   1   1     4e-17   5.5e-13   49.1   0.1    76   156     3    82     1    84 0.93 Histidine phosphatase superfamily (branch 1)
DUF21                PF01595.15   183 seq531_BIOID50631    -            447   2.4e-44  150.7   3.6   1   1   8.2e-48   3.7e-44  150.0   2.5     3   183     5   197     3   197 0.98 Domain of unknown function DUF21
CorC_HlyC            PF03471.12    81 seq531_BIOID50631    -            447   2.8e-23   81.4   0.1   1   1   1.3e-26     6e-23   80.3   0.0     2    80   347   425   346   426 0.94 Transporter associated domain
CBS                  PF00571.23    57 seq531_BIOID50631    -            447   5.5e-11   41.8   0.7   1   2   4.9e-07    0.0022   17.4   0.0     9    56   222   270   215   271 0.80 CBS domain
CBS                  PF00571.23    57 seq531_BIOID50631    -            447   5.5e-11   41.8   0.7   2   2   2.7e-08   0.00012   21.5   0.0     9    55   286   332   280   334 0.91 CBS domain
DUF3950              PF13132.1     30 seq532_BIOID50631    -             61     2e-16   59.0   0.1   1   1     2e-20   2.7e-16   58.6   0.1     1    29    21    49    21    50 0.98 Domain of unknown function (DUF3950)
AA_permease          PF00324.16   479 seq533_BIOID50631    -            514  2.9e-121  405.0  47.2   1   1  4.7e-125  3.2e-121  404.8  32.7     2   478    50   491    49   492 0.97 Amino acid permease
AA_permease_2        PF13520.1    426 seq533_BIOID50631    -            514   3.8e-43  147.5  50.4   1   1   6.6e-47   4.5e-43  147.2  34.9     5   423    49   477    45   480 0.85 Amino acid permease
YjbE                 PF11106.3     80 seq534_BIOID50631    -             80   1.5e-43  146.4  27.9   1   1   1.2e-47   1.7e-43  146.3  19.3     1    80     1    80     1    80 0.99 Exopolysaccharide production protein YjbE
SBP_bac_1            PF01547.20   314 seq536_BIOID50631    -            430   2.7e-38  132.3   3.2   1   1   5.4e-42   3.7e-38  131.9   2.2     7   310    43   325    36   329 0.86 Bacterial extracellular solute-binding protein
SBP_bac_8            PF13416.1    281 seq536_BIOID50631    -            430   4.4e-31  108.5   9.1   1   1     9e-35   6.2e-31  108.0   6.3     1   276    48   355    48   360 0.78 Bacterial extracellular solute-binding protein
Usp                  PF00582.21   140 seq539_BIOID50631    -            142   4.2e-26   91.6   0.5   1   1   3.5e-30   4.8e-26   91.5   0.4     1   140     1   142     1   142 0.97 Universal stress protein family
Cu-oxidase_4         PF02578.10   233 seq540_BIOID50631    -            243   7.4e-78  260.7   0.0   1   1   6.1e-82   8.4e-78  260.5   0.0     2   233    20   242    19   242 0.97 Multi-copper polyphenol oxidoreductase laccase
adh_short            PF00106.20   167 seq541_BIOID50631    -            253   9.5e-29  100.3   0.7   1   1   2.8e-32   1.3e-28   99.9   0.5     2   166     4   171     3   172 0.94 short chain dehydrogenase
adh_short_C2         PF13561.1    243 seq541_BIOID50631    -            253   7.5e-26   91.3   0.0   1   1   1.9e-29   8.8e-26   91.0   0.0     3   242     9   243     8   244 0.91 Enoyl-(Acyl carrier protein) reductase
KR                   PF08659.5    181 seq541_BIOID50631    -            253     6e-08   32.4   0.4   1   1   2.2e-11     1e-07   31.7   0.3     4   161     6   165     4   184 0.84 KR domain
Pyocin_S             PF06958.7    139 seq543_BIOID50631    -            596   1.8e-42  144.9   2.1   1   1   6.2e-46   2.8e-42  144.2   1.5     1   139   309   450   309   450 0.97 S-type Pyocin
DUF796               PF05638.7    134 seq543_BIOID50631    -            596   3.8e-24   85.0   0.0   1   1   1.4e-27   6.2e-24   84.4   0.0     1   133     6   139     6   140 0.91 Protein of unknown function (DUF796)
Colicin-DNase        PF12639.2    110 seq543_BIOID50631    -            596   2.3e-19   69.5   0.0   1   1     9e-23   4.1e-19   68.7   0.0     1    85   454   541   454   556 0.88 DNase/tRNase domain of colicin-like bacteriocin
GARS_A               PF01071.14   194 seq544_BIOID50631    -            429   3.3e-87  290.9   0.1   1   1   2.3e-90   4.5e-87  290.5   0.1     1   194   103   296   103   296 0.99 Phosphoribosylglycinamide synthetase, ATP-grasp (A) domain
GARS_N               PF02844.10   100 seq544_BIOID50631    -            429   4.3e-38  129.6   0.2   1   1   4.4e-41   8.6e-38  128.7   0.1     1   100     1   102     1   102 0.95 Phosphoribosylglycinamide synthetase, N domain
GARS_C               PF02843.11    93 seq544_BIOID50631    -            429   1.3e-29  102.0   0.1   1   1   3.6e-32     7e-29   99.7   0.0     1    92   330   423   330   424 0.95 Phosphoribosylglycinamide synthetase, C domain
ATP-grasp_4          PF13535.1    184 seq544_BIOID50631    -            429   9.8e-16   57.9   0.0   1   1   9.8e-19   1.9e-15   56.9   0.0     5   180   105   292   103   293 0.78 ATP-grasp domain
ATP-grasp_3          PF02655.9    161 seq544_BIOID50631    -            429   2.3e-08   33.9   0.0   1   1     2e-11     4e-08   33.1   0.0     3   158   104   291   103   294 0.78 ATP-grasp domain
CPSase_L_D2          PF02786.12   211 seq544_BIOID50631    -            429     2e-06   27.1   0.1   1   1   2.3e-09   4.6e-06   25.9   0.0     6   179   109   290   104   294 0.69 Carbamoyl-phosphate synthase L chain, ATP binding domain
ATP-grasp            PF02222.17   172 seq544_BIOID50631    -            429   2.6e-05   23.5   0.0   1   1   2.1e-08   4.1e-05   22.8   0.0     2    83   113   200   112   223 0.84 ATP-grasp domain
DUF496               PF04363.7     95 seq546_BIOID50631    -            109   1.8e-46  155.7   6.3   1   1   1.6e-50   2.1e-46  155.5   4.4     1    93     8   100     8   102 0.98 Protein of unknown function (DUF496)
Flavin_Reduct        PF01613.13   154 seq547_BIOID50631    -            189   2.6e-16   59.7   0.0   1   1   2.4e-20   3.3e-16   59.3   0.0     6   136    19   153    14   165 0.89 Flavin reductase like domain
TPP_enzyme_N         PF02776.13   172 seq549_BIOID50631    -            604   7.6e-63  210.9   0.8   1   1     1e-62   4.7e-59  198.6   0.2     2   167    35   199    34   204 0.98 Thiamine pyrophosphate enzyme, N-terminal TPP binding domain
TPP_enzyme_C         PF02775.16   153 seq549_BIOID50631    -            604   1.3e-51  174.1   0.1   1   1   2.7e-53   1.2e-49  167.6   0.0     1   153   424   575   424   575 0.95 Thiamine pyrophosphate enzyme, C-terminal TPP binding domain
TPP_enzyme_M         PF00205.17   137 seq549_BIOID50631    -            604     2e-45  153.7   0.2   1   1   9.8e-49   4.5e-45  152.6   0.1     1   137   226   361   226   361 0.99 Thiamine pyrophosphate enzyme, central domain
HTH_36               PF13730.1     55 seq551_BIOID50631    -            320   4.6e-07   29.7   0.0   1   1   6.8e-11   9.3e-07   28.7   0.0     9    55    24    71    19    71 0.90 Helix-turn-helix domain
Beta_elim_lyase      PF01212.16   290 seq552_BIOID50631    -            476   3.1e-97  325.1   0.0   1   1  5.2e-101   3.6e-97  324.9   0.0     1   289    54   442    54   443 0.99 Beta-eliminating lyase
Peptidase_S9_N       PF02897.10   414 seq553_BIOID50631    -            686  8.1e-116  386.8   3.3   1   1  1.4e-119  9.7e-116  386.6   2.3     1   413     3   403     3   404 0.97 Prolyl oligopeptidase, N-terminal beta-propeller domain
Peptidase_S9         PF00326.16   213 seq553_BIOID50631    -            686   5.9e-70  234.6   0.1   1   1   1.4e-73   9.4e-70  234.0   0.1     2   210   462   676   461   679 0.97 Prolyl oligopeptidase family
HlyD                 PF00529.15   306 seq555_BIOID50631    -            384   3.4e-60  203.8  12.9   1   1   1.3e-63   4.3e-60  203.4   8.9     3   306    69   360    68   360 0.96 HlyD family secretion protein
HlyD_2               PF12700.2    328 seq555_BIOID50631    -            384   3.2e-17   62.5   0.1   1   1   1.3e-20   4.6e-17   62.0   0.1     2   327    48   359    47   360 0.79 HlyD family secretion protein
Biotin_lipoyl_2      PF13533.1     50 seq555_BIOID50631    -            384   7.7e-12   44.5   4.3   1   1   1.2e-13     4e-10   39.0   0.3     3    46    69   119    64   123 0.85 Biotin-lipoyl like
HlyD_3               PF13437.1    105 seq555_BIOID50631    -            384   2.4e-11   43.7   1.9   1   1   1.6e-10   5.4e-07   29.8   0.1     1   105   178   289   178   289 0.92 HlyD family secretion protein
MliC                 PF09864.4     72 seq556_BIOID50631    -            109   2.7e-19   68.5   0.0   1   1   2.4e-23   3.3e-19   68.2   0.0     1    71    35   101    35   102 0.94 Membrane-bound lysozyme-inhibitor of c-type lysozyme
GST_N_3              PF13417.1     75 seq558_BIOID50631    -            215   4.2e-12   46.0   0.0   1   1   2.5e-15   6.7e-12   45.3   0.0     6    70     8    82     4    91 0.86 Glutathione S-transferase, N-terminal domain
GST_N_2              PF13409.1     70 seq558_BIOID50631    -            215   9.7e-11   41.4   0.0   1   1   7.2e-14     2e-10   40.4   0.0     3    69    10    81     9    82 0.89 Glutathione S-transferase, N-terminal domain
GST_C                PF00043.20    95 seq558_BIOID50631    -            215     2e-10   40.3   0.0   1   1   1.1e-13     3e-10   39.8   0.0    32    95   136   197   114   197 0.93 Glutathione S-transferase, C-terminal domain
GST_N                PF02798.15    76 seq558_BIOID50631    -            215   3.4e-10   39.8   0.0   1   1     1e-12   2.7e-09   36.9   0.0    11    76    11    81     4    81 0.92 Glutathione S-transferase, N-terminal domain
GST_C_2              PF13410.1     69 seq558_BIOID50631    -            215     4e-10   39.3   0.1   1   1   2.7e-13   7.5e-10   38.4   0.0     1    69   127   192   127   192 0.93 Glutathione S-transferase, C-terminal domain
Nitrate_red_del      PF02613.10   136 seq560_BIOID50631    -            184   1.2e-19   70.3   0.7   1   1   1.1e-23   1.5e-19   70.0   0.1     3   135    31   150    29   151 0.90 Nitrate reductase delta subunit
DMRL_synthase        PF00885.14   144 seq561_BIOID50631    -            156   2.2e-57  192.6   1.1   1   1   1.8e-61   2.5e-57  192.5   0.8     2   143    11   153    10   154 0.98 6,7-dimethyl-8-ribityllumazine synthase
Nitroreductase       PF00881.19   165 seq562_BIOID50631    -            189   6.6e-26   90.9   0.1   1   1   5.5e-30   7.5e-26   90.7   0.1     2   164    14   167    13   168 0.95 Nitroreductase family
Ribosomal_S12        PF00164.20   122 seq563_BIOID50631    -            124   3.1e-56  187.9   2.1   1   1   2.5e-60   3.5e-56  187.7   1.5     2   122     3   123     2   123 0.99 Ribosomal protein S12
EF_TS                PF00889.14   221 seq565_BIOID50631    -            283   2.3e-71  239.5   5.7   1   1   3.3e-75   2.3e-71  239.5   4.0     1   221    57   263    57   263 0.98 Elongation factor TS
UBA                  PF00627.26    37 seq565_BIOID50631    -            283   3.5e-11   42.4   0.1   1   1   3.4e-14   2.3e-10   39.8   0.1     1    35     4    39     4    40 0.96 UBA/TS-N domain
ProQ                 PF04352.8    115 seq569_BIOID50631    -            174   1.5e-29  101.7   0.2   1   1   1.6e-33   2.2e-29  101.2   0.1     2   112    62   172    61   174 0.95 ProQ/FINO family
OpuAC                PF04069.7    257 seq570_BIOID50631    -            320   4.8e-27   94.8   2.2   1   1   2.1e-30   7.1e-27   94.2   1.5     2   238    24   237    23   251 0.85 Substrate binding domain of ABC-type glycine betaine transport system
NMT1_2               PF13379.1    252 seq570_BIOID50631    -            320   7.2e-25   87.7   2.2   1   1   3.2e-28   1.1e-24   87.0   1.5     7   244    22   243    18   249 0.86 NMT1-like family
NMT1                 PF09084.6    216 seq570_BIOID50631    -            320   4.7e-20   71.9   0.0   1   1   1.8e-23   6.2e-20   71.5   0.0    14   214    44   240    30   242 0.87 NMT1/THI5 like
Phosphonate-bd       PF12974.2    243 seq570_BIOID50631    -            320   2.4e-09   36.8   0.2   1   1     1e-12   3.5e-09   36.2   0.2    23   215    45   226    27   251 0.78 ABC transporter, phosphonate, periplasmic substrate-binding protein
ParA                 PF10609.4     81 seq571_BIOID50631    -            379     4e-36  122.6   0.4   1   1     3e-39   8.2e-36  121.6   0.3     1    81   226   306   226   306 0.99 ParA/MinD ATPase like
CbiA                 PF01656.18   195 seq571_BIOID50631    -            379   4.6e-18   65.2   0.1   1   1   2.8e-21   7.5e-18   64.5   0.1     1   157   120   288   120   291 0.77 CobQ/CobB/MinD/ParA nucleotide binding domain
AAA_31               PF13614.1    157 seq571_BIOID50631    -            379   1.1e-10   41.5   0.0   1   1   5.3e-13   1.4e-09   37.9   0.0     1    53   118   170   118   248 0.79 AAA domain
MipZ                 PF09140.6    261 seq571_BIOID50631    -            379     2e-08   33.5   0.0   1   1   1.3e-11   3.7e-08   32.6   0.0     2   117   119   245   118   273 0.68 ATPase MipZ
DEAD                 PF00270.24   173 seq573_BIOID50631    -            421   3.3e-42  143.7   0.0   1   1   3.7e-43   2.5e-39  134.3   0.0     1   171    33   206    33   208 0.95 DEAD/DEAH box helicase
Helicase_C           PF00271.26    78 seq573_BIOID50631    -            421   3.7e-25   87.4   0.0   1   1   1.6e-28   1.1e-24   85.9   0.0     3    78   276   351   274   351 0.97 Helicase conserved C-terminal domain
MFS_1                PF07690.11   354 seq575_BIOID50631    -            450   1.5e-54  185.0  52.6   1   1   3.4e-51   1.5e-47  161.9  19.6     1   275    25   318    25   325 0.87 Major Facilitator Superfamily
Sugar_tr             PF00083.19   451 seq575_BIOID50631    -            450   5.2e-08   31.7  47.9   1   1   1.3e-10     6e-07   28.2  33.2    16   435    21   434    13   439 0.77 Sugar (and other) transporter
MFS_2                PF13347.1    427 seq575_BIOID50631    -            450   1.1e-07   30.5  12.3   1   1   2.4e-11   1.1e-07   30.5   8.5   150   343   156   377   145   381 0.89 MFS/sugar transport protein
Glutaredoxin         PF00462.19    60 seq576_BIOID50631    -             81   7.9e-14   51.2   0.0   1   1   6.6e-18     9e-14   51.0   0.0     1    57     3    58     3    61 0.95 Glutaredoxin
SBP_bac_9            PF01297.12   256 seq579_BIOID50631    -            304   1.2e-67  227.7   0.0   1   1     1e-71   1.4e-67  227.5   0.0     1   254    32   295    32   297 0.92 Periplasmic solute binding protein family
YcaO                 PF02624.11   332 seq580_BIOID50631    -            589   1.1e-78  264.8   0.0   1   1   1.5e-82     2e-78  264.0   0.0     1   331    61   394    61   395 0.97 YcaO-like family
ETF                  PF01012.16   164 seq581_BIOID50631    -            136   2.5e-07   30.4   0.0   1   1   2.2e-11     3e-07   30.1   0.0    78   149    41   113    10   123 0.85 Electron transfer flavoprotein domain
MFS_1                PF07690.11   354 seq582_BIOID50631    -            427   1.1e-32  113.0  40.8   1   2   1.4e-25   6.3e-22   77.6  18.0    33   259    27   263     6   266 0.80 Major Facilitator Superfamily
MFS_1                PF07690.11   354 seq582_BIOID50631    -            427   1.1e-32  113.0  40.8   2   2   9.4e-15   4.3e-11   42.0   6.7    38   180   255   401   247   420 0.82 Major Facilitator Superfamily
Sugar_tr             PF00083.19   451 seq582_BIOID50631    -            427   3.6e-25   88.3  32.8   1   1   6.7e-26   3.1e-22   78.6  22.8    51   448    34   408    10   411 0.82 Sugar (and other) transporter
GntP_permease        PF02447.11   441 seq583_BIOID50631    -            445  2.1e-163  543.8  46.4   1   1  1.8e-167  2.5e-163  543.5  32.1     2   441     7   444     6   444 0.99 GntP family permease
tRNA-synt_1b         PF00579.20   292 seq584_BIOID50631    -            334   2.4e-88  295.9   0.0   1   1   2.1e-92   2.8e-88  295.6   0.0     5   291     3   285     1   286 0.98 tRNA synthetases class I (W and Y)
LysE                 PF01810.13   191 seq585_BIOID50631    -            190     2e-19   69.4   7.8   1   1   2.5e-23   3.5e-19   68.7   5.4     2   188    15   188    14   190 0.88 LysE type translocator
BON                  PF04972.12    64 seq586_BIOID50631    -            191   3.6e-32  109.7   8.3   1   2   4.4e-19   6.1e-15   54.6   0.7     3    62    53   113    51   115 0.96 BON domain
BON                  PF04972.12    64 seq586_BIOID50631    -            191   3.6e-32  109.7   8.3   2   2   1.8e-20   2.4e-16   59.1   0.8     1    57   129   184   129   188 0.97 BON domain
TetR_C_6             PF13977.1    131 seq587_BIOID50631    -            201   9.5e-33  112.6   2.8   1   1   1.4e-36   9.5e-33  112.6   1.9     3   130    75   198    73   199 0.94 Bacterial transcriptional repressor
TetR_N               PF00440.18    47 seq587_BIOID50631    -            201     3e-14   52.2   0.7   1   1   9.4e-18   6.4e-14   51.2   0.0     1    46    20    65    20    66 0.98 Bacterial regulatory proteins, tetR family
Phage_tube           PF04985.9    167 seq589_BIOID50631    -            174   4.3e-56  188.8   0.0   1   1   3.7e-60     5e-56  188.6   0.0     2   166     7   173     6   174 0.98 Phage tail tube protein FII
Exo_endo_phos        PF03372.18   251 seq590_BIOID50631    -            259   5.8e-12   45.9   0.4   1   1   7.6e-16     1e-11   45.1   0.3     2   251    41   245    40   245 0.65 Endonuclease/Exonuclease/phosphatase family
OKR_DC_1             PF01276.15   417 seq592_BIOID50631    -            713    2e-194  645.8   0.0   1   1  5.3e-198  2.4e-194  645.5   0.0     1   417   130   545   130   545 1.00 Orn/Lys/Arg decarboxylase, major domain
OKR_DC_1_C           PF03711.10   137 seq592_BIOID50631    -            713     1e-52  177.7   0.0   1   1     5e-56   2.3e-52  176.5   0.0     1   135   570   702   570   704 0.99 Orn/Lys/Arg decarboxylase, C-terminal domain
OKR_DC_1_N           PF03709.10   115 seq592_BIOID50631    -            713   8.8e-27   93.3   0.0   1   1   3.9e-30   1.8e-26   92.3   0.0     1   115    14   124    14   124 0.99 Orn/Lys/Arg decarboxylase, N-terminal domain
DegT_DnrJ_EryC1      PF01041.12   363 seq593_BIOID50631    -            385  6.1e-133  443.2   0.1   1   1  2.5e-136  6.9e-133  443.0   0.0     3   363    18   380    16   380 0.98 DegT/DnrJ/EryC1/StrS aminotransferase family
Aminotran_1_2        PF00155.16   363 seq593_BIOID50631    -            385   2.2e-09   36.6   0.1   1   1   2.9e-12     8e-09   34.7   0.0    46   197    41   170    24   216 0.89 Aminotransferase class I and II
Cys_Met_Meta_PP      PF01053.15   386 seq593_BIOID50631    -            385   3.1e-08   32.2   0.1   1   1   1.6e-11   4.4e-08   31.6   0.1    54   193    38   176    36   252 0.81 Cys/Met metabolism PLP-dependent enzyme
Beta_elim_lyase      PF01212.16   290 seq593_BIOID50631    -            385   7.1e-07   28.5   0.0   1   1   4.4e-10   1.2e-06   27.7   0.0    29   235    39   245    32   302 0.72 Beta-eliminating lyase
Aminotran_5          PF00266.14   371 seq593_BIOID50631    -            385   2.8e-06   26.2   0.2   1   1   1.4e-09   3.8e-06   25.7   0.1    55   296    48   282    41   326 0.80 Aminotransferase class-V
Nitroreductase       PF00881.19   165 seq595_BIOID50631    -            234     1e-30  106.6   0.0   1   1   8.9e-35   1.2e-30  106.3   0.0     2   165    25   210    24   210 0.98 Nitroreductase family
RbsD_FucU            PF05025.8    142 seq596_BIOID50631    -            143   7.8e-51  172.0   0.4   1   1   6.4e-55   8.7e-51  171.8   0.3     1   142     5   143     5   143 0.99 RbsD / FucU transport protein family
Pro_isomerase        PF00160.16   155 seq597_BIOID50631    -            164   4.4e-47  160.0   1.8   1   1   3.6e-51   4.9e-47  159.8   1.2     2   155     2   162     1   162 0.88 Cyclophilin type peptidyl-prolyl cis-trans isomerase/CLD
DUF1471              PF07338.8     56 seq599_BIOID50631    -            104     1e-22   79.3   0.2   1   1   1.2e-26   1.6e-22   78.7   0.1     2    56    51   104    50   104 0.97 Protein of unknown function (DUF1471)
FliD_C               PF07195.7    239 seq602_BIOID50631    -            468   2.9e-60  203.4  20.8   1   1   4.2e-64   2.9e-60  203.4  14.4     1   239   222   452   222   452 0.98 Flagellar hook-associated protein 2 C-terminus
FliD_N               PF02465.13    99 seq602_BIOID50631    -            468   1.2e-23   83.2  12.7   1   1   1.7e-27   1.2e-23   83.2   8.8     1    99    10   107    10   107 0.96 Flagellar hook-associated protein 2 C-terminus
YceG                 PF02618.11   297 seq605_BIOID50631    -            340     4e-95  318.1   0.0   1   1   3.4e-99   4.6e-95  317.9   0.0     3   297    42   330    40   330 0.94 YceG-like family
ArdA                 PF07275.6    169 seq606_BIOID50631    -            166   2.4e-38  131.9   2.4   1   1     2e-42   2.7e-38  131.7   1.7     1   167     7   164     7   166 0.94 Antirestriction protein (ArdA)
DUF2886              PF11102.3    200 seq607_BIOID50631    -            212   4.1e-56  189.5   0.9   1   1   3.4e-60   4.6e-56  189.4   0.6     1   199    13   206    13   207 0.97 Protein of unknown function (DUF2886)
Molybdop_Fe4S4       PF04879.11    55 seq609_BIOID50631    -            195   8.1e-20   70.2   0.3   1   1   2.3e-23   1.6e-19   69.3   0.1     2    55    44   104    43   104 0.91 Molybdopterin oxidoreductase Fe4S4 domain
Molybdopterin        PF00384.17   432 seq609_BIOID50631    -            195   1.8e-06   26.8   0.0   1   1   3.2e-10   2.2e-06   26.6   0.0     1    56   107   155   107   191 0.75 Molybdopterin oxidoreductase
Leader_Thr           PF08254.6     22 seq612_BIOID50631    -             21   1.1e-09   37.3  14.8   1   1   8.3e-14   1.1e-09   37.2  10.3     1    22     1    21     1    21 0.99 Threonine leader peptide
IU_nuc_hydro         PF01156.14   314 seq613_BIOID50631    -            311    1e-101  340.2   0.1   1   1  8.2e-106  1.1e-101  340.0   0.0     3   311     4   308     2   311 0.95 Inosine-uridine preferring nucleoside hydrolase
PLDc_2               PF13091.1    126 seq614_BIOID50631    -            486   1.1e-32  112.3   0.0   1   2   5.6e-15   2.5e-11   43.2   0.0     1    94   134   242   134   255 0.90 PLD-like domain
PLDc_2               PF13091.1    126 seq614_BIOID50631    -            486   1.1e-32  112.3   0.0   2   2   3.1e-22   1.4e-18   66.7   0.0     7   113   332   445   326   456 0.88 PLD-like domain
PLDc                 PF00614.17    28 seq614_BIOID50631    -            486   2.2e-15   55.7   0.0   1   2   2.5e-10   1.1e-06   28.0   0.0     2    28   220   246   219   246 0.93 Phospholipase D Active site motif
PLDc                 PF00614.17    28 seq614_BIOID50631    -            486   2.2e-15   55.7   0.0   2   2   1.5e-09   6.9e-06   25.5   0.0     2    28   400   426   399   426 0.95 Phospholipase D Active site motif
PLDc_N               PF13396.1     46 seq614_BIOID50631    -            486   8.2e-06   25.2   6.4   1   1   4.3e-09   1.9e-05   24.0   4.4     2    44    17    59    16    60 0.89 Phospholipase_D-nuclease N-terminal
Peptidase_M48        PF01435.13   226 seq615_BIOID50631    -            252   3.6e-27   95.2   0.2   1   1   3.3e-31   4.6e-27   94.9   0.2     5   226    40   241    36   241 0.88 Peptidase family M48
Flavodoxin_NdrI      PF07972.6    122 seq618_BIOID50631    -            136   5.1e-47  158.6   0.0   1   1   4.3e-51   5.8e-47  158.4   0.0     1   122     5   123     5   123 0.97 NrdI Flavodoxin like
Hydrolase            PF00702.21   204 seq620_BIOID50631    -            682   3.7e-36  125.4   4.7   1   1   1.1e-39   3.7e-36  125.4   3.3     1   204   301   530   301   530 0.80 haloacid dehalogenase-like hydrolase
E1-E2_ATPase         PF00122.15   230 seq620_BIOID50631    -            682   1.4e-34  119.0   0.2   1   1   4.1e-38   1.4e-34  119.0   0.1     3   230    73   297    71   297 0.93 E1-E2 ATPase
HAD                  PF12710.2    191 seq620_BIOID50631    -            682   3.6e-14   53.2   0.0   1   1   2.2e-17   7.6e-14   52.1   0.0     2   190   305   526   304   527 0.66 haloacid dehalogenase-like hydrolase
Hydrolase_3          PF08282.7    254 seq620_BIOID50631    -            682   2.3e-05   24.0   1.2   1   1   4.3e-08   0.00015   21.3   0.3   193   241   501   549   497   556 0.89 haloacid dehalogenase-like hydrolase
Pyridox_oxidase      PF01243.15    89 seq624_BIOID50631    -            218   8.2e-25   86.5   0.0   1   1   2.6e-28   1.2e-24   86.0   0.0     2    86    40   122    39   125 0.95 Pyridoxamine 5'-phosphate oxidase
PNPOx_C              PF10590.4     42 seq624_BIOID50631    -            218   5.3e-20   70.5   2.6   1   1   2.9e-23   1.3e-19   69.2   1.8     1    42   178   218   178   218 0.99 Pyridoxine 5'-phosphate oxidase C-terminal dimerisation region
Pyridox_oxase_2      PF12766.2    100 seq624_BIOID50631    -            218   4.4e-05   23.6   0.0   1   1   1.6e-08   7.2e-05   22.9   0.0     6    96    37   118    32   122 0.87 Pyridoxamine 5'-phosphate oxidase
DUF386               PF04074.7    153 seq626_BIOID50631    -            153   5.2e-52  175.3   0.0   1   1   4.3e-56   5.8e-52  175.1   0.0     1   152     4   152     4   153 0.99 Domain of unknown function (DUF386)
DcuC                 PF03606.10   463 seq628_BIOID50631    -            506  1.4e-164  547.7  32.6   1   1  1.1e-168  1.6e-164  547.5  22.6     1   462    15   501    15   502 0.99 C4-dicarboxylate anaerobic carrier
ABC_membrane         PF00664.18   275 seq630_BIOID50631    -            593   8.7e-35  120.3   8.8   1   1   1.6e-38   1.1e-34  120.0   6.1     3   274    27   297    25   298 0.91 ABC transporter transmembrane region
ABC_tran             PF00005.22   118 seq630_BIOID50631    -            593   2.4e-20   72.9   0.1   1   1   7.5e-24   5.1e-20   71.8   0.0     1   118   381   505   381   505 0.95 ABC transporter
FabA                 PF07977.8    138 seq632_BIOID50631    -            208   9.2e-51  170.8   0.0   1   1   8.4e-55   1.1e-50  170.5   0.0     1   137    65   194    65   195 0.98 FabA-like domain
NusG                 PF02357.14    92 seq634_BIOID50631    -            162   3.6e-22   78.2   0.0   1   1   3.7e-26     5e-22   77.8   0.0     2    91     3    90     2    91 0.92 Transcription termination factor nusG
DUF1043              PF06295.7    128 seq635_BIOID50631    -            134   2.2e-57  192.1   0.0   1   1   1.8e-61   2.4e-57  191.9   0.0     1   127     7   132     7   133 0.99 Protein of unknown function (DUF1043)
DUF1680              PF07944.7    520 seq636_BIOID50631    -            667  3.5e-197  655.6   0.0   1   1    3e-201  4.1e-197  655.4   0.0     2   520    19   568    18   568 0.98 Putative glycosyl hydrolase of unknown function (DUF1680)
MR_MLE_N             PF02746.11   117 seq637_BIOID50631    -            321   8.8e-32  109.4   0.0   1   1   4.6e-35   2.1e-31  108.2   0.0     1   117     1   112     1   112 0.99 Mandelate racemase / muconate lactonizing enzyme, N-terminal domain
MR_MLE               PF01188.16    67 seq637_BIOID50631    -            321   5.2e-11   42.7   3.0   1   1     2e-14   9.1e-11   42.0   1.0     3    67   162   225   160   225 0.85 Mandelate racemase / muconate lactonizing enzyme, C-terminal domain
MR_MLE_C             PF13378.1    111 seq637_BIOID50631    -            321   4.3e-10   39.4   0.2   1   1   2.2e-13     1e-09   38.2   0.0     1    82   225   304   225   321 0.79 Enolase C-terminal domain-like
GST_C_2              PF13410.1     69 seq639_BIOID50631    -            288   6.7e-10   38.5   0.3   1   1   6.3e-13   1.7e-09   37.2   0.2     2    68   174   244   173   245 0.82 Glutathione S-transferase, C-terminal domain
GST_C                PF00043.20    95 seq639_BIOID50631    -            288   6.2e-09   35.6   0.0   1   1   4.5e-12   1.2e-08   34.6   0.0    33    95   183   250   171   250 0.85 Glutathione S-transferase, C-terminal domain
GST_N_2              PF13409.1     70 seq639_BIOID50631    -            288   1.8e-06   27.7   0.0   1   1   1.6e-09   4.3e-06   26.5   0.0     3    69    53   127    51   128 0.89 Glutathione S-transferase, N-terminal domain
GST_N                PF02798.15    76 seq639_BIOID50631    -            288   2.9e-05   24.0   0.0   1   1   3.8e-08    0.0001   22.2   0.0    17    76    66   127    57   127 0.91 Glutathione S-transferase, N-terminal domain
Epimerase            PF01370.16   236 seq640_BIOID50631    -            310   9.4e-50  169.1   0.0   1   1   4.3e-53   1.2e-49  168.8   0.0     1   236     2   236     2   236 0.92 NAD dependent epimerase/dehydratase family
3Beta_HSD            PF01073.14   280 seq640_BIOID50631    -            310   3.8e-12   45.3   0.0   1   1   1.9e-15   5.3e-12   44.9   0.0     1   223     3   219     3   224 0.79 3-beta hydroxysteroid dehydrogenase/isomerase family
RmlD_sub_bind        PF04321.12   287 seq640_BIOID50631    -            310   3.9e-10   38.9   0.0   1   1     3e-13   8.3e-10   37.9   0.0     3   155     2   174     1   269 0.80 RmlD substrate binding domain
NAD_binding_4        PF07993.7    249 seq640_BIOID50631    -            310   1.8e-07   30.2   0.0   1   1   3.6e-08   9.9e-05   21.2   0.0    86   210    67   184    47   220 0.84 Male sterility protein
ADH_zinc_N           PF00107.21   130 seq641_BIOID50631    -            358   9.1e-28   96.2   0.2   1   1   2.1e-31   1.4e-27   95.6   0.1     1   129   185   316   185   317 0.92 Zinc-binding dehydrogenase
ADH_N                PF08240.7    109 seq641_BIOID50631    -            358   8.8e-28   96.1   3.8   1   1   1.3e-31   8.8e-28   96.1   2.6     1   103    26   131    26   141 0.96 Alcohol dehydrogenase GroES-like domain
Methyltransf_4       PF02390.12   197 seq642_BIOID50631    -            239   1.8e-65  219.5   0.0   1   1   1.6e-69   2.2e-65  219.3   0.0     5   197    49   238    42   238 0.97 Putative methyltransferase
ETF_alpha            PF00766.14    86 seq644_BIOID50631    -            150   3.5e-21   74.4   1.4   1   1   3.8e-25   5.2e-21   73.9   0.9     3    86    28   109    26   109 0.92 Electron transfer flavoprotein FAD-binding domain
Ribosomal_S7         PF00177.16   148 seq645_BIOID50631    -            156     3e-62  208.4   1.6   1   1   2.4e-66   3.3e-62  208.3   1.1     1   148     1   149     1   149 0.99 Ribosomal protein S7p/S5e
NusB                 PF01029.13   134 seq646_BIOID50631    -            139   1.4e-34  118.8   0.2   1   1   1.2e-38   1.6e-34  118.6   0.1     1   133     7   131     7   132 0.93 NusB family
Phage_lambd_GpG      PF06894.6    127 seq647_BIOID50631    -            143   5.5e-57  190.7   0.4   1   1   4.7e-61   6.4e-57  190.5   0.3     1   127     1   127     1   127 0.98 Bacteriophage lambda minor tail protein (GpG)
Radical_SAM          PF04055.16   166 seq648_BIOID50631    -            321   1.7e-14   54.2   0.0   1   1   1.9e-18   2.6e-14   53.6   0.0     4   165    91   251    88   252 0.91 Radical SAM superfamily
DUF1019              PF06254.6     89 seq649_BIOID50631    -            141   2.6e-23   81.8   0.2   1   1   2.7e-27   3.7e-23   81.3   0.1     1    88    46   120    46   121 0.95 Protein of unknown function (DUF1019)
ABC_tran             PF00005.22   118 seq651_BIOID50631    -            269   1.1e-19   70.8   0.0   1   1   2.2e-23   1.5e-19   70.3   0.0     1   118    49   174    49   174 0.92 ABC transporter
GerE                 PF00196.14    58 seq652_BIOID50631    -            200     7e-22   76.3   1.3   1   1   3.1e-25   1.1e-21   75.8   0.9     2    57   140   195   139   196 0.97 Bacterial regulatory proteins, luxR family
Sigma70_r4_2         PF08281.7     54 seq652_BIOID50631    -            200   6.8e-09   34.9   0.2   1   1   3.8e-12   1.3e-08   34.0   0.1     8    47   139   177   139   184 0.93 Sigma-70, region 4
Sigma70_r4           PF04545.11    50 seq652_BIOID50631    -            200   1.1e-06   27.7   0.3   1   1   5.9e-10     2e-06   26.8   0.2     2    48   139   184   139   186 0.91 Sigma-70, region 4
Oligomerisation      PF02410.10   100 seq653_BIOID50631    -            105   3.4e-33  113.5   0.2   1   1   2.8e-37   3.8e-33  113.3   0.1     4   100     9   104     6   104 0.97 Oligomerisation domain
DUF2767              PF10965.3     69 seq654_BIOID50631    -             69   8.2e-42  140.7   2.3   1   1   6.5e-46     9e-42  140.6   1.6     1    69     1    69     1    69 0.99 Protein of unknown function (DUF2767)
HlyD                 PF00529.15   306 seq656_BIOID50631    -            355   8.1e-40  136.9  25.9   1   1   3.3e-43   9.1e-40  136.7  18.0     2   306    47   339    46   339 0.97 HlyD family secretion protein
HlyD_2               PF12700.2    328 seq656_BIOID50631    -            355   2.5e-19   69.4   1.8   1   1   1.3e-22   3.5e-19   69.0   1.3    13   239    39   290    37   309 0.78 HlyD family secretion protein
HlyD_3               PF13437.1    105 seq656_BIOID50631    -            355   5.8e-18   65.0   0.1   1   1   1.4e-16   3.8e-13   49.5   0.0     2    97   214   319   213   326 0.86 HlyD family secretion protein
Biotin_lipoyl_2      PF13533.1     50 seq656_BIOID50631    -            355   1.3e-10   40.6   1.1   1   1   4.7e-14   1.3e-10   40.6   0.8     2    46    47    95    44   111 0.84 Biotin-lipoyl like
Metal_resist         PF13801.1    125 seq657_BIOID50631    -            141   3.2e-19   69.0   2.9   1   1   2.3e-23   3.2e-19   69.0   2.0     7   122    11   120     5   123 0.84 Heavy-metal resistance
Sulfatase            PF00884.18   379 seq658_BIOID50631    -            563     9e-52  176.2   0.1   1   1   1.7e-55   1.2e-51  175.8   0.0     3   314   250   549   248   560 0.86 Sulfatase
DUF1705              PF08019.7    156 seq658_BIOID50631    -            563   8.2e-13   48.0   7.4   1   1   1.2e-16   8.2e-13   48.0   5.1     2   112    58   169    54   180 0.78 Domain of unknown function (DUF1705)
UTRA                 PF07702.8    141 seq660_BIOID50631    -            248   1.1e-35  122.1   0.2   1   1   4.9e-39   1.7e-35  121.6   0.2     2   140   108   242   107   243 0.98 UTRA domain
GntR                 PF00392.16    64 seq660_BIOID50631    -            248   1.7e-16   59.2   0.4   1   1   1.2e-19     4e-16   58.0   0.1     6    64    29    87    24    87 0.94 Bacterial regulatory proteins, gntR family
Phage_AlpA           PF05930.7     51 seq662_BIOID50631    -             88   2.6e-26   90.9   0.0   1   1   4.8e-30   3.3e-26   90.6   0.0     1    51    25    75    25    75 0.99 Prophage CP4-57 regulatory protein (AlpA)
HTH_17               PF12728.2     51 seq662_BIOID50631    -             88   6.3e-10   39.0   0.0   1   1   1.1e-13   7.8e-10   38.7   0.0     2    50    28    78    27    79 0.87 Helix-turn-helix domain
UPF0259              PF06790.6    248 seq666_BIOID50631    -            247  2.9e-102  341.2  18.6   1   1  2.3e-106  3.2e-102  341.1  12.9     1   247     1   246     1   247 0.99 Uncharacterised protein family (UPF0259)
ABC_tran             PF00005.22   118 seq667_BIOID50631    -            501   1.4e-34  118.8   0.0   1   2   1.6e-21   7.4e-18   64.9   0.0     1   117    44   169    44   170 0.91 ABC transporter
ABC_tran             PF00005.22   118 seq667_BIOID50631    -            501   1.4e-34  118.8   0.0   2   2   1.9e-17   8.5e-14   51.8   0.0     3   117   294   423   292   424 0.77 ABC transporter
DUF1097              PF06496.6    144 seq668_BIOID50631    -            173   1.9e-46  157.3  25.0   1   1   1.7e-50   2.3e-46  157.0  17.3     1   143    18   156    18   157 0.99 Protein of unknown function (DUF1097)
Glycos_trans_3N      PF02885.12    66 seq671_BIOID50631    -            320   2.8e-15   55.5   0.0   1   1   3.6e-19     5e-15   54.7   0.0     2    65     3    70     2    71 0.97 Glycosyl transferase family, helical bundle domain
PTS_EIIA_2           PF00359.17   142 seq672_BIOID50631    -            142   4.9e-33  113.7   0.0   1   1   4.4e-37     6e-33  113.4   0.0     1   140     3   141     3   141 0.93 Phosphoenolpyruvate-dependent sugar phosphotransferase system, EIIA 2
IstB_IS21            PF01695.12   178 seq673_BIOID50631    -            251   4.7e-53  179.1   0.0   1   1   1.3e-56   5.9e-53  178.8   0.0     3   176    56   230    54   232 0.98 IstB-like ATP binding protein
Bac_DnaA             PF00308.13   219 seq673_BIOID50631    -            251   2.5e-07   30.4   0.0   1   1   7.8e-11   3.6e-07   29.9   0.0    37   138   104   202    80   209 0.89 Bacterial dnaA  protein
DUF815               PF05673.8    250 seq673_BIOID50631    -            251   1.7e-05   23.7   0.0   1   1   4.8e-09   2.2e-05   23.4   0.0    38   124    89   179    53   203 0.68 Protein of unknown function (DUF815)
FolB                 PF02152.13   113 seq675_BIOID50631    -            120   5.5e-26   90.8   1.5   1   1   4.5e-30   6.2e-26   90.6   1.0     1   111     8   116     8   118 0.98 Dihydroneopterin aldolase
AIRS_C               PF02769.17   153 seq678_BIOID50631    -            349   6.4e-29  100.8   0.4   1   1   1.3e-32   8.8e-29  100.3   0.3     1   151   171   345   171   347 0.86 AIR synthase related protein, C-terminal domain
AIRS                 PF00586.19    96 seq678_BIOID50631    -            349   1.9e-19   69.5   0.2   1   1     7e-23   4.8e-19   68.2   0.1     2    95    52   142    51   143 0.97 AIR synthase related protein, N-terminal domain
Hexapep              PF00132.19    36 seq680_BIOID50631    -            326   4.3e-05   22.7  17.9   1   1   5.5e-07    0.0038   16.5   0.5     8    36   232   260   226   260 0.89 Bacterial transferase hexapeptide (six repeats)
Ribonuc_red_lgC      PF02867.10   537 seq681_BIOID50631    -            714  5.5e-152  506.9   0.0   1   1  5.9e-154  2.7e-150  501.3   0.0     1   537   175   694   175   694 0.96 Ribonucleotide reductase, barrel domain
RNR_N                PF08343.5     82 seq681_BIOID50631    -            714   1.1e-29  101.9   0.1   1   1   7.8e-33   3.5e-29  100.3   0.1     1    82    16    97    16    97 0.99 Ribonucleotide reductase N-terminal
Ribonuc_red_lgN      PF00317.16    83 seq681_BIOID50631    -            714   1.3e-12   47.2   0.0   1   1     7e-16   3.2e-12   45.9   0.0     2    82    99   171    98   172 0.95 Ribonucleotide reductase, all-alpha domain
Fer4_11              PF13247.1     99 seq682_BIOID50631    -            644     4e-16   58.5  14.9   1   1   3.8e-19     4e-16   58.5  10.3     6    97    57   142    53   144 0.90 4Fe-4S dicluster domain
Pyr_redox_2          PF07992.9    200 seq682_BIOID50631    -            644   7.7e-11   42.1   0.0   1   1   3.3e-13   3.4e-10   40.0   0.0     1   198   317   617   317   619 0.87 Pyridine nucleotide-disulphide oxidoreductase
Fer4_9               PF13187.1     55 seq682_BIOID50631    -            644   9.1e-11   41.7  41.9   1   1   2.2e-09   2.3e-06   27.6   8.3     1    54    91   138    91   139 0.94 4Fe-4S dicluster domain
Pyr_redox            PF00070.22    80 seq682_BIOID50631    -            644     2e-10   40.7   1.0   1   1   4.8e-08     5e-05   23.4   0.1     1    63   317   388   317   393 0.81 Pyridine nucleotide-disulphide oxidoreductase
NAD_binding_8        PF13450.1     68 seq682_BIOID50631    -            644   7.7e-09   35.3   0.1   1   1   1.9e-11     2e-08   34.0   0.0     1    35   320   354   320   362 0.96 NAD(P)-binding Rossmann-like domain
Fer4_6               PF12837.2     24 seq682_BIOID50631    -            644   2.2e-08   33.4  55.4   1   1   3.9e-09   4.1e-06   26.3   1.4     2    23    85   106    84   107 0.91 4Fe-4S binding domain
Fer4_10              PF13237.1     52 seq682_BIOID50631    -            644   9.9e-08   31.5  45.4   1   1   1.7e-09   1.8e-06   27.4   7.2     3    52    86   135    84   135 0.86 4Fe-4S dicluster domain
Fer4                 PF00037.22    24 seq682_BIOID50631    -            644     1e-06   27.9   3.0   1   1   9.8e-10     1e-06   27.9   2.1     2    23    86   107    85   108 0.90 4Fe-4S binding domain
FAD_binding_3        PF01494.14   356 seq682_BIOID50631    -            644   5.8e-06   25.4   0.1   1   1   1.4e-08   1.5e-05   24.1   0.0     3    34   317   348   315   350 0.94 FAD binding domain
Thi4                 PF01946.12   230 seq682_BIOID50631    -            644     1e-05   24.6   0.0   1   1   1.9e-08     2e-05   23.7   0.0    19    63   317   361   307   386 0.79 Thi4 family
HI0933_like          PF03486.9    409 seq682_BIOID50631    -            644   8.3e-06   24.4   0.3   1   1   1.5e-08   1.6e-05   23.4   0.2     2    36   317   351   316   356 0.94 HI0933-like protein
SDF                  PF00375.13   390 seq683_BIOID50631    -            428  2.4e-114  382.0  41.0   1   1    2e-118  2.7e-114  381.8  28.4     1   390     9   401     9   401 0.97 Sodium:dicarboxylate symporter family
DUF318               PF03773.8    307 seq685_BIOID50631    -            333     1e-53  182.2  23.2   1   1   9.9e-58   1.4e-53  181.8  16.1     2   306     7   330     6   331 0.87 Predicted permease
FluMu_gp41           PF10109.4     82 seq687_BIOID50631    -            105   5.6e-17   61.3   0.1   1   1   5.2e-21   7.2e-17   60.9   0.0     4    81     7    80     4    81 0.95 Mu-like prophage FluMu protein gp41
FliE                 PF02049.13    97 seq688_BIOID50631    -            113   1.2e-23   82.8   5.1   1   1   1.6e-27   2.2e-23   81.9   3.5     5    97    21   113    10   113 0.93 Flagellar hook-basal body complex protein FliE
AAA_2                PF07724.9    171 seq689_BIOID50631    -            857   3.2e-58  196.3   0.0   1   1   7.6e-59   8.7e-56  188.3   0.0     1   171   596   760   596   760 0.98 AAA domain (Cdc48 subfamily)
ClpB_D2-small        PF10431.4     81 seq689_BIOID50631    -            857   1.1e-28   98.8   2.2   1   1   1.5e-31   1.7e-28   98.2   0.2     1    80   766   845   766   846 0.98 C-terminal, D2-small domain, of ClpB protein
AAA                  PF00004.24   132 seq689_BIOID50631    -            857   5.5e-28   97.6   0.0   1   2   6.2e-17   7.1e-14   52.0   0.0     2   128   203   337   202   341 0.82 ATPase family associated with various cellular activities (AAA)
AAA                  PF00004.24   132 seq689_BIOID50631    -            857   5.5e-28   97.6   0.0   2   2     7e-14   7.9e-11   42.1   0.0     2   117   602   727   601   738 0.86 ATPase family associated with various cellular activities (AAA)
Clp_N                PF02861.15    53 seq689_BIOID50631    -            857     2e-27   94.7   6.1   1   2   3.7e-16   4.2e-13   48.9   0.1     1    53    17    69    17    69 0.98 Clp amino terminal domain
Clp_N                PF02861.15    53 seq689_BIOID50631    -            857     2e-27   94.7   6.1   2   2   5.1e-16   5.8e-13   48.4   0.1     1    53    94   145    94   145 0.96 Clp amino terminal domain
AAA_5                PF07728.9    139 seq689_BIOID50631    -            857   2.5e-19   69.2   0.8   1   1   4.2e-16   4.8e-13   48.9   0.0     2   124   601   721   600   762 0.87 AAA domain (dynein-related subfamily)
AAA_16               PF13191.1    166 seq689_BIOID50631    -            857   4.9e-11   43.1   7.3   1   1   1.1e-09   1.2e-06   28.8   0.2     2   141   180   281   179   306 0.81 AAA ATPase domain
Sigma54_activat      PF00158.21   168 seq689_BIOID50631    -            857   7.2e-10   38.4   0.1   1   1   7.8e-10   8.9e-07   28.4   0.0    23   156   599   731   570   742 0.78 Sigma-54 interaction domain
Aldedh               PF00171.17   462 seq690_BIOID50631    -            491    1e-177  591.0   0.0   1   1  8.5e-182  1.2e-177  590.8   0.0     2   462    17   480    16   480 0.98 Aldehyde dehydrogenase family
LysR_substrate       PF03466.15   209 seq691_BIOID50631    -            310   1.2e-25   89.7   0.0   1   1   3.2e-29   2.2e-25   88.9   0.0     2   206    88   290    87   292 0.95 LysR substrate binding domain
HTH_1                PF00126.22    60 seq691_BIOID50631    -            310   8.8e-21   73.2   0.2   1   1   2.1e-24   1.5e-20   72.5   0.1     4    59     7    62     5    63 0.95 Bacterial regulatory helix-turn-helix protein, lysR family
Peptidase_S49_N      PF08496.5    155 seq692_BIOID50631    -            349   2.5e-64  215.6   3.4   1   1   5.5e-68   2.5e-64  215.6   2.3     1   155     1   158     1   158 0.98 Peptidase family S49 N-terminal
Peptidase_S49        PF01343.13   154 seq692_BIOID50631    -            349   1.2e-50  171.1   2.1   1   1   3.1e-54   1.4e-50  170.9   0.0     2   153   161   310   160   311 0.98 Peptidase family S49
SDH_sah              PF01972.11   286 seq692_BIOID50631    -            349   1.8e-05   23.5   1.9   1   1   5.1e-09   2.3e-05   23.2   0.0    89   163   133   208   119   225 0.81 Serine dehydrogenase proteinase
SmpA_OmlA            PF04355.8     71 seq693_BIOID50631    -            112   9.9e-13   47.3   0.0   1   1   9.4e-17   1.3e-12   47.0   0.0     6    70    33    96    29    97 0.95 SmpA / OmlA family
HTH_IclR             PF09339.5     52 seq694_BIOID50631    -            123   2.7e-06   26.7   0.3   1   1   7.4e-10     5e-06   25.8   0.2     3    48    32    78    30    81 0.91 IclR helix-turn-helix domain
HTH_24               PF13412.1     48 seq694_BIOID50631    -            123   1.1e-05   24.5   0.5   1   1   4.9e-09   3.4e-05   23.0   0.1     6    46    35    77    31    77 0.82 Winged helix-turn-helix DNA-binding
Phage_ASH            PF10554.4    108 seq695_BIOID50631    -            214     1e-32  112.5   0.3   1   1     1e-36   1.4e-32  112.1   0.2     1   108    37   161    37   161 0.99 Ash protein family
HTH_3                PF01381.17    55 seq696_BIOID50631    -            135   1.1e-16   60.2   0.0   1   1   4.9e-20   2.2e-16   59.3   0.0     1    55    12    66    12    66 0.98 Helix-turn-helix
HTH_19               PF12844.2     64 seq696_BIOID50631    -            135   2.4e-11   43.4   0.0   1   1   9.9e-15   4.5e-11   42.5   0.0     1    63     9    71     9    72 0.98 Helix-turn-helix domain
HTH_31               PF13560.1     64 seq696_BIOID50631    -            135   3.2e-09   36.7   0.0   1   1   1.5e-12   6.9e-09   35.6   0.0     2    58     8    63     7    71 0.95 Helix-turn-helix domain
HTH_39               PF14090.1     70 seq697_BIOID50631    -            226   3.4e-05   23.1   0.0   1   1   6.4e-09   8.7e-05   21.8   0.0     8    67   167   226   162   226 0.91 Helix-turn-helix domain
CRS1_YhbY            PF01985.16    84 seq698_BIOID50631    -             97   1.7e-29  101.5   1.1   1   1   1.4e-33   1.9e-29  101.3   0.8     1    84     3    86     3    86 0.99 CRS1 / YhbY (CRM) domain
SPOUT_MTase          PF02590.12   155 seq700_BIOID50631    -            155   4.9e-52  175.6   0.0   1   1     4e-56   5.5e-52  175.4   0.0     1   155     1   153     1   153 0.99 Predicted SPOUT methyltransferase
HTH_3                PF01381.17    55 seq704_BIOID50631    -             94   5.9e-10   38.7   0.1   1   1   2.7e-13   1.2e-09   37.6   0.1     1    45    35    79    35    81 0.92 Helix-turn-helix
HTH_19               PF12844.2     64 seq704_BIOID50631    -             94   2.1e-09   37.1   0.1   1   1   9.4e-13   4.3e-09   36.1   0.0     4    41    35    74    35    91 0.85 Helix-turn-helix domain
HTH_31               PF13560.1     64 seq704_BIOID50631    -             94   6.4e-07   29.3   0.1   1   1     3e-10   1.4e-06   28.2   0.0     7    51    36    79    33    81 0.88 Helix-turn-helix domain
Caps_synth_GfcC      PF06251.6    229 seq708_BIOID50631    -            245     4e-91  304.1   0.1   1   1   3.3e-95   4.5e-91  303.9   0.0     2   229    20   245    19   245 0.99 Capsule biosynthesis GfcC
Molybdopterin        PF00384.17   432 seq709_BIOID50631    -            804   6.1e-22   77.8   0.0   1   1   1.3e-24   8.6e-21   74.0   0.0   103   380     2   378     1   380 0.83 Molybdopterin oxidoreductase
Molydop_binding      PF01568.16   109 seq709_BIOID50631    -            804   2.1e-16   59.5   0.0   1   1   9.2e-20   6.3e-16   58.0   0.0     4   108   682   797   679   798 0.95 Molydopterin dinucleotide binding domain
Cys_Met_Meta_PP      PF01053.15   386 seq710_BIOID50631    -            440  4.9e-122  406.8   0.0   1   1  4.1e-126  5.6e-122  406.6   0.0     1   385    52   436    52   437 0.97 Cys/Met metabolism PLP-dependent enzyme
YjgP_YjgQ            PF03739.9    354 seq711_BIOID50631    -            361   2.7e-68  230.1   5.9   1   1   2.3e-72   3.2e-68  229.9   4.1     1   354    10   359    10   359 0.98 Predicted permease YjgP/YjgQ family
PhoH                 PF02562.11   205 seq713_BIOID50631    -            359   1.1e-96  321.8   0.0   1   1  2.1e-100   1.5e-96  321.4   0.0     2   205   131   334   130   334 0.99 PhoH-like protein
AAA_30               PF13604.1    196 seq713_BIOID50631    -            359   7.5e-08   32.0   0.0   1   1   5.1e-11   3.5e-07   29.8   0.0     4   133   136   287   134   289 0.84 AAA domain
Fer2                 PF00111.22    78 seq714_BIOID50631    -            322   1.3e-14   53.5   2.5   1   1   5.9e-18   2.7e-14   52.5   1.7     8    77   248   315   242   316 0.87 2Fe-2S iron-sulfur cluster binding domain
FAD_binding_6        PF00970.19    99 seq714_BIOID50631    -            322   2.7e-11   43.3   0.0   1   1     1e-14   4.6e-11   42.5   0.0     2    98    12   105    11   106 0.88 Oxidoreductase FAD-binding domain
NAD_binding_1        PF00175.16   109 seq714_BIOID50631    -            322     3e-08   34.0   0.0   1   1   1.3e-11   5.9e-08   33.1   0.0     1   107   116   210   116   212 0.82 Oxidoreductase NAD-binding domain
IstB_IS21            PF01695.12   178 seq715_BIOID50631    -            248   8.9e-20   70.7   0.1   1   1   2.7e-23   1.2e-19   70.2   0.0     4   160    55   216    52   226 0.83 IstB-like ATP binding protein
Bac_DnaA             PF00308.13   219 seq715_BIOID50631    -            248   4.3e-08   32.9   0.0   1   1   1.2e-11   5.3e-08   32.6   0.0     6   123    72   189    67   224 0.86 Bacterial dnaA  protein
ArsA_ATPase          PF02374.10   305 seq715_BIOID50631    -            248   8.4e-06   24.9   0.1   1   1   2.5e-09   1.2e-05   24.4   0.1     4    90   104   196   101   222 0.74 Anion-transporting ATPase
Phage_tail_T         PF06223.7    103 seq718_BIOID50631    -            137   8.7e-42  141.5   0.8   1   1   4.2e-41   5.8e-37  126.1   0.1     6   100     1    99     1   102 0.89 Minor tail protein T
HGD-D                PF06050.8    349 seq719_BIOID50631    -            383  1.2e-100  336.6   0.3   1   1  9.9e-105  1.4e-100  336.4   0.2     1   349    39   383    39   383 0.98 2-hydroxyglutaryl-CoA dehydratase, D-component
UPF0118              PF01594.11   327 seq720_BIOID50631    -            353   2.6e-83  279.6  41.1   1   1   2.2e-87     3e-83  279.4  28.5     3   326    20   345    18   346 0.97 Domain of unknown function DUF20
KduI                 PF04962.7    262 seq721_BIOID50631    -            278   4.5e-42  143.8   0.3   1   1   3.9e-46   5.4e-42  143.5   0.2     8   261    31   273    24   274 0.89 KduI/IolB family
AIRS                 PF00586.19    96 seq723_BIOID50631    -            325   1.7e-23   82.5   0.0   1   1   6.1e-27   4.2e-23   81.2   0.0     1    96    28   123    28   123 0.98 AIR synthase related protein, N-terminal domain
AIRS_C               PF02769.17   153 seq723_BIOID50631    -            325   1.2e-09   38.1   0.0   1   1   2.6e-13   1.7e-09   37.6   0.0     1   145   150   299   150   303 0.74 AIR synthase related protein, C-terminal domain
PDZ                  PF00595.19    81 seq724_BIOID50631    -            455   1.1e-29  102.3   6.4   1   2   1.3e-19   4.4e-16   58.7   0.0     5    80   261   345   257   346 0.94 PDZ domain (Also known as DHR or GLGF)
PDZ                  PF00595.19    81 seq724_BIOID50631    -            455   1.1e-29  102.3   6.4   2   2   5.6e-15   1.9e-11   43.8   0.8    12    80   376   443   366   444 0.87 PDZ domain (Also known as DHR or GLGF)
PDZ_2                PF13180.1     82 seq724_BIOID50631    -            455   5.4e-29   99.8   0.5   1   2   1.9e-21   6.4e-18   64.3   0.0     7    82   273   358   267   358 0.89 PDZ domain
PDZ_2                PF13180.1     82 seq724_BIOID50631    -            455   5.4e-29   99.8   0.5   2   2     1e-11   3.4e-08   33.1   0.1    13    59   389   435   375   451 0.86 PDZ domain
Trypsin_2            PF13365.1    120 seq724_BIOID50631    -            455   6.2e-20   71.2   0.3   1   1   3.1e-23     1e-19   70.5   0.2     1   120    92   228    92   228 0.80 Trypsin-like peptidase domain
Trypsin              PF00089.21   220 seq724_BIOID50631    -            455   1.1e-16   60.9   0.0   1   1   5.4e-20   1.9e-16   60.2   0.0    28   215    93   250    84   254 0.82 Trypsin
ABC_tran             PF00005.22   118 seq726_BIOID50631    -            600   4.8e-23   81.6   0.0   1   1   1.6e-26   1.1e-22   80.5   0.0     1   118   385   510   385   510 0.93 ABC transporter
ABC_membrane         PF00664.18   275 seq726_BIOID50631    -            600   3.9e-06   26.3   0.7   1   1   5.7e-10   3.9e-06   26.3   0.5    12   185    41   212    30   227 0.67 ABC transporter transmembrane region
Fe-S_biosyn          PF01521.15    91 seq728_BIOID50631    -            118   4.8e-29   99.8   0.0   1   1   4.1e-33   5.6e-29   99.6   0.0     1    91    13   104    13   104 0.99 Iron-sulphur cluster biosynthesis
Response_reg         PF00072.19   112 seq730_BIOID50631    -            216   1.7e-24   85.8   0.1   1   1   6.7e-28     3e-24   85.0   0.0     1   111     6   120     6   121 0.96 Response regulator receiver domain
GerE                 PF00196.14    58 seq730_BIOID50631    -            216     7e-19   66.7   0.1   1   1   2.5e-22   1.2e-18   66.0   0.1     2    57   149   204   148   205 0.96 Bacterial regulatory proteins, luxR family
ABC_tran             PF00005.22   118 seq732_BIOID50631    -            275   5.9e-19   68.4   0.0   1   1   1.3e-22   8.9e-19   67.8   0.0     1   117    47   170    47   171 0.86 ABC transporter
AAA_21               PF13304.1    303 seq732_BIOID50631    -            275   8.8e-16   58.5   0.0   1   1   1.5e-11     1e-07   32.1   0.0   212   298   137   201   106   203 0.82 AAA domain
HTH_AraC             PF00165.18    42 seq736_BIOID50631    -            351   1.3e-20   72.4   1.1   1   2   1.4e-11   6.2e-08   32.1   0.0     1    41   252   292   252   293 0.97 Bacterial regulatory helix-turn-helix proteins, AraC family
HTH_AraC             PF00165.18    42 seq736_BIOID50631    -            351   1.3e-20   72.4   1.1   2   2   2.5e-13   1.1e-09   37.6   0.0     2    42   305   343   304   343 0.94 Bacterial regulatory helix-turn-helix proteins, AraC family
Response_reg         PF00072.19   112 seq736_BIOID50631    -            351   7.4e-19   67.6   2.6   1   1   3.5e-22   1.6e-18   66.6   1.8     1   111     4   116     4   117 0.93 Response regulator receiver domain
HTH_18               PF12833.2     81 seq736_BIOID50631    -            351   1.9e-17   63.0   0.1   1   1   7.7e-21   3.5e-17   62.1   0.1     2    80   266   343   265   344 0.96 Helix-turn-helix domain
Phage_P2_GpE         PF06528.7     39 seq737_BIOID50631    -             42   1.9e-06   27.0   0.3   1   1   1.5e-10     2e-06   27.0   0.2     1    35     1    35     1    39 0.91 Phage P2 GpE
AA_kinase            PF00696.23   241 seq738_BIOID50631    -            241   1.7e-27   96.3   0.2   1   1   1.9e-31   2.7e-27   95.7   0.2     1   241    10   219    10   219 0.77 Amino acid kinase family
ABC_tran             PF00005.22   118 seq739_BIOID50631    -            255   3.7e-21   75.5   0.0   1   1   1.2e-24   5.6e-21   74.9   0.0     1   117    41   156    41   157 0.90 ABC transporter
MerR_1               PF13411.1     69 seq740_BIOID50631    -            243   5.9e-19   67.4   0.0   1   1   2.3e-22   1.1e-18   66.6   0.0     1    67     4    71     4    73 0.98 MerR HTH family regulatory protein
MerR                 PF00376.18    38 seq740_BIOID50631    -            243   1.6e-13   49.8   0.0   1   1   6.3e-17   2.9e-13   49.0   0.0     1    38     5    42     5    42 0.98 MerR family regulatory protein
Methyltransf_11      PF08241.7     95 seq741_BIOID50631    -            256   1.2e-24   86.4   0.1   1   1   1.9e-27   2.1e-24   85.6   0.0     1    95    49   145    49   145 0.97 Methyltransferase domain
Methyltransf_31      PF13847.1    152 seq741_BIOID50631    -            256   9.3e-21   73.8   0.0   1   1   1.1e-23   1.2e-20   73.4   0.0     5   113    46   158    43   237 0.84 Methyltransferase domain
Methyltransf_23      PF13489.1    162 seq741_BIOID50631    -            256   2.4e-19   69.4   0.0   1   1   2.9e-22   3.4e-19   69.0   0.0     7   159    31   191    26   194 0.82 Methyltransferase domain
Ubie_methyltran      PF01209.13   233 seq741_BIOID50631    -            256   1.8e-17   63.1   0.0   1   1   2.2e-20   2.5e-17   62.6   0.0    32   158    27   152     2   162 0.83 ubiE/COQ5 methyltransferase family
Methyltransf_18      PF12847.2    112 seq741_BIOID50631    -            256   2.6e-16   60.0   0.1   1   1   4.8e-19   5.4e-16   59.0   0.1     1   109    44   145    44   148 0.90 Methyltransferase domain
Methyltransf_12      PF08242.7     99 seq741_BIOID50631    -            256   4.1e-14   52.7   0.0   1   1     6e-17   6.8e-14   52.0   0.0     1    99    49   143    49   143 0.93 Methyltransferase domain
Methyltransf_25      PF13649.1    101 seq741_BIOID50631    -            256   2.4e-13   50.1   0.4   1   1     4e-16   4.6e-13   49.2   0.1     1   101    48   141    48   141 0.92 Methyltransferase domain
Methyltransf_26      PF13659.1    117 seq741_BIOID50631    -            256   6.7e-11   42.1   1.3   1   1     1e-13   1.2e-10   41.3   0.5     3   113    47   145    45   147 0.92 Methyltransferase domain
MTS                  PF05175.9    170 seq741_BIOID50631    -            256   1.4e-09   37.4   0.1   1   1   2.4e-12   2.8e-09   36.5   0.0    25   145    38   151    32   175 0.79 Methyltransferase small domain
Methyltransf_8       PF05148.10   219 seq741_BIOID50631    -            256   1.9e-07   30.8   0.0   1   1   1.3e-09   1.5e-06   27.8   0.0    50   164    16   153     6   177 0.69 Hypothetical methyltransferase
Methyltransf_29      PF03141.11   506 seq741_BIOID50631    -            256     2e-07   29.6   0.1   1   1   2.2e-10   2.5e-07   29.2   0.0   117   218    44   146     8   173 0.79 Putative S-adenosyl-L-methionine-dependent methyltransferase
TehB                 PF03848.9    192 seq741_BIOID50631    -            256   1.2e-05   24.4   0.0   1   1   1.8e-08   2.1e-05   23.6   0.0    31   129    45   143    18   186 0.79 Tellurite resistance protein TehB
Lactamase_B          PF00753.22   194 seq744_BIOID50631    -            658     3e-28   98.7   0.1   1   1   7.7e-32   5.3e-28   97.8   0.1     3   194   127   351   125   352 0.98 Metallo-beta-lactamase superfamily
SCP2                 PF02036.12   101 seq744_BIOID50631    -            658   3.7e-06   27.0   0.1   1   1   1.2e-09   7.9e-06   25.9   0.1    15    98   561   644   553   647 0.90 SCP-2 sterol transfer family
tRNA_U5-meth_tr      PF05958.6    352 seq745_BIOID50631    -            366  5.4e-187  620.5   1.2   1   1  2.2e-190    6e-187  620.3   0.9     1   351    10   365    10   366 0.99 tRNA (Uracil-5-)-methyltransferase
Methyltransf_4       PF02390.12   197 seq745_BIOID50631    -            366   5.6e-07   28.6   0.1   1   1   3.9e-10   1.1e-06   27.7   0.1    21    86   211   275   178   286 0.82 Putative methyltransferase
MTS                  PF05175.9    170 seq745_BIOID50631    -            366   8.6e-06   25.1   0.0   1   1   6.1e-09   1.7e-05   24.1   0.0    31    87   210   264   188   280 0.86 Methyltransferase small domain
Cons_hypoth95        PF03602.10   183 seq745_BIOID50631    -            366   1.9e-05   24.0   0.2   1   1   2.5e-08   6.7e-05   22.2   0.1    41   123   209   301   196   350 0.74 Conserved hypothetical protein 95
GTP_EFTU             PF00009.22   188 seq746_BIOID50631    -            704   2.8e-64  215.9   0.1   1   1   1.4e-67   4.7e-64  215.1   0.1     2   188     9   288     8   288 0.94 Elongation factor Tu GTP binding domain
EFG_IV               PF03764.13   120 seq746_BIOID50631    -            704   5.2e-44  148.5   0.0   1   1   3.1e-47   1.1e-43  147.5   0.0     1   120   486   609   486   609 0.99 Elongation factor G, domain IV
EFG_C                PF00679.19    89 seq746_BIOID50631    -            704   4.7e-29   99.9   0.1   1   1   3.8e-32   1.3e-28   98.5   0.0     1    87   611   696   611   698 0.97 Elongation factor G C-terminus
GTP_EFTU_D2          PF03144.20    74 seq746_BIOID50631    -            704   2.5e-15   56.2   0.2   1   1   2.1e-18   7.1e-15   54.7   0.1     1    74   331   398   331   398 0.94 Elongation factor Tu domain 2
Abhydrolase_6        PF12697.2    228 seq747_BIOID50631    -            256   3.1e-34  118.7   2.0   1   1     1e-37   3.6e-34  118.5   1.4     1   227    16   247    16   248 0.93 Alpha/beta hydrolase family
Abhydrolase_1        PF00561.15   230 seq747_BIOID50631    -            256   1.3e-26   93.5   0.0   1   1   4.4e-30   1.5e-26   93.2   0.0     1   229    40   250    40   251 0.93 alpha/beta hydrolase fold
Abhydrolase_5        PF12695.2    142 seq747_BIOID50631    -            256     9e-17   61.0   0.1   1   1   7.6e-19   2.6e-15   56.3   0.0     2   141    16   235    15   236 0.84 Alpha/beta hydrolase family
Thioesterase         PF00975.15   229 seq747_BIOID50631    -            256   4.1e-06   27.0   0.0   1   1   1.3e-09   4.6e-06   26.9   0.0     2   210    15   235    14   251 0.76 Thioesterase domain
Ldh_2                PF02615.9    335 seq748_BIOID50631    -            332    1e-143  478.0   0.0   1   1  8.2e-148  1.1e-143  477.8   0.0     1   334     1   331     1   332 0.99 Malate/L-lactate dehydrogenase
DUF2684              PF10885.3     89 seq749_BIOID50631    -             83   6.2e-48  160.4   0.3   1   1   4.9e-52   6.7e-48  160.3   0.2     1    79     1    79     1    83 0.97 Protein of unknown function (DUF2684)
Epimerase            PF01370.16   236 seq750_BIOID50631    -            297   2.3e-22   79.4   0.0   1   1   1.2e-25   3.3e-22   78.9   0.0     1   227     3   216     3   243 0.89 NAD dependent epimerase/dehydratase family
DUF1731              PF08338.6     48 seq750_BIOID50631    -            297   6.7e-18   63.8   0.4   1   1   6.4e-21   1.7e-17   62.4   0.1     1    47   249   295   249   296 0.98 Domain of unknown function (DUF1731)
NAD_binding_10       PF13460.1    183 seq750_BIOID50631    -            297   2.4e-16   60.1   0.0   1   1   1.1e-19     3e-16   59.8   0.0     1   178     3   209     3   214 0.67 NADH(P)-binding
NmrA                 PF05368.8    233 seq750_BIOID50631    -            297   4.6e-05   22.6   0.0   1   1   2.4e-08   6.7e-05   22.1   0.0     1    35     3    37     3    63 0.92 NmrA-like family
Abhydrolase_2        PF02230.11   216 seq751_BIOID50631    -            240   2.5e-53  180.5   0.0   1   1   1.1e-56   2.9e-53  180.3   0.0     2   216    12   217    11   217 0.97 Phospholipase/Carboxylesterase
DLH                  PF01738.13   218 seq751_BIOID50631    -            240   3.2e-12   46.0   0.1   1   1   1.6e-15   4.3e-12   45.6   0.0    72   194    85   205    69   225 0.89 Dienelactone hydrolase family
Abhydrolase_5        PF12695.2    142 seq751_BIOID50631    -            240   3.5e-09   36.4   0.4   1   1   1.8e-12   4.8e-09   35.9   0.3     2   141    27   199    26   200 0.71 Alpha/beta hydrolase family
DnaJ_C               PF01556.13    81 seq752_BIOID50631    -            306   5.4e-28   96.6   0.9   1   1   2.1e-22   1.5e-18   66.3   0.0     1    75   210   280   210   286 0.89 DnaJ C terminal domain
DnaJ                 PF00226.26    64 seq752_BIOID50631    -            306   6.1e-25   86.6   0.9   1   1   1.9e-28   1.3e-24   85.5   0.6     1    64     5    66     5    66 0.99 DnaJ domain
Lactate_perm         PF02652.9    522 seq756_BIOID50631    -            551  6.4e-234  777.1  41.5   1   1  5.3e-238  7.3e-234  776.9  28.8     1   522    16   542    16   542 0.99 L-lactate permease
YscJ_FliF            PF01514.12   207 seq757_BIOID50631    -            551   3.1e-48  163.5   0.4   1   1   9.3e-52   6.3e-48  162.5   0.3     9   201    32   225    21   232 0.91 Secretory protein of YscJ/FliF family
YscJ_FliF_C          PF08345.6    160 seq757_BIOID50631    -            551   3.3e-37  127.7   0.2   1   1     9e-41   6.1e-37  126.9   0.1     1   160   259   421   259   421 0.88 Flagellar M-ring protein C-terminal
Flg_bbr_C            PF06429.8     74 seq758_BIOID50631    -            143   1.6e-09   37.4   0.2   1   1   2.3e-13   1.6e-09   37.4   0.1    32    74    98   140    69   140 0.89 Flagellar basal body rod FlgEFG protein C-terminal
Flg_bb_rod           PF00460.15    31 seq758_BIOID50631    -            143   3.2e-06   26.6   4.5   1   1   4.6e-10   3.2e-06   26.6   3.1     3    26     9    32     8    34 0.93 Flagella basal body rod protein
ACR_tran             PF00873.14  1021 seq760_BIOID50631    -           1035         0 1265.0  15.1   1   1         0         0 1264.8  10.4     1  1021     2  1024     2  1024 0.99 AcrB/AcrD/AcrF family
DeoRC                PF00455.17   162 seq762_BIOID50631    -            232   1.3e-38  132.0   0.1   1   1     5e-42   1.7e-38  131.6   0.1     2   161    71   230    70   231 0.99 DeoR C terminal sensor domain
HTH_DeoR             PF08220.7     57 seq762_BIOID50631    -            232   1.3e-18   66.1   1.5   1   1   2.9e-21     1e-17   63.3   0.4     1    52     5    56     5    60 0.97 DeoR-like helix-turn-helix domain
HTH_11               PF08279.7     55 seq762_BIOID50631    -            232   6.3e-08   32.0   1.3   1   1   4.4e-11   1.5e-07   30.8   0.9     3    43     7    46     5    55 0.82 HTH domain
GntR                 PF00392.16    64 seq762_BIOID50631    -            232   7.3e-07   28.4   0.8   1   1   4.3e-10   1.5e-06   27.4   0.6    10    64     5    58     2    58 0.97 Bacterial regulatory proteins, gntR family
tRNA-synt_1b         PF00579.20   292 seq763_BIOID50631    -            428   1.9e-94  315.8   0.0   1   1   3.6e-98   2.5e-94  315.5   0.0     3   292    35   333    33   333 0.98 tRNA synthetases class I (W and Y)
S4                   PF01479.20    48 seq763_BIOID50631    -            428   4.6e-06   25.8   0.0   1   1   1.5e-09     1e-05   24.7   0.0     3    47   363   407   363   408 0.93 S4 domain
DUF469               PF04320.9    101 seq768_BIOID50631    -            118   1.6e-41  141.0   0.3   1   1   1.4e-45   1.9e-41  140.8   0.2     1   101    17   117    17   117 1.00 Protein with unknown function (DUF469)
TerC                 PF03741.11   184 seq770_BIOID50631    -            518     1e-46  158.5  12.7   1   1   3.3e-50   1.5e-46  158.0   8.8     1   183    14   203    14   204 0.95 Integral membrane protein TerC family
CorC_HlyC            PF03471.12    81 seq770_BIOID50631    -            518   1.7e-18   66.0   0.4   1   1     1e-21   4.6e-18   64.6   0.3     4    80   434   510   431   511 0.92 Transporter associated domain
CBS                  PF00571.23    57 seq770_BIOID50631    -            518   2.2e-09   36.6   0.2   1   1   1.9e-08   8.8e-05   21.9   0.0     2    56   301   358   300   359 0.93 CBS domain
DUF3102              PF11300.3    130 seq771_BIOID50631    -            304     2e-05   24.4   0.0   1   1   5.1e-09     7e-05   22.7   0.0    23   129    64   173    48   174 0.74 Protein of unknown function (DUF3102)
YscJ_FliF            PF01514.12   207 seq772_BIOID50631    -            552   1.3e-65  220.3   0.0   1   1   7.4e-69   5.1e-65  218.3   0.0     9   205    28   223    17   225 0.96 Secretory protein of YscJ/FliF family
YscJ_FliF_C          PF08345.6    160 seq772_BIOID50631    -            552   4.6e-52  176.0   4.8   1   1   6.7e-56   4.6e-52  176.0   3.3     1   160   250   429   250   429 0.88 Flagellar M-ring protein C-terminal
BPD_transp_1         PF00528.17   185 seq773_BIOID50631    -            293   1.1e-23   83.5  16.7   1   1   8.2e-28   1.1e-23   83.5  11.6     3   171    89   282    87   285 0.88 Binding-protein-dependent transport system inner membrane component
Phage_Mu_Gam         PF07352.7    149 seq774_BIOID50631    -            176   1.7e-47  160.5   0.1   1   1   1.4e-51     2e-47  160.3   0.1     1   149    22   170    22   170 0.99 Bacteriophage Mu Gam like protein
DUF535               PF04393.8    288 seq775_BIOID50631    -            330  1.9e-104  348.5   0.5   1   1  1.6e-108  2.2e-104  348.3   0.3     5   288    44   328    40   328 0.98 Protein of unknown function (DUF535)
Fer4_11              PF13247.1     99 seq776_BIOID50631    -            208   6.3e-19   67.5  25.1   1   1   1.2e-21   1.5e-18   66.3  13.6     3    97   116   201   114   203 0.95 4Fe-4S dicluster domain
Fer4                 PF00037.22    24 seq776_BIOID50631    -            208   1.5e-16   59.0  32.3   1   2   1.6e-08     2e-05   23.8   1.2     1    20   149   168   149   170 0.92 4Fe-4S binding domain
Fer4                 PF00037.22    24 seq776_BIOID50631    -            208   1.5e-16   59.0  32.3   2   2   1.1e-10   1.4e-07   30.7   1.6     6    24   181   199   178   199 0.93 4Fe-4S binding domain
Fer4_10              PF13237.1     52 seq776_BIOID50631    -            208     5e-15   54.9  58.7   1   2   1.2e-09   1.5e-06   27.7  12.3     3    52   117   167   115   167 0.93 4Fe-4S dicluster domain
Fer4_10              PF13237.1     52 seq776_BIOID50631    -            208     5e-15   54.9  58.7   2   2     2e-10   2.4e-07   30.3  11.8     2    52   149   194   148   194 0.89 4Fe-4S dicluster domain
Fer4_7               PF12838.2     52 seq776_BIOID50631    -            208   1.2e-14   54.2  59.0   1   2   4.2e-10   5.3e-07   29.8  11.6     2    50   123   168   122   170 0.92 4Fe-4S dicluster domain
Fer4_7               PF12838.2     52 seq776_BIOID50631    -            208   1.2e-14   54.2  59.0   2   2   3.3e-10   4.1e-07   30.1  11.1     1    52   155   197   155   197 0.93 4Fe-4S dicluster domain
Fer4_6               PF12837.2     24 seq776_BIOID50631    -            208   8.7e-15   53.7  35.5   1   1     7e-09   8.8e-06   25.2   1.3     7    24   181   198   178   198 0.93 4Fe-4S binding domain
Fer4_9               PF13187.1     55 seq776_BIOID50631    -            208   5.7e-12   45.6  32.9   1   1   3.2e-11     4e-08   33.2   9.2     1    54   155   197   155   198 0.95 4Fe-4S dicluster domain
Fer4_4               PF12800.2     17 seq776_BIOID50631    -            208   1.3e-09   37.5  36.9   1   4   0.00016       0.2   11.9   2.6     2    14    66    78    65    82 0.92 4Fe-4S binding domain
Fer4_4               PF12800.2     17 seq776_BIOID50631    -            208   1.3e-09   37.5  36.9   2   4    0.0003      0.37   11.1   1.2     2    15   121   136   120   145 0.84 4Fe-4S binding domain
Fer4_4               PF12800.2     17 seq776_BIOID50631    -            208   1.3e-09   37.5  36.9   3   4   1.1e-06    0.0014   18.7   1.2     2    15   154   167   153   175 0.92 4Fe-4S binding domain
Fer4_4               PF12800.2     17 seq776_BIOID50631    -            208   1.3e-09   37.5  36.9   4   4   8.3e-06      0.01   15.9   2.5     1    17   180   196   180   196 0.91 4Fe-4S binding domain
Fer4_3               PF12798.2     15 seq776_BIOID50631    -            208   2.5e-07   30.6  42.6   1   3   0.00015      0.19   12.2   2.7     1    15   123   139   121   139 0.90 4Fe-4S binding domain
Fer4_3               PF12798.2     15 seq776_BIOID50631    -            208   2.5e-07   30.6  42.6   2   3   4.7e-05     0.058   13.8   3.4     1    13   156   168   156   170 0.96 4Fe-4S binding domain
Fer4_3               PF12798.2     15 seq776_BIOID50631    -            208   2.5e-07   30.6  42.6   3   3   3.4e-05     0.042   14.2   5.2     1    15   183   197   183   197 0.98 4Fe-4S binding domain
LysR_substrate       PF03466.15   209 seq777_BIOID50631    -            297   6.2e-47  159.2   1.3   1   1   1.4e-50   9.3e-47  158.7   0.9     2   208    89   296    88   297 0.96 LysR substrate binding domain
HTH_1                PF00126.22    60 seq777_BIOID50631    -            297   3.6e-23   80.9   2.2   1   1   1.1e-26   7.2e-23   79.9   1.5     1    60     5    64     5    64 0.98 Bacterial regulatory helix-turn-helix protein, lysR family
GntP_permease        PF02447.11   441 seq780_BIOID50631    -            447    9e-166  551.6  52.1   1   1  7.5e-170    1e-165  551.4  36.1     2   441     5   446     4   446 0.98 GntP family permease
DcuC                 PF03606.10   463 seq781_BIOID50631    -            461  2.3e-138  461.2  49.9   1   1  3.9e-142  2.6e-138  461.0  34.6     2   462     6   451     5   452 0.99 C4-dicarboxylate anaerobic carrier
DctM                 PF06808.7    416 seq781_BIOID50631    -            461   1.4e-07   30.3  46.3   1   1   2.1e-11   1.4e-07   30.3  32.1    94   412   121   449    81   453 0.79 DctM-like transporters
OMP_b-brl            PF13505.1    176 seq782_BIOID50631    -            173     4e-27   95.1  13.5   1   1   7.2e-31   4.9e-27   94.8   9.3     2   176    11   173     8   173 0.87 Outer membrane protein beta-barrel domain
Ail_Lom              PF06316.6    199 seq782_BIOID50631    -            173   1.6e-23   83.1   4.8   1   2   2.3e-18   1.6e-14   53.7   1.0     1   126     3   117     3   129 0.77 Enterobacterial Ail/Lom protein
Ail_Lom              PF06316.6    199 seq782_BIOID50631    -            173   1.6e-23   83.1   4.8   2   2   2.1e-11   1.5e-07   31.0   0.1   154   199   128   173   121   173 0.93 Enterobacterial Ail/Lom protein
LysR_substrate       PF03466.15   209 seq786_BIOID50631    -            309     7e-38  129.7   0.0   1   1   1.3e-41   9.1e-38  129.3   0.0     4   207    90   291    87   293 0.95 LysR substrate binding domain
HTH_1                PF00126.22    60 seq786_BIOID50631    -            309   2.1e-20   72.0   0.7   1   1   5.1e-24   3.5e-20   71.3   0.5     1    60     4    63     4    63 0.97 Bacterial regulatory helix-turn-helix protein, lysR family
PhageMin_Tail        PF10145.4    202 seq787_BIOID50631    -            791   7.9e-26   90.8  18.7   1   1   1.1e-29   1.5e-25   89.9  11.8     4   193   117   307   114   343 0.94 Phage-related minor tail protein
HTH_18               PF12833.2     81 seq788_BIOID50631    -            273   5.2e-17   61.6   0.0   1   1   2.6e-20   8.7e-17   60.8   0.0     1    79   180   256   180   258 0.97 Helix-turn-helix domain
AraC_binding         PF02311.14   136 seq788_BIOID50631    -            273     2e-05   24.1   0.1   1   1   1.2e-08   4.1e-05   23.1   0.1     5    80    22    97    19   153 0.75 AraC-like ligand binding domain
Gp49                 PF05973.9     91 seq789_BIOID50631    -            111   4.7e-18   64.8   0.1   1   1   4.4e-22     6e-18   64.5   0.1     1    89    19   101    19   103 0.90 Phage derived protein Gp49-like (DUF891)
Rhodanese            PF00581.15   113 seq791_BIOID50631    -            350   3.3e-17   62.7   0.3   1   1   9.6e-21   1.3e-16   60.8   0.0     2   112   138   233   137   234 0.94 Rhodanese-like domain
FecCD                PF01032.13   311 seq795_BIOID50631    -            327   3.9e-88  295.1  38.3   1   1   3.5e-92   4.8e-88  294.8  26.5     1   310    14   323    11   324 0.94 FecCD transport family
SEC-C                PF02810.10    21 seq796_BIOID50631    -            152   1.2e-18   66.0  20.2   1   2   3.8e-11   5.3e-07   28.9   0.5     1    20     1    20     1    21 0.94 SEC-C motif
SEC-C                PF02810.10    21 seq796_BIOID50631    -            152   1.2e-18   66.0  20.2   2   2   3.9e-15   5.4e-11   41.6   8.9     1    19   134   152   134   152 0.96 SEC-C motif
Glycos_transf_2      PF00535.21   169 seq797_BIOID50631    -            322   1.6e-30  105.8   0.0   1   1   4.9e-34   2.2e-30  105.4   0.0     1   165    11   171    11   175 0.87 Glycosyl transferase family 2
Glyco_tranf_2_3      PF13641.1    230 seq797_BIOID50631    -            322   1.6e-11   44.3   0.0   1   1   6.5e-15   2.9e-11   43.5   0.0     2   130     9   134     8   191 0.81 Glycosyltransferase like family 2
Glyco_tranf_2_2      PF10111.4    281 seq797_BIOID50631    -            322   9.9e-06   24.7   0.0   1   1   3.1e-09   1.4e-05   24.1   0.0     1   104    11   108    11   120 0.84 Glycosyltransferase like family 2
Transpeptidase       PF00905.17   304 seq798_BIOID50631    -            633   2.1e-90  302.7   0.1   1   1   4.1e-94   2.8e-90  302.3   0.0     2   304   272   609   271   609 0.97 Penicillin binding protein transpeptidase domain
PBP_dimer            PF03717.10   190 seq798_BIOID50631    -            633   1.8e-42  145.3   1.0   1   1   3.8e-46   2.6e-42  144.8   0.7     2   189    64   239    63   240 0.95 Penicillin-binding Protein dimerisation domain
Porin_1              PF00267.16   337 seq799_BIOID50631    -            380  2.5e-143  477.3  30.0   1   1  4.2e-147  2.8e-143  477.1  20.8     1   337    49   380    49   380 0.98 Gram-negative porin
Porin_4              PF13609.1    311 seq799_BIOID50631    -            380   1.2e-21   77.4  37.7   1   1   2.6e-25   1.8e-21   76.8  26.1     1   304    30   351    29   357 0.75 Gram-negative porin
DJ-1_PfpI            PF01965.19   147 seq800_BIOID50631    -            283   3.7e-12   45.8   0.0   1   1   4.5e-16   6.2e-12   45.0   0.0    22   143   125   274   108   278 0.80 DJ-1/PfpI family
DUF945               PF06097.6    459 seq801_BIOID50631    -            490  4.2e-105  352.0  12.9   1   1  3.6e-109    5e-105  351.8   8.9     3   459    18   481    16   481 0.98 Bacterial protein of unknown function (DUF945)
Poly_export          PF02563.11    83 seq802_BIOID50631    -            559   1.1e-17   63.3   0.4   1   1   6.8e-21   4.6e-17   61.4   0.0     6    81    86   162    81   164 0.90 Polysaccharide biosynthesis/export protein
DUF1391              PF07151.7     49 seq803_BIOID50631    -             51   5.1e-35  118.5   0.9   1   1     4e-39   5.5e-35  118.4   0.6     1    48     2    49     2    50 0.97 Protein of unknown function (DUF1391)
IspA                 PF04279.10   176 seq804_BIOID50631    -            179   9.5e-72  240.5  23.5   1   1   7.9e-76   1.1e-71  240.3  16.3     1   175     1   175     1   176 0.99 Intracellular septation protein A
PTS_IIB              PF02302.12    90 seq806_BIOID50631    -            119     8e-16   58.1   0.0   1   1   7.8e-20   1.1e-15   57.7   0.0     2    89    19   107    18   108 0.90 PTS system, Lactose/Cellobiose specific IIB subunit
CbiA                 PF01656.18   195 seq807_BIOID50631    -            270   1.1e-28   99.8   0.4   1   1   5.3e-32   1.5e-28   99.4   0.3     1   193     5   217     5   219 0.81 CobQ/CobB/MinD/ParA nucleotide binding domain
AAA_31               PF13614.1    157 seq807_BIOID50631    -            270   6.9e-18   64.9   0.0   1   1   3.4e-21   9.4e-18   64.5   0.0     1   156     3   151     3   152 0.92 AAA domain
ArsA_ATPase          PF02374.10   305 seq807_BIOID50631    -            270   6.5e-10   38.4   2.9   1   1   2.9e-13     8e-10   38.1   1.5     3    38     5    40     2    46 0.91 Anion-transporting ATPase
MipZ                 PF09140.6    261 seq807_BIOID50631    -            270   2.8e-08   33.0   0.6   1   1   2.1e-11   5.7e-08   32.0   0.4     1   127     3   142     3   166 0.69 ATPase MipZ
Cu-oxidase_3         PF07732.10   120 seq808_BIOID50631    -            470   9.7e-27   92.9   0.4   1   1   6.5e-30     3e-26   91.4   0.1     1   118    51   166    51   168 0.96 Multicopper oxidase
Cu-oxidase_2         PF07731.9    138 seq808_BIOID50631    -            470   4.3e-10   39.1   0.0   1   1   1.9e-13   8.6e-10   38.1   0.0    17   136   367   468   339   470 0.83 Multicopper oxidase
Cu-oxidase           PF00394.17   159 seq808_BIOID50631    -            470   0.00011   21.9   0.0   1   1   6.6e-08    0.0003   20.6   0.0    63   126   223   287   187   302 0.82 Multicopper oxidase
Glyco_transf_9       PF01075.12   247 seq809_BIOID50631    -            348   2.6e-89  298.5   0.0   1   1   2.3e-93   3.1e-89  298.3   0.0     1   247    69   324    69   324 0.98 Glycosyltransferase family 9 (heptosyltransferase)
MR_MLE_C             PF13378.1    111 seq810_BIOID50631    -            446   2.4e-26   91.7   0.2   1   1   1.1e-29   4.9e-26   90.7   0.1     1   111   288   400   288   400 0.84 Enolase C-terminal domain-like
MR_MLE               PF01188.16    67 seq810_BIOID50631    -            446   2.5e-14   53.4   0.1   1   1   8.1e-17   3.7e-13   49.6   0.0     2    66   219   287   218   288 0.92 Mandelate racemase / muconate lactonizing enzyme, C-terminal domain
MR_MLE_N             PF02746.11   117 seq810_BIOID50631    -            446   7.3e-09   35.5   0.2   1   1   2.8e-12   1.3e-08   34.7   0.2    30   117    39   136    17   136 0.87 Mandelate racemase / muconate lactonizing enzyme, N-terminal domain
DUF1454              PF07305.7    200 seq811_BIOID50631    -            199  5.6e-111  368.2   2.1   1   1  4.5e-115  6.2e-111  368.0   1.4     1   200     1   199     1   199 1.00 Protein of unknown function (DUF1454)
BPD_transp_1         PF00528.17   185 seq812_BIOID50631    -            300   4.7e-31  107.6  17.3   1   1   1.6e-34   1.1e-30  106.4   8.9     1   184   116   299   116   300 0.98 Binding-protein-dependent transport system inner membrane component
OppC_N               PF12911.2     56 seq812_BIOID50631    -            300   8.2e-17   60.2   0.9   1   1   1.2e-20   8.2e-17   60.2   0.6     2    55    16    69    15    70 0.90 N-terminal TM domain of oligopeptide transport permease C
GFO_IDH_MocA         PF01408.17   120 seq813_BIOID50631    -            345   7.4e-27   94.1   0.0   1   1   2.7e-30   1.2e-26   93.4   0.0     1   117     3   120     3   123 0.96 Oxidoreductase family, NAD-binding Rossmann fold
GFO_IDH_MocA_C       PF02894.12   115 seq813_BIOID50631    -            345   6.6e-14   51.5   0.0   1   1   2.5e-17   1.1e-13   50.7   0.0     1   113   135   237   135   239 0.92 Oxidoreductase family, C-terminal alpha/beta domain
NAD_binding_3        PF03447.11   117 seq813_BIOID50631    -            345   1.3e-06   28.7   0.1   1   1     6e-10   2.8e-06   27.6   0.0    26   114    33   119    19   120 0.82 Homoserine dehydrogenase, NAD binding domain
Ppx-GppA             PF02541.11   285 seq815_BIOID50631    -            494  1.1e-103  346.2   0.6   1   1  1.1e-107  1.6e-103  345.7   0.4     1   283    21   301    21   303 0.99 Ppx/GppA phosphatase family
Gp_dh_C              PF02800.15   157 seq817_BIOID50631    -            367   4.7e-53  178.7   0.2   1   1   9.4e-57   6.4e-53  178.2   0.1     1   157   188   344   188   344 0.99 Glyceraldehyde 3-phosphate dehydrogenase, C-terminal domain
Gp_dh_N              PF00044.19   151 seq817_BIOID50631    -            367     1e-52  177.9   0.1   1   1     4e-56   2.7e-52  176.6   0.0     1   151    31   183    31   183 0.99 Glyceraldehyde 3-phosphate dehydrogenase, NAD binding domain
Trp_Tyr_perm         PF03222.8    394 seq818_BIOID50631    -            415  1.7e-149  497.8  35.6   1   1  1.4e-153  1.9e-149  497.6  24.7     1   394     7   403     7   403 0.99 Tryptophan/tyrosine permease family
Oxidored_FMN         PF00724.15   341 seq819_BIOID50631    -            672  5.4e-103  344.4   0.0   1   1    4e-106  6.8e-103  344.1   0.0     1   341     5   331     5   331 0.97 NADH:flavin oxidoreductase / NADH oxidase family
Pyr_redox_3          PF13738.1    203 seq819_BIOID50631    -            672     4e-13   49.7   0.2   1   1   1.4e-09   2.3e-06   27.6   0.3     1    41   378   417   378   428 0.93 Pyridine nucleotide-disulphide oxidoreductase
Pyr_redox_2          PF07992.9    200 seq819_BIOID50631    -            672   3.2e-12   46.6   0.0   1   1     1e-12   1.7e-09   37.7   0.0     2   159   377   541   376   593 0.69 Pyridine nucleotide-disulphide oxidoreductase
NAD_binding_8        PF13450.1     68 seq819_BIOID50631    -            672   1.6e-09   37.4   0.2   1   1   4.9e-12   8.4e-09   35.2   0.0     1    35   379   413   379   431 0.92 NAD(P)-binding Rossmann-like domain
HI0933_like          PF03486.9    409 seq819_BIOID50631    -            672     9e-07   27.5   0.3   1   1   5.2e-10     9e-07   27.5   0.2     2    42   376   416   375   418 0.93 HI0933-like protein
FAD_binding_2        PF00890.19   421 seq819_BIOID50631    -            672   3.6e-05   22.6   1.0   1   1   5.1e-08   8.7e-05   21.4   0.7     3    41   378   416   376   419 0.91 FAD binding domain
GGDEF                PF00990.16   161 seq820_BIOID50631    -            460   1.3e-50  171.0   0.2   1   1   2.5e-54   3.4e-50  169.6   0.0     3   161   297   452   295   452 0.97 GGDEF domain
PALP                 PF00291.20   307 seq821_BIOID50631    -            442   7.1e-43  146.8   0.0   1   1   7.1e-47   9.7e-43  146.3   0.0    15   289    92   399    73   409 0.84 Pyridoxal-phosphate dependent enzyme
MobC                 PF05713.6     48 seq822_BIOID50631    -            134   3.5e-08   33.1   0.6   1   1   4.6e-12   6.3e-08   32.3   0.4     1    42    81   126    81   129 0.90 Bacterial mobilisation protein (MobC)
Mannitol_dh_C        PF08125.8    245 seq823_BIOID50631    -            486   2.1e-98  328.2   0.0   1   1    7e-102   4.8e-98  327.0   0.0     1   244   213   459   213   460 0.98 Mannitol dehydrogenase C-terminal domain
Mannitol_dh          PF01232.18   151 seq823_BIOID50631    -            486     1e-51  174.7   0.0   1   1   2.5e-55   1.7e-51  174.0   0.0     2   151    23   185    22   185 0.99 Mannitol dehydrogenase Rossmann domain
DUF1282              PF06930.7    170 seq826_BIOID50631    -            203     2e-35  121.8  10.0   1   1   3.6e-39   2.5e-35  121.5   6.9     1   165    15   182    15   193 0.95 Protein of unknown function (DUF1282)
Yip1                 PF04893.12   172 seq826_BIOID50631    -            203   4.1e-28   97.9  12.4   1   1     6e-32   4.1e-28   97.9   8.6     1   168    15   179    15   185 0.96 Yip1 domain
ABC_tran             PF00005.22   118 seq828_BIOID50631    -            251   3.4e-21   75.6   0.0   1   1   8.5e-25   5.8e-21   74.9   0.0     1   118    44   149    44   149 0.90 ABC transporter
AAA_21               PF13304.1    303 seq828_BIOID50631    -            251   2.8e-10   40.5   0.0   1   1   4.8e-11   3.3e-07   30.4   0.0     4   302    35   184    32   186 0.87 AAA domain
FlgD                 PF03963.9     82 seq829_BIOID50631    -            237     5e-17   61.6   8.4   1   1   2.1e-20   9.4e-17   60.7   5.8     9    79    12    81     3    84 0.77 Flagellar hook capping protein - N-terminal region
FLgD_tudor           PF13861.1     61 seq829_BIOID50631    -            237   4.8e-13   48.7   0.5   1   1   1.8e-16   8.2e-13   48.0   0.4     2    60    91   227    90   228 0.97 FlgD Tudor-like domain
FlgD_ig              PF13860.1     81 seq829_BIOID50631    -            237   9.6e-09   34.7   0.3   1   1   4.8e-12   2.2e-08   33.6   0.2     8    80   112   185   106   186 0.83 FlgD Ig-like domain
PTS_IIB              PF02302.12    90 seq830_BIOID50631    -            103   1.1e-20   73.7   1.2   1   1   9.2e-25   1.3e-20   73.5   0.9     1    89     3    95     3    96 0.91 PTS system, Lactose/Cellobiose specific IIB subunit
DUF3521              PF12035.3     35 seq831_BIOID50631    -             46   1.3e-09   37.6   0.4   1   1   1.3e-13   1.8e-09   37.1   0.3     1    35     1    28     1    28 0.99 Protein of unknown function (DUF3521)
MFS_1                PF07690.11   354 seq833_BIOID50631    -            406   9.6e-39  133.0  57.6   1   2   9.5e-30   1.3e-25   89.8  16.1     2   247    31   264    30   267 0.80 Major Facilitator Superfamily
MFS_1                PF07690.11   354 seq833_BIOID50631    -            406   9.6e-39  133.0  57.6   2   2   8.7e-20   1.2e-15   57.0  18.3     1   178   232   404   232   406 0.90 Major Facilitator Superfamily
OmpA                 PF00691.15    97 seq834_BIOID50631    -            219   1.2e-23   83.2   0.1   1   1     4e-27   1.8e-23   82.6   0.1     1    97   115   210   115   210 0.97 OmpA family
Gly-zipper_Omp       PF13488.1     46 seq834_BIOID50631    -            219   1.2e-12   47.1  16.5   1   1   2.7e-16   1.2e-12   47.1  11.4     1    46    37    85    37    85 0.95 Glycine zipper
Gly-zipper_YMGG      PF13441.1     45 seq834_BIOID50631    -            219   6.8e-09   34.9  18.1   1   1   1.5e-12   6.8e-09   34.9  12.5     5    45    33    80    29    80 0.81 YMGG-like Gly-zipper
TonB_dep_Rec         PF00593.19   276 seq835_BIOID50631    -            415   3.1e-23   82.9  16.9   1   1   2.3e-27   3.1e-23   82.9  11.7     3   275   159   413   157   413 0.87 TonB dependent receptor
MFS_1                PF07690.11   354 seq836_BIOID50631    -            459   1.2e-34  119.5  50.4   1   1   2.2e-36   1.5e-32  112.6  24.3     2   354    27   406    26   406 0.79 Major Facilitator Superfamily
Sugar_tr             PF00083.19   451 seq836_BIOID50631    -            459   1.1e-31  109.8  29.6   1   1   1.9e-35   1.3e-31  109.5  20.5    44   448    56   452    24   455 0.82 Sugar (and other) transporter
LysR_substrate       PF03466.15   209 seq837_BIOID50631    -            299   1.1e-35  122.5   0.0   1   1   2.3e-39   1.6e-35  122.0   0.0     2   188    88   267    87   276 0.93 LysR substrate binding domain
HTH_1                PF00126.22    60 seq837_BIOID50631    -            299   9.5e-19   66.7   0.8   1   1   6.7e-22   4.6e-18   64.5   0.5     1    60     3    63     3    63 0.95 Bacterial regulatory helix-turn-helix protein, lysR family
ABC2_membrane_3      PF12698.2    344 seq841_BIOID50631    -            911   2.4e-41  141.7   6.2   1   1   1.7e-44   3.9e-41  141.1   4.3    12   343   569   903   560   904 0.88 ABC-2 family transporter protein
ABC_tran             PF00005.22   118 seq841_BIOID50631    -            911   5.2e-37  126.6   0.0   1   2     6e-21   1.4e-17   64.0   0.0     1   118    52   176    52   176 0.90 ABC transporter
ABC_tran             PF00005.22   118 seq841_BIOID50631    -            911   5.2e-37  126.6   0.0   2   2   1.1e-19   2.6e-16   59.9   0.0     1   118   316   436   316   436 0.90 ABC transporter
AAA_21               PF13304.1    303 seq841_BIOID50631    -            911   3.3e-22   79.6   0.2   1   1   7.7e-10   1.8e-06   28.0   0.0   220   297   391   466   341   466 0.79 AAA domain
ABC2_membrane_2      PF12679.2    277 seq841_BIOID50631    -            911   6.2e-19   67.7   6.4   1   1   5.5e-22   1.3e-18   66.7   4.4    72   275   676   909   549   910 0.78 ABC-2 family transporter protein
ABC2_membrane        PF01061.19   209 seq841_BIOID50631    -            911   2.4e-17   62.6  12.9   1   1   2.1e-20   4.8e-17   61.6   7.2    52   207   711   874   680   876 0.85 ABC-2 type transporter
ABC2_membrane_4      PF12730.2    232 seq841_BIOID50631    -            911     2e-09   36.8  13.4   1   1   1.5e-12   3.5e-09   36.0   9.3    50   227   718   898   550   906 0.63 ABC-2 family transporter protein
DUF940               PF06082.6    658 seq842_BIOID50631    -            698  1.9e-257  856.0  13.8   1   1  1.6e-261  2.1e-257  855.8   9.5     1   658    29   693    29   693 0.97 Bacterial putative lipoprotein (DUF940)
T2SE                 PF00437.15   272 seq844_BIOID50631    -            326   3.7e-41  140.7   0.0   1   1   8.6e-45   5.9e-41  140.0   0.0    75   265    74   260    12   266 0.82 Type II/IV secretion system protein
YqgB                 PF11036.3     43 seq847_BIOID50631    -             48   3.2e-33  112.8   0.7   1   1   2.6e-37   3.6e-33  112.6   0.5     1    43     6    48     6    48 0.99 Virulence promoting factor
FliS                 PF02561.9    122 seq848_BIOID50631    -            136   2.5e-45  153.1   1.2   1   1   2.1e-49   2.9e-45  152.9   0.8     2   121     4   128     2   129 0.97 Flagellar protein FliS
Phage_integrase      PF00589.17   173 seq850_BIOID50631    -            413   3.7e-28   98.2   0.0   1   1     9e-32   6.2e-28   97.5   0.0     3   171   215   379   213   381 0.92 Phage integrase family
DUF4102              PF13356.1     89 seq850_BIOID50631    -            413   1.9e-23   82.0   0.1   1   1   4.9e-27   3.3e-23   81.2   0.1     1    89     8    97     8    97 0.93 Domain of unknown function (DUF4102)
DUF1627              PF07789.7    155 seq852_BIOID50631    -            256   2.6e-89  296.5   0.5   1   1   2.8e-93   3.8e-89  295.9   0.3     1   155    91   245    91   245 1.00 Protein of unknown function (DUF1627)
DUF2884              PF11101.3    229 seq854_BIOID50631    -            239   1.7e-59  200.8   2.3   1   1   1.4e-63     2e-59  200.6   1.6     1   215    24   234    24   239 0.98 Protein of unknown function (DUF2884)
DUF2629              PF10945.3     44 seq857_BIOID50631    -             62     2e-27   94.1   2.0   1   1   1.8e-31   2.5e-27   93.8   1.4     2    44    18    60    17    60 0.98 Protein of unknown function (DUF2629)
ALS_ss_C             PF10369.4     75 seq859_BIOID50631    -            173   1.2e-28   98.4   0.6   1   1   3.9e-30   1.8e-26   91.5   0.1     1    75    93   168    93   168 0.99 Small subunit of acetolactate synthase
ACT_5                PF13710.1     63 seq859_BIOID50631    -            173   6.7e-17   60.9   0.1   1   1   1.5e-20   6.7e-17   60.9   0.0     1    63    21    83    21    83 0.98 ACT domain
ACT                  PF01842.20    66 seq859_BIOID50631    -            173   2.3e-14   52.3   0.0   1   1     9e-18   4.1e-14   51.5   0.0     2    65    14    78    13    79 0.97 ACT domain
Topoisom_bac         PF01131.15   403 seq863_BIOID50631    -            651  8.8e-112  373.7   0.0   1   1  1.5e-115    1e-111  373.5   0.0     3   403   155   593   153   593 0.91 DNA topoisomerase
Toprim               PF01751.17    88 seq863_BIOID50631    -            651   7.2e-16   57.7   0.0   1   1   2.8e-19   1.9e-15   56.3   0.0     2    85     3   134     2   137 0.93 Toprim domain
Guanylate_kin        PF00625.16   183 seq864_BIOID50631    -            207   1.6e-70  236.1   0.0   1   1   1.3e-74   1.8e-70  235.9   0.0     2   183     4   186     3   186 0.98 Guanylate kinase
Ldh_2                PF02615.9    335 seq865_BIOID50631    -            361  2.1e-137  457.2   0.0   1   1  1.8e-141  2.4e-137  457.0   0.0     1   334     5   340     5   341 0.99 Malate/L-lactate dehydrogenase
Acyl_transf_1        PF00698.16   318 seq866_BIOID50631    -            309   8.7e-43  146.7   3.3   1   1   7.6e-47     1e-42  146.4   2.3     2   281     6   290     5   306 0.90 Acyl transferase domain
AFOR_C               PF01314.13   382 seq868_BIOID50631    -            728   2.3e-81  273.3   0.0   1   1   4.2e-85   2.9e-81  272.9   0.0     3   382   255   713   253   713 0.90 Aldehyde ferredoxin oxidoreductase, domains 2 & 3
AFOR_N               PF02730.10   202 seq868_BIOID50631    -            728   3.2e-69  232.2   0.5   1   1   7.2e-73   4.9e-69  231.6   0.3     1   202    33   234    33   234 0.97 Aldehyde ferredoxin oxidoreductase, N-terminal domain
DUF440               PF04269.7    103 seq870_BIOID50631    -            109   2.9e-46  155.6   1.8   1   1   2.3e-50   3.2e-46  155.4   1.3     2   103     7   109     3   109 0.98 Protein of unknown function, DUF440
DUF2799              PF10973.3     89 seq871_BIOID50631    -            134   3.1e-17   62.2   1.0   1   1   2.9e-21     4e-17   61.8   0.7     1    88    44   126    44   127 0.93 Protein of unknown function (DUF2799)
BPD_transp_1         PF00528.17   185 seq873_BIOID50631    -            275   2.2e-22   79.3  16.4   1   1   1.6e-26   2.2e-22   79.3  11.3     1   181    98   269    98   271 0.97 Binding-protein-dependent transport system inner membrane component
Orn_Arg_deC_N        PF02784.11   251 seq874_BIOID50631    -            658   1.2e-71  240.7   0.1   1   1   2.3e-75   1.6e-71  240.3   0.1     2   251    99   368    98   368 0.98 Pyridoxal-dependent decarboxylase, pyridoxal binding domain
Orn_DAP_Arg_deC      PF00278.17   116 seq874_BIOID50631    -            658   2.1e-30  104.7   0.0   1   1   5.6e-34   3.8e-30  103.8   0.0     1   115   371   586   371   587 0.87 Pyridoxal-dependent decarboxylase, C-terminal sheet domain
YtfJ_HI0045          PF09695.5    160 seq875_BIOID50631    -            185   4.4e-75  250.2   0.2   1   1   3.7e-79     5e-75  250.0   0.2     2   159    24   181    23   182 0.99 Bacterial protein of unknown function (YtfJ_HI0045)
BOF                  PF04076.8    103 seq876_BIOID50631    -            130   8.5e-46  153.9   1.3   1   1   7.9e-50   1.1e-45  153.5   0.9     1   103    25   127    24   127 0.99 Bacterial OB fold (BOF) protein
Cpn10                PF00166.16    93 seq877_BIOID50631    -             97   5.2e-29   99.9   1.8   1   1   4.2e-33   5.7e-29   99.7   1.3     1    93     2    95     2    95 0.97 Chaperonin 10 Kd subunit
tRNA-synt_1_2        PF13603.1    185 seq879_BIOID50631    -            907   1.1e-79  265.9   0.0   1   1   7.5e-83     2e-79  265.0   0.0     1   184   268   450   268   451 0.98 Leucyl-tRNA synthetase, Domain 2
tRNA-synt_1          PF00133.17   601 seq879_BIOID50631    -            907   1.1e-70  238.2   9.2   1   5   1.6e-29   4.2e-26   90.9   0.2     4   178    63   218    60   221 0.88 tRNA synthetases class I (I, L, M and V)
tRNA-synt_1          PF00133.17   601 seq879_BIOID50631    -            907   1.1e-70  238.2   9.2   2   5   6.4e-09   1.7e-05   22.9   0.2   361   412   221   272   217   276 0.95 tRNA synthetases class I (I, L, M and V)
tRNA-synt_1          PF00133.17   601 seq879_BIOID50631    -            907   1.1e-70  238.2   9.2   3   5   2.6e-22     7e-19   67.1   0.0   188   349   277   455   272   464 0.79 tRNA synthetases class I (I, L, M and V)
tRNA-synt_1          PF00133.17   601 seq879_BIOID50631    -            907   1.1e-70  238.2   9.2   4   5     1e-10   2.7e-07   28.8   0.0   414   557   464   619   457   621 0.64 tRNA synthetases class I (I, L, M and V)
tRNA-synt_1          PF00133.17   601 seq879_BIOID50631    -            907   1.1e-70  238.2   9.2   5   5     4e-10   1.1e-06   26.8   0.0   560   593   665   698   655   706 0.87 tRNA synthetases class I (I, L, M and V)
tRNA-synt_1g         PF09334.6    391 seq879_BIOID50631    -            907   8.8e-34  116.6   0.0   1   2   6.2e-27   1.7e-23   82.8   0.0     5   218    86   271    82   287 0.83 tRNA synthetases class I (M)
tRNA-synt_1g         PF09334.6    391 seq879_BIOID50631    -            907   8.8e-34  116.6   0.0   2   2   5.8e-09   1.6e-05   23.6   0.0   314   364   653   703   642   717 0.81 tRNA synthetases class I (M)
Anticodon_1          PF08264.8    153 seq879_BIOID50631    -            907   1.6e-17   63.5   0.0   1   1   1.1e-20   2.9e-17   62.7   0.0     3   148   747   868   745   874 0.80 Anticodon-binding domain of tRNA
Formyl_trans_N       PF00551.14   181 seq880_BIOID50631    -            280   5.8e-55  185.5   0.0   1   1   1.1e-58   7.3e-55  185.2   0.0     2   181    86   262    85   262 0.99 Formyl transferase
ACT                  PF01842.20    66 seq880_BIOID50631    -            280   1.1e-07   31.0   0.0   1   1   3.3e-11   2.2e-07   30.0   0.0     2    63     8    69     7    72 0.91 ACT domain
ABC-3                PF00950.12   258 seq881_BIOID50631    -            285   7.1e-82  274.4  24.8   1   1   1.2e-85     8e-82  274.2  17.2     1   257     9   264     9   265 0.99 ABC 3 transport family
FecCD                PF01032.13   311 seq881_BIOID50631    -            285   2.6e-11   42.7  22.1   1   1   3.9e-15   2.6e-11   42.7  15.3   102   287    64   244    45   265 0.82 FecCD transport family
PTS_EIIC             PF02378.13   321 seq882_BIOID50631    -            452   2.8e-52  177.4  36.7   1   1   2.1e-56   2.8e-52  177.4  25.5     2   319    30   363    29   364 0.88 Phosphotransferase system, EIIC
Mannitol_dh_C        PF08125.8    245 seq883_BIOID50631    -            390   3.5e-18   65.5   0.1   1   1   4.3e-22   5.8e-18   64.8   0.1    66   226   203   353   190   369 0.88 Mannitol dehydrogenase C-terminal domain
Thiolase_N           PF00108.18   264 seq884_BIOID50631    -            387   3.8e-92  307.8   1.3   1   1   1.2e-95   5.4e-92  307.3   0.9     1   264     1   254     1   254 0.97 Thiolase, N-terminal domain
Thiolase_C           PF02803.13   123 seq884_BIOID50631    -            387   9.8e-50  166.9   0.3   1   1   5.6e-53   2.6e-49  165.6   0.2     1   123   261   386   261   386 0.98 Thiolase, C-terminal domain
ketoacyl-synt        PF00109.21   255 seq884_BIOID50631    -            387     9e-05   21.9   0.7   1   1     2e-08     9e-05   21.9   0.5   169   217    83   131    77   145 0.84 Beta-ketoacyl synthase, N-terminal domain
MFS_1                PF07690.11   354 seq885_BIOID50631    -            472     5e-57  193.1  43.6   1   2   1.9e-52   2.6e-48  164.4  15.1     2   269    56   327    55   340 0.89 Major Facilitator Superfamily
MFS_1                PF07690.11   354 seq885_BIOID50631    -            472     5e-57  193.1  43.6   2   2   1.2e-12   1.7e-08   33.5  10.6    59   178   340   456   328   470 0.85 Major Facilitator Superfamily
Aconitase_2_N        PF06434.8    204 seq886_BIOID50631    -            865   1.5e-95  318.2   0.0   1   1   4.8e-99   2.2e-95  317.7   0.0     1   204   168   382   168   382 0.99 Aconitate hydratase 2 N-terminus
Aconitase_B_N        PF11791.3    154 seq886_BIOID50631    -            865     9e-68  226.8   0.1   1   1   3.5e-71   1.6e-67  226.0   0.1     1   154     4   156     4   156 1.00 Aconitate B N-terminal domain
Aconitase            PF00330.15   465 seq886_BIOID50631    -            865   2.2e-25   88.9   0.1   1   2     1e-12   4.7e-09   35.1   0.0   102   305   473   698   464   701 0.75 Aconitase family (aconitate hydratase)
Aconitase            PF00330.15   465 seq886_BIOID50631    -            865   2.2e-25   88.9   0.1   2   2   1.9e-17   8.9e-14   50.7   0.0   337   465   699   818   695   818 0.90 Aconitase family (aconitate hydratase)
DNA_pol3_delta2      PF13177.1    162 seq887_BIOID50631    -            334   2.2e-39  134.5   0.0   1   1   6.1e-43   4.2e-39  133.6   0.0     8   159    13   165     9   168 0.96 DNA polymerase III, delta subunit
DNApol3-delta_C      PF09115.5    119 seq887_BIOID50631    -            334     2e-37  127.7   0.3   1   1   4.6e-41   3.1e-37  127.1   0.2     2   119   207   323   206   323 0.98 DNA polymerase III, delta subunit, C terminal
DUF4376              PF14301.1    111 seq888_BIOID50631    -            235   2.7e-25   88.5   1.4   1   1   5.5e-29   3.7e-25   88.0   1.0     2   111   118   227   117   227 0.98 Domain of unknown function (DUF4376)
RRF                  PF01765.14   165 seq891_BIOID50631    -            185   3.9e-68  227.9   1.7   1   1   3.7e-72     5e-68  227.6   1.2     1   165    19   183    19   183 0.99 Ribosome recycling factor
YhjQ                 PF06564.7    244 seq893_BIOID50631    -            250  7.1e-126  418.3   5.0   1   1  2.5e-129  8.6e-126  418.1   3.5     1   241     1   241     1   244 0.99 YhjQ protein
AAA_31               PF13614.1    157 seq893_BIOID50631    -            250   3.7e-08   33.3   0.0   1   1   5.5e-11   1.9e-07   31.0   0.0     2   149     3   148     2   152 0.74 AAA domain
CbiA                 PF01656.18   195 seq893_BIOID50631    -            250   2.4e-07   30.2   0.0   1   1   8.7e-11     3e-07   29.9   0.0     5   161     8   176     4   207 0.67 CobQ/CobB/MinD/ParA nucleotide binding domain
ArsA_ATPase          PF02374.10   305 seq893_BIOID50631    -            250   6.8e-06   25.2   0.0   1   1   3.3e-09   1.1e-05   24.5   0.0     9    54    10    55     2    61 0.93 Anion-transporting ATPase
Lactamase_B          PF00753.22   194 seq894_BIOID50631    -            479   5.4e-28   97.8   0.2   1   1   1.6e-31   7.4e-28   97.4   0.1     2   158    31   179    30   246 0.90 Metallo-beta-lactamase superfamily
Rubredoxin           PF00301.15    47 seq894_BIOID50631    -            479   1.2e-19   69.8   2.7   1   1   4.7e-23   2.2e-19   68.9   1.9     1    47   425   471   425   471 0.98 Rubredoxin
Flavodoxin_1         PF00258.20   143 seq894_BIOID50631    -            479     1e-11   44.9   0.0   1   1   3.8e-15   1.7e-11   44.1   0.0     1   142   256   388   256   389 0.78 Flavodoxin
Sugar-bind           PF04198.8    255 seq895_BIOID50631    -            322   2.4e-77  259.1   0.0   1   1   1.3e-80     3e-77  258.8   0.0     2   255    65   322    64   322 0.97 Putative sugar-binding domain
HTH_38               PF13936.1     44 seq895_BIOID50631    -            322   4.4e-09   35.6   0.5   1   1   5.7e-12   1.3e-08   34.1   0.3    12    44    19    52    15    52 0.90 Helix-turn-helix domain
HTH_28               PF13518.1     52 seq895_BIOID50631    -            322   2.2e-06   27.3   0.2   1   1   2.4e-09   5.5e-06   26.1   0.1     4    41    19    57    18    61 0.84 Helix-turn-helix domain
Sigma70_r4           PF04545.11    50 seq895_BIOID50631    -            322   1.5e-06   27.2   1.1   1   1   1.1e-09   2.6e-06   26.5   0.4    14    46    22    54    19    55 0.94 Sigma-70, region 4
HTH_23               PF13384.1     50 seq895_BIOID50631    -            322   2.5e-06   26.8   0.2   1   1   2.8e-09   6.3e-06   25.5   0.2     9    40    19    51    11    58 0.87 Homeodomain-like domain
Sigma70_r4_2         PF08281.7     54 seq895_BIOID50631    -            322   1.5e-05   24.2   0.1   1   1   1.7e-08   3.9e-05   22.9   0.1    21    51    23    53    22    55 0.96 Sigma-70, region 4
DAHP_synth_1         PF00793.15   272 seq896_BIOID50631    -            350  6.9e-105  349.4   0.0   1   1  5.9e-109  8.1e-105  349.2   0.0     8   271    40   338    25   339 0.96 DAHP synthetase I family
Form_Nir_trans       PF01226.12   250 seq898_BIOID50631    -            398   5.5e-82  274.3  27.6   1   1   5.2e-86   7.1e-82  273.9  19.1     1   250   125   391   125   391 0.98 Formate/nitrite transporter
PTS_EIIC             PF02378.13   321 seq899_BIOID50631    -            440   7.3e-50  169.5  33.6   1   1   5.4e-54   7.3e-50  169.5  23.3     1   321    32   365    32   365 0.85 Phosphotransferase system, EIIC
Frataxin_Cyay        PF01491.11   109 seq901_BIOID50631    -            106   5.4e-38  129.0   0.3   1   1   4.3e-42   5.9e-38  128.8   0.2     1   108     1   105     1   106 0.97 Frataxin-like domain
UPF0054              PF02130.12   145 seq902_BIOID50631    -            155   1.6e-43  147.3   0.0   1   1   1.3e-47   1.8e-43  147.1   0.0    13   144    22   144     9   145 0.88 Uncharacterized protein family UPF0054
MerR_2               PF13591.1     84 seq903_BIOID50631    -            101   6.9e-30  102.3   0.3   1   1   5.7e-34   7.9e-30  102.1   0.2     1    84     8    92     8    92 0.95 MerR HTH family regulatory protein
DUF1398              PF07166.6    125 seq904_BIOID50631    -            134   5.8e-61  203.8   3.5   1   1   4.7e-65   6.5e-61  203.6   2.4     1   125     3   127     3   127 0.99 Protein of unknown function (DUF1398)
Peptidase_S13        PF02113.10   444 seq906_BIOID50631    -            477  1.7e-178  593.6   0.0   1   1  2.8e-182  1.9e-178  593.4   0.0     2   443    20   468    19   469 0.99 D-Ala-D-Ala carboxypeptidase 3 (S13) family
Beta-lactamase2      PF13354.1    197 seq906_BIOID50631    -            477   2.7e-09   36.6   0.3   1   1   7.8e-12   5.3e-08   32.4   0.1    27   195   261   441   252   442 0.75 Beta-lactamase enzyme family
TPP_enzyme_N         PF02776.13   172 seq908_BIOID50631    -            572   1.8e-43  147.8   1.0   1   1   1.3e-45     6e-42  142.9   0.1     2   170     4   170     3   172 0.98 Thiamine pyrophosphate enzyme, N-terminal TPP binding domain
TPP_enzyme_C         PF02775.16   153 seq908_BIOID50631    -            572   8.1e-41  139.0   1.1   1   1   4.6e-44   2.1e-40  137.6   0.3     1   153   379   525   379   525 0.96 Thiamine pyrophosphate enzyme, C-terminal TPP binding domain
TPP_enzyme_M         PF00205.17   137 seq908_BIOID50631    -            572   8.4e-28   96.7   0.0   1   1   4.3e-31   1.9e-27   95.5   0.0     2   137   192   319   191   319 0.96 Thiamine pyrophosphate enzyme, central domain
tRNA_bind            PF01588.15    95 seq910_BIOID50631    -            110   7.6e-32  108.9   0.6   1   1   6.3e-36   8.6e-32  108.7   0.4     1    94    14   107    14   108 0.98 Putative tRNA binding domain
4HBT                 PF03061.17    79 seq911_BIOID50631    -            132   4.9e-18   64.9   0.3   1   1   4.7e-22   6.5e-18   64.5   0.2     1    74    26    98    26   102 0.96 Thioesterase superfamily
Fimbrial             PF00419.15   145 seq913_BIOID50631    -            344   3.3e-13   49.9   7.0   1   1   2.4e-17   3.3e-13   49.9   4.9     2   145   182   344   181   344 0.82 Fimbrial protein
FliT                 PF05400.8     84 seq914_BIOID50631    -            121   5.3e-17   61.8   3.4   1   1   5.8e-21   7.9e-17   61.3   2.4     1    84    21   106    21   106 0.98 Flagellar protein FliT
BPD_transp_1         PF00528.17   185 seq916_BIOID50631    -            280   2.4e-17   62.9  18.1   1   1   1.8e-21   2.4e-17   62.9  12.5     2   178    89   267    88   271 0.81 Binding-protein-dependent transport system inner membrane component
DUF386               PF04074.7    153 seq917_BIOID50631    -            155     1e-54  184.1   0.0   1   1   8.2e-59   1.1e-54  183.9   0.0     1   152     1   151     1   152 0.99 Domain of unknown function (DUF386)
Na_sulph_symp        PF00939.14   471 seq918_BIOID50631    -            466  5.5e-157  523.2  40.5   1   1  4.9e-161  6.7e-157  523.0  28.1     5   471     5   466     2   466 0.99 Sodium:sulfate symporter transmembrane region
MtlR                 PF05068.7    170 seq920_BIOID50631    -            169   4.2e-72  241.0   0.3   1   1   3.4e-76   4.6e-72  240.8   0.2     1   169     1   168     1   169 0.99 Mannitol repressor
BcrAD_BadFG          PF01869.15   271 seq923_BIOID50631    -            257   1.2e-66  224.7   0.1   1   1   9.6e-71   1.3e-66  224.5   0.1     1   270     7   249     7   250 0.97 BadF/BadG/BcrA/BcrD ATPase family
TIM                  PF00121.13   244 seq926_BIOID50631    -            255   3.2e-93  311.1   1.0   1   1   2.6e-97   3.6e-93  311.0   0.7     1   243     4   245     4   246 0.97 Triosephosphate isomerase
SIS_2                PF13580.1    138 seq927_BIOID50631    -            198   5.3e-31  107.0   0.2   1   1   1.3e-34   9.1e-31  106.2   0.2    15   138    30   152     8   152 0.92 SIS domain
SIS                  PF01380.17   131 seq927_BIOID50631    -            198   5.3e-08   32.4   0.0   1   1   1.5e-11     1e-07   31.5   0.0    51   104   115   168   104   183 0.91 SIS domain
BPD_transp_2         PF02653.11   267 seq928_BIOID50631    -            321   8.2e-53  178.9  42.6   1   1   9.2e-57   1.3e-52  178.3  29.6     1   267    45   314    45   314 0.95 Branched-chain amino acid transport system / permease component
Cpn60_TCP1           PF00118.19   488 seq930_BIOID50631    -            548  1.2e-126  423.1  10.9   1   1  9.8e-131  1.3e-126  422.9   7.5     1   486    23   523    23   525 0.94 TCP-1/cpn60 chaperonin family
2-Hacid_dh_C         PF02826.14   178 seq931_BIOID50631    -            329   5.3e-53  178.6   0.0   1   1   1.8e-56   8.2e-53  178.0   0.0     1   178   110   297   110   297 0.94 D-isomer specific 2-hydroxyacid dehydrogenase, NAD binding domain
2-Hacid_dh           PF00389.25   133 seq931_BIOID50631    -            329   2.3e-35  120.8   0.0   1   1   5.9e-39   2.7e-35  120.6   0.0     3   132     5   328     3   329 0.98 D-isomer specific 2-hydroxyacid dehydrogenase, catalytic domain
NAD_binding_2        PF03446.10   162 seq931_BIOID50631    -            329   7.5e-06   25.8   0.0   1   1   5.1e-09   2.3e-05   24.2   0.0     3   119   146   259   144   263 0.91 NAD binding domain of 6-phosphogluconate dehydrogenase
Hexapep              PF00132.19    36 seq932_BIOID50631    -            220   8.6e-18   62.8  15.6   1   1   4.5e-16   3.1e-12   45.2   6.0     2    36   149   183   148   183 0.96 Bacterial transferase hexapeptide (six repeats)
Mac                  PF12464.3     55 seq932_BIOID50631    -            220   3.8e-14   52.3   0.1   1   1   1.1e-17   7.3e-14   51.4   0.0     2    55    24    77    23    77 0.98 Maltose acetyltransferase
S-AdoMet_synt_C      PF02773.11   138 seq933_BIOID50631    -            383   5.2e-64  214.0   0.1   1   1   1.7e-67   7.8e-64  213.4   0.1     1   137   233   369   233   370 0.99 S-adenosylmethionine synthetase, C-terminal domain
S-AdoMet_synt_M      PF02772.11   120 seq933_BIOID50631    -            383     4e-47  158.9   0.0   1   1   1.5e-50   6.6e-47  158.2   0.0     2   120   114   231   113   231 0.98 S-adenosylmethionine synthetase, central domain
S-AdoMet_synt_N      PF00438.15   100 seq933_BIOID50631    -            383   5.2e-40  135.6   0.6   1   1   1.9e-43   8.8e-40  134.8   0.0     2   100     3   101     2   101 0.98 S-adenosylmethionine synthetase, N-terminal domain
Peptidase_M16_C      PF05193.16   184 seq935_BIOID50631    -            498   6.3e-19   68.2   0.0   1   1   2.8e-22   1.9e-18   66.6   0.0     3   183   201   377   199   378 0.83 Peptidase M16 inactive domain
Peptidase_M16        PF00675.15   149 seq935_BIOID50631    -            498   6.8e-07   29.0   0.0   1   1   2.6e-10   1.8e-06   27.6   0.0     2   123    46   169    45   190 0.86 Insulinase (Peptidase family M16)
MinE                 PF03776.9     70 seq936_BIOID50631    -             88   3.3e-28   96.8   0.8   1   1   2.8e-32   3.8e-28   96.6   0.6     1    70    14    83    14    83 0.94 Septum formation topological specificity factor MinE
Phage_AlpA           PF05930.7     51 seq938_BIOID50631    -             67     9e-12   44.4   0.0   1   1   1.5e-15     1e-11   44.2   0.0     4    51    12    59     9    59 0.95 Prophage CP4-57 regulatory protein (AlpA)
HTH_17               PF12728.2     51 seq938_BIOID50631    -             67   4.9e-07   29.7   0.0   1   1   1.3e-10   8.6e-07   29.0   0.0     7    51    17    63    15    63 0.88 Helix-turn-helix domain
ROK                  PF00480.15   179 seq939_BIOID50631    -            406   1.4e-35  122.6   0.0   1   1   1.5e-39     2e-35  122.0   0.0     4   178    92   273    89   274 0.85 ROK family
DUF3521              PF12035.3     35 seq942_BIOID50631    -             46   9.5e-08   31.6   1.5   1   1   3.1e-11   4.3e-07   29.5   1.0     1    35     1    34     1    34 0.85 Protein of unknown function (DUF3521)
GMC_oxred_N          PF00732.14   298 seq943_BIOID50631    -            562  9.9e-106  353.1   0.0   1   1  4.8e-109  1.7e-105  352.3   0.0     1   297     3   300     3   301 0.99 GMC oxidoreductase
GMC_oxred_C          PF05199.8    145 seq943_BIOID50631    -            562   2.4e-43  147.7   0.0   1   1   1.2e-46     4e-43  147.0   0.0     3   145   393   527   391   527 0.97 GMC oxidoreductase
GyrI-like            PF06445.10   155 seq944_BIOID50631    -            160   5.3e-29  101.1   0.0   1   1   4.3e-33   5.8e-29  100.9   0.0     2   154     7   159     6   160 0.98 GyrI-like small molecule binding domain
ABC-3                PF00950.12   258 seq947_BIOID50631    -            261   6.4e-88  294.2  26.0   1   1   1.1e-91   7.2e-88  294.0  18.0     2   257     2   257     1   258 0.99 ABC 3 transport family
FecCD                PF01032.13   311 seq947_BIOID50631    -            261   7.3e-07   28.1  27.3   1   1   1.1e-10   7.3e-07   28.1  18.9   103   309    56   255    29   257 0.75 FecCD transport family
Peptidase_S11        PF00768.15   241 seq950_BIOID50631    -            313   4.4e-89  297.7   1.0   1   1   1.6e-92   5.5e-89  297.4   0.7     2   240    33   264    32   265 0.98 D-alanyl-D-alanine carboxypeptidase
Beta-lactamase2      PF13354.1    197 seq950_BIOID50631    -            313   1.6e-12   47.1   0.2   1   1   6.3e-16   2.2e-12   46.7   0.1     1   142    51   194    51   260 0.86 Beta-lactamase enzyme family
SBP_bac_5            PF00496.17   374 seq951_BIOID50631    -            537   4.9e-87  292.0  12.6   1   1   5.1e-91     7e-87  291.5   8.7     1   368    77   452    77   457 0.95 Bacterial extracellular solute-binding proteins, family 5 Middle
FecCD                PF01032.13   311 seq954_BIOID50631    -            349     3e-83  279.1  37.3   1   1   2.7e-87   3.7e-83  278.8  25.9     3   310    37   343    33   344 0.98 FecCD transport family
TonB_dep_Rec         PF00593.19   276 seq955_BIOID50631    -            660     1e-28  100.9  17.4   1   1   1.5e-32     1e-28  100.9  12.1     2   275   412   658   411   659 0.93 TonB dependent receptor
Plug                 PF07715.10   108 seq955_BIOID50631    -            660   2.6e-26   91.9   0.5   1   1   1.3e-29   8.8e-26   90.2   0.4     4   108    45   147    42   147 0.96 TonB-dependent Receptor Plug Domain
Epimerase            PF01370.16   236 seq956_BIOID50631    -            660   1.8e-41  141.9   0.0   1   1     8e-45   2.7e-41  141.4   0.0     1   236   318   566   318   566 0.91 NAD dependent epimerase/dehydratase family
Formyl_trans_N       PF00551.14   181 seq956_BIOID50631    -            660   4.8e-25   88.0   0.0   1   1   2.1e-28   7.2e-25   87.4   0.0    63   178    59   174    17   177 0.89 Formyl transferase
Formyl_trans_C       PF02911.13   100 seq956_BIOID50631    -            660   1.8e-20   72.7   0.0   1   1   9.6e-24   3.3e-20   71.9   0.0     3    98   202   295   200   297 0.96 Formyl transferase, C-terminal domain
3Beta_HSD            PF01073.14   280 seq956_BIOID50631    -            660   5.8e-06   25.0   0.0   1   1   2.4e-09   8.2e-06   24.5   0.0     1   157   319   474   319   504 0.79 3-beta hydroxysteroid dehydrogenase/isomerase family
2-Hacid_dh_C         PF02826.14   178 seq958_BIOID50631    -            324   1.4e-62  209.9   0.0   1   1   4.8e-66   2.2e-62  209.2   0.0     1   178   108   287   108   287 0.97 D-isomer specific 2-hydroxyacid dehydrogenase, NAD binding domain
2-Hacid_dh           PF00389.25   133 seq958_BIOID50631    -            324   1.6e-31  108.4   0.1   1   1     4e-35   1.8e-31  108.2   0.1     1   133     5   319     5   319 0.97 D-isomer specific 2-hydroxyacid dehydrogenase, catalytic domain
NAD_binding_2        PF03446.10   162 seq958_BIOID50631    -            324     3e-05   23.8   0.1   1   1   2.9e-08   0.00013   21.7   0.0     2   116   146   259   145   267 0.85 NAD binding domain of 6-phosphogluconate dehydrogenase
GFO_IDH_MocA         PF01408.17   120 seq960_BIOID50631    -            346   1.7e-25   89.7   0.0   1   1   6.2e-29   2.8e-25   89.0   0.0     1   120     5   122     5   122 0.96 Oxidoreductase family, NAD-binding Rossmann fold
GFO_IDH_MocA_C       PF02894.12   115 seq960_BIOID50631    -            346   2.1e-18   66.0   0.0   1   1   7.7e-22   3.5e-18   65.3   0.0     1   115   134   241   134   241 0.97 Oxidoreductase family, C-terminal alpha/beta domain
Semialdhyde_dh       PF01118.19   121 seq960_BIOID50631    -            346   4.1e-06   27.0   0.0   1   1   1.5e-09   6.8e-06   26.2   0.0     1    95     6    94     6    99 0.88 Semialdehyde dehydrogenase, NAD binding domain
oligo_HPY            PF08352.7     64 seq961_BIOID50631    -            327   2.3e-19   69.3   0.4   1   1   8.6e-23   3.9e-19   68.6   0.3     1    64   233   297   233   297 0.99 Oligopeptide/dipeptide transporter, C-terminal region
ABC_tran             PF00005.22   118 seq961_BIOID50631    -            327   1.6e-18   67.0   0.0   1   1   6.4e-22   2.9e-18   66.2   0.0    15   118    65   182    52   182 0.88 ABC transporter
AAA_21               PF13304.1    303 seq961_BIOID50631    -            327   7.2e-10   39.1   0.1   1   1   2.9e-12   1.3e-08   35.0   0.0   231   302   148   217   125   218 0.94 AAA domain
DUF1320              PF07030.7    130 seq962_BIOID50631    -            148   1.2e-41  141.3   0.3   1   1   9.8e-46   1.3e-41  141.2   0.2     1   129     2   135     2   136 0.98 Protein of unknown function (DUF1320)
Glyoxalase           PF00903.20   128 seq963_BIOID50631    -            138   1.5e-22   79.8   0.0   1   1   3.6e-26   1.6e-22   79.6   0.0     2   128    16   135    15   135 0.97 Glyoxalase/Bleomycin resistance protein/Dioxygenase superfamily
Glyoxalase_2         PF12681.2    108 seq963_BIOID50631    -            138   9.8e-18   64.6   0.0   1   1   2.5e-21   1.1e-17   64.4   0.0     1   108    21   136    21   136 0.79 Glyoxalase-like domain
Glyoxalase_4         PF13669.1    110 seq963_BIOID50631    -            138   1.2e-12   47.6   0.0   1   1   3.4e-16   1.5e-12   47.3   0.0     1    96    17   111    17   124 0.85 Glyoxalase/Bleomycin resistance protein/Dioxygenase superfamily
P-II                 PF00543.17   102 seq964_BIOID50631    -            112   2.4e-40  136.9   1.0   1   1     2e-44   2.7e-40  136.8   0.7     1   102     4   105     4   105 0.99 Nitrogen regulatory protein P-II
SNARE_assoc          PF09335.6    123 seq965_BIOID50631    -            219   3.3e-19   69.1   5.8   1   1   2.4e-23   3.3e-19   69.1   4.0     1   122    48   173    48   174 0.96 SNARE associated Golgi protein
KdpC                 PF02669.10   188 seq968_BIOID50631    -            190  2.8e-101  336.8   0.3   1   1  2.3e-105  3.1e-101  336.6   0.2     1   188     1   188     1   188 0.99 K+-transporting ATPase, c chain
Colicin_Pyocin       PF01320.13    85 seq969_BIOID50631    -             98   6.9e-29   99.4   0.6   1   1     6e-33   8.3e-29   99.1   0.4     3    85     6    96     3    96 0.89 Colicin immunity protein / pyocin immunity protein
Toluene_X            PF03349.11   427 seq970_BIOID50631    -            448  8.7e-148  492.0  16.9   1   1  7.3e-152  9.9e-148  491.9  11.7     2   427    19   448    18   448 0.98 Outer membrane protein transport protein (OMPP1/FadL/TodX)
FlaE                 PF07559.9    130 seq971_BIOID50631    -            400   2.9e-26   92.5  13.1   1   1   6.4e-30   2.9e-26   92.5   9.1     1   130   170   281   170   281 0.96 Flagellar basal body protein FlaE
Flg_bbr_C            PF06429.8     74 seq971_BIOID50631    -            400   5.4e-17   61.3   0.1   1   1   1.2e-20   5.4e-17   61.3   0.0     2    72   322   397   321   399 0.87 Flagellar basal body rod FlgEFG protein C-terminal
Flg_bb_rod           PF00460.15    31 seq971_BIOID50631    -            400   1.8e-06   27.4   2.4   1   1   3.9e-10   1.8e-06   27.4   1.7     3    31     5    33     4    33 0.97 Flagella basal body rod protein
RNA_pol_Rpb6         PF01192.17    57 seq972_BIOID50631    -             91     1e-17   63.4   0.1   1   1   9.7e-22   1.3e-17   63.1   0.1     1    56     7    62     7    63 0.95 RNA polymerase Rpb6
EAL                  PF00563.15   236 seq973_BIOID50631    -            528   6.9e-65  218.7   0.1   1   1   1.5e-68     1e-64  218.1   0.1     2   235   273   505   272   506 0.95 EAL domain
CSS-motif            PF12792.2    208 seq973_BIOID50631    -            528   1.3e-38  132.2   1.2   1   1   2.8e-42   1.9e-38  131.7   0.8     2   207    37   246    36   247 0.92 CSS motif domain associated with EAL
Transaldolase        PF00923.14   287 seq975_BIOID50631    -            222   8.4e-44  149.7   0.2   1   1   2.1e-47   2.9e-43  147.9   0.2     1   243     5   207     5   219 0.95 Transaldolase
LacI                 PF00356.16    46 seq976_BIOID50631    -            334   2.5e-18   65.3   0.9   1   1   7.2e-22   2.5e-18   65.3   0.6     2    46     3    50     2    50 0.96 Bacterial regulatory proteins, lacI family
Peripla_BP_3         PF13377.1    160 seq976_BIOID50631    -            334   6.6e-17   61.8   0.4   1   1     4e-18   1.4e-14   54.3   0.1    10   155   180   326   171   329 0.82 Periplasmic binding protein-like domain
Peripla_BP_1         PF00532.16   279 seq976_BIOID50631    -            334     3e-14   52.8   0.0   1   1   1.1e-17   3.9e-14   52.4   0.0     2   267    62   312    61   327 0.84 Periplasmic binding proteins and sugar binding domain of LacI family
Peripla_BP_4         PF13407.1    258 seq976_BIOID50631    -            334     4e-10   39.3   0.0   1   1   1.5e-13   5.1e-10   39.0   0.0     1   208    64   264    64   309 0.84 Periplasmic binding protein domain
Trypsin              PF00089.21   220 seq978_BIOID50631    -            355   6.1e-17   61.8   0.0   1   1   3.8e-20   1.3e-16   60.7   0.0    23   214    72   239    50   245 0.79 Trypsin
Trypsin_2            PF13365.1    120 seq978_BIOID50631    -            355   9.9e-17   60.9   0.5   1   1   4.5e-20   1.5e-16   60.3   0.4     1   120    80   215    80   215 0.82 Trypsin-like peptidase domain
PDZ_2                PF13180.1     82 seq978_BIOID50631    -            355   8.9e-14   51.0   0.5   1   1     1e-16   3.5e-13   49.1   0.1     3    82   259   348   257   348 0.87 PDZ domain
PDZ                  PF00595.19    81 seq978_BIOID50631    -            355   4.3e-11   42.7   1.4   1   1   1.2e-14   4.3e-11   42.7   0.9    10    80   257   335   248   336 0.77 PDZ domain (Also known as DHR or GLGF)
AfaD                 PF05775.7    111 seq979_BIOID50631    -            147   5.7e-47  158.1   0.4   1   1   5.5e-51   7.5e-47  157.7   0.3     5   111    38   143    34   143 0.97 Enterobacteria AfaD invasin protein
Glyco_transf_9       PF01075.12   247 seq980_BIOID50631    -            326   7.3e-84  280.7   0.1   1   1     7e-88   9.6e-84  280.3   0.1     1   234    75   304    75   315 0.97 Glycosyltransferase family 9 (heptosyltransferase)
DUF1271              PF06902.6     64 seq981_BIOID50631    -             76   5.8e-29   99.5   0.0   1   1   4.8e-33   6.6e-29   99.4   0.0     1    64    13    76    13    76 0.98 Protein of unknown function (DUF1271)
FUSC-like            PF12805.2    284 seq982_BIOID50631    -            720  3.1e-112  374.0   6.1   1   1  6.8e-116  3.1e-112  374.0   4.2     1   284    69   348    69   348 0.98 FUSC-like inner membrane protein yccS
FUSC_2               PF13515.1    128 seq982_BIOID50631    -            720   5.6e-27   94.0  13.0   1   1   1.2e-30   5.6e-27   94.0   9.0     3   127   406   528   404   529 0.93 Fusaric acid resistance protein-like
PfkB                 PF00294.19   301 seq983_BIOID50631    -            311   9.6e-54  182.4   0.0   1   1   8.1e-58   1.1e-53  182.2   0.0     1   299    14   298    14   300 0.93 pfkB family carbohydrate kinase
Alpha-amylase        PF00128.19   316 seq985_BIOID50631    -            495   8.4e-26   91.0   0.2   1   1   3.7e-29   2.5e-25   89.4   0.1     8   304    26   367    21   376 0.69 Alpha amylase, catalytic domain
Glyco_hydro_70       PF02324.11   809 seq985_BIOID50631    -            495   4.7e-13   47.7   0.1   1   1     9e-10   6.1e-06   24.1   0.0   589   698    24   132    22   143 0.84 Glycosyl hydrolase family 70
Topoisom_bac         PF01131.15   403 seq986_BIOID50631    -            865  6.8e-131  436.6   0.7   1   1  3.6e-134  1.2e-130  435.8   0.5     2   403   157   565   156   565 0.93 DNA topoisomerase
Topo_Zn_Ribbon       PF08272.6     42 seq986_BIOID50631    -            865     1e-39  133.4   0.7   1   2   1.5e-19   5.1e-16   57.6   0.0     2    42   758   797   757   797 0.96 Topoisomerase I zinc-ribbon-like
Topo_Zn_Ribbon       PF08272.6     42 seq986_BIOID50631    -            865     1e-39  133.4   0.7   2   2   7.2e-24   2.5e-20   71.4   1.8     1    42   824   865   824   865 0.98 Topoisomerase I zinc-ribbon-like
Toprim               PF01751.17    88 seq986_BIOID50631    -            865   3.3e-26   90.8   0.0   1   1     2e-29     7e-26   89.8   0.0     2    88     5   142     4   142 0.98 Toprim domain
zf-C4_Topoisom       PF01396.14    39 seq986_BIOID50631    -            865   3.8e-19   67.7  16.9   1   2   3.6e-09   1.2e-05   24.5   0.3     3    27   598   622   596   639 0.84 Topoisomerase DNA binding C4 zinc finger
zf-C4_Topoisom       PF01396.14    39 seq986_BIOID50631    -            865   3.8e-19   67.7  16.9   2   2   6.8e-15   2.3e-11   42.8   1.9     2    38   709   744   708   745 0.94 Topoisomerase DNA binding C4 zinc finger
PHO4                 PF01384.15   326 seq987_BIOID50631    -            499  4.3e-100  334.4  19.9   1   1  3.7e-104    5e-100  334.2  13.8     1   326    30   488    30   488 0.88 Phosphate transporter family
Peripla_BP_4         PF13407.1    258 seq988_BIOID50631    -            327   1.5e-31  109.5  11.4   1   1   2.7e-35   1.9e-31  109.2   7.9    10   256    40   294    33   300 0.88 Periplasmic binding protein domain
Peripla_BP_1         PF00532.16   279 seq988_BIOID50631    -            327   4.2e-17   62.1   1.6   1   1   8.2e-21   5.6e-17   61.7   1.1     3   279    32   312    30   312 0.82 Periplasmic binding proteins and sugar binding domain of LacI family
CorC_HlyC            PF03471.12    81 seq989_BIOID50631    -            292   3.5e-24   84.3   0.4   1   1   1.6e-27   1.1e-23   82.7   0.0     2    79   206   281   205   283 0.94 Transporter associated domain
CBS                  PF00571.23    57 seq989_BIOID50631    -            292   1.2e-21   75.9   3.1   1   2   4.4e-14     3e-10   39.5   0.1     1    52    69   123    69   128 0.96 CBS domain
CBS                  PF00571.23    57 seq989_BIOID50631    -            292   1.2e-21   75.9   3.1   2   2   3.1e-13   2.1e-09   36.7   0.3     4    56   138   189   135   190 0.92 CBS domain
DXP_reductoisom      PF02670.11   129 seq991_BIOID50631    -            398     6e-49  165.7   0.7   1   1   1.3e-52     6e-49  165.7   0.5     1   129     4   132     4   132 0.99 1-deoxy-D-xylulose 5-phosphate reductoisomerase
DXPR_C               PF13288.1    121 seq991_BIOID50631    -            398   2.4e-45  153.3   0.3   1   1   1.1e-48   5.2e-45  152.2   0.2     1   121   271   389   271   389 0.99 DXP reductoisomerase C-terminal domain
DXP_redisom_C        PF08436.7     84 seq991_BIOID50631    -            398   7.5e-34  115.3   0.0   1   1   4.4e-37     2e-33  113.9   0.0     1    84   146   239   146   239 0.96 1-deoxy-D-xylulose 5-phosphate reductoisomerase C-terminal
MCPsignal            PF00015.16   213 seq992_BIOID50631    -            554   3.6e-74  248.7  37.0   1   1   2.2e-75   9.8e-72  240.8  18.4     1   213   324   518   324   518 0.99 Methyl-accepting chemotaxis protein (MCP) signalling domain
TarH                 PF02203.10   171 seq992_BIOID50631    -            554   1.4e-53  181.1   3.2   1   1   3.1e-57   1.4e-53  181.1   2.2     1   170     1   176     1   177 0.97 Tar ligand binding domain homologue
HAMP                 PF00672.20    70 seq992_BIOID50631    -            554   3.1e-14   52.7   0.4   1   1   6.8e-18   3.1e-14   52.7   0.3     1    68   196   263   196   265 0.95 HAMP domain
DEDD_Tnp_IS110       PF01548.12   144 seq993_BIOID50631    -             99   4.1e-07   29.6   0.0   1   1   3.1e-11   4.2e-07   29.5   0.0     1    79     9    87     9    99 0.92 Transposase
Transaldolase        PF00923.14   287 seq996_BIOID50631    -            317  2.4e-104  348.3   0.3   1   1    2e-108  2.7e-104  348.2   0.2     1   287    14   313    14   313 0.95 Transaldolase
Asparaginase         PF00710.15   313 seq997_BIOID50631    -            348   4.5e-89  298.2   4.0   1   1   3.8e-93   5.2e-89  298.0   2.8     1   313    25   342    25   342 0.96 Asparaginase
TauD                 PF02668.11   258 seq1000_BIOID50631   -            127   1.4e-23   83.7   0.1   1   1   1.1e-27   1.6e-23   83.6   0.1     2   128     7   127     6   127 0.88 Taurine catabolism dioxygenase TauD, TfdA family
Pro_isomerase        PF00160.16   155 seq1001_BIOID50631   -            190   6.1e-48  162.8   0.6   1   1   5.2e-52   7.1e-48  162.6   0.4     4   155    33   188    30   188 0.89 Cyclophilin type peptidyl-prolyl cis-trans isomerase/CLD
PGK                  PF00162.14   384 seq1002_BIOID50631   -            387  8.1e-142  472.2   0.3   1   1  6.7e-146  9.2e-142  472.0   0.2     2   384     6   373     5   373 0.99 Phosphoglycerate kinase
Fer4_11              PF13247.1     99 seq1003_BIOID50631   -            163   3.1e-17   62.1  13.8   1   1   2.5e-20   3.1e-17   62.1   9.5     6    96    52   141    47   144 0.88 4Fe-4S dicluster domain
Fer4_7               PF12838.2     52 seq1003_BIOID50631   -            163     1e-14   54.4  28.9   1   1   2.9e-11   3.6e-08   33.5   6.9     1    52    86   138    86   138 0.87 4Fe-4S dicluster domain
Fer4_9               PF13187.1     55 seq1003_BIOID50631   -            163   1.1e-14   54.3  25.6   1   1     2e-12   2.5e-09   37.1   6.4     1    54    86   138    86   139 0.96 4Fe-4S dicluster domain
Fer4_10              PF13237.1     52 seq1003_BIOID50631   -            163   5.8e-14   51.4  39.7   1   2     8e-11     1e-07   31.5   8.5     8    52    55    98    48    98 0.95 4Fe-4S dicluster domain
Fer4_10              PF13237.1     52 seq1003_BIOID50631   -            163   5.8e-14   51.4  39.7   2   2   5.4e-09   6.8e-06   25.6   9.4     5    52    83   135    80   135 0.91 4Fe-4S dicluster domain
Fer4                 PF00037.22    24 seq1003_BIOID50631   -            163   1.1e-13   50.0  37.8   1   1     2e-10   2.4e-07   29.9   0.9     3    24    82   103    80   103 0.90 4Fe-4S binding domain
Fer4_2               PF12797.2     22 seq1003_BIOID50631   -            163   2.9e-09   36.1  39.2   1   1   8.2e-09     1e-05   25.0   1.9     5    21    82    98    79    99 0.87 4Fe-4S binding domain
Fer4_3               PF12798.2     15 seq1003_BIOID50631   -            163     2e-08   34.0  45.7   1   3   0.00014      0.17   12.3   4.9     1    15    56    72    55    72 0.97 4Fe-4S binding domain
Fer4_3               PF12798.2     15 seq1003_BIOID50631   -            163     2e-08   34.0  45.7   2   3   4.1e-06    0.0051   17.1   3.2     1    14    87   100    87   101 0.96 4Fe-4S binding domain
Fer4_3               PF12798.2     15 seq1003_BIOID50631   -            163     2e-08   34.0  45.7   3   3   1.6e-06     0.002   18.4   2.3     1    15   118   138   118   138 0.97 4Fe-4S binding domain
Fer4_4               PF12800.2     17 seq1003_BIOID50631   -            163   7.6e-07   28.8  40.2   1   2   0.00033      0.41   11.0   3.0     2    14    11    23    10    25 0.91 4Fe-4S binding domain
Fer4_4               PF12800.2     17 seq1003_BIOID50631   -            163   7.6e-07   28.8  40.2   2   2   6.4e-08     8e-05   22.5   2.9     1    17    84   100    84   100 0.92 4Fe-4S binding domain
Glyco_tranf_2_3      PF13641.1    230 seq1005_BIOID50631   -            872   4.4e-32  111.6   0.0   1   1   3.4e-35   6.6e-32  111.0   0.0     1   230   273   500   273   500 0.87 Glycosyltransferase like family 2
Glycos_transf_2      PF00535.21   169 seq1005_BIOID50631   -            872   6.4e-30  103.9   0.0   1   1   5.2e-33     1e-29  103.2   0.0     1   169   276   447   276   447 0.98 Glycosyl transferase family 2
Glyco_trans_2_3      PF13632.1    192 seq1005_BIOID50631   -            872   4.7e-19   68.7   1.1   1   1   2.4e-22   4.7e-19   68.7   0.7     2   187   356   555   355   570 0.70 Glycosyl transferase family group 2
Cellulose_synt       PF03552.9    722 seq1005_BIOID50631   -            872   3.4e-17   61.9   5.6   1   1   3.1e-16     6e-13   47.8   1.6   415   651   446   662   443   686 0.75 Cellulose synthase
PilZ                 PF07238.9    102 seq1005_BIOID50631   -            872   4.9e-15   55.2   0.1   1   1   4.6e-18     9e-15   54.4   0.0     1   101   694   790   694   791 0.95 PilZ domain
Glyco_transf_21      PF13506.1    174 seq1005_BIOID50631   -            872   2.6e-13   49.5   0.0   1   1   2.3e-16   4.6e-13   48.7   0.0    12   174   334   499   325   499 0.87 Glycosyl transferase family 21
Glyco_tranf_2_2      PF10111.4    281 seq1005_BIOID50631   -            872   2.8e-06   26.5   0.0   1   1   2.1e-09   4.1e-06   25.9   0.0    32   185   303   448   277   474 0.84 Glycosyltransferase like family 2
Ala_racemase_N       PF01168.15   217 seq1006_BIOID50631   -            387   5.1e-23   81.6   0.0   1   1   4.6e-27   6.2e-23   81.3   0.0     1   216    33   263    33   264 0.87 Alanine racemase, N-terminal domain
Na_H_antiport_1      PF06965.7    378 seq1007_BIOID50631   -            388  1.7e-165  550.2  29.5   1   1  1.4e-169    2e-165  550.0  20.4     2   378     5   380     4   380 0.99 Na+/H+ antiporter 1
ABC-3                PF00950.12   258 seq1009_BIOID50631   -            285   4.7e-77  258.6  35.2   1   1   7.8e-81   5.3e-77  258.4  24.4     1   257    10   265    10   266 0.99 ABC 3 transport family
FecCD                PF01032.13   311 seq1009_BIOID50631   -            285   1.9e-06   26.8  30.4   1   1   3.3e-10   2.3e-06   26.5  20.7    82   306    40   264    29   269 0.81 FecCD transport family
GlpM                 PF06942.7    107 seq1010_BIOID50631   -            111   4.2e-48  161.9  11.9   1   1   3.4e-52   4.7e-48  161.7   8.3     1   107     5   111     5   111 0.99 GlpM protein
DJ-1_PfpI            PF01965.19   147 seq1011_BIOID50631   -            172   1.3e-41  141.3   0.0   1   1   2.2e-45   1.5e-41  141.1   0.0     1   147    31   171    31   171 0.97 DJ-1/PfpI family
DUF4066              PF13278.1    166 seq1011_BIOID50631   -            172     1e-12   47.5   0.0   1   1   1.8e-16   1.2e-12   47.3   0.0     1   151     8   153     8   155 0.88 Putative amidotransferase
DctQ                 PF04290.7    133 seq1012_BIOID50631   -            138   9.1e-29   99.7   7.2   1   1   7.8e-33   1.1e-28   99.5   5.0     5   132     1   126     1   128 0.92 Tripartite ATP-independent periplasmic transporters, DctQ component
TonB_dep_Rec         PF00593.19   276 seq1013_BIOID50631   -            744   1.6e-38  133.1  11.6   1   1   2.3e-42   1.6e-38  133.1   8.1     2   275   493   739   492   740 0.97 TonB dependent receptor
Plug                 PF07715.10   108 seq1013_BIOID50631   -            744   6.5e-23   81.0   2.1   1   1   2.1e-26   1.4e-22   79.8   1.5     3   108    85   195    83   195 0.96 TonB-dependent Receptor Plug Domain
HD_4                 PF13328.1    153 seq1014_BIOID50631   -            702   6.5e-54  181.6   1.2   1   1   2.4e-57   6.5e-54  181.6   0.8     2   152    27   175    26   176 0.97 HD domain
RelA_SpoT            PF04607.12   116 seq1014_BIOID50631   -            702   1.1e-36  125.2   0.5   1   1   1.1e-39   3.1e-36  123.7   0.0     1   115   235   345   235   346 0.98 Region found in RelA / SpoT proteins
TGS                  PF02824.16    60 seq1014_BIOID50631   -            702   6.9e-22   76.9   0.0   1   1   6.1e-25   1.7e-21   75.7   0.0     1    60   388   447   388   447 0.99 TGS domain
ACT_4                PF13291.1     80 seq1014_BIOID50631   -            702   2.2e-18   66.2   2.5   1   1   2.1e-21   5.7e-18   64.9   1.0     2    80   622   699   621   699 0.97 ACT domain
HD                   PF01966.17   122 seq1014_BIOID50631   -            702   1.3e-13   50.8   1.9   1   1   1.7e-16   4.7e-13   49.0   0.3     1   122    45   144    45   144 0.81 HD domain
Pep_deformylase      PF01327.16   157 seq1015_BIOID50631   -            169   8.9e-53  177.7   0.1   1   1   7.8e-57   1.1e-52  177.5   0.1     2   156     4   152     3   153 0.94 Polypeptide deformylase
AMP-binding          PF00501.23   418 seq1017_BIOID50631   -            719   5.3e-74  248.9   0.0   1   1   1.2e-77   8.3e-74  248.2   0.0     1   409   233   635   233   642 0.91 AMP-binding enzyme
Acyltransferase      PF01553.16   132 seq1017_BIOID50631   -            719   1.9e-19   69.3   0.0   1   1   5.6e-23   3.8e-19   68.2   0.0     1   131    15   137    15   138 0.96 Acyltransferase
Ammonium_transp      PF00909.16   399 seq1018_BIOID50631   -            428    2e-131  438.0  40.4   1   1  1.6e-135  2.3e-131  437.8  28.0     1   399    33   426    33   426 0.97 Ammonium Transporter Family
FCD                  PF07729.7    125 seq1019_BIOID50631   -            263   6.2e-23   81.3   3.0   1   1   9.1e-27   6.2e-23   81.3   2.1     1   124   105   228   105   229 0.90 FCD domain
GntR                 PF00392.16    64 seq1019_BIOID50631   -            263   2.2e-22   78.1   0.4   1   1   6.3e-26   4.3e-22   77.1   0.3     1    64    13    76    13    76 0.98 Bacterial regulatory proteins, gntR family
FliG_C               PF01706.11   110 seq1022_BIOID50631   -            336   2.8e-31  107.6  13.9   1   1   4.7e-34   3.2e-30  104.2   2.3     1   110   219   328   219   328 0.99 FliG C-terminal domain
MR_MLE_C             PF13378.1    111 seq1023_BIOID50631   -            454   4.7e-27   94.0   0.1   1   1   2.6e-30   1.8e-26   92.1   0.1     1   111   297   409   297   409 0.84 Enolase C-terminal domain-like
MR_MLE               PF01188.16    67 seq1023_BIOID50631   -            454   1.2e-09   38.4   0.0   1   1   5.7e-13   3.9e-09   36.7   0.0     4    66   230   296   227   297 0.89 Mandelate racemase / muconate lactonizing enzyme, C-terminal domain
DUF2786              PF10979.3     43 seq1025_BIOID50631   -            239   9.5e-15   53.9   2.1   1   1   1.5e-18   2.1e-14   52.8   1.4     2    42    18    56    17    57 0.96 Protein of unknown function (DUF2786)
Gp37                 PF09646.5    144 seq1026_BIOID50631   -            154   1.9e-65  218.6   0.0   1   1   1.5e-69   2.1e-65  218.4   0.0     1   144    10   154    10   154 0.99 Gp37 protein
MFS_1                PF07690.11   354 seq1027_BIOID50631   -            426   4.9e-14   51.7  87.2   1   1   1.7e-14   2.3e-10   39.6  32.7     4   341    25   367    18   371 0.76 Major Facilitator Superfamily
AA_permease_2        PF13520.1    426 seq1029_BIOID50631   -            514   5.2e-33  114.0  61.1   1   1     1e-36   7.2e-33  113.6  42.4     2   419    23   482    22   497 0.77 Amino acid permease
AA_permease          PF00324.16   479 seq1029_BIOID50631   -            514   7.9e-15   54.0  52.7   1   1   7.5e-18   5.1e-14   51.3  36.6    12   446    33   479    22   498 0.72 Amino acid permease
ATP_bind_3           PF01171.15   182 seq1031_BIOID50631   -            437   3.1e-59  199.4   0.0   1   1     9e-63   4.1e-59  199.0   0.0     1   180    14   191    14   193 0.97 PP-loop family
TilS_C               PF11734.3     74 seq1031_BIOID50631   -            437   2.6e-26   90.5   0.2   1   1   2.5e-29   1.1e-25   88.4   0.0     1    74   356   427   356   427 0.90 TilS substrate C-terminal domain
TilS                 PF09179.6     69 seq1031_BIOID50631   -            437   2.6e-23   81.7   5.2   1   1   2.2e-26     1e-22   79.7   3.6     1    69   241   309   241   309 0.99 TilS substrate binding domain
CSD                  PF00313.17    66 seq1032_BIOID50631   -             70   3.4e-21   74.6   0.0   1   1   2.7e-25   3.7e-21   74.5   0.0     1    65     5    69     5    70 0.98 'Cold-shock' DNA-binding domain
GATase_4             PF13230.1    272 seq1033_BIOID50631   -            255  3.2e-107  357.1   0.0   1   1  7.7e-111  3.5e-107  357.0   0.0     1   252     1   252     1   255 0.99 Glutamine amidotransferases class-II
GATase_2             PF00310.16   361 seq1033_BIOID50631   -            255   3.3e-17   62.1   0.1   1   1   2.1e-15   9.7e-12   44.1   0.1   189   359    65   215    60   217 0.87 Glutamine amidotransferases class-II
FliG_C               PF01706.11   110 seq1034_BIOID50631   -            331   1.8e-39  134.0  15.8   1   1   3.2e-42   2.2e-38  130.5   2.3     2   109   216   323   215   324 0.98 FliG C-terminal domain
MFS_1                PF07690.11   354 seq1035_BIOID50631   -            391   1.6e-43  148.7  37.5   1   1   3.4e-47   1.6e-43  148.7  26.0     3   350    10   342     8   346 0.85 Major Facilitator Superfamily
Sugar_tr             PF00083.19   451 seq1035_BIOID50631   -            391   4.8e-12   45.0   8.9   1   1     1e-15   4.8e-12   45.0   6.2    43   190    35   176    25   182 0.85 Sugar (and other) transporter
TRI12                PF06609.8    599 seq1035_BIOID50631   -            391   7.1e-07   27.6   3.4   1   1   1.6e-10   7.1e-07   27.6   2.3    66   215    25   175     4   225 0.77 Fungal trichothecene efflux pump (TRI12)
GGDEF                PF00990.16   161 seq1036_BIOID50631   -            408   8.4e-45  152.1   0.5   1   1   9.7e-49   1.3e-44  151.4   0.3     1   159   249   403   249   405 0.96 GGDEF domain
Ribonuc_red_sm       PF00268.16   281 seq1037_BIOID50631   -            319   5.4e-81  271.5   0.1   1   1   4.6e-85   6.3e-81  271.3   0.1     1   280     1   280     1   281 0.97 Ribonucleotide reductase, small chain
SBP_bac_5            PF00496.17   374 seq1038_BIOID50631   -            535   4.9e-77  259.1   5.7   1   1   6.7e-81   9.1e-77  258.2   4.0     1   371    75   453    75   455 0.92 Bacterial extracellular solute-binding proteins, family 5 Middle
Fumerase             PF05681.9    271 seq1039_BIOID50631   -            548   2.2e-89  299.0   0.0   1   1   4.1e-93   2.8e-89  298.6   0.0     2   271    48   328    47   328 0.98 Fumarate hydratase (Fumerase)
Fumerase_C           PF05683.7    206 seq1039_BIOID50631   -            548   1.8e-84  281.8   0.0   1   1   5.4e-88   3.7e-84  280.8   0.0     1   204   332   539   332   541 0.98 Fumarase C-terminus
EAL                  PF00563.15   236 seq1041_BIOID50631   -            807   7.4e-68  228.4   0.1   1   1   8.5e-71   1.4e-67  227.4   0.0     3   236   555   789   553   789 0.96 EAL domain
PAS_9                PF13426.1    104 seq1041_BIOID50631   -            807   2.7e-31  107.9   0.0   1   2   2.2e-20   3.8e-17   62.4   0.0     3   102    32   133    30   135 0.91 PAS domain
PAS_9                PF13426.1    104 seq1041_BIOID50631   -            807   2.7e-31  107.9   0.0   2   2   3.3e-14   5.6e-11   42.6   0.0     3   104   156   258   154   258 0.87 PAS domain
GGDEF                PF00990.16   161 seq1041_BIOID50631   -            807   6.8e-22   77.6   0.0   1   1   9.1e-25   1.6e-21   76.4   0.0     3   160   386   533   384   534 0.94 GGDEF domain
PAS                  PF00989.19   113 seq1041_BIOID50631   -            807   1.2e-20   73.2   0.0   1   2   1.5e-12   2.5e-09   36.7   0.0    13   112    32   132    24   133 0.81 PAS fold
PAS                  PF00989.19   113 seq1041_BIOID50631   -            807   1.2e-20   73.2   0.0   2   2   2.1e-11   3.6e-08   33.0   0.0     7   113   150   256   146   256 0.82 PAS fold
PAS_4                PF08448.5    110 seq1041_BIOID50631   -            807   4.2e-14   52.3   0.0   1   1   1.2e-12   2.1e-09   37.2   0.0     1   110   150   261   150   261 0.94 PAS fold
PAS_8                PF13188.1     64 seq1041_BIOID50631   -            807   4.7e-12   45.1   0.1   1   2   4.6e-07   0.00079   19.0   0.0    11    52    31    75    15    87 0.67 PAS domain
PAS_8                PF13188.1     64 seq1041_BIOID50631   -            807   4.7e-12   45.1   0.1   2   2   2.5e-08   4.4e-05   23.0   0.0     7    47   150   196   141   215 0.66 PAS domain
AntA                 PF08346.7     71 seq1042_BIOID50631   -            277   1.3e-21   76.4   0.0   1   1   3.6e-25   4.9e-21   74.5   0.0     1    71    47   129    47   129 0.95 AntA/AntB antirepressor
DUF3343              PF11823.3     73 seq1043_BIOID50631   -             85   1.4e-15   56.1   0.0   1   1   1.2e-19   1.6e-15   55.9   0.0     1    71     1    68     1    70 0.93 Protein of unknown function (DUF3343)
TatD_DNase           PF01026.16   255 seq1044_BIOID50631   -            265   1.2e-76  257.2   0.0   1   1   9.8e-81   1.3e-76  257.0   0.0     1   255     4   255     4   255 0.96 TatD related DNase
Radical_SAM_N        PF08497.5    302 seq1047_BIOID50631   -            739  1.2e-153  510.3   0.0   1   1  6.3e-157  2.9e-153  509.0   0.0     1   302    29   379    29   379 0.99 Radical SAM N-terminal
DUF3362              PF11842.3    151 seq1047_BIOID50631   -            739   2.9e-43  147.2   1.6   1   1     1e-46   4.8e-43  146.5   1.1     1   130   594   721   594   735 0.81 Domain of unknown function (DUF3362)
Radical_SAM          PF04055.16   166 seq1047_BIOID50631   -            739   6.1e-20   71.9   0.0   1   1     1e-22   4.7e-19   69.0   0.1     1   165   380   585   380   586 0.93 Radical SAM superfamily
ADH_zinc_N           PF00107.21   130 seq1048_BIOID50631   -            350   5.7e-26   90.4   0.0   1   1   6.9e-30   9.4e-26   89.7   0.0     1   101   168   269   168   297 0.89 Zinc-binding dehydrogenase
KdpD                 PF02702.12   211 seq1049_BIOID50631   -            894   3.7e-99  329.9   0.0   1   1  2.4e-102   5.5e-99  329.4   0.0     2   211    21   230    20   230 0.99 Osmosensitive K+ channel His kinase sensor domain
HATPase_c            PF02518.21   111 seq1049_BIOID50631   -            894   1.4e-24   85.7   0.0   1   1   1.5e-27   3.3e-24   84.6   0.0     6   110   778   881   774   882 0.97 Histidine kinase-, DNA gyrase B-, and HSP90-like ATPase
DUF4118              PF13493.1    105 seq1049_BIOID50631   -            894   6.4e-15   55.1  14.3   1   1   4.8e-18   1.1e-14   54.3   9.9     5   103   407   499   402   501 0.84 Domain of unknown function (DUF4118)
HisKA                PF00512.20    68 seq1049_BIOID50631   -            894   2.6e-11   43.2   1.8   1   1   1.1e-14   2.6e-11   43.2   1.2     2    68   664   730   663   730 0.88 His Kinase A (phospho-acceptor) domain
GAF_3                PF13492.1    129 seq1049_BIOID50631   -            894   9.8e-11   41.7   0.0   1   1   1.2e-13   2.7e-10   40.3   0.0     2   129   528   644   527   644 0.85 GAF domain
Usp                  PF00582.21   140 seq1049_BIOID50631   -            894   3.8e-05   23.7   0.7   1   1   7.6e-08   0.00017   21.6   0.5     3   133   251   365   249   373 0.85 Universal stress protein family
Pyrophosphatase      PF00719.14   156 seq1050_BIOID50631   -            176   2.9e-61  205.3   0.1   1   1   2.4e-65   3.3e-61  205.1   0.0     2   155    18   174    17   175 0.98 Inorganic pyrophosphatase
adh_short            PF00106.20   167 seq1051_BIOID50631   -            268   9.7e-30  103.5   0.8   1   1   5.7e-33   1.9e-29  102.5   0.6     1   166    10   179    10   180 0.86 short chain dehydrogenase
adh_short_C2         PF13561.1    243 seq1051_BIOID50631   -            268     5e-25   88.5   0.0   1   1   2.1e-28     7e-25   88.1   0.0     6   241    19   264    16   266 0.85 Enoyl-(Acyl carrier protein) reductase
KR                   PF08659.5    181 seq1051_BIOID50631   -            268   3.1e-11   43.1   2.4   1   1   3.8e-11   1.3e-07   31.3   0.0    58   165    57   177    50   196 0.82 KR domain
Epimerase            PF01370.16   236 seq1051_BIOID50631   -            268   9.2e-06   25.1   0.0   1   1   4.1e-09   1.4e-05   24.5   0.0     1   160    12   181    12   194 0.75 NAD dependent epimerase/dehydratase family
ADH_N                PF08240.7    109 seq1052_BIOID50631   -            347   5.6e-30  103.2   0.4   1   1   8.2e-34   5.6e-30  103.2   0.3     2   109    27   139    26   139 0.93 Alcohol dehydrogenase GroES-like domain
ADH_zinc_N           PF00107.21   130 seq1052_BIOID50631   -            347   2.9e-25   88.1   0.7   1   1   9.4e-29   6.4e-25   87.0   0.5     2   127   180   303   179   306 0.93 Zinc-binding dehydrogenase
PTS-HPr              PF00381.14    84 seq1055_BIOID50631   -             98   4.1e-26   90.5   0.0   1   1   3.5e-30   4.8e-26   90.3   0.0     4    84    12    95     9    95 0.93 PTS HPr component phosphorylation site
DDE_Tnp_Tn3          PF01526.12   388 seq1056_BIOID50631   -           1001  1.9e-145  484.2   0.0   1   1  9.4e-149  6.4e-145  482.4   0.0     1   388   586   975   586   975 1.00 Tn3 transposase DDE domain
DUF4158              PF13700.1    166 seq1056_BIOID50631   -           1001   1.7e-55  186.8   0.1   1   1   4.5e-59   3.1e-55  186.0   0.1     1   166     5   173     5   173 0.96 Domain of unknown function (DUF4158)
Na_H_Exchanger       PF00999.16   384 seq1057_BIOID50631   -            558   1.5e-75  254.0  52.3   1   1     3e-79   2.1e-75  253.5  36.3     4   379    14   385    11   389 0.94 Sodium/hydrogen exchanger family
TrkA_N               PF02254.13   116 seq1057_BIOID50631   -            558   7.2e-25   87.1   0.3   1   1   1.8e-28   1.3e-24   86.3   0.2     2   115   421   534   420   535 0.97 TrkA-N domain
Thioredoxin_2        PF13098.1    112 seq1058_BIOID50631   -            268   9.2e-11   41.8   0.1   1   1   7.1e-14   4.9e-10   39.4   0.0     7   108   136   261   130   265 0.60 Thioredoxin-like domain
Thioredoxin_4        PF13462.1    163 seq1058_BIOID50631   -            268   3.6e-07   30.2   0.0   1   1   1.4e-10   9.6e-07   28.8   0.0     9    71   130   190   122   242 0.75 Thioredoxin
SLT                  PF01464.15   121 seq1060_BIOID50631   -            654   5.8e-31  106.3   0.1   1   1   7.4e-35     1e-30  105.6   0.1     2   116   492   606   491   611 0.95 Transglycosylase SLT domain
CTP_transf_3         PF02348.14   217 seq1061_BIOID50631   -            246   1.5e-64  217.4   0.0   1   1   2.8e-68   1.9e-64  217.1   0.0     1   217     5   213     5   215 0.98 Cytidylyltransferase
NTP_transf_3         PF12804.2    179 seq1061_BIOID50631   -            246   1.3e-11   44.9   0.2   1   1   3.3e-15   2.2e-11   44.1   0.2    14   124    14   129    10   229 0.77 MobA-like NTP transferase domain
ZipA_C               PF04354.8    131 seq1062_BIOID50631   -            349   2.1e-50  169.4   0.1   1   1     2e-54   2.8e-50  169.0   0.1     2   129   213   339   212   341 0.98 ZipA, C-terminal FtsZ-binding domain
SdiA-regulated       PF06977.6    249 seq1063_BIOID50631   -            323   1.4e-90  302.5   0.2   1   1   2.3e-94   1.6e-90  302.3   0.1     2   249    74   318    73   318 0.98 SdiA-regulated
Phytase-like         PF13449.1    326 seq1063_BIOID50631   -            323     1e-06   28.1   0.0   1   1   6.8e-09   4.6e-05   22.7   0.0    83   178   135   220    69   239 0.76 Esterase-like activity of phytase
Peripla_BP_4         PF13407.1    258 seq1065_BIOID50631   -            296   9.7e-59  198.6  12.1   1   1   3.4e-62   1.1e-58  198.4   8.4     1   258    29   281    29   281 0.97 Periplasmic binding protein domain
Peripla_BP_1         PF00532.16   279 seq1065_BIOID50631   -            296   4.4e-27   94.8   2.4   1   1   1.6e-30   5.4e-27   94.6   1.7     2   250    27   268    26   289 0.86 Periplasmic binding proteins and sugar binding domain of LacI family
Peripla_BP_3         PF13377.1    160 seq1065_BIOID50631   -            296   1.7e-15   57.2   0.0   1   1   2.4e-18   8.1e-15   55.0   0.0    19   145   158   284   148   296 0.81 Periplasmic binding protein-like domain
Peripla_BP_6         PF13458.1    343 seq1065_BIOID50631   -            296   2.2e-12   46.9   4.2   1   1     8e-16   2.7e-12   46.5   2.9    44   235    58   249    19   283 0.86 Periplasmic binding protein
DctM                 PF06808.7    416 seq1066_BIOID50631   -            425  3.1e-128  427.7  51.1   1   1  5.3e-132  3.6e-128  427.5  35.4     2   415     8   415     7   416 0.99 DctM-like transporters
rve_2                PF13333.1     52 seq1067_BIOID50631   -             68   4.6e-08   32.8   0.1   1   1   7.8e-12   5.3e-08   32.6   0.1     1    46     3    52     3    58 0.85 Integrase core domain
rve_3                PF13683.1     67 seq1067_BIOID50631   -             68   7.2e-08   31.7   0.1   1   1   1.2e-11   8.3e-08   31.5   0.1    20    67     3    50     1    50 0.96 Integrase core domain
GntR                 PF00392.16    64 seq1068_BIOID50631   -            254   5.4e-26   89.6   0.4   1   1   1.8e-29   1.2e-25   88.5   0.3     2    64    12    74    11    74 0.97 Bacterial regulatory proteins, gntR family
FCD                  PF07729.7    125 seq1068_BIOID50631   -            254   1.2e-16   60.9  11.2   1   1   3.5e-20   2.4e-16   60.0   7.8     1   124    99   226    99   227 0.90 FCD domain
TauD                 PF02668.11   258 seq1070_BIOID50631   -            100   2.3e-27   96.1   0.5   1   1   1.9e-31   2.6e-27   96.0   0.4   170   258     2    89     1    89 0.98 Taurine catabolism dioxygenase TauD, TfdA family
PerC                 PF06069.6     90 seq1071_BIOID50631   -             95   1.9e-33  114.2   3.9   1   1   1.6e-37   2.2e-33  114.0   2.7     1    89     1    89     1    90 0.99 PerC transcriptional activator
PFL                  PF02901.10   648 seq1072_BIOID50631   -            760  6.6e-210  698.7   0.2   1   1  1.4e-213  9.7e-210  698.2   0.1     4   648    23   614    13   614 0.98 Pyruvate formate lyase
Gly_radical          PF01228.16   106 seq1072_BIOID50631   -            760   1.7e-43  147.1   0.0   1   1   8.4e-47   5.7e-43  145.4   0.0     1   106   630   741   630   741 0.98 Glycine radical
DUF2622              PF11080.3     96 seq1073_BIOID50631   -             98   2.5e-05   23.9   0.0   1   1   2.3e-09   3.2e-05   23.5   0.0     7    93     8    94     3    96 0.89 Protein of unknown function (DUF2622)
CCP_MauG             PF03150.9    159 seq1075_BIOID50631   -            465   6.6e-52  175.9   0.0   1   1     2e-52   9.1e-49  165.6   0.0     2   159   184   335   183   335 0.97 Di-haem cytochrome c peroxidase
Haem_bd              PF14376.1    137 seq1075_BIOID50631   -            465   4.4e-42  142.9   0.0   1   1   9.8e-46   4.4e-42  142.9   0.0     2   137    17   155    16   155 0.99 Haem-binding domain
Cytochrom_C          PF00034.16    91 seq1075_BIOID50631   -            465     5e-15   55.9   0.1   1   1   4.1e-11   1.9e-07   31.7   0.0     2    90   340   453   339   454 0.86 Cytochrome c
Formyl_trans_N       PF00551.14   181 seq1076_BIOID50631   -            315   9.4e-56  188.1   0.0   1   1     2e-59   1.3e-55  187.5   0.0     2   180     6   183     5   184 0.98 Formyl transferase
Formyl_trans_C       PF02911.13   100 seq1076_BIOID50631   -            315   1.1e-33  115.1   0.1   1   1   2.5e-37   1.7e-33  114.5   0.0     1    99   207   304   207   305 0.98 Formyl transferase, C-terminal domain
LysR_substrate       PF03466.15   209 seq1077_BIOID50631   -            314   1.9e-36  125.0   0.3   1   1     4e-40   2.7e-36  124.5   0.2     2   208    98   302    97   303 0.96 LysR substrate binding domain
HTH_1                PF00126.22    60 seq1077_BIOID50631   -            314   7.7e-17   60.6   0.9   1   1   2.1e-20   1.4e-16   59.8   0.6     1    60    14    73    14    73 0.98 Bacterial regulatory helix-turn-helix protein, lysR family
FTSW_RODA_SPOVE      PF01098.14   359 seq1078_BIOID50631   -            370  1.5e-124  415.2  28.8   1   1  1.4e-128  1.9e-124  415.0  20.0     3   358    20   364    17   365 0.96 Cell cycle protein
PTS_IIA              PF02255.11    96 seq1080_BIOID50631   -            116     5e-35  119.1   6.4   1   1   4.3e-39   5.9e-35  118.9   4.4     1    96    18   113    18   113 0.99 PTS system, Lactose/Cellobiose specific IIA subunit
META                 PF03724.11   101 seq1082_BIOID50631   -            140   3.5e-18   65.2   0.2   1   1   3.1e-22   4.3e-18   64.9   0.1     2   100    30   125    29   126 0.93 META domain
5_nucleotid_C        PF02872.13   156 seq1083_BIOID50631   -            650     2e-27   95.9   0.1   1   1   8.1e-31   5.5e-27   94.5   0.1     1   149   358   553   358   558 0.82 5'-nucleotidase, C-terminal domain
Metallophos          PF00149.23   201 seq1083_BIOID50631   -            650   6.3e-20   71.3   0.0   1   1   1.6e-23   1.1e-19   70.5   0.0     1   199    27   262    27   264 0.94 Calcineurin-like phosphoesterase
MFS_1                PF07690.11   354 seq1085_BIOID50631   -            389   5.6e-32  110.7  61.0   1   1   2.1e-35   1.4e-31  109.3  31.5     1   335    10   323    10   331 0.87 Major Facilitator Superfamily
Sugar_tr             PF00083.19   451 seq1085_BIOID50631   -            389   1.5e-06   27.0  15.7   1   1   2.1e-10   1.5e-06   27.0  10.9    48   190    42   178    34   183 0.93 Sugar (and other) transporter
Transposase_20       PF02371.11    87 seq1086_BIOID50631   -             59   5.3e-09   35.9   0.0   1   1   4.1e-13   5.6e-09   35.8   0.0    35    69     1    35     1    48 0.95 Transposase IS116/IS110/IS902 family
PTS_IIA              PF02255.11    96 seq1087_BIOID50631   -            105   2.8e-34  116.7   2.8   1   1   2.3e-38   3.1e-34  116.5   1.9     1    96     7   102     7   102 0.98 PTS system, Lactose/Cellobiose specific IIA subunit
oligo_HPY            PF08352.7     64 seq1088_BIOID50631   -            334   5.1e-20   71.4   0.7   1   1   2.2e-23   9.8e-20   70.5   0.5     1    64   241   306   241   306 0.97 Oligopeptide/dipeptide transporter, C-terminal region
ABC_tran             PF00005.22   118 seq1088_BIOID50631   -            334   1.1e-19   70.8   0.0   1   1   4.2e-23   1.9e-19   70.0   0.0     1   117    62   189    62   190 0.82 ABC transporter
Pyr_redox_2          PF07992.9    200 seq1091_BIOID50631   -            377   6.7e-27   94.5   0.0   1   1   1.1e-29   1.7e-26   93.2   0.0     2   198     5   277     4   279 0.90 Pyridine nucleotide-disulphide oxidoreductase
Pyr_redox            PF00070.22    80 seq1091_BIOID50631   -            377   1.2e-18   67.1   0.0   1   1   4.1e-20   6.2e-17   61.6   0.0     1    75   143   216   143   224 0.95 Pyridine nucleotide-disulphide oxidoreductase
K_oxygenase          PF13434.1    341 seq1091_BIOID50631   -            377   1.9e-10   40.0   0.1   1   1   3.2e-09   4.9e-06   25.5   0.0   139   216    91   167    67   176 0.84 L-lysine 6-monooxygenase (NADPH-requiring)
Fe-ADH               PF00465.14   366 seq1092_BIOID50631   -            365   1.6e-66  224.3   0.3   1   1   4.2e-70   1.9e-66  224.0   0.2     1   366    10   350    10   350 0.89 Iron-containing alcohol dehydrogenase
Fe-ADH_2             PF13685.1    250 seq1092_BIOID50631   -            365     4e-32  111.3   0.0   1   1   1.2e-35   5.5e-32  110.9   0.0    19   250    32   278    16   278 0.84 Iron-containing alcohol dehydrogenase
Peripla_BP_2         PF01497.13   238 seq1093_BIOID50631   -            315   2.2e-28   98.9   0.0   1   1     2e-32   2.8e-28   98.5   0.0     7   234    48   282    42   285 0.82 Periplasmic binding protein
BMC                  PF00936.14    75 seq1095_BIOID50631   -            189   4.7e-21   74.1   8.7   1   1   3.4e-25   4.7e-21   74.1   6.1     1    75    12    89    12    89 0.96 BMC domain
Dam                  PF05869.6    181 seq1097_BIOID50631   -            183   7.6e-47  158.9   0.0   1   1   6.7e-51   9.2e-47  158.6   0.0     4   172    12   180    10   183 0.96 DNA N-6-adenine-methyltransferase (Dam)
Phage_AlpA           PF05930.7     51 seq1098_BIOID50631   -             68   2.7e-07   30.0   0.1   1   1   2.3e-11   3.2e-07   29.8   0.1     3    50     7    55     5    56 0.87 Prophage CP4-57 regulatory protein (AlpA)
LysR_substrate       PF03466.15   209 seq1099_BIOID50631   -            324   2.9e-15   55.8   0.0   1   1   7.6e-19   5.2e-15   54.9   0.0    55   207   147   303    91   305 0.81 LysR substrate binding domain
HTH_1                PF00126.22    60 seq1099_BIOID50631   -            324   1.5e-12   46.8   0.0   1   1     4e-16   2.7e-12   46.1   0.0     2    59     9    66     8    67 0.97 Bacterial regulatory helix-turn-helix protein, lysR family
CN_hydrolase         PF00795.17   184 seq1101_BIOID50631   -            513   1.9e-26   92.4   0.0   1   1   2.3e-30   3.1e-26   91.7   0.0     2   184   224   412   223   412 0.89 Carbon-nitrogen hydrolase
DeoRC                PF00455.17   162 seq1102_BIOID50631   -            262   3.3e-47  159.9   0.4   1   1   2.8e-50   4.8e-47  159.4   0.3     4   161    80   237    78   238 0.99 DeoR C terminal sensor domain
HTH_DeoR             PF08220.7     57 seq1102_BIOID50631   -            262   1.5e-23   81.9   1.6   1   1   8.5e-27   1.5e-23   81.9   1.1     1    56    11    66    11    67 0.97 DeoR-like helix-turn-helix domain
HTH_11               PF08279.7     55 seq1102_BIOID50631   -            262   2.9e-10   39.5   0.1   1   1     4e-13   6.8e-10   38.3   0.1     2    44    12    53    11    60 0.89 HTH domain
HTH_20               PF12840.2     61 seq1102_BIOID50631   -            262   6.8e-08   32.0   1.3   1   1   3.1e-10   5.3e-07   29.2   0.1     3    57     3    57     2    61 0.88 Helix-turn-helix domain
HTH_27               PF13463.1     68 seq1102_BIOID50631   -            262   8.3e-07   29.1   0.1   1   1   1.1e-09   1.8e-06   28.0   0.1     2    50     9    56     9    67 0.92 Winged helix DNA-binding domain
GntR                 PF00392.16    64 seq1102_BIOID50631   -            262     7e-07   28.4   0.1   1   1     1e-09   1.7e-06   27.2   0.1    27    62    27    62    19    64 0.91 Bacterial regulatory proteins, gntR family
MarR                 PF01047.17    59 seq1102_BIOID50631   -            262   4.3e-06   26.2   0.1   1   1   4.8e-09   8.2e-06   25.3   0.0     8    50    15    57     9    59 0.94 MarR family
Phage_sheath_1       PF04984.9    464 seq1106_BIOID50631   -            475   1.6e-75  254.2   0.3   1   1   1.3e-79   1.8e-75  254.0   0.2     1   464     1   464     1   464 0.90 Phage tail sheath protein
2-Hacid_dh_C         PF02826.14   178 seq1107_BIOID50631   -            319   3.4e-50  169.5   0.0   1   1   9.5e-54   4.3e-50  169.2   0.0     1   178   113   286   113   286 0.95 D-isomer specific 2-hydroxyacid dehydrogenase, NAD binding domain
2-Hacid_dh           PF00389.25   133 seq1107_BIOID50631   -            319     3e-22   78.3   0.0   1   1   8.8e-26     4e-22   77.9   0.0    33   132    42   317     8   318 0.95 D-isomer specific 2-hydroxyacid dehydrogenase, catalytic domain
NAD_binding_2        PF03446.10   162 seq1107_BIOID50631   -            319   8.9e-07   28.8   0.0   1   1   3.5e-10   1.6e-06   27.9   0.0     3   110   151   253   149   262 0.91 NAD binding domain of 6-phosphogluconate dehydrogenase
FMN_dh               PF01070.13   357 seq1108_BIOID50631   -            396  1.7e-124  415.1   0.0   1   1  4.5e-128  2.1e-124  414.9   0.0     1   355    13   375    13   378 0.96 FMN-dependent dehydrogenase
NMO                  PF03060.10   330 seq1108_BIOID50631   -            396   2.5e-05   23.4   2.9   1   1     8e-09   3.6e-05   22.9   2.0   138   226   248   336   244   391 0.83 Nitronate monooxygenase
Peripla_BP_1         PF00532.16   279 seq1111_BIOID50631   -            331   4.2e-31  108.0   0.0   1   1   1.6e-34   5.5e-31  107.6   0.0     2   259    64   309    63   319 0.93 Periplasmic binding proteins and sugar binding domain of LacI family
Peripla_BP_3         PF13377.1    160 seq1111_BIOID50631   -            331   6.1e-26   91.2   0.1   1   1   1.7e-28     6e-25   87.9   0.1     5   159   176   330   172   331 0.84 Periplasmic binding protein-like domain
LacI                 PF00356.16    46 seq1111_BIOID50631   -            331   5.1e-18   64.3   0.0   1   1   3.1e-21   1.1e-17   63.2   0.0     2    46     8    52     7    52 0.98 Bacterial regulatory proteins, lacI family
Peripla_BP_4         PF13407.1    258 seq1111_BIOID50631   -            331   5.7e-12   45.4   0.0   1   1   2.2e-15   7.5e-12   45.0   0.0     1   217    66   275    66   309 0.87 Periplasmic binding protein domain
DUF2566              PF10753.4     55 seq1113_BIOID50631   -             57   1.8e-28   98.0   9.3   1   1   1.4e-32     2e-28   97.9   6.5     1    55     3    57     3    57 0.98 Protein of unknown function (DUF2566)
ABC_tran             PF00005.22   118 seq1114_BIOID50631   -            503   2.7e-36  124.3   0.1   1   2   1.1e-20   3.7e-17   62.6   0.0     1   118    50   178    50   178 0.89 ABC transporter
ABC_tran             PF00005.22   118 seq1114_BIOID50631   -            503   2.7e-36  124.3   0.1   2   2   8.5e-20   2.9e-16   59.7   0.0     1   117   302   432   302   433 0.90 ABC transporter
Na_Ca_ex             PF01699.19   139 seq1115_BIOID50631   -            325   7.9e-54  180.9  25.1   1   2   1.1e-32   1.5e-28   99.0   6.4     1   138    13   142    13   143 0.98 Sodium/calcium exchanger protein
Na_Ca_ex             PF01699.19   139 seq1115_BIOID50631   -            325   7.9e-54  180.9  25.1   2   2   2.7e-29   3.7e-25   88.0   5.5     4   138   187   315   183   316 0.95 Sodium/calcium exchanger protein
AAA_26               PF13500.1    199 seq1116_BIOID50631   -            235   2.6e-30  105.3   0.0   1   1   4.4e-34     3e-30  105.1   0.0     2   196     8   211     7   214 0.92 AAA domain
CbiA                 PF01656.18   195 seq1116_BIOID50631   -            235   2.4e-17   62.8   0.0   1   1   4.5e-21     3e-17   62.5   0.0     2   181    10   200     9   216 0.79 CobQ/CobB/MinD/ParA nucleotide binding domain
PIG-L                PF02585.12   128 seq1118_BIOID50631   -            236   1.1e-20   74.3   0.0   1   1   7.2e-24   9.9e-20   71.2   0.0     1   127    34   154    34   155 0.91 GlcNAc-PI de-N-acetylase
DUF4153              PF13687.1    217 seq1119_BIOID50631   -            574   5.4e-39  133.8  26.7   1   1   3.9e-43   5.4e-39  133.8  18.5     1   216   150   389   150   390 0.90 Domain of unknown function (DUF4153)
HTH_18               PF12833.2     81 seq1121_BIOID50631   -            280   6.4e-20   70.9   0.3   1   1     4e-23   1.4e-19   69.8   0.2     8    81   202   274   197   274 0.97 Helix-turn-helix domain
HTH_AraC             PF00165.18    42 seq1121_BIOID50631   -            280   3.6e-18   64.6   0.9   1   2   8.4e-08   0.00029   20.4   0.0    19    42   200   223   181   223 0.82 Bacterial regulatory helix-turn-helix proteins, AraC family
HTH_AraC             PF00165.18    42 seq1121_BIOID50631   -            280   3.6e-18   64.6   0.9   2   2   8.1e-15   2.8e-11   42.7   0.1     2    42   235   273   234   273 0.95 Bacterial regulatory helix-turn-helix proteins, AraC family
Cupin_2              PF07883.6     71 seq1121_BIOID50631   -            280   2.5e-08   33.1   0.2   1   1   1.2e-11   4.2e-08   32.4   0.1     4    56    29    81    26    90 0.91 Cupin domain
AraC_binding         PF02311.14   136 seq1121_BIOID50631   -            280   6.3e-05   22.5   0.3   1   1   3.1e-08    0.0001   21.8   0.2    17    60    38    81    26   103 0.90 AraC-like ligand binding domain
Flg_bbr_C            PF06429.8     74 seq1122_BIOID50631   -            245   1.1e-17   63.6   1.1   1   1   1.6e-21   1.1e-17   63.6   0.8     2    74   170   241   169   241 0.94 Flagellar basal body rod FlgEFG protein C-terminal
Flg_bb_rod           PF00460.15    31 seq1122_BIOID50631   -            245     3e-07   29.8   3.7   1   1   1.3e-10   8.6e-07   28.4   2.6     1    31     5    35     5    35 0.97 Flagella basal body rod protein
Phage_P2_GpU         PF06995.6    121 seq1124_BIOID50631   -            317   3.3e-31  107.0   0.1   1   1   4.2e-35   5.7e-31  106.3   0.0     1   121     6   125     6   125 0.98 Phage P2 GpU
HD                   PF01966.17   122 seq1127_BIOID50631   -            505   5.3e-11   42.4   0.1   1   1   2.4e-14   1.7e-10   40.8   0.0     1    64    66   146    66   183 0.88 HD domain
PP-binding           PF00550.20    67 seq1128_BIOID50631   -             78   2.7e-16   59.4   0.4   1   1   4.4e-20     3e-16   59.3   0.3     1    67     6    73     6    73 0.96 Phosphopantetheine attachment site
DUF1493              PF07377.7    111 seq1128_BIOID50631   -             78   0.00024   21.0   0.4   1   1   4.1e-08   0.00028   20.8   0.3     1    59     1    55     1    62 0.91 Protein of unknown function (DUF1493)
Adhesin_Dr           PF04619.7    139 seq1129_BIOID50631   -            161   1.9e-56  189.5   4.0   1   1   3.3e-60   2.2e-56  189.2   2.8     1   139    22   161    22   161 0.99 Dr-family adhesin
Dr_adhesin           PF12393.3     21 seq1129_BIOID50631   -            161   3.4e-08   33.0   8.4   1   1   4.9e-12   3.4e-08   33.0   5.9     1    21     1    21     1    21 0.99 Dr family adhesin
MoCF_biosynth        PF00994.19   144 seq1131_BIOID50631   -            195   1.1e-27   96.1   0.0   1   1     1e-31   1.4e-27   95.7   0.0     2   138     8   147     7   150 0.88 Probable molybdopterin binding domain
Peptidase_M22        PF00814.20   268 seq1133_BIOID50631   -            337  2.2e-102  342.0   0.0   1   1  1.8e-106  2.5e-102  341.8   0.0     2   268    24   307    23   307 0.98 Glycoprotease family
LamB                 PF02264.10   398 seq1134_BIOID50631   -            557  2.4e-108  362.6  21.6   1   1  4.6e-112  3.1e-108  362.2  15.0     1   398   147   557   147   557 0.93 LamB porin
Sugarporin_N         PF11471.3     60 seq1134_BIOID50631   -            557   2.5e-22   78.1   2.0   1   1   7.3e-26     5e-22   77.1   1.4     1    59     1    60     1    61 0.98 Maltoporin periplasmic N-terminal extension
DUF4222              PF13973.1     53 seq1135_BIOID50631   -             59   7.2e-25   86.0   0.1   1   1   5.7e-29   7.7e-25   85.9   0.0     2    53     7    58     6    58 0.97 Domain of unknown function (DUF4222)
GIY-YIG              PF01541.19    80 seq1136_BIOID50631   -            100   9.2e-10   38.6   0.0   1   1   8.1e-14   1.1e-09   38.3   0.0     2    76     4    73     3    77 0.91 GIY-YIG catalytic domain
FliH                 PF02108.11   128 seq1139_BIOID50631   -            236   3.5e-30  104.3   0.1   1   1   6.9e-34   4.7e-30  103.9   0.1     3   128    98   221    96   221 0.97 Flagellar assembly protein FliH
Peptidase_S6         PF02395.11   769 seq1141_BIOID50631   -           1295  7.8e-145  483.8  63.5   1   1  1.7e-145    8e-142  473.8  40.1     4   745    44   720    41   746 0.89 Immunoglobulin A1 protease
Autotransporter      PF03797.14   265 seq1141_BIOID50631   -           1295   5.1e-43  147.2  14.0   1   1   3.1e-46   1.4e-42  145.7   9.7     3   260  1032  1276  1030  1286 0.93 Autotransporter beta-domain
ESPR                 PF13018.1     24 seq1141_BIOID50631   -           1295   2.7e-06   26.6   0.0   1   1   1.7e-09   7.6e-06   25.1   0.0     1    24     1    24     1    24 0.99 Extended Signal Peptide of Type V secretion system
DUF1202              PF06717.6    308 seq1142_BIOID50631   -            335  9.8e-175  580.0  16.3   1   1  8.3e-179  1.1e-174  579.8  11.3     1   307    13   322    13   323 0.99 Protein of unknown function (DUF1202)
Beta_elim_lyase      PF01212.16   290 seq1144_BIOID50631   -            333   1.3e-91  306.6   0.1   1   1   3.6e-95   1.6e-91  306.3   0.0     1   285     3   280     3   285 0.97 Beta-eliminating lyase
Aminotran_1_2        PF00155.16   363 seq1144_BIOID50631   -            333   1.3e-08   34.1   0.0   1   1   5.4e-12   2.5e-08   33.1   0.0    38   327    28   303     4   324 0.78 Aminotransferase class I and II
Cys_Met_Meta_PP      PF01053.15   386 seq1144_BIOID50631   -            333   6.9e-05   21.1   0.1   1   1   3.8e-08   0.00017   19.8   0.0    54   272    33   264    29   273 0.66 Cys/Met metabolism PLP-dependent enzyme
EIIA-man             PF03610.11   116 seq1145_BIOID50631   -            135   3.4e-28   97.9   0.0   1   1   3.1e-32   4.2e-28   97.6   0.0     2   115     4   114     3   115 0.97 PTS system fructose IIA component
Glyco_hydro_4C       PF11975.3    232 seq1146_BIOID50631   -            451   1.9e-85  286.2   0.0   1   1   3.8e-89   2.6e-85  285.7   0.0     2   232   193   421   192   421 0.99 Family 4 glycosyl hydrolase C-terminal domain
Glyco_hydro_4        PF02056.11   183 seq1146_BIOID50631   -            451     6e-80  266.7   0.1   1   1   1.2e-83     8e-80  266.3   0.1     1   182     6   188     6   189 0.99 Family 4 glycosyl hydrolase
DUF1260              PF06877.6    104 seq1148_BIOID50631   -            138   1.8e-34  118.3   1.1   1   1   1.7e-38   2.3e-34  118.0   0.8     2   104    10   113     9   113 0.98 Protein of unknown function (DUF1260)
Capsule_synth        PF05159.9    269 seq1149_BIOID50631   -            675  6.6e-182  602.7   0.0   1   2   7.1e-97   9.7e-93  310.4   0.0     1   269    37   299    37   299 0.99 Capsule polysaccharide biosynthesis protein
Capsule_synth        PF05159.9    269 seq1149_BIOID50631   -            675  6.6e-182  602.7   0.0   2   2   7.3e-91   9.9e-87  290.6   0.0     2   269   366   623   365   623 0.97 Capsule polysaccharide biosynthesis protein
HATPase_c            PF02518.21   111 seq1150_BIOID50631   -            904   4.1e-29  100.4   0.0   1   1   4.8e-32   1.3e-28   98.8   0.0     1   110   547   652   547   653 0.98 Histidine kinase-, DNA gyrase B-, and HSP90-like ATPase
HisKA                PF00512.20    68 seq1150_BIOID50631   -            904   1.2e-16   60.3   0.1   1   1   4.4e-20   1.2e-16   60.3   0.1     2    68   434   498   433   498 0.97 His Kinase A (phospho-acceptor) domain
Response_reg         PF00072.19   112 seq1150_BIOID50631   -            904   2.2e-14   53.2   0.1   1   1   3.3e-17   9.1e-14   51.3   0.0     1   107   674   780   674   785 0.95 Response regulator receiver domain
Hpt                  PF01627.18    90 seq1150_BIOID50631   -            904   2.1e-11   43.5   0.5   1   1   7.6e-15   2.1e-11   43.5   0.4     1    85   817   897   817   900 0.93 Hpt domain
HAMP                 PF00672.20    70 seq1150_BIOID50631   -            904   2.9e-08   33.6   0.5   1   1   1.1e-11   2.9e-08   33.6   0.3     1    67   324   391   324   397 0.84 HAMP domain
RhaT                 PF06379.7    344 seq1151_BIOID50631   -            344  5.1e-218  722.6  33.2   1   1  4.2e-222  5.7e-218  722.5  23.0     1   343     1   343     1   344 1.00 L-rhamnose-proton symport protein (RhaT)
CopC                 PF04234.7     97 seq1152_BIOID50631   -            124   7.7e-31  106.4   0.2   1   1   6.6e-35     9e-31  106.2   0.1     1    97    27   124    27   124 0.98 CopC domain
Metalloenzyme        PF01676.13   262 seq1153_BIOID50631   -            408   1.6e-54  184.8   0.0   1   1   2.9e-58     2e-54  184.5   0.0     2   261     3   396     2   397 0.94 Metalloenzyme superfamily
Phosphodiest         PF01663.17   364 seq1153_BIOID50631   -            408   2.1e-05   23.9   0.1   1   1     4e-09   2.7e-05   23.5   0.0   159   267   267   367   188   386 0.69 Type I phosphodiesterase / nucleotide pyrophosphatase
FliH                 PF02108.11   128 seq1154_BIOID50631   -            228   5.2e-40  136.1   0.5   1   1   1.2e-43   5.2e-40  136.1   0.3     5   128    96   219    77   219 0.98 Flagellar assembly protein FliH
HrpE                 PF06188.7    191 seq1154_BIOID50631   -            228   3.6e-08   33.2   6.7   1   1   1.6e-11   7.4e-08   32.2   4.7    25   182    48   211    25   222 0.74 HrpE/YscL/FliH and V-type ATPase subunit E
HTH_1                PF00126.22    60 seq1157_BIOID50631   -            301     5e-16   58.0   0.0   1   1   1.5e-19     1e-15   57.0   0.0     2    60     9    67     8    67 0.97 Bacterial regulatory helix-turn-helix protein, lysR family
LysR_substrate       PF03466.15   209 seq1157_BIOID50631   -            301   4.8e-11   42.0   0.0   1   1   9.5e-15   6.5e-11   41.6   0.0     9   200    98   287    92   290 0.94 LysR substrate binding domain
Phage_ASH            PF10554.4    108 seq1159_BIOID50631   -            329   1.3e-17   63.9   0.1   1   1   1.7e-21   2.3e-17   63.1   0.1     1   100   111   200   111   224 0.90 Ash protein family
Prenyltransf         PF01255.14   223 seq1161_BIOID50631   -            252   6.7e-82  273.8   0.0   1   1   5.6e-86   7.7e-82  273.6   0.0     1   222    23   243    23   244 0.99 Putative undecaprenyl diphosphate synthase
FAD_binding_1        PF00667.15   219 seq1162_BIOID50631   -            599   1.2e-52  178.4   0.0   1   1   4.4e-56     2e-52  177.7   0.0     2   219   230   424   229   424 0.98 FAD binding domain
Flavodoxin_1         PF00258.20   143 seq1162_BIOID50631   -            599     1e-32  113.0   0.2   1   1   5.6e-36   2.6e-32  111.6   0.1     1   136    66   195    66   200 0.90 Flavodoxin
NAD_binding_1        PF00175.16   109 seq1162_BIOID50631   -            599   5.1e-22   78.3   0.0   1   1   2.3e-25   1.1e-21   77.3   0.0     1   109   457   564   457   564 0.89 Oxidoreductase NAD-binding domain
Fe_dep_repr_C        PF02742.10    71 seq1165_BIOID50631   -            155   1.4e-13   50.2   0.9   1   1   1.5e-16   2.9e-13   49.1   0.6     1    57    95   150    95   154 0.95 Iron dependent repressor, metal binding and dimerisation domain
Fe_dep_repress       PF01325.14    60 seq1165_BIOID50631   -            155   6.9e-11   41.8   0.0   1   1   6.3e-14   1.2e-10   40.9   0.0     6    60    38    92    35    92 0.95 Iron dependent repressor, N-terminal DNA binding domain
HTH_24               PF13412.1     48 seq1165_BIOID50631   -            155   1.2e-07   30.9   0.0   1   1     9e-11   1.8e-07   30.3   0.0     3    48    40    85    38    85 0.90 Winged helix-turn-helix DNA-binding
MarR                 PF01047.17    59 seq1165_BIOID50631   -            155   1.7e-06   27.4   0.0   1   1   1.6e-09   3.1e-06   26.6   0.0    11    48    48    85    47    87 0.95 MarR family
PTS_EIIC             PF02378.13   321 seq1170_BIOID50631   -            477   1.4e-80  270.4  33.4   1   1   2.1e-84   1.4e-80  270.4  23.2     1   321    13   320    13   320 0.94 Phosphotransferase system, EIIC
PTS_EIIB             PF00367.15    35 seq1170_BIOID50631   -            477   7.7e-14   50.5   0.1   1   1     2e-17   1.3e-13   49.7   0.0     3    35   404   436   402   436 0.95 phosphotransferase system, EIIB
F_bP_aldolase        PF01116.15   287 seq1171_BIOID50631   -            359   3.4e-97  324.8   0.0   1   1  2.8e-101   3.8e-97  324.7   0.0     2   284    15   356    14   359 0.95 Fructose-bisphosphate aldolase class-II
LysR_substrate       PF03466.15   209 seq1172_BIOID50631   -            319     9e-16   57.4   0.2   1   1   1.9e-19   1.3e-15   56.9   0.2    21   206   112   313    92   316 0.89 LysR substrate binding domain
HTH_1                PF00126.22    60 seq1172_BIOID50631   -            319   1.7e-14   53.1   0.0   1   1   4.8e-18   3.2e-14   52.2   0.0     1    57    10    66    10    67 0.96 Bacterial regulatory helix-turn-helix protein, lysR family
MacB_PCD             PF12704.2    232 seq1173_BIOID50631   -            399     3e-18   66.1   0.1   1   1   4.4e-22     3e-18   66.1   0.0     9   227    24   237    11   239 0.79 MacB-like periplasmic core domain
FtsX                 PF02687.16   121 seq1173_BIOID50631   -            399   2.4e-17   62.7  17.6   1   1   3.9e-21   2.7e-17   62.5  10.1     2   121   269   392   268   392 0.95 FtsX-like permease family
AP_endonuc_2         PF01261.19   211 seq1174_BIOID50631   -            265   1.7e-23   82.9   0.2   1   1   1.4e-27   1.9e-23   82.7   0.1     1   210    22   221    22   246 0.90 Xylose isomerase-like TIM barrel
HTH_1                PF00126.22    60 seq1177_BIOID50631   -             45   1.4e-09   37.3   0.0   1   1   1.2e-13   1.6e-09   37.2   0.0     1    34    12    45    12    45 0.96 Bacterial regulatory helix-turn-helix protein, lysR family
MraZ                 PF02381.13    72 seq1178_BIOID50631   -            152   2.5e-47  158.3   0.0   1   2   1.5e-28     2e-24   84.9   0.0     1    71     1    75     1    76 0.98 MraZ protein
MraZ                 PF02381.13    72 seq1178_BIOID50631   -            152   2.5e-47  158.3   0.0   2   2     2e-24   2.7e-20   71.7   0.0     1    59    77   135    77   146 0.92 MraZ protein
F_bP_aldolase        PF01116.15   287 seq1179_BIOID50631   -            278   1.6e-88  296.4   1.5   1   1   2.6e-92   1.8e-88  296.2   1.0     3   287     3   277     1   277 0.95 Fructose-bisphosphate aldolase class-II
Transgly             PF00912.17   178 seq1180_BIOID50631   -            770   4.4e-54  182.3   0.0   1   1   1.4e-57   6.3e-54  181.8   0.0    10   177    60   226    49   227 0.94 Transglycosylase
BiPBP_C              PF06832.7     90 seq1180_BIOID50631   -            770   2.8e-18   65.5   0.1   1   1   2.2e-21     1e-17   63.7   0.0     6    90   686   767   681   767 0.96 Penicillin-Binding Protein C-terminus Family
Transpeptidase       PF00905.17   304 seq1180_BIOID50631   -            770   2.3e-13   49.7   0.0   1   1     1e-16   4.6e-13   48.7   0.0    31   282   327   535   301   548 0.84 Penicillin binding protein transpeptidase domain
Transketolase_N      PF00456.16   333 seq1181_BIOID50631   -            887   1.4e-22   79.8   0.1   1   2   3.1e-18   4.2e-14   51.9   0.0     7   217    84   297    78   306 0.76 Transketolase, thiamine diphosphate binding domain
Transketolase_N      PF00456.16   333 seq1181_BIOID50631   -            887   1.4e-22   79.8   0.1   2   2   3.4e-10   4.6e-06   25.5   0.1   213   281   361   431   351   475 0.79 Transketolase, thiamine diphosphate binding domain
Methyltransf_11      PF08241.7     95 seq1182_BIOID50631   -            240   2.4e-12   47.0   0.0   1   1   2.8e-16   3.8e-12   46.4   0.0    45    95    67   125    50   125 0.84 Methyltransferase domain
HTH_Tnp_IS1          PF12759.2     50 seq1183_BIOID50631   -             90   1.9e-32  110.3   0.4   1   1   3.7e-36   2.5e-32  109.9   0.3     1    50    38    87    38    87 0.99 InsA C-terminal domain
Zn_Tnp_IS1           PF03811.8     36 seq1183_BIOID50631   -             90   1.3e-19   69.2   8.5   1   1   2.6e-23   1.8e-19   68.8   5.9     1    36     1    35     1    35 0.99 InsA N-terminal domain
Mur_ligase_M         PF08245.7    189 seq1184_BIOID50631   -            457   1.3e-16   61.1   0.0   1   1     4e-20   1.8e-16   60.6   0.0     1   189   108   291   108   291 0.77 Mur ligase middle domain
Mur_ligase           PF01225.20    83 seq1184_BIOID50631   -            457   9.3e-16   57.5   0.0   1   1   4.7e-19   2.1e-15   56.4   0.0     1    80     2   100     2   103 0.96 Mur ligase family, catalytic domain
Mur_ligase_C         PF02875.16    91 seq1184_BIOID50631   -            457   1.4e-10   40.9   0.0   1   1   1.3e-13     6e-10   38.9   0.0     2    50   312   361   311   390 0.83 Mur ligase family, glutamate ligase domain
OmpA                 PF00691.15    97 seq1185_BIOID50631   -            160   3.4e-18   65.7   0.1   1   1   3.8e-22   5.3e-18   65.1   0.1     1    97    55   151    55   151 0.95 OmpA family
Chorismate_bind      PF00425.13   257 seq1186_BIOID50631   -            434   1.4e-68  230.8   0.0   1   1   1.3e-72   1.8e-68  230.5   0.0     3   257   173   424   171   424 0.97 chorismate binding enzyme
FAD_binding_2        PF00890.19   421 seq1187_BIOID50631   -            540  2.1e-106  356.2   1.9   1   1  7.2e-110  2.4e-106  355.9   1.3     1   421    10   392    10   392 0.95 FAD binding domain
Succ_DH_flav_C       PF02910.15   129 seq1187_BIOID50631   -            540   3.1e-19   68.9   0.2   1   1   1.6e-22   5.5e-19   68.1   0.1     2    88   441   521   440   526 0.96 Fumarate reductase flavoprotein C-term
Pyr_redox_2          PF07992.9    200 seq1187_BIOID50631   -            540   2.1e-11   44.0   3.6   1   1   1.6e-12   5.4e-09   36.1   2.5     1   196    10   377    10   380 0.81 Pyridine nucleotide-disulphide oxidoreductase
Acyl_transf_3        PF01757.17   340 seq1188_BIOID50631   -            331     9e-33  113.4  34.9   1   1   8.1e-37   1.1e-32  113.0  24.2     2   339     6   318     5   322 0.86 Acyltransferase family
PfkB                 PF00294.19   301 seq1189_BIOID50631   -            314   1.7e-75  253.8   3.1   1   1   2.9e-79     2e-75  253.6   2.2     3   300    11   302     9   303 0.95 pfkB family carbohydrate kinase
Phos_pyr_kin         PF08543.7    246 seq1189_BIOID50631   -            314   1.9e-15   56.6   0.4   1   1   3.9e-19   2.6e-15   56.1   0.2   104   231   170   290   132   299 0.82 Phosphomethylpyrimidine kinase
DUF1228              PF06779.9     85 seq1191_BIOID50631   -            392   3.1e-31  107.1   6.4   1   1   4.5e-35   3.1e-31  107.1   4.5     1    85    24   110    24   110 0.97 Protein of unknown function (DUF1228)
MFS_1                PF07690.11   354 seq1191_BIOID50631   -            392   4.1e-15   55.2  59.9   1   1     6e-19   4.1e-15   55.2  41.5     2   354    21   349    20   349 0.78 Major Facilitator Superfamily
Fe-ADH               PF00465.14   366 seq1192_BIOID50631   -            387   2.3e-88  296.1   0.1   1   1     4e-92   2.8e-88  295.9   0.1     1   351     9   363     9   377 0.91 Iron-containing alcohol dehydrogenase
Fe-ADH_2             PF13685.1    250 seq1192_BIOID50631   -            387   1.7e-13   50.3   0.1   1   1   3.3e-11   2.3e-07   30.3   0.0     4   101    16   111    13   114 0.81 Iron-containing alcohol dehydrogenase
LysR_substrate       PF03466.15   209 seq1194_BIOID50631   -            318   2.3e-33  114.9   0.0   1   1   4.3e-37     3e-33  114.6   0.0     2   206   111   317   110   318 0.97 LysR substrate binding domain
HTH_1                PF00126.22    60 seq1194_BIOID50631   -            318   1.8e-18   65.8   0.1   1   1   5.1e-22   3.5e-18   64.9   0.0     1    60    26    85    26    85 0.98 Bacterial regulatory helix-turn-helix protein, lysR family
ABC_tran             PF00005.22   118 seq1195_BIOID50631   -            400   3.9e-26   91.6   0.0   1   1   2.4e-29   8.4e-26   90.5   0.0     1   117    68   192    68   193 0.97 ABC transporter
CBS                  PF00571.23    57 seq1195_BIOID50631   -            400   2.6e-06   26.8   0.0   1   1   3.5e-07    0.0012   18.3   0.0    32    55   369   392   346   394 0.86 CBS domain
DNA_pol_A            PF00476.15   383 seq1196_BIOID50631   -            928  2.8e-160  533.0   0.0   1   1  1.1e-163  3.7e-160  532.6   0.0     2   383   548   927   547   927 0.99 DNA polymerase family A
5_3_exonuc_N         PF02739.11   169 seq1196_BIOID50631   -            928     2e-59  199.6   0.0   1   1   1.1e-62   3.9e-59  198.7   0.0     2   169     8   169     7   169 0.99 5'-3' exonuclease, N-terminal resolvase-like domain
DNA_pol_A_exo1       PF01612.15   174 seq1196_BIOID50631   -            928   6.4e-45  152.6   0.1   1   1   3.6e-48   1.2e-44  151.6   0.1     1   174   330   517   330   517 0.97 3'-5' exonuclease
5_3_exonuc           PF01367.15   101 seq1196_BIOID50631   -            928   3.7e-31  107.2   0.0   1   1   2.7e-34   9.2e-31  105.9   0.0     1    99   171   275   171   277 0.97 5'-3' exonuclease, C-terminal SAM fold
PTSIIB_sorb          PF03830.10   151 seq1197_BIOID50631   -            164     5e-55  185.4   0.3   1   1   4.2e-59   5.8e-55  185.2   0.2     1   150     2   151     2   152 0.99 PTS system sorbose subfamily IIB component
priB_priC            PF07445.7    173 seq1199_BIOID50631   -            175   7.5e-57  191.4  16.1   1   1   6.1e-61   8.4e-57  191.2  11.2     1   173     7   175     7   175 0.99 Primosomal replication protein priB and priC
MCPsignal            PF00015.16   213 seq1200_BIOID50631   -            506     2e-51  174.4  37.5   1   1   1.4e-53   3.7e-50  170.3  17.4     5   208   314   503   310   506 0.95 Methyl-accepting chemotaxis protein (MCP) signalling domain
PAS_3                PF08447.6     91 seq1200_BIOID50631   -            506   7.9e-15   54.6   0.0   1   1   5.4e-18   1.5e-14   53.7   0.0     2    89    31   113    30   115 0.95 PAS fold
PAS_9                PF13426.1    104 seq1200_BIOID50631   -            506   2.5e-13   50.2   0.0   1   1   3.2e-16   8.8e-13   48.4   0.0     6    98    23   114    18   120 0.93 PAS domain
HAMP                 PF00672.20    70 seq1200_BIOID50631   -            506   1.1e-07   31.7  14.4   1   1   1.8e-10   4.8e-07   29.7   0.1     3    61   188   246   186   250 0.91 HAMP domain
PAS                  PF00989.19   113 seq1200_BIOID50631   -            506   9.2e-07   28.5   0.0   1   1     8e-10   2.2e-06   27.3   0.0    14   106    21   111    14   114 0.92 PAS fold
CopD                 PF05425.8    105 seq1201_BIOID50631   -            290   8.8e-21   73.9  12.1   1   1   6.4e-25   8.8e-21   73.9   8.4     2   105   185   284   184   284 0.93 Copper resistance protein D
HTH_3                PF01381.17    55 seq1202_BIOID50631   -            107   1.2e-07   31.3   0.0   1   1   1.6e-11   2.2e-07   30.5   0.0     1    45    52    96    52    98 0.94 Helix-turn-helix
DNA_ligase_aden      PF01653.13   315 seq1203_BIOID50631   -            671  1.9e-134  447.4   0.0   1   1  1.4e-137  2.8e-134  446.9   0.0     2   315     3   318     2   318 0.98 NAD-dependent DNA ligase adenylation domain
DNA_ligase_OB        PF03120.11    82 seq1203_BIOID50631   -            671   6.9e-36  121.6   1.3   1   1   9.9e-39   1.9e-35  120.2   0.9     2    81   321   400   320   401 0.98 NAD-dependent DNA ligase OB-fold domain
HHH_2                PF12826.2     64 seq1203_BIOID50631   -            671   3.7e-26   90.6   0.5   1   1   1.9e-26   3.7e-23   81.0   0.2     1    64   510   573   510   573 0.98 Helix-hairpin-helix motif
BRCT                 PF00533.21    78 seq1203_BIOID50631   -            671   5.5e-14   51.9   0.0   1   1   7.9e-17   1.5e-13   50.5   0.0     4    78   596   669   593   669 0.96 BRCA1 C Terminus (BRCT) domain
DNA_ligase_ZBD       PF03119.11    28 seq1203_BIOID50631   -            671   5.3e-12   45.0   4.8   1   1   2.7e-15   5.3e-12   45.0   3.3     1    28   407   434   407   434 0.97 NAD-dependent DNA ligase C4 zinc finger domain
PTCB-BRCT            PF12738.2     63 seq1203_BIOID50631   -            671   3.5e-06   26.6   0.0   1   1     5e-09   9.9e-06   25.2   0.0     5    59   605   660   602   661 0.88 twin BRCT domain
OEP                  PF02321.13   188 seq1205_BIOID50631   -            457   3.4e-55  186.4  32.7   1   2   1.2e-29   1.6e-25   89.6  12.7     1   188    57   240    57   240 0.96 Outer membrane efflux protein
OEP                  PF02321.13   188 seq1205_BIOID50631   -            457   3.4e-55  186.4  32.7   2   2   1.1e-33   1.4e-29  102.8   4.5     9   173   272   435   268   437 0.94 Outer membrane efflux protein
POR_N                PF01855.14   230 seq1206_BIOID50631   -           1174   6.3e-81  271.1   1.1   1   1   9.5e-84     1e-80  270.4   0.8     2   230    13   244    12   244 0.98 Pyruvate flavodoxin/ferredoxin oxidoreductase, thiamine diP-bdg
POR                  PF01558.13   173 seq1206_BIOID50631   -           1174   4.4e-30  104.7   0.0   1   1   8.2e-33   8.6e-30  103.7   0.0     1   173   426   610   426   610 0.90 Pyruvate ferredoxin/flavodoxin oxidoreductase
EKR                  PF10371.4     60 seq1206_BIOID50631   -           1174   1.7e-23   81.8   0.0   1   1   3.6e-26   3.8e-23   80.7   0.0     6    59   625   678   620   679 0.93 Domain of unknown function
Fer4_7               PF12838.2     52 seq1206_BIOID50631   -           1174   1.9e-10   40.8   8.8   1   1   1.8e-13   1.9e-10   40.8   6.1     2    50   689   757   688   758 0.72 4Fe-4S dicluster domain
TPP_enzyme_C         PF02775.16   153 seq1206_BIOID50631   -           1174   2.7e-09   36.6   0.1   1   1   8.8e-12   9.2e-09   34.9   0.0    46   152   954  1066   940  1067 0.89 Thiamine pyrophosphate enzyme, C-terminal TPP binding domain
Fer4                 PF00037.22    24 seq1206_BIOID50631   -           1174   4.7e-09   35.3  20.6   1   2   1.7e-08   1.8e-05   24.0   0.9     2    24   683   705   682   705 0.93 4Fe-4S binding domain
Fer4                 PF00037.22    24 seq1206_BIOID50631   -           1174   4.7e-09   35.3  20.6   2   2   5.8e-08   6.1e-05   22.3   2.7     3    20   740   757   738   758 0.89 4Fe-4S binding domain
Fer4_16              PF13484.1     67 seq1206_BIOID50631   -           1174   2.8e-08   34.2   7.1   1   1   8.8e-11   9.3e-08   32.5   4.9     2    66   689   757   688   758 0.59 4Fe-4S double cluster binding domain
Fer4_6               PF12837.2     24 seq1206_BIOID50631   -           1174   7.4e-08   31.8  19.1   1   1   1.1e-08   1.2e-05   24.8   1.7     1    24   681   704   681   704 0.94 4Fe-4S binding domain
Fer4_10              PF13237.1     52 seq1206_BIOID50631   -           1174   1.6e-07   30.8  23.1   1   1   9.5e-10     1e-06   28.3   7.7     3    52   683   756   681   756 0.82 4Fe-4S dicluster domain
Fer4_17              PF13534.1     61 seq1206_BIOID50631   -           1174   2.2e-06   27.8   5.5   1   1   2.1e-09   2.2e-06   27.8   3.8     2    58   689   757   674   760 0.72 4Fe-4S dicluster domain
Nol1_Nop2_Fmu        PF01189.12   283 seq1207_BIOID50631   -            429  2.1e-104  348.7   0.0   1   1  1.2e-107  2.7e-104  348.3   0.0     1   282   164   426   164   427 0.99 NOL1/NOP2/sun family
NusB                 PF01029.13   134 seq1207_BIOID50631   -            429   3.4e-26   91.6   0.0   1   1   2.4e-29   5.6e-26   90.9   0.0     1   134     5   127     5   127 0.97 NusB family
Methyltransf_26      PF13659.1    117 seq1207_BIOID50631   -            429   3.8e-11   42.9   0.0   1   1   3.3e-14   7.5e-11   41.9   0.0     2   116   248   375   247   376 0.90 Methyltransferase domain
Methyltransf_18      PF12847.2    112 seq1207_BIOID50631   -            429   6.8e-10   39.4   0.0   1   1   5.3e-13   1.2e-09   38.6   0.0     2   112   247   375   246   375 0.84 Methyltransferase domain
Methyltransf_31      PF13847.1    152 seq1207_BIOID50631   -            429   6.2e-09   35.5   0.0   1   1   4.6e-12   1.1e-08   34.7   0.0     2   113   245   380   244   416 0.82 Methyltransferase domain
MTS                  PF05175.9    170 seq1207_BIOID50631   -            429   2.9e-06   26.6   0.0   1   1   2.5e-09   5.6e-06   25.7   0.0    24   151   239   385   229   397 0.86 Methyltransferase small domain
PsiE                 PF06146.7     69 seq1208_BIOID50631   -            152   2.4e-16   59.6   5.7   1   1   1.7e-20   2.4e-16   59.6   3.9     5    69    62   123    58   123 0.95 Phosphate-starvation-inducible E
MIP                  PF00230.15   227 seq1211_BIOID50631   -            233   1.3e-49  168.6  18.9   1   1   1.1e-53   1.5e-49  168.4  13.1     6   227     2   225     1   225 0.90 Major intrinsic protein
Curlin_rpt           PF07012.7     34 seq1212_BIOID50631   -            160   4.2e-22   77.4  33.8   1   3   1.1e-15   1.4e-11   43.7   0.8     1    34    62    95    62    95 0.99 Curlin associated repeat
Curlin_rpt           PF07012.7     34 seq1212_BIOID50631   -            160   4.2e-22   77.4  33.8   2   3   3.8e-09   5.2e-05   22.7   2.3    10    32    93   115    93   116 0.98 Curlin associated repeat
Curlin_rpt           PF07012.7     34 seq1212_BIOID50631   -            160   4.2e-22   77.4  33.8   3   3   1.9e-12   2.6e-08   33.3   4.8     1    34   106   139   106   139 0.99 Curlin associated repeat
Polysacc_deac_1      PF01522.16   124 seq1213_BIOID50631   -            296   2.4e-14   52.9   0.1   1   1   4.2e-18   5.7e-14   51.6   0.0    16   123    15   169     6   170 0.93 Polysaccharide deacetylase
SIS                  PF01380.17   131 seq1214_BIOID50631   -            292   1.2e-11   44.1   0.0   1   1   3.2e-15   2.2e-11   43.3   0.0     2   117   138   253   137   264 0.92 SIS domain
HTH_6                PF01418.12    77 seq1214_BIOID50631   -            292     3e-10   39.5   0.0   1   1   8.7e-14     6e-10   38.6   0.0     6    72    15    81    12    85 0.93 Helix-turn-helix domain, rpiR family
LysE                 PF01810.13   191 seq1215_BIOID50631   -            212   1.8e-52  177.3  11.5   1   1   1.5e-56   2.1e-52  177.0   8.0     2   189    19   209    18   211 0.97 LysE type translocator
ABC2_membrane_3      PF12698.2    344 seq1220_BIOID50631   -            375   1.7e-33  115.9  13.1   1   1   6.2e-37   2.1e-33  115.6   9.1    12   343    28   365    24   366 0.81 ABC-2 family transporter protein
ABC2_membrane        PF01061.19   209 seq1220_BIOID50631   -            375   6.5e-28   97.2  13.4   1   1   1.9e-31   6.5e-28   97.2   9.3    25   209   139   337   118   337 0.83 ABC-2 type transporter
ABC2_membrane_2      PF12679.2    277 seq1220_BIOID50631   -            375   1.8e-16   59.7   9.4   1   1     7e-20   2.4e-16   59.3   6.5     5   274    13   369     9   370 0.78 ABC-2 family transporter protein
ABC2_membrane_4      PF12730.2    232 seq1220_BIOID50631   -            375   8.4e-11   41.3  10.3   1   1   3.5e-14   1.2e-10   40.8   7.1     4   231    16   361    13   365 0.65 ABC-2 family transporter protein
SPOR                 PF05036.8     76 seq1223_BIOID50631   -            362   4.8e-17   61.7   2.1   1   1   1.7e-20   1.1e-16   60.5   1.5     1    75   287   359   287   360 0.92 Sporulation related domain
DPBB_1               PF03330.13    78 seq1223_BIOID50631   -            362   2.3e-15   56.2   0.0   1   1     7e-19   4.8e-15   55.2   0.0     2    76    79   166    78   167 0.86 Rare lipoprotein A (RlpA)-like double-psi beta-barrel
LysR_substrate       PF03466.15   209 seq1224_BIOID50631   -            186   7.4e-11   41.4   0.0   1   1   6.3e-15   8.7e-11   41.2   0.0    44   207    23   185    12   186 0.92 LysR substrate binding domain
DDE_Tnp_IS1          PF03400.8    131 seq1225_BIOID50631   -            119   3.7e-58  195.1   0.1   1   1   3.3e-62   4.5e-58  194.8   0.1     1   107     2   107     2   116 0.97 IS1 transposase
IclR                 PF01614.13   129 seq1226_BIOID50631   -            255   1.2e-21   76.5   0.1   1   1   4.1e-25   2.8e-21   75.4   0.0     5   128   128   243   124   244 0.94 Bacterial transcriptional regulator
HTH_IclR             PF09339.5     52 seq1226_BIOID50631   -            255   5.9e-11   41.6   3.3   1   1   1.9e-14   1.3e-10   40.5   0.1     1    51    13    61    13    62 0.96 IclR helix-turn-helix domain
HTH_Tnp_1            PF01527.15    76 seq1227_BIOID50631   -             54   3.5e-16   58.7   0.3   1   1   9.4e-20   6.4e-16   57.9   0.0     2    47     9    54     8    54 0.95 Transposase
HTH_23               PF13384.1     50 seq1227_BIOID50631   -             54   2.2e-06   27.0   0.0   1   1   4.6e-10   3.2e-06   26.5   0.0     5    41    17    54    13    54 0.93 Homeodomain-like domain
SBP_bac_7            PF03480.8    286 seq1229_BIOID50631   -            328    2e-103  345.3   0.0   1   1  1.6e-107  2.2e-103  345.1   0.0     1   285    30   312    30   313 0.99 Bacterial extracellular solute-binding protein, family 7
MerR-DNA-bind        PF09278.6     65 seq1230_BIOID50631   -            154   9.6e-16   57.8   0.2   1   1   3.6e-19   1.6e-15   57.0   0.1     2    65    55   119    54   119 0.96 MerR, DNA binding
MerR                 PF00376.18    38 seq1230_BIOID50631   -            154   2.4e-14   52.4   0.5   1   1   3.6e-17   1.6e-13   49.7   0.0     1    38    13    49    13    49 0.98 MerR family regulatory protein
MerR_1               PF13411.1     69 seq1230_BIOID50631   -            154   4.1e-13   48.7   0.0   1   1   1.5e-16     7e-13   48.0   0.0     2    65    13    76    12    78 0.96 MerR HTH family regulatory protein
CitMHS               PF03600.11   349 seq1231_BIOID50631   -            372   1.9e-28   98.9  19.4   1   1   2.8e-32   1.9e-28   98.9  13.4    41   322    32   307    12   321 0.86 Citrate transporter
Na_sulph_symp        PF00939.14   471 seq1231_BIOID50631   -            372   8.7e-08   31.3   5.5   1   1   1.3e-11   8.7e-08   31.3   3.8   320   445    41   162    35   185 0.80 Sodium:sulfate symporter transmembrane region
Peptidase_M20        PF01546.23   171 seq1232_BIOID50631   -            396   2.9e-31  108.2   0.0   1   1   1.5e-34     1e-30  106.4   0.0     1   169    89   390    89   392 0.96 Peptidase family M20/M25/M40
M20_dimer            PF07687.9    109 seq1232_BIOID50631   -            396   3.6e-24   84.4   0.0   1   1   9.1e-28   6.2e-24   83.7   0.0     2   107   191   301   190   303 0.92 Peptidase dimerisation domain
Flg_bbr_C            PF06429.8     74 seq1233_BIOID50631   -            261   7.9e-27   92.8   2.2   1   1   1.1e-30   7.9e-27   92.8   1.5     1    73   182   259   182   260 0.95 Flagellar basal body rod FlgEFG protein C-terminal
Flg_bb_rod           PF00460.15    31 seq1233_BIOID50631   -            261   8.2e-13   47.6   0.6   1   1   4.6e-16   3.1e-12   45.7   0.4     1    31     5    35     5    35 0.98 Flagella basal body rod protein
ATP-synt_ab          PF00006.20   215 seq1236_BIOID50631   -            445   2.5e-63  213.3   0.0   1   1   2.4e-67   3.3e-63  212.9   0.0     2   215   147   357   146   357 0.99 ATP synthase alpha/beta family, nucleotide-binding domain
Transthyretin        PF00576.16   112 seq1238_BIOID50631   -            137   1.9e-42  143.5   0.1   1   1   1.6e-46   2.2e-42  143.3   0.1     2   112    28   136    27   136 0.98 HIUase/Transthyretin family
HTH_3                PF01381.17    55 seq1239_BIOID50631   -             96   8.2e-06   25.4   0.0   1   1   8.4e-10   1.2e-05   24.9   0.0     1    43    38    80    38    82 0.95 Helix-turn-helix
Methyltransf_5       PF01795.14   310 seq1241_BIOID50631   -            313  1.5e-124  415.2   0.0   1   1  1.2e-128  1.7e-124  415.0   0.0     2   309     5   310     4   311 0.97 MraW methylase family
ATP-synt_ab          PF00006.20   215 seq1243_BIOID50631   -            457   3.9e-69  232.3   0.0   1   1     4e-73   5.5e-69  231.8   0.0     1   215   161   373   161   373 1.00 ATP synthase alpha/beta family, nucleotide-binding domain
HTH_AraC             PF00165.18    42 seq1244_BIOID50631   -            307   3.3e-22   77.4   0.1   1   2   2.4e-14   1.1e-10   40.8   0.0     1    41   203   243   203   244 0.96 Bacterial regulatory helix-turn-helix proteins, AraC family
HTH_AraC             PF00165.18    42 seq1244_BIOID50631   -            307   3.3e-22   77.4   0.1   2   2   2.4e-12   1.1e-08   34.5   0.0     1    41   255   293   255   294 0.93 Bacterial regulatory helix-turn-helix proteins, AraC family
HTH_18               PF12833.2     81 seq1244_BIOID50631   -            307     6e-17   61.4   0.0   1   1     2e-20   9.1e-17   60.8   0.0     2    80   217   294   216   295 0.94 Helix-turn-helix domain
AraC_binding         PF02311.14   136 seq1244_BIOID50631   -            307   7.2e-07   28.8   0.1   1   1   4.3e-10     2e-06   27.4   0.0    27    90    75   138    64   170 0.87 AraC-like ligand binding domain
SIS                  PF01380.17   131 seq1245_BIOID50631   -            335   4.7e-34  116.6   0.1   1   1   1.6e-37   1.1e-33  115.5   0.0     2   131    53   184    52   184 0.97 SIS domain
CBS                  PF00571.23    57 seq1245_BIOID50631   -            335   3.6e-14   52.0   3.5   1   2   2.5e-09   1.7e-05   24.2   0.3     1    54   213   268   213   270 0.96 CBS domain
CBS                  PF00571.23    57 seq1245_BIOID50631   -            335   3.6e-14   52.0   3.5   2   2   5.6e-10   3.8e-06   26.3   0.4     2    54   281   332   280   334 0.96 CBS domain
Glyco_transf_9       PF01075.12   247 seq1246_BIOID50631   -            350     7e-08   31.8   0.0   1   1   1.2e-11   1.6e-07   30.6   0.0   106   220   207   318   166   342 0.75 Glycosyltransferase family 9 (heptosyltransferase)
CLP_protease         PF00574.18   182 seq1247_BIOID50631   -            178   6.8e-14   51.8   0.0   1   1   6.7e-18   9.1e-14   51.4   0.0    21   180     8   165     2   167 0.83 Clp protease
Glyco_hydro_4        PF02056.11   183 seq1248_BIOID50631   -            450   3.1e-77  257.9   0.0   1   1   6.9e-81   4.7e-77  257.3   0.0     1   182     6   187     6   188 0.99 Family 4 glycosyl hydrolase
Glyco_hydro_4C       PF11975.3    232 seq1248_BIOID50631   -            450   5.1e-71  239.0   0.0   1   1   9.9e-75   6.8e-71  238.6   0.0     1   232   192   415   192   415 0.99 Family 4 glycosyl hydrolase C-terminal domain
DUF2594              PF10769.4     74 seq1250_BIOID50631   -             74   1.4e-42  143.4   2.3   1   1   1.1e-46   1.6e-42  143.3   1.6     1    74     1    74     1    74 1.00 Protein of unknown function (DUF2594)
LptE                 PF04390.7    155 seq1251_BIOID50631   -            193   4.5e-34  117.3   0.0   1   1   4.4e-38     6e-34  116.9   0.0     2   153    10   159     9   161 0.94 Lipopolysaccharide-assembly
UPF0231              PF06062.6    121 seq1253_BIOID50631   -            136   2.9e-41  140.0   2.4   1   1   2.4e-45   3.3e-41  139.8   1.6     1   121    17   134    17   134 0.99 Uncharacterised protein family (UPF0231)
Sulf_transp          PF04143.9     43 seq1254_BIOID50631   -            401     3e-19   68.6  35.9   1   2     6e-14   8.2e-10   38.4   5.6     3    41   114   153   112   155 0.94 Sulphur transport
Sulf_transp          PF04143.9     43 seq1254_BIOID50631   -            401     3e-19   68.6  35.9   2   2   1.2e-15   1.6e-11   43.8   5.0     3    42   290   329   288   336 0.93 Sulphur transport
Trns_repr_metal      PF02583.12    85 seq1255_BIOID50631   -             90   5.9e-24   83.9   2.8   1   1   4.7e-28   6.5e-24   83.8   2.0     2    85     6    88     5    88 0.96 Metal-sensitive transcriptional repressor
SKI                  PF01202.17   158 seq1256_BIOID50631   -            175   1.3e-13   51.0   0.0   1   1   4.5e-17   1.5e-13   50.7   0.0     1   156    17   170    17   172 0.80 Shikimate kinase
AAA_33               PF13671.1    143 seq1256_BIOID50631   -            175   6.5e-09   35.7   0.0   1   1   2.7e-12   9.4e-09   35.1   0.0     3   121    12   127    10   144 0.79 AAA domain
APS_kinase           PF01583.15   157 seq1256_BIOID50631   -            175   2.5e-06   27.1   0.0   1   1     9e-10   3.1e-06   26.8   0.0     6   116    12   120     7   148 0.80 Adenylylsulphate kinase
Fer4_11              PF13247.1     99 seq1258_BIOID50631   -            222   3.9e-26   90.7  15.5   1   1   4.4e-29   7.5e-26   89.7   7.5     2    98    84   180    83   181 0.92 4Fe-4S dicluster domain
Fer4_7               PF12838.2     52 seq1258_BIOID50631   -            222   4.5e-14   52.4  29.2   1   1     2e-10   3.4e-07   30.4   6.4     1    52   123   175   123   175 0.88 4Fe-4S dicluster domain
Fer4_9               PF13187.1     55 seq1258_BIOID50631   -            222   1.4e-11   44.3  28.4   1   1   2.2e-10   3.7e-07   30.1   6.4     2    54   124   175   123   176 0.96 4Fe-4S dicluster domain
Fer4_10              PF13237.1     52 seq1258_BIOID50631   -            222   1.1e-09   37.8  28.6   1   1   3.3e-09   5.6e-06   25.9   6.2     2    52   117   172   116   172 0.88 4Fe-4S dicluster domain
Fer4                 PF00037.22    24 seq1258_BIOID50631   -            222   4.4e-09   35.4  36.9   1   1   7.9e-08   0.00014   21.2   1.4     3    22   119   138   117   140 0.86 4Fe-4S binding domain
Fer4_4               PF12800.2     17 seq1258_BIOID50631   -            222   1.4e-05   24.8  35.1   1   3   0.00014      0.24   11.7   2.0     2    15    44    57    43    65 0.92 4Fe-4S binding domain
Fer4_4               PF12800.2     17 seq1258_BIOID50631   -            222   1.4e-05   24.8  35.1   2   3   0.00019      0.32   11.3   1.7     2    16    90   106    89   113 0.90 4Fe-4S binding domain
Fer4_4               PF12800.2     17 seq1258_BIOID50631   -            222   1.4e-05   24.8  35.1   3   3   1.2e-05      0.02   15.0   2.4     3    17   123   137   120   137 0.90 4Fe-4S binding domain
CTP_transf_1         PF01148.15   259 seq1261_BIOID50631   -            285   1.3e-63  214.9  20.6   1   1   1.1e-67   1.5e-63  214.7  14.3     2   257     4   279     3   281 0.89 Cytidylyltransferase family
DUF1471              PF07338.8     56 seq1262_BIOID50631   -             82   2.8e-10   39.5   0.2   1   1   2.8e-14   3.8e-10   39.1   0.2     7    56    34    82    32    82 0.97 Protein of unknown function (DUF1471)
DeoRC                PF00455.17   162 seq1264_BIOID50631   -            276   1.2e-16   60.6   0.0   1   1   4.1e-20   1.9e-16   60.0   0.0     5   138    87   220    84   242 0.89 DeoR C terminal sensor domain
HTH_DeoR             PF08220.7     57 seq1264_BIOID50631   -            276   2.1e-14   52.6   0.0   1   1   1.1e-17   4.9e-14   51.4   0.0     1    52    16    67    16    70 0.96 DeoR-like helix-turn-helix domain
HTH_11               PF08279.7     55 seq1264_BIOID50631   -            276   9.5e-07   28.2   0.0   1   1   4.1e-10   1.9e-06   27.3   0.0     1    44    16    58    16    76 0.91 HTH domain
DUF2496              PF10689.4     44 seq1265_BIOID50631   -             53   2.8e-24   84.3   2.1   1   1   2.3e-28   3.2e-24   84.1   1.5     1    44     2    45     2    45 0.98 Protein of unknown function (DUF2496)
EII-Sor              PF03609.9    237 seq1266_BIOID50631   -            265   2.7e-84  282.0  29.5   1   1   2.2e-88   3.1e-84  281.8  20.5     1   237     1   238     1   238 0.99 PTS system sorbose-specific iic component
HATPase_c            PF02518.21   111 seq1267_BIOID50631   -            612     1e-24   86.2   0.0   1   1   9.7e-28   1.9e-24   85.3   0.0     2   109   500   603   499   605 0.96 Histidine kinase-, DNA gyrase B-, and HSP90-like ATPase
PAS                  PF00989.19   113 seq1267_BIOID50631   -            612   2.1e-22   78.9   0.4   1   1   4.8e-25   9.3e-22   76.8   0.0     4   112   269   373   266   374 0.97 PAS fold
HisKA                PF00512.20    68 seq1267_BIOID50631   -            612   4.2e-17   61.7   0.3   1   1   1.2e-19   2.3e-16   59.4   0.0     2    65   393   454   392   457 0.95 His Kinase A (phospho-acceptor) domain
PAS_9                PF13426.1    104 seq1267_BIOID50631   -            612   3.6e-15   56.1   0.0   1   1   7.5e-18   1.5e-14   54.1   0.0     2   103   277   375   276   376 0.96 PAS domain
PAS_4                PF08448.5    110 seq1267_BIOID50631   -            612   2.1e-11   43.7   0.2   1   1   5.9e-14   1.1e-10   41.3   0.0     2   110   273   379   272   379 0.89 PAS fold
HAMP                 PF00672.20    70 seq1267_BIOID50631   -            612   1.3e-06   28.4   1.3   1   1   2.4e-09   4.7e-06   26.5   0.9     2    70   197   263   196   263 0.88 HAMP domain
PAS_8                PF13188.1     64 seq1267_BIOID50631   -            612   8.7e-06   25.3   0.0   1   1   1.8e-08   3.5e-05   23.3   0.0     6    47   271   316   265   332 0.78 PAS domain
SpoU_methylase       PF00588.14   142 seq1268_BIOID50631   -            157   4.4e-34  117.2   0.0   1   1   3.6e-38   4.9e-34  117.1   0.0     1   142     1   142     1   142 0.95 SpoU rRNA Methylase family
Phage_GPD            PF05954.6    292 seq1271_BIOID50631   -            346   2.4e-33  115.4   0.1   1   1   2.2e-37     3e-33  115.1   0.0     5   291    48   330    45   332 0.89 Phage late control gene D protein (GPD)
NAD_binding_10       PF13460.1    183 seq1272_BIOID50631   -            476   2.3e-19   69.9   0.0   1   1   1.5e-22   3.5e-19   69.4   0.0     1   160     5   165     5   192 0.88 NADH(P)-binding
Epimerase            PF01370.16   236 seq1272_BIOID50631   -            476   1.9e-13   50.3   0.1   1   1   5.8e-16   1.3e-12   47.5   0.0     1   121     5   116     5   132 0.89 NAD dependent epimerase/dehydratase family
NmrA                 PF05368.8    233 seq1272_BIOID50631   -            476   2.5e-10   39.9   0.0   1   1   1.3e-13     3e-10   39.6   0.0     1   161     5   164     5   292 0.79 NmrA-like family
3Beta_HSD            PF01073.14   280 seq1272_BIOID50631   -            476   7.4e-07   28.0   0.0   1   1   4.7e-10   1.1e-06   27.4   0.0     1   118     6   113     6   124 0.78 3-beta hydroxysteroid dehydrogenase/isomerase family
DUF2867              PF11066.3    149 seq1272_BIOID50631   -            476   2.2e-06   27.3   0.0   1   1   2.5e-09   5.7e-06   26.0   0.0    42   148   358   463   332   463 0.88 Protein of unknown function (DUF2867)
adh_short            PF00106.20   167 seq1272_BIOID50631   -            476   3.6e-06   26.8   0.1   1   1   3.7e-09   8.5e-06   25.6   0.1     3    89     5    78     3   115 0.87 short chain dehydrogenase
YaeQ                 PF07152.7    175 seq1273_BIOID50631   -            181   2.6e-72  241.6   1.2   1   1   2.2e-76     3e-72  241.4   0.8     1   174     1   175     1   176 0.99 YaeQ protein
Curlin_rpt           PF07012.7     34 seq1275_BIOID50631   -            151   2.3e-28   97.4  29.0   1   3   8.8e-16   1.2e-11   43.9   0.5     1    34    40    74    40    74 0.99 Curlin associated repeat
Curlin_rpt           PF07012.7     34 seq1275_BIOID50631   -            151   2.3e-28   97.4  29.0   2   3     8e-17   1.1e-12   47.3   0.3     2    34    86   119    85   119 0.98 Curlin associated repeat
Curlin_rpt           PF07012.7     34 seq1275_BIOID50631   -            151   2.3e-28   97.4  29.0   3   3   1.2e-09   1.7e-05   24.3   3.5     8    34   115   141   114   141 0.95 Curlin associated repeat
GFO_IDH_MocA         PF01408.17   120 seq1276_BIOID50631   -            351   7.7e-33  113.4   0.1   1   1     4e-36   1.8e-32  112.2   0.0     1   118    10   128    10   130 0.97 Oxidoreductase family, NAD-binding Rossmann fold
GFO_IDH_MocA_C       PF02894.12   115 seq1276_BIOID50631   -            351   5.8e-12   45.3   0.0   1   1   2.7e-15   1.2e-11   44.2   0.0     1   112   142   250   142   253 0.93 Oxidoreductase family, C-terminal alpha/beta domain
NAD_binding_3        PF03447.11   117 seq1276_BIOID50631   -            351   3.1e-06   27.4   0.1   1   1     6e-09   2.7e-05   24.4   0.0    16   114    31   126    16   129 0.80 Homoserine dehydrogenase, NAD binding domain
PHP                  PF02811.14   175 seq1277_BIOID50631   -            293   1.4e-32  112.7   0.0   1   1   1.3e-36   1.8e-32  112.3   0.0     1   169    10   233    10   239 0.92 PHP domain
DeoC                 PF01791.4    236 seq1278_BIOID50631   -            350   1.2e-66  224.2   0.0   1   1     1e-70   1.4e-66  224.0   0.0     2   236    69   326    68   326 0.98 DeoC/LacD family aldolase
TnpB_IS66            PF05717.8    108 seq1280_BIOID50631   -            116   2.2e-41  139.5   0.0   1   1   1.8e-45   2.4e-41  139.3   0.0     2   105     7   108     6   111 0.96 IS66 Orf2 like protein
LysR_substrate       PF03466.15   209 seq1281_BIOID50631   -            327   7.2e-44  149.2   0.1   1   1   1.4e-47   9.8e-44  148.8   0.1     5   209   120   323   117   323 0.97 LysR substrate binding domain
HTH_1                PF00126.22    60 seq1281_BIOID50631   -            327   1.4e-24   85.4   1.0   1   1   2.9e-28     2e-24   84.9   0.2     1    60    34    93    34    93 0.98 Bacterial regulatory helix-turn-helix protein, lysR family
SpoU_methylase       PF00588.14   142 seq1282_BIOID50631   -            229   5.9e-37  126.5   0.1   1   1   1.2e-40   8.3e-37  126.0   0.1     2   142    20   159    19   159 0.96 SpoU rRNA Methylase family
SpoU_methylas_C      PF12105.3     57 seq1282_BIOID50631   -            229   5.2e-25   86.6   1.4   1   1   1.2e-28   8.4e-25   85.9   0.4     1    57   163   221   163   221 0.99 SpoU, rRNA methylase, C-terminal
PfkB                 PF00294.19   301 seq1283_BIOID50631   -            322   2.6e-67  226.9   0.3   1   1   4.6e-71   3.1e-67  226.7   0.2     3   297    12   306    10   310 0.94 pfkB family carbohydrate kinase
Phos_pyr_kin         PF08543.7    246 seq1283_BIOID50631   -            322   6.6e-06   25.4   0.2   1   1   1.4e-09   9.9e-06   24.8   0.1   115   226   192   292   158   308 0.80 Phosphomethylpyrimidine kinase
MFS_1                PF07690.11   354 seq1285_BIOID50631   -            397   7.7e-14   51.0  41.8   1   1   5.6e-18   7.7e-14   51.0  29.0     2   344    20   349    19   358 0.72 Major Facilitator Superfamily
PK                   PF00224.16   348 seq1287_BIOID50631   -            480  5.8e-144  478.8   4.6   1   1  1.2e-147  8.1e-144  478.4   3.2     2   345     6   347     5   350 0.98 Pyruvate kinase, barrel domain
PK_C                 PF02887.11   117 seq1287_BIOID50631   -            480   4.5e-31  106.7   1.5   1   1   6.5e-35   4.5e-31  106.7   1.1     2   116   363   477   362   478 0.98 Pyruvate kinase, alpha/beta domain
DUF898               PF05987.8    339 seq1291_BIOID50631   -            407   8.4e-78  261.5  30.7   1   1   6.9e-81   9.4e-77  258.0  21.3     3   328    21   387    19   395 0.97 Bacterial protein of unknown function (DUF898)
adh_short            PF00106.20   167 seq1295_BIOID50631   -            247   3.5e-29  101.7   0.8   1   1   2.3e-32   6.2e-29  100.9   0.1     1   162     3   166     3   170 0.93 short chain dehydrogenase
adh_short_C2         PF13561.1    243 seq1295_BIOID50631   -            247   2.2e-11   43.9   0.7   1   1   1.1e-14   2.9e-11   43.5   0.5     5   211    11   222     9   234 0.84 Enoyl-(Acyl carrier protein) reductase
KR                   PF08659.5    181 seq1295_BIOID50631   -            247     1e-08   34.9   0.2   1   1   7.1e-12   1.9e-08   34.0   0.0     3   116     5   113     4   167 0.84 KR domain
Epimerase            PF01370.16   236 seq1295_BIOID50631   -            247   6.1e-06   25.7   0.2   1   1   6.5e-09   1.8e-05   24.2   0.1     1   153     5   165     5   181 0.71 NAD dependent epimerase/dehydratase family
DUF1776              PF08643.5    299 seq1295_BIOID50631   -            247   7.4e-06   25.1   0.0   1   1   1.2e-08   3.3e-05   23.0   0.0   105   202    90   186    14   207 0.89 Fungal family of unknown function (DUF1776)
EAL                  PF00563.15   236 seq1296_BIOID50631   -            255   1.1e-28  100.1   0.0   1   1     1e-32   1.4e-28   99.8   0.0    13   236    30   242    17   242 0.82 EAL domain
DUF417               PF04224.7    175 seq1297_BIOID50631   -            197   1.5e-78  262.0   0.1   1   1   1.2e-82   1.7e-78  261.8   0.1     1   175     2   182     2   182 0.99 Protein of unknown function, DUF417
Oxidored_molyb       PF00174.14   169 seq1299_BIOID50631   -            334   8.2e-41  139.1   0.0   1   1   9.6e-45   1.3e-40  138.4   0.0    11   168   108   268    97   269 0.94 Oxidoreductase molybdopterin binding domain
Autotransporter      PF03797.14   265 seq1300_BIOID50631   -            969   3.7e-42  144.4  30.8   1   1   2.7e-46   3.7e-42  144.4  21.4     3   259   707   949   705   960 0.95 Autotransporter beta-domain
GTP_EFTU             PF00009.22   188 seq1301_BIOID50631   -            607     1e-56  191.2   0.0   1   1   7.2e-60     2e-56  190.3   0.0     2   187     4   195     3   196 0.96 Elongation factor Tu GTP binding domain
EFG_C                PF00679.19    89 seq1301_BIOID50631   -            607   1.9e-21   75.6   0.0   1   1   1.6e-24   4.3e-21   74.4   0.0     3    83   397   477   395   483 0.96 Elongation factor G C-terminus
GTP_EFTU_D2          PF03144.20    74 seq1301_BIOID50631   -            607   7.4e-10   38.6   3.2   1   1   8.1e-13   2.2e-09   37.1   2.2     1    74   219   289   219   289 0.94 Elongation factor Tu domain 2
MMR_HSR1             PF01926.18   114 seq1301_BIOID50631   -            607   1.3e-05   25.0   0.2   1   1   1.5e-08   4.1e-05   23.4   0.0     2   113     8   128     7   129 0.55 50S ribosome-binding GTPase
Peptidase_M3         PF01432.15   458 seq1302_BIOID50631   -            681  7.7e-147  489.9   0.1   1   1    1e-150  1.4e-146  489.0   0.1     2   457   230   678   229   679 0.97 Peptidase family M3
DUF830               PF05708.7    158 seq1303_BIOID50631   -            224     3e-44  150.6   0.0   1   1   2.6e-48   3.6e-44  150.4   0.0     2   158    33   209    32   209 0.98 Orthopoxvirus protein of unknown function (DUF830)
PTE                  PF02126.13   308 seq1304_BIOID50631   -            292  4.6e-128  426.4   0.2   1   1  3.7e-132  5.1e-128  426.3   0.1     1   308     1   292     1   292 0.99 Phosphotriesterase family
Peripla_BP_3         PF13377.1    160 seq1305_BIOID50631   -            330   1.3e-42  145.4   0.0   1   1   4.3e-45   1.5e-41  141.9   0.0     2   159   170   329   169   330 0.92 Periplasmic binding protein-like domain
Peripla_BP_1         PF00532.16   279 seq1305_BIOID50631   -            330   7.6e-35  120.3   0.0   1   1   2.9e-38   9.7e-35  119.9   0.0     1   272    59   321    59   327 0.91 Periplasmic binding proteins and sugar binding domain of LacI family
LacI                 PF00356.16    46 seq1305_BIOID50631   -            330   2.7e-21   74.8   0.9   1   1   1.3e-24   4.4e-21   74.0   0.6     1    46     3    48     3    48 0.99 Bacterial regulatory proteins, lacI family
Peripla_BP_4         PF13407.1    258 seq1305_BIOID50631   -            330   3.7e-19   68.9   0.0   1   1   1.7e-22   5.7e-19   68.3   0.0     1   251    62   305    62   310 0.90 Periplasmic binding protein domain
DUF2511              PF10709.4     87 seq1308_BIOID50631   -            113   6.8e-36  122.3   0.0   1   1   5.9e-40   8.1e-36  122.1   0.0     1    87    26   113    26   113 0.99 Protein of unknown function (DUF2511)
LysR_substrate       PF03466.15   209 seq1312_BIOID50631   -            302   6.5e-40  136.3   0.0   1   1   1.3e-43   8.6e-40  135.9   0.0     2   208    91   297    90   298 0.96 LysR substrate binding domain
HTH_1                PF00126.22    60 seq1312_BIOID50631   -            302   1.1e-20   72.9   0.4   1   1   3.4e-24   2.3e-20   71.9   0.3     1    60     7    66     7    66 0.97 Bacterial regulatory helix-turn-helix protein, lysR family
DUF1971              PF09313.6     82 seq1313_BIOID50631   -            119   8.4e-29   99.0   0.0   1   1     8e-33   1.1e-28   98.6   0.0     1    82    12    97    12    97 0.98 Domain of unknown function (DUF1971)
YscW                 PF09619.5    106 seq1314_BIOID50631   -            190   1.5e-41  140.2   0.5   1   1   1.6e-45   2.2e-41  139.7   0.4     1   106    41   152    41   152 0.99 Type III secretion system lipoprotein chaperone (YscW)
Trp_repressor        PF01371.14    88 seq1316_BIOID50631   -             98   2.8e-31  107.1   0.1   1   1   2.3e-35   3.2e-31  106.9   0.0     1    87     7    93     7    94 0.98 Trp repressor protein
GAF_2                PF13185.1    148 seq1319_BIOID50631   -            183   4.8e-10   39.9   0.1   1   1   1.4e-13   6.3e-10   39.6   0.1    16   146    55   168    39   170 0.75 GAF domain
GAF_3                PF13492.1    129 seq1319_BIOID50631   -            183   7.8e-10   38.8   0.1   1   1   2.3e-13     1e-09   38.4   0.1     7   124    48   166    43   171 0.85 GAF domain
GAF                  PF01590.21   154 seq1319_BIOID50631   -            183   2.7e-07   30.7   0.1   1   1   7.5e-11   3.4e-07   30.4   0.1    38   152    58   167    35   169 0.67 GAF domain
Phage_integrase      PF00589.17   173 seq1320_BIOID50631   -            445   3.8e-10   39.5   0.2   1   1   1.1e-13   1.5e-09   37.6   0.0     6   170   256   429   253   432 0.81 Phage integrase family
Glyco_hydro_3        PF00933.16   299 seq1321_BIOID50631   -            765   1.6e-86  289.8   0.0   1   1   5.9e-90   2.7e-86  289.1   0.0     1   298    46   351    46   352 0.98 Glycosyl hydrolase family 3 N terminal domain
Glyco_hydro_3_C      PF01915.17   227 seq1321_BIOID50631   -            765     3e-69  232.8   0.8   1   1   1.4e-72   6.3e-69  231.8   0.6     1   227   395   650   395   650 0.94 Glycosyl hydrolase family 3 C-terminal domain
Fn3-like             PF14310.1     71 seq1321_BIOID50631   -            765   2.4e-23   81.7   0.0   1   1   1.1e-26   4.8e-23   80.7   0.0     2    71   686   754   685   754 0.98 Fibronectin type III-like domain
PMT                  PF02366.13   245 seq1322_BIOID50631   -            550   1.5e-53  181.6  20.2   1   1   2.1e-57   1.5e-53  181.6  14.0     3   245     5   237     3   237 0.98 Dolichyl-phosphate-mannose-protein mannosyltransferase
PMT_2                PF13231.1    159 seq1322_BIOID50631   -            550   3.4e-11   43.2  21.1   1   1     5e-15   3.4e-11   43.2  14.6     2   159    61   222    60   222 0.79 Dolichyl-phosphate-mannose-protein mannosyltransferase
DGOK                 PF05035.7    287 seq1323_BIOID50631   -            334   2.4e-87  292.2   0.0   1   1     2e-91   2.7e-87  292.0   0.0     1   287    11   318    11   318 0.95 2-keto-3-deoxy-galactonokinase
GntP_permease        PF02447.11   441 seq1324_BIOID50631   -            446  1.1e-166  554.6  44.7   1   1  2.7e-170  1.2e-166  554.4  31.0     2   438     5   441     4   445 0.98 GntP family permease
CitMHS               PF03600.11   349 seq1324_BIOID50631   -            446   2.5e-11   42.6  32.8   1   1   9.8e-15   4.5e-11   41.8  22.8     6   329    14   375     9   393 0.72 Citrate transporter
DUF401               PF04165.7    386 seq1324_BIOID50631   -            446   1.3e-07   30.9   4.7   1   1   2.8e-11   1.3e-07   30.9   3.3   223   367   270   422   267   444 0.78 Protein of unknown function (DUF401)
Peptidase_U32        PF01136.14   233 seq1325_BIOID50631   -            340   5.6e-62  208.6   0.0   1   1   5.3e-66   7.2e-62  208.2   0.0     3   232    85   339    83   340 0.94 Peptidase family U32
DUF4222              PF13973.1     53 seq1326_BIOID50631   -             99   9.1e-24   82.5   5.4   1   1   8.3e-28   1.1e-23   82.2   3.7     2    53    17    68    16    68 0.96 Domain of unknown function (DUF4222)
ABC_tran             PF00005.22   118 seq1327_BIOID50631   -            233   3.7e-27   94.9   0.0   1   1   8.9e-31   6.1e-27   94.2   0.0     1   117    49   173    49   174 0.94 ABC transporter
AAA_21               PF13304.1    303 seq1327_BIOID50631   -            233   1.4e-11   44.8   0.1   1   1   4.4e-13     3e-09   37.1   0.1     1   299    37   206    37   210 0.76 AAA domain
DDE_Tnp_IS66         PF03050.9    271 seq1328_BIOID50631   -            537   5.9e-97  323.9   0.0   1   1  1.7e-100   5.9e-97  323.9   0.0     1   271   196   487   196   487 0.98 Transposase IS66 family
DDE_Tnp_IS66_C       PF13817.1     39 seq1328_BIOID50631   -            537   4.7e-20   71.2   0.2   1   1   4.2e-23   1.5e-19   69.6   0.1     2    39   494   531   493   531 0.99 IS66 C-terminal element
HTH_Tnp_IS66         PF13005.2     59 seq1328_BIOID50631   -            537   1.4e-14   53.5   4.2   1   1   4.1e-18   1.4e-14   53.5   2.9     1    59   134   190   134   190 0.98 putative Helix-turn-helix domain of transposase IS66
LZ_Tnp_IS66          PF13007.2     78 seq1328_BIOID50631   -            537   1.4e-12   47.9   9.6   1   1   4.2e-16   1.4e-12   47.9   6.7     1    77    59   131    59   132 0.75 Transposase C of IS166 homeodomain
NLPC_P60             PF00877.14   105 seq1329_BIOID50631   -            257   4.7e-31  106.6   0.0   1   1   1.2e-34   8.4e-31  105.7   0.0     1   105   139   249   139   249 0.98 NlpC/P60 family
DUF3440              PF11922.3    181 seq1330_BIOID50631   -            364   4.6e-56  189.1   0.9   1   2   2.3e-45   1.6e-41  141.7   0.1     1   106   195   302   195   307 0.96 Domain of unknown function (DUF3440)
DUF3440              PF11922.3    181 seq1330_BIOID50631   -            364   4.6e-56  189.1   0.9   2   2   4.3e-16     3e-12   46.3   0.1   137   181   304   345   299   345 0.89 Domain of unknown function (DUF3440)
PAPS_reduct          PF01507.14   174 seq1330_BIOID50631   -            364   2.7e-10   40.2   0.4   1   1     3e-13     2e-09   37.3   0.3    16   163     2   192     1   195 0.75 Phosphoadenosine phosphosulfate reductase family
DAO                  PF01266.19   358 seq1331_BIOID50631   -            542   3.1e-56  190.6   2.8   1   1   2.1e-59   4.7e-56  190.0   2.0     1   344    10   343    10   367 0.86 FAD dependent oxidoreductase
FAD_binding_2        PF00890.19   421 seq1331_BIOID50631   -            542   5.8e-08   31.8   8.5   1   1   5.2e-10   1.2e-06   27.5   5.9     1   206    10   215    10   234 0.78 FAD binding domain
FAD_binding_3        PF01494.14   356 seq1331_BIOID50631   -            542   8.7e-07   28.1   3.9   1   1   4.1e-09   9.3e-06   24.8   2.8     2   173     9   214     8   225 0.85 FAD binding domain
Fer2_BFD             PF04324.10    55 seq1331_BIOID50631   -            542   2.2e-06   27.4   2.4   1   1   9.7e-10   2.2e-06   27.4   1.7     2    45   432   480   431   486 0.87 BFD-like [2Fe-2S] binding domain
FlgH                 PF02107.11   180 seq1332_BIOID50631   -            246   1.1e-63  213.9   0.0   1   1     1e-67   1.4e-63  213.6   0.0     3   180    66   245    64   245 0.97 Flagellar L-ring protein
PemK                 PF02452.12   110 seq1333_BIOID50631   -            149   5.3e-13   49.0   0.1   1   1   9.4e-17   1.3e-12   47.7   0.0     2   109     9   141     8   142 0.75 PemK-like protein
LrgA                 PF03788.9     96 seq1335_BIOID50631   -            135   4.4e-29   99.9  10.2   1   1   4.3e-33   5.8e-29   99.5   7.1     1    94    24   117    24   119 0.98 LrgA family
Citrate_ly_lig       PF08218.6    182 seq1336_BIOID50631   -            381   8.6e-82  272.8   0.0   1   1   2.6e-85   1.8e-81  271.8   0.0     1   182   176   362   176   362 0.99 Citrate lyase ligase C-terminal domain
MS_channel           PF00924.13   206 seq1338_BIOID50631   -            286   4.3e-59  199.2   3.1   1   1   6.3e-63   4.3e-59  199.2   2.1     3   206    72   268    70   268 0.99 Mechanosensitive ion channel
TM_helix             PF05552.7     53 seq1338_BIOID50631   -            286   1.4e-14   53.3   6.9   1   1     2e-18   1.4e-14   53.3   4.8     2    53    15    66    14    66 0.97 Conserved TM helix
DUF4102              PF13356.1     89 seq1339_BIOID50631   -            304     2e-28   98.0   0.2   1   1   5.4e-32   3.7e-28   97.1   0.1     1    88     3    89     3    90 0.97 Domain of unknown function (DUF4102)
Phage_integrase      PF00589.17   173 seq1339_BIOID50631   -            304   3.3e-09   36.5   0.0   1   1     1e-12   7.2e-09   35.4   0.0     3    83   205   298   203   303 0.95 Phage integrase family
PDZ                  PF00595.19    81 seq1340_BIOID50631   -            474     3e-29  100.8   8.2   1   2   2.9e-19     1e-15   57.5   0.1     7    80   285   367   279   368 0.90 PDZ domain (Also known as DHR or GLGF)
PDZ                  PF00595.19    81 seq1340_BIOID50631   -            474     3e-29  100.8   8.2   2   2   3.1e-15   1.1e-11   44.6   2.2    10    81   393   463   385   463 0.89 PDZ domain (Also known as DHR or GLGF)
PDZ_2                PF13180.1     82 seq1340_BIOID50631   -            474   2.3e-26   91.3   2.7   1   2   1.2e-18     4e-15   55.3   0.0    12    82   300   380   285   380 0.88 PDZ domain
PDZ_2                PF13180.1     82 seq1340_BIOID50631   -            474   2.3e-26   91.3   2.7   2   2   2.5e-12   8.6e-09   35.0   0.4     4    59   399   454   396   471 0.87 PDZ domain
Trypsin_2            PF13365.1    120 seq1340_BIOID50631   -            474     8e-21   74.1   0.6   1   1   5.5e-24   1.9e-20   72.9   0.4     1   120   114   250   114   250 0.79 Trypsin-like peptidase domain
Trypsin              PF00089.21   220 seq1340_BIOID50631   -            474   1.3e-20   73.7   0.3   1   1   6.5e-24   2.2e-20   73.0   0.2    21   218   114   275    87   277 0.83 Trypsin
BcsB                 PF03170.8    605 seq1341_BIOID50631   -            779  3.5e-225  748.5   2.2   1   1  3.1e-229  4.2e-225  748.2   1.5     4   605    68   681    65   681 0.99 Bacterial cellulose synthase subunit
LysR_substrate       PF03466.15   209 seq1343_BIOID50631   -            324   5.6e-43  146.3   0.0   1   1   1.1e-46   7.5e-43  145.9   0.0     5   206    92   293    90   296 0.96 LysR substrate binding domain
HTH_1                PF00126.22    60 seq1343_BIOID50631   -            324   5.4e-16   57.9   0.0   1   1   1.4e-19   9.6e-16   57.1   0.0     1    60     3    64     3    64 0.97 Bacterial regulatory helix-turn-helix protein, lysR family
RNase_T              PF00929.19   164 seq1344_BIOID50631   -            246   5.4e-40  137.2   0.4   1   1   9.7e-44   1.3e-39  135.9   0.1     1   164    12   178    12   178 0.93 Exonuclease
Tafi-CsgC            PF10610.4    106 seq1345_BIOID50631   -            110   5.5e-66  218.9   4.2   1   1   4.6e-70   6.3e-66  218.7   2.9     1   106     5   110     5   110 0.99 Thin aggregative fimbriae synthesis protein
NUDIX                PF00293.23   135 seq1346_BIOID50631   -            209   3.2e-14   52.6   0.2   1   1   3.5e-18   4.7e-14   52.0   0.1     4   127    59   187    56   198 0.87 NUDIX domain
Ni_hydr_CYTB         PF01292.15   182 seq1348_BIOID50631   -            261   5.9e-28   97.3  10.4   1   1   8.6e-32   5.9e-28   97.3   7.2     2   182    69   257    68   257 0.91 Prokaryotic cytochrome b561
Cytochrom_B_N        PF00033.14   188 seq1348_BIOID50631   -            261   1.5e-27   96.0  12.5   1   1   2.2e-31   1.5e-27   96.0   8.7     2   188    67   257    66   257 0.93 Cytochrome b(N-terminal)/b6/petB
RF-1                 PF00472.15   114 seq1349_BIOID50631   -            140   5.7e-29  100.1   0.6   1   1   4.9e-33   6.7e-29   99.8   0.4     4   114     4   132     1   138 0.91 RF-1 domain
DUF1496              PF07383.7     56 seq1352_BIOID50631   -             90     2e-26   90.8   0.3   1   1   1.8e-30   2.4e-26   90.6   0.2     1    55    33    89    33    90 0.96 Protein of unknown function (DUF1496)
Asparaginase_2       PF01112.13   319 seq1353_BIOID50631   -            321  1.2e-124  415.0   3.3   1   1  1.1e-128  1.5e-124  414.7   2.3     2   315     3   315     2   317 0.99 Asparaginase
BPD_transp_1         PF00528.17   185 seq1354_BIOID50631   -            354   2.5e-26   92.2  16.2   1   1   1.8e-30   2.5e-26   92.2  11.2     1   176   163   324   163   332 0.91 Binding-protein-dependent transport system inner membrane component
Glyco_hydro_1        PF00232.13   455 seq1355_BIOID50631   -            479  3.4e-128  427.5   2.1   1   1  2.8e-132  3.9e-128  427.3   1.5     5   454     4   476     1   477 0.93 Glycosyl hydrolase family 1
FGGY_N               PF00370.16   245 seq1357_BIOID50631   -            498   5.6e-91  304.1   0.0   1   1   1.1e-94   7.5e-91  303.6   0.0     1   245     4   250     4   250 0.99 FGGY family of carbohydrate kinases, N-terminal domain
FGGY_C               PF02782.11   197 seq1357_BIOID50631   -            498   1.3e-22   80.2   0.5   1   1   6.2e-26   4.2e-22   78.6   0.3     3   196   261   441   259   442 0.82 FGGY family of carbohydrate kinases, C-terminal domain
Xan_ur_permease      PF00860.15   389 seq1358_BIOID50631   -            449   1.1e-88  297.2  48.4   1   1   1.1e-92   1.4e-88  296.8  33.6     1   388    26   409    26   410 0.99 Permease family
FtsL                 PF04999.8     97 seq1359_BIOID50631   -            121   1.3e-33  114.4   0.1   1   1   1.1e-37   1.5e-33  114.2   0.1     3    96    26   119    24   120 0.97 Cell division protein FtsL
EII-GUT              PF03608.8    168 seq1360_BIOID50631   -            187     7e-77  256.8   0.7   1   1   5.9e-81     8e-77  256.6   0.5     2   168     5   171     4   171 0.99 PTS system enzyme II sorbitol-specific factor
SulA                 PF03846.9    119 seq1361_BIOID50631   -            169   2.9e-63  210.7   4.4   1   1   2.8e-67   3.9e-63  210.3   3.0     2   118     3   119     2   120 0.99 Cell division inhibitor SulA
DUF45                PF01863.12   205 seq1363_BIOID50631   -            179   8.5e-12   45.1   0.2   1   1   1.4e-15   9.2e-12   45.0   0.2   142   198   105   161    28   168 0.87 Protein of unknown function DUF45
WLM                  PF08325.5    186 seq1363_BIOID50631   -            179   1.4e-05   24.9   3.3   1   1   2.8e-09   1.9e-05   24.5   2.0    81   118   126   163   112   178 0.85 WLM domain
Fe-ADH               PF00465.14   366 seq1365_BIOID50631   -            891  4.1e-112  374.3   0.3   1   1  1.4e-115  6.4e-112  373.7   0.2     1   361   457   849   457   854 0.93 Iron-containing alcohol dehydrogenase
Aldedh               PF00171.17   462 seq1365_BIOID50631   -            891   1.6e-27   95.8   2.6   1   1   2.2e-30     1e-26   93.2   1.8    26   426     4   399     1   406 0.78 Aldehyde dehydrogenase family
Fe-ADH_2             PF13685.1    250 seq1365_BIOID50631   -            891   1.3e-18   67.0   1.2   1   2   2.8e-12   1.3e-08   34.3   0.0    12    94   473   555   464   562 0.92 Iron-containing alcohol dehydrogenase
Fe-ADH_2             PF13685.1    250 seq1365_BIOID50631   -            891   1.3e-18   67.0   1.2   2   2   8.6e-11   3.9e-07   29.5   0.9    98   247   588   739   580   741 0.93 Iron-containing alcohol dehydrogenase
AAA_25               PF13481.1    194 seq1366_BIOID50631   -            469   3.5e-41  140.6   0.0   1   1   3.9e-44   5.3e-40  136.7   0.0    18   193   150   318   135   319 0.85 AAA domain
DUF1869              PF08956.5     60 seq1367_BIOID50631   -             60   3.9e-37  125.5   2.8   1   1   3.1e-41   4.2e-37  125.4   2.0     1    60     1    60     1    60 0.99 Domain of unknown function (DUF1869)
PfkB                 PF00294.19   301 seq1368_BIOID50631   -            336   6.6e-47  159.9   0.0   1   1   5.7e-51   7.8e-47  159.7   0.0    31   296    49   321    21   326 0.90 pfkB family carbohydrate kinase
DEAD                 PF00270.24   173 seq1369_BIOID50631   -            693   7.7e-24   83.9   0.1   1   1   3.5e-25     8e-22   77.3   0.0    18   169   293   434   270   438 0.80 DEAD/DEAH box helicase
Helicase_C           PF00271.26    78 seq1369_BIOID50631   -            693   9.6e-17   60.5   0.0   1   1   5.3e-18   1.2e-14   53.7   0.0     3    77   513   588   511   589 0.95 Helicase conserved C-terminal domain
ResIII               PF04851.10   184 seq1369_BIOID50631   -            693   6.7e-09   35.7   0.0   1   1   7.1e-12   1.6e-08   34.4   0.0    29   182   293   430   269   432 0.76 Type III restriction enzyme, res subunit
tRNA_anti            PF01336.20    76 seq1369_BIOID50631   -            693   2.1e-07   30.5   0.0   1   1   1.9e-10   4.2e-07   29.5   0.0     2    74    63   134    62   136 0.96 OB-fold nucleic acid binding domain
SecA_DEAD            PF07517.9    266 seq1369_BIOID50631   -            693     3e-07   29.8   0.0   1   1   2.8e-10   6.4e-07   28.8   0.0    95   162   294   361   231   398 0.88 SecA DEAD-like domain
SNF2_N               PF00176.18   296 seq1369_BIOID50631   -            693   7.1e-05   21.6   0.0   1   1   5.7e-08   0.00013   20.8   0.0    27   172   297   435   282   439 0.77 SNF2 family N-terminal domain
EIID-AGA             PF03613.9    264 seq1371_BIOID50631   -            280  1.3e-107  358.5   2.7   1   1    1e-111  1.4e-107  358.4   1.8     2   264    11   279    10   279 0.99 PTS system mannose/fructose/sorbose family IID component
TrkA_N               PF02254.13   116 seq1374_BIOID50631   -            458   4.2e-58  194.2   3.5   1   2   5.4e-33   5.3e-30  103.6   0.0     1   108     3   111     3   125 0.92 TrkA-N domain
TrkA_N               PF02254.13   116 seq1374_BIOID50631   -            458   4.2e-58  194.2   3.5   2   2   5.9e-29   5.7e-26   90.6   0.7     1   116   235   350   235   350 0.95 TrkA-N domain
TrkA_C               PF02080.16    71 seq1374_BIOID50631   -            458   1.9e-21   75.3   0.7   1   2   4.7e-13   4.5e-10   38.8   0.0     3    70   157   225   155   226 0.91 TrkA-C domain
TrkA_C               PF02080.16    71 seq1374_BIOID50631   -            458   1.9e-21   75.3   0.7   2   2     2e-11   1.9e-08   33.6   0.2     8    70   390   451   388   452 0.89 TrkA-C domain
F420_oxidored        PF03807.12    96 seq1374_BIOID50631   -            458   1.9e-12   47.2   2.2   1   2   1.5e-07   0.00015   22.0   0.0     1    52     2    49     2    88 0.87 NADP oxidoreductase coenzyme F420-dependent
F420_oxidored        PF03807.12    96 seq1374_BIOID50631   -            458   1.9e-12   47.2   2.2   2   2   1.5e-07   0.00015   22.0   0.3     2    48   235   279   234   355 0.80 NADP oxidoreductase coenzyme F420-dependent
NAD_binding_7        PF13241.1    103 seq1374_BIOID50631   -            458   1.2e-11   44.6   3.0   1   1   7.5e-08   7.3e-05   22.8   0.0     8    82   233   319   228   323 0.75 Putative NAD(P)-binding
Shikimate_DH         PF01488.15   135 seq1374_BIOID50631   -            458   1.4e-11   44.4   0.6   1   1   5.3e-09   5.2e-06   26.4   0.2    12   102   232   332   222   367 0.77 Shikimate / quinate 5-dehydrogenase
Peptidase_M15        PF01427.12   198 seq1375_BIOID50631   -            193   3.2e-75  251.9   0.1   1   1   7.9e-79   5.4e-75  251.2   0.0     2   197     4   186     3   187 0.98 D-ala-D-ala dipeptidase
VanY                 PF02557.12   132 seq1375_BIOID50631   -            193   6.1e-10   38.9   0.0   1   1   1.4e-13   9.5e-10   38.3   0.0     4   128    42   167    39   171 0.84 D-alanyl-D-alanine carboxypeptidase
Ldh_2                PF02615.9    335 seq1376_BIOID50631   -            349    4e-139  462.8   0.0   1   1  3.3e-143  4.6e-139  462.7   0.0     1   334     1   333     1   334 0.99 Malate/L-lactate dehydrogenase
Hydrolase_3          PF08282.7    254 seq1377_BIOID50631   -            188     1e-12   48.0   0.0   1   1   3.6e-15     5e-11   42.5   0.0   179   243    94   158    88   167 0.94 haloacid dehalogenase-like hydrolase
Peptidase_M50        PF02163.17   192 seq1378_BIOID50631   -            450   2.8e-70  235.1   0.3   1   1     7e-74   3.2e-70  234.9   0.2     2   192    11   446    10   446 0.99 Peptidase family M50
PDZ                  PF00595.19    81 seq1378_BIOID50631   -            450   1.3e-12   47.6   0.2   1   1   1.7e-13   7.6e-10   38.7   0.0    10    81   211   277   204   277 0.91 PDZ domain (Also known as DHR or GLGF)
PDZ_2                PF13180.1     82 seq1378_BIOID50631   -            450   3.9e-11   42.5   0.0   1   1   6.1e-12   2.8e-08   33.4   0.0    19    78   227   285   211   287 0.85 PDZ domain
TnpB_IS66            PF05717.8    108 seq1379_BIOID50631   -             43     2e-09   36.7   0.0   1   1   1.5e-13     2e-09   36.6   0.0     7    46     2    41     1    43 0.95 IS66 Orf2 like protein
Peptidase_S11        PF00768.15   241 seq1380_BIOID50631   -            403  6.1e-100  333.3   0.1   1   1  1.8e-103    8e-100  332.9   0.0     4   240    38   272    35   273 0.98 D-alanyl-D-alanine carboxypeptidase
PBP5_C               PF07943.8     91 seq1380_BIOID50631   -            403   2.6e-25   88.1   0.0   1   1   9.9e-29   4.5e-25   87.3   0.0     1    91   292   383   292   383 0.99 Penicillin-binding protein 5, C-terminal domain
Beta-lactamase2      PF13354.1    197 seq1380_BIOID50631   -            403   2.6e-08   33.4   0.0   1   1   7.9e-12   3.6e-08   32.9   0.0     2   141    55   206    54   249 0.81 Beta-lactamase enzyme family
MFS_1                PF07690.11   354 seq1381_BIOID50631   -            387   5.8e-48  163.3  43.5   1   1   2.5e-51   8.6e-48  162.7  30.2     3   354    14   352    12   352 0.87 Major Facilitator Superfamily
Sugar_tr             PF00083.19   451 seq1381_BIOID50631   -            387   4.5e-12   45.1   9.2   1   1   1.3e-15   4.5e-12   45.1   6.3    40   194    36   185    18   194 0.86 Sugar (and other) transporter
MFS_3                PF05977.8    524 seq1381_BIOID50631   -            387    0.0001   20.4  20.3   1   1   4.2e-08   0.00014   20.0  14.1    63   315    60   303    35   383 0.78 Transmembrane secretion effector
Response_reg         PF00072.19   112 seq1382_BIOID50631   -            225   1.2e-29  102.4   0.0   1   1   2.5e-33   1.7e-29  101.9   0.0     1   111     4   112     4   113 0.98 Response regulator receiver domain
Trans_reg_C          PF00486.23    77 seq1382_BIOID50631   -            225     2e-22   78.7   0.0   1   1   6.4e-26   4.4e-22   77.6   0.0     2    77   148   223   146   223 0.97 Transcriptional regulatory protein, C terminal
LrgB                 PF04172.11   215 seq1383_BIOID50631   -            231   1.2e-82  276.2  15.2   1   1   9.7e-87   1.3e-82  276.0  10.6     1   215    12   226    12   226 0.99 LrgB-like family
Radical_SAM          PF04055.16   166 seq1384_BIOID50631   -            255   2.2e-32  112.4   0.1   1   1   6.3e-36   2.8e-32  112.0   0.1     1   158    33   187    33   193 0.96 Radical SAM superfamily
Fer4_12              PF13353.1    139 seq1384_BIOID50631   -            255   1.4e-18   67.2   0.0   1   1   4.1e-22   1.9e-18   66.8   0.0     1   134    25   155    25   160 0.86 4Fe-4S single cluster domain
Fer4_14              PF13394.1    117 seq1384_BIOID50631   -            255   1.1e-10   41.4   0.1   1   1   4.4e-14     2e-10   40.6   0.0     5    91    36   120    32   145 0.84 4Fe-4S single cluster domain
NinF                 PF05810.7     58 seq1385_BIOID50631   -             58   0.00011   21.8   4.8   1   1   1.1e-08   0.00016   21.3   3.3     9    44    11    44     4    57 0.78 NinF protein
Sua5_yciO_yrdC       PF01300.13   179 seq1386_BIOID50631   -            206   1.2e-47  161.3   0.0   1   1   1.1e-51   1.4e-47  161.0   0.0     2   179    23   198    22   198 0.95 Telomere recombination
Phage_tail_L         PF05100.7    206 seq1387_BIOID50631   -            234     3e-73  245.2   0.0   1   1   2.5e-77   3.4e-73  245.0   0.0     3   206    31   233    29   233 0.99 Phage minor tail protein L
NIR_SIR              PF01077.17   157 seq1388_BIOID50631   -            570   2.1e-49  166.7   0.0   1   1   1.9e-47   1.3e-43  147.9   0.0     2   157   173   331   172   331 0.98 Nitrite and sulphite reductase 4Fe-4S domain
NIR_SIR_ferr         PF03460.12    69 seq1388_BIOID50631   -            570   1.6e-29  101.2   0.0   1   2   4.9e-15   3.4e-11   42.5   0.0    11    67    81   138    73   140 0.88 Nitrite/Sulfite reductase ferredoxin-like half domain
NIR_SIR_ferr         PF03460.12    69 seq1388_BIOID50631   -            570   1.6e-29  101.2   0.0   2   2   8.9e-19   6.1e-15   54.4   0.0     7    68   355   417   350   418 0.94 Nitrite/Sulfite reductase ferredoxin-like half domain
NlpE                 PF04170.7     87 seq1389_BIOID50631   -            236   1.7e-35  121.1   0.0   1   1   1.9e-39   2.6e-35  120.5   0.0     1    86    45   130    45   131 0.99 NlpE N-terminal domain
NinG                 PF05766.7    189 seq1391_BIOID50631   -            228   2.7e-59  200.0  16.4   1   1   2.6e-63   3.5e-59  199.6  11.4     2   189    32   228    30   228 0.90 Bacteriophage Lambda NinG protein
FliJ                 PF02050.11   123 seq1393_BIOID50631   -            144   1.4e-08   34.6   4.4   1   1     1e-12   1.4e-08   34.6   3.1    38   122    52   136    41   137 0.92 Flagellar FliJ protein
AsmA                 PF05170.9    604 seq1394_BIOID50631   -            691  1.7e-170  568.5   0.0   1   1  2.8e-174  1.9e-170  568.3   0.0     1   603     6   587     6   588 0.99 AsmA family
AsmA_2               PF13502.1    220 seq1394_BIOID50631   -            691     5e-28   97.8   3.3   1   1     5e-30   3.4e-26   91.8   1.0     2   220   438   640   437   640 0.89 AsmA-like C-terminal region
ProQ                 PF04352.8    115 seq1396_BIOID50631   -            232   1.5e-43  146.9   1.0   1   1     2e-47   2.8e-43  146.0   0.7     2   114     6   118     5   141 0.98 ProQ/FINO family
HicB                 PF05534.7     51 seq1397_BIOID50631   -            119   1.3e-19   69.3   0.0   1   1   1.6e-23   2.2e-19   68.6   0.0     1    51    60   112    60   112 0.99 HicB family
Transpeptidase       PF00905.17   304 seq1398_BIOID50631   -            588   3.3e-82  275.7   0.0   1   1   6.5e-86   4.5e-82  275.3   0.0     1   303   260   554   260   555 0.99 Penicillin binding protein transpeptidase domain
PBP_dimer            PF03717.10   190 seq1398_BIOID50631   -            588   1.7e-34  119.3   0.0   1   1   3.7e-38   2.5e-34  118.7   0.0     4   188    69   220    66   222 0.93 Penicillin-binding Protein dimerisation domain
Transgly_assoc       PF04226.8     48 seq1400_BIOID50631   -             82   1.5e-16   60.0  12.4   1   1   1.1e-20   1.5e-16   60.0   8.6     1    47    33    81    33    82 0.97 Transglycosylase associated protein
SirA                 PF01206.12    70 seq1401_BIOID50631   -             77   2.7e-20   71.6   0.0   1   1   2.2e-24   2.9e-20   71.5   0.0     2    70     9    77     8    77 0.98 SirA-like protein
NmrA                 PF05368.8    233 seq1402_BIOID50631   -            286   3.6e-23   81.9   0.5   1   1   2.4e-26   4.7e-23   81.5   0.4     1   232     2   220     2   221 0.89 NmrA-like family
NAD_binding_10       PF13460.1    183 seq1402_BIOID50631   -            286   2.1e-18   66.8   3.1   1   1   1.9e-21   3.7e-18   66.0   2.1     1   181     2   182     2   184 0.90 NADH(P)-binding
3Beta_HSD            PF01073.14   280 seq1402_BIOID50631   -            286   3.7e-06   25.7   0.1   1   1   4.9e-09   9.5e-06   24.3   0.0     2   117     4   105     3   128 0.83 3-beta hydroxysteroid dehydrogenase/isomerase family
NAD_binding_4        PF07993.7    249 seq1402_BIOID50631   -            286   4.7e-06   25.6   0.0   1   1     5e-09   9.7e-06   24.5   0.0     1    40     4    43     4    75 0.85 Male sterility protein
TrkA_N               PF02254.13   116 seq1402_BIOID50631   -            286   9.5e-06   25.4   0.1   1   1   1.1e-08   2.2e-05   24.2   0.1     1    58     2    62     2    78 0.88 TrkA-N domain
adh_short            PF00106.20   167 seq1402_BIOID50631   -            286   6.1e-05   22.8   0.6   1   1   3.1e-08   6.1e-05   22.8   0.4     4    75     3    67     1    70 0.84 short chain dehydrogenase
Phage_base_V         PF04717.7     79 seq1403_BIOID50631   -            233   4.7e-17   61.5   0.0   1   1   7.3e-21     1e-16   60.5   0.0     1    78     9    85     9    86 0.94 Phage-related baseplate assembly protein
Rotamase             PF00639.16    95 seq1404_BIOID50631   -             93   7.3e-23   81.0   0.0   1   1   1.9e-26   8.8e-23   80.7   0.0     1    93     9    89     9    91 0.97 PPIC-type PPIASE domain
Rotamase_3           PF13616.1    117 seq1404_BIOID50631   -             93   4.8e-20   71.8   0.0   1   1   1.1e-23   5.1e-20   71.7   0.0    16   115     5    91     1    93 0.93 PPIC-type PPIASE domain
Rotamase_2           PF13145.1    121 seq1404_BIOID50631   -             93   4.1e-06   27.3   0.0   1   1   9.8e-10   4.5e-06   27.1   0.0    27   105     9    89     2    93 0.76 PPIC-type PPIASE domain
Aldo_ket_red         PF00248.16   283 seq1406_BIOID50631   -            326   4.6e-68  228.9   0.0   1   1   3.8e-72   5.2e-68  228.7   0.0     1   281    15   320    15   322 0.95 Aldo/keto reductase family
Capsule_synth        PF05159.9    269 seq1408_BIOID50631   -            413   3.7e-78  262.5   0.1   1   1   3.2e-82   4.4e-78  262.3   0.1     1   269    87   394    87   394 0.97 Capsule polysaccharide biosynthesis protein
Glyco_hydro_65m      PF03632.10   370 seq1409_BIOID50631   -            755  6.6e-128  426.3   0.1   1   1  1.9e-131  8.8e-128  425.9   0.1     2   370   299   677   298   677 0.97 Glycosyl hydrolase family 65 central catalytic domain
Glyco_hydro_65N      PF03636.10   255 seq1409_BIOID50631   -            755   2.5e-59  200.5   0.0   1   1     8e-63   3.7e-59  200.0   0.0     1   255     6   241     6   241 0.95 Glycosyl hydrolase family 65, N-terminal domain
Glyco_hydro_65C      PF03633.10    54 seq1409_BIOID50631   -            755     3e-13   49.5   0.0   1   1   1.8e-16   8.1e-13   48.1   0.0     1    50   681   727   681   731 0.95 Glycosyl hydrolase family 65, C-terminal domain
FMN_red              PF03358.10   152 seq1411_BIOID50631   -            188   2.4e-39  134.1   0.0   1   1   4.4e-43     3e-39  133.8   0.0     2   147     6   149     5   153 0.94 NADPH-dependent FMN reductase
Flavodoxin_2         PF02525.12   199 seq1411_BIOID50631   -            188   7.2e-09   35.3   0.0   1   1   1.5e-12     1e-08   34.8   0.0     9   136    13   118     6   144 0.69 Flavodoxin-like fold
MacB_PCD             PF12704.2    232 seq1412_BIOID50631   -            414   7.5e-26   91.0   0.2   1   1   1.1e-29   7.5e-26   91.0   0.1    11   229    26   241    21   244 0.83 MacB-like periplasmic core domain
FtsX                 PF02687.16   121 seq1412_BIOID50631   -            414   1.9e-22   79.1  12.5   1   1   3.4e-26   2.3e-22   78.8   4.5     2   121   274   407   273   407 0.98 FtsX-like permease family
FliJ                 PF02050.11   123 seq1415_BIOID50631   -            147   2.5e-32  111.3  20.6   1   1   2.3e-36   3.1e-32  111.0  14.3     1   122    19   141    19   142 0.98 Flagellar FliJ protein
PEPcase              PF00311.12   793 seq1416_BIOID50631   -            883  1.2e-292  972.4   0.0   1   1  1.1e-296  1.5e-292  972.1   0.0     2   793   129   883   128   883 0.98 Phosphoenolpyruvate carboxylase
YdjC                 PF04794.7    261 seq1417_BIOID50631   -            249   2.9e-69  233.3   0.0   1   1   2.4e-73   3.2e-69  233.1   0.0     2   260     4   238     3   239 0.92 YdjC-like protein
LysR_substrate       PF03466.15   209 seq1418_BIOID50631   -            354   2.3e-33  114.9   0.0   1   1   5.2e-37   3.5e-33  114.3   0.0     7   208   149   352   144   353 0.97 LysR substrate binding domain
HTH_1                PF00126.22    60 seq1418_BIOID50631   -            354   6.2e-19   67.3   2.6   1   1   1.9e-22   1.3e-18   66.3   1.8     1    60    60   119    60   119 0.94 Bacterial regulatory helix-turn-helix protein, lysR family
DUF2620              PF10941.3    117 seq1419_BIOID50631   -            117   6.6e-52  174.3   3.4   1   1   5.4e-56   7.4e-52  174.2   2.4     1   117     2   117     2   117 0.99 Protein of unknown function DUF2620
DUF1249              PF06853.7    121 seq1420_BIOID50631   -            140   6.9e-46  154.6   0.2   1   1   5.8e-50     8e-46  154.4   0.1     2   118    21   136    20   139 0.97 Protein of unknown function (DUF1249)
DDE_Tnp_IS66         PF03050.9    271 seq1421_BIOID50631   -            533   9.8e-89  297.0   0.2   1   1     1e-91   3.4e-88  295.2   0.0     1   270   198   482   198   483 0.97 Transposase IS66 family
LZ_Tnp_IS66          PF13007.2     78 seq1421_BIOID50631   -            533   1.8e-19   70.0   2.1   1   1   1.3e-22   4.5e-19   68.7   1.5     1    77    57   133    57   134 0.95 Transposase C of IS166 homeodomain
HTH_Tnp_IS66         PF13005.2     59 seq1421_BIOID50631   -            533   5.5e-19   67.6   2.4   1   1   1.6e-22   5.5e-19   67.6   1.7     3    58   138   191   136   199 0.91 putative Helix-turn-helix domain of transposase IS66
DDE_Tnp_IS66_C       PF13817.1     39 seq1421_BIOID50631   -            533     5e-17   61.5   2.7   1   1   1.5e-20     5e-17   61.5   1.9     1    37   489   525   489   527 0.98 IS66 C-terminal element
FlgI                 PF02119.11   342 seq1422_BIOID50631   -            371  2.3e-130  434.0  11.6   1   1  1.9e-134  2.6e-130  433.9   8.0     2   342    30   371    29   371 0.98 Flagellar P-ring protein
MFS_1                PF07690.11   354 seq1423_BIOID50631   -            379   1.1e-15   57.1  60.7   1   1   1.4e-16   6.4e-13   48.0  31.6     1   326     9   316     9   319 0.82 Major Facilitator Superfamily
LacY_symp            PF01306.14   413 seq1423_BIOID50631   -            379   5.7e-13   48.0  27.4   1   1   2.4e-16   1.1e-12   47.1  19.0    12   390     9   366     4   372 0.78 LacY proton/sugar symporter
MFS_1_like           PF12832.2     77 seq1423_BIOID50631   -            379   2.6e-05   23.8   3.2   1   1   5.7e-09   2.6e-05   23.8   2.2     3    57     7    61     5    81 0.83 MFS_1 like family
EIIBC-GUT_N          PF03612.9    183 seq1425_BIOID50631   -            319   1.3e-71  239.8   1.5   1   1   3.6e-75   2.5e-71  238.9   1.1     2   183     3   171     2   171 0.95 Sorbitol phosphotransferase enzyme II N-terminus
EIIBC-GUT_C          PF07663.6     93 seq1425_BIOID50631   -            319   6.4e-48  160.7   5.0   1   1   9.3e-52   6.4e-48  160.7   3.5     1    93   226   318   226   318 0.99 Sorbitol phosphotransferase enzyme II C-terminus
His_Phos_1           PF00300.17   158 seq1427_BIOID50631   -            215   3.7e-39  134.2   0.1   1   1   3.3e-43   4.5e-39  133.9   0.1     1   157     3   156     3   157 0.93 Histidine phosphatase superfamily (branch 1)
Ferric_reduct        PF01794.14   125 seq1428_BIOID50631   -            211   1.4e-13   50.9  10.7   1   1     1e-17   1.4e-13   50.9   7.4     5   124    51   161    17   162 0.90 Ferric reductase like transmembrane component
Response_reg         PF00072.19   112 seq1430_BIOID50631   -            204   8.4e-26   90.0   0.3   1   1   1.8e-29   1.2e-25   89.5   0.2     2   111     4   113     3   114 0.98 Response regulator receiver domain
GerE                 PF00196.14    58 seq1430_BIOID50631   -            204   3.5e-22   77.3   0.1   1   1   1.1e-25   7.8e-22   76.2   0.0     2    58   142   198   141   198 0.97 Bacterial regulatory proteins, luxR family
F_bP_aldolase        PF01116.15   287 seq1432_BIOID50631   -            297  1.3e-106  355.7   1.5   1   1  1.1e-110  1.5e-106  355.5   1.0     2   287    16   297    15   297 0.99 Fructose-bisphosphate aldolase class-II
DUF218               PF02698.12   155 seq1433_BIOID50631   -            230   4.8e-22   77.9   0.0   1   1   4.8e-26   6.6e-22   77.5   0.0    17   130    68   177    58   200 0.89 DUF218 domain
CDP-OH_P_transf      PF01066.16   101 seq1435_BIOID50631   -            208   6.1e-09   35.9  15.5   1   1   2.2e-12     3e-08   33.7  10.7     3    79    28   117    26   196 0.83 CDP-alcohol phosphatidyltransferase
Phage_P2_GpE         PF06528.7     39 seq1436_BIOID50631   -             52   8.4e-06   25.0   0.1   1   1     8e-10   1.1e-05   24.6   0.0     4    36    14    46    14    49 0.92 Phage P2 GpE
Gate                 PF07670.9    109 seq1437_BIOID50631   -            231   9.6e-12   44.6   2.8   1   1     7e-16   9.6e-12   44.6   2.0     2    93    88   185    87   211 0.74 Nucleoside recognition
Ribosomal_L34        PF00468.12    44 seq1439_BIOID50631   -             46   5.1e-25   86.7  10.1   1   1   4.1e-29   5.5e-25   86.6   7.0     1    44     1    44     1    44 0.99 Ribosomal protein L34
ThiC                 PF01964.13   421 seq1441_BIOID50631   -            631  8.5e-201  666.8   0.0   1   1  6.2e-204  4.2e-200  664.5   0.0     1   420   148   597   148   598 0.99 ThiC family
ThiC-associated      PF13667.1     80 seq1441_BIOID50631   -            631   8.1e-34  114.9   0.1   1   1   3.4e-37   2.3e-33  113.4   0.0     2    80    26   109    25   109 0.95 ThiC-associated domain
Y1_Tnp               PF01797.11   121 seq1442_BIOID50631   -            165   3.8e-05   23.4   2.5   1   1   8.4e-09   0.00011   21.8   1.8    11    99    19   101    11   119 0.75 Transposase IS200 like
Prim_Zn_Ribbon       PF08273.7     40 seq1444_BIOID50631   -            783   7.4e-14   51.4   8.7   1   1   2.9e-17   1.3e-13   50.6   6.0     2    40    35    69    34    69 0.96 Zinc-binding domain of primase-helicase
Toprim_3             PF13362.1     96 seq1444_BIOID50631   -            783   7.3e-12   45.2   0.2   1   1   3.3e-15   1.5e-11   44.2   0.1     2    94   221   322   220   324 0.85 Toprim domain
Toprim_4             PF13662.1     81 seq1444_BIOID50631   -            783   7.8e-10   38.5   0.1   1   1   4.8e-13   2.2e-09   37.0   0.1     2    67   220   296   219   302 0.93 Toprim domain
Macro                PF01661.16   118 seq1445_BIOID50631   -            177     3e-41  139.8   0.0   1   1   2.8e-45   3.8e-41  139.5   0.0     1   118    21   137    21   137 0.99 Macro domain
Aldolase             PF01081.14   196 seq1446_BIOID50631   -            209   5.1e-31  107.2   0.4   1   1   4.3e-35   5.9e-31  107.0   0.3     4   180     6   183     3   195 0.93 KDPG and KHG aldolase
Peptidase_U32        PF01136.14   233 seq1447_BIOID50631   -            298   1.3e-34  118.9   0.0   1   1   1.3e-38   1.8e-34  118.5   0.0     5   195    88   269    82   293 0.89 Peptidase family U32
Phage_integrase      PF00589.17   173 seq1448_BIOID50631   -             88   4.9e-13   48.9   0.1   1   1   4.3e-17   5.8e-13   48.7   0.1   102   171     6    75     3    77 0.95 Phage integrase family
HEM4                 PF02602.10   231 seq1449_BIOID50631   -            246   1.2e-38  132.5   0.0   1   1   9.7e-43   1.3e-38  132.4   0.0     2   230    14   242    13   243 0.93 Uroporphyrinogen-III synthase HemD
DUF2554              PF10829.3     76 seq1450_BIOID50631   -             76   5.1e-51  170.5   0.7   1   1     4e-55   5.5e-51  170.4   0.5     1    76     1    76     1    76 0.99 Protein of unknown function (DUF2554)
DUF3820              PF12843.2     67 seq1451_BIOID50631   -             72   1.9e-30  104.1   0.5   1   1   1.5e-34   2.1e-30  104.0   0.4     1    67     1    68     1    68 0.98 Protein of unknown function (DUF3820)
CTP_transf_2         PF01467.21   157 seq1452_BIOID50631   -            134     1e-11   45.0   0.0   1   1   2.4e-15   1.6e-11   44.3   0.0     1   117     5   115     5   126 0.79 Cytidylyltransferase
Abhydrolase_3        PF07859.8    211 seq1453_BIOID50631   -            319     9e-53  178.8   0.0   1   1   2.6e-56   1.2e-52  178.4   0.0     1   210    87   295    87   296 0.90 alpha/beta hydrolase fold
DUF2424              PF10340.4    374 seq1453_BIOID50631   -            319   4.5e-08   32.0   0.0   1   1   1.4e-11   6.2e-08   31.5   0.0   119   276    79   235    61   247 0.81 Protein of unknown function (DUF2424)
DLH                  PF01738.13   218 seq1453_BIOID50631   -            319   0.00011   21.4   0.1   1   1   5.3e-08   0.00024   20.3   0.0   147   206   253   307   227   319 0.80 Dienelactone hydrolase family
OmpA_membrane        PF01389.12   183 seq1454_BIOID50631   -            374   3.3e-76  254.7   1.6   1   1   1.3e-79   5.9e-76  253.9   0.4     1   183    47   223    47   223 0.97 OmpA-like transmembrane domain
OMP_b-brl            PF13505.1    176 seq1454_BIOID50631   -            374   1.6e-25   89.9   5.6   1   1   6.1e-29   2.8e-25   89.1   3.9     2   176    32   219    31   219 0.82 Outer membrane protein beta-barrel domain
OmpA                 PF00691.15    97 seq1454_BIOID50631   -            374   3.1e-22   78.6   0.0   1   1   1.8e-25   8.2e-22   77.3   0.0     1    95   250   345   250   347 0.96 OmpA family
PmbA_TldD            PF01523.11   293 seq1458_BIOID50631   -            450   7.4e-66  222.2   0.0   1   1   8.4e-70   1.2e-65  221.6   0.0     1   292    34   326    34   327 0.96 Putative modulator of DNA gyrase
LysE                 PF01810.13   191 seq1459_BIOID50631   -            211   9.9e-60  200.9  15.7   1   1   8.2e-64   1.1e-59  200.7  10.9     2   190    14   201    13   202 0.96 LysE type translocator
ParBc                PF02195.13    90 seq1460_BIOID50631   -            167   2.8e-16   59.2   0.0   1   1   3.4e-20   4.6e-16   58.5   0.0     2    90    52   146    51   146 0.96 ParB-like nuclease domain
Epimerase            PF01370.16   236 seq1461_BIOID50631   -            349   2.3e-27   95.8   0.0   1   1     3e-30   8.3e-27   94.0   0.0     1   235    15   246    15   247 0.91 NAD dependent epimerase/dehydratase family
NAD_binding_10       PF13460.1    183 seq1461_BIOID50631   -            349   1.9e-18   67.0   0.0   1   1   9.5e-22   2.6e-18   66.5   0.0     1   151    15   188    15   202 0.85 NADH(P)-binding
3Beta_HSD            PF01073.14   280 seq1461_BIOID50631   -            349   2.3e-18   65.8   0.0   1   1     1e-21   2.8e-18   65.4   0.0     1   271    16   268    16   276 0.89 3-beta hydroxysteroid dehydrogenase/isomerase family
RmlD_sub_bind        PF04321.12   287 seq1461_BIOID50631   -            349   1.1e-10   40.8   0.0   1   1   9.7e-14   2.7e-10   39.5   0.0     1   241    13   274    13   288 0.85 RmlD substrate binding domain
NAD_binding_4        PF07993.7    249 seq1461_BIOID50631   -            349   2.3e-10   39.6   0.0   1   1   3.2e-13   8.7e-10   37.8   0.0    63   200    58   185    17   227 0.79 Male sterility protein
ABC_tran             PF00005.22   118 seq1462_BIOID50631   -            629   3.7e-41  140.0   0.1   1   2   6.1e-21   7.5e-18   64.8   0.1    24   118    96   203    62   203 0.81 ABC transporter
ABC_tran             PF00005.22   118 seq1462_BIOID50631   -            629   3.7e-41  140.0   0.1   2   2   1.9e-23   2.4e-20   72.9   0.0     1   117   370   497   370   498 0.93 ABC transporter
oligo_HPY            PF08352.7     64 seq1462_BIOID50631   -            629   2.7e-20   72.3   0.4   1   2   2.7e-11   3.4e-08   33.6   0.0     1    32   254   285   254   308 0.89 Oligopeptide/dipeptide transporter, C-terminal region
oligo_HPY            PF08352.7     64 seq1462_BIOID50631   -            629   2.7e-20   72.3   0.4   2   2   3.1e-12   3.8e-09   36.6   0.0     1    33   549   581   549   600 0.85 Oligopeptide/dipeptide transporter, C-terminal region
YhfT                 PF10797.4    420 seq1463_BIOID50631   -            434  3.6e-181  602.4  32.3   1   1    3e-185  4.1e-181  602.3  22.4     1   420     5   431     5   431 0.99 Protein of unknown function
PhageMin_Tail        PF10145.4    202 seq1465_BIOID50631   -            983   1.1e-28  100.2  12.3   1   1   7.8e-33   1.1e-28  100.2   8.5     4   192   155   346   152   377 0.86 Phage-related minor tail protein
DUF2207              PF09972.4    511 seq1466_BIOID50631   -            631   9.1e-88  294.9   0.0   1   1   8.7e-92   1.2e-87  294.5   0.0     2   508    33   573    32   575 0.96 Predicted membrane protein (DUF2207)
Flg_hook             PF02120.11    85 seq1468_BIOID50631   -            375     5e-19   67.6   6.6   1   1   7.4e-23     1e-18   66.6   4.6     4    84   248   328   245   336 0.91 Flagellar hook-length control protein FliK
B12-binding          PF02310.14   121 seq1469_BIOID50631   -            170   2.5e-13   49.8   0.3   1   1   2.4e-17   3.2e-13   49.4   0.2     2    91    26   116    25   139 0.93 B12 binding domain
ACP                  PF06857.6     87 seq1470_BIOID50631   -             98   6.9e-33  112.3   0.1   1   1   5.6e-37   7.6e-33  112.1   0.1     1    86     2    87     2    88 0.98 Malonate decarboxylase delta subunit (MdcD)
Metallophos          PF00149.23   201 seq1471_BIOID50631   -            275     1e-14   54.3   1.3   1   1   2.7e-18   1.8e-14   53.5   0.9     2   200    16   206    15   207 0.88 Calcineurin-like phosphoesterase
Metallophos_2        PF12850.2    156 seq1471_BIOID50631   -            275   3.2e-12   46.4   0.0   1   1   7.3e-16     5e-12   45.8   0.0     2   139    16   225    15   239 0.69 Calcineurin-like phosphoesterase superfamily domain
ADH_zinc_N           PF00107.21   130 seq1472_BIOID50631   -            413   9.5e-10   38.0   0.0   1   1   2.6e-13   1.8e-09   37.1   0.0     1   129   191   329   191   330 0.95 Zinc-binding dehydrogenase
ADH_N                PF08240.7    109 seq1472_BIOID50631   -            413   5.5e-06   25.9   0.0   1   1   1.6e-09   1.1e-05   25.0   0.0     4    66    33   102    30   131 0.75 Alcohol dehydrogenase GroES-like domain
NLPC_P60             PF00877.14   105 seq1474_BIOID50631   -            243   3.2e-12   46.0   0.0   1   1   1.1e-15   4.9e-12   45.4   0.0     1    99   107   216   107   222 0.84 NlpC/P60 family
Prok-JAB             PF14464.1    105 seq1474_BIOID50631   -            243     1e-06   28.1   0.0   1   1   4.1e-10   1.9e-06   27.2   0.0     4    96     3    94     1   105 0.80 Prokaryotic homologs of the JAB domain
OpuAC                PF04069.7    257 seq1476_BIOID50631   -            344   6.7e-57  192.6   3.5   1   1     6e-61   8.1e-57  192.3   2.4     2   256    44   326    43   327 0.94 Substrate binding domain of ABC-type glycine betaine transport system
RusA                 PF05866.6    116 seq1477_BIOID50631   -            135   7.2e-22   77.8   0.0   1   1   6.3e-26   8.6e-22   77.6   0.0     1   115     8   116     8   117 0.94 Endodeoxyribonuclease RusA
dCMP_cyt_deam_2      PF08211.6    124 seq1478_BIOID50631   -            294   2.3e-50  169.6   0.2   1   1   6.8e-52   4.7e-48  162.1   0.0     1   123   157   278   157   279 0.98 Cytidine and deoxycytidylate deaminase zinc-binding region
dCMP_cyt_deam_1      PF00383.17   102 seq1478_BIOID50631   -            294   1.3e-17   63.2   0.0   1   1   4.4e-18     3e-14   52.3   0.0    10    93    56   139    47   143 0.86 Cytidine and deoxycytidylate deaminase zinc-binding region
HSP70                PF00012.15   602 seq1480_BIOID50631   -            638  4.8e-270  896.5  15.9   1   1  4.1e-274  5.7e-270  896.3  11.0     1   600     4   602     4   604 0.99 Hsp70 protein
Peptidase_S41        PF03572.13   169 seq1481_BIOID50631   -            682     3e-52  176.3   0.1   1   1   1.1e-55   5.1e-52  175.5   0.1     1   168   356   529   356   530 0.94 Peptidase family S41
DUF3340              PF11818.3    143 seq1481_BIOID50631   -            682   5.2e-42  143.0   6.8   1   1   1.3e-45   6.1e-42  142.8   3.9     5   142   536   670   533   671 0.98 C-terminal domain of tail specific protease (DUF3340)
PDZ                  PF00595.19    81 seq1481_BIOID50631   -            682   3.8e-15   55.6   0.5   1   1   1.7e-18   7.6e-15   54.7   0.3     5    81   240   320   236   320 0.93 PDZ domain (Also known as DHR or GLGF)
HATPase_c            PF02518.21   111 seq1482_BIOID50631   -            480   1.9e-25   88.6   0.0   1   1   7.4e-29   3.4e-25   87.8   0.0     1   109   371   479   371   480 0.98 Histidine kinase-, DNA gyrase B-, and HSP90-like ATPase
HisKA                PF00512.20    68 seq1482_BIOID50631   -            480   2.5e-12   46.4   0.9   1   1   1.7e-15   7.8e-12   44.8   0.6     2    67   262   326   261   327 0.96 His Kinase A (phospho-acceptor) domain
HAMP                 PF00672.20    70 seq1482_BIOID50631   -            480   5.2e-10   39.2   0.1   1   1   1.1e-13   5.2e-10   39.2   0.1     6    69   192   256   187   257 0.84 HAMP domain
NDK                  PF00334.14   135 seq1483_BIOID50631   -            143   2.2e-54  182.8   0.0   1   1   1.8e-58   2.4e-54  182.6   0.0     1   134     4   137     4   138 0.99 Nucleoside diphosphate kinase
Elong-fact-P_C       PF09285.6     56 seq1484_BIOID50631   -            188   5.3e-27   92.8   1.0   1   1   2.4e-30   1.1e-26   91.8   0.2     1    56   131   186   131   186 0.99 Elongation factor P, C-terminal
EFP                  PF01132.15    55 seq1484_BIOID50631   -            188   3.2e-24   84.2   0.1   1   1   1.2e-27   5.5e-24   83.4   0.0     3    55    71   123    69   123 0.97 Elongation factor P (EF-P) OB domain
EFP_N                PF08207.7     58 seq1484_BIOID50631   -            188   5.8e-24   83.6   0.0   1   1   4.5e-27     2e-23   81.8   0.0     3    57     7    61     5    62 0.97 Elongation factor P (EF-P) KOW-like domain
HTH_Tnp_1            PF01527.15    76 seq1485_BIOID50631   -            122   2.3e-11   43.3   1.0   1   1   4.3e-15   2.9e-11   43.0   0.7     1    76     1    76     1    76 0.94 Transposase
SBP_bac_5            PF00496.17   374 seq1486_BIOID50631   -            369   4.1e-66  223.2   4.1   1   1   4.7e-70   6.4e-66  222.5   2.8    77   371     2   285     1   287 0.97 Bacterial extracellular solute-binding proteins, family 5 Middle
Sigma54_activat      PF00158.21   168 seq1488_BIOID50631   -            528   4.5e-65  218.0   0.1   1   1   1.8e-68   6.2e-65  217.6   0.0     1   167   218   393   218   394 0.96 Sigma-54 interaction domain
PrpR_N               PF06506.6    175 seq1488_BIOID50631   -            528   3.8e-58  195.6   0.2   1   1   1.7e-61   5.7e-58  195.0   0.1     2   171    29   197    28   202 0.98 Propionate catabolism activator
HTH_8                PF02954.14    42 seq1488_BIOID50631   -            528   1.1e-10   40.8   0.1   1   1   2.4e-13   8.2e-10   37.9   0.0    11    40   498   527   498   528 0.98 Bacterial regulatory protein, Fis family
Mg_chelatase         PF01078.16   207 seq1488_BIOID50631   -            528   3.2e-05   23.0   0.3   1   1   2.9e-08    0.0001   21.4   0.2     9   155   226   366   215   371 0.78 Magnesium chelatase, subunit ChlI
Sigma54_activat      PF00158.21   168 seq1490_BIOID50631   -            461   7.6e-74  246.6   0.2   1   1   4.6e-77   1.3e-73  245.9   0.1     2   167   146   311   145   312 0.99 Sigma-54 interaction domain
Response_reg         PF00072.19   112 seq1490_BIOID50631   -            461   3.4e-31  107.4   0.3   1   1   2.6e-34   7.2e-31  106.3   0.2     1   108     7   113     7   117 0.98 Response regulator receiver domain
HTH_8                PF02954.14    42 seq1490_BIOID50631   -            461   5.9e-14   51.2   2.7   1   1   4.9e-17   1.4e-13   50.0   1.9     3    42   415   454   413   454 0.96 Bacterial regulatory protein, Fis family
AAA_5                PF07728.9    139 seq1490_BIOID50631   -            461   5.4e-07   29.3   0.2   1   1   9.3e-10   2.5e-06   27.1   0.0     2   123   169   287   168   297 0.80 AAA domain (dynein-related subfamily)
AAA                  PF00004.24   132 seq1490_BIOID50631   -            461   2.8e-06   27.4   0.2   1   1   1.3e-08   3.5e-05   23.9   0.0     1   112   169   290   169   309 0.77 ATPase family associated with various cellular activities (AAA)
DEAD                 PF00270.24   173 seq1491_BIOID50631   -            444   1.3e-45  154.7   0.0   1   1   1.1e-48   5.1e-45  152.8   0.0     1   171    28   197    28   199 0.92 DEAD/DEAH box helicase
Helicase_C           PF00271.26    78 seq1491_BIOID50631   -            444   5.9e-27   93.2   0.0   1   1   2.5e-30   1.1e-26   92.3   0.0     3    78   268   343   266   343 0.98 Helicase conserved C-terminal domain
ResIII               PF04851.10   184 seq1491_BIOID50631   -            444   8.1e-05   22.4   0.2   1   1   3.8e-08   0.00017   21.3   0.0    31   183    47   192    18   193 0.73 Type III restriction enzyme, res subunit
Fer4_5               PF12801.2     48 seq1492_BIOID50631   -            357     4e-21   74.4   6.6   1   2   2.7e-17   7.4e-14   51.1   0.3     2    47    97   142    96   143 0.93 4Fe-4S binding domain
Fer4_5               PF12801.2     48 seq1492_BIOID50631   -            357     4e-21   74.4   6.6   2   2   5.7e-12   1.6e-08   34.1   0.7     2    48   201   247   200   247 0.83 4Fe-4S binding domain
Fer4_10              PF13237.1     52 seq1492_BIOID50631   -            357   9.7e-07   28.3  14.3   1   1   3.5e-10   9.7e-07   28.3   9.9     2    52   244   289   243   289 0.94 4Fe-4S dicluster domain
Peptidase_M20        PF01546.23   171 seq1494_BIOID50631   -            411   1.2e-25   89.9   0.0   1   1   2.2e-29   1.5e-25   89.6   0.0     3   169    79   404    77   406 0.93 Peptidase family M20/M25/M40
HNH                  PF01844.18    47 seq1495_BIOID50631   -            241   1.1e-12   47.4   0.5   1   1     8e-17   1.1e-12   47.4   0.4     1    45   181   230   181   232 0.91 HNH endonuclease
DUF997               PF06196.7     80 seq1496_BIOID50631   -             80   8.3e-32  108.4   0.9   1   1   6.6e-36     9e-32  108.3   0.6     2    78     7    78     6    80 0.97 Protein of unknown function (DUF997)
PLDc_2               PF13091.1    126 seq1498_BIOID50631   -            493   5.6e-35  119.7   0.0   1   2   1.1e-13   7.8e-10   38.4   0.0     6   126    59   204    55   204 0.68 PLD-like domain
PLDc_2               PF13091.1    126 seq1498_BIOID50631   -            493   5.6e-35  119.7   0.0   2   2   2.6e-26   1.8e-22   79.3   0.0     5   123   295   437   291   440 0.92 PLD-like domain
OstA                 PF03968.9    113 seq1499_BIOID50631   -            185   8.9e-33  112.5   2.3   1   1   8.8e-37   1.2e-32  112.0   1.6     1   113    37   149    37   149 0.98 OstA-like protein
SBP_bac_3            PF00497.15   225 seq1500_BIOID50631   -           1197   3.1e-41  140.9   0.0   1   2   2.3e-16   6.2e-13   48.3   0.0    16   223    74   276    59   278 0.89 Bacterial extracellular solute-binding proteins, family 3
SBP_bac_3            PF00497.15   225 seq1500_BIOID50631   -           1197   3.1e-41  140.9   0.0   2   2   4.9e-29   1.3e-25   89.8   0.0     2   224   305   520   304   521 0.93 Bacterial extracellular solute-binding proteins, family 3
Response_reg         PF00072.19   112 seq1500_BIOID50631   -           1197     4e-30  103.9   0.1   1   1   2.7e-32   7.3e-29   99.9   0.0     1   111   961  1070   961  1071 0.98 Response regulator receiver domain
HATPase_c            PF02518.21   111 seq1500_BIOID50631   -           1197   4.7e-25   87.3   0.1   1   1   3.2e-28   8.8e-25   86.4   0.1     2   110   825   936   824   937 0.94 Histidine kinase-, DNA gyrase B-, and HSP90-like ATPase
HisKA                PF00512.20    68 seq1500_BIOID50631   -           1197     1e-16   60.5   0.0   1   1   1.3e-19   3.4e-16   58.8   0.0     1    68   711   777   711   777 0.98 His Kinase A (phospho-acceptor) domain
Hpt                  PF01627.18    90 seq1500_BIOID50631   -           1197   3.7e-08   33.1   0.5   1   1   4.3e-11   1.2e-07   31.5   0.4     1    89  1104  1187  1104  1188 0.95 Hpt domain
Adenine_deam_C       PF13382.1    171 seq1501_BIOID50631   -            588   6.8e-58  194.4   0.0   1   1   3.8e-61     1e-57  193.8   0.0    24   171   434   581   416   581 0.95 Adenine deaminase C-terminal domain
Amidohydro_1         PF01979.15   333 seq1501_BIOID50631   -            588   6.8e-38  131.0   0.0   1   1   9.1e-41   2.5e-37  129.1   0.0     2   333    82   347    81   347 0.95 Amidohydrolase family
Amidohydro_5         PF13594.1     68 seq1501_BIOID50631   -            588   2.4e-12   46.3   0.2   1   1   2.9e-15   7.9e-12   44.7   0.1     1    68    52   115    52   115 0.85 Amidohydrolase
Amidohydro_4         PF13147.1    304 seq1501_BIOID50631   -            588   3.3e-11   43.6   0.2   1   1   1.9e-12   5.1e-09   36.4   0.1     1   304    76   344    76   344 0.80 Amidohydrolase
Dynamin_N            PF00350.18   168 seq1502_BIOID50631   -            742   1.4e-18   67.1   0.0   1   1   6.9e-22   3.1e-18   66.0   0.0     1   148    72   278    72   300 0.80 Dynamin family
MMR_HSR1             PF01926.18   114 seq1502_BIOID50631   -            742     4e-08   33.1   0.1   1   1   1.1e-10   5.1e-07   29.5   0.0     2   114    72   298    71   298 0.78 50S ribosome-binding GTPase
FAD_binding_9        PF08021.6    117 seq1504_BIOID50631   -            254   9.7e-34  115.7   0.0   1   1   3.7e-37   2.6e-33  114.3   0.0     1   116    21   132    21   133 0.96 Siderophore-interacting FAD-binding domain
SIP                  PF04954.8    119 seq1504_BIOID50631   -            254   3.3e-20   72.5   0.4   1   1   6.5e-24   4.5e-20   72.0   0.3     4   118   142   253   139   254 0.95 Siderophore-interacting protein
DEAD                 PF00270.24   173 seq1505_BIOID50631   -            698   1.5e-19   69.9   0.0   1   1   8.9e-23     4e-19   68.5   0.0     2   172    23   194    22   195 0.81 DEAD/DEAH box helicase
Helicase_C           PF00271.26    78 seq1505_BIOID50631   -            698   3.2e-14   52.4   0.0   1   1   2.6e-17   1.2e-13   50.5   0.0     2    77   258   340   257   341 0.95 Helicase conserved C-terminal domain
ResIII               PF04851.10   184 seq1505_BIOID50631   -            698   1.6e-08   34.4   0.0   1   1   2.4e-11   1.1e-07   31.7   0.0     3   182    20   187    18   189 0.76 Type III restriction enzyme, res subunit
HpcH_HpaI            PF03328.9    221 seq1506_BIOID50631   -            307   1.6e-81  272.2   0.2   1   1   4.3e-85   5.9e-81  270.4   0.0     1   221    20   239    20   239 0.99 HpcH/HpaI aldolase/citrate lyase family
2-oxoacid_dh         PF00198.18   231 seq1507_BIOID50631   -            630   3.4e-78  261.9   0.0   1   1   3.2e-81   4.8e-78  261.4   0.0     3   230   399   629   397   630 0.98 2-oxoacid dehydrogenases acyltransferase (catalytic domain)
Biotin_lipoyl        PF00364.17    74 seq1507_BIOID50631   -            630   1.3e-66  220.0  34.8   1   3   1.3e-24     2e-21   75.3   4.6     2    73     4    73     3    74 0.97 Biotin-requiring enzyme
Biotin_lipoyl        PF00364.17    74 seq1507_BIOID50631   -            630   1.3e-66  220.0  34.8   2   3   2.8e-26   4.3e-23   80.6   3.8     2    73   107   176   106   177 0.96 Biotin-requiring enzyme
Biotin_lipoyl        PF00364.17    74 seq1507_BIOID50631   -            630   1.3e-66  220.0  34.8   3   3   5.6e-25   8.5e-22   76.4   4.7     2    73   208   277   207   278 0.96 Biotin-requiring enzyme
E3_binding           PF02817.12    39 seq1507_BIOID50631   -            630   3.6e-16   58.4   0.1   1   1   2.3e-19   3.6e-16   58.4   0.1     3    39   327   363   325   363 0.97 e3 binding domain
ABC_tran             PF00005.22   118 seq1508_BIOID50631   -            531   1.2e-36  125.4   0.0   1   2   1.1e-18   1.9e-15   57.1   0.0     1   118    41   184    41   184 0.98 ABC transporter
ABC_tran             PF00005.22   118 seq1508_BIOID50631   -            531   1.2e-36  125.4   0.0   2   2   2.2e-21   3.7e-18   65.8   0.0     1   118   359   467   359   467 0.95 ABC transporter
ABC_tran_2           PF12848.2     85 seq1508_BIOID50631   -            531   2.3e-23   81.7   2.6   1   1   1.8e-23   3.1e-20   71.7   1.4     2    85   224   309   223   309 0.91 ABC transporter
ThiI                 PF02568.9    197 seq1511_BIOID50631   -            482   5.5e-77  257.5   0.0   1   1   1.2e-80   8.1e-77  257.0   0.0     1   197   175   369   175   369 0.99 Thiamine biosynthesis protein (ThiI)
THUMP                PF02926.12    93 seq1511_BIOID50631   -            482   3.1e-20   71.9   0.1   1   1   1.9e-23   1.3e-19   69.9   0.1     2    89    76   161    75   164 0.95 THUMP domain
AlaDh_PNT_C          PF01262.16   168 seq1512_BIOID50631   -            528   7.2e-57  191.4   1.4   1   1   2.4e-60   1.1e-56  190.9   1.0     2   168   165   329   164   329 0.98 Alanine dehydrogenase/PNT, C-terminal domain
AlaDh_PNT_N          PF05222.10   136 seq1512_BIOID50631   -            528   2.1e-52  176.5   0.0   1   1   9.7e-56   4.4e-52  175.5   0.0     1   136    22   155    22   155 0.99 Alanine dehydrogenase/PNT, N-terminal domain
DUF3814              PF12769.2     87 seq1512_BIOID50631   -            528   1.8e-37  127.2   7.5   1   1   9.8e-41   4.5e-37  125.9   4.8     3    87   445   527   443   527 0.96 Domain of unknown function (DUF3814)
EamA                 PF00892.15   126 seq1513_BIOID50631   -            324   3.3e-13   49.6  26.8   1   1   6.3e-14   4.3e-10   39.5   4.0     1   114    16   128    16   144 0.86 EamA-like transporter family
EmrE                 PF13536.1    113 seq1513_BIOID50631   -            324   7.9e-07   29.1   4.3   1   1   1.2e-10   7.9e-07   29.1   3.0     4   111    40   149    37   151 0.76 Multidrug resistance efflux transporter
Gate                 PF07670.9    109 seq1514_BIOID50631   -            153   9.1e-11   41.5   4.9   1   1   6.7e-15   9.1e-11   41.5   3.4     3    92    27   110    25   144 0.86 Nucleoside recognition
GFO_IDH_MocA         PF01408.17   120 seq1516_BIOID50631   -            334   6.9e-29  100.6   0.1   1   1   8.2e-33   1.1e-28  100.0   0.1     1   117     8   124     8   127 0.97 Oxidoreductase family, NAD-binding Rossmann fold
HTH_18               PF12833.2     81 seq1517_BIOID50631   -            296   4.8e-20   71.3   2.4   1   1   1.1e-23     5e-20   71.2   0.7     1    81    38   117    38   117 0.96 Helix-turn-helix domain
HTH_AraC             PF00165.18    42 seq1517_BIOID50631   -            296     3e-16   58.5   0.2   1   1   9.5e-14   4.3e-10   38.9   0.1     9    42    82   116    78   116 0.94 Bacterial regulatory helix-turn-helix proteins, AraC family
GyrI-like            PF06445.10   155 seq1517_BIOID50631   -            296   2.2e-11   43.9   0.2   1   1   7.8e-15   3.6e-11   43.2   0.1     2   155   138   294   137   294 0.85 GyrI-like small molecule binding domain
EamA                 PF00892.15   126 seq1518_BIOID50631   -            111   3.2e-10   40.0   8.9   1   1   8.4e-14   3.8e-10   39.7   6.2    24   124     3   107     1   109 0.84 EamA-like transporter family
Multi_Drug_Res       PF00893.14    93 seq1518_BIOID50631   -            111   3.4e-08   33.7   4.9   1   1     1e-11   4.6e-08   33.2   3.4     1    93     1   100     1   100 0.87 Small Multidrug Resistance protein
[truncated: 1,304,099 more chars]
