# Supplementary material for: A domain sequence approach to pangenomics: applications to Escherichia coli
Source: F1000Res. 2013 May 29;1:19. Originally published 2012 Oct 1. [Version 2] doi: 10.12688/f1000research.1-19.v2 (PMC3901455; doi:10.12688/f1000research.1-19.v2)
Supplement: A pan-tree for 347 E. coli genomes — The SVG-file is an unweighted pan-tree for the 347 genomes of E. coli in this study. [file f1000research-1-1101-s0001.tgz]

Archive with 1 entries (1 files):
- Sfig1.svg
