# Supplementary material for: A domain sequence approach to pangenomics: applications to Escherichia coli
Source: F1000Res. 2013 May 29;1:19. Originally published 2012 Oct 1. [Version 2] doi: 10.12688/f1000research.1-19.v2 (PMC3901455; doi:10.12688/f1000research.1-19.v2)
Supplement: Cluster information — The file cluster_info.txt is a table with two columns. Each row corresponds to a domain sequence family. These are named Cluster 1, Cluster 2,...etc. In the second column is listed the ordered occurrence of Pfam-A domains for each domain sequence family. [file f1000research-1-1101-s0004.tgz]

Archive with 1 entries (1 files):
- cluster_info.txt
