# Supplementary material for: A domain sequence approach to pangenomics: applications to Escherichia coli
Source: F1000Res. 2013 May 29;1:19. Originally published 2012 Oct 1. [Version 2] doi: 10.12688/f1000research.1-19.v2 (PMC3901455; doi:10.12688/f1000research.1-19.v2)
Supplement: Cluster information — The file cluster_info.txt is a table with two columns. Each row corresponds to a domain sequence family. These are named Cluster 1, Cluster 2,...etc. In the second column is listed the ordered occurrence of Pfam-A domains for each domain sequence family. [file f1000research-1-1101-s0004.tgz › cluster_info.txt]

Cluster	DomainSequence
Cluster_1	PF00004.24
Cluster_2	PF00004.24,PF01434.13
Cluster_3	PF00004.24,PF05362.8
Cluster_4	PF00004.24,PF07724.9
Cluster_5	PF00004.24,PF07724.9,PF10431.4
Cluster_6	PF00004.24,PF12002.3
Cluster_7	PF00005.22
Cluster_8	PF00005.22,PF00005.22
Cluster_9	PF00005.22,PF00005.22,PF02653.11
Cluster_10	PF00005.22,PF00005.22,PF12698.2
Cluster_11	PF00005.22,PF00571.23
Cluster_12	PF00005.22,PF00664.18,PF00005.22
Cluster_13	PF00005.22,PF03459.12
Cluster_14	PF00005.22,PF08352.7
Cluster_15	PF00005.22,PF08352.7,PF00005.22
Cluster_16	PF00005.22,PF08352.7,PF00005.22,PF08352.7
Cluster_17	PF00005.22,PF08402.5
Cluster_18	PF00005.22,PF09383.5
Cluster_19	PF00005.22,PF12399.3
Cluster_20	PF00005.22,PF12698.2
Cluster_21	PF00005.22,PF12704.2
Cluster_22	PF00005.22,PF12704.2,PF02687.16
Cluster_23	PF00005.22,PF12848.2
Cluster_24	PF00005.22,PF12848.2,PF00005.22
Cluster_25	PF00005.22,PF12857.2
Cluster_26	PF00006.20
Cluster_27	PF00006.20,PF00306.22
Cluster_28	PF00009.22
Cluster_29	PF00009.22,PF00009.22,PF03144.20,PF03143.12
Cluster_30	PF00009.22,PF03144.20
Cluster_31	PF00009.22,PF03144.20,PF00679.19
Cluster_32	PF00009.22,PF03144.20,PF00679.19,PF06421.7
Cluster_33	PF00009.22,PF03144.20,PF01583.15,PF02803.13
Cluster_34	PF00009.22,PF03144.20,PF03143.12
Cluster_35	PF00009.22,PF03144.20,PF03764.13,PF00679.19
Cluster_36	PF00009.22,PF03144.20,PF09106.6,PF09107.6
Cluster_37	PF00009.22,PF09107.6
Cluster_38	PF00011.16
Cluster_39	PF00012.15
Cluster_40	PF00012.15,PF00012.15
Cluster_41	PF00015.16
Cluster_42	PF00027.24
Cluster_43	PF00027.24,PF00325.15
Cluster_44	PF00033.14
Cluster_45	PF00034.16
Cluster_46	PF00037.22
Cluster_47	PF00037.22,PF02775.16
Cluster_48	PF00037.22,PF04055.16
Cluster_49	PF00041.16
Cluster_50	PF00041.16,PF09327.6,PF12421.3
Cluster_51	PF00042.17
Cluster_52	PF00042.17,PF00970.19,PF00175.16
Cluster_53	PF00043.20
Cluster_54	PF00044.19
Cluster_55	PF00044.19,PF02800.15
Cluster_56	PF00056.18
Cluster_57	PF00056.18,PF02866.13
Cluster_58	PF00069.20
Cluster_59	PF00069.20,PF13086.1,PF13087.1
Cluster_60	PF00070.22
Cluster_61	PF00070.22,PF02852.17
Cluster_62	PF00070.22,PF02852.17,PF07338.8
Cluster_63	PF00070.22,PF07992.9
Cluster_64	PF00070.22,PF07992.9,PF02852.17
Cluster_65	PF00072.19
Cluster_66	PF00072.19,PF00158.21
Cluster_67	PF00072.19,PF00158.21,PF02954.14
Cluster_68	PF00072.19,PF00196.14
Cluster_69	PF00072.19,PF00486.23
Cluster_70	PF00072.19,PF00486.23,PF00672.20,PF00512.20,PF02518.21
Cluster_71	PF00072.19,PF01339.12
Cluster_72	PF00072.19,PF01627.18
Cluster_73	PF00072.19,PF04397.10
Cluster_74	PF00072.19,PF12431.3
Cluster_75	PF00072.19,PF12833.2
Cluster_76	PF00075.19
Cluster_77	PF00078.22
Cluster_78	PF00078.22,PF00436.20
Cluster_79	PF00078.22,PF01348.16
Cluster_80	PF00078.22,PF05380.8
Cluster_81	PF00078.22,PF08388.6
Cluster_82	PF00078.22,PF08388.6,PF01844.18
Cluster_83	PF00078.22,PF13676.1
Cluster_84	PF00080.15
Cluster_85	PF00081.17
Cluster_86	PF00081.17,PF02777.13
Cluster_87	PF00082.17
Cluster_88	PF00083.19
Cluster_89	PF00083.19,PF07690.11
Cluster_90	PF00083.19,PF08946.5
Cluster_91	PF00085.15
Cluster_92	PF00089.21
Cluster_93	PF00089.21,PF00595.19,PF00595.19
Cluster_94	PF00089.21,PF13180.1
Cluster_95	PF00091.20
Cluster_96	PF00091.20,PF12327.3
Cluster_97	PF00092.23
Cluster_98	PF00106.20
Cluster_99	PF00107.21
Cluster_100	PF00107.21,PF00550.20
Cluster_101	PF00107.21,PF01261.19
Cluster_102	PF00108.18
Cluster_103	PF00108.18,PF02803.13
Cluster_104	PF00109.21
Cluster_105	PF00109.21,PF02801.17
Cluster_106	PF00109.21,PF02801.17,PF00109.21,PF02801.17
Cluster_107	PF00109.21,PF02801.17,PF00550.20
Cluster_108	PF00109.21,PF02801.17,PF00550.20,PF00668.15,PF08415.5,PF00501.23,PF00881.19,PF00550.20
Cluster_109	PF00109.21,PF02801.17,PF00698.16
Cluster_110	PF00109.21,PF02801.17,PF00698.16,PF00550.20
Cluster_111	PF00109.21,PF02801.17,PF00698.16,PF08242.7
Cluster_112	PF00109.21,PF02801.17,PF00698.16,PF08242.7,PF00106.20
Cluster_113	PF00109.21,PF02801.17,PF00698.16,PF08242.7,PF08659.5,PF00550.20,PF00668.15,PF08415.5,PF08242.7
Cluster_114	PF00109.21,PF02801.17,PF00698.16,PF08242.7,PF08659.5,PF00550.20,PF00668.15,PF08415.5,PF08242.7,PF00550.20,PF00975.15
Cluster_115	PF00111.22
Cluster_116	PF00111.22,PF01799.15
Cluster_117	PF00113.17
Cluster_118	PF00115.15
Cluster_119	PF00116.15,PF06481.9
Cluster_120	PF00117.23
Cluster_121	PF00117.23,PF02540.12,PF00958.17
Cluster_122	PF00117.23,PF02885.12,PF00591.16
Cluster_123	PF00118.19
Cluster_124	PF00119.15
Cluster_125	PF00120.19
Cluster_126	PF00121.13
Cluster_127	PF00122.15
Cluster_128	PF00122.15,PF00702.21
Cluster_129	PF00122.15,PF00702.21,PF00689.16
Cluster_130	PF00126.22
Cluster_131	PF00126.22,PF03459.12,PF03459.12
Cluster_132	PF00126.22,PF03466.15
Cluster_133	PF00128.19
Cluster_134	PF00128.19,PF02806.13
Cluster_135	PF00128.19,PF11941.3
Cluster_136	PF00132.19
Cluster_137	PF00132.19,PF00132.19
Cluster_138	PF00132.19,PF00132.19,PF00132.19
Cluster_139	PF00132.19,PF00132.19,PF00132.19,PF13720.1
Cluster_140	PF00132.19,PF00132.19,PF13720.1
Cluster_141	PF00133.17
Cluster_142	PF00133.17,PF08264.8
Cluster_143	PF00133.17,PF08264.8,PF06827.9
Cluster_144	PF00133.17,PF08264.8,PF10458.4
Cluster_145	PF00133.17,PF13603.1,PF00133.17,PF00133.17
Cluster_146	PF00133.17,PF13603.1,PF00133.17,PF00133.17,PF08264.8
Cluster_147	PF00136.16
Cluster_148	PF00136.16,PF00136.16
Cluster_149	PF00137.16
Cluster_150	PF00140.15
Cluster_151	PF00140.15,PF04542.9
Cluster_152	PF00140.15,PF04542.9,PF04539.11
Cluster_153	PF00140.15,PF04542.9,PF04539.11,PF04545.11
Cluster_154	PF00141.18
Cluster_155	PF00141.18,PF00141.18
Cluster_156	PF00144.19
Cluster_157	PF00145.12
Cluster_158	PF00145.12,PF00145.12
Cluster_159	PF00145.12,PF00145.12,PF00145.12,PF02086.10
Cluster_160	PF00145.12,PF00145.12,PF02086.10
Cluster_161	PF00145.12,PF05869.6
Cluster_162	PF00146.16
Cluster_163	PF00146.16,PF12838.2
Cluster_164	PF00146.16,PF13492.1,PF00158.21,PF02954.14
Cluster_165	PF00149.23
Cluster_166	PF00149.23,PF02872.13
Cluster_167	PF00149.23,PF12320.3
Cluster_168	PF00152.15
Cluster_169	PF00154.16
Cluster_170	PF00154.16,PF00154.16
Cluster_171	PF00155.16
Cluster_172	PF00155.16,PF01380.17
Cluster_173	PF00156.22
Cluster_174	PF00158.21
Cluster_175	PF00158.21,PF00874.15
Cluster_176	PF00158.21,PF02954.14
Cluster_177	PF00160.16
Cluster_178	PF00161.14
Cluster_179	PF00162.14
Cluster_180	PF00163.14
Cluster_181	PF00163.14,PF01479.20
Cluster_182	PF00164.20
Cluster_183	PF00165.18
Cluster_184	PF00165.18,PF02870.10,PF01035.15
Cluster_185	PF00166.16
Cluster_186	PF00171.17
Cluster_187	PF00171.17,PF00171.17
Cluster_188	PF00171.17,PF00465.14
Cluster_189	PF00171.17,PF01575.14
Cluster_190	PF00174.14
Cluster_191	PF00175.16
Cluster_192	PF00175.16,PF00111.22
Cluster_193	PF00176.18
Cluster_194	PF00176.18,PF00176.18
Cluster_195	PF00176.18,PF00271.26
Cluster_196	PF00176.18,PF00271.26,PF12137.3
Cluster_197	PF00177.16
Cluster_198	PF00180.15
Cluster_199	PF00181.18
Cluster_200	PF00181.18,PF03947.13
Cluster_201	PF00182.14
Cluster_202	PF00183.13
Cluster_203	PF00185.19
Cluster_204	PF00186.14
Cluster_205	PF00196.14
Cluster_206	PF00196.14,PF00563.15
Cluster_207	PF00198.18
Cluster_208	PF00199.14
Cluster_209	PF00199.14,PF06628.7
Cluster_210	PF00202.16
Cluster_211	PF00203.16
Cluster_212	PF00204.20,PF01751.17,PF00986.16
Cluster_213	PF00205.17,PF02775.16
Cluster_214	PF00206.15
Cluster_215	PF00206.15,PF08328.6
Cluster_216	PF00206.15,PF10415.4
Cluster_217	PF00207.17
Cluster_218	PF00210.19
Cluster_219	PF00213.13
Cluster_220	PF00215.19
Cluster_221	PF00216.16
Cluster_222	PF00218.16
Cluster_223	PF00218.16,PF00697.17
Cluster_224	PF00221.14
Cluster_225	PF00224.16
Cluster_226	PF00224.16,PF02887.11
Cluster_227	PF00226.26
Cluster_228	PF00226.26,PF00684.14,PF01556.13
Cluster_229	PF00226.26,PF01556.13
Cluster_230	PF00226.26,PF07743.8
Cluster_231	PF00226.26,PF08238.7,PF08238.7,PF08238.7,PF08238.7,PF08238.7,PF08238.7
Cluster_232	PF00226.26,PF08238.7,PF08238.7,PF08238.7,PF08238.7,PF08238.7,PF08238.7,PF08238.7,PF08238.7
Cluster_233	PF00227.21
Cluster_234	PF00230.15
Cluster_235	PF00231.14
Cluster_236	PF00232.13
Cluster_237	PF00237.14
Cluster_238	PF00238.14
Cluster_239	PF00239.16
Cluster_240	PF00239.16,PF01381.17
Cluster_241	PF00239.16,PF02796.10
Cluster_242	PF00239.16,PF05225.11
Cluster_243	PF00239.16,PF07508.8
Cluster_244	PF00239.16,PF07508.8,PF13408.1
Cluster_245	PF00239.16,PF13384.1
Cluster_246	PF00239.16,PF13412.1
Cluster_247	PF00239.16,PF13518.1
Cluster_248	PF00245.15
Cluster_249	PF00245.15,PF00245.15
Cluster_250	PF00246.19
Cluster_251	PF00248.16
Cluster_252	PF00248.16,PF01609.16
Cluster_253	PF00251.15
Cluster_254	PF00251.15,PF08244.7
Cluster_255	PF00252.13
Cluster_256	PF00253.16
Cluster_257	PF00254.23
Cluster_258	PF00254.23,PF05698.9
Cluster_259	PF00255.14
Cluster_260	PF00258.20
Cluster_261	PF00258.20,PF00667.15
Cluster_262	PF00258.20,PF00667.15,PF00175.16
Cluster_263	PF00263.16
Cluster_264	PF00265.13
Cluster_265	PF00266.14
Cluster_266	PF00267.16
Cluster_267	PF00268.16
Cluster_268	PF00268.16,PF00268.16
Cluster_269	PF00270.24
Cluster_270	PF00270.24,PF00271.26
Cluster_271	PF00270.24,PF00271.26,PF00156.22
Cluster_272	PF00270.24,PF00271.26,PF03880.10
Cluster_273	PF00270.24,PF00271.26,PF03880.10,PF12343.3
Cluster_274	PF00270.24,PF00271.26,PF04408.18,PF07717.11
Cluster_275	PF00270.24,PF00271.26,PF04408.18,PF07717.11,PF11898.3
Cluster_276	PF00270.24,PF00271.26,PF04408.18,PF08482.5
Cluster_277	PF00270.24,PF00271.26,PF08494.6
Cluster_278	PF00270.24,PF00271.26,PF09369.5
Cluster_279	PF00270.24,PF00271.26,PF09382.5
Cluster_280	PF00270.24,PF00271.26,PF09382.5,PF00570.18
Cluster_281	PF00270.24,PF06733.10
Cluster_282	PF00270.24,PF06733.10,PF13307.1
Cluster_283	PF00270.24,PF13307.1
Cluster_284	PF00271.26
Cluster_285	PF00271.26,PF03461.10
Cluster_286	PF00271.26,PF03880.10
Cluster_287	PF00271.26,PF03880.10,PF12343.3
Cluster_288	PF00271.26,PF04408.18,PF07717.11,PF11898.3
Cluster_289	PF00271.26,PF09369.5
Cluster_290	PF00271.26,PF09382.5,PF00570.18
Cluster_291	PF00271.26,PF12344.3,PF02151.14
Cluster_292	PF00275.15
Cluster_293	PF00276.15
Cluster_294	PF00278.17
Cluster_295	PF00278.17,PF13302.1
Cluster_296	PF00281.14
Cluster_297	PF00281.14,PF00673.16
Cluster_298	PF00282.14
Cluster_299	PF00285.16
Cluster_300	PF00288.21
Cluster_301	PF00288.21,PF08544.8
Cluster_302	PF00289.17
Cluster_303	PF00289.17,PF02786.12
Cluster_304	PF00289.17,PF02786.12,PF02785.14
Cluster_305	PF00289.17,PF02786.12,PF02787.14,PF00289.17,PF02786.12,PF02142.17
Cluster_306	PF00290.15
Cluster_307	PF00290.15,PF02837.13,PF00703.16,PF02836.12,PF02929.12
Cluster_308	PF00291.20
Cluster_309	PF00291.20,PF00585.13,PF00585.13
Cluster_310	PF00293.23
Cluster_311	PF00294.19
Cluster_312	PF00294.19,PF00294.19
Cluster_313	PF00294.19,PF01467.21
Cluster_314	PF00294.19,PF05014.10
Cluster_315	PF00294.19,PF09863.4
Cluster_316	PF00296.15
Cluster_317	PF00296.15,PF00857.15
Cluster_318	PF00297.17
Cluster_319	PF00298.14
Cluster_320	PF00300.17
Cluster_321	PF00301.15
Cluster_322	PF00302.13
Cluster_323	PF00303.14
Cluster_324	PF00308.13
Cluster_325	PF00308.13,PF08299.6
Cluster_326	PF00309.15,PF04963.8
Cluster_327	PF00309.15,PF04963.8,PF04552.8
Cluster_328	PF00310.16
Cluster_329	PF00310.16,PF00156.22
Cluster_330	PF00310.16,PF00310.16
Cluster_331	PF00310.16,PF00310.16,PF00156.22
Cluster_332	PF00310.16,PF04898.9,PF01645.12
Cluster_333	PF00310.16,PF04898.9,PF01645.12,PF01493.14
Cluster_334	PF00310.16,PF13522.1,PF01380.17,PF01380.17
Cluster_335	PF00311.12
Cluster_336	PF00312.17
Cluster_337	PF00313.17
Cluster_338	PF00316.15
Cluster_339	PF00317.16
Cluster_340	PF00318.15
Cluster_341	PF00324.16
Cluster_342	PF00325.15
Cluster_343	PF00326.16
Cluster_344	PF00327.15
Cluster_345	PF00328.17
Cluster_346	PF00329.14
Cluster_347	PF00329.14,PF00346.14
Cluster_348	PF00329.14,PF00374.14,PF00346.14
Cluster_349	PF00329.14,PF00374.14,PF00346.14,PF00346.14
Cluster_350	PF00330.15
Cluster_351	PF00330.15,PF00694.14
Cluster_352	PF00333.15,PF03719.10
Cluster_353	PF00334.14
Cluster_354	PF00338.17
Cluster_355	PF00342.14
Cluster_356	PF00343.15
Cluster_357	PF00344.15
Cluster_358	PF00345.15
Cluster_359	PF00345.15,PF02753.12
Cluster_360	PF00346.14
Cluster_361	PF00346.14,PF00346.14
Cluster_362	PF00347.18
Cluster_363	PF00347.18,PF00347.18
Cluster_364	PF00348.12
Cluster_365	PF00350.18
Cluster_366	PF00353.14,PF00353.14
Cluster_367	PF00353.14,PF00353.14,PF00353.14
Cluster_368	PF00353.14,PF00353.14,PF00353.14,PF00353.14,PF00353.14
Cluster_369	PF00353.14,PF00353.14,PF00353.14,PF08339.5
Cluster_370	PF00355.21
Cluster_371	PF00355.21,PF00848.14
Cluster_372	PF00356.16
Cluster_373	PF00356.16,PF00532.16
Cluster_374	PF00356.16,PF13377.1
Cluster_375	PF00356.16,PF13407.1
Cluster_376	PF00358.15
Cluster_377	PF00359.17
Cluster_378	PF00359.17,PF00381.14
Cluster_379	PF00359.17,PF02302.12
Cluster_380	PF00359.17,PF02302.12,PF02378.13
Cluster_381	PF00361.15
Cluster_382	PF00361.15,PF00329.14,PF00374.14,PF00346.14,PF00346.14
Cluster_383	PF00364.17
Cluster_384	PF00364.17,PF00364.17
Cluster_385	PF00364.17,PF00364.17,PF00364.17,PF02817.12
Cluster_386	PF00364.17,PF00364.17,PF00364.17,PF02817.12,PF00198.18
Cluster_387	PF00364.17,PF00364.17,PF02817.12,PF00198.18
Cluster_388	PF00364.17,PF02817.12,PF00198.18
Cluster_389	PF00365.15
Cluster_390	PF00366.15
Cluster_391	PF00367.15
Cluster_392	PF00367.15,PF00358.15
Cluster_393	PF00367.15,PF02378.13
Cluster_394	PF00367.15,PF02378.13,PF00358.15
Cluster_395	PF00370.16
Cluster_396	PF00370.16,PF00370.16
Cluster_397	PF00370.16,PF00370.16,PF02782.11
Cluster_398	PF00370.16,PF02782.11
Cluster_399	PF00374.14
Cluster_400	PF00374.14,PF00346.14,PF00346.14
Cluster_401	PF00375.13
Cluster_402	PF00376.18,PF09278.6
Cluster_403	PF00378.15
Cluster_404	PF00378.15,PF02737.13
Cluster_405	PF00378.15,PF02737.13,PF00725.17
Cluster_406	PF00378.15,PF02737.13,PF00725.17,PF00725.17
Cluster_407	PF00380.14
Cluster_408	PF00381.14
Cluster_409	PF00381.14,PF05524.8
Cluster_410	PF00381.14,PF05524.8,PF00391.18
Cluster_411	PF00381.14,PF05524.8,PF00391.18,PF02896.13
Cluster_412	PF00381.14,PF05524.8,PF00391.18,PF02896.13,PF00359.17
Cluster_413	PF00383.17
Cluster_414	PF00383.17,PF01872.12
Cluster_415	PF00383.17,PF08211.6
Cluster_416	PF00384.17
Cluster_417	PF00384.17,PF01568.16
Cluster_418	PF00384.17,PF01568.16,PF13247.1
Cluster_419	PF00389.25
Cluster_420	PF00389.25,PF02826.14
Cluster_421	PF00390.14
Cluster_422	PF00390.14,PF00390.14
Cluster_423	PF00390.14,PF00390.14,PF03949.10
Cluster_424	PF00390.14,PF03949.10
Cluster_425	PF00390.14,PF03949.10,PF01515.14
Cluster_426	PF00391.18,PF02896.13
Cluster_427	PF00391.18,PF02896.13,PF00359.17
Cluster_428	PF00392.16
Cluster_429	PF00392.16,PF00155.16
Cluster_430	PF00392.16,PF00392.16,PF07729.7
Cluster_431	PF00392.16,PF07702.8
Cluster_432	PF00392.16,PF07729.7
Cluster_433	PF00392.16,PF07840.7
Cluster_434	PF00393.14
Cluster_435	PF00394.17,PF07731.9
Cluster_436	PF00398.15
Cluster_437	PF00403.21
Cluster_438	PF00403.21,PF00122.15,PF00702.21
Cluster_439	PF00403.21,PF00403.21
Cluster_440	PF00403.21,PF00403.21,PF00122.15,PF00702.21
Cluster_441	PF00403.21,PF01545.16
Cluster_442	PF00403.21,PF07992.9
Cluster_443	PF00403.21,PF07992.9,PF02852.17
Cluster_444	PF00406.17
Cluster_445	PF00408.15
Cluster_446	PF00410.14
Cluster_447	PF00411.14
Cluster_448	PF00416.17
Cluster_449	PF00419.15
Cluster_450	PF00419.15,PF00419.15
Cluster_451	PF00420.19
Cluster_452	PF00425.13
Cluster_453	PF00425.13,PF02776.13,PF02775.16
Cluster_454	PF00430.13
Cluster_455	PF00436.20
Cluster_456	PF00436.20,PF06069.6
Cluster_457	PF00437.15
Cluster_458	PF00438.15,PF02772.11,PF02773.11
Cluster_459	PF00440.18
Cluster_460	PF00440.18,PF02909.12
Cluster_461	PF00440.18,PF08361.6
Cluster_462	PF00440.18,PF08362.6
Cluster_463	PF00440.18,PF09209.6
Cluster_464	PF00440.18,PF13977.1
Cluster_465	PF00441.19
Cluster_466	PF00441.19,PF09317.6
Cluster_467	PF00444.13
Cluster_468	PF00445.13
Cluster_469	PF00448.17
Cluster_470	PF00448.17,PF02978.14
Cluster_471	PF00449.15,PF01979.15
Cluster_472	PF00453.13
Cluster_473	PF00455.17
Cluster_474	PF00456.16
Cluster_475	PF00456.16,PF00456.16
Cluster_476	PF00456.16,PF02779.19
Cluster_477	PF00456.16,PF02779.19,PF02780.15
Cluster_478	PF00459.20
Cluster_479	PF00460.15
Cluster_480	PF00460.15,PF06429.8
Cluster_481	PF00460.15,PF07559.9
Cluster_482	PF00460.15,PF07559.9,PF06429.8
Cluster_483	PF00462.19
Cluster_484	PF00463.16
Cluster_485	PF00464.14
Cluster_486	PF00465.14
Cluster_487	PF00466.15
Cluster_488	PF00467.24
Cluster_489	PF00468.12
Cluster_490	PF00471.15
Cluster_491	PF00472.15
Cluster_492	PF00474.12
Cluster_493	PF00476.15
Cluster_494	PF00478.20
Cluster_495	PF00479.17
Cluster_496	PF00479.17,PF02781.11
Cluster_497	PF00480.15
Cluster_498	PF00481.16
Cluster_499	PF00482.18
Cluster_500	PF00482.18,PF00482.18
Cluster_501	PF00483.18
Cluster_502	PF00483.18,PF01050.13
Cluster_503	PF00484.14
Cluster_504	PF00485.13
Cluster_505	PF00486.23
Cluster_506	PF00486.23,PF07719.12
Cluster_507	PF00487.19
Cluster_508	PF00488.16
Cluster_509	PF00490.16
Cluster_510	PF00491.16
Cluster_511	PF00496.17
Cluster_512	PF00497.15
Cluster_513	PF00497.15,PF00497.15
Cluster_514	PF00497.15,PF00497.15,PF00512.20,PF02518.21,PF00072.19,PF01627.18
Cluster_515	PF00497.15,PF00512.20,PF02518.21,PF00072.19,PF01627.18
Cluster_516	PF00497.15,PF01464.15
Cluster_517	PF00498.21
Cluster_518	PF00499.15
Cluster_519	PF00501.23
Cluster_520	PF00501.23,PF00501.23
Cluster_521	PF00501.23,PF00550.20
Cluster_522	PF00501.23,PF00550.20,PF00975.15
Cluster_523	PF00501.23,PF00668.15,PF13745.1,PF00501.23,PF00550.20
Cluster_524	PF00501.23,PF00881.19
Cluster_525	PF00501.23,PF01370.16
Cluster_526	PF00501.23,PF08242.7,PF00550.20,PF00668.15,PF08415.5,PF00550.20
Cluster_527	PF00501.23,PF13193.1
Cluster_528	PF00501.23,PF13193.1,PF00857.15,PF00550.20
Cluster_529	PF00507.14
Cluster_530	PF00510.13
Cluster_531	PF00512.20
Cluster_532	PF00512.20,PF02518.21
Cluster_533	PF00512.20,PF02518.21,PF00072.19,PF01627.18
Cluster_534	PF00512.20,PF02518.21,PF09456.5
Cluster_535	PF00512.20,PF02518.21,PF09456.5,PF00072.19
Cluster_536	PF00515.23
Cluster_537	PF00515.23,PF07719.12,PF13414.1
Cluster_538	PF00515.23,PF13414.1
Cluster_539	PF00515.23,PF13414.1,PF07719.12
Cluster_540	PF00521.15
Cluster_541	PF00521.15,PF03989.8,PF03989.8
Cluster_542	PF00521.15,PF03989.8,PF03989.8,PF03989.8,PF03989.8,PF03989.8,PF03989.8
Cluster_543	PF00528.17
Cluster_544	PF00528.17,PF00528.17
Cluster_545	PF00528.17,PF00528.17,PF00005.22
Cluster_546	PF00528.17,PF02668.11
Cluster_547	PF00529.15
Cluster_548	PF00529.15,PF00529.15
Cluster_549	PF00529.15,PF13437.1
Cluster_550	PF00532.16
Cluster_551	PF00533.21
Cluster_552	PF00534.15
Cluster_553	PF00534.15,PF00534.15
Cluster_554	PF00534.15,PF00534.15,PF13692.1
Cluster_555	PF00534.15,PF00535.21
Cluster_556	PF00535.21
Cluster_557	PF00535.21,PF00132.19
Cluster_558	PF00535.21,PF00534.15
Cluster_559	PF00535.21,PF00535.21
Cluster_560	PF00535.21,PF04464.9
Cluster_561	PF00542.14
Cluster_562	PF00543.17
Cluster_563	PF00547.13
Cluster_564	PF00549.14
Cluster_565	PF00550.20
Cluster_566	PF00550.20,PF00668.15
Cluster_567	PF00550.20,PF00668.15,PF08415.5,PF00501.23
Cluster_568	PF00550.20,PF00668.15,PF08415.5,PF00501.23,PF08242.7
Cluster_569	PF00550.20,PF00668.15,PF08415.5,PF00501.23,PF08242.7,PF00550.20,PF00668.15
Cluster_570	PF00550.20,PF00668.15,PF08415.5,PF00501.23,PF08242.7,PF00550.20,PF00668.15,PF08415.5,PF00550.20
Cluster_571	PF00550.20,PF00668.15,PF08415.5,PF00550.20
Cluster_572	PF00550.20,PF00668.15,PF08415.5,PF08242.7,PF00550.20,PF00975.15
Cluster_573	PF00550.20,PF00975.15
Cluster_574	PF00551.14
Cluster_575	PF00551.14,PF02911.13
Cluster_576	PF00551.14,PF02911.13,PF01370.16
Cluster_577	PF00557.19
Cluster_578	PF00560.28
Cluster_579	PF00560.28,PF00560.28
Cluster_580	PF00560.28,PF00560.28,PF00560.28
Cluster_581	PF00560.28,PF00560.28,PF00560.28,PF13504.1
Cluster_582	PF00560.28,PF12799.2
Cluster_583	PF00560.28,PF13516.1
Cluster_584	PF00561.15
Cluster_585	PF00561.15,PF08386.5
Cluster_586	PF00562.23,PF04560.15
Cluster_587	PF00563.15
Cluster_588	PF00563.15,PF08668.7
Cluster_589	PF00563.15,PF11809.3
Cluster_590	PF00565.12
Cluster_591	PF00570.18
Cluster_592	PF00571.23
Cluster_593	PF00571.23,PF00478.20
Cluster_594	PF00571.23,PF00571.23
Cluster_595	PF00571.23,PF00571.23,PF03471.12
Cluster_596	PF00571.23,PF03471.12
Cluster_597	PF00572.13
Cluster_598	PF00573.17
Cluster_599	PF00574.18
Cluster_600	PF00574.18,PF10124.4
Cluster_601	PF00575.18
Cluster_602	PF00575.18,PF00575.18
Cluster_603	PF00575.18,PF00575.18,PF00575.18
Cluster_604	PF00575.18,PF00575.18,PF00575.18,PF00575.18
Cluster_605	PF00575.18,PF00575.18,PF00575.18,PF00575.18,PF00575.18,PF00575.18
Cluster_606	PF00575.18,PF10150.4
Cluster_607	PF00575.18,PF10150.4,PF12111.3
Cluster_608	PF00575.18,PF13184.1
Cluster_609	PF00576.16
Cluster_610	PF00577.15
Cluster_611	PF00577.15,PF00419.15
Cluster_612	PF00577.15,PF13953.1
Cluster_613	PF00578.16
Cluster_614	PF00578.16,PF10417.4
Cluster_615	PF00579.20
Cluster_616	PF00579.20,PF01479.20
Cluster_617	PF00580.16
Cluster_618	PF00580.16,PF00580.16
Cluster_619	PF00580.16,PF00580.16,PF13361.1
Cluster_620	PF00580.16,PF00580.16,PF13361.1,PF13361.1
Cluster_621	PF00580.16,PF13361.1
Cluster_622	PF00580.16,PF13361.1,PF12705.2
Cluster_623	PF00580.16,PF13361.1,PF13361.1
Cluster_624	PF00581.15
Cluster_625	PF00581.15,PF00581.15
Cluster_626	PF00581.15,PF11127.3
Cluster_627	PF00582.21
Cluster_628	PF00582.21,PF00582.21
Cluster_629	PF00582.21,PF13493.1,PF13492.1,PF00512.20,PF02518.21
Cluster_630	PF00583.19
Cluster_631	PF00584.15
Cluster_632	PF00585.13,PF00585.13
Cluster_633	PF00586.19
Cluster_634	PF00586.19,PF02769.17
Cluster_635	PF00586.19,PF02769.17,PF02769.17,PF13507.1
Cluster_636	PF00587.20
Cluster_637	PF00587.20,PF03129.15
Cluster_638	PF00587.20,PF04073.10
Cluster_639	PF00587.20,PF04073.10,PF03129.15
Cluster_640	PF00588.14
Cluster_641	PF00588.14,PF12105.3
Cluster_642	PF00589.17
Cluster_643	PF00589.17,PF00577.15,PF13953.1
Cluster_644	PF00589.17,PF00589.17
Cluster_645	PF00590.15
Cluster_646	PF00591.16,PF07831.8
Cluster_647	PF00593.19
Cluster_648	PF00593.19,PF00593.19
Cluster_649	PF00595.19
Cluster_650	PF00595.19,PF03572.13
Cluster_651	PF00595.19,PF03572.13,PF11818.3
Cluster_652	PF00596.16
Cluster_653	PF00614.17
Cluster_654	PF00614.17,PF13091.1
Cluster_655	PF00614.17,PF13091.1,PF03706.8
Cluster_656	PF00625.16
Cluster_657	PF00627.26,PF00889.14
Cluster_658	PF00633.18
Cluster_659	PF00636.21,PF00035.20
Cluster_660	PF00639.16
Cluster_661	PF00639.16,PF00639.16
Cluster_662	PF00652.17,PF00149.23
Cluster_663	PF00654.15
Cluster_664	PF00654.15,PF00654.15
Cluster_665	PF00656.17
Cluster_666	PF00662.15
Cluster_667	PF00662.15,PF00361.15
Cluster_668	PF00664.18
Cluster_669	PF00664.18,PF00005.22
Cluster_670	PF00664.18,PF00005.22,PF00664.18,PF00005.22
Cluster_671	PF00665.21
Cluster_672	PF00665.21,PF01695.12
Cluster_673	PF00665.21,PF03050.9,PF13817.1
Cluster_674	PF00665.21,PF03741.11,PF00571.23,PF00571.23,PF03471.12
Cluster_675	PF00665.21,PF07282.6
Cluster_676	PF00665.21,PF08483.6,PF01695.12
Cluster_677	PF00665.21,PF09299.6
Cluster_678	PF00665.21,PF11798.3,PF11799.3,PF13438.1
Cluster_679	PF00668.15
Cluster_680	PF00668.15,PF00501.23
Cluster_681	PF00668.15,PF00501.23,PF00550.20
Cluster_682	PF00668.15,PF00501.23,PF00550.20,PF00109.21,PF02801.17,PF00698.16
Cluster_683	PF00668.15,PF00501.23,PF00550.20,PF00109.21,PF02801.17,PF00698.16,PF08659.5,PF08240.7
Cluster_684	PF00668.15,PF00501.23,PF00550.20,PF00109.21,PF02801.17,PF00698.16,PF08659.5,PF08240.7,PF00107.21,PF00550.20
Cluster_685	PF00668.15,PF00501.23,PF00550.20,PF00668.15
Cluster_686	PF00668.15,PF00501.23,PF00550.20,PF00975.15
Cluster_687	PF00668.15,PF08415.5,PF00501.23
Cluster_688	PF00668.15,PF08415.5,PF00501.23,PF00550.20,PF00668.15,PF08415.5,PF00550.20
Cluster_689	PF00668.15,PF08415.5,PF00501.23,PF08242.7,PF00550.20,PF00668.15,PF08415.5,PF00550.20
Cluster_690	PF00668.15,PF08415.5,PF00550.20
Cluster_691	PF00668.15,PF08415.5,PF08242.7,PF00550.20,PF00975.15
Cluster_692	PF00668.15,PF13745.1,PF00501.23,PF00550.20,PF00668.15,PF08415.5,PF00501.23
Cluster_693	PF00668.15,PF13745.1,PF00501.23,PF00550.20,PF00668.15,PF08415.5,PF00501.23,PF00550.20
Cluster_694	PF00669.15
Cluster_695	PF00669.15,PF00700.16
Cluster_696	PF00669.15,PF08884.6,PF00700.16
Cluster_697	PF00669.15,PF12445.3
Cluster_698	PF00669.15,PF12445.3,PF00700.16
Cluster_699	PF00672.20
Cluster_700	PF00672.20,PF00015.16
Cluster_701	PF00672.20,PF00512.20
Cluster_702	PF00672.20,PF00512.20,PF02518.21
Cluster_703	PF00672.20,PF00512.20,PF02518.21,PF00072.19
Cluster_704	PF00672.20,PF00512.20,PF02518.21,PF00072.19,PF01627.18
Cluster_705	PF00672.20,PF00989.19,PF00512.20,PF02518.21
Cluster_706	PF00672.20,PF00990.16
Cluster_707	PF00672.20,PF00990.16,PF00563.15
Cluster_708	PF00672.20,PF02518.21
Cluster_709	PF00672.20,PF07730.8,PF02518.21
Cluster_710	PF00673.16
Cluster_711	PF00675.15
Cluster_712	PF00675.15,PF05193.16
Cluster_713	PF00675.15,PF05193.16,PF05193.16
Cluster_714	PF00676.15
Cluster_715	PF00676.15,PF02779.19
Cluster_716	PF00677.12
Cluster_717	PF00677.12,PF00677.12
Cluster_718	PF00682.14
Cluster_719	PF00682.14,PF07836.6
Cluster_720	PF00682.14,PF08502.5
Cluster_721	PF00684.14,PF01556.13
Cluster_722	PF00687.16
Cluster_723	PF00689.16
Cluster_724	PF00690.21,PF00122.15
Cluster_725	PF00690.21,PF00122.15,PF00702.21
Cluster_726	PF00691.15
Cluster_727	PF00692.14
Cluster_728	PF00694.14
Cluster_729	PF00696.23
Cluster_730	PF00696.23,PF00583.19
Cluster_731	PF00696.23,PF01472.15
Cluster_732	PF00696.23,PF01842.20
Cluster_733	PF00696.23,PF03447.11,PF00742.14
Cluster_734	PF00696.23,PF13840.1
Cluster_735	PF00696.23,PF13840.1,PF13840.1,PF03447.11
Cluster_736	PF00696.23,PF13840.1,PF13840.1,PF03447.11,PF00742.14
Cluster_737	PF00697.17
Cluster_738	PF00698.16
Cluster_739	PF00698.16,PF08242.7
Cluster_740	PF00698.16,PF08242.7,PF08659.5,PF00550.20,PF00668.15,PF08415.5,PF08242.7,PF00550.20,PF00975.15
Cluster_741	PF00699.15
Cluster_742	PF00700.16
Cluster_743	PF00701.17
Cluster_744	PF00702.21
Cluster_745	PF00702.21,PF00689.16
Cluster_746	PF00703.16,PF02836.12
Cluster_747	PF00707.17
Cluster_748	PF00708.13
Cluster_749	PF00708.13,PF07503.7,PF07503.7,PF01300.13
Cluster_750	PF00709.16
Cluster_751	PF00710.15
Cluster_752	PF00712.14,PF02767.11
Cluster_753	PF00712.14,PF02767.11,PF02768.10
Cluster_754	PF00717.18
Cluster_755	PF00717.18,PF10502.4
Cluster_756	PF00717.18,PF13438.1
Cluster_757	PF00719.14
Cluster_758	PF00722.16
Cluster_759	PF00723.16
Cluster_760	PF00724.15
Cluster_761	PF00724.15,PF07992.9
Cluster_762	PF00724.15,PF13450.1
Cluster_763	PF00725.17
Cluster_764	PF00725.17,PF00725.17
Cluster_765	PF00730.20
Cluster_766	PF00730.20,PF10576.4
Cluster_767	PF00731.15
Cluster_768	PF00732.14
Cluster_769	PF00732.14,PF05199.8
Cluster_770	PF00733.16
Cluster_771	PF00742.14
Cluster_772	PF00743.14
Cluster_773	PF00745.15
Cluster_774	PF00749.16
Cluster_775	PF00749.16,PF03950.13
Cluster_776	PF00750.14,PF05746.10
Cluster_777	PF00753.22
Cluster_778	PF00753.22,PF00258.20,PF00301.15
Cluster_779	PF00753.22,PF00301.15
Cluster_780	PF00753.22,PF02036.12
Cluster_781	PF00754.20,PF12971.2,PF05089.7,PF12972.2,PF00754.20
Cluster_782	PF00756.15
Cluster_783	PF00762.14
Cluster_784	PF00763.18,PF02882.14
Cluster_785	PF00764.14
Cluster_786	PF00766.14
Cluster_787	PF00768.15
Cluster_788	PF00768.15,PF07943.8
Cluster_789	PF00771.15
Cluster_790	PF00772.16
Cluster_791	PF00772.16,PF03796.10
Cluster_792	PF00772.16,PF03796.10,PF03796.10
Cluster_793	PF00773.14,PF00575.18
Cluster_794	PF00777.13
Cluster_795	PF00781.19
Cluster_796	PF00782.15
Cluster_797	PF00793.15
Cluster_798	PF00795.17
Cluster_799	PF00797.12
Cluster_800	PF00800.13
Cluster_801	PF00805.17
Cluster_802	PF00805.17,PF00805.17
Cluster_803	PF00805.17,PF00805.17,PF00805.17
Cluster_804	PF00805.17,PF13599.1
Cluster_805	PF00809.17
Cluster_806	PF00813.15
Cluster_807	PF00814.20
Cluster_808	PF00815.15
Cluster_809	PF00816.16
Cluster_810	PF00817.15
Cluster_811	PF00817.15,PF11798.3
Cluster_812	PF00817.15,PF11798.3,PF11799.3
Cluster_813	PF00817.15,PF11798.3,PF11799.3,PF13438.1
Cluster_814	PF00817.15,PF11799.3
Cluster_815	PF00817.15,PF11799.3,PF13438.1
Cluster_816	PF00825.13
Cluster_817	PF00828.14
Cluster_818	PF00829.16
Cluster_819	PF00830.14
Cluster_820	PF00831.18
Cluster_821	PF00834.14
Cluster_822	PF00842.16
Cluster_823	PF00848.14
Cluster_824	PF00849.17
Cluster_825	PF00854.16
Cluster_826	PF00857.15
Cluster_827	PF00857.15,PF00550.20
Cluster_828	PF00858.19
Cluster_829	PF00860.15
Cluster_830	PF00861.17
Cluster_831	PF00866.13
Cluster_832	PF00871.12
Cluster_833	PF00872.13
Cluster_834	PF00873.14
Cluster_835	PF00873.14,PF00873.14
Cluster_836	PF00874.15
Cluster_837	PF00874.15,PF00874.15
Cluster_838	PF00875.13
Cluster_839	PF00875.13,PF03441.9
Cluster_840	PF00877.14
Cluster_841	PF00881.19
Cluster_842	PF00881.19,PF00550.20
Cluster_843	PF00883.16
Cluster_844	PF00884.18
Cluster_845	PF00884.18,PF01416.15
Cluster_846	PF00885.14
Cluster_847	PF00886.14
Cluster_848	PF00889.14
Cluster_849	PF00890.19
Cluster_850	PF00890.19,PF02910.15
Cluster_851	PF00891.13
Cluster_852	PF00892.15
Cluster_853	PF00892.15,PF00892.15
Cluster_854	PF00893.14
Cluster_855	PF00899.16
Cluster_856	PF00899.16,PF05237.8
Cluster_857	PF00902.13
Cluster_858	PF00903.20
Cluster_859	PF00905.17
Cluster_860	PF00905.17,PF06832.7
Cluster_861	PF00908.12
Cluster_862	PF00909.16
Cluster_863	PF00912.17
Cluster_864	PF00912.17,PF00905.17
Cluster_865	PF00912.17,PF00905.17,PF06832.7
Cluster_866	PF00916.15,PF01740.16
Cluster_867	PF00919.15
Cluster_868	PF00919.15,PF04055.16
Cluster_869	PF00919.15,PF04055.16,PF01938.15
Cluster_870	PF00920.16
Cluster_871	PF00923.14
Cluster_872	PF00923.14,PF00456.16
Cluster_873	PF00923.14,PF00456.16,PF02779.19,PF02780.15
Cluster_874	PF00924.13
Cluster_875	PF00925.15
Cluster_876	PF00926.14
Cluster_877	PF00926.14,PF00925.15
Cluster_878	PF00929.19
Cluster_879	PF00929.19,PF08411.5
Cluster_880	PF00930.16,PF07676.7
Cluster_881	PF00931.17,PF13414.1,PF07719.12
Cluster_882	PF00933.16
Cluster_883	PF00933.16,PF01915.17
Cluster_884	PF00933.16,PF01915.17,PF14310.1
Cluster_885	PF00936.14
Cluster_886	PF00936.14,PF00936.14
Cluster_887	PF00939.14
Cluster_888	PF00940.14
Cluster_889	PF00941.16
Cluster_890	PF00941.16,PF03450.12
Cluster_891	PF00950.12
Cluster_892	PF00953.16
Cluster_893	PF00958.17
Cluster_894	PF00959.14
Cluster_895	PF00959.14,PF03245.8
Cluster_896	PF00962.17
Cluster_897	PF00970.19
Cluster_898	PF00970.19,PF00175.16
Cluster_899	PF00970.19,PF00175.16,PF00111.22
Cluster_900	PF00970.19,PF00175.16,PF10418.4
Cluster_901	PF00975.15
Cluster_902	PF00977.16
Cluster_903	PF00982.16
Cluster_904	PF00984.14,PF03720.10
Cluster_905	PF00986.16
Cluster_906	PF00988.17
Cluster_907	PF00988.17,PF00117.23
Cluster_908	PF00989.19
Cluster_909	PF00989.19,PF00158.21
Cluster_910	PF00989.19,PF00158.21,PF02954.14
Cluster_911	PF00989.19,PF00512.20
Cluster_912	PF00989.19,PF00512.20,PF02518.21
Cluster_913	PF00989.19,PF00512.20,PF02518.21,PF00072.19
Cluster_914	PF00989.19,PF00512.20,PF02518.21,PF00072.19,PF01627.18
Cluster_915	PF00989.19,PF02518.21
Cluster_916	PF00990.16
Cluster_917	PF00990.16,PF00563.15
Cluster_918	PF00994.19
Cluster_919	PF00994.19,PF03454.10
Cluster_920	PF00999.16
Cluster_921	PF00999.16,PF02080.16,PF03471.12
Cluster_922	PF00999.16,PF02254.13
Cluster_923	PF01000.21
Cluster_924	PF01000.21,PF03118.10
Cluster_925	PF01008.12
Cluster_926	PF01011.16
Cluster_927	PF01011.16,PF01011.16
Cluster_928	PF01011.16,PF01011.16,PF01011.16
Cluster_929	PF01012.16
Cluster_930	PF01012.16,PF00766.14
Cluster_931	PF01016.14
Cluster_932	PF01017.15
Cluster_933	PF01018.17,PF01926.18
Cluster_934	PF01019.16
Cluster_935	PF01022.15
Cluster_936	PF01024.14
Cluster_937	PF01025.14
Cluster_938	PF01026.16
Cluster_939	PF01027.15
Cluster_940	PF01029.13
Cluster_941	PF01029.13,PF01189.12
Cluster_942	PF01032.13
Cluster_943	PF01032.13,PF01032.13
Cluster_944	PF01035.15
Cluster_945	PF01037.16
Cluster_946	PF01039.17
Cluster_947	PF01040.13
Cluster_948	PF01041.12
Cluster_949	PF01042.16
Cluster_950	PF01043.15,PF07516.8,PF02810.10
Cluster_951	PF01047.17
Cluster_952	PF01047.17,PF00480.15
Cluster_953	PF01048.15
Cluster_954	PF01050.13
Cluster_955	PF01051.16
Cluster_956	PF01052.15
Cluster_957	PF01053.15
Cluster_958	PF01055.21
Cluster_959	PF01058.17
Cluster_960	PF01061.19
Cluster_961	PF01062.16
Cluster_962	PF01063.14
Cluster_963	PF01066.16
Cluster_964	PF01068.16
Cluster_965	PF01070.13
Cluster_966	PF01073.14
Cluster_967	PF01074.17
Cluster_968	PF01074.17,PF09261.6
Cluster_969	PF01074.17,PF09261.6,PF07748.8
Cluster_970	PF01075.12
Cluster_971	PF01076.14
Cluster_972	PF01078.16,PF13335.1
Cluster_973	PF01081.14
Cluster_974	PF01084.15
Cluster_975	PF01087.17,PF02744.12
Cluster_976	PF01095.14
Cluster_977	PF01098.14
Cluster_978	PF01103.18
Cluster_979	PF01106.12
Cluster_980	PF01112.13
Cluster_981	PF01113.15
Cluster_982	PF01113.15,PF05173.9
Cluster_983	PF01116.15
Cluster_984	PF01118.19
Cluster_985	PF01118.19,PF02774.13
Cluster_986	PF01118.19,PF09290.6
Cluster_987	PF01119.14,PF08676.6
Cluster_988	PF01121.15
Cluster_989	PF01124.13
Cluster_990	PF01127.17
Cluster_991	PF01128.14
Cluster_992	PF01128.14,PF00106.20
Cluster_993	PF01131.15
Cluster_994	PF01131.15,PF01396.14
Cluster_995	PF01131.15,PF01396.14,PF01396.14,PF08272.6
Cluster_996	PF01131.15,PF01396.14,PF01396.14,PF08272.6,PF08272.6
Cluster_997	PF01131.15,PF01396.14,PF13342.1
Cluster_998	PF01131.15,PF13342.1
Cluster_999	PF01132.15,PF09285.6
Cluster_1000	PF01134.17
Cluster_1001	PF01134.17,PF13932.1
Cluster_1002	PF01135.14
Cluster_1003	PF01136.14
Cluster_1004	PF01136.14,PF12392.3
Cluster_1005	PF01137.16
Cluster_1006	PF01138.16
Cluster_1007	PF01138.16,PF03725.10
Cluster_1008	PF01138.16,PF03725.10,PF03726.9,PF01138.16,PF03725.10,PF00013.24,PF00575.18
Cluster_1009	PF01139.12
Cluster_1010	PF01139.12,PF01139.12
Cluster_1011	PF01142.13
Cluster_1012	PF01144.18
Cluster_1013	PF01145.20
Cluster_1014	PF01148.15
Cluster_1015	PF01149.19
Cluster_1016	PF01149.19,PF06831.9
Cluster_1017	PF01149.19,PF06831.9,PF06827.9
Cluster_1018	PF01155.14
Cluster_1019	PF01156.14
Cluster_1020	PF01156.14,PF01156.14
Cluster_1021	PF01161.15
Cluster_1022	PF01163.17
Cluster_1023	PF01165.15
Cluster_1024	PF01168.15
Cluster_1025	PF01168.15,PF00842.16
Cluster_1026	PF01168.15,PF14031.1
Cluster_1027	PF01170.13,PF10672.4
Cluster_1028	PF01171.15
Cluster_1029	PF01171.15,PF09179.6,PF11734.3
Cluster_1030	PF01175.13
Cluster_1031	PF01176.14
Cluster_1032	PF01177.17
Cluster_1033	PF01179.15
Cluster_1034	PF01180.16
Cluster_1035	PF01180.16,PF13187.1
Cluster_1036	PF01182.15
Cluster_1037	PF01183.15
Cluster_1038	PF01184.14
Cluster_1039	PF01188.16
Cluster_1040	PF01188.16,PF13378.1
Cluster_1041	PF01189.12
Cluster_1042	PF01192.17
Cluster_1043	PF01193.19,PF03118.10
Cluster_1044	PF01195.14
Cluster_1045	PF01196.14
Cluster_1046	PF01197.13
Cluster_1047	PF01202.17
Cluster_1048	PF01204.13
Cluster_1049	PF01205.14
Cluster_1050	PF01205.14,PF09186.6
Cluster_1051	PF01206.12
Cluster_1052	PF01207.12
Cluster_1053	PF01208.12
Cluster_1054	PF01209.13
Cluster_1055	PF01210.18,PF07479.9
Cluster_1056	PF01212.16
Cluster_1057	PF01218.13
Cluster_1058	PF01219.14
Cluster_1059	PF01220.14
Cluster_1060	PF01225.20
Cluster_1061	PF01225.20,PF08245.7
Cluster_1062	PF01225.20,PF08245.7,PF02875.16
Cluster_1063	PF01226.12
Cluster_1064	PF01227.17
Cluster_1065	PF01228.16
Cluster_1066	PF01229.12
Cluster_1067	PF01230.18
Cluster_1068	PF01232.18
Cluster_1069	PF01232.18,PF08125.8
Cluster_1070	PF01235.12
Cluster_1071	PF01238.16
Cluster_1072	PF01242.14
Cluster_1073	PF01243.15
Cluster_1074	PF01243.15,PF10590.4
Cluster_1075	PF01245.15
Cluster_1076	PF01250.12
Cluster_1077	PF01252.13
Cluster_1078	PF01253.17
Cluster_1079	PF01255.14
Cluster_1080	PF01256.12
Cluster_1081	PF01257.14
Cluster_1082	PF01258.12
Cluster_1083	PF01258.12,PF05954.6
Cluster_1084	PF01259.13
Cluster_1085	PF01261.19
Cluster_1086	PF01261.19,PF03633.10
Cluster_1087	PF01262.16,PF12769.2
Cluster_1088	PF01263.15
Cluster_1089	PF01264.16
Cluster_1090	PF01266.19
Cluster_1091	PF01266.19,PF04324.10
Cluster_1092	PF01270.12
Cluster_1093	PF01272.14
Cluster_1094	PF01274.17
Cluster_1095	PF01276.15
Cluster_1096	PF01276.15,PF01336.20
Cluster_1097	PF01276.15,PF03711.10
Cluster_1098	PF01278.15
Cluster_1099	PF01281.14
Cluster_1100	PF01281.14,PF03948.9
Cluster_1101	PF01288.15
Cluster_1102	PF01292.15
Cluster_1103	PF01293.15
Cluster_1104	PF01295.13
Cluster_1105	PF01297.12
Cluster_1106	PF01300.13
Cluster_1107	PF01306.14
Cluster_1108	PF01311.15
Cluster_1109	PF01312.14
Cluster_1110	PF01313.14
Cluster_1111	PF01314.13
Cluster_1112	PF01315.17
Cluster_1113	PF01315.17,PF02738.13
Cluster_1114	PF01316.16,PF02863.13
Cluster_1115	PF01320.13
Cluster_1116	PF01321.13
Cluster_1117	PF01321.13,PF00557.19
Cluster_1118	PF01321.13,PF00557.19,PF05343.9
Cluster_1119	PF01323.15
Cluster_1120	PF01325.14,PF02742.10
Cluster_1121	PF01326.14
Cluster_1122	PF01326.14,PF00391.18,PF02896.13
Cluster_1123	PF01327.16
Cluster_1124	PF01330.16
Cluster_1125	PF01330.16,PF07499.8
Cluster_1126	PF01336.20
Cluster_1127	PF01336.20,PF00152.15
Cluster_1128	PF01336.20,PF00270.24,PF00271.26
Cluster_1129	PF01337.13
Cluster_1130	PF01337.13,PF01337.13
Cluster_1131	PF01339.12
Cluster_1132	PF01340.15
Cluster_1133	PF01343.13
Cluster_1134	PF01343.13,PF01343.13
Cluster_1135	PF01344.20
Cluster_1136	PF01346.13
Cluster_1137	PF01346.13,PF00254.23
Cluster_1138	PF01351.13
Cluster_1139	PF01361.16
Cluster_1140	PF01367.15,PF01612.15,PF00476.15
Cluster_1141	PF01368.15,PF02272.14
Cluster_1142	PF01368.15,PF02833.9
Cluster_1143	PF01370.16
Cluster_1144	PF01370.16,PF01370.16
Cluster_1145	PF01370.16,PF05523.6
Cluster_1146	PF01370.16,PF08338.6
Cluster_1147	PF01370.16,PF13950.1
Cluster_1148	PF01371.14
Cluster_1149	PF01375.12
Cluster_1150	PF01376.13
Cluster_1151	PF01379.15
Cluster_1152	PF01379.15,PF03900.10
Cluster_1153	PF01380.17
Cluster_1154	PF01380.17,PF00571.23
Cluster_1155	PF01380.17,PF00571.23,PF00571.23
Cluster_1156	PF01380.17,PF01380.17
Cluster_1157	PF01381.17
Cluster_1158	PF01381.17,PF00145.12
Cluster_1159	PF01381.17,PF00717.18
Cluster_1160	PF01381.17,PF02316.11
Cluster_1161	PF01381.17,PF06114.8
Cluster_1162	PF01381.17,PF07883.6
Cluster_1163	PF01381.17,PF12844.2
Cluster_1164	PF01381.17,PF13401.1
Cluster_1165	PF01381.17,PF13521.1
Cluster_1166	PF01381.17,PF13560.1
Cluster_1167	PF01384.15
Cluster_1168	PF01385.14
Cluster_1169	PF01385.14,PF07282.6
Cluster_1170	PF01386.14
Cluster_1171	PF01389.12
Cluster_1172	PF01389.12,PF00691.15
Cluster_1173	PF01391.13
Cluster_1174	PF01391.13,PF01391.13
Cluster_1175	PF01391.13,PF01391.13,PF03406.8,PF01391.13,PF01391.13
Cluster_1176	PF01391.13,PF01391.13,PF03406.8,PF01391.13,PF06820.7
Cluster_1177	PF01391.13,PF01391.13,PF13884.1
Cluster_1178	PF01391.13,PF03406.8,PF01391.13,PF01391.13,PF13884.1
Cluster_1179	PF01391.13,PF03406.8,PF01391.13,PF06820.7
Cluster_1180	PF01391.13,PF03406.8,PF01391.13,PF13884.1
Cluster_1181	PF01391.13,PF06820.7
Cluster_1182	PF01391.13,PF06820.7,PF06820.7
Cluster_1183	PF01391.13,PF13884.1
Cluster_1184	PF01396.14,PF01396.14,PF01396.14
Cluster_1185	PF01396.14,PF01396.14,PF08272.6,PF08272.6
Cluster_1186	PF01396.14,PF08272.6,PF08272.6
Cluster_1187	PF01402.16
Cluster_1188	PF01402.16,PF05713.6
Cluster_1189	PF01402.16,PF08753.6
Cluster_1190	PF01406.14
Cluster_1191	PF01406.14,PF09190.6
Cluster_1192	PF01408.17
Cluster_1193	PF01408.17,PF02894.12
Cluster_1194	PF01409.15
Cluster_1195	PF01411.14
Cluster_1196	PF01411.14,PF07973.9
Cluster_1197	PF01411.14,PF07973.9,PF02272.14
Cluster_1198	PF01416.15,PF01416.15
Cluster_1199	PF01418.12
Cluster_1200	PF01418.12,PF01380.17
Cluster_1201	PF01420.14
Cluster_1202	PF01420.14,PF01420.14
Cluster_1203	PF01423.17
Cluster_1204	PF01425.16
Cluster_1205	PF01427.12
Cluster_1206	PF01430.14
Cluster_1207	PF01432.15
Cluster_1208	PF01433.15
Cluster_1209	PF01433.15,PF11940.3
Cluster_1210	PF01434.13
Cluster_1211	PF01435.13
Cluster_1212	PF01446.12
Cluster_1213	PF01451.16
Cluster_1214	PF01455.13
Cluster_1215	PF01458.12
Cluster_1216	PF01458.12,PF00266.14
Cluster_1217	PF01464.15
Cluster_1218	PF01464.15,PF01476.15,PF01476.15
Cluster_1219	PF01467.21
Cluster_1220	PF01471.13
Cluster_1221	PF01471.13,PF01551.17
Cluster_1222	PF01471.13,PF03734.9
Cluster_1223	PF01475.14
Cluster_1224	PF01476.15
Cluster_1225	PF01476.15,PF01551.17
Cluster_1226	PF01476.15,PF03734.9
Cluster_1227	PF01476.15,PF11924.3,PF02369.11,PF02369.11
Cluster_1228	PF01476.15,PF11924.3,PF02369.11,PF02369.11,PF02368.13
Cluster_1229	PF01476.15,PF11924.3,PF02369.11,PF02369.11,PF02368.13,PF07979.6
Cluster_1230	PF01478.13
Cluster_1231	PF01479.20
Cluster_1232	PF01479.20,PF00849.17
Cluster_1233	PF01487.10
Cluster_1234	PF01488.15
Cluster_1235	PF01488.15,PF00745.15
Cluster_1236	PF01490.13
Cluster_1237	PF01491.11
Cluster_1238	PF01493.14
Cluster_1239	PF01494.14
Cluster_1240	PF01497.13
Cluster_1241	PF01501.15
Cluster_1242	PF01501.15,PF08437.5
Cluster_1243	PF01502.13
Cluster_1244	PF01502.13,PF01503.12
Cluster_1245	PF01503.12
Cluster_1246	PF01507.14
Cluster_1247	PF01507.14,PF01507.14,PF11922.3
Cluster_1248	PF01507.14,PF01507.14,PF11922.3,PF11922.3
Cluster_1249	PF01507.14,PF11922.3
Cluster_1250	PF01507.14,PF11922.3,PF11922.3
Cluster_1251	PF01509.13,PF09157.6
Cluster_1252	PF01510.20
Cluster_1253	PF01512.12
Cluster_1254	PF01512.12,PF10531.4,PF10589.4
Cluster_1255	PF01512.12,PF10531.4,PF12838.2
Cluster_1256	PF01512.12,PF10531.4,PF13534.1,PF13375.1
Cluster_1257	PF01513.16
Cluster_1258	PF01513.16,PF02463.14
Cluster_1259	PF01514.12
Cluster_1260	PF01514.12,PF08345.6
Cluster_1261	PF01515.14
Cluster_1262	PF01520.13
Cluster_1263	PF01521.15
Cluster_1264	PF01521.15,PF01106.12
Cluster_1265	PF01522.16
Cluster_1266	PF01523.11
Cluster_1267	PF01526.12
Cluster_1268	PF01527.15
Cluster_1269	PF01527.15,PF00665.21
Cluster_1270	PF01527.15,PF01527.15
Cluster_1271	PF01527.15,PF01527.15,PF13276.1,PF00665.21
Cluster_1272	PF01527.15,PF03050.9
Cluster_1273	PF01527.15,PF05717.8
Cluster_1274	PF01527.15,PF13276.1
Cluster_1275	PF01527.15,PF13276.1,PF00665.21
Cluster_1276	PF01527.15,PF13333.1
Cluster_1277	PF01531.11
Cluster_1278	PF01541.19
Cluster_1279	PF01541.19,PF02151.14
Cluster_1280	PF01541.19,PF02151.14,PF08459.6
Cluster_1281	PF01541.19,PF02151.14,PF08459.6,PF00633.18
Cluster_1282	PF01544.13
Cluster_1283	PF01545.16
Cluster_1284	PF01546.23
Cluster_1285	PF01546.23,PF07687.9
Cluster_1286	PF01547.20
Cluster_1287	PF01548.12
Cluster_1288	PF01548.12,PF00665.21
Cluster_1289	PF01548.12,PF02371.11
Cluster_1290	PF01551.17
Cluster_1291	PF01553.16
Cluster_1292	PF01553.16,PF00501.23
Cluster_1293	PF01553.16,PF13444.1
Cluster_1294	PF01554.13
Cluster_1295	PF01554.13,PF01554.13
Cluster_1296	PF01555.13
Cluster_1297	PF01555.13,PF01555.13
Cluster_1298	PF01555.13,PF06290.6
Cluster_1299	PF01555.13,PF07128.7
Cluster_1300	PF01556.13
Cluster_1301	PF01557.13
Cluster_1302	PF01557.13,PF01557.13
Cluster_1303	PF01558.13
Cluster_1304	PF01558.13,PF10371.4,PF12838.2,PF02775.16
Cluster_1305	PF01564.12
Cluster_1306	PF01565.18
Cluster_1307	PF01565.18,PF01609.16
Cluster_1308	PF01565.18,PF02873.11
Cluster_1309	PF01565.18,PF02913.14
Cluster_1310	PF01565.18,PF02913.14,PF02913.14,PF13183.1
Cluster_1311	PF01565.18,PF02913.14,PF13183.1
Cluster_1312	PF01565.18,PF09330.6
Cluster_1313	PF01566.13
Cluster_1314	PF01568.16
Cluster_1315	PF01569.16
Cluster_1316	PF01569.16,PF00782.15
Cluster_1317	PF01571.16
Cluster_1318	PF01571.16,PF08669.6
Cluster_1319	PF01575.14
Cluster_1320	PF01578.15
Cluster_1321	PF01580.13
Cluster_1322	PF01580.13,PF09397.5
Cluster_1323	PF01583.15
Cluster_1324	PF01584.14
Cluster_1325	PF01588.15
Cluster_1326	PF01588.15,PF03483.12
Cluster_1327	PF01588.15,PF03483.12,PF03484.10
Cluster_1328	PF01588.15,PF03483.12,PF03484.10,PF03147.9
Cluster_1329	PF01590.21
Cluster_1330	PF01590.21,PF00158.21
Cluster_1331	PF01590.21,PF00158.21,PF02954.14
Cluster_1332	PF01590.21,PF00989.19,PF00158.21
Cluster_1333	PF01590.21,PF00989.19,PF00158.21,PF02954.14
Cluster_1334	PF01590.21,PF05524.8,PF00391.18
Cluster_1335	PF01590.21,PF05524.8,PF00391.18,PF02896.13
Cluster_1336	PF01592.11
Cluster_1337	PF01593.19
Cluster_1338	PF01594.11
Cluster_1339	PF01595.15
Cluster_1340	PF01595.15,PF00571.23,PF00571.23
Cluster_1341	PF01595.15,PF00571.23,PF00571.23,PF03471.12
Cluster_1342	PF01595.15,PF00571.23,PF03471.12
Cluster_1343	PF01595.15,PF03471.12
Cluster_1344	PF01597.14
Cluster_1345	PF01609.16
Cluster_1346	PF01609.16,PF05488.8
Cluster_1347	PF01610.12
Cluster_1348	PF01610.12,PF01610.12
Cluster_1349	PF01612.15
Cluster_1350	PF01612.15,PF00476.15
Cluster_1351	PF01612.15,PF00570.18
Cluster_1352	PF01613.13
Cluster_1353	PF01614.13
Cluster_1354	PF01618.11
Cluster_1355	PF01619.13,PF00171.17
Cluster_1356	PF01624.15
Cluster_1357	PF01624.15,PF05188.12
Cluster_1358	PF01624.15,PF05188.12,PF05192.13
Cluster_1359	PF01624.15,PF05188.12,PF05192.13,PF00488.16
Cluster_1360	PF01625.16
Cluster_1361	PF01627.18
Cluster_1362	PF01627.18,PF09078.6
Cluster_1363	PF01627.18,PF09078.6,PF02895.9,PF02518.21,PF01584.14
Cluster_1364	PF01632.14
Cluster_1365	PF01634.13
Cluster_1366	PF01634.13,PF08029.6
Cluster_1367	PF01636.18
Cluster_1368	PF01637.13
Cluster_1369	PF01638.12
Cluster_1370	PF01641.13
Cluster_1371	PF01642.17
Cluster_1372	PF01642.17,PF02310.14
Cluster_1373	PF01645.12,PF01493.14
Cluster_1374	PF01648.15
Cluster_1375	PF01649.13
Cluster_1376	PF01653.13
Cluster_1377	PF01653.13,PF03120.11
Cluster_1378	PF01653.13,PF03120.11,PF03119.11,PF12826.2,PF00533.21
Cluster_1379	PF01654.12
Cluster_1380	PF01656.18
Cluster_1381	PF01661.16
Cluster_1382	PF01668.13
Cluster_1383	PF01676.13
Cluster_1384	PF01678.14,PF01678.14
Cluster_1385	PF01679.12
Cluster_1386	PF01694.17
Cluster_1387	PF01694.17,PF10282.4
Cluster_1388	PF01695.12
Cluster_1389	PF01695.12,PF01527.15
Cluster_1390	PF01699.19
Cluster_1391	PF01699.19,PF01699.19
Cluster_1392	PF01702.13
Cluster_1393	PF01706.11
Cluster_1394	PF01709.15
Cluster_1395	PF01713.16
Cluster_1396	PF01715.12
Cluster_1397	PF01717.13
Cluster_1398	PF01722.13
Cluster_1399	PF01725.11
Cluster_1400	PF01726.11
Cluster_1401	PF01726.11,PF00717.18
Cluster_1402	PF01728.14
Cluster_1403	PF01729.14
Cluster_1404	PF01730.11
Cluster_1405	PF01734.17
Cluster_1406	PF01738.13
Cluster_1407	PF01739.13
Cluster_1408	PF01740.16
Cluster_1409	PF01741.13
Cluster_1410	PF01743.15
Cluster_1411	PF01743.15,PF12627.2
Cluster_1412	PF01743.15,PF12627.2,PF01966.17
Cluster_1413	PF01743.15,PF12627.2,PF12626.2
Cluster_1414	PF01746.16
Cluster_1415	PF01750.13
Cluster_1416	PF01751.17
Cluster_1417	PF01751.17,PF00986.16
Cluster_1418	PF01751.17,PF01131.15
Cluster_1419	PF01751.17,PF01131.15,PF01396.14
Cluster_1420	PF01751.17,PF01131.15,PF01396.14,PF01396.14,PF08272.6,PF08272.6
Cluster_1421	PF01751.17,PF01131.15,PF13342.1
Cluster_1422	PF01755.12
Cluster_1423	PF01757.17
Cluster_1424	PF01761.15
Cluster_1425	PF01764.20
Cluster_1426	PF01765.14
Cluster_1427	PF01769.11
Cluster_1428	PF01773.15
Cluster_1429	PF01773.15,PF07662.8
Cluster_1430	PF01773.15,PF07670.9
Cluster_1431	PF01773.15,PF07670.9,PF07662.8
Cluster_1432	PF01774.12
Cluster_1433	PF01782.13,PF05239.11
Cluster_1434	PF01783.18
Cluster_1435	PF01784.13
Cluster_1436	PF01790.13
Cluster_1437	PF01791.4
Cluster_1438	PF01794.14
Cluster_1439	PF01794.14,PF00970.19
Cluster_1440	PF01794.14,PF00970.19,PF00175.16
Cluster_1441	PF01794.14,PF08022.7
Cluster_1442	PF01795.14
Cluster_1443	PF01797.11
Cluster_1444	PF01799.15
Cluster_1445	PF01799.15,PF01315.17
Cluster_1446	PF01799.15,PF01315.17,PF02738.13
Cluster_1447	PF01804.13
Cluster_1448	PF01807.15,PF08275.6
Cluster_1449	PF01807.15,PF08275.6,PF13662.1,PF10410.4,PF08278.6
Cluster_1450	PF01808.13
Cluster_1451	PF01809.13
Cluster_1452	PF01810.13
Cluster_1453	PF01812.15
Cluster_1454	PF01814.18
Cluster_1455	PF01815.11
Cluster_1456	PF01817.16
Cluster_1457	PF01817.16,PF00800.13
Cluster_1458	PF01817.16,PF02153.12
Cluster_1459	PF01820.16
Cluster_1460	PF01820.16,PF01820.16
Cluster_1461	PF01820.16,PF01820.16,PF07478.8
Cluster_1462	PF01820.16,PF07478.8
Cluster_1463	PF01832.15
Cluster_1464	PF01835.14
Cluster_1465	PF01835.14,PF07703.9
Cluster_1466	PF01835.14,PF07703.9,PF00207.17
Cluster_1467	PF01835.14,PF07703.9,PF00207.17,PF00207.17
Cluster_1468	PF01842.20
Cluster_1469	PF01842.20,PF00551.14
Cluster_1470	PF01842.20,PF13188.1
Cluster_1471	PF01844.18
Cluster_1472	PF01845.12
Cluster_1473	PF01848.11
Cluster_1474	PF01850.16
Cluster_1475	PF01855.14
Cluster_1476	PF01855.14,PF01558.13
Cluster_1477	PF01855.14,PF01558.13,PF10371.4
Cluster_1478	PF01855.14,PF01558.13,PF10371.4,PF12838.2,PF02775.16
Cluster_1479	PF01863.12
Cluster_1480	PF01867.11
Cluster_1481	PF01867.11,PF01867.11
Cluster_1482	PF01869.15
Cluster_1483	PF01872.12
Cluster_1484	PF01874.11
Cluster_1485	PF01876.11
Cluster_1486	PF01883.14
Cluster_1487	PF01885.11
Cluster_1488	PF01887.11
Cluster_1489	PF01894.12
Cluster_1490	PF01895.14
Cluster_1491	PF01895.14,PF01895.14
Cluster_1492	PF01896.14
Cluster_1493	PF01896.14,PF04851.10
Cluster_1494	PF01901.11
Cluster_1495	PF01904.13
Cluster_1496	PF01904.13,PF01124.13
Cluster_1497	PF01906.12
Cluster_1498	PF01909.18
Cluster_1499	PF01909.18,PF08335.6
Cluster_1500	PF01909.18,PF08335.6,PF01966.17,PF01842.20,PF01842.20
Cluster_1501	PF01909.18,PF13427.1
Cluster_1502	PF01914.12
Cluster_1503	PF01915.17,PF14310.1
Cluster_1504	PF01923.13
Cluster_1505	PF01923.13,PF03928.9
Cluster_1506	PF01924.11
Cluster_1507	PF01925.14
Cluster_1508	PF01926.18
Cluster_1509	PF01926.18,PF01926.18
Cluster_1510	PF01926.18,PF05128.7
Cluster_1511	PF01926.18,PF06071.8
Cluster_1512	PF01926.18,PF07650.12
Cluster_1513	PF01928.16
Cluster_1514	PF01931.13
Cluster_1515	PF01933.13
Cluster_1516	PF01934.12
Cluster_1517	PF01935.12
Cluster_1518	PF01935.12,PF12696.2
Cluster_1519	PF01935.12,PF12846.2
Cluster_1520	PF01936.13
Cluster_1521	PF01938.15
Cluster_1522	PF01938.15,PF05958.6
Cluster_1523	PF01943.12
Cluster_1524	PF01948.13
Cluster_1525	PF01948.13,PF02748.10
Cluster_1526	PF01957.13
Cluster_1527	PF01960.13
Cluster_1528	PF01963.12
Cluster_1529	PF01964.13
Cluster_1530	PF01965.19
Cluster_1531	PF01966.17
Cluster_1532	PF01966.17,PF01842.20,PF01842.20
Cluster_1533	PF01966.17,PF13286.1
Cluster_1534	PF01966.17,PF13671.1
Cluster_1535	PF01967.16
Cluster_1536	PF01970.11
Cluster_1537	PF01972.11
Cluster_1538	PF01973.13
Cluster_1539	PF01975.12
Cluster_1540	PF01977.11
Cluster_1541	PF01978.14
Cluster_1542	PF01978.14,PF11495.3
Cluster_1543	PF01979.15
Cluster_1544	PF01979.15,PF13382.1
Cluster_1545	PF01980.11
Cluster_1546	PF01985.16
Cluster_1547	PF01988.14
Cluster_1548	PF02001.11
Cluster_1549	PF02016.10
Cluster_1550	PF02021.12
Cluster_1551	PF02028.12
Cluster_1552	PF02028.12,PF00355.21,PF00848.14
Cluster_1553	PF02033.13
Cluster_1554	PF02036.12
Cluster_1555	PF02040.10
Cluster_1556	PF02048.11
Cluster_1557	PF02049.13
Cluster_1558	PF02050.11
Cluster_1559	PF02055.11
Cluster_1560	PF02056.11
Cluster_1561	PF02056.11,PF11975.3
Cluster_1562	PF02056.11,PF11975.3,PF07282.6
Cluster_1563	PF02061.11
Cluster_1564	PF02061.11,PF06301.6
Cluster_1565	PF02065.13
Cluster_1566	PF02075.12
Cluster_1567	PF02077.10
Cluster_1568	PF02080.16
Cluster_1569	PF02080.16,PF02080.16,PF06826.7
Cluster_1570	PF02080.16,PF02254.13,PF02080.16
Cluster_1571	PF02080.16,PF03471.12
Cluster_1572	PF02080.16,PF06826.7
Cluster_1573	PF02082.15
Cluster_1574	PF02086.10
Cluster_1575	PF02090.10
Cluster_1576	PF02091.10
Cluster_1577	PF02092.12,PF05746.10
Cluster_1578	PF02096.15
Cluster_1579	PF02107.11
Cluster_1580	PF02108.11
Cluster_1581	PF02110.10
Cluster_1582	PF02113.10
Cluster_1583	PF02119.11
Cluster_1584	PF02120.11
Cluster_1585	PF02126.13
Cluster_1586	PF02129.13
Cluster_1587	PF02130.12
Cluster_1588	PF02132.10,PF13662.1
Cluster_1589	PF02133.10
Cluster_1590	PF02142.17
Cluster_1591	PF02142.17,PF01808.13
Cluster_1592	PF02146.12
Cluster_1593	PF02151.14,PF08459.6,PF00633.18
Cluster_1594	PF02152.13
Cluster_1595	PF02154.10
Cluster_1596	PF02154.10,PF01052.15
Cluster_1597	PF02163.17
Cluster_1598	PF02163.17,PF00595.19
Cluster_1599	PF02163.17,PF13437.1
Cluster_1600	PF02178.14
Cluster_1601	PF02178.14,PF00440.18
Cluster_1602	PF02190.11
Cluster_1603	PF02190.11,PF00004.24,PF05362.8
Cluster_1604	PF02195.13
Cluster_1605	PF02195.13,PF07506.6
Cluster_1606	PF02195.13,PF08535.5
Cluster_1607	PF02195.13,PF08775.5
Cluster_1608	PF02195.13,PF13489.1
Cluster_1609	PF02203.10
Cluster_1610	PF02203.10,PF00672.20
Cluster_1611	PF02203.10,PF00672.20,PF00015.16
Cluster_1612	PF02219.12
Cluster_1613	PF02222.17
Cluster_1614	PF02223.12
Cluster_1615	PF02224.13
Cluster_1616	PF02230.11
Cluster_1617	PF02233.11
Cluster_1618	PF02253.10
Cluster_1619	PF02254.13
Cluster_1620	PF02254.13,PF02080.16
Cluster_1621	PF02254.13,PF02080.16,PF02254.13
Cluster_1622	PF02254.13,PF02080.16,PF02254.13,PF02080.16
Cluster_1623	PF02255.11
Cluster_1624	PF02258.11
Cluster_1625	PF02261.11
Cluster_1626	PF02264.10
Cluster_1627	PF02272.14
Cluster_1628	PF02274.12
Cluster_1629	PF02275.13
Cluster_1630	PF02277.12
Cluster_1631	PF02281.11
Cluster_1632	PF02283.11
Cluster_1633	PF02286.10
Cluster_1634	PF02287.10
Cluster_1635	PF02288.10
Cluster_1636	PF02300.12
Cluster_1637	PF02302.12
Cluster_1638	PF02302.12,PF02378.13
Cluster_1639	PF02302.12,PF03611.9
Cluster_1640	PF02303.12
Cluster_1641	PF02306.10
Cluster_1642	PF02308.11
Cluster_1643	PF02310.14
Cluster_1644	PF02310.14,PF02965.12
Cluster_1645	PF02311.14
Cluster_1646	PF02311.14,PF12833.2
Cluster_1647	PF02313.12
Cluster_1648	PF02316.11
Cluster_1649	PF02316.11,PF00665.21
Cluster_1650	PF02316.11,PF00665.21,PF09299.6
Cluster_1651	PF02316.11,PF09039.6,PF02914.10
Cluster_1652	PF02316.11,PF09039.6,PF02914.10,PF09299.6
Cluster_1653	PF02321.13
Cluster_1654	PF02321.13,PF02321.13
Cluster_1655	PF02322.10
Cluster_1656	PF02325.12
Cluster_1657	PF02325.12,PF02325.12
Cluster_1658	PF02335.10
Cluster_1659	PF02342.13
Cluster_1660	PF02342.13,PF02342.13
Cluster_1661	PF02342.13,PF10138.4,PF02342.13
Cluster_1662	PF02347.11
Cluster_1663	PF02347.11,PF02347.11
Cluster_1664	PF02348.14
Cluster_1665	PF02348.14,PF13472.1
Cluster_1666	PF02350.14
Cluster_1667	PF02353.15
Cluster_1668	PF02355.11
Cluster_1669	PF02357.14
Cluster_1670	PF02357.14,PF00467.24
Cluster_1671	PF02358.11
Cluster_1672	PF02358.11,PF00982.16
Cluster_1673	PF02361.11
Cluster_1674	PF02366.13
Cluster_1675	PF02367.12
Cluster_1676	PF02368.13
Cluster_1677	PF02368.13,PF02368.13,PF02368.13
Cluster_1678	PF02368.13,PF07979.6
Cluster_1679	PF02369.11
Cluster_1680	PF02369.11,PF02369.11
Cluster_1681	PF02369.11,PF02369.11,PF02369.11
Cluster_1682	PF02369.11,PF02369.11,PF02369.11,PF02369.11
Cluster_1683	PF02369.11,PF02369.11,PF02369.11,PF02369.11,PF02369.11
Cluster_1684	PF02369.11,PF02369.11,PF02369.11,PF02369.11,PF02369.11,PF02369.11
Cluster_1685	PF02369.11,PF02369.11,PF02369.11,PF02369.11,PF02369.11,PF02369.11,PF02369.11
Cluster_1686	PF02369.11,PF02369.11,PF02369.11,PF02369.11,PF02369.11,PF02369.11,PF02369.11,PF02369.11
Cluster_1687	PF02369.11,PF02369.11,PF02369.11,PF02369.11,PF02369.11,PF02369.11,PF02369.11,PF02369.11,PF02369.11
Cluster_1688	PF02369.11,PF02369.11,PF02369.11,PF02369.11,PF02369.11,PF02369.11,PF02369.11,PF02369.11,PF02369.11,PF02369.11
Cluster_1689	PF02369.11,PF02369.11,PF02369.11,PF02369.11,PF02369.11,PF02369.11,PF02369.11,PF02369.11,PF02369.11,PF02369.11,PF02369.11
Cluster_1690	PF02369.11,PF02369.11,PF02369.11,PF02369.11,PF02369.11,PF02369.11,PF02369.11,PF02369.11,PF02369.11,PF02369.11,PF02369.11,PF02369.11
Cluster_1691	PF02369.11,PF02369.11,PF02369.11,PF02369.11,PF02369.11,PF02369.11,PF02369.11,PF02369.11,PF02369.11,PF02369.11,PF02369.11,PF02369.11,PF02369.11
Cluster_1692	PF02369.11,PF02369.11,PF02369.11,PF02369.11,PF02369.11,PF02369.11,PF02369.11,PF02369.11,PF02369.11,PF02369.11,PF02369.11,PF02369.11,PF02369.11,PF02369.11
Cluster_1693	PF02369.11,PF02369.11,PF02369.11,PF02369.11,PF02369.11,PF02369.11,PF02369.11,PF02369.11,PF02369.11,PF02369.11,PF02369.11,PF02369.11,PF02369.11,PF02369.11,PF02369.11
Cluster_1694	PF02369.11,PF02369.11,PF02369.11,PF02369.11,PF02369.11,PF02369.11,PF02369.11,PF02369.11,PF02369.11,PF02369.11,PF02369.11,PF02369.11,PF02369.11,PF02369.11,PF02369.11,PF02369.11
Cluster_1695	PF02369.11,PF02369.11,PF09134.5
Cluster_1696	PF02371.11
Cluster_1697	PF02374.10
Cluster_1698	PF02374.10,PF02374.10
Cluster_1699	PF02378.13
Cluster_1700	PF02378.13,PF00358.15
Cluster_1701	PF02378.13,PF00367.15
Cluster_1702	PF02378.13,PF00367.15,PF00358.15
Cluster_1703	PF02378.13,PF02302.12
Cluster_1704	PF02378.13,PF02302.12,PF00359.17
Cluster_1705	PF02381.13,PF02381.13
Cluster_1706	PF02382.10
Cluster_1707	PF02382.10,PF00353.14,PF00353.14,PF00353.14,PF00353.14
Cluster_1708	PF02382.10,PF00353.14,PF00353.14,PF00353.14,PF00353.14,PF00353.14,PF00353.14,PF08339.5
Cluster_1709	PF02382.10,PF00353.14,PF00353.14,PF00353.14,PF00353.14,PF00353.14,PF08339.5
Cluster_1710	PF02384.11
Cluster_1711	PF02384.11,PF01420.14
Cluster_1712	PF02384.11,PF02384.11
Cluster_1713	PF02386.11
Cluster_1714	PF02387.10
Cluster_1715	PF02389.10
Cluster_1716	PF02390.12
Cluster_1717	PF02391.12
Cluster_1718	PF02395.11
Cluster_1719	PF02395.11,PF02395.11
Cluster_1720	PF02395.11,PF02395.11,PF03797.14
Cluster_1721	PF02395.11,PF03212.9
Cluster_1722	PF02395.11,PF03212.9,PF03797.14
Cluster_1723	PF02395.11,PF03797.14
Cluster_1724	PF02397.11
Cluster_1725	PF02401.13
Cluster_1726	PF02402.11
Cluster_1727	PF02403.17
Cluster_1728	PF02403.17,PF00587.20
Cluster_1729	PF02405.11
Cluster_1730	PF02410.10
Cluster_1731	PF02411.10
Cluster_1732	PF02413.12
Cluster_1733	PF02415.12,PF02415.12,PF02415.12
Cluster_1734	PF02415.12,PF02415.12,PF02415.12,PF02415.12
Cluster_1735	PF02415.12,PF02415.12,PF02415.12,PF02415.12,PF02415.12
Cluster_1736	PF02415.12,PF02415.12,PF02415.12,PF02415.12,PF02415.12,PF12951.2,PF12951.2,PF12951.2
Cluster_1737	PF02415.12,PF02415.12,PF02415.12,PF02415.12,PF12951.2
Cluster_1738	PF02415.12,PF02415.12,PF02415.12,PF02415.12,PF12951.2,PF12951.2
Cluster_1739	PF02415.12,PF02415.12,PF02415.12,PF02415.12,PF12951.2,PF12951.2,PF12951.2
Cluster_1740	PF02415.12,PF02415.12,PF02415.12,PF02415.12,PF12951.2,PF12951.2,PF12951.2,PF03797.14
Cluster_1741	PF02415.12,PF02415.12,PF02415.12,PF12951.2,PF12951.2
Cluster_1742	PF02415.12,PF02415.12,PF02415.12,PF12951.2,PF12951.2,PF12951.2,PF03797.14
Cluster_1743	PF02415.12,PF02415.12,PF12951.2
Cluster_1744	PF02415.12,PF02415.12,PF12951.2,PF12951.2,PF12951.2,PF03797.14
Cluster_1745	PF02416.11
Cluster_1746	PF02417.10,PF02417.10
Cluster_1747	PF02421.13
Cluster_1748	PF02421.13,PF07670.9
Cluster_1749	PF02421.13,PF07670.9,PF07664.7,PF07670.9
Cluster_1750	PF02424.10
Cluster_1751	PF02432.10
Cluster_1752	PF02441.14
Cluster_1753	PF02441.14,PF04127.10
Cluster_1754	PF02441.14,PF04127.10,PF00692.14
Cluster_1755	PF02445.11
Cluster_1756	PF02446.12
Cluster_1757	PF02447.11
Cluster_1758	PF02449.10
Cluster_1759	PF02449.10,PF08532.5,PF08533.5
Cluster_1760	PF02452.12
Cluster_1761	PF02463.14
Cluster_1762	PF02464.12
Cluster_1763	PF02465.13
Cluster_1764	PF02465.13,PF07195.7
Cluster_1765	PF02465.13,PF07196.8
Cluster_1766	PF02465.13,PF07196.8,PF07195.7
Cluster_1767	PF02470.15
Cluster_1768	PF02470.15,PF02470.15
Cluster_1769	PF02470.15,PF02470.15,PF02470.15
Cluster_1770	PF02470.15,PF02470.15,PF02470.15,PF02470.15
Cluster_1771	PF02470.15,PF02470.15,PF03886.8
Cluster_1772	PF02472.11
Cluster_1773	PF02481.10
Cluster_1774	PF02482.14
Cluster_1775	PF02485.16
Cluster_1776	PF02486.14
Cluster_1777	PF02491.15
Cluster_1778	PF02491.15,PF14450.1
Cluster_1779	PF02492.14
Cluster_1780	PF02492.14,PF07683.9
Cluster_1781	PF02498.12
Cluster_1782	PF02498.12,PF10548.4
Cluster_1783	PF02501.12
Cluster_1784	PF02502.13
Cluster_1785	PF02502.13,PF12408.3
Cluster_1786	PF02504.10
Cluster_1787	PF02508.9
Cluster_1788	PF02510.9
Cluster_1789	PF02515.12
Cluster_1790	PF02517.11
Cluster_1791	PF02518.21
Cluster_1792	PF02518.21,PF00072.19,PF01627.18
Cluster_1793	PF02518.21,PF00204.20
Cluster_1794	PF02518.21,PF00204.20,PF01751.17
Cluster_1795	PF02518.21,PF00204.20,PF01751.17,PF00986.16
Cluster_1796	PF02518.21,PF01584.14
Cluster_1797	PF02518.21,PF01627.18
Cluster_1798	PF02518.21,PF09456.5,PF00072.19
Cluster_1799	PF02522.9
Cluster_1800	PF02525.12
Cluster_1801	PF02527.10
Cluster_1802	PF02534.9
Cluster_1803	PF02534.9,PF02534.9
Cluster_1804	PF02535.17
Cluster_1805	PF02537.10
Cluster_1806	PF02540.12
Cluster_1807	PF02541.11
Cluster_1808	PF02542.11
Cluster_1809	PF02542.11,PF01142.13
Cluster_1810	PF02545.9
Cluster_1811	PF02547.10
Cluster_1812	PF02548.10
Cluster_1813	PF02550.10
Cluster_1814	PF02550.10,PF13336.1
Cluster_1815	PF02551.10
Cluster_1816	PF02554.9
Cluster_1817	PF02554.9,PF13722.1
Cluster_1818	PF02556.9
Cluster_1819	PF02558.11
Cluster_1820	PF02558.11,PF08546.6
Cluster_1821	PF02559.11,PF00270.24
Cluster_1822	PF02559.11,PF00270.24,PF00271.26
Cluster_1823	PF02559.11,PF00270.24,PF00271.26,PF03461.10
Cluster_1824	PF02560.9
Cluster_1825	PF02561.9
Cluster_1826	PF02562.11
Cluster_1827	PF02563.11
Cluster_1828	PF02563.11,PF10531.4
Cluster_1829	PF02563.11,PF10531.4,PF10531.4
Cluster_1830	PF02565.10
Cluster_1831	PF02566.14
Cluster_1832	PF02567.11
Cluster_1833	PF02568.9
Cluster_1834	PF02569.10
Cluster_1835	PF02572.10
Cluster_1836	PF02574.11
Cluster_1837	PF02574.11,PF00809.17,PF02607.12
Cluster_1838	PF02574.11,PF00809.17,PF02607.12,PF02310.14,PF02965.12
Cluster_1839	PF02575.11
Cluster_1840	PF02576.12
Cluster_1841	PF02578.10
Cluster_1842	PF02579.12
Cluster_1843	PF02580.11
Cluster_1844	PF02581.12
Cluster_1845	PF02583.12
Cluster_1846	PF02585.12
Cluster_1847	PF02586.9
Cluster_1848	PF02589.10
Cluster_1849	PF02589.10,PF13183.1
Cluster_1850	PF02589.10,PF13183.1,PF11870.3
Cluster_1851	PF02590.12
Cluster_1852	PF02592.10
Cluster_1853	PF02594.11
Cluster_1854	PF02595.10
Cluster_1855	PF02597.15
Cluster_1856	PF02597.15,PF05690.9
Cluster_1857	PF02599.11
Cluster_1858	PF02600.11
Cluster_1859	PF02601.10
Cluster_1860	PF02602.10
Cluster_1861	PF02604.14
Cluster_1862	PF02606.9
Cluster_1863	PF02609.11
Cluster_1864	PF02610.10,PF11762.3
Cluster_1865	PF02610.10,PF11762.3,PF00596.16
Cluster_1866	PF02611.10
Cluster_1867	PF02613.10
Cluster_1868	PF02614.9
Cluster_1869	PF02615.9
Cluster_1870	PF02617.12
Cluster_1871	PF02618.11
Cluster_1872	PF02618.11,PF02223.12
Cluster_1873	PF02620.12
Cluster_1874	PF02622.10
Cluster_1875	PF02624.11
Cluster_1876	PF02625.11
Cluster_1877	PF02625.11,PF13478.1
Cluster_1878	PF02626.10
Cluster_1879	PF02627.15
Cluster_1880	PF02627.15,PF02627.15
Cluster_1881	PF02629.14
Cluster_1882	PF02629.14,PF00549.14
Cluster_1883	PF02631.11
Cluster_1884	PF02634.10
Cluster_1885	PF02635.10
Cluster_1886	PF02638.10
Cluster_1887	PF02639.9
Cluster_1888	PF02646.11
Cluster_1889	PF02649.9
Cluster_1890	PF02652.9
Cluster_1891	PF02653.11
Cluster_1892	PF02653.11,PF02653.11
Cluster_1893	PF02654.10
Cluster_1894	PF02656.10
Cluster_1895	PF02657.10
Cluster_1896	PF02659.10,PF02659.10
Cluster_1897	PF02660.10
Cluster_1898	PF02661.13
Cluster_1899	PF02664.10
Cluster_1900	PF02665.9
Cluster_1901	PF02666.10
Cluster_1902	PF02667.9
Cluster_1903	PF02668.11
Cluster_1904	PF02669.10
Cluster_1905	PF02670.11
Cluster_1906	PF02670.11,PF08436.7
Cluster_1907	PF02670.11,PF08436.7,PF13288.1
Cluster_1908	PF02673.13
Cluster_1909	PF02674.11
Cluster_1910	PF02675.10
Cluster_1911	PF02677.9
Cluster_1912	PF02678.11
Cluster_1913	PF02682.11
Cluster_1914	PF02683.10,PF13899.1
Cluster_1915	PF02684.10
Cluster_1916	PF02685.11
Cluster_1917	PF02687.16
Cluster_1918	PF02687.16,PF02687.16
Cluster_1919	PF02690.10
Cluster_1920	PF02694.10
Cluster_1921	PF02696.9
Cluster_1922	PF02698.12
Cluster_1923	PF02699.10
Cluster_1924	PF02702.12
Cluster_1925	PF02702.12,PF00582.21
Cluster_1926	PF02702.12,PF00582.21,PF13493.1,PF13492.1,PF00512.20,PF02518.21
Cluster_1927	PF02702.12,PF13493.1,PF13492.1,PF00512.20,PF02518.21
Cluster_1928	PF02705.11
Cluster_1929	PF02706.10
Cluster_1930	PF02706.10,PF13614.1
Cluster_1931	PF02706.10,PF13807.1
Cluster_1932	PF02706.10,PF13807.1,PF13614.1
Cluster_1933	PF02719.10
Cluster_1934	PF02719.10,PF08485.5
Cluster_1935	PF02727.11,PF02728.11,PF01179.15
Cluster_1936	PF02728.11,PF01179.15
Cluster_1937	PF02729.16
Cluster_1938	PF02729.16,PF00185.19
Cluster_1939	PF02729.16,PF00185.19,PF00185.19
Cluster_1940	PF02730.10
Cluster_1941	PF02730.10,PF01314.13
Cluster_1942	PF02733.12
Cluster_1943	PF02734.12
Cluster_1944	PF02737.13
Cluster_1945	PF02737.13,PF00725.17
Cluster_1946	PF02737.13,PF00725.17,PF00725.17
Cluster_1947	PF02738.13
Cluster_1948	PF02739.11,PF01367.15
Cluster_1949	PF02739.11,PF01367.15,PF01612.15
Cluster_1950	PF02739.11,PF01367.15,PF01612.15,PF00476.15
Cluster_1951	PF02746.11
Cluster_1952	PF02746.11,PF01188.16
Cluster_1953	PF02746.11,PF01188.16,PF13378.1
Cluster_1954	PF02746.11,PF13378.1
Cluster_1955	PF02748.10
Cluster_1956	PF02749.11
Cluster_1957	PF02749.11,PF01729.14
Cluster_1958	PF02753.12
Cluster_1959	PF02754.11
Cluster_1960	PF02754.11,PF02754.11
Cluster_1961	PF02768.10
Cluster_1962	PF02769.17
Cluster_1963	PF02769.17,PF13507.1
Cluster_1964	PF02770.14
Cluster_1965	PF02770.14,PF00441.19
Cluster_1966	PF02771.11
Cluster_1967	PF02771.11,PF02770.14
Cluster_1968	PF02771.11,PF02770.14,PF00441.19
Cluster_1969	PF02771.11,PF02770.14,PF00441.19,PF09317.6
Cluster_1970	PF02773.11
Cluster_1971	PF02774.13
Cluster_1972	PF02775.16
Cluster_1973	PF02776.13
Cluster_1974	PF02776.13,PF00205.17
Cluster_1975	PF02776.13,PF00205.17,PF02775.16
Cluster_1976	PF02776.13,PF02775.16
Cluster_1977	PF02777.13
Cluster_1978	PF02779.19
Cluster_1979	PF02779.19,PF02780.15
Cluster_1980	PF02780.15
Cluster_1981	PF02781.11
Cluster_1982	PF02782.11
Cluster_1983	PF02784.11
Cluster_1984	PF02784.11,PF00278.17
Cluster_1985	PF02784.11,PF13302.1
Cluster_1986	PF02785.14
Cluster_1987	PF02786.12,PF02142.17
Cluster_1988	PF02786.12,PF02785.14
Cluster_1989	PF02786.12,PF02787.14,PF00289.17,PF02786.12,PF02142.17
Cluster_1990	PF02789.12
Cluster_1991	PF02789.12,PF00883.16
Cluster_1992	PF02794.11
Cluster_1993	PF02796.10
Cluster_1994	PF02796.10,PF00665.21
Cluster_1995	PF02798.15
Cluster_1996	PF02798.15,PF00043.20
Cluster_1997	PF02800.15
Cluster_1998	PF02801.17
Cluster_1999	PF02803.13
[truncated: 3,725 more rows]
