# Supplementary material for: A domain sequence approach to pangenomics: applications to Escherichia coli
Source: F1000Res. 2013 May 29;1:19. Originally published 2012 Oct 1. [Version 2] doi: 10.12688/f1000research.1-19.v2 (PMC3901455; doi:10.12688/f1000research.1-19.v2)
Supplement: Pan Matrix data — The file pan_matrix.txt is a huge table (tab-separated columns) where each row corresponds to a genome and each column to a domain sequences family. The rows are named by the BIOID-code, see map_ecoli.txt to look up the strain names. The columns are named Cluster 1, Cluster 2,...etc. The corresponding Pfam-A domain sequence is given in the file cluster_info.txt (see below). In cell (i,j) in this table you find the number of occurrences that domain sequence j has in genome number i. [file f1000research-1-1101-s0005.tgz]

Archive with 1 entries (1 files):
- pan_matrix.txt
