# Supplementary material for: A domain sequence approach to pangenomics: applications to Escherichia coli
Source: F1000Res. 2013 May 29;1:19. Originally published 2012 Oct 1. [Version 2] doi: 10.12688/f1000research.1-19.v2 (PMC3901455; doi:10.12688/f1000research.1-19.v2)
Supplement: Pan Matrix data — The file pan_matrix.txt is a huge table (tab-separated columns) where each row corresponds to a genome and each column to a domain sequences family. The rows are named by the BIOID-code, see map_ecoli.txt to look up the strain names. The columns are named Cluster 1, Cluster 2,...etc. The corresponding Pfam-A domain sequence is given in the file cluster_info.txt (see below). In cell (i,j) in this table you find the number of occurrences that domain sequence j has in genome number i. [file f1000research-1-1101-s0005.tgz › pan_matrix.txt]

	Cluster_1	Cluster_2	Cluster_3	Cluster_4	Cluster_5	Cluster_6	Cluster_7	Cluster_8	Cluster_9	Cluster_10	Cluster_11	Cluster_12	Cluster_13	Cluster_14	Cluster_15	Cluster_16	Cluster_17	Cluster_18	Cluster_19	Cluster_20	Cluster_21	Cluster_22	Cluster_23	Cluster_24	Cluster_25	Cluster_26	Cluster_27	Cluster_28	Cluster_29	Cluster_30	Cluster_31	Cluster_32	Cluster_33	Cluster_34	Cluster_35	Cluster_36	Cluster_37	Cluster_38	Cluster_39	Cluster_40	Cluster_41	Cluster_42	Cluster_43	Cluster_44	Cluster_45	Cluster_46	Cluster_47	Cluster_48	Cluster_49
BIOID129397	0	0	0	0	2	1	35	10	0	1	1	0	1	8	0	2	6	1	2	0	0	1	0	4	1	3	0	0	0	2	1	1	0	0	1	1	0	2	2	2	0	1	2	5	0	0	0	0	0
BIOID129413	0	0	0	0	2	1	37	10	0	1	1	0	1	10	0	1	6	1	2	0	0	0	0	4	1	3	0	0	0	2	1	1	0	0	1	1	0	2	2	2	0	1	2	6	0	0	0	0	0
BIOID129415	0	0	0	0	2	1	35	11	0	1	1	0	1	8	0	2	6	1	2	0	0	1	0	4	1	3	0	0	0	2	1	1	0	0	1	1	0	2	2	2	1	1	2	4	0	0	0	0	0
BIOID129419	0	0	0	0	1	1	34	10	0	1	2	0	1	8	0	2	6	1	2	0	0	1	0	4	1	2	0	0	0	2	1	1	0	2	1	1	0	2	2	2	2	1	2	5	0	0	0	0	0
BIOID129421	0	0	0	0	2	1	37	10	0	1	1	0	1	8	0	2	6	1	2	0	0	1	0	4	1	2	0	0	0	2	1	1	0	0	1	1	0	2	2	2	0	1	2	6	0	0	0	0	0
BIOID129423	0	0	0	0	2	1	36	11	0	1	1	0	1	8	0	2	6	1	2	0	0	1	0	4	1	3	0	0	0	2	1	1	0	0	1	1	0	2	2	2	0	1	2	5	0	0	0	0	0
BIOID129427	0	0	0	0	2	1	34	11	0	1	1	0	1	8	0	2	6	1	2	0	0	1	0	4	1	3	0	0	0	2	1	1	0	2	1	1	0	2	2	2	0	1	2	3	0	0	0	0	0
BIOID157365	0	0	0	0	2	1	35	10	0	1	1	0	1	8	0	2	7	1	2	0	0	1	0	4	1	1	0	0	0	2	1	1	0	1	1	1	0	2	2	2	0	1	2	6	0	0	0	0	0
BIOID157427	0	0	0	0	2	1	37	11	0	1	1	0	1	8	0	2	7	1	2	0	0	1	0	4	1	3	0	0	0	2	1	1	0	2	1	1	0	2	3	1	0	1	2	6	0	0	0	0	0
BIOID157429	0	0	0	0	2	1	34	10	0	1	2	0	1	8	0	3	7	1	2	0	0	1	0	4	1	2	0	0	0	2	1	1	0	2	1	1	0	2	2	2	0	1	2	6	0	0	0	0	0
BIOID161931	0	0	0	0	1	1	34	10	0	1	1	0	1	8	0	2	6	1	2	0	0	1	0	4	1	1	0	0	0	2	1	1	0	2	1	1	0	2	2	2	0	1	2	6	0	0	0	0	0
BIOID161939	0	0	0	0	1	1	41	11	0	1	2	0	1	6	0	2	6	1	2	0	0	1	0	4	1	1	0	0	0	2	1	1	0	2	1	1	0	2	2	2	1	1	2	5	0	0	0	0	0
BIOID161947	0	0	0	0	1	1	34	8	0	1	1	0	0	8	0	2	6	1	2	0	0	1	0	4	1	0	0	0	0	2	1	1	0	2	1	1	0	2	2	2	0	2	1	6	0	0	0	0	0
BIOID161949	0	0	0	0	1	1	34	8	0	1	1	0	0	8	0	2	6	1	2	0	0	1	0	4	1	0	0	0	0	2	1	1	0	2	1	1	0	2	2	2	0	2	1	6	0	0	0	0	0
BIOID161951	0	0	0	0	1	1	34	10	0	1	1	0	1	8	0	2	6	1	2	0	0	1	0	4	1	1	0	0	0	2	1	1	0	2	1	1	0	2	2	2	0	1	2	6	0	0	0	0	0
BIOID161965	0	0	0	0	2	1	40	10	0	1	1	0	1	6	0	2	6	1	2	0	0	1	0	4	1	1	0	0	0	2	1	1	0	2	1	1	0	2	2	1	2	1	2	5	0	0	0	0	0
BIOID161975	0	0	0	0	1	1	42	10	0	1	2	0	1	6	0	2	6	1	2	0	0	1	0	4	1	1	0	0	0	2	1	1	0	2	1	1	0	2	2	2	1	1	2	6	0	0	0	0	0
BIOID161985	1	0	0	0	3	1	38	9	0	1	2	0	1	8	0	2	5	1	2	0	0	1	0	4	1	3	0	0	0	2	1	1	0	2	1	1	0	2	2	3	0	1	2	5	0	0	0	0	0
BIOID161987	0	0	0	0	2	1	41	10	0	1	1	0	1	6	0	2	6	1	2	0	0	1	0	4	1	1	0	0	0	2	1	1	0	2	1	1	0	2	2	1	1	1	2	5	0	0	0	0	0
BIOID161991	1	0	0	0	2	1	33	10	0	1	1	0	1	8	0	2	6	1	2	0	0	1	0	4	1	1	0	2	0	1	1	1	0	2	1	1	0	2	2	2	0	1	2	6	0	0	0	0	0
BIOID161993	0	0	0	0	1	1	35	10	0	1	1	0	1	8	0	2	6	1	2	0	0	0	0	4	1	1	0	0	0	2	1	1	0	2	1	1	0	2	2	2	0	1	2	6	0	0	0	0	0
BIOID162007	0	0	0	0	3	1	40	11	0	1	2	0	1	6	0	2	6	1	2	0	0	1	0	4	1	1	0	0	0	2	1	1	0	2	1	1	0	2	2	1	1	1	2	5	0	0	0	0	0
BIOID162011	0	0	0	0	2	1	33	10	0	1	2	0	1	8	0	2	6	1	2	0	0	1	0	4	1	2	0	0	0	3	1	1	0	1	1	1	0	2	2	2	0	1	2	6	0	0	0	0	0
BIOID162043	0	0	0	0	2	1	41	11	0	1	2	0	1	6	0	2	6	1	2	0	0	1	0	4	1	1	0	0	0	2	1	1	0	2	1	1	0	2	2	1	1	1	2	6	0	0	0	0	0
BIOID162047	0	0	0	0	1	1	41	10	0	1	2	0	1	6	0	2	6	1	2	0	0	1	0	4	1	1	0	0	0	2	1	1	0	2	1	1	0	2	2	2	1	1	2	5	0	0	0	0	0
BIOID162049	0	0	0	0	1	1	41	10	0	1	2	0	1	6	0	2	6	1	2	0	0	1	0	4	1	1	0	0	0	2	1	1	0	2	1	1	0	2	2	2	1	1	2	5	0	0	0	0	0
BIOID162051	0	0	0	0	1	1	34	10	0	1	1	0	1	8	0	2	6	1	2	0	0	1	0	4	1	1	0	0	0	2	1	1	0	2	1	1	0	2	2	2	0	1	2	6	0	0	0	0	0
BIOID162061	0	0	0	0	1	1	35	8	0	1	1	0	1	8	0	2	7	1	2	0	0	1	0	4	1	2	1	0	0	2	1	1	0	2	1	1	0	4	3	2	0	1	2	6	0	1	0	0	0
BIOID162099	0	0	0	0	2	1	33	11	0	1	2	0	1	6	0	2	6	1	2	0	0	1	0	4	1	2	0	0	0	2	1	1	0	2	1	1	0	2	2	2	0	1	2	5	0	0	0	0	0
BIOID162101	0	0	0	0	2	1	33	10	0	1	2	0	1	8	0	2	6	1	2	0	0	1	0	4	1	2	0	0	0	2	1	1	0	2	1	1	0	2	2	2	0	1	2	6	0	0	0	0	0
BIOID162115	0	0	0	0	1	1	38	12	0	1	2	0	1	8	0	2	6	1	2	0	0	1	0	4	1	2	0	0	0	2	1	1	0	2	1	1	0	2	2	1	0	1	2	5	0	0	0	0	0
BIOID162139	0	0	0	0	1	1	41	11	0	1	2	0	1	6	0	2	6	1	2	0	0	1	0	4	1	2	0	0	0	2	1	1	0	1	1	1	0	2	2	2	1	1	2	5	0	0	0	0	0
BIOID162153	0	0	0	0	2	1	40	10	0	1	1	0	1	8	0	2	7	1	2	0	0	1	0	4	1	2	0	0	0	2	1	1	0	2	1	1	0	2	2	2	1	1	2	6	0	0	0	0	0
BIOID163995	0	0	0	0	2	1	38	11	0	1	1	0	1	8	0	2	7	1	2	0	0	1	0	4	1	3	0	0	0	2	1	1	0	2	1	1	0	2	3	1	0	1	2	6	0	0	0	0	0
BIOID38907	1	0	0	0	1	1	37	11	0	1	1	0	1	8	0	2	6	1	2	0	0	1	0	4	1	2	0	1	0	2	1	1	0	0	1	1	0	2	3	1	2	2	1	5	0	0	0	0	0
BIOID38935	0	0	0	0	2	1	37	10	0	1	1	0	1	8	0	2	6	1	2	0	0	1	0	4	1	2	0	0	0	2	1	1	0	0	1	1	0	2	2	2	1	1	2	6	0	0	0	0	0
BIOID38941	0	0	0	0	2	1	35	10	0	1	1	0	1	8	0	2	6	1	2	0	0	1	0	4	1	1	0	0	0	2	1	1	0	0	1	1	0	2	2	2	0	1	2	6	0	0	0	0	0
BIOID38945	0	0	0	0	1	1	33	10	0	1	1	0	1	8	0	2	6	1	2	0	0	1	0	4	1	1	0	0	0	2	1	1	0	0	1	1	0	2	1	2	0	1	2	6	0	0	0	0	0
BIOID38949	1	0	0	0	1	1	37	10	0	1	1	0	1	8	0	2	6	1	2	0	0	1	0	4	1	1	0	1	0	2	1	1	0	0	1	1	0	2	2	2	0	1	2	6	0	0	0	0	0
BIOID38971	1	0	0	0	3	1	33	11	0	1	1	0	1	8	0	2	6	1	2	0	0	1	0	4	1	1	0	0	0	2	1	1	0	0	1	1	0	2	2	2	0	1	2	6	0	0	0	0	0
BIOID38981	0	0	0	0	2	1	37	11	0	1	2	1	1	6	0	2	6	1	2	0	0	1	0	4	1	1	0	0	0	2	1	1	0	0	1	1	0	2	3	1	1	1	2	5	0	0	0	0	0
BIOID38985	0	0	0	0	2	1	40	11	0	1	2	0	1	6	0	2	6	1	2	0	0	1	0	4	1	1	0	0	0	2	1	1	0	0	1	1	0	2	3	1	1	1	2	5	0	0	0	0	0
BIOID39001	0	0	0	0	2	1	41	11	0	1	2	0	1	6	0	2	6	1	2	0	0	1	0	4	1	1	0	0	0	2	1	1	0	1	1	1	0	2	3	1	1	1	2	5	0	0	0	0	0
BIOID39013	1	0	0	0	1	1	33	11	0	1	1	0	1	8	0	2	6	1	2	0	0	1	0	4	1	1	0	0	0	2	1	1	0	1	1	1	0	2	2	2	0	0	2	5	0	0	0	0	0
BIOID39015	0	0	0	0	1	1	34	10	0	1	1	0	1	8	0	2	7	1	2	0	0	2	0	4	1	1	0	0	0	2	1	1	0	0	1	1	0	2	2	2	0	1	2	5	0	0	0	0	0
BIOID39045	1	0	0	0	1	1	35	9	0	1	1	0	1	8	0	2	7	1	2	0	0	1	0	4	1	2	0	0	0	2	1	1	0	0	1	1	0	2	2	2	0	1	2	7	0	0	0	0	0
BIOID39047	0	0	0	0	1	1	32	10	0	1	1	0	1	8	0	2	6	1	2	0	0	1	0	4	1	2	0	0	0	2	1	1	0	1	1	1	0	2	2	2	1	1	2	5	0	0	0	0	0
BIOID39063	0	0	0	0	1	1	38	10	0	1	1	0	0	8	0	2	6	1	2	0	0	1	0	4	1	1	0	0	0	3	1	1	0	0	1	0	0	2	3	2	0	1	2	6	0	0	0	0	0
BIOID39075	0	0	0	0	2	1	36	11	0	1	2	0	0	8	0	2	6	1	2	0	0	1	0	4	1	2	0	1	0	2	1	1	0	0	1	1	0	2	2	1	0	1	2	5	0	0	0	0	0
BIOID39103	0	0	0	0	3	1	36	11	0	1	1	0	1	8	0	2	7	1	2	0	0	1	0	4	1	3	0	0	0	2	1	1	0	0	1	1	0	2	3	1	0	1	2	5	0	0	0	0	0
BIOID39385	1	0	0	0	1	1	39	8	0	1	1	0	1	8	0	2	5	1	2	0	0	1	0	4	1	3	0	0	0	2	1	1	0	1	1	1	0	2	2	2	1	1	2	5	0	0	0	0	0
BIOID40261	0	0	0	0	1	1	37	9	0	1	1	0	1	8	0	2	6	1	2	0	0	1	0	4	1	2	0	1	0	2	1	1	0	1	1	1	0	2	2	1	0	0	2	6	0	0	0	0	0
BIOID40265	0	0	0	0	2	1	35	10	0	1	1	0	1	8	0	2	6	1	1	0	0	1	0	4	1	3	0	0	0	2	1	1	0	1	1	1	0	2	2	2	0	1	2	5	0	0	0	0	0
BIOID40267	0	0	0	0	2	1	38	10	0	1	1	0	1	8	0	2	7	1	2	0	0	1	0	4	1	2	0	0	0	2	1	1	0	1	1	1	0	2	2	2	0	1	2	5	0	0	0	0	0
BIOID40269	0	0	0	0	1	1	35	10	0	0	1	0	1	6	0	2	3	1	2	0	0	1	0	4	1	1	0	0	0	2	1	1	0	0	1	1	0	2	2	2	0	0	2	6	0	0	0	0	0
BIOID40279	1	0	0	0	1	1	34	10	0	1	2	0	1	6	0	2	6	1	2	0	0	1	0	4	1	3	0	0	0	2	1	1	0	2	1	1	0	2	2	1	1	1	2	5	0	0	0	0	0
BIOID40287	0	0	0	0	2	1	35	10	0	1	1	0	1	8	0	2	6	1	2	0	0	1	0	4	1	3	0	1	0	2	1	1	0	1	1	1	0	2	2	2	0	0	2	5	0	0	0	0	0
BIOID40289	1	0	0	0	2	1	36	10	0	1	1	0	1	8	0	2	7	1	2	0	0	1	0	4	1	3	0	0	0	2	1	1	0	1	1	1	0	2	2	2	0	1	2	6	0	0	0	0	0
BIOID40291	0	0	0	0	2	1	33	10	0	1	1	0	1	8	0	2	7	1	2	0	0	1	0	4	1	3	0	0	0	2	1	1	0	2	1	1	0	2	2	2	0	1	2	6	0	0	0	0	0
BIOID40699	0	0	0	0	2	1	39	11	0	1	1	0	1	8	0	2	7	1	2	0	0	2	0	4	1	3	0	0	0	2	1	1	0	1	1	1	0	2	2	2	0	1	2	5	0	0	0	0	0
BIOID40701	0	0	0	0	1	1	33	10	0	1	1	0	1	8	0	2	6	1	2	0	0	1	0	4	1	2	1	0	0	2	1	1	0	1	1	1	0	2	2	2	0	1	2	5	0	0	0	0	0
BIOID41013	0	0	0	0	2	1	36	10	0	1	1	0	1	8	0	2	6	1	2	0	0	1	0	4	1	2	0	0	0	2	1	1	0	2	1	1	0	2	2	2	0	1	2	6	0	0	0	0	0
BIOID41021	0	0	0	0	2	1	35	11	0	1	1	0	1	8	0	2	7	1	2	0	0	1	0	4	1	3	0	0	0	2	1	1	0	2	1	1	0	2	2	2	0	1	2	5	0	0	0	0	0
BIOID41023	0	0	0	0	2	1	36	10	0	1	1	0	1	8	0	2	7	1	2	0	0	1	0	4	1	3	0	0	0	2	1	1	0	2	1	1	0	2	2	2	0	1	2	6	0	0	0	0	0
BIOID42809	0	0	0	0	2	1	39	9	0	1	1	0	1	8	0	2	6	1	2	0	0	1	0	4	1	3	0	0	0	2	1	1	0	0	1	1	0	2	3	1	0	1	2	7	0	0	0	0	0
BIOID42811	0	0	0	0	2	1	39	9	0	1	1	0	1	8	0	2	7	1	2	0	0	1	0	4	1	4	0	0	0	2	1	1	0	0	1	1	0	2	3	1	0	1	2	6	0	0	0	0	0
BIOID42813	0	0	0	0	2	1	38	9	0	1	1	0	1	8	0	2	7	1	2	0	0	1	0	4	1	4	0	1	0	2	1	1	0	0	0	1	0	2	4	1	0	1	2	6	0	0	0	0	0
BIOID42815	1	0	0	0	1	1	38	10	0	1	1	0	1	8	0	2	7	1	2	0	0	1	0	4	1	3	0	0	0	2	1	1	0	0	1	1	0	2	4	0	0	1	2	6	0	0	0	0	0
BIOID42817	0	0	0	0	2	1	37	10	0	1	1	0	1	8	0	2	7	1	2	0	0	1	0	4	1	3	0	0	0	2	1	1	0	0	1	1	0	2	3	1	0	1	2	6	0	0	0	0	0
BIOID42819	1	0	0	0	1	0	36	6	0	0	1	0	0	6	0	2	3	1	2	1	0	0	0	2	1	2	0	1	0	1	0	1	0	0	1	0	0	2	3	1	1	0	1	3	0	0	0	0	0
BIOID42821	0	0	0	0	2	1	38	11	0	1	1	0	1	8	0	2	7	1	2	0	0	1	0	4	1	3	0	0	0	2	1	1	0	0	1	1	0	2	3	1	0	1	2	5	0	0	0	0	0
BIOID46655	0	0	0	0	2	1	38	11	0	1	1	0	1	8	0	2	7	1	2	0	0	1	0	4	1	2	0	0	0	2	1	1	0	2	1	1	0	2	2	2	0	1	2	6	0	0	0	0	0
BIOID46997	0	0	0	0	2	1	39	10	0	1	1	0	1	8	0	2	5	1	2	0	0	1	0	4	1	3	0	0	0	2	1	1	0	0	1	1	0	2	2	2	0	1	1	6	0	0	0	0	0
BIOID46999	0	0	0	0	2	1	37	10	0	1	1	0	1	8	0	2	5	1	2	0	0	1	0	4	1	2	0	0	0	2	1	1	0	0	1	1	0	2	2	2	0	1	2	5	0	0	0	0	0
BIOID47001	0	0	0	0	2	1	36	10	0	1	2	0	1	8	0	2	6	1	2	0	0	1	0	4	1	3	0	0	0	2	1	1	0	0	1	1	0	2	2	2	0	1	2	6	0	0	0	0	0
BIOID47003	0	0	0	0	3	1	34	10	0	1	1	0	1	8	0	2	7	1	2	0	0	1	0	3	1	1	0	0	0	2	1	1	0	0	1	1	0	2	2	2	0	1	2	6	0	0	0	0	0
BIOID47095	0	0	0	0	1	1	41	11	0	1	2	0	1	6	0	2	5	1	2	0	0	1	0	4	1	1	0	0	0	2	1	1	0	0	1	1	0	2	2	1	0	1	2	5	0	0	0	0	0
BIOID47097	0	0	0	0	2	1	34	9	0	1	1	0	1	7	0	2	6	1	2	0	0	1	0	4	1	2	0	0	0	2	1	1	0	0	1	1	0	2	1	1	0	1	2	4	0	0	1	0	0
BIOID47099	0	0	0	0	1	1	36	10	1	2	1	0	1	8	0	2	5	1	2	0	0	1	0	4	1	1	0	0	0	2	1	1	1	0	1	1	0	4	2	2	0	1	2	5	0	0	0	0	0
BIOID47101	0	0	0	0	1	1	34	10	0	1	1	0	1	8	0	2	6	1	2	0	0	1	0	4	1	1	0	0	0	2	1	1	0	0	1	1	0	3	2	2	0	1	2	6	0	0	0	0	0
BIOID47103	0	0	0	0	2	0	36	10	0	1	1	0	1	7	0	1	5	1	2	0	0	1	0	4	1	2	0	0	0	2	1	1	0	0	1	1	0	2	2	2	0	1	1	6	0	0	0	0	0
BIOID47105	0	0	0	0	2	0	36	9	0	1	1	0	1	9	0	1	5	1	2	0	0	1	0	4	1	1	0	0	0	2	1	1	0	0	1	1	0	2	2	2	0	1	2	6	0	0	0	0	0
BIOID47107	0	0	0	0	1	1	40	11	0	1	2	0	1	6	0	2	6	1	2	0	0	1	0	4	1	1	0	0	0	2	1	1	0	1	1	1	0	2	3	1	1	1	2	5	0	0	0	0	0
BIOID47109	0	0	0	0	2	1	34	10	0	1	1	0	1	8	0	2	5	1	2	0	0	1	0	4	1	1	0	0	0	2	1	1	0	0	1	1	0	2	2	2	0	1	2	5	0	1	0	0	0
BIOID47209	1	0	0	0	2	1	34	9	0	1	2	0	1	5	0	2	6	1	2	0	0	1	0	4	1	1	0	0	0	2	1	1	0	1	1	1	0	2	2	1	1	1	2	4	0	0	0	0	0
BIOID47211	0	0	0	0	2	1	40	9	0	1	2	0	1	5	0	2	6	1	2	0	0	1	0	4	1	1	0	0	0	2	1	1	0	0	1	1	0	2	2	2	0	1	2	6	0	0	0	0	0
BIOID47225	0	0	0	0	2	1	37	11	0	1	2	0	1	6	0	2	6	1	2	0	0	2	0	4	1	1	0	0	0	2	1	1	0	0	1	1	0	2	3	1	1	1	2	5	0	0	0	0	0
BIOID47231	0	0	0	0	1	1	33	11	0	1	2	0	1	7	0	2	6	1	1	0	0	1	0	4	1	1	0	0	0	2	1	1	0	0	1	1	0	1	2	2	0	1	2	6	0	0	0	0	0
BIOID47257	0	0	0	0	1	1	37	10	0	1	2	0	1	4	0	2	6	1	2	0	0	0	0	4	1	1	0	0	0	2	1	1	0	0	1	1	0	1	2	2	1	1	2	5	0	0	0	0	0
BIOID47259	0	0	0	0	1	1	38	10	0	1	2	0	1	5	0	2	6	1	2	0	0	1	0	4	1	1	0	0	0	2	1	1	0	0	1	1	0	2	2	1	1	2	2	4	0	0	0	0	0
BIOID48249	1	0	0	0	2	1	35	10	0	1	1	0	1	8	0	2	6	1	2	0	0	1	0	4	1	1	0	0	0	2	1	1	0	2	1	1	0	2	2	2	0	0	2	6	0	0	0	0	0
BIOID48251	0	0	0	0	2	1	36	10	0	1	1	0	1	8	0	2	7	1	2	0	0	1	0	4	1	3	0	0	0	2	1	1	0	2	1	0	0	2	2	2	0	1	2	6	0	0	0	0	0
BIOID48253	0	0	0	0	2	1	36	11	0	0	1	0	1	8	0	2	6	1	2	0	0	1	0	4	1	3	0	1	0	2	1	1	0	2	1	1	0	2	2	2	0	1	2	6	0	0	0	0	0
BIOID48269	0	0	0	0	1	1	33	10	0	1	1	0	1	8	0	2	7	1	2	0	0	1	0	4	1	3	0	0	0	2	1	1	0	2	1	1	0	2	2	2	0	1	2	6	0	0	0	0	0
BIOID48271	1	0	0	0	1	1	35	10	0	1	1	0	1	8	0	2	6	1	2	0	0	1	0	4	1	1	0	1	0	2	0	1	0	1	1	1	0	2	2	2	0	1	2	6	0	0	0	0	0
BIOID48273	0	0	0	0	2	1	35	10	0	1	1	0	1	8	0	2	6	1	2	0	0	1	0	4	1	1	0	1	0	2	1	1	0	1	1	1	0	2	2	2	0	1	2	6	0	0	0	0	0
BIOID48275	0	0	0	0	2	1	34	9	0	1	1	0	1	7	0	2	5	1	2	0	0	1	0	4	1	2	0	0	0	2	1	1	0	2	1	1	0	2	2	2	0	1	2	6	0	0	0	0	0
BIOID48277	0	0	0	0	2	1	37	9	0	1	1	0	1	8	0	2	7	1	2	0	0	1	0	4	1	1	0	0	0	2	1	1	0	1	1	1	0	2	2	2	0	1	2	6	0	0	0	0	0
BIOID48279	0	0	0	0	2	1	33	10	0	1	1	0	1	6	0	2	6	1	2	0	0	1	0	4	1	2	0	0	0	2	1	1	0	1	1	1	0	2	2	1	0	1	2	5	0	0	0	0	0
BIOID48281	0	0	0	0	2	1	36	10	0	1	1	0	1	8	0	2	6	1	1	0	0	1	0	4	1	2	0	0	0	2	1	1	0	1	1	1	0	2	2	2	0	1	1	6	0	0	0	0	0
BIOID48285	0	0	0	0	2	1	38	10	0	1	1	0	1	8	0	2	7	1	2	0	0	1	0	4	1	2	0	0	0	2	1	1	0	1	1	1	0	2	2	2	0	1	2	6	0	0	0	0	0
BIOID48287	1	0	0	0	1	1	33	10	0	1	1	0	1	8	0	2	6	1	2	0	0	1	0	4	1	1	0	0	0	2	1	1	0	1	1	1	0	0	2	2	0	1	2	6	0	0	0	0	0
BIOID49707	0	0	0	0	2	1	39	10	0	1	1	0	1	8	0	2	5	1	2	0	0	1	0	4	1	3	0	1	0	2	1	1	0	0	1	1	0	2	3	2	0	1	2	5	0	0	0	0	0
BIOID50575	0	0	0	0	1	1	34	10	0	1	1	0	1	8	0	2	6	1	2	0	0	1	0	4	1	2	0	0	0	2	1	1	0	1	1	1	0	2	2	2	0	1	2	6	0	0	0	0	0
BIOID50577	0	0	0	0	2	1	36	10	0	1	0	0	1	8	0	2	6	1	2	0	0	1	0	4	1	1	0	0	0	2	1	1	0	1	1	1	0	2	2	2	0	1	2	6	0	0	0	0	0
BIOID50623	0	0	0	0	2	1	36	11	0	1	1	0	1	7	0	2	6	1	2	0	0	2	0	4	1	3	0	0	0	2	1	1	0	1	1	1	0	2	2	2	0	1	2	4	0	0	0	0	0
BIOID50625	0	0	0	0	1	1	39	10	0	1	1	0	1	8	0	2	4	1	2	0	0	1	0	4	1	2	0	0	0	2	1	1	0	0	1	1	0	1	2	2	0	1	2	6	0	0	0	0	0
BIOID50627	1	0	0	0	1	1	32	9	0	1	2	0	1	8	0	2	7	1	2	0	0	1	0	4	1	1	0	0	0	2	1	1	0	1	1	1	0	3	2	2	0	1	2	8	0	0	0	0	0
BIOID50629	0	0	0	0	1	1	31	10	0	1	1	0	1	8	0	2	6	1	2	0	0	1	0	4	1	1	0	0	0	2	1	1	0	0	1	1	0	2	2	2	0	1	2	5	0	0	0	0	0
BIOID50631	0	0	0	0	1	1	35	12	0	1	1	0	1	6	0	2	5	1	2	0	0	1	0	4	1	3	0	0	0	2	1	1	0	0	1	1	0	2	3	1	0	1	2	5	0	0	0	0	0
BIOID50635	0	0	0	0	2	1	34	11	0	1	1	0	1	7	0	2	6	1	2	0	0	1	0	3	1	1	0	0	0	2	1	1	0	0	1	1	0	1	3	2	0	1	2	5	0	0	0	0	0
BIOID50639	0	0	0	0	2	1	30	10	0	1	1	0	1	8	0	2	6	1	2	0	0	1	0	4	1	1	0	0	0	2	0	1	0	0	1	1	0	2	2	1	0	0	2	5	0	0	0	0	0
BIOID50641	1	0	0	0	1	1	35	11	0	1	1	0	1	7	0	2	7	1	2	0	0	1	0	4	1	1	0	0	0	2	1	1	0	0	1	1	0	2	2	2	0	1	2	3	0	0	0	0	0
BIOID50643	0	0	0	0	1	1	39	10	0	1	1	0	1	6	0	2	6	1	2	0	0	0	0	4	1	1	0	0	0	2	1	1	0	1	1	1	0	2	2	2	1	1	2	6	0	0	0	0	0
BIOID50645	0	0	0	0	2	1	39	10	0	1	2	0	1	6	0	2	6	1	2	0	0	1	0	4	1	1	0	0	0	2	0	1	0	0	1	1	0	1	2	2	0	1	2	5	0	0	0	0	0
BIOID50653	1	0	0	0	2	1	34	10	0	1	1	0	1	7	0	2	6	1	1	0	0	1	0	4	1	2	0	0	0	2	1	1	0	0	1	1	0	1	2	1	0	1	2	4	0	0	0	0	0
BIOID50655	0	0	0	0	2	0	36	10	0	1	1	0	1	7	0	2	6	1	2	0	0	1	0	4	1	1	0	0	0	2	1	1	0	1	1	1	0	2	2	2	0	1	2	4	0	0	0	0	0
BIOID50657	0	0	0	0	1	1	40	9	0	1	2	0	1	5	0	2	6	1	2	0	0	1	0	4	1	1	0	0	0	2	1	1	0	0	1	1	0	2	2	2	1	1	2	7	0	0	0	0	0
BIOID50763	1	0	0	0	1	1	43	10	0	1	1	0	1	7	0	2	5	1	2	0	0	2	0	4	1	3	0	0	0	2	1	1	0	1	1	1	0	2	2	2	0	0	2	5	0	0	0	0	0
BIOID50771	0	0	0	0	1	1	34	10	0	1	1	0	1	7	0	2	7	1	2	0	0	1	0	4	1	1	0	0	0	2	1	1	0	0	1	1	0	2	2	2	0	1	2	5	0	0	0	0	0
BIOID50897	0	0	0	0	2	1	34	10	0	1	1	0	1	8	0	2	6	1	1	0	0	1	0	4	1	2	0	0	0	2	1	1	0	1	1	1	0	2	2	2	0	1	2	6	0	0	0	0	0
BIOID50903	0	0	0	0	1	1	38	7	0	1	1	0	0	6	0	2	6	1	2	0	0	1	0	4	1	2	0	0	0	2	1	1	0	0	1	1	0	2	2	1	1	1	2	5	0	0	0	0	0
BIOID50905	0	0	0	0	1	1	41	8	0	1	2	0	1	6	0	2	6	1	2	0	0	1	0	4	1	2	0	0	0	2	1	1	0	1	1	1	0	2	2	1	0	1	2	4	0	0	0	0	0
BIOID50907	0	0	0	0	1	1	40	9	0	1	2	0	1	6	0	2	6	1	2	0	0	1	0	4	1	2	0	0	0	2	1	1	0	1	1	1	0	2	2	1	1	1	2	5	0	0	0	0	0
BIOID50909	0	0	0	0	1	1	42	8	0	1	2	0	1	6	0	2	4	1	2	0	1	0	0	4	1	2	0	0	0	2	1	1	0	1	1	1	0	2	2	1	1	1	2	5	0	0	0	0	0
BIOID50911	0	0	0	0	1	1	42	8	0	1	2	0	1	6	0	2	6	1	2	0	0	1	0	4	1	2	0	0	0	2	1	1	0	0	1	1	0	2	2	1	1	1	2	5	0	0	0	0	0
BIOID50913	0	0	0	0	1	1	44	7	0	1	2	0	1	6	0	2	6	1	2	0	1	0	0	4	1	3	0	2	0	2	1	1	0	0	1	1	0	2	2	1	1	1	2	5	0	0	0	0	0
BIOID50915	0	0	0	0	1	1	41	8	0	1	2	0	1	6	0	2	6	1	2	0	0	1	0	4	1	2	0	0	0	2	1	1	0	1	1	1	0	2	2	1	1	1	2	5	0	0	0	0	0
BIOID50917	0	0	0	0	1	1	39	9	0	1	2	0	1	5	0	2	6	1	2	0	0	1	0	4	1	2	0	0	0	2	1	1	0	1	1	1	0	2	2	1	1	1	2	5	0	0	0	0	0
BIOID50919	0	0	0	0	1	1	39	9	0	1	2	0	1	6	0	2	6	1	2	0	0	1	0	4	1	2	0	0	0	2	1	1	0	1	1	1	0	2	2	1	1	1	2	5	0	0	0	0	0
BIOID50921	0	0	0	0	1	1	41	8	0	1	2	0	1	6	0	2	6	1	2	0	0	1	0	4	1	2	0	0	0	2	1	1	0	1	1	1	0	2	2	1	1	1	2	5	0	0	0	0	0
BIOID50923	0	0	0	0	2	1	38	11	0	1	1	0	1	8	0	2	7	1	2	0	0	1	0	4	1	3	0	0	0	2	1	1	0	2	1	1	0	2	3	1	0	1	2	6	0	0	0	0	0
BIOID50925	0	0	0	0	2	1	38	11	0	1	1	0	1	8	0	2	7	1	2	0	0	1	0	4	1	3	0	0	0	2	1	1	0	2	1	1	0	2	3	1	0	1	2	6	0	0	0	0	0
BIOID50927	0	0	0	0	2	1	39	11	0	1	1	0	1	8	0	2	7	1	2	0	0	1	0	4	1	3	0	0	0	2	1	1	0	0	1	1	0	2	3	1	0	1	2	6	0	0	0	0	0
BIOID50929	0	0	0	0	2	1	38	11	0	1	1	0	1	8	0	2	6	1	2	0	0	1	0	3	1	3	0	0	0	2	1	1	0	1	1	1	0	2	3	1	0	1	2	6	0	0	0	0	0
BIOID50931	0	0	0	0	2	1	40	10	0	1	1	0	1	9	0	1	6	1	1	0	0	1	0	4	1	3	0	0	0	2	1	1	0	0	1	1	0	2	3	1	0	1	2	6	0	0	0	0	0
BIOID50933	0	0	0	0	2	1	36	11	0	1	1	0	1	8	0	2	7	1	2	0	0	1	0	4	1	3	0	1	0	2	1	1	0	0	1	1	0	2	2	2	0	1	2	6	0	0	0	0	0
BIOID50935	0	0	0	0	2	1	39	11	0	1	1	0	1	8	0	1	7	1	2	0	0	1	0	4	1	3	0	0	0	2	1	1	0	1	1	1	0	2	3	1	0	1	2	6	0	0	0	0	0
BIOID50937	0	0	1	0	2	1	40	10	0	1	1	0	1	9	0	2	7	1	2	0	0	1	0	4	1	4	0	0	0	2	1	1	0	1	1	1	0	2	3	1	0	1	2	6	0	0	0	0	0
BIOID50939	0	0	0	0	2	1	37	11	0	1	1	0	1	8	0	2	7	1	2	0	0	1	0	4	1	4	0	0	0	2	1	1	0	1	1	1	0	2	3	1	0	1	2	6	0	0	0	0	0
BIOID50941	0	0	0	0	2	1	38	11	0	1	1	0	1	8	0	2	7	1	2	0	0	1	0	4	1	3	0	0	0	2	1	1	0	0	1	1	0	2	3	1	0	1	2	6	0	0	0	0	0
BIOID50943	0	0	0	0	2	1	38	11	0	1	1	0	1	8	0	2	7	1	2	0	0	1	0	4	1	3	0	2	0	2	1	1	0	0	1	1	0	2	3	1	0	1	2	6	0	0	0	0	0
BIOID50945	0	0	0	0	2	1	38	11	0	1	1	0	1	8	0	2	7	1	2	0	0	1	0	4	1	3	0	0	0	2	1	1	0	0	1	1	0	2	3	1	0	1	2	6	0	0	0	0	0
BIOID50947	0	0	0	0	2	1	40	11	0	1	1	0	1	8	0	2	7	1	2	0	0	1	0	4	1	3	0	0	0	2	1	1	0	1	1	1	0	2	3	2	0	1	2	6	0	0	0	0	0
BIOID50949	0	0	0	0	2	1	39	11	0	1	1	0	1	8	0	2	7	1	2	0	0	1	0	4	1	3	0	0	0	2	1	1	0	1	1	1	0	2	2	2	0	1	2	6	0	0	0	0	0
BIOID50951	0	0	0	0	2	1	41	10	0	1	1	0	1	8	0	2	7	1	2	0	0	1	0	4	1	2	0	0	0	2	1	1	0	2	1	1	0	2	2	2	1	1	2	6	0	0	0	0	0
BIOID50953	0	0	0	0	2	1	41	10	0	1	1	0	1	8	0	2	7	1	2	0	0	1	0	4	1	2	0	1	0	2	1	1	0	0	1	1	0	2	2	2	1	1	2	6	0	0	0	0	0
BIOID50955	0	0	0	0	2	1	42	11	0	1	1	0	1	8	0	2	7	1	2	0	0	1	0	4	1	3	0	0	0	2	1	1	0	2	1	1	0	2	2	2	0	1	2	6	0	0	0	0	0
BIOID50957	1	0	0	0	2	1	35	9	0	1	1	0	1	8	0	2	5	1	1	0	0	1	0	4	1	2	0	1	0	2	1	1	0	1	1	1	0	2	2	2	0	1	2	5	0	0	0	0	0
BIOID50959	1	0	0	0	2	1	33	10	0	1	1	0	1	8	0	2	6	1	1	0	0	1	0	4	1	2	0	0	0	2	1	1	0	2	1	1	0	2	2	2	0	1	2	5	0	0	0	0	0
BIOID50961	0	0	0	0	2	1	35	10	0	1	1	0	1	8	0	2	5	1	2	0	0	1	0	4	1	1	0	0	0	2	1	1	0	2	1	1	0	2	2	2	0	1	2	5	0	0	0	0	0
BIOID50963	0	0	0	0	2	1	36	10	0	1	1	0	1	8	0	2	5	1	1	0	0	1	0	4	1	2	0	0	0	2	1	1	0	2	1	1	0	2	2	2	0	1	2	6	0	0	0	0	0
BIOID50965	0	0	0	0	2	1	34	10	0	1	1	0	1	6	0	2	6	1	2	0	0	1	0	4	1	2	0	0	0	2	1	1	0	1	1	1	0	2	2	2	0	1	2	5	0	0	0	0	0
BIOID50967	0	0	0	0	2	1	35	10	0	1	1	0	1	8	0	2	6	1	2	0	0	1	0	4	1	3	0	0	0	2	1	1	0	1	1	1	0	2	2	2	0	1	2	6	0	0	0	0	0
BIOID50969	0	0	0	0	1	1	33	11	0	1	1	0	1	7	0	2	7	1	2	0	0	1	0	4	1	1	0	0	0	2	1	1	0	0	1	1	0	2	2	2	0	1	2	6	0	0	0	0	0
BIOID50973	0	0	0	0	2	1	35	10	0	1	1	0	1	8	0	2	6	1	2	0	0	1	0	4	1	3	0	0	0	2	1	1	0	1	1	1	0	2	2	2	0	1	2	6	0	0	0	0	0
BIOID50975	0	0	0	0	2	1	35	10	0	1	1	0	1	8	0	2	6	1	2	0	0	1	0	4	1	3	0	0	0	2	1	1	0	0	1	1	0	2	2	2	0	1	2	6	0	0	0	0	0
BIOID50977	0	0	0	0	3	1	35	10	0	1	1	0	1	8	0	2	6	1	1	0	0	1	0	4	1	3	0	0	0	2	1	1	0	2	1	1	0	2	2	2	0	1	2	6	0	0	0	0	0
BIOID50979	1	0	0	0	2	1	37	10	0	1	1	0	1	8	0	2	7	1	2	0	0	1	0	4	1	3	0	0	0	2	1	1	0	2	1	1	0	2	2	2	0	1	2	6	0	0	0	0	0
BIOID50981	1	0	0	0	2	1	38	9	0	1	1	0	1	8	0	2	7	1	2	0	0	1	0	4	1	3	0	0	0	2	1	1	0	2	1	1	0	2	2	2	0	1	2	6	0	0	0	0	0
BIOID50983	0	0	0	0	2	1	35	11	0	1	1	0	1	8	0	2	7	1	1	0	0	1	0	4	1	4	0	0	0	2	1	1	0	0	1	1	0	2	2	2	0	1	2	4	0	0	0	0	0
BIOID50985	0	0	0	0	2	1	34	11	0	1	1	0	1	7	0	2	7	1	2	0	0	1	0	4	1	3	0	0	0	2	1	1	0	1	1	1	0	2	2	2	0	1	2	5	0	0	0	0	0
BIOID50987	0	0	0	0	2	1	35	10	0	1	1	0	1	8	0	2	7	1	1	0	0	1	0	4	1	3	0	0	0	2	1	1	0	2	1	1	0	2	2	2	0	1	2	6	0	0	0	0	0
BIOID50989	1	0	0	0	1	1	33	11	0	1	1	0	1	9	0	1	7	1	2	0	0	1	0	4	1	3	0	0	0	2	1	1	0	1	1	1	0	2	2	2	0	1	2	5	0	0	0	0	0
BIOID50991	0	0	0	0	2	1	34	11	0	1	1	0	1	8	0	2	6	1	2	0	0	1	0	4	1	3	0	1	0	2	1	1	0	0	1	1	0	2	2	2	0	1	2	4	0	0	0	0	0
BIOID50993	0	0	0	0	2	1	38	10	0	1	1	0	1	6	0	2	7	1	2	0	0	1	0	4	1	3	0	0	0	2	1	1	0	0	1	1	0	1	2	2	0	1	2	5	0	0	0	0	0
BIOID50995	0	0	0	0	2	1	34	11	0	1	1	0	1	8	0	2	7	1	2	0	0	1	0	4	1	3	0	0	0	2	1	1	0	2	1	1	0	2	2	2	0	1	2	5	0	0	0	0	0
BIOID50997	0	0	0	0	2	1	37	10	0	1	1	0	1	8	0	2	7	1	2	0	0	1	0	3	1	3	0	1	0	2	1	1	0	1	1	1	0	2	2	2	0	1	2	5	0	0	0	0	0
BIOID50999	1	0	0	0	1	1	37	11	0	1	1	0	1	8	0	2	7	1	1	0	0	1	0	4	1	3	0	0	0	2	1	1	0	2	1	1	0	2	2	2	1	1	2	5	0	0	0	0	0
BIOID51001	0	0	0	0	2	1	39	10	0	1	1	0	1	8	0	2	7	1	2	0	0	1	0	4	1	3	0	0	0	2	1	1	0	1	1	1	0	2	2	2	0	1	2	5	0	0	0	0	0
BIOID51003	0	0	0	0	2	1	36	11	0	1	1	0	1	8	0	2	7	1	2	0	0	1	0	4	1	3	0	1	0	2	1	1	0	2	1	1	0	2	2	2	0	1	2	5	0	0	0	0	0
BIOID51005	0	0	0	0	2	1	37	11	0	1	1	0	1	10	0	1	7	1	2	0	0	1	0	4	1	3	0	0	0	3	1	1	0	1	0	1	0	2	2	2	0	1	2	5	0	0	0	0	0
BIOID51007	0	0	0	0	2	1	36	10	0	1	1	0	1	8	0	2	6	1	2	0	0	1	0	4	1	1	0	0	0	2	1	1	0	1	1	1	0	2	2	2	0	1	2	6	0	0	0	0	0
BIOID51009	0	0	0	0	2	1	35	11	0	1	1	0	1	6	0	2	7	1	2	0	0	1	0	4	1	3	0	0	0	2	1	1	0	1	1	1	0	2	2	2	0	1	2	5	0	0	0	0	0
BIOID51011	0	0	0	0	2	1	36	10	0	1	1	0	1	8	0	2	6	1	2	0	0	1	0	4	1	2	0	0	0	2	1	1	0	0	1	1	0	2	2	2	0	1	2	6	0	0	0	0	0
BIOID51013	1	0	0	0	2	1	36	10	0	0	1	0	1	8	0	2	6	1	2	0	0	1	0	4	1	2	0	0	0	2	1	1	0	1	1	1	0	2	2	2	1	1	2	6	0	0	0	0	0
BIOID51015	0	0	0	0	2	1	37	10	0	1	1	0	1	8	0	2	6	1	2	0	0	1	0	4	1	2	0	0	0	2	1	1	0	2	1	1	0	2	2	2	0	1	2	6	0	0	0	0	0
BIOID51017	0	0	0	0	2	1	37	10	0	1	1	0	1	8	0	2	6	1	2	0	0	1	0	4	1	3	0	0	0	2	1	1	0	0	1	1	0	2	2	2	0	0	2	6	0	0	0	0	0
BIOID51019	0	0	0	0	2	1	37	10	0	1	1	0	1	8	0	2	6	1	2	0	0	1	0	4	1	2	0	0	0	2	1	1	0	2	1	1	0	2	2	2	0	1	2	6	0	0	0	0	0
BIOID51021	1	0	0	0	2	1	37	10	0	1	1	0	1	8	0	2	6	1	2	0	0	1	0	4	1	2	0	0	0	2	1	1	0	2	1	1	0	2	2	2	0	1	2	6	0	0	0	0	0
BIOID51023	0	0	0	0	2	1	38	10	0	1	1	0	1	8	0	2	6	1	2	0	0	1	0	4	1	3	0	0	0	2	1	1	0	2	1	1	0	2	2	2	0	1	2	5	0	0	0	0	0
BIOID51025	0	0	0	0	2	1	37	10	0	1	1	0	1	7	0	2	5	1	2	0	0	1	0	4	1	2	0	0	0	2	1	1	0	1	1	1	0	2	2	2	0	1	2	6	0	0	0	0	0
BIOID51027	0	0	0	0	2	1	37	10	0	1	1	0	1	8	0	2	6	1	2	0	0	1	0	4	1	2	0	1	0	2	1	1	0	1	1	1	0	2	2	2	0	1	2	6	0	0	0	0	0
BIOID51029	1	0	0	0	2	1	36	10	0	1	1	0	1	8	0	2	6	1	2	0	0	1	0	4	1	2	0	1	0	2	1	1	0	1	1	1	0	2	2	2	0	1	1	6	0	0	0	0	0
BIOID51031	1	0	0	0	2	1	34	10	0	1	1	0	1	6	0	2	6	1	2	0	0	1	0	3	1	1	0	0	0	2	1	1	0	2	1	1	0	2	2	2	0	1	2	4	0	0	0	0	0
BIOID51033	1	0	0	0	2	1	34	10	0	1	1	0	1	6	0	2	6	1	2	0	0	1	0	4	1	1	0	0	0	2	1	1	0	1	1	1	0	2	2	2	0	1	2	4	0	0	0	0	0
BIOID51035	0	0	0	0	2	1	35	10	0	1	1	0	1	8	0	2	7	1	2	0	0	1	0	4	1	1	0	0	0	2	1	1	0	1	1	1	0	2	3	1	0	1	2	6	0	1	0	0	0
BIOID51037	0	0	0	0	2	1	34	10	0	1	1	0	1	6	0	2	6	1	2	0	0	1	0	4	1	1	0	0	0	2	1	1	0	0	1	1	0	2	2	2	0	1	2	4	0	0	0	0	0
BIOID51039	0	0	0	0	2	1	35	10	0	1	1	0	1	8	0	2	7	1	2	0	0	1	0	4	1	1	0	0	0	3	1	1	0	0	1	1	0	2	2	2	0	1	1	6	0	0	0	0	0
BIOID51043	0	0	0	0	2	1	35	10	0	1	2	0	1	8	0	2	6	1	2	0	0	1	0	4	1	1	0	0	0	2	1	1	0	2	1	1	0	2	2	2	0	1	2	6	0	0	0	0	0
BIOID51045	0	0	0	0	2	1	35	10	0	1	1	0	1	8	0	2	6	1	2	0	0	1	0	4	1	1	0	1	0	2	1	1	0	1	1	1	0	2	2	2	0	1	2	6	0	0	0	0	0
BIOID51047	0	0	0	0	2	1	36	10	0	1	1	0	1	8	0	2	6	1	1	0	0	1	0	4	1	1	0	0	0	2	1	1	0	2	1	1	0	2	2	2	0	1	2	6	0	0	0	0	0
BIOID51049	0	0	0	0	2	1	35	11	0	1	1	0	1	8	0	2	6	1	1	0	0	1	0	4	1	1	0	0	0	2	1	1	0	2	1	1	0	2	2	2	0	1	2	6	0	0	0	0	0
BIOID51053	0	0	0	0	3	1	37	9	0	1	1	0	1	8	0	2	7	1	2	0	0	1	0	4	1	1	0	0	0	2	1	1	0	1	1	1	0	2	2	2	0	1	2	4	0	0	0	0	0
BIOID51055	1	0	0	0	2	1	38	9	0	1	1	0	1	8	0	2	7	1	2	0	0	1	0	4	1	1	0	0	0	2	1	1	0	1	1	1	0	2	2	2	0	1	2	5	0	0	0	0	0
BIOID51057	1	0	0	0	2	1	37	9	0	1	1	0	1	8	0	2	7	1	2	0	0	1	0	4	1	1	0	0	0	2	1	1	0	0	1	1	0	2	2	2	0	1	2	5	0	0	0	0	0
BIOID51059	0	0	0	0	3	1	35	10	0	1	1	0	1	8	0	2	7	1	2	0	0	1	0	4	1	1	0	0	0	2	1	1	0	1	1	1	0	2	2	2	0	1	2	5	0	0	0	0	0
BIOID51061	0	0	0	0	3	1	38	9	0	1	1	0	1	8	0	2	7	1	1	0	0	1	0	4	1	1	0	0	0	2	1	1	0	1	1	1	0	2	2	2	0	1	2	5	0	0	0	0	0
BIOID51085	0	0	0	1	1	1	34	10	0	1	1	0	1	8	0	2	7	1	2	0	0	1	0	4	1	3	0	0	0	2	1	1	0	2	1	1	0	2	2	2	0	1	2	7	0	0	0	0	0
BIOID51087	0	0	0	0	1	1	38	9	0	1	1	0	1	7	0	2	6	1	2	0	0	1	0	4	1	4	0	1	0	2	1	1	0	2	1	1	0	2	4	1	0	1	2	6	0	0	0	0	0
BIOID51089	0	0	0	0	2	1	35	10	0	1	2	0	1	8	0	2	6	1	2	0	0	1	0	4	1	1	0	0	0	2	1	1	0	1	1	1	0	2	2	2	0	1	2	6	0	0	0	0	0
BIOID51091	0	0	0	0	2	1	36	10	0	1	1	0	1	8	0	2	6	1	2	0	0	1	0	4	1	1	0	0	0	2	1	1	0	2	1	1	0	2	2	2	0	1	2	6	0	0	0	0	0
BIOID51093	0	0	0	0	2	1	40	10	0	1	1	0	1	8	0	2	6	1	2	0	0	1	0	4	1	3	0	0	0	2	1	1	0	1	1	1	0	2	3	1	0	1	2	6	0	0	0	0	0
BIOID51095	0	0	0	0	2	1	37	10	0	1	1	0	1	8	0	2	6	1	2	0	0	1	0	4	1	2	0	0	0	2	1	1	0	2	1	1	0	2	2	2	0	1	2	6	0	0	0	0	0
BIOID51097	0	0	0	0	1	1	37	11	0	1	1	0	1	8	0	2	6	1	2	0	0	1	0	4	1	1	0	0	0	2	1	1	0	1	1	1	0	2	2	2	0	1	2	6	0	0	0	0	0
BIOID51099	0	0	0	0	2	1	37	11	0	1	2	0	1	8	0	2	6	1	2	0	0	1	0	4	1	1	0	0	0	2	1	1	0	2	1	1	0	2	2	2	0	1	2	6	0	0	0	0	0
BIOID51101	0	0	0	0	2	1	34	10	0	1	1	0	1	8	0	2	6	1	2	0	0	1	0	4	1	1	0	0	0	2	1	1	0	2	1	1	0	2	2	2	0	1	2	6	0	0	0	0	0
BIOID51103	0	0	0	0	2	1	40	10	0	1	1	0	1	8	0	2	5	1	2	0	0	1	0	4	1	2	0	1	0	2	1	1	0	1	1	1	0	2	2	1	0	1	2	5	0	0	0	0	0
BIOID51105	0	0	0	0	2	1	38	10	0	1	1	0	1	8	0	2	5	1	2	0	0	1	0	4	1	2	0	0	0	2	1	1	0	2	1	1	0	2	2	2	0	1	2	6	0	0	0	0	0
BIOID51107	2	0	0	0	1	1	37	10	0	1	1	0	1	10	0	1	6	1	2	0	0	1	0	4	1	2	0	0	0	2	1	1	0	2	1	1	0	2	2	2	0	1	2	6	0	0	0	0	0
BIOID51109	0	0	0	0	2	1	36	10	0	1	1	0	1	8	0	2	7	1	2	0	0	1	0	4	1	3	0	0	0	2	1	1	0	2	1	1	0	2	2	2	0	1	2	6	0	0	0	0	0
BIOID51111	2	0	0	0	2	1	36	10	0	1	1	0	1	8	0	2	6	1	2	0	0	1	0	4	1	3	0	1	0	2	1	1	0	2	1	1	0	2	2	2	1	1	2	6	0	0	0	0	0
BIOID51113	0	0	0	0	2	1	34	10	0	1	1	0	1	8	0	2	6	1	2	0	0	1	0	4	1	1	0	0	0	2	1	1	0	2	1	1	0	2	2	2	0	1	2	6	0	0	0	0	0
BIOID51115	0	0	0	0	2	1	34	11	0	1	1	0	1	8	0	2	6	1	2	0	0	1	0	4	1	3	0	0	0	2	1	1	0	0	1	1	0	2	2	2	0	1	2	6	0	0	0	0	0
BIOID51117	0	0	0	0	2	1	42	10	0	1	2	0	1	6	0	2	6	1	2	0	0	1	0	4	1	2	0	2	0	2	0	1	0	2	1	1	0	2	2	1	1	1	2	6	0	1	0	0	0
BIOID51119	0	0	0	0	2	1	36	10	0	1	1	0	1	8	0	2	6	1	2	0	0	1	0	4	1	1	0	0	0	2	1	1	0	1	1	1	0	2	2	2	0	1	2	6	0	1	0	0	0
BIOID51121	0	0	0	0	2	1	38	10	0	1	1	0	1	8	0	2	6	1	2	0	0	1	0	4	1	2	0	0	0	2	1	1	0	1	1	1	0	2	2	2	0	1	2	6	0	0	0	0	0
BIOID51123	1	0	0	0	1	1	37	8	0	1	1	0	1	10	0	1	6	1	2	0	0	1	0	4	1	0	0	0	0	2	1	1	0	2	1	1	0	0	2	2	1	1	2	6	0	0	0	0	0
BIOID51125	0	0	0	0	2	1	34	10	0	1	1	0	1	8	0	2	6	1	2	0	0	1	0	4	1	1	0	0	0	2	1	1	0	2	1	1	0	2	2	2	0	1	2	6	0	0	0	0	0
BIOID51127	0	0	0	0	2	1	35	9	0	1	1	0	1	8	0	2	7	1	2	0	0	1	0	4	1	1	0	1	0	2	1	1	0	1	1	1	0	4	2	2	0	1	2	6	0	0	0	0	0
BIOID51129	0	0	0	0	1	1	35	10	0	1	1	0	1	8	0	2	6	1	2	0	0	1	0	4	1	2	0	0	0	2	1	1	0	2	1	1	0	2	2	2	0	1	2	6	0	0	0	0	0
BIOID51131	0	0	0	0	1	1	34	10	0	1	2	0	1	6	0	2	6	1	2	0	0	1	0	4	1	3	0	1	0	2	1	1	0	1	1	1	0	2	2	1	1	1	2	5	0	0	0	0	0
BIOID51133	0	0	0	0	1	1	38	9	0	1	2	0	1	6	0	2	6	1	2	0	0	1	0	4	1	3	0	0	0	2	1	1	0	2	1	1	0	2	2	1	0	1	2	5	0	0	0	0	0
BIOID51135	0	0	0	0	2	1	35	10	0	1	1	0	1	10	0	1	6	1	2	0	0	1	0	4	1	0	0	1	0	2	1	1	0	1	1	1	0	2	2	2	0	1	2	6	0	0	0	0	0
BIOID51137	0	0	0	0	2	1	37	10	0	1	1	0	1	8	0	2	7	1	2	0	0	1	0	4	1	3	0	0	0	2	1	1	0	2	1	1	0	2	2	2	0	1	2	5	0	0	0	0	0
BIOID51747	0	0	0	0	1	1	35	10	0	1	1	0	1	8	0	2	6	1	2	0	0	1	0	4	1	1	0	1	0	3	1	1	0	0	1	1	0	2	2	2	0	1	2	6	0	0	0	0	0
BIOID52343	0	0	0	0	2	1	40	10	0	1	2	0	1	6	0	2	6	1	2	0	0	1	0	4	1	2	0	0	0	2	1	1	0	2	1	1	0	2	2	1	1	1	2	5	0	0	0	0	0
BIOID52477	0	0	0	0	2	1	37	10	0	1	1	0	1	8	0	2	4	1	2	0	0	1	0	3	1	2	0	0	0	2	1	1	0	0	1	1	0	2	2	1	0	1	2	4	0	0	0	0	0
BIOID52479	0	0	0	0	1	1	39	10	0	1	2	0	1	4	0	2	5	1	2	0	0	1	0	4	1	1	0	2	0	2	1	1	0	0	1	1	1	2	2	1	1	2	2	4	0	0	0	0	0
BIOID52481	0	0	0	0	2	1	39	11	0	1	1	0	1	8	0	2	7	1	2	0	0	2	0	4	1	2	0	1	0	2	1	1	0	0	1	1	0	2	3	1	0	1	2	6	0	0	0	0	0
BIOID52483	0	0	0	0	1	1	40	10	0	1	2	0	1	6	0	2	6	1	2	0	0	1	0	3	1	2	0	0	0	2	1	1	0	0	1	1	0	2	2	2	1	1	2	5	0	0	0	0	0
BIOID52485	1	0	0	0	1	1	37	10	0	1	1	0	1	8	0	2	6	0	2	0	0	1	0	4	1	2	0	0	0	2	1	1	0	0	1	1	0	2	2	2	0	1	2	4	0	0	0	0	0
BIOID52521	0	0	0	0	2	1	36	9	0	1	1	0	1	8	0	2	6	1	2	0	0	1	0	4	1	2	0	0	0	2	1	1	0	0	1	1	0	2	2	2	0	1	2	6	0	0	0	0	0
BIOID52523	1	0	0	0	2	1	38	9	0	1	2	0	1	8	0	2	6	1	2	0	0	1	0	4	1	3	0	0	0	2	1	1	0	0	1	1	0	2	2	1	0	1	2	5	0	0	0	0	0
BIOID52525	1	0	0	0	1	1	36	9	0	1	1	0	1	8	0	2	6	1	2	0	0	1	0	4	1	0	0	0	0	2	1	1	0	0	1	1	0	1	2	2	0	1	2	5	0	0	0	0	1
BIOID52527	0	0	0	0	1	1	39	11	0	1	1	0	1	6	0	2	6	1	2	0	0	2	0	4	1	1	0	1	0	1	1	1	0	0	1	1	0	2	2	1	0	1	2	5	0	0	0	0	0
BIOID52593	0	0	0	0	2	1	33	11	0	1	2	0	1	8	0	2	6	1	2	0	0	1	0	4	1	2	0	0	0	2	1	1	0	2	1	1	0	2	2	2	0	1	2	6	0	0	0	0	0
BIOID52603	0	0	0	0	2	1	33	10	0	1	2	0	1	8	0	2	6	1	2	0	0	1	0	4	1	2	0	0	0	2	1	1	0	0	1	1	0	2	2	2	0	1	2	6	0	0	0	0	0
BIOID54297	0	0	0	0	2	1	37	10	0	1	1	0	1	8	0	2	6	1	2	0	0	1	0	4	0	1	0	0	0	2	1	1	0	0	0	1	0	2	2	2	0	1	1	6	0	0	0	0	0
BIOID54299	0	0	0	0	2	1	43	10	0	1	2	0	1	7	0	2	6	1	2	0	0	1	0	4	1	1	0	0	0	2	1	1	0	2	1	1	0	2	1	2	0	1	2	6	0	0	0	0	0
BIOID54301	1	0	0	0	1	1	37	10	0	1	1	0	1	8	0	2	6	1	2	0	0	1	0	4	1	2	0	0	0	2	1	1	0	1	0	1	0	2	2	2	0	1	2	5	0	0	0	0	0
BIOID54303	1	0	0	0	2	1	39	9	0	1	1	0	1	8	0	2	6	1	2	0	0	1	0	4	1	2	0	0	0	2	1	1	0	0	0	1	0	2	2	2	1	1	2	5	0	0	0	0	0
BIOID54319	1	0	0	0	1	1	37	9	0	1	1	0	1	7	0	2	5	1	2	0	0	1	0	3	1	2	0	0	0	2	1	1	0	0	0	1	0	2	2	2	0	1	1	5	0	0	0	0	0
BIOID54321	0	0	0	0	2	1	34	9	0	1	1	0	1	8	0	2	6	1	2	0	0	1	0	4	1	2	0	1	0	1	1	1	0	2	1	1	0	2	2	3	0	1	2	5	0	0	0	0	0
BIOID54363	0	0	0	0	2	1	38	10	0	1	1	0	1	8	0	2	6	1	2	0	0	1	0	4	1	1	0	0	0	2	1	1	0	1	1	1	0	2	3	2	0	1	2	5	0	0	0	0	0
BIOID54957	0	0	0	0	2	1	38	10	0	1	1	0	1	8	0	2	7	1	2	0	0	1	0	4	1	3	0	0	0	2	1	1	0	2	1	1	0	2	3	1	0	1	2	6	0	0	0	0	0
BIOID54959	0	0	0	0	2	1	39	10	0	1	1	0	1	8	0	2	7	1	2	0	0	1	0	4	1	3	0	1	0	2	1	1	0	2	0	1	0	2	3	1	0	1	2	6	0	0	0	0	0
BIOID54961	0	0	0	0	2	1	38	10	0	1	1	0	1	8	0	2	7	1	2	0	0	1	0	4	1	3	0	0	0	2	1	1	0	2	1	1	0	2	3	1	0	1	2	6	0	0	0	0	0
BIOID54963	0	0	0	0	2	1	36	10	0	1	1	0	1	8	0	2	7	1	2	0	0	1	1	3	1	3	0	0	0	2	1	1	0	0	0	1	0	2	3	1	0	1	2	6	0	0	0	0	0
BIOID54965	0	0	0	0	2	1	37	10	0	1	1	0	1	8	0	2	7	0	2	0	0	1	0	4	1	3	0	0	0	1	1	1	0	0	0	1	0	2	3	1	0	1	2	6	0	0	0	0	0
BIOID54967	0	0	0	0	2	1	38	10	0	1	1	0	1	8	0	2	7	1	2	0	0	1	0	4	1	3	0	0	0	2	1	1	0	1	1	1	0	2	3	1	0	1	2	6	0	0	0	0	0
BIOID54969	0	0	0	0	2	1	39	9	0	1	2	0	1	8	0	2	7	1	2	0	0	0	0	5	1	4	0	0	0	2	1	1	0	2	1	1	0	2	3	1	0	1	3	6	0	0	0	0	0
BIOID54971	0	0	0	0	2	1	38	10	0	1	1	0	1	8	0	2	7	1	2	0	0	1	0	3	1	3	0	0	0	2	1	1	0	1	1	1	0	2	3	1	0	1	2	6	0	0	0	0	0
BIOID54973	0	0	0	0	2	1	38	10	0	1	1	0	1	7	0	2	7	1	2	0	0	1	0	3	1	3	0	1	0	2	1	1	0	2	1	1	0	2	3	1	0	1	2	6	0	0	0	0	0
BIOID54975	0	0	0	0	2	1	38	11	0	1	1	0	1	8	0	2	6	0	2	0	0	1	0	4	1	3	0	0	0	2	1	1	0	0	0	1	0	2	3	1	0	1	2	5	0	0	0	0	0
BIOID54977	0	0	0	0	2	1	41	10	0	1	1	0	1	8	0	2	7	1	1	0	0	1	1	2	1	3	0	0	0	2	1	1	0	0	0	1	0	2	3	1	0	0	2	6	0	0	0	0	0
BIOID54979	0	0	0	0	2	1	37	11	0	1	1	0	1	8	0	2	7	1	2	0	0	1	0	4	1	3	0	0	0	2	1	1	0	2	1	1	0	2	3	1	0	1	2	6	0	0	0	0	0
BIOID55087	0	0	0	0	2	1	38	11	0	1	1	0	1	8	0	2	7	1	2	0	0	1	0	4	1	3	0	0	0	2	1	1	0	2	1	1	0	2	3	1	0	1	2	6	0	0	0	0	0
BIOID55485	0	0	0	0	1	1	41	10	0	1	2	0	1	6	0	2	6	1	2	0	0	1	0	4	1	1	0	0	0	2	1	1	0	0	1	1	0	2	2	2	1	1	2	6	0	0	0	0	0
BIOID55561	0	0	0	0	2	1	37	11	0	1	1	0	1	8	0	2	7	1	2	0	0	1	0	4	1	3	0	0	0	2	1	1	0	0	1	1	0	2	3	1	0	1	2	6	0	0	0	0	0
BIOID55943	0	0	0	0	2	1	39	10	0	1	1	0	1	8	0	2	7	1	2	0	0	1	0	4	1	3	0	0	0	2	1	1	0	0	1	1	0	2	3	1	0	1	2	6	0	0	0	0	0
BIOID57779	0	0	0	0	1	1	34	10	0	1	1	0	1	8	0	2	6	1	2	0	0	1	0	4	1	1	0	0	0	2	1	1	0	2	1	1	0	2	2	2	0	1	2	6	0	0	0	0	0
BIOID57781	0	0	0	0	2	1	38	11	0	1	1	0	1	8	0	2	7	1	2	0	0	1	0	4	1	3	0	0	0	2	1	1	0	2	1	1	0	2	3	1	0	1	2	6	0	0	0	0	0
BIOID57831	0	0	0	0	2	1	38	11	0	1	1	0	1	8	0	2	7	1	2	0	0	1	0	4	1	3	0	0	0	2	1	1	0	2	1	1	0	2	3	1	0	1	2	6	0	0	0	0	0
BIOID57915	0	0	0	0	1	1	41	10	0	1	2	0	1	6	0	2	6	1	2	0	1	0	0	4	1	1	0	0	0	2	1	1	0	2	1	1	0	2	3	2	1	1	2	6	0	0	0	0	0
BIOID58393	0	0	0	0	2	1	33	10	0	1	1	0	1	8	0	2	6	1	2	0	0	1	0	4	1	1	0	0	0	2	1	1	0	2	1	1	0	2	2	1	0	1	2	6	0	0	0	0	0
BIOID58395	1	0	0	0	2	1	38	9	0	1	1	0	1	8	0	2	6	1	2	0	0	0	0	4	1	1	0	0	0	2	1	1	0	2	1	1	0	2	2	2	0	1	2	6	0	0	0	0	0
BIOID58531	0	0	0	0	2	1	42	10	0	1	1	0	1	6	0	2	6	1	2	0	0	1	0	4	1	1	0	0	0	2	1	1	0	2	1	1	0	2	2	2	0	1	2	6	1	0	0	0	0
BIOID58541	0	0	0	0	2	1	41	11	0	1	2	0	1	6	0	2	6	1	2	0	0	1	0	4	1	1	0	0	0	2	1	1	0	2	1	1	0	2	2	1	1	1	2	6	0	0	0	0	0
BIOID58623	0	0	0	0	2	1	41	11	0	1	2	0	1	6	0	2	6	1	2	0	0	2	0	4	1	1	0	0	0	2	1	1	0	2	1	1	0	2	3	1	1	1	2	5	0	0	0	0	0
BIOID58783	0	0	0	0	2	1	33	10	0	1	1	0	1	8	0	2	6	1	2	0	0	1	0	4	1	2	0	0	0	2	1	1	0	2	1	1	0	2	2	2	0	1	2	6	0	0	0	0	0
BIOID58803	0	0	0	0	2	1	34	9	0	1	1	0	1	8	0	2	6	1	2	0	0	1	0	4	1	0	0	0	0	2	1	1	0	2	1	1	0	2	2	2	0	1	2	6	0	0	0	0	0
BIOID58919	0	0	0	0	1	1	39	10	0	1	2	0	1	8	0	2	6	1	2	0	0	1	0	4	1	2	0	0	0	2	1	1	0	2	1	1	0	2	3	1	0	1	2	6	0	0	0	0	0
BIOID58979	0	0	0	0	1	1	38	9	0	1	0	0	1	8	0	2	6	1	2	0	0	1	0	4	1	1	0	0	0	2	1	1	0	2	1	1	0	2	2	3	0	1	2	6	0	0	0	0	0
BIOID59091	0	0	0	0	2	1	38	10	0	1	1	0	1	8	0	2	7	1	2	0	0	1	0	4	1	3	0	0	0	2	1	1	0	2	1	1	0	2	3	1	0	1	2	6	0	0	0	0	0
BIOID59235	0	0	0	0	2	1	38	10	0	1	1	0	1	8	0	2	7	1	2	0	0	1	0	4	1	3	0	0	0	2	1	1	0	2	1	1	0	2	3	1	0	1	2	6	0	0	0	0	0
BIOID59245	0	0	0	0	1	1	35	8	0	1	1	0	0	8	0	2	6	1	2	0	0	1	0	4	1	1	0	0	0	2	1	1	0	2	1	1	0	2	2	2	0	2	1	6	0	0	0	0	0
BIOID59343	1	0	0	0	1	1	38	9	0	1	2	0	1	6	0	2	6	1	2	0	0	1	0	4	1	2	0	0	0	2	1	1	0	2	1	1	0	2	2	1	1	1	2	5	0	0	0	0	0
BIOID59377	0	0	0	0	2	1	34	10	0	1	2	0	1	8	0	2	7	1	2	0	0	1	0	4	1	1	0	0	0	2	1	1	0	2	1	1	0	2	2	2	0	1	2	6	0	0	0	0	0
BIOID59379	0	0	0	0	2	1	42	10	0	1	2	0	1	6	0	2	7	1	2	0	0	1	0	4	1	1	0	0	0	2	1	1	0	2	1	1	0	2	3	1	1	1	2	6	0	0	0	0	0
BIOID59381	0	0	0	0	1	1	36	11	0	1	2	0	1	8	0	2	5	1	2	0	0	1	0	4	1	1	0	0	0	2	1	1	0	2	1	1	0	2	2	1	0	1	2	4	0	0	0	0	0
BIOID59383	1	0	0	0	3	1	35	10	0	1	1	0	1	8	0	2	6	1	2	0	0	1	0	4	1	1	0	0	0	2	1	1	0	2	1	1	0	2	4	1	0	1	2	5	0	0	0	0	0
BIOID59391	0	0	0	0	1	1	34	10	0	1	1	0	1	8	0	2	5	1	2	0	0	1	0	4	1	1	0	0	0	2	1	1	0	2	1	1	0	2	2	2	0	1	2	6	0	0	0	0	0
BIOID59425	0	0	0	0	2	1	33	11	0	1	2	0	1	8	0	2	6	1	2	0	0	1	0	4	1	1	0	0	0	2	1	1	0	2	1	1	0	2	2	2	0	1	2	6	0	0	0	0	0
BIOID59467	2	0	0	0	2	1	36	11	0	1	1	0	1	8	0	2	7	1	2	0	0	1	0	3	1	1	0	0	0	2	1	1	0	2	1	1	0	2	2	2	0	1	2	6	0	0	0	0	0
BIOID59743	0	0	0	0	1	1	38	8	0	1	1	0	1	8	0	2	6	1	2	0	0	1	0	4	1	2	0	0	0	2	1	1	0	1	1	1	0	2	2	2	0	1	2	6	0	0	0	0	0
BIOID59745	2	0	0	0	2	1	38	11	0	1	1	0	1	7	0	2	5	1	2	0	0	1	0	4	1	1	0	0	0	2	1	1	0	2	1	1	0	2	2	2	0	1	2	6	0	0	0	0	0
BIOID59747	0	0	0	0	2	1	34	10	0	1	1	0	1	8	0	2	6	1	1	0	0	1	0	4	1	1	0	0	0	2	1	1	0	2	1	1	0	2	2	2	0	1	2	6	0	0	0	0	0
BIOID59749	0	0	0	0	1	1	32	9	0	1	2	0	1	8	0	2	7	1	2	0	0	1	0	4	1	1	0	0	0	2	1	1	0	2	1	1	0	3	2	2	0	1	2	5	0	0	0	0	0
BIOID59751	0	0	0	0	1	1	36	10	0	1	2	0	1	8	0	2	6	1	2	0	1	0	0	4	1	3	0	0	0	2	1	1	0	2	1	1	0	2	3	1	0	1	2	6	0	0	0	0	0
BIOID60057	0	0	0	0	2	1	38	11	0	1	1	0	1	8	0	2	7	1	2	0	0	1	0	4	1	2	0	0	0	1	1	1	0	1	1	1	0	2	3	1	0	1	2	6	0	0	0	0	0
BIOID60059	0	0	0	0	2	1	38	11	0	1	1	0	1	8	0	2	7	1	2	0	0	1	0	4	1	2	0	0	0	1	1	1	0	1	1	1	0	2	2	2	0	1	2	6	0	0	0	0	0
BIOID60061	0	0	0	0	2	1	37	11	0	1	1	0	1	7	0	2	7	1	2	0	0	1	0	4	1	2	0	0	0	1	1	1	0	1	1	1	0	2	2	2	0	1	2	6	0	1	0	0	0
BIOID60063	0	0	0	0	2	1	38	11	0	1	1	0	1	8	0	2	7	1	2	0	0	1	0	4	1	2	0	1	0	1	1	1	0	0	1	1	0	2	2	2	0	1	2	6	0	0	0	0	0
BIOID60065	0	0	0	0	2	1	38	11	0	1	1	0	1	7	0	2	7	1	2	0	0	1	0	4	1	2	0	0	0	1	1	1	0	1	1	1	0	2	2	2	0	1	2	6	0	0	0	0	0
BIOID60067	0	0	0	0	2	1	37	11	0	1	1	0	1	8	0	2	7	1	2	0	0	1	0	4	1	2	0	0	0	2	1	1	0	1	1	1	0	2	2	2	0	1	2	6	0	0	0	0	0
BIOID60613	0	0	0	0	1	1	41	8	0	1	2	0	1	6	0	2	6	1	2	0	0	1	0	4	1	2	0	0	0	2	1	1	0	2	1	1	0	2	2	1	1	1	2	5	0	0	0	0	0
BIOID60615	1	0	0	0	1	1	34	10	0	1	1	0	1	8	0	2	6	1	2	0	0	1	0	4	1	1	0	0	0	2	1	1	0	2	1	1	0	2	2	1	0	1	2	6	0	0	0	0	0
BIOID61463	0	0	0	0	2	1	38	11	0	1	1	0	1	8	0	2	7	1	2	0	0	1	0	4	1	3	0	1	0	2	1	1	0	0	0	1	0	2	3	1	1	1	2	6	0	0	0	0	0
BIOID61465	0	0	0	0	2	1	38	11	0	1	1	0	1	8	0	2	7	1	2	0	0	1	0	4	1	3	0	0	0	2	1	1	0	2	1	1	0	2	3	1	0	1	2	6	0	0	0	0	0
BIOID61473	0	0	0	0	2	1	39	10	0	1	1	0	1	8	0	2	7	1	2	0	0	1	0	4	1	3	0	0	0	2	1	1	0	2	1	1	0	2	3	1	0	1	2	6	0	0	0	0	0
BIOID61477	0	0	0	0	1	1	39	10	0	1	2	0	1	6	0	2	6	1	2	0	0	1	0	4	0	2	0	0	0	2	1	1	0	2	1	1	0	2	2	2	0	1	2	5	0	0	0	0	0
BIOID61479	0	1	0	0	1	1	35	9	0	1	2	0	1	8	0	2	7	1	2	0	0	1	0	4	1	2	0	0	0	2	1	1	0	2	1	1	0	2	3	2	0	1	2	6	0	0	0	0	0
BIOID62979	0	0	0	0	2	1	42	11	0	1	2	0	1	6	0	2	5	1	2	0	0	2	0	4	1	1	0	0	0	2	1	1	0	2	1	1	0	2	3	1	1	1	2	5	0	0	0	0	0
BIOID62981	0	0	0	0	2	1	39	10	0	1	1	0	1	8	0	2	5	1	2	0	0	1	0	4	1	3	0	0	0	2	1	1	0	2	1	1	0	2	2	2	0	1	2	6	0	0	0	0	0
BIOID63489	0	0	0	0	2	1	40	11	0	1	2	0	1	6	0	2	6	1	2	0	0	1	0	4	1	1	0	0	0	2	1	1	0	2	1	1	0	2	3	1	1	1	2	5	0	0	0	0	0
BIOID64999	0	0	0	0	2	1	37	10	0	1	1	0	1	7	0	2	5	1	2	0	0	2	0	4	1	3	0	1	0	1	1	1	0	0	1	1	0	2	2	1	0	1	2	5	0	0	0	0	0
BIOID67613	1	0	1	0	3	1	41	8	0	1	0	0	1	8	0	2	6	1	2	0	0	1	0	4	1	1	0	1	0	2	1	1	0	2	1	1	0	2	3	1	2	1	2	5	0	0	0	0	0
BIOID67657	1	0	0	0	3	1	36	10	0	1	1	0	1	8	0	2	6	1	2	0	0	1	0	4	1	1	0	1	1	2	1	1	0	0	1	1	0	2	2	2	0	1	2	5	0	0	0	0	0
BIOID67929	1	0	0	0	3	1	36	10	0	1	1	0	1	8	0	2	6	1	2	0	0	1	0	4	1	1	0	0	0	2	1	1	0	2	1	1	0	2	2	2	0	1	2	5	0	0	0	0	0
BIOID67931	1	0	0	0	3	1	41	9	0	1	1	0	1	8	0	2	6	1	2	0	0	1	0	4	0	1	0	0	0	2	1	1	0	2	1	1	0	2	2	1	0	1	2	5	0	0	0	0	0
BIOID68153	1	0	0	0	3	1	36	10	0	1	1	0	1	8	0	2	6	1	2	0	0	1	0	4	1	1	0	0	0	2	1	1	0	2	1	1	0	2	2	2	0	1	2	5	0	0	0	0	0
BIOID68155	1	0	0	0	3	1	36	10	0	1	1	0	1	8	0	2	6	1	2	0	0	1	0	4	1	1	0	0	0	2	1	1	0	2	1	1	0	2	2	2	0	1	2	5	0	0	0	0	0
BIOID68163	0	0	0	0	3	0	31	6	0	1	1	0	0	5	0	2	4	1	2	0	0	1	0	3	1	1	0	1	0	1	1	0	0	0	1	1	0	1	4	2	0	0	1	4	0	0	0	0	0
BIOID68211	1	0	0	0	3	1	36	10	0	1	1	0	1	8	0	2	6	1	2	0	0	1	0	4	1	1	0	0	0	2	1	1	0	2	1	1	0	2	2	2	0	1	2	5	0	0	0	0	0
BIOID68213	1	0	0	0	3	1	36	10	0	1	1	0	1	8	0	2	6	1	2	0	0	1	0	4	1	1	0	0	0	2	1	1	0	2	1	1	0	2	2	2	0	1	2	5	0	0	0	0	0
BIOID68215	1	0	0	0	3	1	35	10	0	1	1	0	1	8	0	2	6	1	2	0	0	1	0	4	1	1	0	0	0	2	1	1	0	1	1	1	0	2	2	2	0	1	2	5	0	0	0	0	0
BIOID68253	1	0	0	0	3	1	41	9	0	1	1	0	1	10	0	1	5	1	2	0	1	0	1	3	1	1	0	0	0	2	1	1	0	2	1	1	0	2	2	2	1	1	2	5	0	0	0	0	0
BIOID68661	1	0	0	0	3	1	36	10	0	1	1	0	1	8	0	2	6	1	2	0	0	1	0	4	1	1	0	0	0	2	1	1	0	2	1	1	0	2	2	2	0	1	2	5	0	0	0	0	0
BIOID70733	1	0	0	0	3	1	36	10	0	1	1	0	1	8	0	2	6	1	2	0	0	1	0	4	1	1	0	0	0	2	1	1	0	2	1	1	0	2	2	2	0	1	2	5	0	0	0	0	0
BIOID70735	1	0	0	0	3	1	36	10	0	1	1	0	1	8	0	2	6	1	2	0	0	1	0	4	1	1	0	0	0	2	1	1	0	2	1	1	0	2	2	2	0	1	2	5	0	0	0	0	0
BIOID70737	1	0	0	0	3	1	36	10	0	1	1	0	1	8	0	2	6	1	2	0	0	1	0	4	1	1	0	0	0	2	1	1	0	2	1	1	0	2	2	2	0	1	2	5	0	0	0	0	0
BIOID70739	1	0	0	0	3	1	36	10	0	1	1	0	1	8	0	2	6	1	2	0	0	1	0	4	1	1	0	0	0	2	1	1	0	2	1	1	0	2	2	2	0	1	2	5	0	0	0	0	0
BIOID70741	1	0	0	0	3	1	36	10	0	1	1	0	1	8	0	2	6	1	2	0	0	1	0	4	1	1	0	0	0	2	1	1	0	2	1	1	0	2	2	2	0	1	2	5	0	0	0	0	0
BIOID70743	1	0	0	0	3	1	36	10	0	1	1	0	1	8	0	2	6	1	2	0	0	1	0	4	1	1	0	0	0	2	1	1	0	2	1	1	0	2	2	2	0	1	2	5	0	0	0	0	0
BIOID70745	1	0	0	0	3	1	36	10	0	1	1	0	1	8	0	2	5	1	2	0	0	1	0	4	1	1	0	0	0	2	1	1	0	2	1	1	0	2	2	2	0	1	2	5	0	0	0	0	0
BIOID70747	1	0	0	0	3	1	36	10	0	1	1	0	1	8	0	2	6	1	2	0	0	1	0	4	1	1	0	0	0	2	1	1	0	1	1	1	0	2	2	2	0	1	2	5	0	0	0	0	0
BIOID70805	1	0	0	0	3	1	37	7	0	1	1	0	1	8	1	1	6	1	2	0	0	0	0	4	1	2	0	0	0	2	1	1	0	2	1	1	0	2	2	2	0	1	1	5	0	0	0	0	0
BIOID70809	1	0	0	0	3	1	36	8	0	1	1	0	1	8	0	2	6	1	2	0	0	1	0	2	0	1	0	0	0	1	1	1	0	2	1	1	0	2	2	2	1	1	2	6	0	0	0	0	0
BIOID71263	1	0	0	0	3	1	35	10	0	1	1	0	1	8	0	2	6	1	2	0	0	1	0	4	1	1	0	0	0	2	1	1	0	0	1	1	0	2	2	2	0	1	2	5	0	0	0	0	0
BIOID71339	1	0	0	0	3	1	35	10	0	1	1	0	1	8	0	2	6	1	2	0	0	1	0	4	1	1	0	0	0	2	1	1	0	0	1	1	0	2	2	2	0	1	2	5	0	0	0	0	0
BIOID72243	0	0	0	0	1	1	34	10	0	1	1	0	1	8	0	2	6	1	2	0	0	1	0	3	1	1	0	0	0	2	1	1	0	0	1	1	0	2	2	2	0	1	2	6	0	0	0	0	0
BIOID72245	0	0	0	0	2	1	34	10	0	1	1	0	1	8	0	2	6	1	2	0	0	1	0	4	1	1	0	0	0	2	1	1	0	0	1	1	0	2	2	2	0	1	2	6	0	0	0	0	0
BIOID72247	0	0	0	0	2	1	38	11	0	1	1	0	1	8	0	2	7	1	2	0	0	1	0	4	1	3	0	0	0	2	1	1	0	0	1	1	0	2	2	2	0	1	2	6	0	0	0	0	0
BIOID72249	0	0	0	0	2	1	34	11	0	1	1	0	1	8	0	2	6	1	2	0	0	1	0	4	1	2	0	0	0	2	1	1	0	0	1	1	0	2	2	2	0	1	2	6	0	0	0	0	0
BIOID72251	0	0	0	0	2	1	36	10	0	1	1	0	1	8	0	2	6	1	2	0	0	1	0	4	1	2	0	0	0	2	1	1	0	0	1	1	0	2	2	2	0	1	2	6	0	0	0	0	0
BIOID72253	0	0	0	0	1	1	36	10	0	1	1	0	1	8	0	2	7	1	2	0	0	1	0	4	1	3	0	0	0	2	1	1	0	0	1	1	0	2	2	2	0	1	2	5	0	0	0	0	0
BIOID74417	0	0	0	0	2	1	34	9	0	1	2	0	1	9	0	1	7	1	2	0	0	1	0	3	1	1	0	0	0	2	1	1	0	0	1	1	0	2	2	2	1	1	2	5	0	0	0	0	0
BIOID81621	1	0	0	0	3	1	36	10	0	1	1	0	1	8	0	2	6	1	2	0	0	1	0	4	1	1	0	0	0	2	1	1	0	0	1	1	0	2	2	2	0	1	2	5	0	0	0	0	0
BIOID81623	1	0	0	0	3	1	37	10	0	1	1	0	1	8	0	2	6	1	2	0	0	1	0	4	1	1	0	0	0	2	1	1	0	0	1	1	0	2	2	2	0	1	2	5	0	0	0	0	0
BIOID82801	0	0	0	0	2	1	39	10	0	1	2	0	1	6	0	2	6	1	2	0	0	2	0	4	1	1	0	0	0	2	1	1	0	0	1	1	0	2	2	1	1	1	2	5	0	0	0	0	0
BIOID82837	0	0	0	0	1	1	34	10	0	1	1	0	1	8	0	2	6	1	2	0	0	1	0	4	1	1	0	1	0	2	1	1	0	1	1	1	0	2	2	2	0	1	2	6	0	0	0	0	0
BIOID88641	2	0	0	0	2	1	34	10	0	1	1	0	1	8	0	2	6	1	2	0	0	1	0	4	1	2	0	0	0	2	1	0	0	0	1	1	0	1	2	2	0	1	2	6	0	0	0	0	0
BIOID89369	0	0	0	0	2	1	35	10	0	1	1	0	0	8	0	2	6	1	2	0	0	2	0	4	1	1	0	0	0	1	1	0	0	1	1	0	0	2	2	2	0	1	2	6	0	0	0	0	0
BIOID89667	0	0	0	0	2	1	33	10	0	1	1	0	1	7	0	2	7	0	2	0	0	1	0	3	1	3	0	0	0	2	1	1	0	0	1	0	0	2	2	2	0	1	2	5	0	0	0	1	0
BIOID89725	0	0	0	0	1	1	40	10	0	1	2	0	1	6	0	2	6	1	2	0	0	1	0	4	1	1	0	0	0	2	1	1	0	0	1	1	0	2	2	2	1	1	2	7	0	0	0	0	0
BIOID91125	0	0	0	0	2	1	32	10	0	1	1	0	1	8	0	2	6	1	2	0	0	1	0	4	1	1	0	0	0	2	1	1	0	0	1	1	0	2	2	2	0	1	2	6	0	0	0	0	0
[truncated: 5,000 more columns]
